# Supplementary material for: Human and mouse neutrophils share core transcriptional programs in both homeostatic and inflamed contexts
Source: Nat Commun. 2023 Dec 8;14:8133. doi: 10.1038/s41467-023-43573-9 (PMC10709367; doi:10.1038/s41467-023-43573-9)
Supplement: Supplementary file 4 — Supplementary Data 1 [file 41467_2023_43573_MOESM4_ESM.xlsx]

## Sheet: inflammatory_Hs_multiqc
Sample	Salmon_mqc-generalstats-salmon-percent_mapped	Salmon_mqc-generalstats-salmon-num_mapped	FastQC (raw)_mqc-generalstats-fastqc_raw-percent_duplicates	FastQC (raw)_mqc-generalstats-fastqc_raw-percent_gc	FastQC (raw)_mqc-generalstats-fastqc_raw-avg_sequence_length	FastQC (raw)_mqc-generalstats-fastqc_raw-percent_fails	FastQC (raw)_mqc-generalstats-fastqc_raw-total_sequences
SRX1066926	70.1806	41454029	58.7126	47	49	18.1818	59067617
SRX1066927	73.0106	33909560	58.6468	47	49	18.1818	46444696
SRX1066928	70.6937	43544242	61.1164	47	49	18.1818	61595651
SRX1066929	71.6978	35502384	60.4326	47	49	18.1818	49516666
SRX1066930	71.0174	35356275	58.4016	48	49	18.1818	49785361
SRX1066931	70.5552	39997454	60.8876	47	49	18.1818	56689600
SRX1066932	77.02	32382778	63.1608	47	49	9.09091	42044643
SRX1066933	76.3763	33500820	65.1897	47	49	18.1818	43862843
SRX1066934	73.5525	31697596	65.462	46	49	9.09091	43095188
SRX1066935	70.9172	31533676	62.1138	46	49	18.1818	44465453
SRX1066936	76.686	32237548	66.5513	46	49	18.1818	42038396
SRX1066937	73.6901	32712049	64.4942	46	49	18.1818	44391372
SRX182671	84.816	56447147	62.3616	50	49	18.1818	66552453
SRX182672	80.4181	52774930	60.8013	50	49	18.1818	65625666
SRX182673	83.7815	53993733	63.6819	49	49	18.1818	64445900
SRX182674	79.8281	39731971	59.6031	49	49	9.09091	49771919
SRX182675	78.3274	36335131	60.013	47	49	9.09091	46388772
SRX182676	76.363	35724267	61.7695	47	49	18.1818	46782183
SRX1903068	90.9387	33544112	60.5981	50	50	18.1818	36886522
SRX1903069	91.081	49014931	68.7734	50	50	18.1818	53814689
SRX1903072	88.9774	25873457	54.8864	50	50	18.1818	29078677
SRX1903073	90.6763	36667320	63.4912	49	50	18.1818	40437616
SRX1903076	88.6427	35037970	60.8871	50	50	27.2727	39527184
SRX1903077	89.3546	32862665	62.1015	50	50	18.1818	36777811
SRX1903080	86.3383	46986873	59.2514	50	50	18.1818	54421839
SRX1903081	88.1953	36215840	61.7172	49	50	18.1818	41063217
SRX1903084	89.0628	35310879	57.4155	50	50	18.1818	39647170
SRX1903085	88.5678	30704655	59.6882	49	50	18.1818	34667968
SRX3140239	66.1704	9069568	27.0858	50	75.5463	10	13706381
SRX3140240	59.3477	8135455	15.8453	51	75.5473	10	13708131
SRX3140241	69.0764	18928909	21.6228	50	75.5227	10	27402871
SRX3140242	62.2606	12325962	26.3798	52	75.5715	20	19797383
SRX3140243	52.3409	10198068	24.7508	48	75.5303	10	19483922
SRX3140244	63.5515	10108917	18.5915	51	75.5235	20	15906653
SRX3729680	70.7487	24683681	49.3666	51	50	9.09091	34889233
SRX3729681	71.6557	25594637	52.2905	51	50	9.09091	35718927
SRX3729682	66.8192	21947587	66.8825	52	50	9.09091	32846221
SRX3729683	70.5846	27858450	62.8769	51	50	9.09091	39468193
SRX3729684	61.8557	10810839	77.3102	51	50	18.1818	17477501
SRX3729685	68.9058	25789896	48.8783	50	50	9.09091	37427757
SRX3729686	72.149	29731519	50.8014	50	50	18.1818	41208487
SRX3729687	63.9143	21935170	44.0583	50	50	9.09091	34319653
SRX3729688	65.2244	29080289	57.1874	50	50	9.09091	44585019
SRX3729689	68.0304	26187816	50.8335	49	50	18.1818	38494292
SRX3729690	71.6149	20743044	47.2007	49	50	9.09091	28964689
SRX3729691	63.5577	29750636	74.0507	51	50	18.1818	46808863
SRX3729692	63.0348	28865230	86.8042	51	50	18.1818	45792539
SRX3729693	73.1626	31011692	68.4711	51	50	9.09091	42387330
SRX3729694	65.2957	25178749	72.3092	51	50	9.09091	38561106
SRX3729695	68.0714	23316799	81.1228	52	50	18.1818	34253459
SRX3729696	53.4599	23412484	85.2011	53	50	18.1818	43794453
SRX3729697	72.5693	33863487	68.6555	51	51	10	46663646
SRX3729698	67.322	34261573	60.7173	51	51	10	50892103
SRX3729699	65.9824	32408337	65.5963	51	51	10	49116664
SRX3729700	73.9998	37192534	59.4803	51	51	10	50260306
SRX3729701	64.8131	36533482	54.5099	51	51	20	56367400
SRX3729702	67.9656	31782686	57.2884	52	51	10	46762877
SRX3729703	75.468	38470383	63.2962	51	51	20	50975736
SRX3729704	68.6556	32717857	59.2601	51	51	10	47655041
SRX3729705	68.1518	32001927	57.6453	51	51	10	46956832
SRX3729706	71.4659	37919193	65.8822	51	51	10	53059165
SRX3729707	73.1986	42300518	63.7103	51	51	10	57788680
SRX3729708	72.2151	28146071	66.2813	51	51	20	38975335
SRX3729709	70.9156	38411883	55.551	50	51	20	54165619
SRX3729710	75.9948	30002826	57.6596	52	51	20	39480097
SRX3729711	68.3443	24959502	50.8747	51	51	10	36520245
SRX3729712	68.3544	23145386	57.4952	52	51	10	33860881
SRX3729713	71.5394	26094647	54.9303	51	51	20	36475927
SRX3824888	56.7182	12037938
SRX3824888_1			48.6872	46	100	18.1818	21224122
SRX3824888_2			44.8947	46	100	18.1818	21224122
SRX3824891	56.6192	9895693
SRX3824891_1			45.6479	45	100	9.09091	17477632
SRX3824891_2			42.1067	45	100	18.1818	17477632
SRX3824893	52.4565	8952249
SRX3824893_1			45.0147	43	100	9.09091	17066053
SRX3824893_2			41.2088	43	100	18.1818	17066053
SRX3824898	53.5255	8511910
SRX3824898_1			46.4928	43	100	9.09091	15902527
SRX3824898_2			41.1911	43	100	18.1818	15902527
SRX4203014	70.1632	13210520	41.3406	47	100	18.1818	18828271
SRX4203033	72.4245	13506165	42.5016	48	100	18.1818	18648625
SRX4203043	74.391	13515500	44.1381	47	100	18.1818	18168181
SRX4559878	3.12122	195712
SRX4559878_1			19.1718	51	75.5632	30	6270365
SRX4559878_2			17.8274	51	75.5737	20	6270365
SRX4559879	63.2785	5041198
SRX4559879_1			25.818	50	75.5279	20	7966685
SRX4559879_2			29.0559	51	75.5278	20	7966685
SRX4559880	85.9302	7174168
SRX4559880_1			32.9867	49	75.5234	10	8348833
SRX4559880_2			37.659	50	75.5095	10	8348833
SRX4559881	74.5404	7142005
SRX4559881_1			30.0232	49	75.5267	10	9581394
SRX4559881_2			34.1131	50	75.5213	10	9581394
SRX4559882	84.9584	7844914
SRX4559882_1			31.0137	49	75.5214	10	9233826
SRX4559882_2			35.012	51	75.5121	10	9233826
SRX4559883	89.341	10048104
SRX4559883_1			33.6776	49	75.5176	10	11246918
SRX4559883_2			35.2729	51	75.5089	10	11246918
SRX4559884	79.4007	6049816
SRX4559884_1			28.6678	49	75.5227	10	7619348
SRX4559884_2			32.0634	50	75.5173	10	7619348
SRX4559885	61.7558	5764257
SRX4559885_1			24.4536	49	75.5326	20	9333959
SRX4559885_2			27.2243	50	75.5312	10	9333959
SRX4559886	71.7995	8241902
SRX4559886_1			34.6628	54	75.5103	30	11479058
SRX4559886_2			32.7211	56	75.5032	10	11479058
SRX4559887	75.3581	9827435
SRX4559887_1			35.6058	53	75.5114	20	13040988
SRX4559887_2			34.2242	54	75.498	20	13040988
SRX4559888	61.4438	8315502
SRX4559888_1			26.2209	51	75.5348	30	13533518
SRX4559888_2			24.0242	53	75.5266	20	13533518
SRX4559889	83.0479	9317058
SRX4559889_1			32.9314	51	75.5194	10	11218901
SRX4559889_2			31.277	54	75.5062	10	11218901
SRX4559890	81.0399	10501789
SRX4559890_1			31.1553	51	75.5231	10	12958791
SRX4559890_2			28.1618	53	75.5114	10	12958791
SRX4559891	21.1344	3379205
SRX4559891_1			22.786	48	75.5781	20	15989152
SRX4559891_2			19.1385	49	75.5842	20	15989152
SRX4559892	68.5118	8291260
SRX4559892_1			31.6282	52	75.5195	30	12101941
SRX4559892_2			30.1811	54	75.5141	20	12101941
SRX4559893	57.0177	8698886
SRX4559893_1			28.7198	51	75.5387	30	15256453
SRX4559893_2			26.2809	53	75.536	20	15256453
SRX4559894	80.4178	10237833
SRX4559894_1			33.2191	51	75.524	20	12730800
SRX4559894_2			31.0766	53	75.5081	10	12730800
SRX4559895	81.5207	14093161
SRX4559895_1			39.4813	54	75.5024	20	17287831
SRX4559895_2			37.7953	56	75.4881	10	17287831
SRX4559896	79.845	13706041
SRX4559896_1			38.0885	54	75.5028	20	17165811
SRX4559896_2			34.6962	56	75.4926	10	17165811
SRX4559897	82.3915	14330404
SRX4559897_1			40.7588	54	75.4992	20	17393051
SRX4559897_2			37.7278	56	75.4844	10	17393051
SRX4559898	77.7816	14006920
SRX4559898_1			37.0671	52	75.5289	20	18008018
SRX4559898_2			33.6277	54	75.517	10	18008018
SRX4559899	60.4749	10061210
SRX4559899_1			29.3051	50	75.5402	20	16636998
SRX4559899_2			27.7625	51	75.5325	20	16636998
SRX5128304	90.1034	50543386	72.4887	52	76	20	56094843
SRX5128305	84.5411	43467356	69.1058	52	76	20	51415665
SRX5128306	87.034	43182117	71.3554	53	76	10	49615207
SRX5128307	84.7613	42064252	67.8423	53	76	10	49626711
SRX5128308	91.5426	46978593	73.0163	53	76	20	51318829
SRX5128309	87.7265	41946678	70.5455	53	76	10	47815294
SRX5128310	86.0371	41312860	69.8645	53	76	10	48017496
SRX5128311	85.0257	40011142	68.5671	52	76	20	47057715
SRX5128312	84.4932	44414730	69.6112	52	76	20	52566028
SRX5128313	85.7422	41852140	70.0602	53	76	20	48811590
SRX5128314	89.3006	38554903	70.3717	53	76	20	43174272
SRX5128315	85.6294	46251156	69.4556	51	76	20	54013190
SRX5128316	89.3625	45666272	73.25	53	76	20	51102292
SRX5128317	86.1125	37546358	69.2688	53	76	20	43601510
SRX5128318	87.6647	44134342	71.1716	54	76	20	50344494
SRX5128319	90.1731	46134208	72.7092	53	76	10	51161827
SRX5128320	87.1361	50222752	71.7385	52	76	20	57637157
SRX5128321	89.1886	48010597	72.3644	53	76	20	53830406
SRX5128322	88.2642	52476024	73.556	53	76	20	59453383
SRX5391730	17.6886	4275410	12.9236	43	50	0	24170387
SRX5391731	30.4929	5988362	21.814	44	50	10	19638517
SRX5391732	5.07759	1193170	6.42037	40	50	10	23498755
SRX5391733	9.71265	2028763	16.2586	41	50	10	20887836
SRX5391734	12.9725	2340287	11.4141	43	50	10	18040319
SRX5391735	50.0772	11069518	41.6662	48	50	0	22104927
SRX6771549	71.0158	14704729	66.8356	43	61	18.1818	20706272
SRX6771550	70.7449	11288467	63.0693	42	61	18.1818	15956582
SRX6771551	71.0143	12842192	64.2882	42	61	18.1818	18083961
SRX6771552	73.8746	13082247	66.6032	41	61	18.1818	17708718
SRX6771553	74.6846	12227505	64.9211	43	61	18.1818	16372180
SRX6771554	73.563	15165029	67.9636	42	61	18.1818	20615023
SRX6838292	62.2288	57144004	57.9815	47	75.5017	20	91828910
SRX6838293	61.5632	53665837	62.4236	48	75.4778	20	87171968
SRX6838294	56.0746	49521532	59.488	47	75.4536	20	88313734
SRX6838295	56.8796	50057873	58.4907	47	75.4978	20	88006674
SRX6838296	56.2617	48756785	55.0153	47	75.4913	20	86660740
SRX6838297	57.009	49759067	61.7679	47	75.4789	20	87282838
SRX6838298	63.4856	54195468	60.3409	47	75.4601	20	85366562
SRX6838299	55.9178	50147977	56.8879	47	75.4412	20	89681673
SRX6838300	53.166	19830805	36.4076	46	74.3132	10	37299764
SRX6838301	54.5663	18522393	45.3934	43	74.4014	10	33944766
SRX6838302	48.7056	15924987	40.4753	44	74.3601	10	32696408
SRX6838303	46.4473	17577487	37.1999	44	74.4114	10	37843910
SRX6838304	55.7308	23694527	38.5137	46	74.4063	10	42516003
SRX6838305	58.7704	22458683	45.6204	45	74.3879	10	38214257
SRX6838306	55.749	20444086	41.9685	45	74.4285	10	36671644
SRX6838307	52.5697	18258809	39.4297	43	74.3641	10	34732594
SRX7052811	61.4914	24729085	88.2736	47	50	20	40215537
SRX7052812	58.393	39193590	2.93933	46	50	10	67120376
SRX7052813	70.3319	43177506	2.89418	48	50	10	61391090
SRX7052814	57.4215	39835983	3.698	46	50	30	69374723
SRX7052815	81.4359	51392568	80.2283	48	50	10	63107989
SRX7052816	61.4911	33116630	76.5471	45	50	20	53856006
SRX7052817	59.1021	30384820	8.17712	46	50	30	51410764
SRX7052818	70.1093	31165732	11.3729	48	50	20	44453069
SRX7052819	56.6321	24102656	7.13191	43	50	20	42560074
SRX7052820	54.0246	20387351	6.51557	43	50	30	37737178
SRX7052821	49.2717	13546935	8.06774	47	50	30	27494342
SRX7052822	67.0177	38054606	3.00158	48	50	20	56782921
SRX7052823	77.2968	46539748	75.8291	47	50	20	60209184
SRX7052824	60.5506	39420095	5.32033	46	50	20	65102774
SRX7052825	73.2084	40793375	80.9596	48	50	10	55722228
SRX7052826	54.4509	26967616	3.19494	47	50	20	49526514
SRX7052827	59.1289	36041626	12.3012	47	50	40	60954348
SRX7052828	57.6304	34792386	2.30699	45	50	10	60371629
SRX7052829	61.8593	24155640	8.62277	47	50	20	39049321
SRX7052830	59.7331	25558372	10.5265	46	50	20	42787611
SRX7052831	58.7018	24330702	9.05849	45	50	20	41447952
SRX7052832	63.7758	28814349	11.0831	47	50	30	45180698
SRX7052844	68.2608	25404373	54.6314	50	50	30	37216611
SRX7052845	70.0916	29777821	55.3954	50	50	30	42484149
SRX7052846	72.5013	23290978	51.0846	50	50	20	32124899
SRX7052847	69.423	25622121	54.1729	50	50	30	36907268
SRX7052848	76.8404	24694623	51.4071	50	50	20	32137532
SRX7052849	71.3922	29324349	55.8928	51	50	20	41075004
SRX8736732	82.6125	49825079	62.9088	48	49	20	60311772
SRX8736733	82.3365	43404810	58.8496	48	49	20	52716373
SRX8736734	80.3816	39241922	58.7657	47	49	18.1818	48819512
SRX8736735	84.9663	29855831	58.6113	48	49	20	35138443
SRX8736736	78.327	45690055	62.86	49	49	18.1818	58332465
SRX8736737	82.642	33983640	60.1781	48	49	20	41121499

## Sheet: inflammatory_Mm_multiqc
Sample	Salmon_mqc-generalstats-salmon-percent_mapped	Salmon_mqc-generalstats-salmon-num_mapped	FastQC (raw)_mqc-generalstats-fastqc_raw-percent_duplicates	FastQC (raw)_mqc-generalstats-fastqc_raw-percent_gc	FastQC (raw)_mqc-generalstats-fastqc_raw-avg_sequence_length	FastQC (raw)_mqc-generalstats-fastqc_raw-percent_fails	FastQC (raw)_mqc-generalstats-fastqc_raw-total_sequences
SRX1092510	42.4806	13087264
SRX1092510_1			77.5334	51	48	36.3636	30807633
SRX1092510_2			69.6899	51	48	63.6364	30807633
SRX1092511	37.0251	2872735
SRX1092511_1			67.0916	51	48	36.3636	7758882
SRX1092511_2			60.846	51	48	63.6364	7758882
SRX1092512	38.64	6339419
SRX1092512_1			69.9543	52	48	36.3636	16406362
SRX1092512_2			65.7467	52	48	63.6364	16406362
SRX1092513	52.8388	13638193
SRX1092513_1			69.8209	48	48	45.4545	25810942
SRX1092513_2			61.4147	48	48	54.5455	25810942
SRX1092514	61.7551	15938695
SRX1092514_1			83.0005	50	48	45.4545	25809506
SRX1092514_2			79.4363	50	48	63.6364	25809506
SRX1092515	56.3918	1175386
SRX1092515_1			71.9496	50	48	45.4545	2084322
SRX1092515_2			66.5558	50	48	63.6364	2084322
SRX2581890	59.1347	2386820	25.2635	42	75	9.09091	4036240
SRX2581891	54.3157	2863734	23.8059	43	75	9.09091	5272385
SRX2581892	57.0483	2328524	23.3163	43	75	9.09091	4081670
SRX2581893	58.4301	3466941	26.3312	43	75	9.09091	5933480
SRX4285195	83.326	21079528	51.2699	49	100	18.1818	25297651
SRX4285197	83.7042	23460259	52.0829	49	100	18.1818	28027561
SRX4285233	80.0094	28473580	66.0293	49	100	18.1818	35587776
SRX4285239	79.8614	30664273	66.6735	49	100	18.1818	38396851
SRX4285260	78.5554	17240202
SRX4285260_1			60.2448	48	100	18.1818	21946563
SRX4285260_2			58.1377	48	100	9.09091	21946563
SRX4285261	79.2388	18066824
SRX4285261_1			60.968	48	100	18.1818	22800465
SRX4285261_2			58.6936	48	100	9.09091	22800465
SRX4393221	85.8188	26568536	80.9604	51	50	20	30958883
SRX4393222	85.9736	40490051	81.1785	50	50	20	47095937
SRX4393223	86.888	37122587	85.9449	50	50	20	42724634
SRX476251	84.6405	21954101
SRX476251_1			61.0967	50	90	10	25938068
SRX476251_2			58.7935	50	90	10	25938068
SRX476252	87.3772	34913707
SRX476252_1			67.4003	50	90	20	39957478
SRX476252_2			66.7036	50	90	20	39957478
SRX476253	82.6559	22715384
SRX476253_1			69.2601	48	90	20	27481876
SRX476253_2			67.061	48	90	10	27481876
SRX476254	87.4725	36405228
SRX476254_1			65.6801	51	90	20	41619069
SRX476254_2			67.3467	51	90	20	41619069
SRX482007	86.7305	10733827	46.7519	49	51	9.09091	12376065
SRX482008	85.5388	11680214	44.9407	49	51	9.09091	13654877
SRX482009	83.3477	12661007	42.9003	50	51	9.09091	15190583
SRX482010	81.9317	21866346	50.6667	50	51	18.1818	26688494
SRX4997378	84.5273	20356975
SRX4997378_1			15.0343	51	139.664	10	24083310
SRX4997378_2			13.3486	51	135.095	10	24083310
SRX4997379	84.3372	24606625
SRX4997379_1			18.2271	51	139.95	10	29176481
SRX4997379_2			16.0488	51	135.882	10	29176481
SRX4997380	85.1424	23000041
SRX4997380_1			16.342	51	141.078	10	27013617
SRX4997380_2			14.0036	51	135.22	10	27013617
SRX4997384	84.6387	22024801
SRX4997384_1			14.5705	51	140.786	10	26022138
SRX4997384_2			12.9186	51	136.131	10	26022138
SRX4997385	84.9873	26452148
SRX4997385_1			16.9138	50	141.125	10	31124810
SRX4997385_2			14.7494	50	136.43	10	31124810
SRX4997386	84.5277	23417045
SRX4997386_1			18.1494	50	140.752	10	27703384
SRX4997386_2			16.2066	50	136.923	10	27703384
SRX5126333	81.8104	31201922
SRX5126333_1			71.2126	50	100	27.2727	38139315
SRX5126333_2			71.344	51	100	27.2727	38139315
SRX5126334	83.8659	29367024
SRX5126334_1			68.7277	50	100	27.2727	35016664
SRX5126334_2			68.945	50	100	27.2727	35016664
SRX5126335	83.2025	20387815
SRX5126335_1			65.4766	50	100	27.2727	24503848
SRX5126335_2			65.0198	50	100	27.2727	24503848
SRX5126336	84.6894	20571937
SRX5126336_1			65.7027	50	100	27.2727	24291040
SRX5126336_2			65.4089	50	100	27.2727	24291040
SRX5229182	76.1582	6438051
SRX5229182_1			48.5834	46	25	10	8453528
SRX5229182_2			39.6954	46	25	10	8453528
SRX5229183	75.3382	4591480
SRX5229183_1			47.5009	46	25	10	6094489
SRX5229183_2			38.7283	46	25	10	6094489
SRX5229184	70.5226	1022486
SRX5229184_1			51.9525	46	25	20	1449869
SRX5229184_2			46.0505	45	25	10	1449869
SRX5229185	63.711	4067250
SRX5229185_1			42.7003	45	25	0	6383910
SRX5229185_2			35.7936	45	25	0	6383910
SRX5229186	67.6988	4014947
SRX5229186_1			41.9801	46	25	0	5930600
SRX5229186_2			34.8524	46	25	0	5930600
SRX5229187	68.0481	3687589
SRX5229187_1			40.9095	46	25	10	5419094
SRX5229187_2			33.5967	46	25	10	5419094
SRX5229188	70.6658	4277243
SRX5229188_1			44.3439	46	25	10	6052773
SRX5229188_2			36.6315	46	25	10	6052773
SRX5229189	60.9556	3578133
SRX5229189_1			43.6898	45	25	10	5870066
SRX5229189_2			36.7861	45	25	10	5870066
SRX5229190	63.1266	4425730
SRX5229190_1			50.5075	45	25	20	7010884
SRX5229190_2			42.0342	45	25	10	7010884
SRX5229191	64.8069	3796289
SRX5229191_1			44.2673	46	25	10	5857850
SRX5229191_2			36.9756	46	25	10	5857850
SRX5229192	76.5137	3463648
SRX5229192_1			42.2689	46	25	10	4526833
SRX5229192_2			35.497	46	25	0	4526833
SRX5229193	67.3017	4338580
SRX5229193_1			42.1282	46	25	10	6446460
SRX5229193_2			34.3816	46	25	10	6446460
SRX5402802	35.0747	22790373	29.4458	43	101	0	64976745
SRX5402804	30.0109	12197452	23.9784	44	101	0	40643381
SRX5402805	34.318	17681348	30.0406	44	101	0	51522129
SRX5402807	26.7061	17089710	26.9041	44	101	0	63991742
SRX5630424	82.1994	41194578
SRX5630424_1			70.4032	48	75.4848	20	50115436
SRX5630424_2			62.1827	49	75.489	20	50115436
SRX5630425	83.359	15644178
SRX5630425_1			62.4319	48	75.4838	20	18767232
SRX5630425_2			54.7798	50	75.4892	20	18767232
SRX5630426	83.3097	42005334
SRX5630426_1			73.9984	48	75.4903	20	50420686
SRX5630426_2			65.8749	49	75.4937	20	50420686
SRX8361193	35.5491	10281696
SRX8361193_1			69.9905	60	76	20	28922523
SRX8361193_2			69.6966	60	76	20	28922523
SRX8361194	36.7497	8073973
SRX8361194_1			68.2166	62	76	20	21970179
SRX8361194_2			67.7116	62	76	20	21970179
SRX8361195	37.1242	7259958
SRX8361195_1			62.8113	60	76	20	19555887
SRX8361195_2			62.5534	61	76	20	19555887
SRX8361196	32.9706	9526493
SRX8361196_1			70.1613	60	76	20	28893934
SRX8361196_2			69.7157	60	76	20	28893934
SRX8361197	35.0052	8900270
SRX8361197_1			68.7485	60	76	20	25425550
SRX8361197_2			68.3108	61	76	20	25425550
SRX8361202	39.1229	11099967
SRX8361202_1			66.8965	59	76	30	28372047
SRX8361202_2			65.2924	60	76	20	28372047
SRX8361203	37.1591	10185752
SRX8361203_1			73.3179	61	76	30	27411192
SRX8361203_2			71.9516	62	76	20	27411192
SRX8361204	36.7474	6912358
SRX8361204_1			67.4715	61	76	20	18810464
SRX8361204_2			66.5523	62	76	20	18810464
SRX8361205	34.4092	8772510
SRX8361205_1			72.5524	62	76	20	25494685
SRX8361205_2			71.7912	63	76	20	25494685
SRX8361207	47.5142	11185867
SRX8361207_1			63.5873	58	76	10	23542145
SRX8361207_2			63.5403	59	76	20	23542145
SRX8361208	43.3346	10902272
SRX8361208_1			62.1835	58	76	20	25158350
SRX8361208_2			62.0586	59	76	20	25158350
SRX8361209	38.6928	9862367
SRX8361209_1			69.864	59	76	20	25488920
SRX8361209_2			69.5646	60	76	20	25488920

## Sheet: haemopedia_Hs_multiqc
Sample	Salmon_mqc-generalstats-salmon-percent_mapped	Salmon_mqc-generalstats-salmon-num_mapped	FastQC (raw)_mqc-generalstats-fastqc_raw-percent_duplicates	FastQC (raw)_mqc-generalstats-fastqc_raw-percent_gc	FastQC (raw)_mqc-generalstats-fastqc_raw-avg_sequence_length	FastQC (raw)_mqc-generalstats-fastqc_raw-percent_fails	FastQC (raw)_mqc-generalstats-fastqc_raw-total_sequences
SRX4203005	73.3255	13781939	36.5928	47	100	18.1818	18795561
SRX4203006	73.6277	14266368	37.3983	47	100	18.1818	19376369
SRX4203007	74.3697	14425594	36.9833	48	100	18.1818	19397129
SRX4203008	69.3589	13132179	30.572	45	100	18.1818	18933650
SRX4203009	66.7084	13438636	31.1778	46	100	18.1818	20145355
SRX4203010	72.2398	13964450	35.092	47	100	18.1818	19330680
SRX4203011	67.4495	11970326	31.0128	46	100	18.1818	17747099
SRX4203012	71.5616	14411733	39.9899	47	100	18.1818	20138921
SRX4203013	65.7545	12178548	30.4551	46	100	18.1818	18521249
SRX4203014	70.1632	13210520	41.3406	47	100	18.1818	18828271
SRX4203015	67.9782	12366278	29.3699	46	100	18.1818	18191539
SRX4203016	69.6769	12722977	33.0816	46	100	18.1818	18259974
SRX4203017	69.3279	13407415	32.3123	46	100	18.1818	19339128
SRX4203018	72.8721	14307746	35.1163	48	100	18.1818	19634043
SRX4203019	72.0346	13076967	33.3495	46	100	18.1818	18153732
SRX4203020	70.5129	12696660	31.7156	46	100	18.1818	18006146
SRX4203021	66.8041	14177307	33.924	46	100	18.1818	21222199
SRX4203022	71.4254	12452926	33.5643	46	100	18.1818	17434867
SRX4203023	73.3413	14499596	37.5072	47	100	18.1818	19770037
SRX4203024	69.1498	12236657	32.1141	46	100	18.1818	17695868
SRX4203025	69.6185	12732350	29.936	46	100	18.1818	18288749
SRX4203026	66.2542	13303121	31.6256	46	100	18.1818	20078914
SRX4203027	76.3076	13259368	36.3804	46	100	18.1818	17376220
SRX4203028	74.3925	13276548	35.1538	46	100	18.1818	17846615
SRX4203029	72.2651	13513190	35.1707	47	100	18.1818	18699477
SRX4203030	82.3466	16060356	45.3314	48	100	18.1818	19503372
SRX4203031	70.2561	13011219	30.2296	47	100	18.1818	18519710
SRX4203032	68.6604	12316368	33.2562	46	100	18.1818	17938105
SRX4203033	72.4245	13506165	42.5016	48	100	18.1818	18648625
SRX4203034	71.1386	13702062	32.7295	47	100	18.1818	19261079
SRX4203035	70.6839	12368669	28.9433	46	100	18.1818	17498562
SRX4203036	75.8139	13200588	38.2708	48	100	18.1818	17411822
SRX4203037	67.4817	12534425	31.178	46	100	18.1818	18574549
SRX4203038	70.3614	15194432	31.3551	47	100	18.1818	21594843
SRX4203039	76.9382	14314779	36.2744	46	100	18.1818	18605547
SRX4203040	75.6474	13919911	36.584	47	100	18.1818	18401033
SRX4203041	77.9311	12737180	38.3774	47	100	18.1818	16344160
SRX4203042	69.822	12551831	33.0842	46	100	18.1818	17976899
SRX4203043	74.391	13515500	44.1381	47	100	18.1818	18168181
SRX4203044	67.6356	12027790	27.8582	46	100	18.1818	17783221
SRX4203045	78.1211	13403273	38.4817	48	100	18.1818	17157039
SRX4203046	67.9378	13302206	29.6818	46	100	18.1818	19579971

## Sheet: haemopedia_Mm_multiqc
Sample	Salmon_mqc-generalstats-salmon-percent_mapped	Salmon_mqc-generalstats-salmon-num_mapped	FastQC (raw)_mqc-generalstats-fastqc_raw-percent_duplicates	FastQC (raw)_mqc-generalstats-fastqc_raw-percent_gc	FastQC (raw)_mqc-generalstats-fastqc_raw-avg_sequence_length	FastQC (raw)_mqc-generalstats-fastqc_raw-percent_fails	FastQC (raw)_mqc-generalstats-fastqc_raw-total_sequences
SRX4285195	83.326	21079528	51.2699	49	100	18.1818	25297651
SRX4285197	83.7042	23460259	52.0829	49	100	18.1818	28027561
SRX4285198	87.6261	24557888	47.6255	49	100	0	28025774
SRX4285199	83.7777	23729895	45.7384	49	100	9.09091	28324838
SRX4285200	81.6426	23816502	44.0062	49	100	9.09091	29171645
SRX4285201	81.8066	23238979	43.6153	49	100	9.09091	28407228
SRX4285202	84.2657	24090144	47.3159	49	100	9.09091	28588314
SRX4285203	89.4674	24388120	52.3498	50	100	18.1818	27259220
SRX4285204	91.1447	25554689	55.0968	50	100	18.1818	28037500
SRX4285212	86.9116	24403069	47.9573	49	100	9.09091	28078047
SRX4285213	88.3533	25839140	48.5695	49	100	0	29245253
SRX4285216	84.5132	28693119	63.2112	49	100	18.1818	33951044
SRX4285217	83.5079	28323798	62.5346	49	100	18.1818	33917506
SRX4285218	87.3069	30377607	64.9008	49	100	18.1818	34794037
SRX4285219	87.7256	33595867	66.5708	49	100	18.1818	38296555
SRX4285233	80.0094	28473582	66.0293	49	100	18.1818	35587776
SRX4285234	86.9712	33486690	68.6568	49	100	18.1818	38503199
SRX4285236	87.6027	31293363	70.473	49	100	18.1818	35721906
SRX4285239	79.8614	30664272	66.6735	49	100	18.1818	38396851
SRX4285248	85.3159	17721856
SRX4285248_1			56.9545	48	100	18.1818	20772038
SRX4285248_2			55.5901	48	100	9.09091	20772038
SRX4285250	83.4543	17436643
SRX4285250_1			55.7544	48	100	18.1818	20893644
SRX4285250_2			53.0194	48	100	9.09091	20893644
SRX4285251	83.1056	18165159
SRX4285251_1			55.7225	48	100	18.1818	21857930
SRX4285251_2			52.9657	48	100	9.09091	21857930
SRX4285252	83.6822	17383562
SRX4285252_1			58.3206	48	100	18.1818	20773299
SRX4285252_2			56.4003	48	100	9.09091	20773299
SRX4285253	83.7521	17558104
SRX4285253_1			57.9019	48	100	18.1818	20964368
SRX4285253_2			55.8246	48	100	9.09091	20964368
SRX4285254	85.3972	19265599
SRX4285254_1			58.2746	48	100	18.1818	22559995
SRX4285254_2			55.8351	48	100	9.09091	22559995
SRX4285255	79.6449	16687764
SRX4285255_1			52.5795	48	100	18.1818	20952696
SRX4285255_2			50.3002	48	100	9.09091	20952696
SRX4285256	85.0523	18635503
SRX4285256_1			56.6355	48	100	18.1818	21910631
SRX4285256_2			54.5088	48	100	9.09091	21910631
SRX4285257	85.8312	18615946
SRX4285257_1			59.7344	49	100	18.1818	21689029
SRX4285257_2			58.4992	49	100	9.09091	21689029
SRX4285258	84.8166	17747250
SRX4285258_1			58.9082	49	100	18.1818	20924268
SRX4285258_2			57.5265	49	100	9.09091	20924268
SRX4285259	83.1692	18743333
SRX4285259_1			57.8317	48	100	18.1818	22536399
SRX4285259_2			55.7212	48	100	9.09091	22536399
SRX4285260	78.5553	17240193
SRX4285260_1			60.2448	48	100	18.1818	21946563
SRX4285260_2			58.1377	48	100	9.09091	21946563
SRX4285261	79.2388	18066823
SRX4285261_1			60.968	48	100	18.1818	22800465
SRX4285261_2			58.6936	48	100	9.09091	22800465
SRX4285262	82.46	18574723
SRX4285262_1			55.9207	48	100	18.1818	22525724
SRX4285262_2			53.1019	48	100	9.09091	22525724
SRX4285264	84.3825	18436842
SRX4285264_1			57.1251	48	100	18.1818	21849118
SRX4285264_2			54.7217	48	100	9.09091	21849118
SRX4285265	85.8354	17532580
SRX4285265_1			59.4368	49	100	18.1818	20425821
SRX4285265_2			58.0802	49	100	9.09091	20425821
SRX4285266	83.5392	18096300
SRX4285266_1			55.7187	48	100	18.1818	21662059
SRX4285266_2			53.278	48	100	9.09091	21662059
SRX4285267	82.187	17847992
SRX4285267_1			54.7215	48	100	18.1818	21716309
SRX4285267_2			51.9497	48	100	9.09091	21716309
SRX4285268	80.0295	17059127
SRX4285268_1			54.3056	48	100	18.1818	21316045
SRX4285268_2			50.4022	48	100	9.09091	21316045
SRX4285269	79.3632	16076257
SRX4285269_1			52.6008	48	100	18.1818	20256568
SRX4285269_2			49.5567	48	100	0	20256568
SRX4285271	86.8554	18132719
SRX4285271_1			61.3355	49	100	18.1818	20876895
SRX4285271_2			59.9563	49	100	18.1818	20876895
SRX4285272	87.1455	18767890
SRX4285272_1			61.2895	49	100	18.1818	21536270
SRX4285272_2			60.4289	49	100	9.09091	21536270
SRX4285273	85.8986	18486904
SRX4285273_1			59.4619	49	100	27.2727	21521781
SRX4285273_2			58.3707	49	100	9.09091	21521781
SRX4285276	86.2299	19110231
SRX4285276_1			61.3705	49	100	18.1818	22161959
SRX4285276_2			59.1682	49	100	18.1818	22161959
SRX4285277	85.9147	19874245
SRX4285277_1			60.5165	49	100	18.1818	23132530
SRX4285277_2			58.8376	49	100	9.09091	23132530
SRX4285278	85.967	18961518
SRX4285278_1			60.6972	48	100	18.1818	22056728
SRX4285278_2			58.741	48	100	9.09091	22056728
SRX4285280	92.0284	18576058
SRX4285280_1			67.6461	49	100	18.1818	20185131
SRX4285280_2			65.9831	49	100	18.1818	20185131
SRX4285281	89.2766	20966659
SRX4285281_1			64.6667	48	100	18.1818	23485063
SRX4285281_2			61.6929	48	100	18.1818	23485063
SRX4285289	85.2503	19664924
SRX4285289_1			62.3227	48	100	18.1818	23067266
SRX4285289_2			60.8108	48	100	18.1818	23067266
SRX4285290	85.5195	19054652
SRX4285290_1			60.3275	48	100	18.1818	22281073
SRX4285290_2			58.5495	49	100	9.09091	22281073
SRX4285291	89.2497	19162631
SRX4285291_1			63.3921	49	100	27.2727	21470817
SRX4285291_2			61.1582	49	100	9.09091	21470817
