# Supplementary material for: Human and mouse neutrophils share core transcriptional programs in both homeostatic and inflamed contexts
Source: Nat Commun. 2023 Dec 8;14:8133. doi: 10.1038/s41467-023-43573-9 (PMC10709367; doi:10.1038/s41467-023-43573-9)
Supplement: Supplementary file 5 — Supplementary Data 2 [file 41467_2023_43573_MOESM5_ESM.xlsx]

## Sheet: Human
SRX_accession	SRA_accession	series	GEO_accession	library_prep	library_	enrichment	platform	species	condition	origin_tissue	study_id	inflammatory_analysis	included.in.current.version	X1st.author	citation.PMID	ARCHS4	genotype	isolation_strategy	timecourse	model
SRX1066926	SRR2071716	GSE70068	GSM1716663	Illumina	single-end	mRNA	Illumina HiSeq 2000	Hs	HC	PB	Thomas HB 2015	TRUE	TRUE	Thomas HB	26401909	TRUE	NA	negative_selection	1h	in vitro
SRX1066927	SRR2071717	GSE70068	GSM1716664	Illumina	single-end	mRNA	Illumina HiSeq 2000	Hs	HC	PB	Thomas HB 2015	TRUE	TRUE	Thomas HB	26401909	TRUE	NA	Polymorphprep	1h	in vitro
SRX1066928	SRR2071718	GSE70068	GSM1716665	Illumina	single-end	mRNA	Illumina HiSeq 2000	Hs	GM.CSF	PB	Thomas HB 2015	TRUE	TRUE	Thomas HB	26401909	TRUE	NA	negative_selection	1h	in vitro
SRX1066929	SRR2071719	GSE70068	GSM1716666	Illumina	single-end	mRNA	Illumina HiSeq 2000	Hs	GM.CSF	PB	Thomas HB 2015	TRUE	TRUE	Thomas HB	26401909	TRUE	NA	Polymorphprep	1h	in vitro
SRX1066930	SRR2071720	GSE70068	GSM1716667	Illumina	single-end	mRNA	Illumina HiSeq 2000	Hs	TNF	PB	Thomas HB 2015	TRUE	TRUE	Thomas HB	26401909	TRUE	NA	negative_selection	1h	in vitro
SRX1066931	SRR2071721	GSE70068	GSM1716668	Illumina	single-end	mRNA	Illumina HiSeq 2000	Hs	TNF	PB	Thomas HB 2015	TRUE	TRUE	Thomas HB	26401909	TRUE	NA	Polymorphprep	1h	in vitro
SRX1066932	SRR2071722	GSE70068	GSM1716669	Illumina	single-end	mRNA	Illumina HiSeq 2000	Hs	HC	PB	Thomas HB 2015	TRUE	TRUE	Thomas HB	26401909	TRUE	NA	negative_selection	1h	in vitro
SRX1066933	SRR2071723	GSE70068	GSM1716670	Illumina	single-end	mRNA	Illumina HiSeq 2000	Hs	HC	PB	Thomas HB 2015	TRUE	TRUE	Thomas HB	26401909	TRUE	NA	Polymorphprep	1h	in vitro
SRX1066934	SRR2071724	GSE70068	GSM1716671	Illumina	single-end	mRNA	Illumina HiSeq 2000	Hs	GM.CSF	PB	Thomas HB 2015	TRUE	TRUE	Thomas HB	26401909	TRUE	NA	negative_selection	1h	in vitro
SRX1066935	SRR2071725	GSE70068	GSM1716672	Illumina	single-end	mRNA	Illumina HiSeq 2000	Hs	GM.CSF	PB	Thomas HB 2015	TRUE	TRUE	Thomas HB	26401909	TRUE	NA	Polymorphprep	1h	in vitro
SRX1066936	SRR2071726	GSE70068	GSM1716673	Illumina	single-end	mRNA	Illumina HiSeq 2000	Hs	TNF	PB	Thomas HB 2015	TRUE	TRUE	Thomas HB	26401909	TRUE	NA	negative_selection	1h	in vitro
SRX1066937	SRR2071727	GSE70068	GSM1716674	Illumina	single-end	mRNA	Illumina HiSeq 2000	Hs	TNF	PB	Thomas HB 2015	TRUE	TRUE	Thomas HB	26401909	TRUE	NA	Polymorphprep	1h	in vitro
SRX182671	SRR553460	GSE40548	GSM996197	Illumina	single-end	mRNA	Illumina HiSeq 2000	Hs	HC	PB	Wright HL 2013	TRUE	TRUE	Wright HL	23554905	TRUE	NA	Polymorphprep	1h	in vitro
SRX182672	SRR553461	GSE40548	GSM996198	Illumina	single-end	mRNA	Illumina HiSeq 2000	Hs	TNF	PB	Wright HL 2013	TRUE	TRUE	Wright HL	23554905	TRUE	NA	Polymorphprep	1h	in vitro
SRX182673	SRR553462	GSE40548	GSM996199	Illumina	single-end	mRNA	Illumina HiSeq 2000	Hs	GM.CSF	PB	Wright HL 2013	TRUE	TRUE	Wright HL	23554905	TRUE	NA	Polymorphprep	1h	in vitro
SRX182674	SRR553463	GSE40548	GSM996200	Illumina	single-end	mRNA	Illumina HiSeq 2000	Hs	HC	PB	Wright HL 2013	TRUE	TRUE	Wright HL	23554905	TRUE	NA	Polymorphprep	1h	in vitro
SRX182675	SRR553464	GSE40548	GSM996201	Illumina	single-end	mRNA	Illumina HiSeq 2000	Hs	TNF	PB	Wright HL 2013	TRUE	TRUE	Wright HL	23554905	TRUE	NA	Polymorphprep	1h	in vitro
SRX182676	SRR553465	GSE40548	GSM996202	Illumina	single-end	mRNA	Illumina HiSeq 2000	Hs	GM.CSF	PB	Wright HL 2013	TRUE	TRUE	Wright HL	23554905	TRUE	NA	Polymorphprep	1h	in vitro
SRX1903068	SRR3749301	GSE84153_GSE84162	GSM2228263	TruSeq RNA Library Prep Kit v2	single-end	mRNA	Illumina HiSeq 2500	Hs	HC	PB	McCreary M 2019	TRUE	TRUE	McCreary M	NA	TRUE	NA	negative_selection	6.5h	in vitro
SRX1903069	SRR3749302	GSE84153_GSE84162	GSM2228264	TruSeq RNA Library Prep Kit v2	single-end	mRNA	Illumina HiSeq 2500	Hs	LPS	PB	McCreary M 2019	TRUE	TRUE	McCreary M	NA	TRUE	NA	negative_selection	6.5h	in vitro
SRX1903072	SRR3749305	GSE84153_GSE84162	GSM2228267	TruSeq RNA Library Prep Kit v2	single-end	mRNA	Illumina HiSeq 2500	Hs	HC	PB	McCreary M 2019	TRUE	TRUE	McCreary M	NA	TRUE	NA	negative_selection	6.5h	in vitro
SRX1903073	SRR3749306	GSE84153_GSE84162	GSM2228268	TruSeq RNA Library Prep Kit v2	single-end	mRNA	Illumina HiSeq 2500	Hs	LPS	PB	McCreary M 2019	TRUE	TRUE	McCreary M	NA	TRUE	NA	negative_selection	6.5h	in vitro
SRX1903076	SRR3749309	GSE84153_GSE84162	GSM2228271	TruSeq RNA Library Prep Kit v2	single-end	mRNA	Illumina HiSeq 2500	Hs	HC	PB	McCreary M 2019	TRUE	TRUE	McCreary M	NA	TRUE	NA	negative_selection	6.5h	in vitro
SRX1903077	SRR3749310	GSE84153_GSE84162	GSM2228272	TruSeq RNA Library Prep Kit v2	single-end	mRNA	Illumina HiSeq 2500	Hs	LPS	PB	McCreary M 2019	TRUE	TRUE	McCreary M	NA	TRUE	NA	negative_selection	6.5h	in vitro
SRX1903080	SRR3749313	GSE84153_GSE84162	GSM2228275	TruSeq RNA Library Prep Kit v2	single-end	mRNA	Illumina HiSeq 2500	Hs	HC	PB	McCreary M 2019	TRUE	TRUE	McCreary M	NA	TRUE	NA	negative_selection	6.5h	in vitro
SRX1903081	SRR3749314	GSE84153_GSE84162	GSM2228276	TruSeq RNA Library Prep Kit v2	single-end	mRNA	Illumina HiSeq 2500	Hs	LPS	PB	McCreary M 2019	TRUE	TRUE	McCreary M	NA	TRUE	NA	negative_selection	6.5h	in vitro
SRX1903084	SRR3749317	GSE84153_GSE84162	GSM2228279	TruSeq RNA Library Prep Kit v2	single-end	mRNA	Illumina HiSeq 2500	Hs	HC	PB	McCreary M 2019	TRUE	TRUE	McCreary M	NA	TRUE	NA	negative_selection	6.5h	in vitro
SRX1903085	SRR3749318	GSE84153_GSE84162	GSM2228280	TruSeq RNA Library Prep Kit v2	single-end	mRNA	Illumina HiSeq 2500	Hs	LPS	PB	McCreary M 2019	TRUE	TRUE	McCreary M	NA	TRUE	NA	negative_selection	6.5h	in vitro
SRX3140239	SRR5984243	GSE103170	GSM2756550	TruSeq RNA Sample Prep	single-end	mRNA	Illumina Nextseq500	Hs	HC	PB	Ter Haar NM 2018	TRUE	TRUE	Ter Haar NM	26310571	TRUE	NA	CD16+_CD14-_CD41-	NA	in vivo
SRX3140240	SRR5984245	GSE103170	GSM2756551	TruSeq RNA Sample Prep	single-end	mRNA	Illumina Nextseq500	Hs	HC	PB	Ter Haar NM 2018	TRUE	TRUE	Ter Haar NM	26310571	TRUE	NA	CD16+_CD14-_CD41-	NA	in vivo
SRX3140241	SRR5984247	GSE103170	GSM2756552	TruSeq RNA Sample Prep	single-end	mRNA	Illumina Nextseq500	Hs	HC	PB	Ter Haar NM 2018	TRUE	TRUE	Ter Haar NM	26310571	TRUE	NA	CD16+_CD14-_CD41-	NA	in vivo
SRX3140242	SRR5984249	GSE103170	GSM2756553	TruSeq RNA Sample Prep	single-end	mRNA	Illumina Nextseq500	Hs	JIA	PB	Ter Haar NM 2018	TRUE	TRUE	Ter Haar NM	26310571	TRUE	NA	CD16+_CD14-_CD41-	NA	in vivo
SRX3140243	SRR5984251	GSE103170	GSM2756554	TruSeq RNA Sample Prep	single-end	mRNA	Illumina Nextseq500	Hs	JIA	PB	Ter Haar NM 2018	TRUE	TRUE	Ter Haar NM	26310571	TRUE	NA	CD16+_CD14-_CD41-	NA	in vivo
SRX3140244	SRR5984253	GSE103170	GSM2756555	TruSeq RNA Sample Prep	single-end	mRNA	Illumina Nextseq500	Hs	JIA	PB	Ter Haar NM 2018	TRUE	TRUE	Ter Haar NM	26310571	TRUE	NA	CD16+_CD14-_CD41-	NA	in vivo
SRX3729682	SRR6757086	GSE110914	GSM3018809	NEBNext Ultra RNA Library Prep Kit for Illumina, standard tophat, htseq count	single-end	NA	Illumina HiSeq 2500	Hs	HC	PB	Vecchio F 2018	FALSE	FALSE	Vecchio F	30232284	TRUE	NA	Ficoll-Hypaque	NA	in vivo
SRX3729683	SRR6757087	GSE110914	GSM3018810	NEBNext Ultra RNA Library Prep Kit for Illumina, standard tophat, htseq count	single-end	NA	Illumina HiSeq 2500	Hs	HC	PB	Vecchio F 2018	FALSE	FALSE	Vecchio F	30232284	TRUE	NA	Ficoll-Hypaque	NA	in vivo
SRX3729690	SRR6757094	GSE110914	GSM3018817	NEBNext Ultra RNA Library Prep Kit for Illumina, standard tophat, htseq count	single-end	NA	Illumina HiSeq 2500	Hs	HC	PB	Vecchio F 2018	FALSE	FALSE	Vecchio F	30232284	TRUE	NA	Ficoll-Hypaque	NA	in vivo
SRX3729691	SRR6757095	GSE110914	GSM3018818	NEBNext Ultra RNA Library Prep Kit for Illumina, standard tophat, htseq count	single-end	NA	Illumina HiSeq 2500	Hs	HC	PB	Vecchio F 2018	FALSE	FALSE	Vecchio F	30232284	TRUE	NA	Ficoll-Hypaque	NA	in vivo
SRX3729692	SRR6757096	GSE110914	GSM3018819	NEBNext Ultra RNA Library Prep Kit for Illumina, standard tophat, htseq count	single-end	NA	Illumina HiSeq 2500	Hs	HC	PB	Vecchio F 2018	FALSE	FALSE	Vecchio F	30232284	TRUE	NA	Ficoll-Hypaque	NA	in vivo
SRX3729693	SRR6757097	GSE110914	GSM3018820	NEBNext Ultra RNA Library Prep Kit for Illumina, standard tophat, htseq count	single-end	NA	Illumina HiSeq 2500	Hs	HC	PB	Vecchio F 2018	FALSE	FALSE	Vecchio F	30232284	TRUE	NA	Ficoll-Hypaque	NA	in vivo
SRX3729694	SRR6757098	GSE110914	GSM3018821	NEBNext Ultra RNA Library Prep Kit for Illumina, standard tophat, htseq count	single-end	NA	Illumina HiSeq 2500	Hs	HC	PB	Vecchio F 2018	FALSE	FALSE	Vecchio F	30232284	TRUE	NA	Ficoll-Hypaque	NA	in vivo
SRX3729695	SRR6757099	GSE110914	GSM3018822	NEBNext Ultra RNA Library Prep Kit for Illumina, standard tophat, htseq count	single-end	NA	Illumina HiSeq 2500	Hs	HC	PB	Vecchio F 2018	FALSE	FALSE	Vecchio F	30232284	TRUE	NA	Ficoll-Hypaque	NA	in vivo
SRX3824891	SRR6870883	GSE112101	GSM3057648	TruSeq Stranded Total RNA	paired-end	total_RNA	Illumina NextSeq 500	Hs	HC	PB	Franco LM 2019	FALSE	TRUE	Franco LM	30674564	TRUE	NA	negative_selection	2h	in vitro
SRX3824898	SRR6870889	GSE112101	GSM3057654	TruSeq Stranded Total RNA	paired-end	total_RNA	Illumina NextSeq 500	Hs	HC	PB	Franco LM 2019	FALSE	TRUE	Franco LM	30674564	TRUE	NA	negative_selection	6h	in vitro
SRX4203014	SRR7300589	GSE115736	GSM3188503	TruSeq Stranded mRNA	single-end	mRNA	Illumina HiSeq 2500	Hs	HC	PB	Choi J 2019	FALSE	TRUE	Choi J	30395284	TRUE	NA	negative_selection	NA	in vivo
SRX4203033	SRR7300627	GSE115736	GSM3188522	TruSeq Stranded mRNA	single-end	mRNA	Illumina HiSeq 2500	Hs	HC	PB	Choi J 2019	FALSE	TRUE	Choi J	30395284	TRUE	NA	negative_selection	NA	in vivo
SRX4203043	SRR7300647	GSE115736	GSM3188532	TruSeq Stranded mRNA	single-end	mRNA	Illumina HiSeq 2500	Hs	HC	PB	Choi J 2019	FALSE	TRUE	Choi J	30395284	TRUE	NA	negative_selection	NA	in vivo
SRX4559878	SRR7702555	GSE118644	GSM3335818	NEBNext Ultra II directional RNA Library prep Kit	paired-end	mRNA	Illumina NextSeq 500	Hs	HC	PB	Grabowski P 2019	FALSE	TRUE	Grabowski P	30630937	TRUE	NA	negative_selection	NA	in vivo
SRX4559879	SRR7702556	GSE118644	GSM3335819	NEBNext Ultra II directional RNA Library prep Kit	paired-end	mRNA	Illumina NextSeq 500	Hs	HC	PB	Grabowski P 2019	FALSE	TRUE	Grabowski P	30630937	TRUE	NA	negative_selection	NA	in vivo
SRX4559880	SRR7702557	GSE118644	GSM3335820	NEBNext Ultra II directional RNA Library prep Kit	paired-end	mRNA	Illumina NextSeq 500	Hs	HC	PB	Grabowski P 2019	FALSE	TRUE	Grabowski P	30630937	TRUE	NA	negative_selection	NA	in vivo
SRX4559881	SRR7702558	GSE118644	GSM3335821	NEBNext Ultra II directional RNA Library prep Kit	paired-end	mRNA	Illumina NextSeq 500	Hs	HC	PB	Grabowski P 2019	FALSE	TRUE	Grabowski P	30630937	TRUE	NA	negative_selection	NA	in vivo
SRX4559882	SRR7702559	GSE118644	GSM3335822	NEBNext Ultra II directional RNA Library prep Kit	paired-end	mRNA	Illumina NextSeq 500	Hs	HC	PB	Grabowski P 2019	FALSE	TRUE	Grabowski P	30630937	TRUE	NA	negative_selection	NA	in vivo
SRX4559883	SRR7702560	GSE118644	GSM3335823	NEBNext Ultra II directional RNA Library prep Kit	paired-end	mRNA	Illumina NextSeq 500	Hs	HC	PB	Grabowski P 2019	FALSE	TRUE	Grabowski P	30630937	TRUE	NA	negative_selection	NA	in vivo
SRX4559884	SRR7702561	GSE118644	GSM3335824	NEBNext Ultra II directional RNA Library prep Kit	paired-end	mRNA	Illumina NextSeq 500	Hs	HC	PB	Grabowski P 2019	FALSE	TRUE	Grabowski P	30630937	TRUE	NA	negative_selection	NA	in vivo
SRX4559885	SRR7702562	GSE118644	GSM3335825	NEBNext Ultra II directional RNA Library prep Kit	paired-end	mRNA	Illumina NextSeq 500	Hs	HC	PB	Grabowski P 2019	FALSE	TRUE	Grabowski P	30630937	TRUE	NA	negative_selection	NA	in vivo
SRX4559886	SRR7702563	GSE118644	GSM3335826	NEBNext Ultra II directional RNA Library prep Kit	paired-end	mRNA	Illumina NextSeq 500	Hs	HC	PB	Grabowski P 2019	FALSE	TRUE	Grabowski P	30630937	TRUE	NA	negative_selection	NA	in vivo
SRX4559887	SRR7702564	GSE118644	GSM3335827	NEBNext Ultra II directional RNA Library prep Kit	paired-end	mRNA	Illumina NextSeq 500	Hs	HC	PB	Grabowski P 2019	FALSE	TRUE	Grabowski P	30630937	TRUE	NA	negative_selection	NA	in vivo
SRX4559888	SRR7702565	GSE118644	GSM3335828	NEBNext Ultra II directional RNA Library prep Kit	paired-end	mRNA	Illumina NextSeq 500	Hs	HC	PB	Grabowski P 2019	FALSE	TRUE	Grabowski P	30630937	TRUE	NA	negative_selection	NA	in vivo
SRX4559889	SRR7702566	GSE118644	GSM3335829	NEBNext Ultra II directional RNA Library prep Kit	paired-end	mRNA	Illumina NextSeq 500	Hs	HC	PB	Grabowski P 2019	FALSE	TRUE	Grabowski P	30630937	TRUE	NA	negative_selection	NA	in vivo
SRX4559890	SRR7702567	GSE118644	GSM3335830	NEBNext Ultra II directional RNA Library prep Kit	paired-end	mRNA	Illumina NextSeq 500	Hs	HC	PB	Grabowski P 2019	FALSE	TRUE	Grabowski P	30630937	TRUE	NA	negative_selection	NA	in vivo
SRX4559891	SRR7702568	GSE118644	GSM3335831	NEBNext Ultra II directional RNA Library prep Kit	paired-end	mRNA	Illumina NextSeq 500	Hs	HC	PB	Grabowski P 2019	FALSE	TRUE	Grabowski P	30630937	TRUE	NA	negative_selection	NA	in vivo
SRX4559892	SRR7702569	GSE118644	GSM3335832	NEBNext Ultra II directional RNA Library prep Kit	paired-end	mRNA	Illumina NextSeq 500	Hs	HC	PB	Grabowski P 2019	FALSE	TRUE	Grabowski P	30630937	TRUE	NA	negative_selection	NA	in vivo
SRX4559893	SRR7702570	GSE118644	GSM3335833	NEBNext Ultra II directional RNA Library prep Kit	paired-end	mRNA	Illumina NextSeq 500	Hs	HC	PB	Grabowski P 2019	FALSE	TRUE	Grabowski P	30630937	TRUE	NA	negative_selection	NA	in vivo
SRX4559894	SRR7702571	GSE118644	GSM3335834	NEBNext Ultra II directional RNA Library prep Kit	paired-end	mRNA	Illumina NextSeq 500	Hs	HC	PB	Grabowski P 2019	FALSE	TRUE	Grabowski P	30630937	TRUE	NA	negative_selection	NA	in vivo
SRX4559895	SRR7702572	GSE118644	GSM3335835	NEBNext Ultra II directional RNA Library prep Kit	paired-end	mRNA	Illumina NextSeq 500	Hs	HC	PB	Grabowski P 2019	FALSE	TRUE	Grabowski P	30630937	TRUE	NA	negative_selection	NA	in vivo
SRX4559896	SRR7702573	GSE118644	GSM3335836	NEBNext Ultra II directional RNA Library prep Kit	paired-end	mRNA	Illumina NextSeq 500	Hs	HC	PB	Grabowski P 2019	FALSE	TRUE	Grabowski P	30630937	TRUE	NA	negative_selection	NA	in vivo
SRX4559897	SRR7702574	GSE118644	GSM3335837	NEBNext Ultra II directional RNA Library prep Kit	paired-end	mRNA	Illumina NextSeq 500	Hs	HC	PB	Grabowski P 2019	FALSE	TRUE	Grabowski P	30630937	TRUE	NA	negative_selection	NA	in vivo
SRX4559898	SRR7702575	GSE118644	GSM3335838	NEBNext Ultra II directional RNA Library prep Kit	paired-end	mRNA	Illumina NextSeq 500	Hs	HC	PB	Grabowski P 2019	FALSE	TRUE	Grabowski P	30630937	TRUE	NA	negative_selection	NA	in vivo
SRX4559899	SRR7702576	GSE118644	GSM3335839	NEBNext Ultra II directional RNA Library prep Kit	paired-end	mRNA	Illumina NextSeq 500	Hs	HC	PB	Grabowski P 2019	FALSE	TRUE	Grabowski P	30630937	TRUE	NA	negative_selection	NA	in vivo
SRX5128304	SRR8315473	GSE123785_GSE123787	GSM3511360	NA	single-end	total_RNA	Illumina NextSeq 500	Hs	HC	PB	Catapano M 2020	FALSE	TRUE	Catapano M	31539532	TRUE	NA	negative_selection	12h	in vivo
SRX5128305	SRR8315474	GSE123785_GSE123787	GSM3511361	NA	single-end	total_RNA	Illumina NextSeq 500	Hs	HC	PB	Catapano M 2020	FALSE	TRUE	Catapano M	31539532	TRUE	NA	negative_selection	12h	in vivo
SRX5128306	SRR8315475	GSE123785_GSE123787	GSM3511362	NA	single-end	total_RNA	Illumina NextSeq 500	Hs	HC	PB	Catapano M 2020	FALSE	TRUE	Catapano M	31539532	TRUE	NA	negative_selection	12h	in vivo
SRX5128307	SRR8315476	GSE123785_GSE123787	GSM3511363	NA	single-end	total_RNA	Illumina NextSeq 500	Hs	HC	PB	Catapano M 2020	FALSE	TRUE	Catapano M	31539532	TRUE	NA	negative_selection	12h	in vivo
SRX5128308	SRR8315477	GSE123785_GSE123787	GSM3511364	NA	single-end	total_RNA	Illumina NextSeq 500	Hs	HC	PB	Catapano M 2020	FALSE	TRUE	Catapano M	31539532	TRUE	NA	negative_selection	12h	in vivo
SRX5128309	SRR8315478	GSE123785_GSE123787	GSM3511365	NA	single-end	total_RNA	Illumina NextSeq 500	Hs	HC	PB	Catapano M 2020	FALSE	TRUE	Catapano M	31539532	TRUE	NA	negative_selection	12h	in vivo
SRX5128310	SRR8315479	GSE123785_GSE123787	GSM3511366	NA	single-end	total_RNA	Illumina NextSeq 500	Hs	HC	PB	Catapano M 2020	FALSE	TRUE	Catapano M	31539532	TRUE	NA	negative_selection	12h	in vivo
SRX5128311	SRR8315480	GSE123785_GSE123787	GSM3511367	NA	single-end	total_RNA	Illumina NextSeq 500	Hs	HC	PB	Catapano M 2020	FALSE	TRUE	Catapano M	31539532	TRUE	NA	negative_selection	12h	in vivo
SRX5128312	SRR8315481	GSE123785_GSE123787	GSM3511368	NA	single-end	total_RNA	Illumina NextSeq 500	Hs	HC	PB	Catapano M 2020	FALSE	TRUE	Catapano M	31539532	TRUE	NA	negative_selection	12h	in vivo
SRX5128313	SRR8315482	GSE123785_GSE123787	GSM3511369	NA	single-end	total_RNA	Illumina NextSeq 500	Hs	HC	PB	Catapano M 2020	FALSE	TRUE	Catapano M	31539532	TRUE	NA	negative_selection	12h	in vivo
SRX5128314	SRR8315483	GSE123785_GSE123787	GSM3511370	NA	single-end	total_RNA	Illumina NextSeq 500	Hs	HC	PB	Catapano M 2020	FALSE	TRUE	Catapano M	31539532	TRUE	NA	negative_selection	12h	in vivo
SRX6771549	SRR10036372	GSE136632	GSM4053588	Ovation RNA-Seq	single-end	total_RNA	Illumina HiSeq 2500	Hs	HC	PB	Adrover JM 2020	FALSE	TRUE	Adrover JM	31932813	TRUE	NA	Histopaque_gradient	NA	in vivo
SRX6771550	SRR10036373	GSE136632	GSM4053589	Ovation RNA-Seq	single-end	total_RNA	Illumina HiSeq 2500	Hs	HC	PB	Adrover JM 2020	FALSE	TRUE	Adrover JM	31932813	TRUE	NA	Histopaque_gradient	NA	in vivo
SRX6771551	SRR10036374	GSE136632	GSM4053590	Ovation RNA-Seq	single-end	total_RNA	Illumina HiSeq 2500	Hs	HC	PB	Adrover JM 2020	FALSE	TRUE	Adrover JM	31932813	TRUE	NA	Histopaque_gradient	NA	in vivo
SRX6771552	SRR10036375	GSE136632	GSM4053591	Ovation RNA-Seq	single-end	total_RNA	Illumina HiSeq 2500	Hs	HC	PB	Adrover JM 2020	FALSE	TRUE	Adrover JM	31932813	TRUE	NA	Histopaque_gradient	NA	in vivo
SRX6771553	SRR10036376	GSE136632	GSM4053592	Ovation RNA-Seq	single-end	total_RNA	Illumina HiSeq 2500	Hs	HC	PB	Adrover JM 2020	FALSE	TRUE	Adrover JM	31932813	TRUE	NA	Histopaque_gradient	NA	in vivo
SRX6771554	SRR10036377	GSE136632	GSM4053593	Ovation RNA-Seq	single-end	total_RNA	Illumina HiSeq 2500	Hs	HC	PB	Adrover JM 2020	FALSE	TRUE	Adrover JM	31932813	TRUE	NA	Histopaque_gradient	NA	in vivo
SRX6838292	SRR10106400	GSE137351	GSM4076963	TruSeq Stranded Total RNA LT	single-end	total_RNA	Illumina Nextseq500	Hs	HC	PB	Miralda I 2020	TRUE	FALSE	Miralda I	32373107	FALSE	NA	negative_selection	0h	in vitro
SRX6838293	SRR10106401	GSE137351	GSM4076964	TruSeq Stranded Total RNA LT	single-end	total_RNA	Illumina Nextseq500	Hs	F.alocis	PB	Miralda I 2020	TRUE	FALSE	Miralda I	32373107	FALSE	NA	negative_selection	1h	in vitro
SRX6838294	SRR10106402	GSE137351	GSM4076965	TruSeq Stranded Total RNA LT	single-end	total_RNA	Illumina Nextseq500	Hs	F.alocis	PB	Miralda I 2020	TRUE	FALSE	Miralda I	32373107	FALSE	NA	negative_selection	3h	in vitro
SRX6838295	SRR10106403	GSE137351	GSM4076966	TruSeq Stranded Total RNA LT	single-end	total_RNA	Illumina Nextseq500	Hs	F.alocis	PB	Miralda I 2020	TRUE	FALSE	Miralda I	32373107	FALSE	NA	negative_selection	6h	in vitro
SRX6838296	SRR10106404	GSE137351	GSM4076967	TruSeq Stranded Total RNA LT	single-end	total_RNA	Illumina Nextseq500	Hs	HC	PB	Miralda I 2020	TRUE	FALSE	Miralda I	32373107	FALSE	NA	negative_selection	0h	in vitro
SRX6838297	SRR10106405	GSE137351	GSM4076968	TruSeq Stranded Total RNA LT	single-end	total_RNA	Illumina Nextseq500	Hs	F.alocis	PB	Miralda I 2020	TRUE	FALSE	Miralda I	32373107	FALSE	NA	negative_selection	1h	in vitro
SRX6838298	SRR10106406	GSE137351	GSM4076969	TruSeq Stranded Total RNA LT	single-end	total_RNA	Illumina Nextseq500	Hs	F.alocis	PB	Miralda I 2020	TRUE	FALSE	Miralda I	32373107	FALSE	NA	negative_selection	3h	in vitro
SRX6838299	SRR10106407	GSE137351	GSM4076970	TruSeq Stranded Total RNA LT	single-end	total_RNA	Illumina Nextseq500	Hs	F.alocis	PB	Miralda I 2020	TRUE	FALSE	Miralda I	32373107	FALSE	NA	negative_selection	6h	in vitro
SRX6838300	SRR10106408	GSE137351	GSM4076971	TruSeq Stranded Total RNA LT	single-end	total_RNA	Illumina Nextseq500	Hs	HC	PB	Miralda I 2020	TRUE	FALSE	Miralda I	32373107	FALSE	NA	negative_selection	0h	in vitro
SRX6838301	SRR10106409	GSE137351	GSM4076972	TruSeq Stranded Total RNA LT	single-end	total_RNA	Illumina Nextseq500	Hs	F.alocis	PB	Miralda I 2020	TRUE	FALSE	Miralda I	32373107	FALSE	NA	negative_selection	1h	in vitro
SRX6838302	SRR10106410	GSE137351	GSM4076973	TruSeq Stranded Total RNA LT	single-end	total_RNA	Illumina Nextseq500	Hs	F.alocis	PB	Miralda I 2020	TRUE	FALSE	Miralda I	32373107	FALSE	NA	negative_selection	3h	in vitro
SRX6838303	SRR10106411	GSE137351	GSM4076974	TruSeq Stranded Total RNA LT	single-end	total_RNA	Illumina Nextseq500	Hs	F.alocis	PB	Miralda I 2020	TRUE	FALSE	Miralda I	32373107	FALSE	NA	negative_selection	6h	in vitro
SRX6838304	SRR10106412	GSE137351	GSM4076975	TruSeq Stranded Total RNA LT	single-end	total_RNA	Illumina Nextseq500	Hs	HC	PB	Miralda I 2020	TRUE	FALSE	Miralda I	32373107	FALSE	NA	negative_selection	0h	in vitro
SRX6838305	SRR10106413	GSE137351	GSM4076976	TruSeq Stranded Total RNA LT	single-end	total_RNA	Illumina Nextseq500	Hs	F.alocis	PB	Miralda I 2020	TRUE	FALSE	Miralda I	32373107	FALSE	NA	negative_selection	1h	in vitro
SRX6838306	SRR10106414	GSE137351	GSM4076977	TruSeq Stranded Total RNA LT	single-end	total_RNA	Illumina Nextseq500	Hs	F.alocis	PB	Miralda I 2020	TRUE	FALSE	Miralda I	32373107	FALSE	NA	negative_selection	3h	in vitro
SRX6838307	SRR10106415	GSE137351	GSM4076978	TruSeq Stranded Total RNA LT	single-end	total_RNA	Illumina Nextseq500	Hs	F.alocis	PB	Miralda I 2020	TRUE	FALSE	Miralda I	32373107	FALSE	NA	negative_selection	6h	in vitro
SRX7052811	SRR10342787	GSE139358_GSE139360	GSM4138684	TruSeq Stranded mRNA	single-end	mRNA	Illumina HiSeq 3000	Hs	HC	PB	Mistry P 2019	TRUE	FALSE	Mistry P	31754025	FALSE	NA	CD10+_CD14-_CD15+	NA	in vivo
SRX7052812	SRR10342788	GSE139358_GSE139360	GSM4138685	TruSeq Stranded mRNA	single-end	mRNA	Illumina HiSeq 3000	Hs	HC	PB	Mistry P 2019	TRUE	FALSE	Mistry P	31754025	FALSE	NA	CD10+_CD14-_CD15+	NA	in vivo
SRX7052813	SRR10342789	GSE139358_GSE139360	GSM4138686	TruSeq Stranded mRNA	single-end	mRNA	Illumina HiSeq 3000	Hs	HC	PB	Mistry P 2019	TRUE	FALSE	Mistry P	31754025	FALSE	NA	CD10+_CD14-_CD15+	NA	in vivo
SRX7052814	SRR10342790	GSE139358_GSE139360	GSM4138687	TruSeq Stranded mRNA	single-end	mRNA	Illumina HiSeq 3000	Hs	HC	PB	Mistry P 2019	TRUE	FALSE	Mistry P	31754025	FALSE	NA	CD10+_CD14-_CD15+	NA	in vivo
SRX7052815	SRR10342791	GSE139358_GSE139360	GSM4138688	TruSeq Stranded mRNA	single-end	mRNA	Illumina HiSeq 3000	Hs	HC	PB	Mistry P 2019	TRUE	FALSE	Mistry P	31754025	FALSE	NA	CD10+_CD14-_CD15+	NA	in vivo
SRX7052816	SRR10342792	GSE139358_GSE139360	GSM4138689	TruSeq Stranded mRNA	single-end	mRNA	Illumina HiSeq 3000	Hs	HC	PB	Mistry P 2019	TRUE	FALSE	Mistry P	31754025	FALSE	NA	CD10+_CD14-_CD15+	NA	in vivo
SRX7052817	SRR10342793	GSE139358_GSE139360	GSM4138690	TruSeq Stranded mRNA	single-end	mRNA	Illumina HiSeq 3000	Hs	HC	PB	Mistry P 2019	TRUE	FALSE	Mistry P	31754025	FALSE	NA	CD10+_CD14-_CD15+	NA	in vivo
SRX7052818	SRR10342794	GSE139358_GSE139360	GSM4138691	TruSeq Stranded mRNA	single-end	mRNA	Illumina HiSeq 3000	Hs	HC	PB	Mistry P 2019	TRUE	FALSE	Mistry P	31754025	FALSE	NA	CD10+_CD14-_CD15+	NA	in vivo
SRX7052819	SRR10342795	GSE139358_GSE139360	GSM4138692	TruSeq Stranded mRNA	single-end	mRNA	Illumina HiSeq 3000	Hs	HC	PB	Mistry P 2019	TRUE	FALSE	Mistry P	31754025	FALSE	NA	CD10+_CD14-_CD15+	NA	in vivo
SRX7052820	SRR10342796	GSE139358_GSE139360	GSM4138693	TruSeq Stranded mRNA	single-end	mRNA	Illumina HiSeq 3000	Hs	HC	PB	Mistry P 2019	TRUE	FALSE	Mistry P	31754025	FALSE	NA	CD10+_CD14-_CD15+	NA	in vivo
SRX7052821	SRR10342797	GSE139358_GSE139360	GSM4138694	TruSeq Stranded mRNA	single-end	mRNA	Illumina HiSeq 3000	Hs	HC	PB	Mistry P 2019	TRUE	FALSE	Mistry P	31754025	FALSE	NA	CD10+_CD14-_CD15+	NA	in vivo
SRX7052822	SRR10342798	GSE139358_GSE139360	GSM4138695	TruSeq Stranded mRNA	single-end	mRNA	Illumina HiSeq 3000	Hs	Lupus_NDN	PB	Mistry P 2019	TRUE	FALSE	Mistry P	31754025	FALSE	NA	CD10+_CD14-_CD15+	NA	in vivo
SRX7052823	SRR10342799	GSE139358_GSE139360	GSM4138696	TruSeq Stranded mRNA	single-end	mRNA	Illumina HiSeq 3000	Hs	Lupus_NDN	PB	Mistry P 2019	TRUE	FALSE	Mistry P	31754025	FALSE	NA	CD10+_CD14-_CD15+	NA	in vivo
SRX7052824	SRR10342800	GSE139358_GSE139360	GSM4138697	TruSeq Stranded mRNA	single-end	mRNA	Illumina HiSeq 3000	Hs	Lupus_NDN	PB	Mistry P 2019	TRUE	FALSE	Mistry P	31754025	FALSE	NA	CD10+_CD14-_CD15+	NA	in vivo
SRX7052825	SRR10342801	GSE139358_GSE139360	GSM4138698	TruSeq Stranded mRNA	single-end	mRNA	Illumina HiSeq 3000	Hs	Lupus_NDN	PB	Mistry P 2019	TRUE	FALSE	Mistry P	31754025	FALSE	NA	CD10+_CD14-_CD15+	NA	in vivo
SRX7052826	SRR10342802	GSE139358_GSE139360	GSM4138699	TruSeq Stranded mRNA	single-end	mRNA	Illumina HiSeq 3000	Hs	Lupus_NDN	PB	Mistry P 2019	TRUE	FALSE	Mistry P	31754025	FALSE	NA	CD10+_CD14-_CD15+	NA	in vivo
SRX7052827	SRR10342803	GSE139358_GSE139360	GSM4138700	TruSeq Stranded mRNA	single-end	mRNA	Illumina HiSeq 3000	Hs	Lupus_NDN	PB	Mistry P 2019	TRUE	FALSE	Mistry P	31754025	FALSE	NA	CD10+_CD14-_CD15+	NA	in vivo
SRX7052828	SRR10342804	GSE139358_GSE139360	GSM4138701	TruSeq Stranded mRNA	single-end	mRNA	Illumina HiSeq 3000	Hs	Lupus_NDN	PB	Mistry P 2019	TRUE	FALSE	Mistry P	31754025	FALSE	NA	CD10+_CD14-_CD15+	NA	in vivo
SRX7052829	SRR10342805	GSE139358_GSE139360	GSM4138702	TruSeq Stranded mRNA	single-end	mRNA	Illumina HiSeq 3000	Hs	Lupus_NDN	PB	Mistry P 2019	TRUE	FALSE	Mistry P	31754025	FALSE	NA	CD10+_CD14-_CD15+	NA	in vivo
SRX7052830	SRR10342806	GSE139358_GSE139360	GSM4138703	TruSeq Stranded mRNA	single-end	mRNA	Illumina HiSeq 3000	Hs	Lupus_NDN	PB	Mistry P 2019	TRUE	FALSE	Mistry P	31754025	FALSE	NA	CD10+_CD14-_CD15+	NA	in vivo
SRX7052831	SRR10342807	GSE139358_GSE139360	GSM4138704	TruSeq Stranded mRNA	single-end	mRNA	Illumina HiSeq 3000	Hs	Lupus_NDN	PB	Mistry P 2019	TRUE	FALSE	Mistry P	31754025	FALSE	NA	CD10+_CD14-_CD15+	NA	in vivo
SRX7052832	SRR10342808	GSE139358_GSE139360	GSM4138705	TruSeq Stranded mRNA	single-end	mRNA	Illumina HiSeq 3000	Hs	Lupus_NDN	PB	Mistry P 2019	TRUE	FALSE	Mistry P	31754025	FALSE	NA	CD10+_CD14-_CD15+	NA	in vivo
SRX7052844	SRR10342820	GSE139358_GSE139360	GSM4138717	TruSeq Stranded mRNA	single-end	mRNA	Illumina HiSeq 3000	Hs	Lupus_NDN	PB	Mistry P 2019	TRUE	FALSE	Mistry P	31754025	FALSE	NA	CD10+_CD14-_CD15+	NA	in vivo
SRX7052845	SRR10342821	GSE139358_GSE139360	GSM4138718	TruSeq Stranded mRNA	single-end	mRNA	Illumina HiSeq 3000	Hs	Lupus_NDN	PB	Mistry P 2019	TRUE	FALSE	Mistry P	31754025	FALSE	NA	CD10+_CD14-_CD15+	NA	in vivo
SRX7052846	SRR10342822	GSE139358_GSE139360	GSM4138719	TruSeq Stranded mRNA	single-end	mRNA	Illumina HiSeq 3000	Hs	Lupus_NDN	PB	Mistry P 2019	TRUE	FALSE	Mistry P	31754025	FALSE	NA	CD10+_CD14-_CD15+	NA	in vivo
SRX7052847	SRR10342823	GSE139358_GSE139360	GSM4138720	TruSeq Stranded mRNA	single-end	mRNA	Illumina HiSeq 3000	Hs	Lupus_NDN	PB	Mistry P 2019	TRUE	FALSE	Mistry P	31754025	FALSE	NA	CD10+_CD14-_CD15+	NA	in vivo
SRX7052848	SRR10342824	GSE139358_GSE139360	GSM4138721	TruSeq Stranded mRNA	single-end	mRNA	Illumina HiSeq 3000	Hs	Lupus_NDN	PB	Mistry P 2019	TRUE	FALSE	Mistry P	31754025	FALSE	NA	CD10+_CD14-_CD15+	NA	in vivo
SRX7052849	SRR10342825	GSE139358_GSE139360	GSM4138722	TruSeq Stranded mRNA	single-end	mRNA	Illumina HiSeq 3000	Hs	Lupus_NDN	PB	Mistry P 2019	TRUE	FALSE	Mistry P	31754025	FALSE	NA	CD10+_CD14-_CD15+	NA	in vivo
SRX8736732	SRR12228143	GSE154474	GSM4671849	NA	single-end	mRNA	Illumina HiSeq 2000	Hs	HC	PB	Wright HL 2020	TRUE	FALSE	Wright HL	33469455	FALSE	NA	Polymorphprep	NA	in vivo
SRX8736733	SRR12228144	GSE154474	GSM4671850	NA	single-end	mRNA	Illumina HiSeq 2000	Hs	RA	SF	Wright HL 2020	TRUE	FALSE	Wright HL	33469455	FALSE	NA	Polymorphprep	NA	in vivo
SRX8736734	SRR12228145	GSE154474	GSM4671851	NA	single-end	mRNA	Illumina HiSeq 2000	Hs	HC	PB	Wright HL 2020	TRUE	FALSE	Wright HL	33469455	FALSE	NA	Polymorphprep	NA	in vivo
SRX8736735	SRR12228146	GSE154474	GSM4671852	NA	single-end	mRNA	Illumina HiSeq 2000	Hs	RA	SF	Wright HL 2020	TRUE	FALSE	Wright HL	33469455	FALSE	NA	Polymorphprep	NA	in vivo
SRX8736736	SRR12228147	GSE154474	GSM4671853	NA	single-end	mRNA	Illumina HiSeq 2000	Hs	HC	PB	Wright HL 2020	TRUE	FALSE	Wright HL	33469455	FALSE	NA	Polymorphprep	NA	in vivo
SRX8736737	SRR12228148	GSE154474	GSM4671854	NA	single-end	mRNA	Illumina HiSeq 2000	Hs	RA	SF	Wright HL 2020	TRUE	FALSE	Wright HL	33469455	FALSE	NA	Polymorphprep	NA	in vivo

## Sheet: Mouse
SRX_accession	SRA_accession	series	GEO_accession	library_prep	library_	enrichment	platform	species	condition	origin_tissue	study_id	inflammatory_analysis	included.in.current.version	X1st.author	citation.PMID	ARCHS4	genotype	isolation_strategy	timecourse	model
SRX1092510	SRR2097486	GSE70819	GSM1820034	SMARTer universal low input RNA kit Clontech	paired-end	total_RNA	Illumina HiSeq 2500	Mm	HC	BM	Stasulli NM 2015	TRUE	TRUE	Stasulli NM	26463167	TRUE	C57BL/6J	negative_selection	24h	in vivo
SRX1092511	SRR2097487	GSE70819	GSM1820035	SMARTer universal low input RNA kit Clontech	paired-end	total_RNA	Illumina HiSeq 2500	Mm	HC	BM	Stasulli NM 2015	TRUE	TRUE	Stasulli NM	26463167	TRUE	C57BL/6J	negative_selection	24h	in vivo
SRX1092512	SRR2097488	GSE70819	GSM1820036	SMARTer universal low input RNA kit Clontech	paired-end	total_RNA	Illumina HiSeq 2500	Mm	HC	BM	Stasulli NM 2015	TRUE	TRUE	Stasulli NM	26463167	TRUE	C57BL/6J	negative_selection	24h	in vivo
SRX1092513	SRR2097489	GSE70819	GSM1820037	SMARTer universal low input RNA kit Clontech	paired-end	total_RNA	Illumina HiSeq 2500	Mm	Y.pestis	BM	Stasulli NM 2015	TRUE	TRUE	Stasulli NM	26463167	TRUE	C57BL/6J	negative_selection	24h	in vivo
SRX1092514	SRR2097490	GSE70819	GSM1820038	SMARTer universal low input RNA kit Clontech	paired-end	total_RNA	Illumina HiSeq 2500	Mm	Y.pestis	BM	Stasulli NM 2015	TRUE	TRUE	Stasulli NM	26463167	TRUE	C57BL/6J	negative_selection	24h	in vivo
SRX1092515	SRR2097491	GSE70819	GSM1820039	SMARTer universal low input RNA kit Clontech	paired-end	total_RNA	Illumina HiSeq 2500	Mm	Y.pestis	BM	Stasulli NM 2015	TRUE	TRUE	Stasulli NM	26463167	TRUE	C57BL/6J	negative_selection	24h	in vivo
SRX4285195	SRR7413854	GSE116177	GSM3212540	TruSeq Stranded mRNA	single-end	mRNA	Illumina HiSeq 2500	Mm	HC	BM	Choi J 2019	FALSE	TRUE	Choi J	30395284	TRUE	C57BL/6J	SiglecF-_F4/80-_IL-5ra-hi_Ly6G-hi_Ly6c+	NA	in vivo
SRX4285197	SRR7413855	GSE116177	GSM3212541	TruSeq Stranded mRNA	single-end	mRNA	Illumina HiSeq 2500	Mm	HC	BM	Choi J 2019	FALSE	TRUE	Choi J	30395284	TRUE	C57BL/6J	SiglecF-_F4/80-_IL-5ra-hi_Ly6G-hi_Ly6c+	NA	in vivo
SRX4285233	SRR7413953	GSE116177	GSM3212577	TruSeq Stranded mRNA	single-end	mRNA	Illumina HiSeq 2500	Mm	HC	PB	Choi J 2019	FALSE	TRUE	Choi J	30395284	TRUE	C57BL/6J	SiglecF-_F4/80-_IL-5ra-hi_Ly6G-hi_Ly6c+	NA	in vivo
SRX4285239	SRR7413974	GSE116177	GSM3212582	TruSeq Stranded mRNA	paired-end	mRNA	Illumina HiSeq 2500	Mm	HC	PB	Choi J 2019	FALSE	TRUE	Choi J	30395284	TRUE	C57BL/6J	SiglecF-_F4/80-_IL-5ra-hi_Ly6G-hi_Ly6c+	NA	in vivo
SRX4285260	SRR7414114	GSE116177	GSM3212602	TruSeq Stranded mRNA	paired-end	mRNA	Illumina HiSeq 2500	Mm	HC	PB	Choi J 2019	FALSE	TRUE	Choi J	30395284	TRUE	C57BL/6J	SiglecF-_F4/80-_IL-5ra-hi_Ly6G-hi_Ly6c+	NA	in vivo
SRX4285261	SRR7414123	GSE116177	GSM3212603	TruSeq Stranded mRNA	paired-end	mRNA	Illumina HiSeq 2500	Mm	HC	PB	Choi J 2019	FALSE	TRUE	Choi J	30395284	TRUE	C57BL/6J	SiglecF-_F4/80-_IL-5ra-hi_Ly6G-hi_Ly6c+	NA	in vivo
SRX4393221	SRR7524674	GSE117129	GSM3271637	Universal Plus mRNA-Seq	single-end	mRNA	Illumina HiSeq 2500	Mm	HC	BM	Zhu YP 2018	FALSE	TRUE	Zhu YP	30157427	TRUE	C57BL/6J	SiglecF-_CD11b+_CD115-_Ly6g+	NA	in vivo
SRX4393222	SRR7524675	GSE117129	GSM3271638	Universal Plus mRNA-Seq	single-end	mRNA	Illumina HiSeq 2500	Mm	HC	BM	Zhu YP 2018	FALSE	TRUE	Zhu YP	30157427	TRUE	C57BL/6J	SiglecF-_CD11b+_CD115-_Ly6g+	NA	in vivo
SRX4393223	SRR7524676	GSE117129	GSM3271639	Universal Plus mRNA-Seq	single-end	mRNA	Illumina HiSeq 2500	Mm	HC	BM	Zhu YP 2018	FALSE	TRUE	Zhu YP	30157427	TRUE	C57BL/6J	SiglecF-_CD11b+_CD115-_Ly6g+	NA	in vivo
SRX476251	SRR1177062	GSE55385	GSM1335254	bowtie default	paired-end	total_RNA	Illumina HiSeq 2000	Mm	HC	BM	Hutchins AP 2015	TRUE	TRUE	Hutchins AP	25765318	TRUE	NA	Percoll_gradient	8h	in vitro
SRX476252	SRR1177063	GSE55385	GSM1335255	bowtie default	paired-end	total_RNA	Illumina HiSeq 2000	Mm	HC	BM	Hutchins AP 2015	TRUE	TRUE	Hutchins AP	25765318	TRUE	NA	Percoll_gradient	8h	in vitro
SRX476253	SRR1177064	GSE55385	GSM1335256	bowtie default	paired-end	total_RNA	Illumina HiSeq 2000	Mm	LPS	BM	Hutchins AP 2015	TRUE	TRUE	Hutchins AP	25765318	TRUE	NA	Percoll_gradient	8h	in vitro
SRX476254	SRR1177065	GSE55385	GSM1335257	bowtie default	paired-end	total_RNA	Illumina HiSeq 2000	Mm	LPS	BM	Hutchins AP 2015	TRUE	TRUE	Hutchins AP	25765318	TRUE	NA	Percoll_gradient	8h	in vitro
SRX482007	SRR1184581	GSE55633	GSM1340629	TruSeq RNA Sample Preparation Kit	single-end	total_RNA	Illumina HiSeq 2000	Mm	HC	PB	Coffelt SB 2015	FALSE	TRUE	Coffelt SB	25822788	TRUE	FVB/N	negative_selection	NA	in vivo
SRX482008	SRR1184582	GSE55633	GSM1340630	TruSeq RNA Sample Preparation Kit	single-end	total_RNA	Illumina HiSeq 2000	Mm	HC	PB	Coffelt SB 2015	FALSE	TRUE	Coffelt SB	25822788	TRUE	FVB/N	negative_selection	NA	in vivo
SRX482009	SRR1184583	GSE55633	GSM1340631	TruSeq RNA Sample Preparation Kit	single-end	total_RNA	Illumina HiSeq 2000	Mm	HC	PB	Coffelt SB 2015	FALSE	TRUE	Coffelt SB	25822788	TRUE	FVB/N	negative_selection	NA	in vivo
SRX482010	SRR1184584	GSE55633	GSM1340632	TruSeq RNA Sample Preparation Kit	single-end	total_RNA	Illumina HiSeq 2000	Mm	HC	PB	Coffelt SB 2015	FALSE	TRUE	Coffelt SB	25822788	TRUE	FVB/N	negative_selection	NA	in vivo
SRX4997378	SRR8177278	GSE122353	GSM3464505	NA	paired-end	NA	Illumina HiSeq 2500	Mm	HC	BM	Yan Z 2019	TRUE	TRUE	Yan Z	30939124	TRUE	C57BL/6J_nocre_Socs_fl/fl	CD45+_CD11b+_Ly6G+	8h	in vitro
SRX4997379	SRR8177279	GSE122353	GSM3464506	NA	paired-end	NA	Illumina HiSeq 2500	Mm	HC	BM	Yan Z 2019	TRUE	TRUE	Yan Z	30939124	TRUE	C57BL/6J_nocre_Socs_fl/fl	CD45+_CD11b+_Ly6G+	8h	in vitro
SRX4997380	SRR8177280	GSE122353	GSM3464507	NA	paired-end	NA	Illumina HiSeq 2500	Mm	HC	BM	Yan Z 2019	TRUE	TRUE	Yan Z	30939124	TRUE	C57BL/6J_nocre_Socs_fl/fl	CD45+_CD11b+_Ly6G+	8h	in vitro
SRX4997384	SRR8177284	GSE122353	GSM3464511	NA	paired-end	NA	Illumina HiSeq 2500	Mm	G.CSF	BM	Yan Z 2019	TRUE	TRUE	Yan Z	30939124	TRUE	C57BL/6J_nocre_Socs_fl/fl	CD45+_CD11b+_Ly6G+	8h	in vitro
SRX4997385	SRR8177285	GSE122353	GSM3464512	NA	paired-end	NA	Illumina HiSeq 2500	Mm	G.CSF	BM	Yan Z 2019	TRUE	TRUE	Yan Z	30939124	TRUE	C57BL/6J_nocre_Socs_fl/fl	CD45+_CD11b+_Ly6G+	8h	in vitro
SRX4997386	SRR8177286	GSE122353	GSM3464513	NA	paired-end	NA	Illumina HiSeq 2500	Mm	G.CSF	BM	Yan Z 2019	TRUE	TRUE	Yan Z	30939124	TRUE	C57BL/6J_nocre_Socs_fl/fl	CD45+_CD11b+_Ly6G+	8h	in vitro
SRX5126333	SRR8312973	GSE123669	GSM3509278	NA	paired-end	NA	Illumina HiSeq 2000	Mm	HC	BM	Hsu BE 2019	FALSE	TRUE	Hsu BE	31242422	TRUE	BALB/c	Ly6G+_CD11b+	NA	in vivo
SRX5126334	SRR8312974	GSE123669	GSM3509279	NA	paired-end	NA	Illumina HiSeq 2000	Mm	HC	BM	Hsu BE 2019	FALSE	TRUE	Hsu BE	31242422	TRUE	BALB/c	Ly6G+_CD11b+	NA	in vivo
SRX5126335	SRR8312975	GSE123669	GSM3509280	NA	paired-end	NA	Illumina HiSeq 2000	Mm	HC	BM	Hsu BE 2019	FALSE	TRUE	Hsu BE	31242422	TRUE	BALB/c	Ly6G+_CD11b+	NA	in vivo
SRX5126336	SRR8312976	GSE123669	GSM3509281	NA	paired-end	NA	Illumina HiSeq 2000	Mm	HC	BM	Hsu BE 2019	FALSE	TRUE	Hsu BE	31242422	TRUE	BALB/c	Ly6G+_CD11b+	NA	in vivo
SRX5229182	SRR8420119	GSE124829_GSE127267	GSM3555489	standard immgen ULI protocol	paired-end	mRNA	Illumina Nextseq500	Mm	IFN	spleen	Gal-Oz ST 2019	TRUE	FALSE	Gal-Oz ST	31541153	FALSE	C57BL/6J	Ly6G+	2h	in vivo
SRX5229183	SRR8420120	GSE124829_GSE127267	GSM3555490	standard immgen ULI protocol	paired-end	mRNA	Illumina Nextseq500	Mm	IFN	spleen	Gal-Oz ST 2019	TRUE	FALSE	Gal-Oz ST	31541153	FALSE	C57BL/6J	Ly6G+	2h	in vivo
SRX5229184	SRR8420121	GSE124829_GSE127267	GSM3555491	standard immgen ULI protocol	paired-end	mRNA	Illumina Nextseq500	Mm	IFN	spleen	Gal-Oz ST 2019	TRUE	FALSE	Gal-Oz ST	31541153	FALSE	C57BL/6J	Ly6G+	2h	in vivo
SRX5229185	SRR8420122	GSE124829_GSE127267	GSM3555492	standard immgen ULI protocol	paired-end	mRNA	Illumina Nextseq500	Mm	HC	spleen	Gal-Oz ST 2019	TRUE	FALSE	Gal-Oz ST	31541153	FALSE	C57BL/6J	Ly6G+	2h	in vivo
SRX5229186	SRR8420123	GSE124829_GSE127267	GSM3555493	standard immgen ULI protocol	paired-end	mRNA	Illumina Nextseq500	Mm	HC	spleen	Gal-Oz ST 2019	TRUE	FALSE	Gal-Oz ST	31541153	FALSE	C57BL/6J	Ly6G+	2h	in vivo
SRX5229187	SRR8420124	GSE124829_GSE127267	GSM3555494	standard immgen ULI protocol	paired-end	mRNA	Illumina Nextseq500	Mm	HC	spleen	Gal-Oz ST 2019	TRUE	FALSE	Gal-Oz ST	31541153	FALSE	C57BL/6J	Ly6G+	2h	in vivo
SRX5229188	SRR8420125	GSE124829_GSE127267	GSM3555495	standard immgen ULI protocol	paired-end	mRNA	Illumina Nextseq500	Mm	IFN	spleen	Gal-Oz ST 2019	TRUE	FALSE	Gal-Oz ST	31541153	FALSE	C57BL/6J	Ly6G+	2h	in vivo
SRX5229189	SRR8420126	GSE124829_GSE127267	GSM3555496	standard immgen ULI protocol	paired-end	mRNA	Illumina Nextseq500	Mm	IFN	spleen	Gal-Oz ST 2019	TRUE	FALSE	Gal-Oz ST	31541153	FALSE	C57BL/6J	Ly6G+	2h	in vivo
SRX5229190	SRR8420127	GSE124829_GSE127267	GSM3555497	standard immgen ULI protocol	paired-end	mRNA	Illumina Nextseq500	Mm	IFN	spleen	Gal-Oz ST 2019	TRUE	FALSE	Gal-Oz ST	31541153	FALSE	C57BL/6J	Ly6G+	2h	in vivo
SRX5229191	SRR8420128	GSE124829_GSE127267	GSM3555498	standard immgen ULI protocol	paired-end	mRNA	Illumina Nextseq500	Mm	HC	spleen	Gal-Oz ST 2019	TRUE	FALSE	Gal-Oz ST	31541153	FALSE	C57BL/6J	Ly6G+	2h	in vivo
SRX5229192	SRR8420129	GSE124829_GSE127267	GSM3555499	standard immgen ULI protocol	paired-end	mRNA	Illumina Nextseq500	Mm	HC	spleen	Gal-Oz ST 2019	TRUE	FALSE	Gal-Oz ST	31541153	FALSE	C57BL/6J	Ly6G+	2h	in vivo
SRX5229193	SRR8420130	GSE124829_GSE127267	GSM3555500	standard immgen ULI protocol	paired-end	mRNA	Illumina Nextseq500	Mm	HC	spleen	Gal-Oz ST 2019	TRUE	FALSE	Gal-Oz ST	31541153	FALSE	C57BL/6J	Ly6G+	2h	in vivo
SRX5402802	SRR8603036	GSE126874	GSM3616054	Ovation RNA-Seq System V2	single-end	total_RNA	Illumina HiSeq 2500	Mm	HC	PB	Germann M 2020	FALSE	TRUE	Germann M	31793740	TRUE	nocre_Apc-fl/fl	CD45+_EpCAM-_CD11b+_MHCII-_Ly6c-low_Ly6G+	NA	in vivo
SRX5402804	SRR8603038	GSE126874	GSM3616056	Ovation RNA-Seq System V2	single-end	total_RNA	Illumina HiSeq 2500	Mm	HC	PB	Germann M 2020	FALSE	TRUE	Germann M	31793740	TRUE	nocre_Apc-fl/fl	CD45+_EpCAM-_CD11b+_MHCII-_Ly6c-low_Ly6G+	NA	in vivo
SRX5402805	SRR8603039	GSE126874	GSM3616057	Ovation RNA-Seq System V2	single-end	total_RNA	Illumina HiSeq 2500	Mm	HC	PB	Germann M 2020	FALSE	TRUE	Germann M	31793740	TRUE	nocre_Apc-fl/fl	CD45+_EpCAM-_CD11b+_MHCII-_Ly6c-low_Ly6G+	NA	in vivo
SRX5402807	SRR8603041	GSE126874	GSM3616059	Ovation RNA-Seq System V2	single-end	total_RNA	Illumina HiSeq 2500	Mm	HC	PB	Germann M 2020	FALSE	TRUE	Germann M	31793740	TRUE	nocre_Apc-fl/fl	CD45+_EpCAM-_CD11b+_MHCII-_Ly6c-low_Ly6G+	NA	in vivo
SRX5630424	SRR8842580	GSE129287	GSM3704008	TruSeq Stranded mRNA	paired-end	mRNA	Illumina HiSeq 4000	Mm	HC	BM	Casulli J 2019	FALSE	TRUE	Casulli J	31073183	TRUE	C57BL6	negative_selection	NA	in vivo
SRX5630425	SRR8842581	GSE129287	GSM3704009	TruSeq Stranded mRNA	paired-end	mRNA	Illumina HiSeq 4000	Mm	HC	BM	Casulli J 2019	FALSE	TRUE	Casulli J	31073183	TRUE	C57BL6	negative_selection	NA	in vivo
SRX5630426	SRR8842582	GSE129287	GSM3704010	TruSeq Stranded mRNA	paired-end	mRNA	Illumina HiSeq 4000	Mm	HC	BM	Casulli J 2019	FALSE	TRUE	Casulli J	31073183	TRUE	C57BL6	negative_selection	NA	in vivo
SRX8361193	SRR11809830	GSE150811	GSM4559059	stranded library kit; featureCounts with -s2 flag	paired-end	mRNA	Illumina HiSeq 2500	Mm	HC	BM	Bhalla M 2021	FALSE	FALSE	Bhalla M	34310891	FALSE	C57BL/6J	negative_selection	0.67h	in vitro
SRX8361194	SRR11809831	GSE150811	GSM4559060	stranded library kit; featureCounts with -s2 flag	paired-end	mRNA	Illumina HiSeq 2500	Mm	HC	BM	Bhalla M 2021	FALSE	FALSE	Bhalla M	34310891	FALSE	C57BL/6J	negative_selection	0.67h	in vitro
SRX8361195	SRR11809832	GSE150811	GSM4559061	stranded library kit; featureCounts with -s2 flag	paired-end	mRNA	Illumina HiSeq 2500	Mm	HC	BM	Bhalla M 2021	FALSE	FALSE	Bhalla M	34310891	FALSE	C57BL/6J	negative_selection	0.67h	in vitro
SRX8361202	SRR11809839	GSE150811	GSM4559068	stranded library kit; featureCounts with -s2 flag	paired-end	mRNA	Illumina HiSeq 2500	Mm	HC	BM	Bhalla M 2021	FALSE	FALSE	Bhalla M	34310891	FALSE	C57BL/6J	negative_selection	0.67h	in vitro
SRX8361204	SRR11809841	GSE150811	GSM4559070	stranded library kit; featureCounts with -s2 flag	paired-end	mRNA	Illumina HiSeq 2500	Mm	HC	BM	Bhalla M 2021	FALSE	FALSE	Bhalla M	34310891	FALSE	C57BL/6J	negative_selection	0.67h	in vitro
SRX8361207	SRR11809844	GSE150811	GSM4559073	stranded library kit; featureCounts with -s2 flag	paired-end	mRNA	Illumina HiSeq 2500	Mm	HC	BM	Bhalla M 2021	FALSE	FALSE	Bhalla M	34310891	FALSE	C57BL/6J	negative_selection	0.67h	in vitro
SRX8361208	SRR11809845	GSE150811	GSM4559074	stranded library kit; featureCounts with -s2 flag	paired-end	mRNA	Illumina HiSeq 2500	Mm	HC	BM	Bhalla M 2021	FALSE	FALSE	Bhalla M	34310891	FALSE	C57BL/6J	negative_selection	0.67h	in vitro
