# Supplementary material for: Human and mouse neutrophils share core transcriptional programs in both homeostatic and inflamed contexts
Source: Nat Commun. 2023 Dec 8;14:8133. doi: 10.1038/s41467-023-43573-9 (PMC10709367; doi:10.1038/s41467-023-43573-9)
Supplement: Supplementary file 6 — Supplementary Data 3 [file 41467_2023_43573_MOESM6_ESM.txt]

symbol	mean_lfc	fisher_adjusted
ARID5A	0.49109598369599183	0
BCL3	1.034665201616284	0
CXCR4	-0.8009099357510973	0
FBXL5	0.567038934622855	0
GALNT6	0.19073115505765342	0
IER3	0.9121231134498273	0
IL13RA1	0.4419019261720793	0
IL1A	3.975058853272638	0
IL1B	2.684468814251911	0
IL1RAP	0.706138370006774	0
IL4R	0.7060069715985446	0
P2RY13	0.36913629892167193	0
PIM1	0.7449129930538192	0
PROK2	0.7342748225212503	0
QSOX1	0.44500823337189116	0
SEMA6B	0.9686641918041848	0
SLC2A1	0.3450066142524384	0
SOCS3	2.062952979059293	0
STEAP4	1.053052196290471	0
TGM1	0.7912193603884575	0
TLR1	0.953589696429544	0
TLR2	0.7304750530811613	0
KCNJ2	1.3981907883197116	2.4995e-320
ARRB1	-0.848580276722691	1.1188715933675364e-302
JUNB	0.9039947268710488	5.699326471932153e-295
PPP1R3D	-0.20125287214283738	1.4283326916385847e-283
CSRNP1	1.3273072550426361	6.535244259721879e-259
LMNB1	0.5421193454495067	1.679166220071923e-255
CNNM2	0.20310071050605305	1.6624994522449452e-254
JAK3	0.5720562765361681	5.867168375454271e-253
UPP1	1.3466474815034706	8.996001233687874e-248
ACSL1	0.06347648322553702	9.704217995724118e-247
TSPO	0.6857582848288808	1.2043116823211267e-238
XBP1	1.4831567327863255	2.7824075200093836e-228
LRG1	0.4887734933166646	1.5429910834326841e-226
VMP1	0.3828156997510231	9.152717348533405e-220
RUFY4	-0.21030813387424138	1.6597994143144194e-215
CD14	1.2736145904120046	6.682414764868384e-210
NFKBIZ	2.0803325215831565	1.2995107721325176e-207
TGFBI	-0.1520953406284263	2.6688293215355664e-205
SIPA1L1	0.4350320714981899	6.447919334090835e-197
SLC35F5	0.45232232631500585	1.6169280455665973e-195
SYCP2	0.2887286891972452	2.981070576401066e-191
ETS2	1.5442961792186274	9.495609140036091e-191
CXCR2	-0.3611804319425215	1.12383338821451e-190
SPATA13	0.5651972139315121	3.8296345892238223e-190
PHACTR2	-0.22076627605957796	2.6299144434966154e-189
CLEC4E	1.1288663387360327	3.020650913924566e-188
ZFP36	1.269152920337422	1.88460251493319e-185
ZFP36L1	0.5208231040380021	2.7438337373919328e-185
SBNO2	0.44065175288913966	3.8531687492325096e-185
CD38	1.0376606139408355	4.673475894955072e-183
APP	0.3309045067468188	6.546087653462682e-183
HIF1A	0.4534674737353216	6.044067563929862e-182
NLRP12	-0.6008756169204639	2.6823521081843175e-178
SRPK2	-0.5044310382370859	1.7371085703524809e-171
SLC7A5	1.2441807230003301	1.606313640995403e-168
TPD52	0.12871528949229583	3.1915602086703555e-168
IL1R2	0.6606638285854668	1.2671802227524255e-166
MVP	0.3952759425168982	2.0878995670433427e-164
SNAI1	0.20981265854498002	1.1531979227265038e-162
POLR1A	-0.4178811600230203	3.616825207986342e-161
DMXL2	0.38681770147247635	1.8114339457862555e-159
SCNN1A	-0.12493724732842824	6.251713379596962e-155
MAP3K8	1.3320581141210475	7.0028542360125084e-155
MARCKS	0.9084265289588956	3.791631812377364e-154
TBC1D14	-0.1060267509821414	1.1770532475621693e-153
GCNT2	0.06644144764259644	1.0909149436441938e-152
CTSB	0.3422583649626668	5.901419257040136e-152
B4GALT6	0.19193292950645627	1.4627663057836358e-151
PICALM	0.2158805594045231	5.798465506969919e-151
GOLIM4	-0.4207326502290984	2.957652295010648e-145
CISH	1.3730311173402552	4.624660549756045e-145
TLR4	0.5984186018940607	2.339350829668406e-139
NFKBIA	1.5519419190511827	1.9447144173640814e-138
SEMA7A	-0.050238658694404435	7.674533810698718e-138
PLA2G15	0.08384185723154507	2.2952061373560974e-137
ST3GAL5	-0.3345665202880945	1.936328360264296e-136
MCL1	0.09506466814844751	1.0915740156729288e-135
ARL11	-0.43523522343456633	4.81306255773374e-133
TTC39B	0.5315304848120497	9.035807798249986e-133
SORT1	-0.31215300513581684	3.716339431896373e-132
EMILIN2	0.40232890360667867	3.4998875452162595e-131
CEBPB	0.38207288631590325	6.428023715917196e-131
IER5	1.261331199689315	9.943988529470936e-131
SNTB1	-0.48496182581753233	3.073614585916422e-130
RHOBTB2	0.19402590359540306	4.969518546638049e-128
IRF2BPL	0.1365247579947893	3.6509654907777913e-127
CLEC4D	0.7646803415702638	1.8555124967318532e-126
FNDC3B	0.6273042827870032	5.301992679990425e-126
PPARD	0.3624232752140762	9.65024900763594e-126
FZD7	0.2344788435878257	1.1663168931198824e-124
TMEM268	0.4400391330189592	2.00136925388744e-124
TRAF1	1.6997516962315449	2.00136925388744e-124
CXCR1	-0.06717409582508746	8.851643753281332e-121
FABP5	0.46833018960102235	3.724535109242112e-119
IL1RN	2.5457851476885804	1.1911975679102232e-118
MYD88	0.6835174150377616	2.783696735177577e-118
NAAA	-0.16227423116913206	3.3159934585282983e-118
PFKFB3	0.710746234107858	7.304091766707783e-118
DUSP6	-0.37764525698836365	9.50756072080904e-118
ATP1A3	-0.6983916109758037	1.3148469094856248e-117
LAMP2	0.4144625891673482	1.755928327574348e-117
PKNOX1	-0.157824340172841	1.2886576554563794e-116
GBP5	1.4500541893496282	1.3942738332441866e-115
MAPK6	1.3139863862167536	2.203184386048055e-115
SEMA4F	-0.6841254784673381	2.4640382569598277e-115
LRRC75B	0.24955333165941693	2.805897016275106e-115
TNF	1.8144728044902743	8.217299038862165e-115
PLEK	1.1253274986594446	1.3638409982623959e-114
MBP	-0.6068649155338941	1.9615894024919594e-114
ST3GAL4	0.5152554809059596	3.900240016105973e-114
BST1	0.3449423779222056	8.316266655200146e-114
SLC2A6	1.1123430462025041	9.361362775469937e-114
SNX1	0.21763628190564246	5.524774031083679e-113
TNFAIP6	1.9927525492097808	1.257898207217618e-112
BASP1	0.24937760842564957	2.2661046664389e-112
TNFRSF1B	0.3657343646599486	9.65864177182918e-112
HRH2	0.2500928561352239	7.137785565827372e-111
MFSD2A	1.5612504339901223	3.1882578926065867e-110
GSN	-0.19703916750718733	4.824322203563183e-109
NHSL2	-0.4028428973942714	9.605830713838502e-109
RHOB	-0.706545438507073	6.0348351064388326e-108
NFIL3	0.22869135007449257	1.4592472175509415e-106
THEMIS2	0.37635644638412996	7.04746457488881e-106
TIMP2	-0.6946624269479112	2.3265255339640775e-105
ICAM1	1.9056773636175262	1.3824078548592551e-104
TNFAIP3	1.7406491157984028	2.0528897147253328e-104
TNFSF13B	-0.4093089381727279	5.199155113633583e-104
FBXO10	-0.11918933852244905	6.746167075054205e-104
AZIN1	0.6809310169056401	1.1270584938611996e-103
CD69	1.9636690766387568	5.041663467765807e-102
MAP3K15	-0.5889045233008321	8.639170822602001e-101
ZC3H12A	1.079814137696637	9.85504664811688e-101
MBD2	0.33108338011006455	1.6408341735395273e-100
HMOX1	0.5766931400062252	5.433348709122237e-100
TSC22D3	-0.7581395376959947	7.544807990195187e-100
MPPE1	-0.7183528685158768	6.641456465106781e-99
ADAMTSL4	0.3549885376458948	1.7003713269841176e-98
ELP1	-0.43234633996497185	1.8165539587091214e-98
PLK2	1.8755142693590376	2.073255739200711e-98
BIRC3	1.357271684857712	4.849534989530317e-98
DHRS3	-0.47303452196477785	1.9389242482038964e-97
ARHGAP24	0.3570717549677891	2.6982735140683517e-97
NFKBIE	0.9232366581765421	4.2226997591502437e-97
RNF11	0.0450825748315593	1.6925264992498897e-96
SLC7A11	0.6981645382754994	1.8589147942975775e-96
IL10RB	0.2789557507152948	6.783333782898764e-95
ALAS1	0.46958715552584585	1.1129291068695738e-94
DDX6	0.008613556860372584	4.241926563411227e-94
SLC16A6	0.018609261972754455	3.974511673488869e-93
CLIC4	1.7618115208494174	2.2635627371025876e-92
SLC35B2	0.9788762670577991	2.584474474722447e-92
GUCD1	0.10563461780637401	4.31973024018491e-92
TPCN1	-0.3910997622590926	4.362816728518287e-92
HIP1	0.030183045542768197	4.7784730739329706e-92
HIP1R	-0.15007976596070993	1.6890576951191238e-91
CD47	0.22644272858435283	1.2013591393877881e-90
CDKN2D	0.30541512646601104	1.497106125483049e-90
NCOA4	-0.2519828068656528	2.0116330988931783e-90
NR4A1	0.7942090961606179	2.4815622591562694e-90
PAQR7	-0.3724496285327842	5.449135739019389e-90
PPP1R3B	-0.01412011148033325	1.3254866228474477e-89
RHOH	1.4455299206286536	1.4016873342411835e-89
DRAM1	0.8267897613893461	2.369958444041616e-89
CMAS	0.11712514116037694	3.2203863022807014e-89
LPCAT1	-0.35644898604271785	7.17429434826929e-89
TP53INP2	0.0334601453499623	1.1013982342015768e-88
ARG2	0.17061167175289796	1.9097729287367086e-87
HVCN1	-0.6142602112146986	2.45305134095625e-87
SNAP29	0.3676004434447168	6.272401086150586e-87
NFKB2	1.1382209236245109	1.137333526535952e-86
RAB24	0.11171043595530371	1.158772728827029e-86
FAR1	-0.25826367042133647	7.135095566257444e-86
F3	2.788904968525472	4.931500620073545e-85
STAT3	0.5039282940782894	6.798990763911068e-85
BMP2K	0.01515327479005742	1.7656335519902337e-84
RILPL2	0.40103798311889466	4.982675290780117e-84
DAGLB	-0.5654903947019625	1.4924870433038672e-83
SYT11	0.2582974183291028	1.543222379902945e-83
HDC	0.4221044055888312	8.091923328667609e-83
RNF149	-0.0015413047222002057	2.3800062069871243e-82
TECR	-0.15317145916452285	5.049039050842806e-82
SLC41A1	0.4851778897099261	5.2621972176398203e-82
PIK3CG	-0.18283581021832215	1.8516395507759767e-81
SMG9	0.2606023229257805	2.3762998974861233e-81
ST8SIA1	0.6104454440587245	3.7118020563098287e-81
TMOD3	0.43726897643242124	9.334710587398549e-81
ZFAND5	0.3677202810330067	2.067066267414101e-80
GABBR1	-0.2648260476757311	2.3911617639402658e-80
PDE2A	-0.5565524681743941	2.701468402227001e-80
IL23A	2.0451420296857554	5.130756844688669e-80
OASL	1.2120570775538597	1.652049032031334e-79
TIFA	2.2278370662481652	4.995440581725101e-79
MED12L	0.5019291493482971	2.3023732128228223e-78
CREG1	-0.08538691316317486	6.705561063643882e-78
ATP6V0A1	0.032943359068014585	1.9982745934410124e-77
TLR5	-0.5208186605561917	1.9982745934410124e-77
RAB8B	0.5256937763994474	2.827593042327345e-77
ATF3	1.336145897469333	3.493367600979188e-77
DENND4A	0.29246081061242607	6.751150896907132e-77
TNFSF14	-0.11419144879723457	2.1834148308811017e-76
GGT5	0.07345228400544526	2.4250491169469728e-76
SELP	0.22866607078491694	5.18309353448775e-76
ATP8A1	0.12472931235026748	6.424242071061308e-76
PRR5L	0.16992986601204307	7.576779723361746e-76
ADAM9	0.5969709848330618	3.1655486414299484e-75
GADD45B	1.5584489533293133	1.3773064484095074e-74
GPLD1	0.8759289487238878	2.093133844305502e-74
DGKH	-0.29081658745750716	4.098691458561325e-74
JUN	0.3918844117447048	5.315902077244609e-74
RND1	0.7911708155340794	1.1104843217634675e-73
GADD45A	0.3043782606517916	1.9390276317955393e-73
CD274	1.98089392220436	5.103939470267622e-73
KCTD12	-0.14760667923623988	6.652434961332869e-73
GCH1	1.3031564919695042	9.942036814752752e-73
IL27	1.2685868513801084	5.71916397804634e-72
SH3BP5	0.022586296407246676	9.712467850456103e-72
P2RY2	-0.20613615683694816	1.3991299142183559e-71
CD101	-0.8839971981070819	2.1972147130277266e-71
IMPA2	-0.6389340953842378	2.3509249907487378e-71
TET2	0.46848480860723474	4.709131420599846e-71
SLC25A38	-0.087646588633168307	8.994046129072898e-71
RPS6KA2	-0.32645736630131866	1.0531636601509222e-70
SAMSN1	0.9751979081245334	1.6843956278328414e-70
PIK3AP1	0.9362709329725228	6.500188178123893e-70
PLCB2	-0.5797248146923966	6.672699912148855e-70
MGST2	-0.2621116564630491	9.812592434377213e-70
LMO2	0.06862582147199259	1.8121118299883337e-69
CUX1	0.26714835958989747	2.702273404422138e-69
MTA3	0.346659266833165	4.074062934543999e-69
HERC6	1.0579400125355498	5.345706650141116e-69
CD83	1.314680510393134	7.756046880565591e-69
RNASEL	-0.022871880679008517	1.3141785168261407e-68
DMWD	0.11542671318972723	1.908212568808185e-68
BATF	1.3163193277250083	2.714093479249099e-68
SCAMP1	0.3285987918561574	3.5700557546356108e-68
DARS1	0.04593075423337103	4.269875485282891e-68
MARCHF7	0.1142612215301103	8.478242874092717e-68
LHFPL2	-0.17287802365760485	1.3581585452730174e-67
LYN	0.37226480004708945	1.6988379326575447e-67
TXNRD1	0.4339793878563073	3.3780639760012686e-67
RAB31	0.10602926477711452	3.395927326947976e-67
ATG3	0.2161527542663868	9.82263700296843e-67
MTF1	0.7358732092424307	2.1563912803224453e-66
PTGS2	0.6171301040928167	5.109772560496768e-66
CCDC125	-0.6891535989390954	5.474225480569035e-66
GAB2	0.19603640620876736	7.317837929662276e-66
PTPN1	0.416491524311438	1.5397859326737851e-65
FLOT1	0.38209585551526637	1.8532626090719207e-65
ARSG	-0.2702253815383242	2.6229170511909726e-65
PPP1R15B	0.7214892724549844	3.0471375216818427e-65
DCUN1D3	1.152331225051496	3.313800636329341e-65
USP18	1.4057236291094124	4.59286343695375e-65
NRROS	0.13147163706431336	5.713779694694405e-65
ATP2A3	-0.534807227322988	5.946424271900443e-65
FAM217B	-0.2249702982691573	9.280641895742206e-65
NEDD4	-0.0971787800615241	1.3650801398640323e-64
RHOV	1.2350280354067869	1.7028830712379108e-64
NEMP1	0.299767885470912	3.420661684652416e-64
PTPN18	-0.4714168676218049	3.500219026285648e-64
RSAD2	1.3284381074491725	5.348764923924199e-64
STK24	-0.02509718010131086	1.4457187861960186e-63
DUSP16	1.1994751778050012	1.5220422465664996e-63
SELL	0.07016574268646059	2.662545012623903e-63
FLOT2	0.015456825500631818	3.5124155229221907e-63
SCN1B	1.227767505980866	4.056585065618357e-63
MAFF	1.3568194795912984	7.532111759913181e-63
SGK3	0.2601718974580429	5.566584544441622e-62
ANKRD33B	0.42228552885195186	6.514182319938429e-62
RAB11FIP4	-0.7898385641575234	1.4948664417187302e-61
GRAMD1A	0.8257617925644999	1.584008375074408e-61
CIC	0.33937594196611764	1.6072308874463588e-61
RAP2C	0.6563374174543634	3.2431610720112286e-61
GLIPR2	0.07861036619176953	4.014201937360491e-61
UBE2L6	0.6820939787831954	6.273609915757345e-61
DGKD	-0.49788692238430177	8.34216680853664e-61
SLC16A3	-0.26541665247325036	8.34216680853664e-61
C3	0.9161422144534692	8.900595141219309e-61
CENPB	-0.005752743667100662	1.9143914399999043e-60
TNIP2	0.38331086770789646	2.415244541034459e-60
ARHGAP26	0.13630887035975575	3.3141166371234554e-60
VILL	1.4237603713272948	3.3409386841973025e-60
TLR6	0.1988190118004603	3.5928387219295917e-60
ADAMTS10	-0.4115623374563799	4.414353869987355e-60
NT5C3A	0.7787084398784437	4.802517702358695e-60
RASSF3	-0.44341665860659435	5.751775984699612e-60
C15orf48	1.8000652265871842	6.834769124317395e-60
DUSP1	0.17684555778773223	7.400031134727224e-60
DUSP5	1.116016937845921	1.103432431483716e-59
SYTL1	-0.562504574103222	1.361785221119238e-59
SLC3A2	0.47756294811600586	1.555913360850174e-59
NABP1	0.5136263326670374	2.548689375678459e-59
TNFAIP2	0.6662042788934143	3.2114592904601457e-59
CHST11	0.09181484167002914	3.93827984634878e-59
IGSF6	0.5231234377398565	3.962194610341151e-59
IL18BP	0.5360809074303817	9.506218057224676e-59
NFKBID	0.7069621242106935	9.917882479491032e-59
HDAC6	0.48034683073461615	2.1719762307389082e-58
RBFA	-0.41006896073705934	2.733893004653065e-58
PARP10	0.8994443281197282	3.695858720780414e-58
STAT2	0.9534603640449704	3.839788087174551e-58
TRIP10	1.3395499635013672	7.040387397507492e-58
PLEKHG1	0.31565461488416513	9.401787245282769e-58
PLEKHM3	0.15363382854190372	1.0596734545555202e-57
AHR	0.548154160563701	1.3750809206828722e-57
IRAK2	0.9457316634404216	2.9673102749176293e-57
IFIH1	1.3607508125961807	3.129851099830879e-57
PLAU	1.332913985009498	3.364499324625852e-57
G0S2	0.8163012688335671	5.016519731715034e-57
IRAG2	-0.4854028847066396	5.529028051935087e-57
PRKAR2B	-0.1200709214860792	6.750321607529901e-57
SDCBP	0.48388735256811743	1.3649795173189752e-56
PLEKHO2	0.21259110636006992	1.5555068883166077e-56
ID2	0.7721682097637483	1.9975078129934275e-56
GPD1L	-0.3708471949079702	3.026630587837716e-56
HSPA2	0.676894691125392	3.7116663636163295e-56
MGAM	0.14496612071384704	5.8383447797934515e-56
TM6SF1	-0.3672288817482112	6.232553183806921e-56
BCL2L1	0.5149942200606735	7.921263509362395e-56
GCNT1	-0.11770786833533795	7.921263509362395e-56
LITAF	0.37164562551862523	8.272765763678415e-56
ABTB2	0.2606005163393386	9.750343681039896e-56
SPTBN1	0.2291302483711035	1.2585894123829386e-55
ORAI2	-0.3722850935032256	2.0763493249590063e-55
PIK3CB	-0.18732166299103414	3.980563310351923e-55
PER2	-0.2832914358980651	4.010258122626606e-55
CD40	1.4145447846009453	6.262493864749489e-55
SPATC1	1.5726968831013712	1.0744603852780087e-54
TNFSF15	2.0180296298021787	1.1581741902370265e-54
STAT5A	0.5286331397866056	1.897622202728109e-54
GCLM	0.6507345218076509	2.2438836718049022e-54
DDX60	0.46129050242293923	2.2825670913596582e-54
CSF3R	-0.226382770435222	3.17015974653556e-54
TFDP1	-0.29701267025778705	3.3374935746008314e-54
C16orf72	0.10225439089891988	5.115766427477746e-54
SEPTIN5	-0.5569951251199684	5.122320099646622e-54
TALDO1	-0.4165063692182405	6.280661200233137e-54
PIM2	1.0088883956727386	7.382096581416348e-54
SOD2	1.1246710194229124	7.623525991270458e-54
GRINA	0.7427991436070789	1.4006807290625675e-53
CFB	1.7931896734818504	1.9606699333977062e-53
ADORA2A	1.230303865808951	1.9717846651126274e-53
ATG16L2	-0.5592532344124581	2.6319182740726336e-53
HEXA	0.1001573195731115	4.2966414503129655e-53
NSMCE1	0.31430767091592804	6.607031592626629e-53
UBE2H	0.35158842521943684	7.53355403218531e-53
HPN	1.3587455333613825	1.6675622972960098e-52
LIMD2	-0.3275978649449127	1.695394123103906e-52
ATP11A	0.06798085434151276	2.0642327630511805e-52
DNAJB14	-0.3396234143650917	2.6530626343522697e-52
MGLL	0.2003296334591872	3.426295129959607e-52
RALGPS1	-0.3467877690564859	4.103464206758492e-52
FAM107B	-0.08086966103390637	4.330142101198471e-52
SNRK	-0.4885915651921982	4.975412328534428e-52
CDK5R1	-0.9003861850374045	8.903323047172214e-52
IRAK3	0.7361438635925893	9.177323412220532e-52
NFKB1	0.9211264108259902	9.597220717506816e-52
GSAP	0.9347611832295563	1.724759384443332e-51
DCLRE1C	0.1989777325221523	2.0831491262295932e-51
ZNF445	-0.27490614046632667	2.6440474824408108e-51
B4GALT3	0.0816707438686582	3.445058484135026e-51
KDM7A	-0.15507668097488117	3.574210446278104e-51
CBX4	-0.31868125369956923	5.293558048316514e-51
RAB21	0.3451240806671143	7.556852612657123e-51
LBR	-0.20762003347487742	9.586399626347484e-51
CEBPE	-0.4301296424808587	9.655428001283796e-51
IKBKE	0.796162731033765	1.2622406407637756e-50
FAM117B	-0.6705985363989757	1.3294564551914687e-50
PHOSPHO1	-1.048091578803169	1.4419897718604645e-50
MIB2	-0.49385475719376626	1.9160251543396505e-50
FNIP2	0.4587484092154878	2.5687453969146797e-50
MMGT1	0.2488405606582813	3.3370489278134383e-50
BAZ1A	0.41755322664288785	4.446908179313269e-50
ADGRE5	-0.1179089685514094	4.685243037487761e-50
PGS1	0.39947902591618656	5.785748878251807e-50
FAM114A1	-0.06812250333925916	5.798453076304878e-50
LYL1	-0.7312556915864128	6.270683427536526e-50
TSPAN13	-0.48857387282290465	8.749929587687575e-50
AP1S2	-0.07103138839648246	1.1823289380580321e-49
PXYLP1	-0.0870866029394223	1.744049895623097e-49
ISG15	1.310091920163342	2.039564043955058e-49
ANXA7	0.27559123712886635	2.105534946237523e-49
CTSC	0.5333434775541386	2.22730600034125e-49
PDE4B	0.8707650148745888	2.886857765975607e-49
ZNRF1	-0.17921138347073712	3.0659708899682588e-49
SCIMP	0.7558071282648049	6.989847191419087e-49
KRI1	0.287038577482772	2.2813050927399222e-48
LPP	0.2819235252456162	2.4493370097923075e-48
ROGDI	-0.2798100159681838	2.685455331813263e-48
CDC42EP3	0.16115078353973963	3.492358028600326e-48
GPR4	1.2608729830323593	3.60877543973697e-48
ACVR1B	0.20545761935408088	3.9254633033449445e-48
FRAT2	-0.7470698297203225	4.164908297404291e-48
XXYLT1	0.45925521195895824	4.219780005867364e-48
KIT	-0.23578789000386755	4.4560032213274374e-48
CHMP4B	0.43393899335850916	4.9845047789469756e-48
PTGIR	0.14840837272031596	5.025832262834982e-48
KMT5A	-0.1480959285175731	6.219519166525069e-48
SOCS1	1.054320386956276	8.331079745356413e-48
RHOU	0.6444371525675902	8.55618419474802e-48
SATB1	-0.44006072665525586	1.0084035742434796e-47
RANBP2	0.556517806573783	1.214815268650275e-47
MYO18A	-0.5318477907715823	1.3947326567970528e-47
ZNF652	-0.6695903313639225	2.0352332884413123e-47
TRAFD1	0.5967006305870105	2.34861646589777e-47
HCK	0.5194527317845689	2.6608005665631374e-47
DHRS9	-0.08948765327263895	2.7062456514391803e-47
CCM2L	1.1814687361877119	2.833739426042509e-47
HLX	0.1226291979268716	3.5415218301807864e-47
CPEB2	-0.3618086341485564	6.954926602082377e-47
ARHGEF18	-0.544099007866706	6.9654330821169405e-47
IL1RL2	0.5613524694239719	9.474948142938997e-47
TTL	0.7652045534664886	9.55088927330278e-47
NIN	-0.22908476304091588	1.138988055761408e-46
CDC25B	0.16474343187946472	2.048823008266849e-46
MYO5A	-0.2630649157505725	2.5039942679540014e-46
PSMA6	0.6697718662872808	2.8977207087075072e-46
SFXN5	-0.3417694345221813	5.106942508719103e-46
BTG2	0.4202491588741227	5.26238267017819e-46
TBC1D8	0.31181061714504615	5.391172122574641e-46
CCNL1	0.5724341831062627	5.493813765259818e-46
MAP4K2	-0.37474046459224875	6.122272479565137e-46
GPCPD1	0.03206255204350466	8.3024556403192e-46
B4GALT5	0.8266428560453594	8.753456116515772e-46
NAMPT	0.6079989902178258	1.0449618527046109e-45
NFIC	-0.6439823948936342	1.1539555461091714e-45
TMEM71	-0.5159605051429653	1.520884273754069e-45
INSIG1	0.4722797407053957	2.261190917763852e-45
MAPK14	-0.002970648420157377	2.412447533325549e-45
RIPOR2	0.26708966635291914	2.995070240267253e-45
DDX28	0.041649918337766594	5.645828510286079e-45
EDN1	1.7693281663395348	6.1913926493998e-45
ZHX2	-0.11250095407999433	7.31145960844013e-45
KIF21B	-0.5488207311260231	7.714871141585832e-45
NBN	1.2760241811746824	7.969097737174379e-45
BRPF3	-0.16168864077474981	8.012901930968896e-45
H6PD	-0.33464265193091153	8.056352834998173e-45
DHRS13	0.8793743480878576	1.110364123154152e-44
FFAR2	1.041548594980253	1.4848069842800295e-44
MCTP1	0.5047516176761645	1.8406074727130096e-44
ABHD15	-0.5888038323095635	2.4029646078030625e-44
TNS1	0.022367915546124096	2.7986116261193366e-44
ST3GAL6	-0.15474263883261302	4.951883240983683e-44
PLK3	0.5794587268202754	1.1727286957135909e-43
CALCRL	-0.23332600085113156	1.4611090163582666e-43
PPM1M	-0.5644421303159622	1.4634585151334193e-43
ADPGK	-0.30923933149530364	1.9064771444944746e-43
GTF3C6	1.213826872997214	2.070741905573985e-43
IL15RA	0.721579973351454	2.1951424649464604e-43
ANKRD9	-0.626992553754878	2.5027907113721165e-43
SLC11A2	1.6283051148929322	4.16084032244259e-43
GFPT1	-0.16601185892388945	5.348533472788125e-43
EHD1	0.691899240864539	5.7759462712571796e-43
C7orf50	0.2783268833991425	6.202657481890633e-43
SGPP2	1.2857695599903187	8.991229783910113e-43
JUND	-0.2362232731697655	1.1935429951484879e-42
C19orf12	0.40657711701404836	1.5418420406264388e-42
NBEAL2	-0.4818274839821173	1.658627258287466e-42
CPD	0.05206617909582387	1.7249037104364196e-42
TNFSF10	1.0576159788087958	2.323190531663858e-42
PCGF5	0.25726341106375566	2.6789416097784477e-42
SMIM14	-0.16894511352272398	4.296300898280883e-42
ENTPD1	0.051025060715423405	4.544314034103483e-42
SPRYD3	-0.0417138639429976	5.12880219803107e-42
ESYT1	0.14092424471388618	5.4156741003611194e-42
PFKP	0.49311787460883066	6.823195322817211e-42
SVIP	-0.07314012657154606	9.979368984023105e-42
XYLT1	-0.6117463647574009	1.2253589411297263e-41
STK17B	-0.29975608343678534	1.636507869979131e-41
HGF	-0.2753348322963137	1.648177986798418e-41
ALDH2	-0.2518119204838263	1.7003563788009684e-41
DCK	0.12674406059782792	2.0327469453894235e-41
IDH3A	0.5889290675238036	2.5190828763847477e-41
GDF15	0.807061503905778	2.657671334494114e-41
GPR35	0.4990607366442113	3.1004732103413676e-41
DDX58	0.6846156344345822	3.3398528569479373e-41
FOXRED2	-0.3410906453485304	3.4285467626962975e-41
GBE1	0.204049034775115	6.317231234360369e-41
FGR	0.2499555747400195	7.160330553647684e-41
TMCC1	-0.1870415154886924	7.194188980255037e-41
CIAO2A	0.261534466916393	7.45407668590025e-41
SEMA4D	-0.27656774506921256	7.635521911266414e-41
PI4K2B	0.50458290860663	7.842470409970894e-41
BATF3	1.108427137844102	8.778495159166461e-41
SH3KBP1	-0.2627224039508049	9.30527508820932e-41
TMEM38A	-0.7410255124563782	9.388380444449478e-41
RELB	0.514411004272794	1.3172545303357575e-40
CLEC6A	0.8324828457800024	1.4026165552049736e-40
TUBA1A	0.013964146178855026	1.5869858026219104e-40
PLBD1	-0.3172541763454648	1.7251469362066335e-40
SKAP2	0.09460528717421726	2.0560460399375592e-40
ABCA3	-0.1961687638470689	2.449622162071208e-40
HBEGF	1.0053393871419711	2.802312247933721e-40
MOV10	0.2883961792401551	2.802312247933721e-40
TRAF3	0.010227691437097054	4.175959537240272e-40
BAIAP3	-0.5878672411121793	4.406696410806366e-40
EPM2AIP1	0.5648059528691353	4.573895642112275e-40
PAM	0.17633297201956658	5.476955447993395e-40
LGALS8	0.5299637529518416	6.164117257007633e-40
CFLAR	0.6464264993138862	6.5906113369393195e-40
GDE1	-0.2140810201312332	7.1978719563865275e-40
TMX4	-0.42174838538492976	8.241411187286425e-40
WSB1	0.7863035535468547	9.05081386304539e-40
LRP12	0.7662267098160395	9.057356421708853e-40
SGSH	-0.028526594923461785	1.0118992518340425e-39
PRELID1	0.08595141046121348	1.146225660917399e-39
BRD3	-0.5101703833390743	1.2823802449256045e-39
ZNF516	-0.6164216414206436	1.3239800846086424e-39
TFEC	1.4230099790639428	1.471536004142238e-39
OAS2	1.0681057803434335	2.0058291756063958e-39
CASP6	0.3752150180148643	2.1032483295068087e-39
FBXO31	-0.42370076641390997	2.252858288547482e-39
N4BP2L1	-0.25083093739343565	2.421728320615708e-39
GNG2	0.15213946762061495	2.8215299229235693e-39
NFE2L2	0.6322921851122666	3.0150638612465194e-39
MBOAT7	-0.10549573000248537	3.650953722577151e-39
P2RY14	0.9911646619872914	3.8328597185489515e-39
RAB3D	-0.872318551932353	4.5669471737431525e-39
RCSD1	-0.3629978104781736	4.5669471737431525e-39
NUP98	0.2519824178868844	4.7013834042688395e-39
IFIT2	1.1244499846929297	4.9861860456661186e-39
CAMK1D	-0.5721450186903045	7.968443256004321e-39
SLC37A2	-0.5285954379713466	1.0016404076973018e-38
MVB12B	-0.19817858196725785	1.0484288669935357e-38
ZNFX1	0.5311909368224746	1.0550016360951532e-38
LRRK2	-0.17909648596565303	1.998154641507331e-38
SFMBT2	-0.28524537652750154	2.2463274774696451e-38
PCTP	-0.2197280421217879	2.9750239719601976e-38
CAMKK2	0.07694021010349206	2.9855767397255663e-38
PNRC1	0.439937061163181	3.346313504992331e-38
DENND2D	0.23223503273468432	3.4194735828268994e-38
RNF144B	0.7388028440451587	3.5593304107850537e-38
RASA3	-0.32781301392316986	4.301362231135873e-38
ZUP1	0.5962813809444493	5.216898863008061e-38
ITM2B	-0.2120981072027932	6.861628392640167e-38
LY6E	0.7664626539944246	7.705107264618791e-38
FOSL1	0.9505623353003106	8.383972197757367e-38
MLEC	-0.4114118334199057	8.551524081149683e-38
PABIR1	0.04375990915493904	1.134372980589729e-37
KLHL2	8.765364336000943e-4	1.780980831555087e-37
PPM1K	0.5752102303431204	2.8408150387183214e-37
ZFYVE26	0.40429659049134486	3.0397884441044484e-37
CMTM6	-0.029131006215319253	3.917328561628863e-37
ANKRD28	-0.13894208662111546	4.588813395232236e-37
SLC12A9	-0.05292337505195812	4.6522121334606205e-37
YPEL3	-0.7664723006695378	8.318868471426813e-37
NT5E	-0.43133864288680124	8.380684184619525e-37
TSPAN32	-0.5010947261640762	9.348143821428358e-37
IRF5	1.0023914803968956	1.2228819455730227e-36
FOSL2	-0.04483254472710574	1.3423128658170005e-36
CYTH4	0.2658978404514021	1.3968529663170594e-36
FAM222B	-0.1683106842094006	1.4264503375641637e-36
RIPK2	1.103049041100644	1.6107925076243563e-36
TASL	0.5664393967578184	1.620739718407637e-36
TGM2	1.0493136886163263	1.9657038030133216e-36
PLAC8	0.7415139909658267	2.0769819711141933e-36
DPEP2	0.0757800941201589	2.4427779676131597e-36
DNAJA1	0.9167369613581071	3.518984021169022e-36
ANKRD13D	-0.6750685764303546	4.4121306309381764e-36
CKAP2L	1.0288297066803793	4.789878904232456e-36
DUSP2	1.24522883349297	5.274516274453104e-36
ALOX5AP	0.33797563171753287	6.740938134006399e-36
FDPS	0.18583507091649445	1.2041938367092043e-35
RALGDS	1.2244812584468507	1.4292695797762752e-35
PRKD3	0.22505633624892965	1.5298522077703076e-35
SLC17A9	-0.13344557848006772	1.7382226824919423e-35
LMTK2	-0.40657142885059	1.8698253835984685e-35
BMX	-0.632438242446602	2.3329874175347904e-35
DGLUCY	-0.41381092401377695	2.572695416362773e-35
GPR141	0.3480797204893912	3.1234714906598615e-35
CKAP4	0.02405845781700187	3.150316897184725e-35
GPR65	0.4867365693825909	3.464383879269476e-35
TBC1D10C	-0.6171416260556497	3.4849074787872133e-35
FUT4	0.30542958228759254	3.7401542670235055e-35
CRYBG1	0.03562120316149247	4.075557441630034e-35
EFHD2	0.27338434678927265	5.43528505733659e-35
CDK2	0.8128472015497197	5.595305291558822e-35
DGAT1	-0.3214130488577427	7.310719826937771e-35
RHBDF2	0.45546208397882887	8.0821218654809725e-35
PPP1R16B	0.2125344976904546	8.141570269356379e-35
DOP1B	-0.19878313601917802	1.0508342171974047e-34
NAPRT	0.19241203715560862	1.0787460405836966e-34
CTNS	0.29355136779200325	1.3735788196205413e-34
EEF2K	-0.11143427176102903	1.4915223016433008e-34
LY75	-0.38288862324432194	1.654052688424354e-34
HNRNPH2	0.5865994529637206	1.7743647783891002e-34
RASGEF1B	1.349053331591042	1.8100077949574164e-34
HDGF	0.5549734121476173	2.020098351933351e-34
ZC3H12C	1.3134207235705266	2.1212279522797385e-34
FAM117A	-0.19722904439546826	2.5841012761666395e-34
PFKFB2	0.19958339433741581	2.9322757731091654e-34
MMP14	1.377276251624359	3.5262861854005623e-34
CRLF3	-0.22332862461289987	3.918453524715e-34
ARFIP1	0.20376190187076537	4.421948727433388e-34
TRAK2	0.17136742977004013	5.153833204927493e-34
TKT	-0.3174660229801576	5.915742014387638e-34
UCK2	0.6793639271569601	7.778414445925282e-34
RIN2	0.39889700076570556	9.44610787253847e-34
PACS1	-0.6627273721533874	1.074508141038801e-33
MT-ND1	0.35206289487975706	1.108348592872936e-33
GADD45G	0.22414091997901728	1.3310927161730687e-33
CARNS1	-0.48015823102893823	1.3397714178369006e-33
TXNDC16	-0.43090606064092074	1.381121025876779e-33
SLC15A3	0.5776574891133646	1.591962774808045e-33
ID1	0.548493447257442	1.6424685819204203e-33
IST1	0.3452690121180618	1.8270665931551467e-33
PLAGL2	0.7227414293842277	2.2697228415585344e-33
C21orf91	0.8503655762734721	2.2734452798312003e-33
TNFAIP8	0.1158442255397535	2.8067805594687607e-33
SUN2	-0.20917990908923387	2.8608276195825662e-33
NQO2	-0.02848467192156015	2.988780585186519e-33
EIF2AK3	-0.3850703337974946	3.249592993301126e-33
TACSTD2	0.10266474569349347	3.756231134129641e-33
KMT2D	-0.2874872458427089	4.298216696682859e-33
PLXNC1	0.07530726682639306	4.3697874913773576e-33
PRNP	0.9478920526525078	5.0829670859224206e-33
SERTAD1	0.8216027255060238	5.143519261513338e-33
NCF1	-0.16578165945078588	6.452093777228431e-33
CLEC4A	0.967700503207034	7.466599402496895e-33
GATM	0.5504019226890804	7.593838014887713e-33
FAM53B	-0.5826964642060949	8.122540674509241e-33
ZEB2	1.1266329105028168	8.551395620351369e-33
OLFML2B	-0.2810512104517784	1.0966962757597663e-32
IRF7	1.2526081116692216	1.478831315349141e-32
GPAA1	0.23312712232203306	1.4916832161659065e-32
JOSD1	-0.27140905553698674	1.5283447992977126e-32
ALDH18A1	0.38037820471570893	1.640803035007851e-32
SUSD3	-0.5667225037362715	1.867050075632871e-32
IL16	-0.403462107467335	1.9024827845744305e-32
TNIP1	0.6623204473942608	2.2078682058363633e-32
ZNF831	-0.6975685863423917	2.2661465138533914e-32
TREML2	0.3195481564382658	2.4218822755248407e-32
TRPM2	0.39500009269117303	2.5279110520407063e-32
EGR3	0.5312085940315614	2.709910110703776e-32
H2AZ1	0.2198049836428825	3.3153535586698386e-32
ARL5B	0.9849419120656161	3.498646132657884e-32
SLC6A12	0.07789490403626713	3.5218566174775333e-32
MXD4	-0.7112701517664705	4.280649044023832e-32
SORL1	-0.39979174168404236	4.457652805763103e-32
RAB20	0.8511254954884335	4.468869288974031e-32
BIN2	-0.18536133724356557	4.649402046847209e-32
FGL2	-0.01291762080806395	5.407669751952683e-32
TREX1	0.8868949144919879	5.595719487305086e-32
IL2RG	0.869511375131564	5.944270327280522e-32
HELZ2	0.9550459510434813	1.2964885508786416e-31
PML	0.5337803937082493	1.3654286570806616e-31
NIPA2	0.34100543966410896	1.9518765334978494e-31
LDLRAP1	-0.5937620349090746	1.9632735204884015e-31
CASP8	-0.06067975022166442	2.3931838958590763e-31
ATP5IF1	0.21253419085419548	2.6562447656754485e-31
TIPIN	0.43186598707856694	2.708379188922075e-31
TGM3	-0.5549169230956239	3.3911974149521133e-31
CBX3	0.2809565158572719	4.0941556808950065e-31
FMNL2	-0.20110266075343358	4.61722885413477e-31
ACSL5	1.0478369908872511	4.802773551782478e-31
ETHE1	-0.16215924139760773	5.2894572715322144e-31
LAMB3	0.5695205660026186	5.3324793422045045e-31
RECK	0.015104199681919823	5.546745229838889e-31
PARP9	0.7382111350994077	5.745529506398377e-31
HSPA5	0.5127838181638747	6.038276189988113e-31
KIF13B	-0.24434419677446384	9.972001968008174e-31
N4BP1	0.6991461326031972	1.1371855085449398e-30
MVD	0.7221193308237253	1.1749094027947304e-30
CTC1	-0.19487332661271758	1.2598301077934363e-30
PLEKHG3	-0.8053818782559207	1.3459634424491671e-30
TRIB1	0.3662705724938596	1.379474422571242e-30
RPP30	0.48492241196883895	1.4352480786095748e-30
AGFG2	-0.5688244106702502	1.586944307959518e-30
PRKCD	0.0038268845013156834	1.7437919454401012e-30
EGR2	1.0635990276686023	2.0287704615897287e-30
ADM	0.748180265623652	2.2071932811178675e-30
IQGAP1	-0.08494563082829494	2.3092282790400018e-30
N4BP2	0.6392973120349471	4.6565607461745126e-30
MRPL52	0.793094477148737	4.82394828589701e-30
MXD1	0.37667125036886595	5.0721021155311375e-30
TBRG4	-0.016210804323569313	5.332851269480287e-30
VCAN	0.6432869298660584	5.969138516919391e-30
XPC	-0.33041629657800686	6.101574035865196e-30
ARHGAP31	0.9541540616670021	6.120626246879149e-30
PYGL	-0.32979304287088973	6.536047107456315e-30
SPPL2A	0.768250416946344	7.092828270714102e-30
DOT1L	0.44670133381654875	7.85264504667748e-30
TST	-0.42445523187335477	9.16219908222592e-30
SEPTIN9	-0.24971519763634437	1.0174135351410954e-29
AP3S1	0.09437069120586508	1.2772108115940997e-29
CMPK2	0.8038624219308323	1.7823317724165157e-29
CTDSPL	0.809548732584472	1.8147174263521053e-29
PTPN22	-0.3639198699728316	1.8147174263521053e-29
LACC1	1.0397337677421818	2.0986247695858375e-29
ADCY9	-0.4638280313962503	4.2547537923412476e-29
TICAM1	0.9073055545732516	4.656136181782661e-29
MRPS24	0.7429008559233358	5.75007238430284e-29
SGK1	0.4011006891037114	6.072661189170413e-29
CDKN1A	1.6285708578408977	6.575643646276319e-29
IDI1	0.5644517093478794	6.733029618274594e-29
TBXAS1	-0.23166762814045735	6.756901408076506e-29
ECHDC1	0.6667077404705278	7.720356620790735e-29
NOD1	0.07715406819173665	8.209698327585995e-29
TAF4	-0.7658889627560536	1.0575577300700665e-28
MPC1	0.28252355324028955	1.1694326794234364e-28
SNX18	-0.10169703226043071	1.1694326794234364e-28
GYG1	0.8073482595552965	1.2146335210034976e-28
STOM	0.4105612638359812	1.5077753674523937e-28
PLEKHF2	0.49161257882519577	1.526189497234429e-28
TCTN1	-0.42700280011785235	1.7368543120551016e-28
DAXX	0.8783050639705825	1.7709373684953043e-28
RARA	-0.21750869379581175	1.7709373684953043e-28
PLIN2	0.6250206663640931	2.3301696334104377e-28
CAMP	-0.06333769199226115	2.601234570414713e-28
FMO5	-0.48954014126969964	2.9378451123450727e-28
ARAP3	-0.5083288140424945	3.5268719304634382e-28
TFRC	0.9517558001781489	3.64066856514699e-28
ASNSD1	-0.19039002792838622	5.8992794451260205e-28
STIMATE	0.15039102043705932	6.489969125049009e-28
SLC45A4	-0.03612540521452377	6.5582142475726205e-28
MGST1	0.1237698588467636	6.634029770042891e-28
ARL4C	-0.5964878573621097	7.351510211623738e-28
MAPRE2	-0.08813794530785098	7.351510211623738e-28
SUSD6	0.27240473121454184	8.336695564767306e-28
NTNG2	0.01925042548434979	8.45036962914745e-28
INPP1	-0.18838889671981168	8.58722466321314e-28
ABCA1	0.8045746090103512	8.64699187220732e-28
SLC25A24	0.08282857279238114	1.0566587796326999e-27
NAPSA	0.21339750405422334	1.253575890198002e-27
LIMK2	0.2530635406755771	1.2695890785240648e-27
VPS26B	-0.48854215958943215	1.4642308227530111e-27
SULF2	-0.535240060712589	1.5670875642605399e-27
CYTIP	0.1467108762660792	1.6265199961370953e-27
ZNF740	-0.6013036785016642	1.8225347985449845e-27
ESYT2	-0.24409581246473944	1.8404828063539772e-27
AGL	-0.3375610168921711	1.8587863802811814e-27
VAV1	0.29660918887838567	1.8898678077907086e-27
GPR15	1.226314945492843	1.9366065720304334e-27
LYRM1	0.707466827559048	1.9390368940430482e-27
RGS14	-0.6083827508685525	2.0692605333235076e-27
KLF3	-0.36307791538922873	2.1166970886247565e-27
PTEN	-0.14076047053789487	2.1204757848470213e-27
LSS	1.104484378603013	2.4228908026800792e-27
ADGRE1	0.8441683831329715	2.4320022775546356e-27
FMNL3	0.2983154901396341	2.7030588243706093e-27
ZNF395	-0.5245715597800517	2.810398518872757e-27
ZMYND8	-0.16955117014824592	2.9009680082053466e-27
BACH1	0.16311782113735301	2.9902260280417475e-27
HMGCS1	0.3410417469347482	3.1902024844317684e-27
PSD	0.9499340877263545	3.3486293879747085e-27
REL	0.7344367297170267	3.3505247447476444e-27
TMEM170B	-0.2228364307611486	3.539666485519425e-27
ZXDC	-0.37566690252852847	3.984454877063123e-27
EIF2AK2	1.0258197251122596	4.4033262098777536e-27
MIF4GD	0.04262920435791977	5.0785133306041354e-27
DDX1	0.3421188188783794	5.1282677533920966e-27
PAQR8	0.2811996387318673	5.991207485367899e-27
RLIM	0.5282955110016245	6.301411993602072e-27
RIOX1	-0.3504281015180906	6.644249254966595e-27
ST3GAL2	-0.1758837042474712	7.060223872680734e-27
AP5B1	-0.2879785780433036	7.168216537228854e-27
RRAGD	-0.11077684407270817	7.519753435499249e-27
MORF4L2	0.510631643090684	7.656565995898744e-27
SINHCAF	0.6424753142703047	7.749470444158707e-27
ARHGAP19	-0.1509456090652496	8.058000579646796e-27
RAB11FIP1	-0.33156525407377135	8.862692747031797e-27
CRACR2A	-0.3215984069030817	9.946228030989144e-27
FCGR1A	0.9964923769359518	1.082354261363785e-26
NUAK2	-0.6676114537919119	1.1712486717608439e-26
KLHL6	0.28535023017620553	1.5189001724003776e-26
STK38	-0.32181038323859523	1.5189001724003776e-26
TAX1BP3	-0.15549907521775305	1.5769433050425634e-26
GNS	0.5013489156109799	1.5957857876374697e-26
MITD1	0.619982166240416	1.7278438808033323e-26
CASS4	0.03116578373415389	2.327177299395845e-26
ATP6V1G1	0.35952159832401437	2.4661053672360854e-26
GTPBP1	0.15274061608929201	2.945897669223107e-26
NLRP3	0.823254765186619	3.000683321343973e-26
THBD	-0.5822245740400814	3.5659133552537956e-26
FSCN1	0.5839533830727154	3.808860354180646e-26
UBE2V1	0.21082310738209148	3.944786188490366e-26
PGAP6	-0.25506041679009417	4.0663019128831235e-26
GFOD1	-0.43540417374641754	4.39502744284289e-26
PEAK1	-0.19335142565830563	4.6765621229066425e-26
MT-ND2	0.4078456960385368	4.876468273132756e-26
ABCA2	-0.18007482113900525	5.847594397596225e-26
ATF4	0.13638041797789036	7.058408113174882e-26
IL6ST	0.7763775025092715	8.65897875349537e-26
RELL1	-0.6001100674224057	9.495484338789159e-26
PLEKHB2	0.05130341543363171	9.808404498728214e-26
IFI35	0.7500864111346994	1.0208908410986038e-25
PHLDA1	-0.025906600175610677	1.1893046578320004e-25
ACTN1	-0.4626664986338244	1.2722836752871574e-25
PIP4K2B	-0.3596767511088142	1.4299209282933316e-25
MARCHF3	0.43779686454610117	1.5340818791352307e-25
AQP9	0.17669934375496174	1.5657588941573674e-25
ATP5PO	0.36130688677251777	1.6482725970789938e-25
ABTB1	-0.34683405003449985	2.093062405524267e-25
CAMKK1	0.12313874851135993	2.1720347731829965e-25
SYK	-0.07218418382753508	2.324866732332361e-25
SLC35A5	0.1759032132857429	2.4010710726468165e-25
NCAM1	-0.18349779958292808	2.5108537090098776e-25
JAK2	0.4873143175689661	5.152087838178891e-25
CERS6	0.03576218439893738	5.193838047634273e-25
TRIM25	0.48885975212064525	5.241260578053085e-25
BMF	0.18897195001711442	5.579937123345252e-25
C5AR2	-0.8174139240016494	5.622264875099413e-25
RAB11FIP5	-0.5532787350344185	5.815702430469354e-25
PSMD11	0.31822870095478556	5.865979625719619e-25
ADAM17	0.48446894133179985	8.541081600135887e-25
IL17RA	-0.23672988628826783	9.186148338069158e-25
PDSS1	0.8902836276629187	1.0238397526399132e-24
CD63	0.2580412962056575	1.0781222975868141e-24
CREB5	0.22916886999359795	1.2619680408485106e-24
TBCEL	-0.13592903790834143	1.3970579743978917e-24
OAT	0.2956075656847572	1.6401892496041556e-24
LCP1	0.3028751250997055	2.034833967089408e-24
INPP5A	-0.04244983890170178	2.482934740474342e-24
HNMT	-0.12292212711527721	2.5545393887768024e-24
SERPINB8	0.7632154211443782	2.5660437675868957e-24
PGP	-0.6319297403798203	2.612551757553921e-24
NXT1	0.5812374545531543	2.6523793622161013e-24
TLE3	0.002583817522852232	3.0933840408336404e-24
SNX10	0.4650655268263241	3.1605299284120884e-24
PTGES	0.4126763761585821	3.163680556733939e-24
TMEM165	0.3319223298059774	3.190270448978545e-24
CCDC88C	-0.3903453001686717	3.288869268644307e-24
VCL	-0.33223357040142565	3.738276343837463e-24
KDM6B	0.42640308423181517	3.990537103681248e-24
RMND5B	-0.3526655087489741	4.347641864362798e-24
VAMP5	-0.29003225859551907	4.891971030088611e-24
VAMP1	-0.45252378738549826	5.1065925499526216e-24
UBA7	0.24229567760436393	5.132867103558214e-24
TBP	0.16575571465094976	5.383657923329944e-24
MBLAC2	-0.5703711081450819	5.750731241878755e-24
YWHAE	0.3996626199277594	6.514431950689384e-24
PARP14	0.9315583431717185	7.080871302939597e-24
KLHDC4	0.01007326454663322	7.61190924723664e-24
ADD3	-0.49533864735421185	7.810980670564056e-24
IRAK4	0.14370065860273476	8.12560527507559e-24
MAST3	-0.5220486502085955	8.514374517281654e-24
HK3	-0.014701286603074777	1.0311421250511834e-23
IL10RA	0.525940951040599	1.1439927052406406e-23
HSDL1	-0.26125116240814755	1.209498736425003e-23
NSMCE2	0.7160883979806232	1.254696097109638e-23
VRK3	0.11465604463620589	1.3426579541090535e-23
EIPR1	0.37183746531360035	1.4284987787396724e-23
CYBB	0.540415606945553	1.5335618680691729e-23
DAPP1	0.7879952957407662	1.5921668072489544e-23
DTX3L	0.749787769419193	1.9828623214440628e-23
RELT	-0.14380779236795818	2.042417911021955e-23
LMBR1L	-0.10981276652635684	2.2017108918869168e-23
MPZL3	-0.7204163230898171	2.374904534408922e-23
PTGER2	0.8157662890578542	2.414144369460215e-23
STIM2	-0.2789837430136448	2.6045285973552786e-23
ATP6V1A	0.2152460867302203	2.6942561254661845e-23
ESD	0.4465016587001973	2.709322470498146e-23
SLFN5	1.050960408435993	2.830704534883904e-23
CSF1	0.7121397440826273	3.180707249090952e-23
PPA1	0.741136822219421	3.5450032590534055e-23
SQLE	0.28040355411813367	3.9927754637586765e-23
KLHL36	-0.5360816474064273	4.504859043694403e-23
PDCD10	0.47332528835445464	4.6057949294913534e-23
SIK1	-0.801159975262844	4.8526656119650614e-23
SMAD3	0.1921042899161504	4.86608242159133e-23
ACADM	-0.08817893776077561	4.9381242309676354e-23
INSR	-0.2791579159937914	5.028581528621364e-23
SLC39A11	-0.38433276047598175	5.2371148117265463e-23
CD44	0.7294105836448673	5.553792195467241e-23
SLC9A3R1	-0.5538149635272189	5.588169991673202e-23
VASP	0.10169566069149057	5.60364406126433e-23
XKR8	-0.5085421180689151	5.772303371232012e-23
THRA	-0.16945446975523493	6.182713373919238e-23
MSN	0.21006404646815566	6.377862590234977e-23
SEMA4A	0.13150342369637483	7.5023647049131e-23
ZFP36L2	-0.9952914633294834	8.072203744522172e-23
RNF31	0.28730187501295007	8.835769348908561e-23
CCDC82	0.4372220110485464	9.513544279193486e-23
ADAT1	0.29620871184046255	1.0098379155932207e-22
GTPBP6	0.1801782868996225	1.092103305256425e-22
ASF1B	0.21936461790106676	1.2565324684292815e-22
MAFK	0.33112584601565287	1.2907760634158168e-22
TANK	0.5121813437222579	1.3659237848430696e-22
LAMTOR4	-0.4212208928700009	1.7972282183294286e-22
CEBPA	-0.2299974339014775	1.8224338748397323e-22
EXOC2	-0.11838924996458293	1.86993197895347e-22
RAP1GAP2	-0.535823391066024	2.0822633275943516e-22
TMEM59	-0.23774086871455496	2.19674171981152e-22
EXOSC4	1.0224088785374519	2.240342268973073e-22
PIM3	0.7620819461391118	2.3715341289502847e-22
URGCP	0.8535736850374842	2.556462544339538e-22
LBH	-0.4581045900448221	2.746731095064146e-22
SMIM5	-0.3639014727479593	2.927020030930875e-22
GPR157	-0.5950829834042727	3.035461873834165e-22
PGM2	0.19236046114782338	3.1441543706874955e-22
CHST15	-0.3118543316684547	3.422088396338935e-22
ADCY7	-0.28877933995080163	3.6768535058366995e-22
RASGRP2	-0.37575573623658487	4.718479849172222e-22
SLC39A1	0.4588424979767115	4.81022926924253e-22
VDAC2	-0.023822181763230827	5.354558450063551e-22
ADAM10	0.07486401068786688	5.501419276607342e-22
SPRING1	-0.2920555967267174	5.547507676709415e-22
SYNE1	-0.014171466725026814	5.576826920488726e-22
DMPK	-0.10323503083435145	5.69396419626679e-22
PTGER4	-0.004128080014042754	5.8406481393513995e-22
ABHD5	-0.16751355495577425	5.873638639164554e-22
TOM1	0.2862537748986124	6.026403597043099e-22
FLT1	0.7808455716601207	6.07728128151884e-22
NFATC1	-0.4737805069002232	6.42522823570756e-22
SQSTM1	0.5121405579955585	6.497081120711112e-22
STING1	0.4805881785966833	7.285625027633387e-22
EPSTI1	0.45016826291187095	7.9126696242749565e-22
MYO9B	-0.27711477331579343	8.293383332298564e-22
LRRC8D	-0.12940940432937467	8.75250524122324e-22
MAP2K3	0.0076109734445844466	1.0420837729969338e-21
CBX8	-0.8961939772571252	1.120928888603516e-21
NIBAN1	0.047722868444166844	1.1597102726564433e-21
NEDD9	-0.010767367756101267	1.1876797272449482e-21
DDIT4	0.5689052678530278	1.2717011759900446e-21
MAPK7	-0.12243971817443093	1.3047682772262453e-21
HK2	0.04716478949269608	1.3387065555915727e-21
DOCK5	-0.283442112219731	1.3766182851184901e-21
TENT5C	0.15121375352603306	1.3922638020977532e-21
DUS2	0.03933093131628839	1.492048207944911e-21
IQGAP2	-0.39942086681334027	1.5594325002381485e-21
RNF213	0.6923578395510197	1.6943674420076302e-21
SLC43A3	0.9074763695318583	1.7148784275605177e-21
FANCA	-0.1450478539477008	1.9390925906547e-21
ANKLE1	0.3521748343396874	2.0543635228346646e-21
DCAF12	-0.2890218520992262	2.2274894192435096e-21
LNPEP	0.2672719604554452	2.2733059218656022e-21
RLF	0.10585919082748005	2.2910164821148838e-21
SEPTIN1	-0.17671425434378782	2.3219177321091025e-21
WTAP	0.3932289493061695	2.3939593041439564e-21
PRMT5	0.2549355891299766	2.625976106852812e-21
F2RL1	-0.20876740718943246	2.637565269966549e-21
MT-CYB	0.2862488061264453	2.7560298440884834e-21
MIDEAS	-0.5938143802147154	3.003108141678692e-21
VPS9D1	0.21025398244698343	3.0319000490665456e-21
H1-2	-0.5971774325471607	3.0340044171137167e-21
CLINT1	-0.2339836259144953	3.066013992028362e-21
ASB7	-0.37370147451524666	3.619377000483599e-21
ZYX	0.02183835236719181	3.657869808789951e-21
SELENOH	0.23830823459183803	4.083938133059105e-21
ANKRD44	-0.29377424331991897	4.2037427137891394e-21
HACD4	-0.40434558244548574	4.624607761117053e-21
OAS3	0.9145502638969507	5.0977077268616046e-21
TMEM131L	-0.1910647748733205	5.389257971062221e-21
AMFR	-0.3392455609067452	5.894491929959322e-21
CGAS	0.7626399870246403	5.915641370959134e-21
DAP	0.06252265932016896	6.048982512655881e-21
PARVG	-0.1978741886925572	6.062205052842106e-21
MRTFA	-0.559199431498862	6.692937820383676e-21
WDFY3	0.2737203697456448	6.7466388255960085e-21
PREX1	-0.4484042882784905	7.046111994861042e-21
ACAP3	-0.5125059931868344	7.220139811936764e-21
PSTPIP2	0.2733767988351627	7.699148614838534e-21
TIAM1	-0.1544976587527305	7.699148614838534e-21
TP53INP1	-0.2414565966041304	8.846076412217481e-21
CBL	-0.19277176962707768	8.925264195554297e-21
BACE1	-0.01981768182098921	9.40112217852858e-21
TRA2B	0.4727379079221153	9.977683556190473e-21
TRA2A	0.32205884700410226	1.0005902001284281e-20
AOAH	0.2330465141603	1.1170503851815793e-20
CMTR1	0.19544636980962363	1.2236998907692588e-20
PNPLA1	0.764478770729426	1.3417984308397684e-20
HS3ST3B1	0.540807159158259	1.4536865342205857e-20
FAM20C	0.2144610097312212	1.5061195950911744e-20
LRRK1	-0.024967046841013085	1.5591661709139878e-20
AHCTF1	-0.0034171285233001816	1.6585236171115927e-20
ABCC5	-0.38784372693018626	1.75006449897401e-20
RILPL1	0.27019671700064907	1.8348980507193282e-20
RBM47	0.09341952366944693	1.8569266170814084e-20
CORO7	-0.18331499056432474	1.9350623332703278e-20
SLC43A2	-0.07430560088280543	1.9460549933241237e-20
PDZD8	-0.34943508304946747	2.0288834291818607e-20
LGALS3BP	0.9379269903225534	2.100482597232738e-20
LRP10	0.1140125808321028	2.1012587143737122e-20
NOC4L	0.5441571731978433	2.114265595148384e-20
RTN4	0.21484667499917554	2.114265595148384e-20
SLC9A8	0.4945105070135296	2.153839095611212e-20
SEC22C	-0.28455512455325155	2.2201986342313845e-20
ZMPSTE24	-0.16500950810281675	2.3812723558375548e-20
DYM	-0.14984679269309076	2.3994107341586973e-20
LDLR	0.6013655298011661	2.458133094437617e-20
SAMD14	0.6963260767418354	2.6401995380083248e-20
MCM5	-0.18977049287467043	2.985793813444243e-20
PACS2	-0.3304023536416722	3.098527058987761e-20
PBXIP1	-0.5633940070095281	3.1348439073233904e-20
ILRUN	0.09028805324424619	3.3369012295498056e-20
DGKZ	-0.5114336446217222	3.747412167890371e-20
RASSF4	0.7129829873008307	4.0952360763140335e-20
TMEM106A	0.6939433137964726	4.181191058975503e-20
EGR1	0.9203497222799434	4.246961494101938e-20
TAP1	0.634496634051681	5.027666325789497e-20
FASN	0.6271761460353017	5.365282826826592e-20
TLCD3A	0.44493313588620265	5.616553292068659e-20
SLC27A4	-0.33354154838575195	6.010552751746966e-20
SHPRH	-0.2808108666167125	6.043796521274137e-20
DNM1L	0.446561676176959	6.158729500536866e-20
FHL3	-0.24408070383321592	6.315501193187623e-20
CPEB4	0.2732697852816725	6.350775722899895e-20
PLCL2	-0.31971407898634857	6.495532315691061e-20
FGD3	-0.40531620201229385	6.689192856251954e-20
JDP2	-0.522503056945283	6.830884354855103e-20
PADI4	-0.37628383177587	7.760772086835148e-20
TARS1	0.6515643792461847	9.076242139823484e-20
NR4A3	0.7346377917511888	9.401536594257691e-20
HAAO	-0.4066046402631469	9.778390479297648e-20
MARCHF8	-0.304555094964909	9.939183092825971e-20
HSP90AB1	0.5886473240100968	1.0577442088214115e-19
AFDN	-0.6774677165190949	1.0729079822447225e-19
KIAA0895	-0.33765398089229204	1.09758386197734e-19
RNF38	-0.03348442876108421	1.137114642217005e-19
ADPRH	0.5405371721065938	1.1375048267768716e-19
KLF10	0.7500210917268947	1.1382162042769246e-19
TMEM216	-0.3682773322762445	1.2367891189892363e-19
TIPARP	0.559747838284868	1.3109692511827041e-19
CD164	0.2788536946258536	1.3361338338360454e-19
CHST13	-0.6578485870354088	1.3398177123442462e-19
SLC22A4	-0.2602165303280859	1.3474172350497494e-19
CEP63	-0.013081986864738797	1.4721527738065643e-19
MCTP2	0.09020497560862167	1.483208271024823e-19
KCNAB2	-0.3007332807976136	1.494886162976385e-19
TOR3A	0.5241275345769945	1.5109377749778665e-19
UPB1	0.7646026427221916	1.5109377749778665e-19
ATF5	0.348113469637463	1.6550809869408524e-19
DOCK8	-0.2617307157770908	1.663982224390399e-19
AHI1	0.40583012025640053	1.9218539500683525e-19
NCOA1	-0.1826946095195355	2.2986210641018623e-19
PDE12	0.29558952078085315	3.047342996004541e-19
LTF	-0.3701279828208346	3.245470892059324e-19
MIDN	-0.06919620171763949	3.258008705020305e-19
ZDHHC19	0.4457699038210989	3.258008705020305e-19
FAM241A	0.6226112912650262	3.4925290885986274e-19
NKIRAS1	0.49491137462741774	3.4925290885986274e-19
NLRC5	0.7646795359855245	3.4925290885986274e-19
CEMIP2	0.29303564053913367	3.8106876419057103e-19
ZDHHC9	-0.4610961294723428	4.0104201555070417e-19
DCLRE1B	-0.16176794272658349	4.012098975130251e-19
SMPDL3A	0.40494336858579205	4.158921429841977e-19
ZNF398	-0.5790463357997033	4.34668655003031e-19
RHOC	0.2858524458401292	4.40511471550356e-19
MPP1	0.2578470118718718	4.431728445143859e-19
SREBF1	0.12340381215297304	4.497223492073632e-19
OGFRL1	-0.08821347348586166	4.849134360580912e-19
GRK5	-0.41861744113887206	5.205095500431858e-19
AGPAT4	-0.032783530085175656	5.341316189837564e-19
DTX4	-0.07089642090788052	5.364050719350412e-19
RGS2	-0.7319831018256147	5.520940828233882e-19
USP5	-0.09326813188398865	5.708957164090644e-19
MCM4	0.220762561763404	5.949223783640678e-19
ITPRIP	-0.36457672198081487	6.027044540992716e-19
BCL9L	0.31163094347381787	6.330500824033652e-19
BTBD19	0.4295144637802939	7.308768598846965e-19
ICA1	-0.5480720371367335	7.593935006388376e-19
IFRD1	-0.43496287987911386	7.915719282837046e-19
DHX58	0.627202416073374	8.296514880147157e-19
NUCB2	0.24520269934186467	8.629312453547732e-19
MARCKSL1	0.1744440726184182	9.234525740318034e-19
IL15	0.03898835351938772	9.486277515192841e-19
RUNX2	-0.4814203537432313	9.561419146772788e-19
DOK3	-0.36364395421887225	9.936398618095897e-19
MEGF9	-0.21890845910902634	1.0327620688797141e-18
TRPS1	0.32873320511800136	1.0718095643869815e-18
SLC49A3	0.54611364335265	1.1249580846863614e-18
LTA4H	-0.08067168062765265	1.1556390093013806e-18
SHMT2	0.4157753377730708	1.196346601647753e-18
ETS1	-0.43190164095637557	1.2040377105025709e-18
MYO1D	-0.20379649508900546	1.2150833132804465e-18
C19orf38	-0.26479907009156983	1.2486357356477606e-18
SESN2	-0.3946961626267422	1.2540487690969604e-18
ATG7	0.5509889206041848	1.2772867333452984e-18
ZBTB39	-0.29651324030757525	1.3111031177899678e-18
OAZ1	-0.2736556106741571	1.3962128413123167e-18
ST8SIA4	-0.19180517911462816	1.5175211488249979e-18
TRPV2	0.03312444448404978	1.6083401911771916e-18
GBA2	-0.429835941091532	1.7143882029464818e-18
SRSF3	0.4976351728140445	1.8501191006073816e-18
PSMD12	0.2758866443859342	1.8592796365669484e-18
GALNT7	0.19126235216053222	1.879067622302342e-18
MAPKAPK3	-0.3798625589124446	1.8956350146392034e-18
NDST1	-0.47209941015728507	1.923999696080935e-18
CORO1A	-0.4201321381691162	1.926586628892661e-18
LMO4	-0.375711942045709	1.9386532546983054e-18
NRG1	0.5571438895686885	1.9756722896897394e-18
CTSD	0.29722444792075103	2.004417318844302e-18
NCEH1	-0.09439155723360361	2.0198914630045015e-18
UBTD1	-0.12843299762169058	2.0260622527867897e-18
FKBP5	0.07650548448555529	2.0844870527917198e-18
ERO1A	-0.2767415983615356	2.3311337545258044e-18
MFSD14B	-0.06844189925075105	2.3631689787888437e-18
LIMA1	-0.21904436932386404	2.689129307988733e-18
ATXN10	-0.15673796123172262	3.0766853910587162e-18
FHIP2A	-0.25100066439151403	3.1733762738624284e-18
USB1	0.5576853151002417	3.1733762738624284e-18
SGPL1	0.15518528312195093	3.288739000376098e-18
CARD6	0.06726720777426072	3.495400318594734e-18
SLC16A14	-0.6909867289497775	4.04573195923661e-18
SNRPD3	0.09324074559272719	4.563447098905256e-18
CHD7	-0.15319276291386008	4.8824377941484696e-18
CLEC5A	0.7054150687464965	5.419074384823117e-18
MCF2L	-0.24460724894444624	5.578753997573874e-18
NADK	-0.13530772465408147	5.99344446159036e-18
ELMO1	-0.1827807155232654	6.078062129115483e-18
ATP13A2	-0.011178713956833721	6.14006563910108e-18
CLIC1	0.30077680840591536	6.184813069192059e-18
PTPN12	0.17072011891241784	6.509128493872675e-18
CYBC1	0.13016654390227378	6.932187231486826e-18
TMEM205	0.2721244369404545	7.039002203930127e-18
ITPRIPL2	-0.15180509123946606	7.836921247943427e-18
NHP2	0.3788363354585645	7.958599186727107e-18
CNR2	-0.13567515447746814	8.004510054411338e-18
RNF114	0.21068746175210595	8.137270820917986e-18
HECA	-0.23923042749961698	8.314187224700823e-18
GNA15	0.3040772417894923	8.432975865906839e-18
NINJ1	-0.20024294544167154	8.964080579650658e-18
STAB1	-0.29826741807938056	9.343316787525421e-18
PTPRJ	0.19743996064505182	9.531146077791508e-18
EPS8	0.4015484795355855	1.0210961048954144e-17
ITGA5	0.22365200660216794	1.0296883715500021e-17
ADRB2	-0.2667918773572529	1.1010145203059437e-17
NCBP1	0.02505800315876359	1.1041332889521032e-17
ACAD8	-0.30650799938017037	1.1447061627921134e-17
FPR1	0.44906053788614037	1.4066694760074304e-17
ABRAXAS2	0.126122381881046	1.5004920817443655e-17
MAML2	0.6303989185904904	1.5275958823311718e-17
GALC	0.1314464955534394	1.6675217316774213e-17
TMEM123	0.03589816957897172	1.675675166502209e-17
ZDHHC21	0.5130676265655604	1.8004203101647863e-17
ZNF746	-0.3825623469368853	1.834691788118369e-17
MICAL1	-0.2837721945415623	1.8848594703745118e-17
SERP1	-0.07291731827749982	1.9218451892089232e-17
BCORL1	-0.18599060460354477	2.1692092558591214e-17
TMEM231	0.6848118730172624	2.296426626668038e-17
ABHD11	0.08154552690845061	2.6627718376448143e-17
STAT1	0.5359426649272099	2.7938250694437205e-17
DDX5	0.30216808620476615	2.910576447637306e-17
SEPHS2	-0.06266917870442794	2.911186687627444e-17
TUBA8	0.3340940709303731	3.076637447321828e-17
TRAPPC14	-0.5203706873483711	3.122458558142577e-17
MPST	-0.1750710509789988	3.2239912281035156e-17
EYA3	0.31290924219032346	3.2263487653458745e-17
GOSR1	0.44076665186836883	3.6070697413446537e-17
ATF6	0.2992920773471058	3.746232269279414e-17
DAPK2	-0.5747105417874558	3.808669623420084e-17
OSBPL2	-0.3163769851869799	3.975409310508309e-17
PSTPIP1	-0.3848724363085081	4.2922946645171134e-17
PPP3CA	-0.2272065488199925	4.779762018876877e-17
MRPL24	0.875327875485853	4.792037639001052e-17
ARHGDIB	-0.09114620049918606	4.795857149302284e-17
SAMHD1	0.35419636473023003	4.8543676419945876e-17
TEC	0.025639265844393605	5.146549906803659e-17
ARHGEF6	0.017562498466988766	5.19436646932124e-17
ITSN1	0.411063062738354	5.677875589111648e-17
IL18RAP	0.16689504531230934	5.780978624145883e-17
ARHGAP9	-0.43795485449031396	5.809335332726941e-17
NCOR1	-0.25727895761646197	6.268550682761608e-17
ACAP1	-0.33857937948253153	6.691726072752922e-17
RSRP1	-0.215969181672006	6.920777167507967e-17
HELB	1.0725565638207473	7.122836300553286e-17
HNRNPA2B1	0.4497600218320946	7.76450027054419e-17
ALCAM	-0.12756082569065466	7.829996477551836e-17
PALLD	1.0142853976125252	8.327875586154288e-17
ZSWIM4	0.17299108781906875	8.424624036690401e-17
IFT57	0.5005024348985638	8.605135963138167e-17
PDE3B	-0.2555823259886605	8.818602026336152e-17
IER5L	-0.22763510722982372	8.827652761287582e-17
NMI	0.6011452184145042	8.846648719112293e-17
F5	0.007611328244715291	8.91572658896759e-17
CCNJ	0.3147653790137879	9.192466276472672e-17
STK39	-0.05815533298361564	9.441954924393879e-17
PRDX5	-0.04946767136475676	9.684601511983781e-17
MLLT6	0.93486983762293	9.815683222925891e-17
UBE2V2	0.38529420477516574	9.842242183429236e-17
KICS2	-0.12701018045243456	9.926589098870424e-17
GIGYF1	-0.5032340963567696	1.0811372914129102e-16
PDK3	0.02482115162911583	1.0932005531219259e-16
TTYH3	-0.20518264918390763	1.1741472327303782e-16
NGDN	0.21934666152984258	1.2363806130767224e-16
SFT2D2	-0.06882218990228109	1.2795043588164513e-16
SKI	-0.5741063817984879	1.281131521935154e-16
MMD	-0.42626823084376436	1.3093631438476562e-16
NOTCH2	0.12532369781058544	1.3213504028903032e-16
ARPC5	-0.1163666802583122	1.3388262414945997e-16
SPINT1	0.011161373112574178	1.3808450074532734e-16
NECAP1	0.30000487663669456	1.3906876089056572e-16
CPED1	0.6116228180635849	1.3913697738720779e-16
COP1	-0.2876091894958589	1.473216632605769e-16
FNBP1	-0.06563566128605601	1.5408612707381347e-16
CCPG1	-0.4642691005790513	1.585930982669466e-16
SPHK1	1.45951607194197	1.6057142378940065e-16
MAP2K4	-0.12307433947293055	1.6422028621103595e-16
HLCS	-0.3463402525145879	1.8097406556730226e-16
STK4	0.12574849004773955	1.8426629370952519e-16
EIF4A2	0.15410211761057108	1.8513341757588387e-16
ANKRD49	0.31922242194556416	1.9870247842846358e-16
LENG9	0.6394146890377751	2.088349147053052e-16
ZYG11B	-0.4330394949555602	2.089312637429137e-16
NCOA7	0.6680815738822852	2.152371255379829e-16
DYNLT3	0.3468369546820701	2.1919256267581767e-16
IL6R	-0.3236063671922622	2.3269954780078803e-16
ITGB8	1.7786829829404684	2.362575188580002e-16
NUPR1	0.6246049938199113	2.473970801926145e-16
PARP8	-0.16201854368265095	2.7286176042663796e-16
REPIN1	0.6272183779155149	3.1157998774456323e-16
AGRN	0.3046383361155531	3.1428144880262583e-16
CARHSP1	-0.23472464824086642	3.1607483182623804e-16
WDFY1	-0.13635381680052316	3.179456143351107e-16
PPT1	-0.03428710817761527	3.2266832170527182e-16
HOMER1	0.12818822936695104	3.2947502183798826e-16
SLC66A2	-0.2981706660995166	3.294880018386948e-16
CDK5RAP2	0.5259051944110843	3.364887208245584e-16
SCP2	-0.15704648522308665	3.419433156118575e-16
PIGA	0.7009817415371331	3.5696547620463605e-16
IVNS1ABP	0.45600788364152905	3.694102560236341e-16
ARFGEF2	-0.2666116747678823	4.141993769619572e-16
MPZL1	-0.6560095385809597	4.3522057896949024e-16
PITRM1	0.5527975103164599	4.411148850017715e-16
ZMIZ1	-0.20129154084181905	4.524934538588998e-16
VPS54	0.019752232180739664	4.625242249027015e-16
SETD1B	-0.46388454929267653	5.169754502758993e-16
TSC22D1	0.727184312716667	5.169754502758993e-16
BRAF	-0.150069001390059	5.449838475433445e-16
MTURN	-0.5517559071103185	5.481679654551111e-16
RGS3	-0.02253886587410341	5.54023238154016e-16
KIF3B	0.03197264661325546	5.6016104008725e-16
AMACR	-0.2213680229039794	5.834500714190837e-16
LPCAT2	-0.07404718302371326	6.270972992900813e-16
TMEM67	0.42982588726147763	6.562606518031663e-16
ABCC1	0.5352331050593626	7.554970836535781e-16
NFKBIB	0.6155564458552907	7.720921893877741e-16
RAB44	-0.06248346706546651	7.847931905483443e-16
SAMD9L	0.5518917563949951	8.187542593209406e-16
LCP2	0.6520895812408994	8.25806991995019e-16
ACAD11	-0.2721357948479378	8.668923696408551e-16
KLF2	0.09669787502194493	8.947427359403225e-16
KIAA0040	0.158320683784029	9.570505648661117e-16
SHISA5	0.2205486915141852	9.719130957123517e-16
RNF4	0.20088436333136128	1.0104281847479515e-15
NSD3	-0.04932475295543541	1.2076665037424127e-15
PTPRC	0.04062067644279327	1.2145048778033786e-15
CNST	-0.26531066693737654	1.2340755860707165e-15
COPS4	0.41117698201306735	1.2917879992586883e-15
IFI44	1.0980400400160524	1.3354583319723742e-15
RASSF2	-0.23910264823997135	1.3383082295358113e-15
TMEM138	0.4854738520168082	1.5965029350532046e-15
AIM2	0.5932009096078196	1.6003560546152912e-15
SH3BP1	-0.2467745398528409	1.6003560546152912e-15
CCND3	-0.1099952642528623	1.688103393274721e-15
PNKP	-0.4247088271047454	1.90922884763987e-15
C2orf68	-0.38309746719567767	1.917275292533706e-15
MLST8	-0.27383099838436287	2.0109374248296742e-15
C3AR1	0.848534429610828	2.073234464207519e-15
FURIN	0.14920956189256526	2.0736882094994097e-15
ENTPD5	-0.2645053429534409	2.074399573577328e-15
VSIG10L	0.07377672646252673	2.2300160759827466e-15
ADAR	0.47210360649498573	2.3860402232057836e-15
SNRPA	0.3259275465042957	2.5123382959768398e-15
TPT1	0.2520341073026996	2.523587407826915e-15
TTC39C	0.29041532004368725	2.56077597200792e-15
NUP107	0.26437581500119783	2.5681147569737988e-15
UBE2E1	0.5709983051687894	2.6057470436572123e-15
CCDC86	0.3825262188123256	2.6690122987725253e-15
MRPL42	0.40040788145566314	2.7001381809818893e-15
SLC39A8	1.031878492381152	2.7072573710454078e-15
IFT80	0.3245079241445485	2.8189451971452613e-15
TTC13	-0.30443018825811896	2.9762270991784353e-15
ZC3HAV1	0.4265022821107378	3.105959537852968e-15
MAPKAPK2	0.14662431121371733	3.1735363149304534e-15
NISCH	-0.3189637530498505	3.4010189161665316e-15
GNB2	-0.18341007864187459	3.6124748436977374e-15
CYSLTR1	0.5655994237471796	3.614525402476366e-15
AREL1	0.07077669047672816	3.6223184100272776e-15
ARL6IP1	0.46838407560767814	3.799767094843505e-15
SMAP2	-0.4913680699833972	3.893552041797484e-15
GRN	0.05625985072646677	3.906179405865168e-15
PYCARD	-0.2683234129180485	3.92281727321724e-15
TMEM63A	-0.39913114997271254	4.066207904457704e-15
CEP250	-0.32726774292991834	4.1437933692597475e-15
CHSY1	-0.31489324611356106	4.1862421325621e-15
CCDC71L	0.5467084838067112	4.3608641986758525e-15
PPIF	0.6519596734682152	4.768708698123593e-15
TBC1D1	0.01590971082974396	4.775796403017371e-15
TMEM140	0.3716868860765179	4.778072590598893e-15
GALNT4	0.2642811239972398	4.993430487943417e-15
CITED2	-0.07949712553010493	5.083305865258173e-15
SMPDL3B	0.31129155497336364	5.282540813020898e-15
ECE1	0.48441982347570367	5.325164482463044e-15
MXI1	-0.39513913208096163	5.331757293717923e-15
USPL1	0.15916331679697812	5.391701390330461e-15
NECTIN2	1.242811021921294	5.921404880452428e-15
UTRN	-0.25600025542899885	6.553026149540379e-15
MFNG	-0.638504445476774	6.6086034959212455e-15
RARS2	0.33162171036831634	6.82626863006925e-15
PRR33	-0.3981207585707414	7.535172474279321e-15
MIF	0.7885995994241273	7.797171249914658e-15
REXO5	0.6877981529614725	7.931673391269642e-15
METTL9	0.3442580500076415	8.276203598569657e-15
GPX3	-0.07786469697038899	8.297386331068257e-15
KMT2E	-0.06541430300728501	8.463105511062787e-15
PLEKHA2	0.13216302988749323	9.131170566774703e-15
FAM174A	0.1314238371952345	9.22879954711925e-15
LRRC32	0.3810985521159735	9.605150203939815e-15
MYBPH	-0.040565944755960856	1.033169294755321e-14
UGCG	0.38871724906952354	1.0580208851882411e-14
STX2	-0.31537958566921553	1.0916824704858933e-14
PLXND1	0.20921451955214104	1.1132344735796799e-14
LY6G5B	-0.42934417340010667	1.1253235689716238e-14
RNF44	-0.47767306347904837	1.1573017325019442e-14
CD53	0.45441360522392	1.163769902168371e-14
ALPK1	0.6654612344260005	1.1815955393494855e-14
RABEPK	0.4713519918092887	1.1883722137133143e-14
SNAP23	0.11869714499533297	1.1883722137133143e-14
VASN	-0.2604963152027502	1.1883722137133143e-14
PPP1R12A	-0.09227113880798642	1.1994874380225358e-14
TK2	-0.44567382275931855	1.2071962489718881e-14
SORBS1	0.4832112034214156	1.2328893534752161e-14
DGKG	-0.17129488876145	1.278062560265947e-14
ANKRD46	-0.3121742268498097	1.4115383728874189e-14
ARHGEF40	0.09236708354838243	1.4349256308280614e-14
P4HB	0.3483762471048032	1.452458025471865e-14
GBA	0.39720460626015164	1.5879601616560873e-14
PFKL	0.12336184817841866	1.638021074008287e-14
SYNJ2	0.11104532791582676	1.7334855317252956e-14
DRAXIN	0.621844744537799	1.8179737032754248e-14
TMEM209	0.27402777316171817	1.853798991263156e-14
LSP1	-0.10754111166313493	1.8950739445009857e-14
KLHL24	-0.042249994229652074	1.9476927732604048e-14
ZC3H12D	-0.13370855705975673	1.977621196292019e-14
RAB1A	0.4840807659337042	1.9951085533437157e-14
PLIN5	0.2064071886047327	2.0175594315450122e-14
DKC1	0.28589441215289224	2.167360775143935e-14
SMARCE1	0.2541955613094258	2.221200613425251e-14
TBC1D15	0.1695357798926263	2.3179883200632872e-14
POLA2	-0.05132284008109849	2.331802361448093e-14
FUT7	-0.3686540513475489	2.48873357974491e-14
BTG3	1.031062305278646	2.5252721841951407e-14
WIPF1	-0.1528425213531019	2.544773514975475e-14
ATP13A3	0.6337242221774901	2.5634218897405715e-14
TBKBP1	-0.22602150430052884	2.567611396091452e-14
UAP1L1	-0.046207944666230336	2.8144444460536853e-14
IFNGR2	0.13382492184588107	2.87840461205105e-14
ANXA11	-0.2506034577569106	3.1563858118167514e-14
MYL12B	-0.039955712000363394	3.332884524604891e-14
RIN3	-0.3993669458627592	3.342825292945978e-14
TFEB	-0.5291240558587113	3.4362154916970075e-14
BNIP3L	-0.20311692745231472	3.449299860548479e-14
UBL3	0.028275046420489103	3.512604040827451e-14
OPA3	0.4187583744506634	3.6205451524319837e-14
SPI1	0.048220099208612796	3.656424585578734e-14
SEC24A	0.5397792400106606	3.760342226223657e-14
OTUD3	-0.34988135875937315	3.8224148465521024e-14
NOD2	0.2971749590020766	3.9890934386066757e-14
PKN1	-0.3622945912523719	4.0878651698882933e-14
FUS	-0.028208030171742116	4.136850328865308e-14
XPO6	-0.13007821483121437	4.2779795239163146e-14
IFI30	0.6313745535751745	4.289148431607153e-14
SMARCC2	-0.021032661184833414	4.293187500187675e-14
LDAF1	-0.22377432146479953	4.348848985435791e-14
TM9SF4	0.3294878903323809	4.6556942828651555e-14
MYB	-0.20813074114488092	4.685764367333209e-14
MAP3K3	-0.47545575308003013	4.7373269499573894e-14
RASGRP4	-0.29298896310447775	4.742912385897355e-14
FBXO9	-0.20449330143001213	5.020038566145023e-14
ATP6V1C1	0.6171615925057964	5.029127257563159e-14
TMEM104	-0.5085411138888406	5.3744503031469066e-14
ANXA5	0.5863859258713912	5.543215664248874e-14
PWP1	0.04338465509116188	5.554048258638788e-14
NPEPPS	-0.013992287486672968	5.93175629164143e-14
MAN2A2	-0.38173157699309923	5.942651530757816e-14
DNTTIP2	0.6916478494841158	6.421498826576544e-14
SLC9A6	-0.08029456680464227	6.530967599834797e-14
INTS3	-0.30498286224909826	6.832433186907911e-14
TECPR2	0.42862426762728084	7.01637404654355e-14
EXOC6	-0.2076933212812885	7.498331181345938e-14
SMC2	0.2810945419903677	7.590207152589515e-14
CD81	0.05895094785243905	7.621066041638621e-14
PHACTR1	0.3688201421654749	7.973046298200118e-14
PRPSAP1	0.3104251462572381	7.982819319218135e-14
EEF1E1	0.5061847004715363	8.052323439548608e-14
PI4KA	-0.0831990466181037	8.475195887267376e-14
EIF5	-0.12819351425237965	9.400769027534812e-14
TWF2	-0.30115148272696796	9.549675786225649e-14
TRABD	-0.26164700540472324	9.69189397211632e-14
BCL6	0.3326636791608154	1.1034499236998758e-13
ACSS2	-0.012415248102672619	1.105984804856808e-13
RAB10	0.5158653116854033	1.1651688064714945e-13
CPNE2	-0.384416038075768	1.1921600887331197e-13
TAP2	0.30373178415478297	1.2380438063103948e-13
SEC22B	0.7170013644673062	1.2854554299781814e-13
TMEM185B	0.48677333300865266	1.3219451730219573e-13
ERMP1	-0.19632678085015887	1.3248523621282144e-13
SLC12A6	-0.23994784607524575	1.3258061333667575e-13
NUP153	0.10351607910768595	1.4182138990673878e-13
SRC	0.7123858936205938	1.4936453606313545e-13
SELENOO	-0.2940911978075104	1.5093550186496143e-13
CRISPLD2	-0.3304705057884591	1.6741349547461838e-13
GAN	-0.06565327131482403	1.689364540219522e-13
CCNB1	0.22681541486068374	1.701947636072185e-13
FFAR1	1.0133149293056716	1.7111902176886148e-13
ITPK1	-0.4777289491672088	1.7546214632799973e-13
RBBP8	0.43907263594366913	1.8458873273460055e-13
BHLHE40	0.003592076695166601	1.8593672680929993e-13
TOR2A	0.019663828698417027	1.881703582535607e-13
RCBTB2	-0.3191464525617483	1.8865668467066987e-13
PDCD4	-0.43726431056018167	2.0153222677122984e-13
BIRC2	0.38076504662713384	2.0458412528107726e-13
SLC8B1	-0.2886471916040053	2.2723196265218e-13
PELI1	0.47575814505672	2.3395238929679527e-13
SRP19	0.4567652139191507	2.4004000660118306e-13
TBC1D7	0.6300704671395259	2.460109093593742e-13
PRDX1	0.7571191102240822	2.4658475546350534e-13
DPP4	0.3609716169365375	2.4854676097732587e-13
EIF2S2	0.4324788898792946	2.6159851300392633e-13
SDC4	1.0927582527174213	2.7220201373339076e-13
CST7	0.7088038438122811	2.9341745686454175e-13
PRPF18	0.12591659375788888	3.4139298478194346e-13
GNB5	0.23057670110853087	3.4366493788491893e-13
C5orf15	-0.14113793032966854	3.542227900362308e-13
SIPA1L2	-0.3263533039785879	3.574513174407856e-13
RXRA	-0.17185801689015823	3.715814461793119e-13
UBE2N	0.40896257613054793	3.751867826922463e-13
SCARF1	0.9071786302777592	3.764691959779307e-13
BATF2	1.1059760463655537	3.843319369559096e-13
B3GNT8	-0.284594498141781	3.961098683147333e-13
EIF3D	0.2339004045913334	3.9695256625120335e-13
VDAC1	-0.05371504910588332	4.122384302195955e-13
NATD1	-0.31077993212237603	4.153071053338888e-13
TLE5	-0.21619707304496938	4.1616599084605457e-13
TOR1AIP2	0.4025174953583898	4.3162709861041083e-13
TNFRSF1A	0.16991890974211357	4.3579624882969743e-13
INPP5D	-0.4107540604103859	4.4695541828161214e-13
FADD	-0.802620086923104	4.526566111140847e-13
TAPBPL	0.07192152193393386	4.5315490816618307e-13
KLHDC2	-0.33657717510824553	4.71133652565285e-13
LINS1	-0.03696365079223328	4.798223776088781e-13
ENTPD7	0.47255145642852026	5.244507910474591e-13
DUSP7	-0.5526346518839949	5.363105831822657e-13
PHLDB2	-0.3845619869631278	5.464234895907697e-13
SEC11A	0.2520556077825244	5.625314163347967e-13
S1PR4	-0.5218045314301991	5.628766081344833e-13
FAM102A	-0.4521012406165174	6.090556573629108e-13
NEU1	0.05612489303658832	6.15915861921696e-13
RPS9	0.2730168259773629	6.16202337536205e-13
WDFY2	-0.23257415721665575	6.196254360946225e-13
RP2	0.19995942500692906	6.430956577082467e-13
PAICS	0.2907894130338575	6.460976507716476e-13
SLCO3A1	0.23569630857589685	6.955788408628577e-13
FHOD1	-0.3873507844678804	7.101977932294486e-13
BRI3	0.07313169106579707	7.130818587516205e-13
CFL2	0.4173353688346287	7.316624381346379e-13
PTBP1	0.07661517808090383	7.432305805903748e-13
USP25	0.190182935440294	7.934045381610538e-13
S1PR1	-0.6203825138912964	8.18534442705869e-13
PFKFB4	-0.3219690155866393	8.405203213769299e-13
HAGH	-0.29725156385810536	8.503276310855564e-13
RAB37	-0.3436836533282915	8.753769463244682e-13
AGPS	-0.24525530423466818	8.925707095571223e-13
RPS6KA5	-0.42402021378920196	8.942919925117433e-13
ETNK1	0.32890341964378184	9.111637270073297e-13
CEP85	0.236946090123881	9.32146946652539e-13
MOB3C	0.476824125637726	9.364302062417704e-13
APLF	0.2780043961058759	9.488949469067658e-13
NACC2	-0.14936229647816943	9.56079641185731e-13
TRIM21	0.6283486619809814	9.694347113046028e-13
MEF2C	-0.04697713677330638	9.708044023769132e-13
GPSM3	-0.26680738710488794	9.734279046930177e-13
TMEM154	-0.1280508399919378	9.86492514468404e-13
UQCRC2	0.42496012117827947	1.015192704062475e-12
PHF1	-0.2854820988376081	1.0875390088950533e-12
ATP11B	0.17678596502573413	1.1186352312389228e-12
KIAA1109	0.046973484769433374	1.152848685182879e-12
EZR	0.1403569806772483	1.2013599381078158e-12
MAFG	0.1562396356887109	1.208126581771952e-12
RPAIN	0.29653867360705166	1.3006130981991943e-12
NONO	0.2709067994246778	1.3261661714500375e-12
NLRX1	-0.19656517759101916	1.3501270690771957e-12
ATXN1	0.46232457917276343	1.3884439544541775e-12
GPC2	-0.5324323916123976	1.5165143892118734e-12
GRB2	-0.05639043675555434	1.5634831795432066e-12
NDUFV2	0.6970342260509194	1.5642613016191218e-12
FOXO3	-0.3059869898930997	1.5850439302325597e-12
RBMS1	0.20799924761205912	1.6396788580355312e-12
SLC31A1	0.356578510440756	1.6550398041413608e-12
ZBTB38	-0.40400622263597596	1.6605886974029331e-12
RP9	-0.40247452928856114	1.675272115603523e-12
TPRA1	0.42491624874183737	1.8401945323286347e-12
ERH	0.260634241650147	1.920911982815261e-12
KMO	0.8751823353354619	1.930577781393134e-12
MAN2B1	-0.1208199341176346	1.9315097493549433e-12
MAP2K1	0.13993595799963116	1.98594850012087e-12
SPECC1	-0.238096100344232	2.1041775331512553e-12
EIF4A1	0.20811875951587	2.114460819299963e-12
SERTAD2	0.2821532118460272	2.147725305369972e-12
PSMB9	0.3533219975430694	2.179671797329168e-12
JADE1	-0.22300194436774395	2.3383666567732428e-12
MTFR1	-0.11361608934302561	2.35591958783745e-12
PRR12	-0.28875186124284496	2.3623802251978266e-12
INHBA	0.47301123004964374	2.41242458396297e-12
EID1	-0.4179077397950923	2.4963720695823153e-12
AMPD3	0.022546552532011953	2.57424195147345e-12
RBM38	-0.18610885300630545	2.594188118274634e-12
TRIM11	-0.17771543972723397	2.5990865023187803e-12
AKAP13	-0.0710046110000047	2.6836116790645384e-12
COQ4	-0.19318620298794792	2.6882992011889143e-12
ABCG1	0.030121507182972667	2.7239872328186032e-12
TPST2	-0.0411440915732153	2.857335191438107e-12
RHOF	-0.2853624270962003	2.9276885053883466e-12
PSMC1	0.24084073400666955	2.9280437055763244e-12
ZNF217	-0.31251015798251075	3.0268571631439083e-12
ALOX5	-0.05349297090489737	3.0549470534914396e-12
BORCS6	-0.6014490131340324	3.371001710816864e-12
TMED5	0.29953198699297207	3.3716836334296168e-12
TCIRG1	-0.009959843292753616	3.4152216378847188e-12
PNPLA2	-0.241977367500274	3.726602762668515e-12
STX11	0.25342527467190146	3.726602762668515e-12
AURKAIP1	0.25613594375147647	3.770110579674589e-12
PCED1B	-0.043982909055139824	4.0657708357169545e-12
MT-ND4	0.26526485823087714	4.435583332120648e-12
KIAA0930	-0.34842292184504386	4.602849821575803e-12
MASTL	0.3589721082156494	4.703810966680101e-12
KSR1	-0.4149398108403161	4.723510448214034e-12
NR1D1	0.6257483898747865	4.810755333803471e-12
SLC38A2	-0.08905695142270376	4.862030805435177e-12
RERE	-0.35268696562382146	5.00280489185476e-12
MSRB2	-0.3077564626755434	5.004804837335915e-12
GOLM1	-0.3113107693040807	5.172165279242076e-12
TMED3	-0.09922343466903635	5.2705513511511195e-12
ABI3	-0.021060026362043887	5.284846434878562e-12
SLC25A12	0.4592129577789836	5.353184496560461e-12
CFAP119	-0.49330642829575244	5.506936883209001e-12
LGALS3	0.5567662155986921	5.723827922993081e-12
THAP11	-0.39103634944989724	5.799560530427868e-12
PRDM1	0.622723838630273	5.893061001364086e-12
TRIM27	-0.3901387284696939	5.911736040157867e-12
CDC14A	-0.05693673414397629	5.971851735633121e-12
PNPT1	0.7065427004016295	6.045717339018061e-12
SLC7A6	0.3874980811581812	6.0673059931446555e-12
NFE2L3	0.7287182262120867	6.459777612465959e-12
VPS13D	-0.10943366171273153	6.472655716532731e-12
SPTLC2	0.009627644089542801	6.533275896756941e-12
CARD9	-0.37697007835533997	6.6881713906674165e-12
METRNL	-0.039078215695324915	6.712460972267674e-12
ANP32E	0.39844908226735326	6.748393771201684e-12
GSTCD	0.26363149845478445	7.117279374420867e-12
NBEAL1	0.42319308446889603	7.331889870682896e-12
TCP11L1	0.38696576851017	7.371980552151515e-12
DPEP3	-0.3132542416482649	7.498608938208838e-12
FOXJ2	-0.37754104106215386	8.358382508073843e-12
PAQR3	0.202762213629779	8.501199319157895e-12
GLUL	0.11735299765973271	8.535079847194465e-12
SRM	0.31025497965199217	8.639819665593429e-12
CDC42EP2	-0.08565414287853987	8.880945680641658e-12
SLC41A3	-0.2231642997830018	9.282224433669176e-12
RARG	-0.390525410579618	9.359344566586002e-12
CHD2	0.17235616567931294	9.395338974144288e-12
POFUT1	0.12358082439512463	9.496517630673654e-12
C16orf54	-0.5970389589287045	1.0408769481564099e-11
TMC6	-0.4248693159003631	1.0489716372733767e-11
IDH1	-0.2017409454690747	1.0502470470964798e-11
AMPD2	-0.3454817004060005	1.0526433673523588e-11
IFITM10	-0.41100284622591976	1.0611881742067491e-11
GUSB	-0.15369914852423192	1.0901325219318813e-11
S100A8	0.31261999110655636	1.1369414413014015e-11
ERGIC2	0.36495755278955083	1.235383424538786e-11
NUP62	0.48432751102329136	1.235383424538786e-11
SLA	0.011441288880128037	1.285573469643327e-11
HOOK2	0.44132249104502735	1.329546096585788e-11
TOR4A	-0.16611299825343928	1.3356365168381743e-11
HMOX2	0.20942191118617046	1.3447929168771136e-11
EML2	0.37753176048935566	1.4115411920345869e-11
FCHO2	-0.19774285049578935	1.4147657866899647e-11
UNC119	-0.21246806334440832	1.4499200713643922e-11
CD302	0.13472286253946922	1.4954017443868225e-11
AGFG1	0.15984173646467842	1.5202015888180598e-11
TXNIP	-0.4473401098466638	1.592838634869772e-11
DNAH17	0.5673222093126273	1.607666842370806e-11
THOC1	0.29603524925156094	1.6191522450642066e-11
TMEM184B	9.37801763737452e-4	1.6430406450213376e-11
CEP85L	-0.2793408839323839	1.6760158685630496e-11
EHD4	0.4298187142311506	1.7221702590414635e-11
FHDC1	0.3700371686002158	1.7317336773767704e-11
DVL1	-0.39999298184084897	1.743412811846484e-11
RTN2	0.5908163178774986	1.764814731399175e-11
ANXA2	0.13809057550428783	1.7890866290803692e-11
TJAP1	0.21114560780217012	1.8047515298201275e-11
CTNNBIP1	-0.37338169271747984	1.822934185045735e-11
SLMAP	-0.21814292706447563	1.8248609850226236e-11
FKBP3	0.337550872954254	1.8399185513373663e-11
CRTC2	0.06347222695591646	1.8723064139783997e-11
YPEL5	0.18898655030166903	1.8723064139783997e-11
FES	-0.3382726657053005	1.916025364939927e-11
KLHL42	-0.5723459442847226	1.9499391459735382e-11
GLRX	0.14198364059165278	2.132828107812089e-11
SLC23A2	-0.0872733603417873	2.1502682603093643e-11
DEF8	-0.26306703695524686	2.1808878102193598e-11
NARF	-0.1000614520315212	2.2014322065300423e-11
ST3GAL1	0.26867785331944716	2.237959170453808e-11
MDH2	-0.164965041242896	2.2956799284048324e-11
HIRA	-0.29556260268227846	2.3275767847278095e-11
IL18R1	0.23469707108012794	2.377861749655246e-11
PSAP	0.11845002860786827	2.4946009318126298e-11
TBL3	0.3654317313888362	2.507156747349397e-11
TMEM176B	0.6627651272541154	2.545345807152415e-11
SLC11A1	-0.053578140820178734	2.6287853639961993e-11
RSL1D1	0.2578930219770311	2.8379930733388375e-11
SUSD1	-0.11822480139133347	2.85475841147323e-11
BLCAP	-0.2175552946617403	2.9262738839413355e-11
FNDC3A	0.5506199329639669	2.9504915579445624e-11
ZBTB18	-0.3819987596451403	2.965097310609986e-11
AGTRAP	0.2478906765021487	2.966491818308793e-11
METTL6	0.5372859260928358	3.042493828117466e-11
UBC	-0.1683952206332846	3.1270026148257237e-11
NEDD4L	-0.21918796330203077	3.128544547420236e-11
TUBA1B	0.18097250273822232	3.225985117388277e-11
MRPL18	0.42561536963750685	3.226097630366714e-11
JADE2	-0.2859834152785013	3.256752233625951e-11
TRAF3IP3	-0.4620892584496526	3.270232372380506e-11
MAN1C1	-0.24786443040239267	3.3472616704473176e-11
RBIS	0.41946286127974386	3.348617094266697e-11
ZC3H7A	0.2047052623405154	3.397352751213516e-11
PIK3R5	0.14951826604588458	3.62603266679614e-11
CTSA	0.3322303872297893	3.6721688460651315e-11
UPF2	0.09877662396363536	3.8235450091873134e-11
ARHGAP45	-0.33080379006084526	3.8293245464427085e-11
OGDH	0.1663775763511255	3.845621699195723e-11
KARS1	0.4238211554385369	3.8750403654149946e-11
SLPI	0.78821751088274	3.877462344301793e-11
HSD17B12	0.28766531520429606	4.0291960052733466e-11
RNPS1	0.18154270955412	4.124194546495817e-11
PARVB	0.7070113384671675	4.130788159951773e-11
IRF9	0.43586621396684117	4.33632987258516e-11
PAK1IP1	0.14269491911921775	4.361649883148592e-11
ANXA3	0.4025490413179514	4.4574060604673466e-11
KIAA0513	-0.4611768852306321	4.4935822348955564e-11
TAF15	0.03579687922533201	4.587916950605866e-11
PDE4DIP	0.6647696935452801	4.6185018954229994e-11
COX6B1	0.3546511396006841	4.650809856253355e-11
USP46	-0.21172911509632264	4.661420946939059e-11
ATP1A1	0.3809233814092037	4.760121924117955e-11
TMA16	0.4982520957321291	4.764823899862083e-11
CREM	0.5167939558459327	5.0184206297844706e-11
P2RY6	0.06320797498183563	5.070337202091686e-11
GTSE1	0.32449844412678047	5.122467454375533e-11
ODC1	0.21471301906472562	5.2301026648176053e-11
G3BP2	0.35093231278588205	5.2993003360755803e-11
PITPNM1	-0.399256055428838	5.312677345289991e-11
ELK3	-0.5755339982783226	5.329015352962428e-11
SLC7A7	0.31676299110055733	5.332195335671934e-11
TAPT1	-0.2468818372217835	5.3626457864869136e-11
PRKCQ	0.5360258838522871	5.391660029462973e-11
RFX5	0.40427395512078185	5.4085277206999795e-11
ASCL2	-0.6004175939122866	5.464526762091226e-11
HIVEP1	0.3263323687369528	5.4919673123469716e-11
NOTCH1	-0.40153692766468874	5.5906466455453406e-11
CD3D	-0.24245154652780695	5.636061226094085e-11
WDFY4	-0.4078350156773631	5.700660610303993e-11
PIK3CD	-0.007510607354393189	5.86566092714996e-11
PPP2R5A	-0.10694019093340798	5.973358534695689e-11
WDR37	0.28745540814814646	6.24134445761171e-11
HIVEP2	0.773835152832505	6.286689169367188e-11
MRPS22	0.365743279185652	6.313841866799145e-11
ATG4C	-0.35691849078472804	6.408031936279522e-11
ETV6	0.39457014771412646	6.442656247720074e-11
EIF1B	0.25894567599366125	6.668798552329666e-11
CAMK2G	-0.4081777638936681	7.26954504066276e-11
TGIF2	0.12091833476025425	7.441785863891521e-11
WDR26	-0.05269528310058519	7.490947462413478e-11
SKIL	0.4969174602908048	7.679582636182003e-11
AKAP11	-0.33986103264070133	7.830467741812616e-11
HES6	-0.2969352488414456	7.917539341462882e-11
PIGV	0.6280437638686018	7.977126089598401e-11
PARP12	0.7038827976598978	8.139894455702872e-11
RABGEF1	0.33979029269056193	8.177114741144872e-11
RAP1B	0.29096385434474314	8.177114741144872e-11
TMEM147	0.4898292389097606	8.40649080004788e-11
RRP1B	0.2521654956742489	8.434723486105754e-11
FOSB	-0.12882679144041698	9.132894015846937e-11
TOR1AIP1	0.4325129374089134	9.437706519573781e-11
HIPK1	-0.2473376667361084	9.878534871376658e-11
AAGAB	-0.004716020318523615	9.934340162124252e-11
AP1S3	0.9477045144603143	9.981594720269388e-11
MAX	-0.18019402463703285	1.0343431534667987e-10
GALT	0.12813610759914537	1.0447042867118999e-10
AICDA	-0.26656214843363224	1.0729507290882271e-10
DSE	0.7228349267165758	1.076726931161253e-10
SLC35C1	-0.04646657595473129	1.0838733833097695e-10
STK11	-0.36248371624615267	1.119813712952495e-10
SEC14L1	-0.3599641784767286	1.1657017402106659e-10
LAMTOR3	0.5527079343567297	1.1739696773319567e-10
SETDB2	0.5660311198785177	1.2187806089780226e-10
RANBP9	-0.09490668868485007	1.2367375655765213e-10
TSC22D2	0.28049272902289474	1.3091994560611774e-10
CACNB4	0.14761076436105847	1.3211240289830576e-10
TBRG1	0.2531339668060324	1.373919319799305e-10
TECPR1	-0.05276803914930486	1.3843965823631833e-10
CTSS	0.2643800444696163	1.4511518962185652e-10
MAP1LC3A	0.08005323471207532	1.4516369142964744e-10
OAZ2	-0.16205772965617599	1.53729916685137e-10
ETFB	0.42409698368712057	1.5467617984321044e-10
E2F3	-0.12756147877666996	1.5479383569754982e-10
CLDND1	0.44195449562567696	1.5880798333443907e-10
STAT4	-0.07593889710543153	1.6953047677004215e-10
CCDC126	-0.14414948773923228	1.698110522749466e-10
HMGCL	0.030818700159690952	1.730319997313881e-10
RASSF1	-0.19457451966873346	1.7419709696704675e-10
NOLC1	0.5336789316821571	1.7700739876593327e-10
LRRFIP2	-0.001232099139434644	1.8607506532035496e-10
AFF2	-0.3925474319030069	1.8796984721406684e-10
RPS18	0.3036254126993502	1.92646306575962e-10
TP53	0.32749800158971343	2.0203417299479013e-10
PDE8A	-0.20577447876739358	2.0296831530868983e-10
TIGD3	-0.7502219504238182	2.0887653371790492e-10
TMED4	0.06466902294567894	2.1295141577145694e-10
PPM1H	-0.43602955648795416	2.135531937479565e-10
WNK1	-0.0864130750125097	2.2126588998682792e-10
SSH3	-0.23335652442044613	2.2172957005824276e-10
IK	0.2627093131487461	2.245722168900008e-10
IGF2R	-0.30081501745161277	2.247899927627804e-10
CCM2	-0.5034150127801793	2.2633830704754738e-10
TGFBRAP1	-0.30803849648198645	2.2825367134110681e-10
TMEM43	-0.10084864940320486	2.3489099301768693e-10
TUBA4A	-0.27614697854993775	2.377392937686575e-10
NIPAL3	-0.3084694059463659	2.4205091179262966e-10
ARL10	-0.018398866699340752	2.4510869204697925e-10
HIPK3	0.08545705184998106	2.5367067873006775e-10
TGIF1	0.30040727483273344	2.5743982211305864e-10
TMEM229B	0.3104798368734106	2.634212469584432e-10
COMTD1	-0.40206018032661534	2.6694379108050963e-10
CRK	0.026190305254159576	2.7230624788549806e-10
RFLNB	-0.3810487498730436	2.7601970767435937e-10
CHI3L1	0.24683864946109693	2.938434403303963e-10
ITGB3	-0.11414756066691363	2.9522998504245645e-10
YTHDF3	0.043252735736960805	2.9783268780935647e-10
SNX4	-0.03974495934021431	3.0006097639854254e-10
YWHAG	-0.07348075497514277	3.023255554144347e-10
ZNF281	0.2179038299217954	3.0491327269459153e-10
HIGD1A	0.27960997869499643	3.072855506761175e-10
SLC35D2	0.1253155738088508	3.072855506761175e-10
IRF1	0.4182709600489884	3.0729273857397246e-10
TFE3	-0.04426024267364302	3.160277307681131e-10
STARD5	-0.11902925515128382	3.1655449653600804e-10
DDHD2	-0.06288074355844282	3.2418938980904486e-10
CDC42SE2	-0.21711735987028247	3.2582828460060893e-10
MACF1	-0.013874417461895645	3.2582828460060893e-10
PHGDH	0.20901133903487815	3.2582828460060893e-10
GCA	-0.038519323718243154	3.301867651161574e-10
GALK1	0.022595571672909875	3.327380179814878e-10
HSP90AA1	0.6707707019415095	3.4452284606256284e-10
OXSR1	0.17968751650849954	3.52906800135006e-10
MLH1	0.216237314942982	3.855668261455411e-10
SEC23B	0.4145036012659483	3.9508420505480285e-10
ACAT1	0.19251359989514255	3.97830557628676e-10
ITGAM	-0.05628510078362975	4.035113680459241e-10
FCSK	-0.31647596208244766	4.1609021911703676e-10
NET1	0.7408667464187028	4.1913808663543736e-10
TUBB1	0.34315981717679916	4.277838333790639e-10
GAS7	0.01762304617390789	4.2994996737300106e-10
SEPTIN6	-0.19729776996027223	4.3761067606269807e-10
UBR5	0.04630772404616704	4.390753968229119e-10
ABR	0.006319874231513147	4.4290892056493047e-10
MRPL30	0.5655025220608354	4.4922273041553107e-10
SLK	0.09003258872754466	4.672479249429475e-10
MR1	0.7453135932299907	4.686583901255697e-10
CDKN2AIPNL	-0.17093582567447696	4.694134634074083e-10
GNA13	0.050506906743522435	4.816082868145232e-10
PXN	-0.34526343757917827	4.882385938540049e-10
AP2M1	0.10458073151404004	5.127639537170969e-10
EVI5	-0.34755645233888177	5.222912809169279e-10
MYH9	-0.07476399261655284	5.282942763314437e-10
SLC6A13	-0.23483599265392463	5.36720652786633e-10
PSEN2	0.10636434969078754	5.468555167992986e-10
CDCA8	0.2177798469164994	5.693883310856952e-10
ANO10	-0.12524615377693168	5.908405996651164e-10
E2F2	0.3819978948028802	6.060527138385022e-10
CTPS2	-0.4221445807938051	6.137309602481997e-10
BZW2	0.436273457477739	6.382589902713557e-10
TUT7	0.10741711644429218	6.614309907024892e-10
IRF2BP2	-0.06360487533992613	6.626592005839305e-10
FNIP1	-0.019745815010409177	6.731188565868373e-10
ARRDC3	-0.6174735360478465	6.96858220189344e-10
BABAM2	0.4266379897551877	7.138632418961331e-10
QKI	0.3719245144756102	7.225074466655825e-10
B4GALT1	-0.09029658268305295	7.659278871125237e-10
AP3M1	-0.10856720506744827	7.714200008041433e-10
RABGGTA	0.20071563744912937	8.010499620819977e-10
TPST1	-0.04813964901954194	8.015826620704339e-10
RREB1	-0.30278790323092464	8.105577130735684e-10
GABARAPL2	0.3556948351753649	8.237683336872868e-10
PPIL1	0.6642241704757581	8.422539116041952e-10
FOS	-0.3349274122382984	8.641193736167323e-10
CBX7	-0.4938965668374393	8.6465163194197485e-10
RNF24	0.24572699038844625	8.701514745682046e-10
EXOSC1	0.2245900052052111	9.007686890488762e-10
CABLES2	-0.1557276638261637	9.225117393227236e-10
XPR1	-0.31518389697765825	9.23894393122839e-10
IGF1R	-0.2942615469510939	9.352238569271709e-10
PTAFR	0.16671324277497224	9.398477341188214e-10
PLAUR	0.23455052613755198	9.446877113372017e-10
TCP11L2	-0.3349530451699295	9.485567281487046e-10
SDE2	-0.0761001525289865	9.770319288094145e-10
AFTPH	0.30947331876697054	9.991660082073919e-10
ELOVL1	0.15068859218809158	1.0143017363041744e-9
ARF4	0.25710950288480083	1.0191072234372432e-9
CASP3	-0.021776889452281338	1.0363667654252273e-9
RINL	-0.1274665692942486	1.0386111743739981e-9
LRP1	0.1286114557437522	1.0403937872120033e-9
PRMT9	-0.27997273153385005	1.0583873222162213e-9
DONSON	0.1208924086703065	1.0927329341054097e-9
PDLIM5	0.3522237714912127	1.1908047553943402e-9
SMPD2	0.018981443577895468	1.1975401233099234e-9
APBB1IP	-0.17683519267484943	1.1988642983017077e-9
FCER1G	0.5829209875336312	1.280509541243723e-9
SMG1	0.10121926313398016	1.296526023848971e-9
MMP9	-0.12978741634544802	1.3132858094622284e-9
RIPK1	0.2722959467630651	1.3213974558362527e-9
KANTR	-0.14534420175444052	1.3854705133478948e-9
CELF2	-0.2771947246246113	1.405348066323022e-9
LRIF1	0.4812012546685056	1.4245393739623014e-9
PHYH	0.0728307502920678	1.430514126285087e-9
NARS1	0.09994003150696423	1.4882152383809773e-9
GDPD3	-0.33701450432638425	1.524828069641038e-9
GNAL	-0.09685472793769853	1.5273978999875165e-9
UBALD2	-0.005291537207516458	1.5944930529316653e-9
LXN	0.14306813197128979	1.6680127721619164e-9
ADORA2B	0.1964705577580677	1.7143280225400428e-9
RFC4	0.2108012038708952	1.7199618096349025e-9
TOMM40L	0.5401195231557924	1.7947682139751549e-9
NLK	-0.12263340040920172	1.801648425029624e-9
NOP16	0.42583141844990396	1.807404038976099e-9
CLOCK	0.4355273738451741	1.883627783375486e-9
MID1IP1	-0.0780363601947147	1.892150321102964e-9
VIM	-0.1650829250932161	1.892150321102964e-9
RBL1	0.11997868861089979	1.9133041665546213e-9
KCTD20	-0.3460827016833712	1.9419612923808743e-9
PELO	-0.7921173416250649	1.9419612923808743e-9
PRPF31	0.25344651279331415	1.9470391262423753e-9
CACFD1	0.3963492557043437	2.0343435244954183e-9
VPS13B	-0.2584142465678563	2.0343435244954183e-9
DNAJB4	0.5942331692019256	2.0405857610444868e-9
SRPK1	0.11474118412766271	2.095476002921399e-9
SLC25A27	0.16973996318316198	2.1391163535512597e-9
B3GNT5	0.6455553207826988	2.177190218075325e-9
CCNB2	0.27163556758792506	2.1900980930595e-9
FAM214B	-0.25584801440757504	2.2250625643626047e-9
ZMIZ2	0.06429612099178034	2.2825609290135125e-9
HERC2	-0.35068186365723997	2.28914621188074e-9
PRKAB1	-0.467624505225626	2.3120929498083767e-9
NAA25	0.5428751045754208	2.352647480721447e-9
TMEM181	-0.18932327578312122	2.39094908893006e-9
PLGRKT	0.6204330305379033	2.4502177299530065e-9
AGK	0.4717420591824367	2.5413814100385376e-9
PBX1	-0.6468398788146984	2.57043489642881e-9
SYNJ1	-0.07238610780448969	2.57043489642881e-9
LARP1	0.2831945656475514	2.6176893832821038e-9
ARMCX6	0.909174697587859	2.6269438209321814e-9
YARS1	0.41111634126588337	2.7230556212586606e-9
VEGFA	0.6152604151797281	2.7994134297723604e-9
MAP3K14	-0.5517221287914279	2.8693111135874596e-9
RCOR1	-0.19310151346345628	2.998733162705208e-9
P2RX4	0.528547172116645	3.037581947186583e-9
ARF6	-0.0831123942077241	3.041113332726867e-9
AKT2	-0.09908613157862733	3.057330008856409e-9
SNAPC1	0.2593288195309093	3.188730541137722e-9
KLHL25	-0.34173987332423533	3.2129912696707442e-9
B4GALT4	0.40638801710331973	3.3603423283066416e-9
TRAF4	0.2078750359319136	3.385741414465524e-9
SVIL	0.048451072360025896	3.4032492480072516e-9
LRSAM1	-0.38590659787427883	3.4732360149611684e-9
RRM2	0.28540184213023384	3.4922621177019095e-9
STARD3	0.23074854148992718	3.634432476240261e-9
ZNF18	-0.30381882764772716	3.6883511040386352e-9
IFFO1	-0.4951834655482476	3.745470691583971e-9
NELFB	-0.42289480433757454	3.8401051126605985e-9
RASGEF1A	-0.5901532833356772	3.964385280466287e-9
P2RX7	0.8852302934306131	3.966621157942147e-9
FAM168B	-0.31045980594619077	4.112979785570081e-9
ARHGEF3	-0.14532979356921702	4.186943562160001e-9
ZCCHC2	0.4130846228944698	4.274912718920426e-9
TMX1	0.1820400360263581	4.356505630161394e-9
ELF1	0.30591810663187846	4.435428403606823e-9
UTP6	0.07638959839525133	4.454799077064018e-9
ABCE1	0.37229364152198535	4.472015725000241e-9
PRPF38A	0.4751201375712494	4.517308482327378e-9
PARP6	-0.16547623009416934	4.565477643815534e-9
NCL	0.2354129676480446	4.5818736655734075e-9
RNPEP	-0.16154757264560124	4.746352614638018e-9
DCTN1	-0.25516342599834957	4.761618988902363e-9
GFI1	-0.20208107302710263	4.811634846479772e-9
ELOB	0.25732025027546024	4.918317307657024e-9
FBXO3	-0.02010442796430891	4.921052105535105e-9
GNPTAB	-0.1718812585705991	4.981229376687444e-9
ARRB2	-0.1002315448986985	5.081555473222245e-9
PITPNC1	-0.3154645053126232	5.084500711409132e-9
CSGALNACT2	-0.04359003384010579	5.231653818665484e-9
RPS6KA1	-0.20595619224362247	5.238837218790104e-9
MIS18A	0.4921311317368545	5.249974795613866e-9
CPNE5	0.7809553158468229	5.260811233502745e-9
OSBPL9	0.02240401765548843	5.369854456052337e-9
VPS37B	-0.031477317659189215	5.448042665367019e-9
NOP58	0.2879181596031954	5.502519468595121e-9
NDUFAF2	0.4340691904856718	5.779132177409058e-9
APRT	-0.13766837138854748	5.882769312272845e-9
CDKN1B	-0.6530286598603412	5.903355689220071e-9
TXNL4A	0.34050163849811754	5.963682608942126e-9
CABIN1	-0.3424612482303779	6.0488368002232265e-9
CCDC88B	-0.0071200485020923255	6.09603316469776e-9
RAP2A	-0.18389122888091705	6.235222163922539e-9
RAB5A	0.3496424394163001	6.27752589790435e-9
SPEN	-0.30976501320136607	6.343177739657036e-9
NFU1	0.10694685410169168	6.346669787877228e-9
MYO1F	-0.2725427459246067	6.38315210613218e-9
STARD4	0.11765413970427048	6.491614006244109e-9
SAT1	0.4830075641635822	6.691047220818197e-9
TBK1	0.16088122111701178	6.769155419044345e-9
FLI1	-0.2954136249525574	6.842421511735027e-9
BIN3	0.042172403464167965	6.856193407373325e-9
TAPBP	0.45211783002289635	7.019856692865571e-9
CRTC3	0.06970091934791753	7.1049266367126235e-9
PDIA6	0.31525642281230715	7.2278598784876605e-9
VPS13C	-0.1530955771165439	7.240830628781948e-9
TENT4A	0.3723271102636217	7.750905789067811e-9
CLIP1	-0.20934200087516186	7.876541103361119e-9
TLE4	-0.02562365397766914	7.876541103361119e-9
CDC23	0.1236789947111945	8.064551800229356e-9
MYADM	-0.4328314448432197	8.40041430145728e-9
SORD	-0.07402610371075533	8.587069150646626e-9
PPP4R1	-0.2014206600749935	8.934371977886653e-9
SUCO	0.1100134672043273	8.934371977886653e-9
SLC25A22	0.5840150509795142	8.994763889969244e-9
PES1	0.2589981572747695	9.192309174320485e-9
STX12	0.16300551191676382	9.23376587143764e-9
FRY	-0.3509733760077044	9.298442277558408e-9
GIT2	-0.18519708906547208	9.410988281854847e-9
CERK	-0.33400458236920155	9.499238044497309e-9
EIF4E3	-0.055243151698902225	9.499238044497309e-9
BBC3	-0.044633641173928845	9.783823800166715e-9
RPN2	0.2463540197078422	9.828313386286902e-9
ARHGAP4	-0.2638627841656067	1.002002869534538e-8
PRKD2	-0.29515917037621453	1.026307527167493e-8
ADAMTSL3	0.054131028143908695	1.0433059428252737e-8
FBRS	0.1528445572352102	1.061730469198041e-8
ASXL1	-0.31223232191961536	1.0695444283293902e-8
MYBBP1A	0.3200759719398898	1.0724616072032289e-8
DENND11	0.08028616869551199	1.0868199593689301e-8
UBN1	-0.2780283620882617	1.1108638922389656e-8
YY1	-0.33132917338848106	1.1368252874855886e-8
INTS10	0.1900038070384983	1.1539905875696194e-8
TYMS	0.3369129604475055	1.1738028879378693e-8
ULK3	-0.3573558680428741	1.1738028879378693e-8
PCNA	0.19205418735714946	1.2822575492354674e-8
POLR3C	0.19851812247741363	1.3014202622944238e-8
CDK4	0.47678014054323725	1.3073328905487003e-8
PIP4P2	-0.3193521271054784	1.3254981906436057e-8
MSR1	0.23333186063548114	1.3291788181964163e-8
CDC42BPG	0.3207485036303308	1.3831708451145845e-8
CPT1A	-0.23246940705734967	1.3880295950871863e-8
RBM17	0.22494714493273607	1.3963016789184456e-8
PTPRE	-0.1280978185648445	1.4017913265283742e-8
OXA1L	-0.05448481528537135	1.4108668814061185e-8
HERPUD1	-0.23886301466395504	1.4234586698665867e-8
PLCG2	-0.20930211659878845	1.4467487380657417e-8
HDGFL3	-0.3703181664343394	1.4655962940453768e-8
FAM53C	0.16350770314199828	1.4743732633247468e-8
INO80C	0.2748873399937233	1.494995600177189e-8
NAA20	0.3385658409448092	1.5122481920156136e-8
RETREG1	-0.26276886690931767	1.574407758063826e-8
AGAP3	0.07198945917725236	1.6149580206280128e-8
GABPB1	0.3265463515080882	1.6241888593067877e-8
CUTC	0.20442806540525535	1.6324104755103837e-8
CLN5	-0.32584176755902994	1.704790755477967e-8
CYB5A	0.24961203934857518	1.7071007564838035e-8
KLF6	0.14528546774749257	1.7762170305346466e-8
HSPA13	0.2840790395279728	1.8485126038294356e-8
POU6F1	0.242814402769862	1.8555111761171023e-8
SLC30A4	0.49260682780394605	1.881144053214748e-8
CNOT6	0.038836640026425326	1.885352605071493e-8
ZEB1	0.2861301438207163	1.9400265647534043e-8
PTGES3	-0.008549194181959013	1.96937222208249e-8
AP3M2	-0.051984843566752016	2.025190335891304e-8
CTSZ	0.3252339104511031	2.0630220837516837e-8
CCNYL1	0.2846271547587694	2.073517629624938e-8
RETREG2	-0.4943307517455002	2.167154571309306e-8
PHF6	0.1868850275899064	2.184306700022629e-8
IP6K1	-0.3242799243919638	2.196197711914454e-8
NME2	0.8117402045083074	2.2005844787876244e-8
FUZ	-0.46282580945293605	2.321600465861738e-8
SLC7A1	0.3080661319385374	2.3604530198293084e-8
DNAH14	-0.19447100261473166	2.4454881213036596e-8
LONRF3	0.23763514123702784	2.49774328398519e-8
RPS23	0.2594124483662823	2.5145359177490572e-8
SCRN3	0.2772797873761121	2.562442141370532e-8
ARID3A	-0.05595595422768861	2.602012341603675e-8
TRIM14	0.32081619259861155	2.6096833422148418e-8
RFX7	-0.1286500526884852	2.6343071921250238e-8
SLAMF1	0.558266324173296	2.6538638168293854e-8
ITGA7	0.8773859138872023	2.700675822041684e-8
CEP43	-0.06586548578643259	2.7800297847502077e-8
DNA2	-0.19203046861890521	2.9024761163905802e-8
CALHM6	0.5884010386424404	2.9635947991358998e-8
CPOX	0.5026615727681698	2.9635947991358998e-8
RALB	-0.02138431844328785	2.9635947991358998e-8
[truncated: 7,698 more rows]
