# Supplementary material for: Human and mouse neutrophils share core transcriptional programs in both homeostatic and inflamed contexts
Source: Nat Commun. 2023 Dec 8;14:8133. doi: 10.1038/s41467-023-43573-9 (PMC10709367; doi:10.1038/s41467-023-43573-9)
Supplement: Supplementary file 8 — Source Data [file 41467_2023_43573_MOESM8_ESM.zip]

Archive with 193 entries (160 files):
- Figure 1/
- Figure 1/.DS_Store
- Figure 1/source-data_Figure1a.csv
- Figure 1/source-data_Figure1b.csv
- Figure 1/source-data_Figure1c.csv
- Figure 1/source-data_Figure1d.csv
- Figure 2/
- Figure 2/.DS_Store
- Figure 2/source-data_Figure2a_1.csv
- Figure 2/source-data_Figure2a_2.csv
- Figure 2/source-data_Figure2a_3.csv
- Figure 2/source-data_Figure2b.csv
- Figure 3/
- Figure 3/.DS_Store
- Figure 3/source-data_Figure3b.csv
- Figure 3/source-data_Figure3c.csv
- Figure 3/source-data_Figure3d.csv
- Figure 3/source-data_Figure3e.csv
- Figure 4/
- Figure 4/.DS_Store
- Figure 4/source-data_Figure4a.csv
- Figure 4/source-data_Figure4b_combes.csv
- Figure 4/source-data_Figure4b_gcsf.csv
- Figure 4/source-data_Figure4b_ucb.csv
- Figure 4/source-data_Figure4b_xie.csv
- Figure 4/source-data_Figure4c.csv
- Figure 5/
- Figure 5/.DS_Store
- Figure 5/source-data_Figure5a.csv
- Figure 5/source-data_Figure5b.csv
- Figure 5/source-data_Figure5c.csv
- Figure 5/source-data_Figure5d.csv
- Figure 5/source-data_Figure5e_1.csv
- Figure 5/source-data_Figure5e_2.csv
- Figure 5/source-data_Figure5e_3.csv
- Figure 6/
- Figure 6/.DS_Store
- Figure 6/source-data_Figure6a.csv
- Figure 6/source-data_Figure6c_human.csv
- Figure 6/source-data_Figure6c_human_stats.csv
- Figure 6/source-data_Figure6c_mouse.csv
- Figure 6/source-data_Figure6c_mouse_stats.csv
- Figure 6/source-data_Figure6d.csv
- Figure 6/source-data_Figure6e.csv
- Figure 7/
- Figure 7/.DS_Store
- Figure 7/source-data_Figure7a.csv
- Figure 7/source-data_Figure7b.csv
- Figure 7/source-data_Figure7c.csv
- Supplementary Figure 10/
- Supplementary Figure 10/.DS_Store
- Supplementary Figure 10/source-data_FigureS10_human.csv
- Supplementary Figure 10/source-data_FigureS10_human_stats.csv
- Supplementary Figure 10/source-data_FigureS10_mouse.csv
- Supplementary Figure 10/source-data_FigureS10_mouse_stats.csv
- Supplementary Figure 2/
- Supplementary Figure 2/.DS_Store
- Supplementary Figure 2/source-data_FigureS2a.csv
- Supplementary Figure 2/source-data_FigureS2b.csv
- Supplementary Figure 2/source-data_FigureS2c.csv
- Supplementary Figure 2/source-data_FigureS2d.csv
- Supplementary Figure 3/
- Supplementary Figure 3/source-data_FigureS3.csv
- Supplementary Figure 4/
- Supplementary Figure 4/.DS_Store
- Supplementary Figure 4/source-data_FigureS4a.csv
- Supplementary Figure 4/source-data_FigureS4b.csv
- Supplementary Figure 4/source-data_FigureS4c.csv
- Supplementary Figure 5/
- Supplementary Figure 5/.DS_Store
- Supplementary Figure 5/source-data_FigureS5a.csv
- Supplementary Figure 5/source-data_FigureS5b.csv
- Supplementary Figure 5/source-data_FigureS5c.csv
- Supplementary Figure 6/
- Supplementary Figure 6/.DS_Store
- Supplementary Figure 6/source-data_FigureS6a.csv
- Supplementary Figure 6/source-data_FigureS6b.csv
- Supplementary Figure 6/source-data_FigureS6c.csv
- Supplementary Figure 7/
- Supplementary Figure 7/.DS_Store
- Supplementary Figure 7/source-data_FigureS7a_1.csv
- Supplementary Figure 7/source-data_FigureS7a_2.csv
- Supplementary Figure 7/source-data_FigureS7b_1.csv
- Supplementary Figure 7/source-data_FigureS7b_2.csv
- Supplementary Figure 7/source-data_FigureS7b_3.csv
- Supplementary Figure 8/
- Supplementary Figure 8/.DS_Store
- Supplementary Figure 8/source-data_FigureS8a.csv
- Supplementary Figure 8/source-data_FigureS8b.csv
- Supplementary Figure 8/source-data_FigureS8c.csv
- Supplementary Figure 8/source-data_FigureS8d.csv
- Supplementary Figure 8/source-data_FigureS8e.csv
- Supplementary Figure 9/
- Supplementary Figure 9/.DS_Store
- Supplementary Figure 9/source-data_FigureS9_1.csv
- Supplementary Figure 9/source-data_FigureS9_2.csv
- __MACOSX/
- __MACOSX/Figure 1/
- __MACOSX/Figure 1/._.DS_Store
- __MACOSX/Figure 1/._source-data_Figure1a.csv
- __MACOSX/Figure 1/._source-data_Figure1b.csv
- __MACOSX/Figure 1/._source-data_Figure1c.csv
- __MACOSX/Figure 1/._source-data_Figure1d.csv
- __MACOSX/Figure 2/
- __MACOSX/Figure 2/._.DS_Store
- __MACOSX/Figure 2/._source-data_Figure2a_1.csv
- __MACOSX/Figure 2/._source-data_Figure2a_2.csv
- __MACOSX/Figure 2/._source-data_Figure2a_3.csv
- __MACOSX/Figure 2/._source-data_Figure2b.csv
- __MACOSX/Figure 3/
- __MACOSX/Figure 3/._.DS_Store
- __MACOSX/Figure 3/._source-data_Figure3b.csv
- __MACOSX/Figure 3/._source-data_Figure3c.csv
- __MACOSX/Figure 3/._source-data_Figure3d.csv
- __MACOSX/Figure 3/._source-data_Figure3e.csv
- __MACOSX/Figure 4/
- __MACOSX/Figure 4/._.DS_Store
- __MACOSX/Figure 4/._source-data_Figure4a.csv
- __MACOSX/Figure 4/._source-data_Figure4b_combes.csv
- __MACOSX/Figure 4/._source-data_Figure4b_gcsf.csv
- __MACOSX/Figure 4/._source-data_Figure4b_ucb.csv
- __MACOSX/Figure 4/._source-data_Figure4b_xie.csv
- __MACOSX/Figure 4/._source-data_Figure4c.csv
- __MACOSX/Figure 5/
- __MACOSX/Figure 5/._.DS_Store
- __MACOSX/Figure 5/._source-data_Figure5a.csv
- __MACOSX/Figure 5/._source-data_Figure5b.csv
- __MACOSX/Figure 5/._source-data_Figure5c.csv
- __MACOSX/Figure 5/._source-data_Figure5d.csv
- __MACOSX/Figure 5/._source-data_Figure5e_1.csv
- __MACOSX/Figure 5/._source-data_Figure5e_2.csv
- __MACOSX/Figure 5/._source-data_Figure5e_3.csv
- __MACOSX/Figure 6/
- __MACOSX/Figure 6/._.DS_Store
- __MACOSX/Figure 6/._source-data_Figure6a.csv
- __MACOSX/Figure 6/._source-data_Figure6c_human.csv
- __MACOSX/Figure 6/._source-data_Figure6c_human_stats.csv
- __MACOSX/Figure 6/._source-data_Figure6c_mouse.csv
- __MACOSX/Figure 6/._source-data_Figure6c_mouse_stats.csv
- __MACOSX/Figure 6/._source-data_Figure6d.csv
- __MACOSX/Figure 6/._source-data_Figure6e.csv
- __MACOSX/Figure 7/
- __MACOSX/Figure 7/._.DS_Store
- __MACOSX/Figure 7/._source-data_Figure7a.csv
- __MACOSX/Figure 7/._source-data_Figure7b.csv
- __MACOSX/Figure 7/._source-data_Figure7c.csv
- __MACOSX/Supplementary Figure 10/
- __MACOSX/Supplementary Figure 10/._.DS_Store
- __MACOSX/Supplementary Figure 10/._source-data_FigureS10_human.csv
- __MACOSX/Supplementary Figure 10/._source-data_FigureS10_human_stats.csv
- __MACOSX/Supplementary Figure 10/._source-data_FigureS10_mouse.csv
- __MACOSX/Supplementary Figure 10/._source-data_FigureS10_mouse_stats.csv
- __MACOSX/Supplementary Figure 2/
- __MACOSX/Supplementary Figure 2/._.DS_Store
- __MACOSX/Supplementary Figure 2/._source-data_FigureS2a.csv
- __MACOSX/Supplementary Figure 2/._source-data_FigureS2b.csv
- __MACOSX/Supplementary Figure 2/._source-data_FigureS2c.csv
- __MACOSX/Supplementary Figure 2/._source-data_FigureS2d.csv
- __MACOSX/Supplementary Figure 3/
- __MACOSX/Supplementary Figure 3/._source-data_FigureS3.csv
- __MACOSX/Supplementary Figure 4/
- __MACOSX/Supplementary Figure 4/._.DS_Store
- __MACOSX/Supplementary Figure 4/._source-data_FigureS4a.csv
- __MACOSX/Supplementary Figure 4/._source-data_FigureS4b.csv
- __MACOSX/Supplementary Figure 4/._source-data_FigureS4c.csv
- __MACOSX/Supplementary Figure 5/
- __MACOSX/Supplementary Figure 5/._.DS_Store
- __MACOSX/Supplementary Figure 5/._source-data_FigureS5a.csv
- __MACOSX/Supplementary Figure 5/._source-data_FigureS5b.csv
- __MACOSX/Supplementary Figure 5/._source-data_FigureS5c.csv
- __MACOSX/Supplementary Figure 6/
- __MACOSX/Supplementary Figure 6/._.DS_Store
- __MACOSX/Supplementary Figure 6/._source-data_FigureS6a.csv
- __MACOSX/Supplementary Figure 6/._source-data_FigureS6b.csv
- __MACOSX/Supplementary Figure 6/._source-data_FigureS6c.csv
- __MACOSX/Supplementary Figure 7/
- __MACOSX/Supplementary Figure 7/._.DS_Store
- __MACOSX/Supplementary Figure 7/._source-data_FigureS7a_1.csv
- __MACOSX/Supplementary Figure 7/._source-data_FigureS7a_2.csv
- __MACOSX/Supplementary Figure 7/._source-data_FigureS7b_1.csv
- __MACOSX/Supplementary Figure 7/._source-data_FigureS7b_2.csv
- __MACOSX/Supplementary Figure 7/._source-data_FigureS7b_3.csv
- __MACOSX/Supplementary Figure 8/
- __MACOSX/Supplementary Figure 8/._.DS_Store
- __MACOSX/Supplementary Figure 8/._source-data_FigureS8a.csv
- __MACOSX/Supplementary Figure 8/._source-data_FigureS8b.csv
- __MACOSX/Supplementary Figure 8/._source-data_FigureS8c.csv
- __MACOSX/Supplementary Figure 8/._source-data_FigureS8d.csv
- __MACOSX/Supplementary Figure 8/._source-data_FigureS8e.csv
- __MACOSX/Supplementary Figure 9/
- __MACOSX/Supplementary Figure 9/._.DS_Store
- __MACOSX/Supplementary Figure 9/._source-data_FigureS9_1.csv
- __MACOSX/Supplementary Figure 9/._source-data_FigureS9_2.csv
