# Supplementary material for: Human and mouse neutrophils share core transcriptional programs in both homeostatic and inflamed contexts
Source: Nat Commun. 2023 Dec 8;14:8133. doi: 10.1038/s41467-023-43573-9 (PMC10709367; doi:10.1038/s41467-023-43573-9)
Supplement: Supplementary file 8 — Source Data [file 41467_2023_43573_MOESM8_ESM.zip › Figure 1/source-data_Figure1a.csv]

sample	PC1	PC2	species	lineage
SRX4203005	-24.474923969048366	-18.583789912576577	Homo sapiens	Dendritic cells
SRX4203006	-28.86947685620033	-12.114078711498099	Homo sapiens	Dendritic cells
SRX4203007	-45.97396938227465	5.797232210844255	Homo sapiens	Monocytes
SRX4203008	46.75273001096332	16.662072815591195	Homo sapiens	T cells
SRX4203009	47.818633564400685	19.85875713614937	Homo sapiens	T cells
SRX4203011	7.09160793985053	-39.67102333376954	Homo sapiens	B cells
SRX4203012	-56.16865520813045	11.812520005599307	Homo sapiens	Monocytes
SRX4203013	8.420965308364663	-40.963358262346866	Homo sapiens	B cells
SRX4203014	-51.54699754458008	38.33782404785547	Homo sapiens	Neutrophils
SRX4203015	5.939438830952637	19.860192231375613	Homo sapiens	NK cells
SRX4203016	6.032124986850619	-40.125729989435634	Homo sapiens	Dendritic cells
SRX4203017	-8.709756466308264	-12.406586234053812	Homo sapiens	Dendritic cells
SRX4203018	-43.32483533405955	3.939126654648656	Homo sapiens	Monocytes
SRX4203019	49.18744190844777	15.538716830225189	Homo sapiens	T cells
SRX4203020	47.1337550712344	22.007494579921	Homo sapiens	T cells
SRX4203022	6.060512428818742	-37.56730966011551	Homo sapiens	B cells
SRX4203023	-51.366545364320224	10.548940031215235	Homo sapiens	Monocytes
SRX4203024	9.80406287100334	-43.08537038395176	Homo sapiens	B cells
SRX4203025	6.681687071798823	21.748000449029842	Homo sapiens	NK cells
SRX4203026	4.793907166446801	-40.282425343469434	Homo sapiens	Dendritic cells
SRX4203027	49.14255823124514	17.955600510890005	Homo sapiens	T cells
SRX4203028	48.26903123781338	20.583573502600125	Homo sapiens	T cells
SRX4203029	6.94057797505853	-42.519933783412135	Homo sapiens	B cells
SRX4203030	-54.25921325144437	11.126018530120424	Homo sapiens	Monocytes
SRX4203031	19.920468313548838	19.798327165988344	Homo sapiens	NK cells
SRX4203032	7.906660247291283	-45.79926658716836	Homo sapiens	B cells
SRX4203033	-49.89714722366144	42.08396396012788	Homo sapiens	Neutrophils
SRX4203034	50.28108018987634	15.938917819969213	Homo sapiens	T cells
SRX4203035	45.61500472636664	26.102135267092713	Homo sapiens	T cells
SRX4203036	-53.77853225478108	13.783092025527575	Homo sapiens	Monocytes
SRX4203037	10.469283262616077	-43.868247059213054	Homo sapiens	B cells
SRX4203038	-0.9701394947982482	21.270576784392382	Homo sapiens	NK cells
SRX4203039	49.039747495092264	16.54612101391937	Homo sapiens	T cells
SRX4203040	47.815550760199045	20.934472764543962	Homo sapiens	T cells
SRX4203041	-53.13318938033014	12.437407186348311	Homo sapiens	Monocytes
SRX4203042	8.003401419136768	-43.16444964935072	Homo sapiens	B cells
SRX4203043	-52.47164238749339	44.94009764275492	Homo sapiens	Neutrophils
SRX4203044	17.938013453379067	24.22630748281275	Homo sapiens	NK cells
SRX4203045	-22.654742876866553	-22.012417358028163	Homo sapiens	Dendritic cells
SRX4203046	-9.458477476458363	-11.67350238115318	Homo sapiens	Dendritic cells
SRX4285195	-56.90816159836284	31.857617463340727	Mus musculus	Neutrophils
SRX4285197	-57.60094299605544	34.18470914020268	Mus musculus	Neutrophils
SRX4285199	48.91283628546464	5.114452801622497	Mus musculus	T cells
SRX4285200	53.129802585377135	7.4040317432895755	Mus musculus	T cells
SRX4285201	50.991451780570344	4.525692653795465	Mus musculus	T cells
SRX4285202	50.474073126797485	5.450010170492568	Mus musculus	T cells
SRX4285203	-54.83480427817423	-18.58471191996405	Mus musculus	Monocytes
SRX4285204	-55.91333370629643	-19.436844352637642	Mus musculus	Monocytes
SRX4285212	-64.68857871237452	-5.3507141740911255	Mus musculus	Monocytes
SRX4285213	-65.69260627613447	-6.321754713700199	Mus musculus	Monocytes
SRX4285216	-10.570059192358796	-51.35685732983534	Mus musculus	B cells
SRX4285217	-10.774844854075365	-52.68937856632085	Mus musculus	B cells
SRX4285218	-62.04291166453138	-5.134112691922222	Mus musculus	Monocytes
SRX4285219	-59.136923091804945	-7.07266995805506	Mus musculus	Monocytes
SRX4285233	-69.83957085631289	26.9285479825017	Mus musculus	Neutrophils
SRX4285239	-74.02853952003794	27.641837317583043	Mus musculus	Neutrophils
SRX4285248	47.958768580613224	4.638079217776251	Mus musculus	T cells
SRX4285250	51.30237349518525	5.965988967257724	Mus musculus	T cells
SRX4285251	51.28933014508222	5.380774722274242	Mus musculus	T cells
SRX4285252	59.36455116621279	5.0156058873055525	Mus musculus	T cells
SRX4285253	58.93679089832679	5.432577777125787	Mus musculus	T cells
SRX4285254	46.77173134934878	0.31990858560540403	Mus musculus	T cells
SRX4285255	23.945546250570793	13.592293159311673	Mus musculus	NK cells
SRX4285256	24.974997393078777	14.600638684533155	Mus musculus	NK cells
SRX4285257	54.410468635671045	6.136526213065541	Mus musculus	T cells
SRX4285258	59.30814003636042	5.144313290489009	Mus musculus	T cells
SRX4285259	60.18786186192641	4.766402038120203	Mus musculus	T cells
SRX4285260	-67.48662438001867	25.16502513230455	Mus musculus	Neutrophils
SRX4285261	-69.39040664095536	26.525937966664916	Mus musculus	Neutrophils
SRX4285262	46.94327641199929	1.1528016075169492	Mus musculus	T cells
SRX4285264	44.977945129934106	4.367811514178853	Mus musculus	T cells
SRX4285265	57.49641409455812	6.852427828375596	Mus musculus	T cells
SRX4285266	-24.769111079601412	-29.26612064029287	Mus musculus	Dendritic cells
SRX4285267	-25.081878981895414	-29.59236649989594	Mus musculus	Dendritic cells
SRX4285268	-32.09516741146901	-26.835597481425328	Mus musculus	Dendritic cells
SRX4285269	-30.521893986618295	-26.52288353659293	Mus musculus	Dendritic cells
