# Supplementary material for: Human and mouse neutrophils share core transcriptional programs in both homeostatic and inflamed contexts
Source: Nat Commun. 2023 Dec 8;14:8133. doi: 10.1038/s41467-023-43573-9 (PMC10709367; doi:10.1038/s41467-023-43573-9)
Supplement: Supplementary file 8 — Source Data [file 41467_2023_43573_MOESM8_ESM.zip › Figure 1/source-data_Figure1b.csv]

gene	Monocytes_Homo sapiens	Monocytes_Mus musculus	Neutrophils_Homo sapiens	Neutrophils_Mus musculus	T cells_Homo sapiens	T cells_Mus musculus	B cells_Homo sapiens	B cells_Mus musculus	NK cells_Homo sapiens	NK cells_Mus musculus	Dendritic cells_Homo sapiens	Dendritic cells_Mus musculus
MAFB	6.758344608281998	6.404036258652636	0.9035226527681925	-1.466969239737875	-3.2610754407201474	-2.0589367821247575	-2.6237891090190257	2.196182233314262	2.104005819516905	-2.243961210667645	-0.9911345763584873	0.854036088803581
VCAN	6.487691528875541	6.447427512055572	-0.45042339492237077	0.06361668139343406	-3.4053998562792116	-1.9061726196488344	-2.927310021361897	-1.0532362880423787	2.934649878898471	-0.18858318896456683	-0.18047731116667418	-1.5209660730746979
MSR1	4.468479543442032	8.323817623352632	-2.6655822005456637	-0.6287517526353869	-2.7401133563394016	-3.0352542436228847	-0.9663944877880251	3.250237527759007	0.53578968318734	-1.8896704948232914	1.3101044067577545	-0.08186534805218448
LRP1	5.370972240653137	6.933141914380361	-2.5874478405904218	-0.17612597585099485	-1.9489208242011549	-3.588652544418634	-2.646776211347112	0.9940048618383255	1.2868182782342132	-0.8813828739682299	0.6278377684023839	4.162775275945439
SERPINB2	4.158091233840464	7.224631877852344	-0.3856748058766745	0.8126098312683998	-1.40116433315941	-3.047218431972558	-1.4182892621512704	3.034071731236883	1.177381899371626	-3.0002095902042543	-1.211223755329585	0.11608009369280148
PLXNB2	4.757285535772851	6.169662442267057	-2.865013436727089	-1.3216661730581125	-2.9915576986896517	-2.999328176059058	-1.6435511947291457	2.2126503854704827	0.3986552364246349	-3.755700457079366	2.337821703196829	5.496843336227258
F13A1	3.0779977936016847	7.811386838858907	-0.0742532621421556	0.625655474117461	-1.8395261489834804	-2.7026139682646413	-0.9728857767027753	0.4713467005891665	0.810590225459163	-2.1758963729228546	0.11459597248226563	-0.9928327602391422
RUSC2	5.465993200097	5.3834150659042805	-1.433220535271411	-0.48412603182802105	-1.957097832095221	-1.5446269487142923	-2.864383290318971	-0.028107123329148054	1.8930118847720463	-2.1750327928877304	-0.13447222503157333	-0.06885579814877937
ARHGEF10L	4.426562939386103	6.366795066430419	-1.6121386086451663	-0.04145891139076426	-3.5467384467397656	-2.9995925031295108	0.13547522288546715	-0.4164164614593273	0.6743035628870463	-2.7406733420694946	0.694648588587353	4.088910681722972
FCGR1A	3.9904677183919492	6.657427556671432	4.0797566277008395	0.8006618000972257	-2.029515680422453	-2.4501252434760508	-1.863578743337938	-0.7638534007672106	0.5205887290738029	-2.5377748862105243	-1.081671543755306	0.2641810822400849
SLC8A1	4.934118644251707	5.599936544189771	5.023877054005847	0.8677396697398755	-4.221728711154529	-3.381893593804191	-3.0755169509482974	-0.954173161747083	1.4968795424411292	-3.10606031247147	1.3895090478780776	5.8561767914315705
CYP27A1	4.662134579618917	5.791430530429629	4.813873151398646	-1.0788205976199352	-1.9388783085728163	-3.416599098109814	-1.9717498514572458	2.722911803061594	0.34357934317700417	-3.0623795165704055	-1.947382332861036	6.767215349979121
FAM20C	4.7433896199638	5.565188663107521	1.0566535121019602	1.0573095254887268	-2.623361087735297	-2.1142170501128223	-2.789329552416201	1.156113474195767	1.442974101131886	-2.4746837890445845	0.708526987852952	-0.8175939250186737
TNFSF13	3.7897935911572347	6.506451152150516	1.358028310501614	-0.8219608282623496	-2.6516228488718148	-2.648784931380646	-1.5741559275869446	1.1631664316447905	0.5543971772260405	2.8206608991264783	0.8192642790968601	0.07649057430469869
PID1	5.032847442306706	5.093541557794749	-2.580726805751819	0.7100165701366505	-2.325956805488104	-2.5181287872515155	-2.2866857289542684	-0.7588157204034939	1.6224568782132476	-4.0508275566025524	0.8504311166510653	3.7719995956119847
RASSF4	4.112010201203051	5.986077445129177	-2.480622317790531	0.19164016730782799	-2.1098094920375434	-4.293145314254218	-2.7565992396568957	6.1433085936105885	2.862707187103983	-1.306575338391703	1.0707354924372734	5.487638210751922
CYBB	4.143143328880577	5.885304640060073	0.733843321087579	3.35868218863571	-5.702765658327715	-4.264052853042963	2.006911275005745	3.807822134494148	-0.5141808306464966	-5.039251154906701	1.7628196101481302	3.8059456793344513
MYOF	4.330400006787174	5.684453451785415	-2.0072531106394025	-1.2187339659319354	-2.5821506794690148	-2.518576298660712	-1.4039475755646482	2.382465888549506	0.21809847246217018	-1.3590869134264394	1.6673649030434958	2.8640364783010956
KLF4	4.695249998007262	5.244105853644802	-0.6772692466634916	-0.6373252820301869	-4.467444883370864	-2.6673178285971706	-1.358050123066466	1.2475134465701547	1.5960282514299367	-2.3893541209240547	2.389109473575758	4.330020794143708
CD93	4.920348642967154	4.983308317999738	5.296484098556099	2.4931589435290875	-3.186274839372685	-2.7251525291437226	-3.6098354625377285	-0.06657003413192064	1.6622114396903784	-2.3558864823087755	0.29978315701977293	0.897137482502002
NIBAN2	4.833777010990897	4.919398477529954	-1.7633582254618054	-2.357520213492266	-1.4773428994512912	-1.898280540774116	-3.4710719331437785	1.0358300792289037	1.9175014608570828	2.728831687006198	0.6297332506895527	1.8679738839223812
SIGLEC1	3.9388839141156917	5.680168630667034	-2.2166288443633717	1.3869468399459672	-2.69099072971438	-2.269967637579053	-2.1159087060869655	-0.7342974482200803	1.2994487785406974	-2.323977840656616	2.345376026773759	0.0083349888350574
LDLRAD3	4.076631439558664	5.435603462596896	-1.7633095978562248	0.33526050218772285	-1.64580298939537	-2.63952720357445	-1.7471106307220245	0.652388184273535	0.7358267646952229	-3.1583552006720197	0.5013271189874008	3.154796375320112
TMEM176B	5.198246936655864	4.255637770967473	-0.9318088318015989	-3.4546885736264774	-1.6262196487534542	-1.4363214354219005	-1.9953209798302907	1.4640887122686026	1.1092107635382944	-1.3660092770357355	-0.9876559361001224	4.494822228059675
CD302	3.498955287977036	5.8250599424884895	2.8628806103114464	1.2457745151848671	-2.3104054999982124	-2.53654906035467	-1.9581330359547653	-0.08145891480420442	-0.04648391847467108	-3.7078794975424634	0.8457442904600002	1.4346137610819807
ZNF385A	4.386862300953832	4.6812554841493	0.5291910009268334	1.1977186807037432	-3.1369421255237935	-3.524451237059164	-1.3867424020743688	3.1538074597891868	0.6356316374474447	-2.6816149018679383	0.998513310734047	5.043247421996465
LMO2	4.860889587309411	4.163468660562929	2.0008335830329558	3.1319365500706966	-4.174969904000435	-3.7376096968234456	-2.151875732687861	3.0244593883022293	1.04797977495512	-3.275276983530212	1.956582595209555	4.132739768957333
SLC49A3	2.5042243723705297	6.482222368805022	0.8866761681344282	0.16305137991407026	-1.7372742744369178	-3.196284696754611	-1.222961426711223	-0.5402998103090311	1.660078333603023	-2.2504464737131356	-0.19050808870759192	4.212601305950889
PLCB1	2.170239276553129	6.807481765972878	-0.19897739609319762	-0.38112760274694757	0.9904027599812874	-1.8492270869562792	-3.198311389916752	0.6887770332428824	2.5270777549594716	-2.402137249712689	-1.6496668575526463	-1.3859427887788756
CEBPA	4.066562107152843	4.872225523274187	1.6240101055449394	2.9784802861951456	-1.3295523198545838	-2.937762508025056	-2.999368509222387	-1.0128832433577721	0.3735137049948837	-4.438433773582943	0.29784824009225647	2.700649826366581
CAMK1	4.725934630900988	4.149362151017165	-0.3072780043593195	3.3684516016325525	-2.0666707630418877	-3.022794312504143	-2.4240600689725893	-0.1313798376916998	1.0868266038975243	1.928831525678865	0.35219239421185994	-0.08426922295158745
TMEM176A	4.905443580039805	3.876883842379582	-1.0646969788601792	-3.2576378946829196	-1.191495217119977	-1.3576439815153252	-2.0372791257637766	2.4228788626016637	1.1578804661581807	-1.618912759487143	-1.2457473253112878	4.099723952959046
SASH1	3.684907865437818	4.959383884483698	-0.9784028282067457	-1.5804469229841027	0.034966938764584767	-2.3417502088160975	-1.6670814226985815	0.6352415378249298	0.22213523007936167	-1.6237034045115915	-1.5689772471283563	4.792826326358329
OLFM1	4.01816805492185	4.6243794385154064	-1.5564824215154665	-0.840285450339908	-1.3890446350634242	-2.7287365363420104	-1.4055544963791462	-0.9714120341046072	0.357052948418926	4.698821875509138	-0.015444505761966114	3.375100242402527
IFI30	5.417736709603364	3.2204660192709134	4.039153663804716	-1.7176513936813294	-5.398131494657013	-1.5596181086993197	-2.003972594603177	3.345379777863174	1.5097077980364577	-3.1805767942212855	1.7747055363679394	3.901849004591956
HPSE	3.4387873406495295	5.171502834210523	4.347756367338625	-1.0352378331400962	-0.23815426342144486	-2.9114313933939786	-2.4459815091218826	3.355726980364696	0.3352625930635695	-0.7540782718581573	-2.4059569635272733	4.140503717717003
CLEC4A	2.823446498694085	5.785550062263973	2.587604700152093	2.3763158719400987	-2.315132979061805	-3.246422324503943	-1.1895126721149085	-1.032848813930144	-0.10801319468507291	-2.29651432808926	0.8115082213782586	2.4075719677193668
FZD1	4.202399008994887	4.373796679390418	-1.279837176507452	0.01176360172837245	-2.863417718321267	-1.6359182237267094	-1.3164956565848027	1.6650819045223888	0.1856634884035475	-0.5366374631238511	1.8086490657759278	-0.598889747470617
KCNE3	4.732651537074252	3.7659950149236505	3.2829158321010445	-0.5748041940788423	-2.2673668566311718	-1.7493679471081414	-2.540417980274127	0.04579242597979294	0.21307831607588915	-1.9368009969254032	-0.1493839182425161	3.156189842638158
PARVB	2.124431528585615	6.100690693597677	-4.0289128685776845	0.36325509505309456	-2.14466557601958	-2.381944112489952	1.0433597091656952	2.019640510262558	-0.7148510943626274	-2.9551583389751825	1.9842502091881626	0.2996166813399622
NRG1	4.7443835041310125	3.4152850957430054	-1.7244953363161017	1.70839653380126	-1.776268687992415	-1.3817056226034132	-1.6975126060069865	-1.5573716404313984	1.5222220474705923	-1.557371640431401	-0.6150744327631009	-0.6013283134713452
EDNRB	2.1442685084830426	6.001518799174203	-0.7165643809076327	-2.174523978044248	-0.40892054451289483	-1.8314346762478348	-0.6790322367072794	5.287422120837258	-0.017210107054972036	-2.174523978044249	-0.46466750608519386	0.028797401899901542
TPPP3	3.9439882599999625	4.163252134936486	-0.4434519627022932	-1.0770774532454535	-1.8750369955698722	-2.3111884140199783	-1.8370305359263255	4.737828040259808	0.3772991213656133	-2.258524392256053	0.7546509577697719	3.3758398095414877
AIF1	4.128106305977567	3.96496693365331	4.454817862224884	-0.0096917423812277	-1.1141941656625962	-1.979795940283196	-3.8920960733934695	-0.3419542260327731	-0.0800256761376339	-2.2443940153488438	0.05966298513489633	3.279445094915469
C3AR1	3.178163613711887	4.837953453760339	4.862801341078333	-0.6755685995327024	-0.9024097300569724	-1.5364270115405576	-2.406824480176078	3.1283920563839995	0.5330021751524122	-0.9980045035326689	-1.6031238647145607	-1.1630630116048901
ABCC3	4.844570577724024	3.1367585934413804	-0.6996313574189507	1.3672924974058847	-2.3215413111610754	-0.9803020831012217	-1.20058029360206	-1.7672487368919252	0.4105561950017131	-1.8550669313561075	-0.1494036409132364	-1.0237104697419952
STARD8	3.8071939618987107	4.165829507994156	1.6356115343678925	2.8933491548328325	-2.565918142302129	-2.9233229659114333	-2.08544610760021	-0.9776753205192169	0.796451978798871	-0.4645078409934268	0.971899721919139	1.8256154501615733
MAP3K20	2.996723777690469	4.851581923852745	-0.7941834306868301	0.8747699349254355	-2.0038401780064614	-2.444070524976637	-0.3550729663276655	1.2041729943270745	-0.28475231169682147	-2.0200109099015795	0.8154615596281785	1.5946732695265304
IQSEC2	3.872310286782301	3.969165176148987	-2.6355143596338544	-1.0047799472084873	-1.5863093059400752	-1.8962982609112344	-1.9440118076153123	-0.40580053502660096	0.4889976719032786	0.8359911194133449	1.395795747461759	2.9235199080408147
SMAD6	4.574097641022159	3.2344222836361833	-1.8340178618074616	-0.2682124384803629	-2.677188011818295	-0.8957700132956123	-1.4115511857730672	-0.8885055369665273	1.3678390572234695	-1.089078039701667	0.6726377737882007	0.12255707378281472
CDKN1A	3.2200290060955705	4.541919572303407	-0.723819070339012	0.006977799353807694	-2.605264772537268	-2.3721680638028926	-0.18285593944023182	1.042761834134875	-0.3246443273193128	1.311206032211675	1.2528530065484493	1.4883422645524726
GPR35	2.8507724185918346	4.900113106835598	-1.416776854144211	2.9211678133520587	-0.16584668509297443	-3.7006261164447363	-1.475189472725477	-0.5621274497871159	0.0742887078059904	-4.072557859439849	-0.37379103914379963	5.387925740110944
DAPK1	5.0418402270488105	2.696869764411284	2.3284087072909765	-0.3003384707882521	-3.7005630004881374	-0.6417680744985232	-3.8126773810142924	-1.0129583539942444	1.439919483170222	-4.749399303472174	2.5756205608471414	1.8534541862927534
TMEM51	2.6934580518067075	5.0390250465391135	-1.2744456959256298	-1.83800490296115	-1.2744456959256285	-2.357528732116805	-1.1963307553720928	1.6315989521642615	0.7131911963878348	1.6294116905318392	0.5311825350605414	2.9980793917522246
MLXIPL	2.549220679907029	5.182297174062303	-0.6690302010340233	-1.2347959449227615	-0.5980491663477093	-1.386985374812	-0.7664018153187302	3.546642286585166	-0.2861536139004577	-1.479404038042844	-0.32785427153112967	-1.4069294687324747
TMEM150B	3.992708866987782	3.6768641900516896	-0.37734414271686406	0.4014026633729551	-1.1029259262529867	-1.911183812416913	-1.1765554851112454	-2.589261695132965	0.2893801483352102	-2.7705624561017546	-1.1174467484314436	4.207247045148044
LRMDA	4.016028686804061	3.6017280688340882	-1.3817596539373165	2.531786710556959	-2.191443136473795	-2.4573734664178053	-2.0713106021138743	-0.9311311939674507	2.1134218313607627	1.96549308602735	0.5644121684326648	0.11204075055470097
RNF144B	2.9479705560426708	4.625529087784545	2.7200527808515402	1.602170364589268	-4.232628013010134	-2.5781862241210693	0.5938678949721969	-0.25314716717757635	-0.8058916323684215	-3.195387575145775	1.8298346996160808	2.6954630890852322
MMP19	2.4128857034823143	5.078772304222771	-1.1155589900399059	0.5549459799925986	-0.7675390096961269	-1.9338334933211634	-0.7704638625843768	-0.12152963630560687	0.48596140058708537	-1.030900827471979	-0.30488985136508895	-0.13902822114960756
TREM2	0.611270899833845	6.780830880298154	1.4008296384403724	0.7694360044858407	-0.40234993341270575	-2.1229019556063475	-0.3169705046622641	0.7497898555384473	-0.40234993341270736	-2.1730924690509412	0.012803974904382898	-2.122141197994357
GPX3	2.0734905769633634	5.2579107601522725	3.277646289799914	0.1423112263816407	-1.6653572790406168	-1.373965863730912	-1.6778754019244857	-0.4303379802431131	0.24419739975703103	-2.2377776873732516	0.6440308712676582	-1.27041169106904
SLC7A7	4.099302406255737	3.223655555778017	1.3275936016611147	0.7420919838775437	-3.6614835672616284	-2.1472904307504947	1.0078805668075401	3.6154865167553445	-0.5386626455672163	-1.845449659854109	-0.20468475468306854	1.755521985068023
ZEB2	2.5376234507011333	4.723683521180117	0.23211727360990983	2.4999308439414714	-2.0630178195239646	-4.41978363227604	-0.7086816130224566	2.7965641808457145	0.7545688363892014	4.301127294011351	0.5810101345336626	3.2948672439932487
GAS2L3	3.635928284804379	3.6245774450666737	-2.2182638006614015	-0.6762243819587049	-2.474660840098004	-1.2787315119163727	-1.6054472434357696	-0.12289817013355375	0.6919699734487846	-1.575645413916572	2.1905185556536892	1.5416682450286
ADORA2B	2.0858925654232636	5.072175550083404	-0.5658482158946316	-1.1994334255130576	-0.8674095725425843	-2.2434755246288325	-0.5476856871027892	0.3663674826081708	-0.5667145797030884	-2.2269829282110942	0.42649297292637844	4.095096634461272
MERTK	3.4188098791461186	3.7337125711096406	-0.0855201164726788	-0.8996087783075968	-0.8954772119424922	-1.3293579111952445	-1.49139728084224	1.7079042605982975	0.9480020144105195	-1.3595415606254493	-1.0755955014992218	0.892094605591488
SH3PXD2B	1.5752266959000891	5.487811158093751	-0.8090750952131657	-1.4646553543345018	0.3184650867030012	-2.194020329420734	-1.5288776058625815	0.46753954527640335	0.3886674269216903	-1.915873262686822	-0.21376124862841975	3.4655144707492695
P2RY1	3.05165155119931	3.9986723214289617	-2.2217739296750243	2.5633832091691953	-2.271355569710444	-1.1351862748277708	-2.5514903526210806	-2.759133532632827	2.024503058760221	-4.286206685447882	2.615246307843126	-1.7796680875457962
IL31RA	4.906645385442741	2.1224965569709755	-1.7157664658942107	-0.8031497686634846	-1.6090152302946612	-1.3048462403944503	-1.4667179854816017	-1.2675529785102029	1.4562322771469352	-1.6090328106108207	-1.2366404999074008	4.678657673677077
HAL	2.567727943353285	4.355702662305272	6.291496158935101	0.29088703421462436	-2.1957197699630386	-1.3015015645487333	-0.393005416167888	1.087703342679243	-1.093220869739673	0.22827448706038467	-0.8973198146580641	-2.4218672014547247
SCARF1	2.7679750594258246	4.1078753009086695	6.454561422786853	-0.24659098517321823	-2.3690731049453935	-1.004465207720771	-2.3817119970900733	-0.4321584499575547	0.17354111733090746	-1.8469198375538842	0.4481731078826658	-0.6345264989643737
H1-0	4.381679928420916	2.353262008559043	4.107943932209482	-2.5836797483637173	-1.9753197218677796	-0.07234743369958588	-3.893711101620569	-0.1936435029327388	0.23764198319385538	-1.4840780583747168	0.959869260014031	1.4738771251590859
IER5L	4.205279919563797	2.48722259890125	1.1265108736965568	-1.9296667261601523	-0.9292097905988872	-0.5320560475916333	-2.970844195606089	0.5426247376398257	0.7150567845821112	-2.022843584389416	-0.4761320728727459	2.031999804629681
FKBP1B	0.8998952063710631	5.620763496626604	-1.6592081019180642	0.5198221835038271	-0.08232734411897431	-2.547807186360727	-0.6550693975251423	-0.32537507052200487	0.3635215423230906	-2.70367035616287	0.41779696727602594	2.4948729385896984
GRN	2.9090147698442093	3.602151697563365	1.4883540955559138	1.8549751406557302	-3.128385665412045	-2.5279847334011083	-0.9380441461722117	0.7202271333928563	-0.03087029517550093	-2.087278853303275	2.016342231971204	2.609774536231001
ITSN1	3.646266246501229	2.8611883290503912	-0.03312370107182527	0.6503583998699836	-0.7836232105125958	-1.7266688794483052	-2.450110167181311	1.2610054521051075	-0.5288488705481511	0.32980955048675487	0.6652664532891538	0.8439479231167274
SCPEP1	2.6086548460098866	3.866263849650659	-0.13658116945638454	-3.6193540290551214	-1.294743827031783	-1.2611487558243675	-0.25294758389206506	3.1504549585613395	-0.26108311107862575	-1.2321146036431945	-0.22491513097893762	3.7150601149450924
NUPR1	0.2782775817074368	6.130696269384849	-0.045398370016209645	-0.1903303301473263	-0.05077715726128011	-2.547907756028886	-0.055134929644264724	1.6890956466090477	0.25473224230407504	-2.443328592069037	-0.30522259480812586	1.6581985879892562
EVI5	2.473478248172062	3.9346932337427	2.1290712543425077	1.921144889929579	-3.4257971143842005	-2.5760243524840467	0.9896821337788468	2.3071501912255536	-1.2762429550536116	-3.735298539778468	1.2885953355210462	2.2344143987042253
GAS2L1	3.336419154458471	3.0533804708162333	-2.4820529820723034	1.3694353878751566	-0.4074832725668037	-2.0172468046643504	-1.7920882803662832	0.9160399229942731	0.3764616806830628	-2.310812554173059	0.0886364900272286	2.132149746209709
COLEC12	1.1621933727793246	5.202424552539578	0.9550789620416078	-1.1535061915281222	-0.42245575006169966	-1.602817475301272	-0.3377357775265569	2.242109028901682	-0.3027026085815785	-1.342711577406056	-0.3658048188346783	-0.11180636605991007
NLRC4	3.280982201423907	3.0651958262048473	2.2425267677706873	-2.4856172110624146	-1.465458906101981	-1.1230029636322554	-1.1405828699872136	3.837317844158818	-0.3910399994483341	-1.9357807672070777	-0.5657148135886035	2.6718753933395023
CCL24	2.1350474119262044	4.155999713955153	-0.42954404547488495	-1.1095324080376274	-0.7153136784585926	-1.1705918547948149	-0.7684269904353903	3.103981521389414	0.007275137069998649	-1.2757563077307694	-0.0560746749056748	-0.8014461465263518
IRF5	2.3260554525294315	3.9132260408614012	0.46160525836797284	1.8832633666281116	-3.7616380925465185	-3.2505274209665878	1.1325937547219331	3.154102510331975	0.5038732307477909	-1.1054155446693363	1.1955801130201182	3.283032089800763
MET	1.6724758727538216	4.5527633338616775	-0.892535454414302	-0.17466969578841715	-0.7981176985889719	-2.413354968050282	-0.20102611130848727	-0.7792982995983182	0.5794362310277342	-0.14314544161348594	-0.33393143211641413	3.54750128569714
SEPTIN10	3.49136814267908	2.7186360735488795	-1.1587251355467314	1.7432131439024285	-0.3282586707286728	-2.050169526246784	-1.3568441953779673	0.9707019000293313	0.3476492156913813	-1.8713701781193495	-1.2234724857514014	1.9582384178551826
TRPV4	3.2104187849032275	2.976237811464768	-1.0264268949543118	-0.2428728140337661	-0.8469343205647142	-0.7010621019018548	-1.0264268949543118	-0.8896435108927472	0.23482444568938776	-2.1016790265085166	-0.5552878103749941	0.1998621801615477
STOM	0.7945399011219314	5.319191639390243	0.1458253626370031	1.069398404272185	0.9942424760072159	-3.281219623813102	-2.2215292912256106	1.6744016981450218	1.5106247333467784	-0.949081538895473	-0.8175099275379544	3.1793333501339944
STX3	1.6494705625846167	4.416101749804483	6.107436245419992	0.18217634562367038	-1.9439245751318646	-2.1510543248033005	-1.2096574214349547	-1.8453004712884096	-0.6415097017489458	1.7547020162901201	0.35077870817010354	1.7520993835701175
BATF2	2.019951520539625	4.035053335611578	4.4745845220641876	-0.5923382149164971	-1.1653862574633158	-1.2545305132622975	-0.833408315595878	-0.6496372309071288	-0.959072539520091	-1.0741697641455092	-0.6352746304241862	0.7159528695328866
CTSB	3.3841671257788737	2.645902485747881	-0.6812405301560869	0.07716349398145865	-1.214411322472309	-1.0960351312726966	-2.1729323516186536	-0.44527218728911855	-0.02446178643414516	-1.8648550159724455	1.143490382837029	1.4546051571275562
ZNF703	4.639330754327512	1.3834289655084622	-2.8503282895278113	0.8243625373838643	-2.563177600806473	-0.8231131030203596	-0.78217427158067665	0.2775828983283697	0.2759551278357098	0.1777075698581414	0.9407234471174927	-0.2468800763503033
CTSS	3.332643489155596	2.6878920703654336	3.536953331771947	-1.916944913288321	-2.0868766239731644	-0.5443674600079735	-1.357319119259579	1.219046430893897	-0.37301865752196955	-3.4937438683986572	-0.0495645625695544	2.1583978231686016
EHD4	2.6472885193061413	3.219497299941216	1.0112811978212228	-1.5942841747410523	0.08088882356697491	-1.6038140262764768	-1.7289378261712582	1.8280490951578425	0.16404325179841434	1.076324849406192	-1.3374950162712043	2.525249445023646
TMEM205	1.6989163149694355	4.10461551907712	0.7560920398687164	2.450205964795691	-0.9422738801759064	-2.5550253212435226	-0.4156363033479709	-0.708846383286575	-0.23550249605030044	-2.071887132854318	-0.033621230799694715	1.7782358172353185
RXRA	3.7223910526795474	2.018186556994121	4.530210960664688	-0.1239575582310543	-1.8261956372354502	-0.45999163820446365	-2.4731062767763516	-2.2811514001213338	0.2666693851338606	1.0856054058354272	-0.41913008426498094	-0.4036039481837913
ZCCHC24	2.0168293804543462	3.7038975048433267	2.2274151823341772	-3.312743736007149	-1.6548129005490981	-1.2020439780858023	-1.1544926109338094	2.008952960867919	0.38215016938144164	0.7167356278947574	0.4390382622673262	2.8586009647076036
ENG	2.5364526185763525	3.164197682190975	-3.861707926243611	-3.9319065117195446	-0.29227447570694515	0.4277516686670201	-0.6649481564864291	-1.4819833670330527	0.5408485214315835	-3.7140835054318524	-0.09027959278580873	2.038590005857228
PSAP	3.2930152693802897	2.4008657195079968	1.3758323416527027	1.0550020175061166	-1.7965244052034635	-1.5836250097002234	-1.444630048667745	0.04692199704068667	-0.29734889158472094	-1.3604754628357218	0.5472035698114424	1.8074751661772384
HOMER3	3.880528415943474	1.727658383492504	1.7816279747815855	0.7363349576277797	-1.8880593536103463	-1.2114300291376816	-0.3275141394039655	0.28533383695050873	-0.3989089549338309	0.25564173354258624	-1.2876187728492476	0.8792423196237547
APCDD1	1.5709220153328745	4.0139627967186655	-1.0856452660281524	-1.6331914958870364	-0.8588783374820107	-0.9286419211667355	-0.05784714661251407	-1.2809800461936043	-0.16216094412256096	-2.2879861955757086	0.30326385129819433	1.9278938543041557
RILP	2.4848017248398557	3.050529925379422	2.786991117573941	0.17418199562548975	-1.5491965556865939	-0.9369929994800834	-1.971454595844962	0.12017668110621882	-0.08999459679449551	-1.5659593178190363	0.8512842687138997	-0.3662045652306265
SLC35E4	2.473738658329853	3.060947641685825	-1.6264335217415546	1.418967456487234	-0.16244290274055845	-2.111767877710224	-1.4846625886591043	0.427868192297556	0.09408956124500967	2.006118584893983	0.08491598390986647	0.5102054749855375
RRAS	3.034221683597983	2.4667337953946578	-1.9704072075128631	-0.997529901379232	-0.3141257344641718	-0.6678629391248351	-1.129399205779344	0.42641797436273965	-0.14283055508984913	-0.5549887746280835	-0.34824662804593937	0.5319313156088726
RENBP	2.3059489669753312	3.1198907464630787	1.9828497579617228	-0.44864546199942906	-1.3223346032709449	-1.687314480021554	-0.8392371328180692	2.378713348996589	-0.36746431289039216	-1.3295722842473063	-0.045089626143789516	2.2178194610160995
NAAA	2.108396429086149	3.210465082350033	0.4077255832919861	1.1720000103609423	-0.2880909185018372	-1.8396885535352063	-1.3427171844055645	1.0890477540893801	-0.5847057301717035	-1.133513405262606	0.08060336537748482	0.8072894006609725
PDE8B	1.8307777004394954	3.477556633545468	0.1649695998825829	-0.27229383252780165	-0.8856507206807217	-1.1716252953472734	-0.6882440929170284	-1.897140004864073	-0.3001849392816125	-2.120349769993055	0.364718849118184	1.8873518672911567
BLVRB	2.8369644556179736	2.4305165120609877	-0.051790822083614664	0.533035445097375	-0.9816248691131515	-1.3743906310466616	-1.857674583193527	1.6102419086091846	0.8407194585739799	-0.9953205935150129	0.11009562010498075	0.7447739309020165
PLEKHH3	1.622489788992267	3.634103981028773	-1.4113902706993433	-1.8762813431172385	-0.7564567855967185	-0.7298557482901956	-0.21774383536687858	-0.5687175029808624	-0.8478530886373786	3.6894563603367527	0.917503753034467	-1.277680392384465
CAMKK2	2.4696621481153724	2.682254541617152	2.1552557981618254	0.06434517529279393	-1.0614610492920995	-0.8265830027844874	-1.2876064296262926	0.2056017243817272	0.01189305973603716	-0.6926873412880017	-0.4139151142917022	-0.5700247557738329
CMTM3	1.6862310583015572	3.415414755973361	-0.57972331574347	-3.0571755117671495	0.08736371879853425	-0.6861947742983245	-1.690797005340127	-0.04089693268916106	0.4216141150272682	-1.0252466552296147	0.06860297410269249	2.7404920248433697
GSTO1	2.6798301070311923	2.4193798474362773	-0.506969640191622	-1.1163059685252863	-0.5577000108835386	-0.7677864886917272	-1.5241227585348953	0.09200550628722892	-0.04735706484067359	-1.2900329058317037	0.1098379532392042	1.7155488361726583
PSRC1	3.151076588670411	1.918537324818737	2.883399865635134	-1.9404308265784747	-0.7922896645625441	-0.5764593971341809	-2.1224091700260703	1.916049139205627	0.07225463793819696	-1.3740524401275649	-0.8809769859221799	2.0676794916373002
NAGA	3.0889820166621678	1.686698446205094	-1.7603293314058486	0.13628562394467206	-1.258079481526997	-1.0153757934473577	-1.5781010606866153	-0.212454401454226	0.2984112169207007	0.18331349702807875	1.053094441963109	1.3415975207778537
CTSC	2.1772704374987892	2.592452085927263	1.0776614216374476	-2.3438908560028673	-0.5261583511259952	-0.6258401670772314	-2.552206887780894	1.5941727762726954	0.7415837957810147	1.1027925062222508	0.4996346153140245	0.7820361821748605
ANXA4	1.1611836441466064	3.547076252601386	-0.6410786179900598	-1.1702456359075926	-1.3248338523258052	-1.7962108651088358	0.3712460658349753	2.1851368967641966	0.11904792342187384	-0.26965039311897376	0.4968686749161158	2.6618542835720405
COMT	2.2675825307661777	2.3793624620695852	-3.9674745030388854	-0.9538956029860464	-0.7770068914598923	-0.5776464328261927	-0.9060292681050904	0.04781053544945246	0.3218725061394793	-0.21887319541248118	1.3483266174993793	0.2579167726609761
BLVRA	2.6385874682468584	1.8990406916215372	0.2233531435140453	-3.1235365411501492	0.24170266714088812	0.3171954977365221	-1.754892469721091	0.013428729752656743	-0.254978581260575	0.5832247994469921	-0.8918808165153471	0.26963501874700513
ACER3	1.4333868198856508	3.035057251225234	-1.206180139659231	0.22957859839219497	-0.7834574364711873	-1.4422295764341435	-0.4088094924436092	-1.772642433686029	0.009550643621405541	-0.5255667582594075	0.6631613951331234	2.0210691272831474
APLP2	2.7293995158489675	1.7177111503715845	2.4084300888483643	-0.10145536750301905	-2.1094160379087747	-0.713853552981593	0.01973797614831474	0.27719124555048413	-0.26139266026935887	1.0339302324744089	-0.5839810008914086	-0.2245302013889261
WNK2	1.6242065693928145	2.799123848195185	3.7984629986440948	-0.6103860696195915	-0.8129791185489066	-0.5167121997644393	-0.6528018355277492	-0.30079660293186095	-0.7114769612774705	-0.8122636337807005	-0.836463472226224	-0.6597277504493527
TMEM106A	0.7209498065484693	3.701382492378321	-2.5768899995278685	-0.6199226890769721	-0.9633234896312869	-1.3879371405927936	0.489889539804399	1.3672272068828382	0.2929798364796892	-1.5037929085719317	0.9904629640319359	0.9978417082636956
CRYL1	1.5772355674286644	2.833593078595744	-0.5136659525633923	-3.2211497326400744	0.349244253110976	0.20776583558557637	-1.092216847312419	1.1932435617899393	-0.4127794710045173	-2.7033065332873645	-0.3129230731283274	0.5053031244729039
S100A10	2.636384801829463	1.7527817929438416	-3.773748437676918	-4.923426188141365	0.21423745020333912	0.9309159154454241	-2.037541816338702	1.6491204335407597	0.5181883653506396	2.0884063370544164	0.633367128878218	-0.8364604542829972
TMEM141	1.2454914189576634	3.0894606408425624	-1.1756179134504483	-1.0771375608190603	-0.021019273653906722	-0.9258126518984339	-0.6664665209136353	-0.05000726422112173	-0.24175657264180667	-0.96308458295512	0.2227316535292699	1.1913119111466028
SLC31A1	2.5323962877367787	1.7075979907274952	1.8004573495514617	0.4128996513678076	-1.0600116529828516	-0.7897129865037553	-2.47124148948906	0.05978089251287422	0.882015237011569	-1.4275362231841064	0.40454659969590134	0.6619831482076839
GPNMB	2.8725643072985902	1.3586904410584189	-1.1499078748729246	-2.287322659553659	-0.9645256210096296	0.9809509847281039	-1.1499078748729246	-2.2749620391929826	0.23127100297676734	0.21106994526689585	0.14713395253207176	-1.498909564206512
DNASE2	1.966069387777376	2.169633132491897	-0.4514195924817974	-1.372690891685787	-0.002820566062551322	-0.6650042917670915	-2.2231441804886263	1.7948934678092452	0.7877557784090764	-1.5077733102847024	0.20947903935612938	1.32104372709693
RBKS	2.3550848436012073	1.7772590488009874	3.3424140857648736	-0.4653336858810032	-1.0460027209262108	-0.2929533966328156	-1.017613935134875	-0.11561381284720662	-0.7450160849350106	-0.39808047703559213	-0.5981167210695586	-0.539227312907315
CEP85	1.6715950363769183	2.4229808829036084	-3.292476293382286	-2.23724414266848	-0.07814781229084326	0.08173989920622476	-0.3071946896179572	-0.4070111944194328	-0.07428412598833205	0.07295973635735109	0.2552456993288808	-0.4385389781465501
ANXA5	2.6414981503382755	1.4511219559595043	-0.4850770011619631	-0.7265131982561353	-0.6777587032530563	-0.5255509973475139	-1.3327835678643418	-0.024628039657720535	-0.4577592033848242	-0.7746375531846841	0.3847707919267667	1.4149236492562027
TENT5A	2.1374532324994413	1.9313122766789295	0.42441436014210004	-0.6235547883550634	-1.3846379781816394	-0.5053676180678437	-0.9972972523551956	-0.8850526223728665	0.9384476311102041	0.10148736908875566	0.12815770531207704	0.451616866427631
PLBD2	2.3270987291829246	1.6514914443647661	-4.204021471599065	-1.7315890130100062	-0.07671434233971466	-0.25292990660057013	-1.3883737912906926	0.41375373312714325	0.4716596233869275	-0.2932109199594146	0.8340298496149694	1.0715945727862795
FAM102B	2.023593549939536	1.925040939961777	-2.4582091366396437	-0.30896170305643117	-0.34085652140320744	-0.6830560735625888	-1.6531800479476177	-1.1226560542630746	0.8947794078436221	0.04078012523931385	0.7670830169624405	0.8490434034042176
PRDX4	0.7035843470974671	3.2345349417327514	-2.2203237982334576	-3.5458906211583434	-0.37723065789332727	-0.0838546307612119	0.31015396462704375	1.5059854510171164	-0.3003487866776224	-1.1401979737749504	0.6469571086175913	0.6195583035621522
SH3BGRL	1.634815094388179	2.22446070073446	0.7540548823784956	-1.762511506502597	-0.7890126693327272	-0.6422650864666863	-0.7799575677569248	1.0682514717658784	-0.4218839533969316	-0.00494496286043411	0.36190524207351515	1.3444833000662277
ZFYVE21	1.7382134440589914	2.0864654956247706	1.6904976947286638	-1.2299440114481675	-0.49180888283241164	-0.5627526492113862	-0.6653828531519319	0.41472567234567603	-0.36497931614301754	-0.31445953193847975	-0.7389912797634671	0.9160953003770425
MGST3	1.211618364744312	2.4982789683631967	-3.2077320292050993	-1.7725518099560957	0.2624827031970918	-0.3394830670153362	-0.4732961482448923	0.29266944879275847	0.0661856408485999	-0.3457779400773372	0.28178306916433316	0.29589577609298257
NKIRAS2	1.717319360129263	1.9270058170374464	-0.3052018109654095	0.8896983011506366	-0.7407382447971794	-0.9257766176422635	-0.5405612871299009	0.21283315834755223	-0.21507787618652258	-1.248755879142506	0.24309029113357056	-0.003988346315597857
TMEM256	1.2810224948009665	2.2709138658402033	-4.582401765078955	-2.6100837187835735	0.14992480507095454	-0.16073512834826187	0.04980009107222133	1.1986674845472116	-0.3197850306633816	-0.6306249727319835	0.6401891722370983	0.8676740369004886
PEPD	1.8394690681654726	1.711557322616234	-3.5624328113651846	-4.213016781984029	-0.06505751785050937	0.27285872296606617	-0.5695753440767198	2.07634900322563	0.18281419621292844	0.028972176251868653	0.30058884385592194	1.6080937074486779
PLA2G15	1.2520870088700713	2.2481731433688545	-0.45987347252631167	0.693981574392097	0.061685212877943575	-1.040260456332383	-0.7126754900992349	0.24157167743735508	-0.5462130286938922	-0.8296441851946421	0.06151832728176327	0.041846002566744755
FUOM	1.458693901889061	2.029396297337714	-3.325148771809096	-1.6608838325313413	-0.7223110356257308	0.20073759461922805	-0.12434333513953685	-0.20119212476497733	-0.17221636480510677	-2.2073654134233403	1.2633611233718565	-0.1514403065923125
LRPAP1	1.491870984935023	1.9605697122434715	0.8270441775134977	-1.3873747417303919	-0.3285275943770102	-0.298417754071976	-0.7707039500382696	-0.13099340946826432	-0.21055895458022605	0.05754202436217781	-0.34578958715832186	0.37060425307133116
SIL1	1.899598169591862	1.5072726460337047	-1.2457098860885574	-4.796880716009709	-0.6332640884689438	0.6685789475528676	-0.66932590809808	1.5537385147119993	0.12030272081935349	-0.005029412628146268	0.21795385949999238	1.4857417637106103
VIM	2.217990424447863	1.129979385803133	-0.8206782886002261	1.08262386517558	-0.2522418050305449	-0.9154510659598388	-1.5193354116715971	1.4412464461566321	-0.48175403569607855	0.04382056037732163	0.5745676309748978	-0.3996341158956924
HEXB	1.6130027606642456	1.7346253095185664	-0.11113201662850525	-0.9774903129821587	-0.8095755506126556	-0.6556774044453825	-0.9206285620140955	0.5811397371352478	-0.40692471126336915	0.08743800882680608	0.9339691833988528	1.1527182499958875
DENND1A	2.095386650881049	1.2487275909224127	1.381367813972182	-1.5404178072015	-0.9700755464911219	0.1745372800103387	-0.5914539171298142	-0.4309330668200384	-0.26664031654201265	0.08804480434404827	-0.43517451620344055	-0.08916966438472906
DNASE1L1	1.3471556672506104	1.9282308204723093	-1.2908996573363645	0.960568052032492	-0.38723152740930855	-1.1077663449958801	0.25606719889311924	-0.11889033425612006	-0.8747925029761102	-0.7823849434745167	0.09147849986907046	0.548504710091634
CD151	2.427128778235369	0.8086214734186433	-2.1665787404131636	1.1266985155476676	-0.7256897572909222	-0.6736864091232404	-0.4725011127004503	-0.0342564000707235	0.6409110953460774	0.41349871762238744	-0.37968774694652224	-0.3978555057323362
GUSB	1.128750081385357	2.0974466754202545	0.10124359084461136	-0.056978779014601244	-0.6514796134405009	-0.7777363381233975	-0.9428350294505353	-0.23449646834093274	0.5537262714565211	-0.6048764968647222	0.4405519529279056	0.4699299904879406
MAPK7	2.7141391353616227	0.5002559297447059	0.6978776618766934	0.5582865881853012	-0.6403658566499244	-0.4897884839009632	-0.9463513723063728	-0.4529679159170952	-0.5438652159397674	-0.45968537521295794	-0.6284016155017681	0.8276668042738655
LAMP1	0.7358913518133117	2.408118452542211	0.9825827075179779	0.3750998287171212	-0.34827584855418553	-0.8990732661057674	-0.34126508069333117	-0.5470668597990782	0.19682644934797508	-0.9427415112783635	-0.4100343858426402	0.166369828072793
P2RX4	1.5097673159767688	1.606452149374655	-2.162386493952548	-0.4729922971094562	-0.007929230501755757	-0.5210508240301976	-0.5140789208238704	1.4464544482591424	0.5324066443166343	-3.032560476926969	-0.36447446856491184	1.1770665320569036
VKORC1	1.0352201122524556	1.9666498156377614	0.29419753555602535	-3.974235624816565	-0.3413725096994673	0.4663277344446496	-0.8493971789271969	1.3979354958254944	0.039394249724621314	-0.1642589616618204	0.2689711267648387	0.5292295089077701
DUSP23	1.3354710529056777	1.61678618472645	0.9250766945779632	-1.5787696924209618	-0.3590122810333122	-0.2603811463123652	-1.3393574298842645	0.2269316383320975	0.3429421584405473	0.6074047882969402	0.06667771473298142	0.5673316334767093
LEPROT	1.379217806809973	1.3851573879163885	1.8184679956443703	0.21846622225380274	-0.6400126574348232	-0.8001202674336756	-1.011550671999512	-0.35812950522823295	-0.23225041123221732	0.2892774564157774	0.07769362455750096	0.829471678885644
RNH1	1.3761754418897638	1.35309310298512	-1.0760648793678806	0.6480901021779945	-0.4574490623636581	-0.9036387566559121	-0.3550387438244961	0.6616180341517981	-0.13038628782117972	-0.3083932708026409	0.2373855083162471	0.4361678372044002
TMEM147	1.1882786611232972	1.4998237579968408	-3.2777987224157505	-2.9020814367519225	-0.16006718775046633	0.19432572749264848	-0.7007019633426567	1.2869125692119776	0.848259674974791	-0.3459024278986469	0.6400621069651631	0.8555785375053631
TPP1	1.4884010894670952	1.1837702768619054	0.186510119318218	0.5282668972006991	-0.9921556264623009	-0.5747137077801328	-0.2817571423107409	0.4432839016291803	-0.3211062216090935	-0.6006212457563298	0.4004009324185847	-0.19053225790979722
P4HB	0.892547149103154	1.7573665876436724	1.1388581766460106	-0.7925089861695924	-0.28581572386100984	-0.4680009441263227	-1.195714621894449	0.055823789516363576	0.3138130453940537	-0.046206743849026566	0.1700577733050472	0.41990885146050694
TLNRD1	1.0455314068062367	1.5887203558672311	-0.9116204480128309	-0.4185172262249714	-0.7982734209527631	-0.510231469698895	0.54373934535404	0.6570415274761259	-0.10810148279557019	-0.13098258737952095	-0.05864737756171223	0.02259171428389195
SLC26A6	1.3352724096366602	1.2964567707474128	-1.5546964342540182	-2.0147373047002124	0.29272009289904277	0.3249527674095919	-1.1128751216171548	-0.7436962241736749	0.2797611952146794	-0.1733962035408929	-0.015117642403022127	0.2361559451481159
UXS1	0.7877371075238491	1.7990156991587818	-2.2249001746136368	0.03645607597754127	0.9223004071518385	-0.6118981865470399	-0.35831946702841416	-0.4421592471188589	-0.044382501691205965	-0.4089831585329615	-0.7105707222372971	0.1199562863095891
CNIH1	1.4879259558748041	0.9803624990761195	-2.2303475271678312	-3.005850383295879	-0.12585036477762718	0.43230247941626887	-0.3695929909839547	0.9990450399572657	-0.43488296526358355	0.2871170679887909	0.3807461846208144	0.6659408546915382
CAPNS1	1.6397954010334284	0.7567811247488733	-0.04947008010483304	0.5623496128413553	-0.7419920655954877	-0.4663275798114098	-0.7138749281812556	-0.1829150324067057	-0.0810506939068489	0.2840036347980699	0.3151451405742379	-0.16393008833538625
CANX	1.5138253439571043	0.8769380712951662	-0.28062868865857765	-1.2111523307283998	-0.5033375822334892	-0.002163090777143828	-0.9541014812520777	-0.21352254419256766	-0.020269022280126236	0.14101171086932052	0.43037734886116497	0.5462291689200436
NUCB1	1.1166398903707038	1.2637739032157824	0.759689508319855	-0.20931985055606672	-0.19347011650054177	-0.3735360429370801	-1.1056738714882144	-0.4201081497559973	0.13248905400467043	0.640320428636481	0.003157015619040772	-0.19764304668149424
MYDGF	1.0728814417085366	1.2448824187555128	-3.492659807472944	-1.7651422654219933	0.031355281083693856	0.11180367081747211	-0.5344241941602916	-0.024738518822164934	0.43753479961658537	-0.061978645649912956	0.6774251535459358	0.3765336689658685
NCOR2	1.380370793226436	0.888099528571067	0.03250599681101759	-1.7071548150388263	-0.6302530667199692	0.35106011455696745	-0.45174199953116856	0.03418911917652201	-0.46444881445097386	-0.5513632686689456	0.35408531324083115	0.08292954621997994
RPS27L	0.6779119342571498	1.5752934344411724	0.29351685083645274	-0.64910975288154	0.018515521931248724	-0.4446966540462506	-0.3514502700312168	0.47992621463173846	-0.18496684744785927	-0.32038664974496056	-0.29637898773326776	0.3097413114021679
CENPB	1.0032794528227453	1.2493965362677601	-1.9217346709290377	-0.77987704666854	-0.08443388692641367	-0.23825720911121462	-0.4157257930231376	0.6545791856458427	0.22974897544901546	-0.15683178509163564	0.25194973989029446	-1.2409823107595308e-4
NAA38	0.9871807788961111	1.2318968682090035	0.42292773834439473	-1.5797372256262554	-0.5761360174844327	0.05580408666563219	-0.5985927204633449	0.41143511401971455	-0.030275891193626413	-0.23694764280262492	0.360347532459036	0.21130045385480534
KLHDC10	1.456651793820866	0.7381887093409517	-0.188574155433009	0.3077970622645371	-0.8941804905814695	-0.35088937292418665	-0.5594770957683417	-0.5557892384452257	0.16218483000640269	-0.4777339315900897	0.4251224902117668	0.3513404193061702
PFDN1	1.3402231110980147	0.8165982624789984	-1.0319961095806642	-2.4120071211866816	-0.5136404157977242	0.4666265295158063	-0.3147973532891177	1.0837444969061205	-0.11793225264350955	0.37300325866558204	0.2798386855090903	-0.20176670778754868
TXNRD2	0.9768565162220492	1.1060791969347035	-2.793901931374532	-1.7397676685871908	0.39255540500093417	0.17687325044884214	0.14310850642380557	0.5477726642420213	-0.18862899742355815	-0.08278967698497541	-0.36908099053039317	0.010548212054840245
SLIRP	0.5684537283993416	1.5144720275219417	-1.2384532608578704	-1.2792314166004757	0.2656252389687511	-0.2199911063643063	-0.3393821173643382	0.9929546050122018	-0.295543076058133	-0.30882630803444466	0.18181480189944038	0.18503936058614678
STARD3NL	0.7055365124097605	1.3726844125948865	-0.34659203427527824	-0.4947105736987842	-0.6243265162808195	-0.4169819903210647	-0.09016115376299183	-0.2544384448325965	0.21425400308813386	0.37026677070057046	0.2849006990612806	0.293053040006122
PIEZO1	0.8042397042894771	1.1235733577356246	-4.126929007007225	-3.015449095820383	0.7473483020262042	0.35029908055082215	0.050109980977904645	0.8422271367140888	0.03118696963949308	0.3250010364540019	-0.18274123218391466	0.8530031983398028
NDUFA11	0.9195529236697346	0.9468850524080067	-0.8141609845022316	-1.761584946210941	-0.13403818999196832	0.20896831528176124	-0.5809121330585778	0.6098235656572211	-0.10823738996357628	0.023862484595055022	0.3620683431463889	0.06933355445121592
KRTCAP2	0.6582564635017638	1.1826932204207241	-1.0644456488528986	-4.075332148874647	0.08880997151333574	0.6914365034663492	-0.3031317743801345	1.4250999838071996	-0.3364049027970575	0.7864459710655791	0.2577886708484775	0.4674394013790981
ATP5MJ	0.9204021132312604	0.8963598022456893	-0.48548318750303804	-0.5222279312425225	-0.017663042842271003	-0.014257129178482597	-0.7397273528100762	0.4321777838343479	-0.24281616924531288	-0.7580344170393483	0.3317378381457384	-0.3412409731883177
SLC17A5	0.6855111252473192	1.1298494271630461	0.650969430336981	-0.22933261060874668	0.11483302785512946	-0.38652880057584993	-0.7860662686869042	-0.17302114803877533	-0.2516087330784541	-0.02665894779172251	-0.05046323305799394	0.29518002538719856
UQCR11	0.7401163067415523	1.0139323438542838	1.157766165910335	-0.07186332304409875	-0.09919210520354067	-0.2938918386512985	-0.9459220459983322	0.33531048145158104	-0.2953767729758455	-0.5887668847427001	0.19743837713991677	-0.11080797496452233
PDIA3	0.6220944209442022	1.0938963626920344	-0.06589302968556983	-1.0555376940251575	-0.21309800159324094	-0.04237366410107912	-0.6890026549083355	-0.2355220911249276	0.3571514820657267	-0.01232892438367994	0.24289456961682646	0.23588216115829796
THOC6	0.8156767861072508	0.8951485821327548	-2.0987104061205586	-1.3320066190548758	-0.27945913219027235	0.10660129058789664	0.31961354380459656	0.21294820339525078	-0.19906787142572496	-0.7349910608787893	0.25991657774364174	0.48990332177336593
DEK	0.750969902177108	0.9490892737708395	-0.30679474852822014	-1.5486587249793384	9.121846878207939e-4	0.024121813477751775	-0.5277292923953326	-0.05033067150888071	-0.2032813033934442	0.4488879657726712	0.1275305627995119	0.603588275769845
LRRC59	0.5622323004073408	1.0797509242098706	0.7540928705658541	-0.7739914910953929	-0.607871386829604	-0.24430909232076709	0.05894351434405776	0.18054839460158778	-0.5143577888671078	-0.01338582779508668	0.28300714047573844	0.43501593620810186
PARL	0.7277116443935994	0.9132251346188767	-1.570818645300824	-0.42940819855933715	0.1661304659577552	-0.1346240607350468	-0.25969506015038746	-0.058345235259158024	-0.18836312576479503	-0.3586007289671591	0.1395065536566832	0.02124382096403732
HDGF	0.7864348877728077	0.8261248561098068	-0.17535977556586366	-1.159254764122103	-0.33093639417744064	0.19132854013022305	-0.7239815701479362	0.18128009701983983	0.26495508931916145	-0.28805926499016854	0.3996394526642906	-0.21222971451728112
PSMA7	0.37312478720051956	1.1935248708690651	0.15017924328706922	-0.2912076900624325	0.1929446255436556	-0.22368695562436142	-0.29080550433865004	-0.20062810985816704	-0.1037615576864841	-0.6183108828744812	-0.3066579532228278	-0.04925845234617632
KDELR2	0.5587498270744329	0.9893632271392111	0.2772655007263743	-0.41124104499729297	-0.09275887242748242	-0.32125034233339256	-0.6657043432740757	0.28466904806682836	0.061578847832479335	0.35326781164029164	0.17175484851498357	0.09884966626713099
NDUFC1	0.17580330721354295	1.3475922194020407	-2.0635999676177397	-1.10151766394573	0.474532196604514	-0.08858580854913056	0.21429044132609554	0.6737401833914967	-0.5862093904674975	-0.5463178140269971	0.20451117257742973	-0.07847978367019248
SSNA1	0.7598955557198004	0.7570510170771315	0.17262153486585033	0.05764264990382865	-0.18613482118845845	-0.2334502096776379	-0.5221764626033838	0.15711697091236765	-0.15796328100684373	-0.25257130079227696	0.1416346890156717	-0.24051249682093134
CCDC22	0.6000175615860008	0.9046936881193005	-2.04382342082192	-1.4628136506512872	0.13817647337568267	0.23454359259119084	0.35817829387765326	0.1377855193469335	-0.18880636889683897	-0.12252622751534314	-0.19597312984715737	-0.10862407248257533
C8orf76	0.7178047778385243	0.769194276191257	0.2552560305132226	-0.3573201169894182	-0.5302282398999025	-0.09673032269112095	-0.3533399976469086	-0.08438515755433018	-0.09467029923117262	-0.7768460995308077	0.4017074771315465	0.1997256805042933
ZNF277	0.895762377102953	0.5454496370500634	-0.5194478343724837	-2.2417769315621214	0.09856271136768342	0.39784612388157237	-0.4749277585333513	0.20258387212703965	-0.2825469068769591	0.4255217528289408	-0.06935194966120754	0.6390536337638097
COPE	0.5267873464935937	0.738712443751449	0.5828760413525336	-0.11653792347933074	-0.4383105638960537	-0.2012231229670065	-0.2311371376305662	-0.3094546143880792	-0.3303827375616265	-0.11698286510894107	0.34971098261435135	0.08484945120835663
SNRPB2	0.22340034084849922	0.9778425068325376	-0.6617013810548844	-1.7737082291428554	0.25311996497505784	0.17566040680888523	-0.2248015061844998	0.48385938457737865	-0.03046092368260762	0.050794782120517024	-0.022740174948052378	0.22382987288098488
ATP5PO	0.4595284258660922	0.7357822280004024	-1.82226406839281	-1.4076947484939828	0.18108206837145052	0.26294479993709147	0.15415957287743554	0.36358737135288033	-0.4896998603022821	-0.1841995751377734	0.2363564655561736	-0.1336043171155461
CXCR2	-0.7914578227935584	-0.65727970804909	9.757841347619406	10.830087118873172	-0.6510503720368532	-3.028753141082417	-1.4579311300337923	-1.399758093582765	0.8096530343150367	-3.0387286497547765	-1.372518813462803	-0.9249551802376842
CHI3L1	-0.06355246893622025	-1.298958139215491	10.064885232285905	9.885114819311301	-1.0305724693666134	-2.37731101434657	-0.9669987763462524	-0.6145121309709501	-0.7111905526839875	-2.345471460665269	-1.1645886780640113	-1.889999166939326
CSF3R	4.460264855369247	4.80731219950693	8.64579062494209	10.153419308492674	-3.6648517975065453	-4.948216742601167	-3.0405024412128556	-1.1329178389268546	0.6513046967604883	-3.5988422413982457	0.07954116550783676	-0.28235025143218956
LRG1	2.2655186703000374	2.1009425702920153	9.16127699702946	9.324633329410926	-1.5630293961546144	-3.3161635085250345	-1.6590613755775883	1.2816528093625237	-1.2538339028487064	-3.1474343093506274	-1.1672153146826092	-2.9408190654602215
STEAP4	2.0698284977380474	-1.9063534354658476	9.16510640527488	8.895758289715753	-1.4314705335107263	-2.0174820180503144	-1.230033626676668	0.21304440490521487	-1.1742788807597064	-1.640607182402018	-1.7082499925245478	-1.7003978204251966
MGAM	0.4275311400387563	-0.6174651379558203	8.574378531677219	8.535708678310796	-1.6577454801667497	-2.0741213496373576	-1.4815965807546472	-2.7688387971228376	2.5997206437568603	-3.684297562019217	-1.8977470494832258	-0.35431173241200314
IL1RN	3.22902871530052	1.803926769082342	8.498461505817465	8.368749464734423	-2.5862113610553106	-3.093860077150496	-2.6257747607026203	-2.3152153493553658	-0.060549694512575414	-4.139299160704265	-0.1325036222598713	0.3436832129066535
IL1R2	0.3254266478728207	-1.3093853870102865	8.858071623204804	7.78719647002568	-2.178280450575984	-1.6947857800365036	-2.011662755317624	-2.3737067787312887	0.19634257361663174	-4.3444380456714295	1.1488846107847877	0.42149890782428145
PHOSPHO1	0.4107299219190876	1.2295130165253685	7.578933322238126	8.594418852927282	-0.8947877431199236	-2.752823251992911	-2.183524737788537	-2.0848352450369823	1.307066862280665	-2.1246685360278867	-0.8187383425776826	-1.6198529056748971
NLRP12	3.8782488116522567	-1.4753643024058631	5.977847126740295	9.864892100833643	-2.3211125551307243	-2.302984710856298	-2.212678446604762	-2.050006872166628	0.21385019715118703	-1.908497561938812	-0.7482829890567546	-1.3931006371637562
CLEC4E	3.205397835712311	4.783249198779374	7.3313850366744076	7.8859461149486565	-2.1047021569810553	-4.1666023876225005	-1.6708078730998066	-0.35839323678419027	-0.05536979535913637	1.0038484254961206	-1.3916580612292437	-2.6601110144580074
KCNJ2	0.21949109413118015	3.038638297596798	7.796737177664078	7.27795062900506	-0.9289867075769553	-3.335903478449164	-1.030903493974602	-2.8440336557365162	-0.7437948975002895	-3.5130611176490905	-0.5243685252632401	1.0472779105866703
P2RY13	3.8317950303168424	0.9278853348524314	7.82730174785861	7.20651535717906	-2.7596407917316186	-3.507146736058174	-2.433688624550415	-1.3695878427032395	-0.3746198548646905	-3.8108930534384733	-0.19506489539296631	4.417226354256317
C5AR2	4.371564805300372	1.6311179671286187	7.238093550142008	7.6936316821886255	-2.1350737065628977	-3.020650286383708	-2.285762794926387	-1.1823377086001594	-0.3798388516542944	-2.804880666517249	-1.5398858006024398	0.08908585911766953
CRISPLD2	3.0392485970615577	-0.0032155576483226997	7.1070640221842245	7.710555027746989	-0.6750469440312821	-2.6705467561546774	-2.546582555740848	-2.1030214424609226	-0.22836887442413936	-3.1293277786691673	-2.0472797125176108	1.7373524300357557
SLC11A1	5.396503602979255	5.265801521799098	7.6010923753872435	6.900642522929646	-3.4126180634705996	-4.072966578483002	-2.0153616292005956	0.2980134785148756	0.7479907993228216	-3.5230869173529387	-2.0099546679028357	-0.3452630337420771
DGAT2	2.8429073131518896	0.825045647938515	8.340725274219924	6.057803523552139	-3.329054042500663	-2.32434372318129	-0.5751026730406198	0.43222752419684163	-0.5786262469580262	-3.5762667069586604	-0.591147710085897	0.5451207268700884
DHRS9	1.1341221386892164	-0.9397725608199573	4.871806536071248	9.448880257765497	-1.2315138661780918	-2.668877280392124	-1.2139998928701883	-1.8876018237995482	-0.6235645226673504	-2.1382102618552628	0.37009797700584496	-0.07524638102240866
PYGL	4.497867345372771	4.361506065005037	6.8948691853386785	7.244223248375185	-2.946258216826236	-4.169995669736404	-2.4263233959892525	0.0953738637391881	0.12913461309447277	-0.46479890906794363	-0.5631689575602006	-0.5438987684603372
AATK	2.465285552611882	3.831295040077812	6.8467055579065805	7.266493826880145	-1.4232153979913305	-3.171208933623196	-2.4997502487101966	-0.7089802882163907	1.2004446169456182	-3.5708012381572143	-1.3670260938765908	-1.8219568027573478
PTAFR	3.857107076557791	3.4112356969304174	7.218639762974168	6.43276051931484	-2.6598856970910623	-4.356517153785454	-1.6673091025257454	2.6724083612567515	-0.670849406249558	-4.907492369337505	-0.7662988574946665	3.777616294814307
WDFY3	4.870998077406731	4.621245855032689	7.6126904034231595	5.990172613404559	-3.732633219744699	-4.266060497009945	-3.488228772366188	-0.6283061726403647	0.9585769171622684	-2.74824802470741	0.5006028626355069	2.8353913840577913
NFE2	3.4413142171824167	4.843999955604933	6.67316448346136	6.632496894307338	-2.1799987640660334	-3.9933891067317746	-1.943804761109989	-1.4595758320074501	-0.031827036523558616	1.0925536268675264	-0.9427331512147081	-1.057677745371345
BMX	-0.4629555639293978	3.9395202994530267	5.513713083448071	7.609543942154787	-0.46295556392939685	-3.323079918115936	-0.3894284870489607	-2.0110739885558124	-0.46295556392939846	-0.4949942084261172	-0.4629555639293982	-2.7782425914570097
BST1	4.19002929391226	4.641211431670181	5.157737517489706	7.579929039253657	-2.328850188343194	-4.083332508433006	-2.459690526191947	0.8149314870473752	0.10042058502934514	-4.045705159651823	-0.33421349171916315	-0.38299383635150425
TLR8	4.787102649237509	5.738750717046185	6.771010401805328	5.772632633137987	-3.226952728980622	-3.848511502655176	-2.649054101059514	-1.438045724441129	0.6409163733512108	-2.2354068369694677	-0.5093387883646108	-0.03630273395025707
TGM3	-0.5855181643887157	-0.2816641240345103	7.085341588610129	5.405257783889171	-0.574719242635286	-1.3267703647258127	-0.529394637021703	-1.8358462671842979	-0.6765860044038361	-1.8358462671843006	-0.5417311529376733	-0.5424627636944417
LPCAT2	4.313784947421835	2.7767605247389584	5.556488191365517	6.864460147357222	-3.838793845153297	-3.8315451766927984	-2.515691587837499	-0.049504592301514494	0.5915845012000558	-1.4083317327392044	1.241369920311899	1.5932678611472841
SPI1	4.173328828328298	4.843844925859394	5.467609272284386	6.757569354662905	-5.205442001950096	-5.0262631207312305	-0.15599188407227582	2.4560532246911095	0.10046584225782507	-5.265052400566361	1.0262708950912562	4.107430650079099
ARAP3	3.268539088459219	0.5396129469087855	5.473200761860916	6.580205193509057	-0.4713257965538308	-1.9753555212535585	-2.8825622658713534	-3.0023222560929215	0.8109974565770989	3.6980680916408373	-2.225801013596235	-3.126178043386486
TLR4	4.791488273554476	3.081115013283327	6.655394079304646	5.149536708066437	-3.6927849585359427	-3.673725440708363	-1.7675392259485725	2.015964894688025	0.18982702760661668	2.080639303149002	-0.4839388425543359	0.30062208189029416
NCF2	3.937610395436022	4.2153208980327275	5.621422167215416	6.114179422587949	-2.7221358805633953	-4.336212490327805	-1.9835542135602813	2.2069189189498513	-0.14996183066409072	-3.334547309727176	-0.08399108603739254	2.414413675768869
ANKRD22	2.269519220026354	-1.6139050003570834	3.4859016128404052	8.127980436649306	-0.9555408457084722	-1.4287106139595005	-1.1003414567762957	-1.5973434292488984	-0.3658148536460953	-2.1717326559839236	-0.8795892855971615	-2.1717326559839223
FGD4	3.782187884834047	5.354632221301467	5.11598012110643	6.439154670287637	-3.8434124504221017	-3.7344313724287854	-0.9182632147692538	-1.125738354951059	0.009808788204008812	-4.299613606080079	0.558275817742483	-0.04027886715294493
DOK3	3.9587714904438926	3.5214494620791617	6.005498686534908	5.5436260276787355	-4.71027935077434	-3.2684476040903356	0.425145496186919	4.019854171119134	-0.7652227216584659	-3.821337763949616	0.2571209505469144	-0.6230810218602653
MXD1	2.029112547750436	-1.7485943538408721	5.7191643402725525	5.804398817286007	-1.7156842668632535	-1.442165947749624	-1.5111170601528399	-1.693061998842726	-0.28485483550129087	1.175635836555689	-0.09874678967271411	-0.05632982302568612
HLX	2.877312038793324	3.13081656855702	5.654607275336648	5.531666443736095	-3.709655588504316	-3.79363851594521	-0.2521628511384403	-1.4601028001448797	-0.7407853883633322	-1.0590008311119319	0.816111362629161	3.440381360969574
HCK	3.363740415879741	4.283753308259255	5.120343286946737	6.038659040735809	-5.342932003121092	-4.731021343826715	1.1272845442137058	3.9692235108659037	-0.6278439878365945	-4.552259079980475	1.2347215492408337	3.7319846363715468
HK3	5.874825972323616	3.4438216869265945	4.3885389505312515	6.665662557812744	-3.007857743717517	-2.8940150586510427	-2.936776403059642	-2.2656543439089845	0.6859840325099734	-0.8013047246225558	-0.5923614512509451	-2.0546865982390687
TNFAIP6	0.5117212886026159	0.5970707745983873	6.614316201224374	4.383616436159303	-0.7806759952218699	-1.2807212470591125	-0.669545261624771	-1.1010505776557362	-0.7899026969827367	-1.3086391160000674	-0.9017660133944122	-1.1433009810721833
RGS18	2.870587892516134	3.337281272270824	6.1668693234089735	4.566055086936106	-2.4260905345766233	-3.9859336681925557	-2.197303476781329	0.8208608031826685	-0.24527510526590318	0.16974514287796216	0.6387122097866467	3.5934271609295148
LRRK2	2.867993886282808	3.0742234378371966	5.2963362495775534	5.264177552650853	-4.8526519544172055	-4.030116679287633	1.4612965670207676	3.3590723346479927	-1.2708237978852062	-4.633805223340011	1.0321857206742344	4.250231675764468
SLC15A3	2.955419329439913	3.181383920888526	4.855740423748423	5.669310199305711	-3.498412165454167	-3.7698390242169157	-0.5852650957845691	0.3271770840699215	-0.6476085803205958	-2.3650071216596484	1.092732677870933	2.8222299353711695
RBM47	4.3599033646696865	3.0504172770189264	5.5929217662850785	4.926913756336181	-5.109040631636417	-3.5388107822213763	-1.7634284794786832	2.1361886732794604	0.42276211566316274	-3.563533298010527	2.255133531762112	2.902918891218377
LTBR	4.462478688673554	4.849846378317553	4.1601340685498345	5.833442582670167	-3.5170199928648316	-4.210262891117327	-2.995664763309011	-1.3246473978335658	1.1497919513962345	-3.073216405050967	1.381257893110694	3.015050024429994
FGR	3.6030616044871158	2.5250751512575893	4.61467287487786	5.16293045707234	-3.7430918271489455	-3.512518606978058	-0.911474219607442	-0.24177023122732555	1.0134534870186662	-1.2819914867434252	0.08428496245889347	3.2799468744027096
IL1RAP	1.5944612085381689	-0.026943024483986406	6.475498055481531	3.257505839638742	-0.5529936934418029	-0.6369561337853883	-1.531014704521204	-1.0756930559285525	-0.2653365560938319	-0.027903953496323908	-1.6404264678792788	-1.7462211828781453
KIAA0513	3.4807505978628317	3.8235359898972456	3.4264844343638106	6.305863645688534	-0.048854273994341925	-3.491576356057164	-3.4421267652497667	-2.0776394844836403	-0.5224142544376587	-2.644363861188233	-0.5724399077144874	1.1332076436859202
P2RY2	4.7242484333032655	2.613315352213191	3.8979364114818305	5.781008678470646	-2.9826361537606876	-2.768368218570956	-2.7370996890760964	-0.7073942771038935	0.781895712859585	-3.377501806392352	0.43573317404991113	0.5244348700061928
SLC16A3	1.1598082711063786	2.4959715282278365	3.5434643453259573	6.108321122451979	-1.1094188829739482	-2.6288043924713405	-0.7101578382270737	-2.385168794675387	0.6579041682739737	-1.509779653447785	-0.7518743199337592	-0.4437471820727754
CEBPE	1.4331594101083318	1.6659088745824375	2.6470304678889103	6.577588488837012	-0.6352043857785059	-2.2035550020387293	-0.7095271142512811	-0.9010647360057897	-0.6606872452956898	-0.9754172949926718	-0.3773586108787566	-2.6127850214750263
ARL11	2.241801149424031	3.7884782825335206	4.032793539566931	5.084080023748055	-3.0968560835184014	-3.6726155460319294	0.43181092260464826	-1.9273032787385969	-0.5603288250787726	-0.08073668444787163	0.36067555929595424	2.3856447062985886
H1-2	0.22009431906191304	0.3577170655161364	4.915303397620189	4.190469580551581	-0.49222356217006574	-1.5519937206534289	-0.6939597833822219	-0.4306407401425121	-0.7452972975621364	-0.3680844849613947	-0.2980242928178342	-0.21494247393590582
PLEK	2.38259015625771	2.3838421781792176	4.878847550024021	4.1921878560811185	-3.6291073440936867	-3.7570991212314793	-0.37135772615754414	1.347812696167467	-0.14170631843617584	3.5892978916908724	1.2365418712145828	2.695796139606243
MYBPC3	2.687003143459023	0.8994068108641226	4.817350244102769	4.180613813059324	-3.0690903029131507	-2.0697495719223236	-0.0401007728181809	-0.8220021414532358	-0.8042581018131029	-2.1754376754645888	0.2531324263172859	2.157687260263037
DACH1	1.2176859591845075	0.527621852761545	2.315949775716065	6.640332085130106	-1.7436678762391795	-1.9727305395409886	-1.932566476590821	-1.0836121976666706	1.235620323552412	-1.8248347549183348	1.6067797022737942	-1.4067852723810212
RGS2	2.2786694085789008	1.7001974278382619	4.97566838511404	3.927083932620867	-2.3309469799956073	-2.203849416208184	-0.7248967746334287	-2.7127971587419664	-1.2452212831748741	-0.45210301471884273	0.6367227710719195	1.956925710874444
LYN	2.21761521135721	3.850009430367344	4.150415779908784	4.634985656231255	-5.238922443843317	-4.685825346967096	1.915655769301288	3.545096550282061	-0.07990689083367411	1.1071849537155463	1.3555655598520548	3.689668005971683
SESN2	1.4737501604441898	-0.1232890172308722	5.002196290329419	3.72159056123137	-0.88908199440346	-1.6456737605098033	-1.9244015101011154	-0.8251424431160665	0.3593323724028723	-0.5165357370275252	-0.40478140446691663	1.856081816110261
RAB31	3.2831562284782367	3.173712418195941	4.404111384097917	4.277340431444907	-4.843213790825762	-2.991567594402195	-0.07063194729986638	1.5704405487922228	0.09150674936550249	-0.22163250422256375	1.7636045697410876	0.11528708086267558
ITGAM	1.850920450847225	4.369485407719147	2.9807251973309694	5.663075757668599	-2.146261632927725	-4.435496268930512	-1.0560333240563073	1.1137552936191542	2.810775747545076	3.822357300603592	-0.8630877948458816	0.22508703052905532
RALB	2.0705556154058518	2.2756360208224207	5.125834310794162	3.1931910161763297	-2.531038390244917	-1.6229208970303004	-0.10329404783676827	-1.1494636914339045	-0.5895960870944761	-2.1632243319008078	-0.1123822170868204	-0.055212955709567746
DGKG	2.7694218177892966	4.258450125958258	2.7691145188829425	5.47965502102349	-3.1413282977151407	-2.268973352296161	1.1155121402025074	-2.172141997426285	-1.6449360309610463	-3.5750894560486874	0.43150996130895364	-2.6576485845504907
CLEC1B	3.2003827750531535	1.4783908421380794	2.7803983268298484	5.380621863009079	-1.5615627844824371	-2.5293625415863414	-1.6392611200328226	-2.126587864838201	-0.21989892669126687	-2.173399637841107	-0.13066613818833298	1.9789248599642821
GAPT	1.5666343261175706	3.811196722362562	3.3233596733538238	4.834328884644169	-4.037984043049377	-4.44921065947951	1.451244824501761	2.819448415338476	-1.7637211203009329	0.16960845445230577	2.37885259044284	3.33402579251255
MCTP1	2.787149701143527	2.616498054003819	3.3117572474734844	4.74339281074864	-1.9365206720740884	-2.5516283142321323	-2.101568566781746	-2.247055601464133	-0.27089213957172104	-2.876590369591103	1.1552709003469017	1.7284999453274588
SEMA6B	2.6460734217570416	2.8855181782257837	3.025767367963985	5.028395353638466	-1.4635390391375018	-2.6715592218690665	-1.1514262798395845	0.3061491837766865	-0.407045772709298	-1.7568194238709243	-0.24539808036472316	-0.45929829027299
MEGF9	1.425474797008312	2.01992719277676	4.109399918024114	3.8564816241397795	-0.6768368210972103	-1.7260823775883094	-1.0726292603044691	-2.3745755023373722	0.06944944437645387	-0.45372599324758545	-1.0434811802292787	-0.4961329672290956
PGD	2.9361018980571325	1.2816366231631393	4.17756151790453	3.7861245885845776	-1.7708163397723014	-1.2754052858307143	-2.0929734584144364	-1.083676016636626	-0.3341785997723326	-1.163825049162868	0.4339208891123784	-1.3762701413989744
CHST13	3.6061275561843753	2.0016944041543168	2.4260490159023727	5.430553714820962	-1.66935198282155	-1.998490343505482	-1.6987437803406311	-1.2600474762278167	0.05611528771779406	-1.8669030425194868	-0.3597351869494533	-1.5909355450673375
PIK3R6	1.858631768074656	4.766208056097514	1.8190801234039946	6.009308151156464	-1.8809284675766151	-4.195672037039661	-0.6402168674352042	-0.9041734683518958	0.05872288872818197	-2.5248723378307205	0.7385346321246141	2.3339367403689897
GRINA	2.616157959521155	-0.40088069967133394	2.98749908269832	4.7318284498773515	-1.9603561378721919	-1.3061566725079328	-1.1329034973319707	-1.0243771472991963	-0.08327509371451267	0.031372135268238566	0.25822312302959954	-0.77529242926182
CLEC1A	2.893596480582256	0.8141485014319438	3.7716132309776427	3.943054663977403	-1.5176483689907727	-1.7937400918074908	-1.3928025696923552	-1.5533286449889898	-0.17829165287752002	-1.7937400918074928	-0.6228075064535071	1.7126899875141839
ATP6V0A1	2.286404213669088	1.8512742681916154	3.125247802799681	4.368414015411489	-2.89851639154358	-2.5561077227620896	0.5763366651130014	1.4463444752217107	-1.4553254569863145	-2.5289433898015394	0.895789282197244	1.4361979229336146
TLR6	0.6385192066928094	0.842376807241878	4.464046498649193	3.008063707300799	-3.0403928845747186	-1.2899367540047308	0.777652229721407	0.08528943808650569	-0.5878956001214306	-2.2915416477281303	1.3229164379694063	0.48721234902572275
SYK	2.407937379389103	3.3856149772342055	1.9350771130337037	5.536130198999447	-5.923090003375229	-5.36718365981808	1.8532776947527085	5.33027768541608	0.8732550717634817	3.2785798749868302	2.4825157317269118	3.7816880947203853
ABTB1	0.17065525958416192	-0.20413436739981586	3.550560071601592	3.843467838891478	-0.01023463459694982	-0.8699377136041652	-0.25058363405190587	-1.1398321335293806	-0.44568106954073505	-0.403343067377929	-1.0729780379722145	-1.2076617523671784
SVIL	1.690106330031945	0.3368644796462221	4.272490768606544	3.1148985480794917	0.8840039066425103	-0.6675824888532748	-3.562607555286724	-1.4527643693458558	0.7686059425657803	-0.7665285609613472	-1.2614892790004952	-1.3976681210218689
VSIR	2.881735167676361	1.0446066761078556	4.987684801807945	2.2976877476744044	-1.240786945919993	-0.49620218488572687	-1.7269046616868655	-2.639655307133406	-0.3904155262022879	-1.611262850881975	-0.994288027921726	-0.903173817122797
FLOT1	1.470053470976112	0.07759723288080507	3.929989245302187	3.012723905309349	-1.0184900762324745	-0.8592042986229096	-1.401047963308508	-1.2226218420165416	0.3629375849372762	-0.5136918368776477	-0.3573922126618453	-0.3305076733464978
RPL3L	-0.047886172447168765	0.254626939912542	2.1288204110229367	4.757002996106957	-0.18477688630215092	-1.4825607871145494	-0.23607226449937146	-1.550277073215539	-0.13248103908531128	-1.5502770732155418	-0.23607226449937121	-0.036924682355509164
DENND5A	2.0419249760234854	1.1321790903984972	3.887596082534882	2.9505686604948305	-1.3187551233182966	-1.695742175299101	-1.195645530539979	-0.2590848254556657	-0.7986410500736811	-0.44184972712309056	0.112808235443164	1.0093143511457905
ADIPOR1	0.8097149795204538	0.3111622598929727	3.222157841626451	3.5260948410065858	-0.6403065290175063	-1.052712425177158	-0.4967247820121492	-0.4540338922876632	-0.4210263998461198	-0.3473229218796545	-0.4074975480028116	-1.1443575435570423
SLC6A6	1.9219481768228854	0.3814935670997768	4.190910853648885	2.4365169656982313	-1.1904566523617996	-0.9809347303226906	-0.6276665597283793	-0.44211596160917344	-1.400942681570255	-1.583567966826878	-0.2993939127729347	0.7095650863117751
PTEN	0.2879683591523566	-0.6509868052172156	4.290736841437331	2.2845389278325112	-0.9182968954761663	-0.49626982565597744	-0.7014662769944727	-0.18259674058595188	-0.3541415503577531	-0.5081803789829089	0.23963112630396172	-0.11986032151460146
STK40	1.1481920973255562	-0.0022751279508262576	4.244239388078171	2.2772081996637756	-1.2637526945855768	-0.625907258165903	-0.42877807467546913	-0.954430805589638	-0.5481714129807378	0.15281916992133926	-0.28020774819288274	-0.5079647570716663
CAPNS2	0.734034796152501	0.3905015799610618	1.4309665707165802	5.055340708673255	-0.4164416250342463	-1.8326973818221	-0.41644162503424786	-1.014820247144482	-0.22776798993217434	-1.3788812473140868	-0.11376486927713159	0.3588768415662088
TMEM140	-0.15284586705516354	-0.19233229291598172	2.9008154033743954	3.5838667792135315	-0.21860757074530812	-1.1601771461596542	0.0142810197156516	0.7231966465555213	-0.11549211467396407	0.34594729470140173	-0.7118910025199077	-0.9811651154361685
SQOR	1.672579439099876	2.9823147693987186	2.042643250561767	4.420126359952645	-0.16621108482716584	-1.4805409633533504	-1.3854989146943038	-3.1291031830396685	-0.373485000281061	-1.2096182864922238	-0.46035123687900603	-3.0121371058476982
SBNO2	0.4864130512122204	0.13268370142953886	3.7651823290588378	2.6829061606020255	-0.11095577186489117	-1.1080809502540974	-0.9154628570806533	-0.3517424456105269	-0.18655463727868452	-0.7909850453421869	-0.7620577977106422	0.7803027534454026
LY96	2.188379944070273	2.127139521387586	4.204905053501186	2.230331397248371	-1.6257444584469176	-1.6594293432246956	-1.174021903416762	1.6119524671818926	-1.2770552345986754	-1.0876532427574008	0.5859316022573112	-0.1606386172673977
R3HDM4	-0.501248976557949	-0.597710736534066	3.232406162236608	3.023914570561253	0.07034785880556375	-0.7035202446758348	0.31238475120604314	-0.9230773821445353	-1.038684776616564	-0.8328569619068014	-0.5996583379179036	0.052742399688227026
LCP1	1.0715618029233485	-0.823688917982692	3.7435370868196185	2.487835280907588	-0.5190129278873087	-0.45948659402962044	-1.7498601794890323	-0.8171822691633599	-0.11225040288194776	-0.5714008203741843	0.14553126403897235	0.03601837649990758
TMEM120A	1.3842395710835407	-0.40635505698609814	3.852038856335789	2.2578614135245383	-0.9626556655685491	-0.470961181929366	-0.4573770923575969	-0.2001969723077881	-0.38268442710561984	0.33328939488381115	-0.8638282909311111	-0.9599610183782037
FBXL5	1.3630110071216082	-0.20304282217165306	2.80704474036261	3.234521057131979	-0.5160253536046834	-0.8821223013601918	-1.0821095594384607	-0.4180786729725363	-0.08330435839872923	-1.01514071093175	-0.5326513524844164	-0.30211845504757817
ARAP1	1.864109019370065	1.0943114679681416	3.783567189152365	2.212253007041008	-1.1081345054552048	-1.1486107099598888	-1.4278661486305406	1.3015398205304498	0.8783602296869075	-0.6603437322361607	-0.8981416582693874	-0.6860019168213101
ZYX	2.486803057538199	0.5329821027106331	2.96628444801126	3.0265749490480114	-0.6268880324255417	-1.0601301636314913	-2.4965036930826505	-2.7267074710969457	0.04113077207998454	0.9068508649194902	-0.0387455340406419	-0.18888662002327417
LAMP2	1.7045174088168344	2.5507971987775284	3.7156116721024723	2.2721769105233003	-0.9773491224432246	-1.7368919624701724	-1.365554340785468	-0.3329472518642276	-0.46034537224240124	-1.0838478825968267	-0.01125772372818241	0.421504253159972
MFSD6L	0.5292495697457146	2.4030032879100522	2.3544078230189562	3.5755254682892863	-0.851452780168012	-1.753981444803514	-0.388737095144427	-1.2001715821730836	-0.07134597118359572	-1.8104070476641376	0.17331199449666285	-0.44657804016634195
SDCBP	1.6020525985917664	0.7083702725710209	3.7258701880421223	2.0653689579157835	-0.020421636954884193	-0.926722718280655	-1.3537299786198806	-0.8062910876499565	-0.7364047850918505	0.31632299498139727	-1.0965569471859433	-0.20873392627330523
N4BP1	-0.22413715281188942	0.19896148381651604	3.0539181032677543	2.6882391772048986	0.679255016934533	-0.8912936506322565	-0.6929570188904202	-0.9451331311606035	-0.5435658684567825	0.4953925300922699	-0.874836988008297	-0.5407560884689293
INPP5A	0.3296651351350728	0.2952272501089322	2.9302215083345313	2.7542769589643963	-0.6476129145089871	-1.0525028618139154	0.6567031219465995	0.9382742946138505	-1.0207593628638412	-1.862212499788239	-0.6817170695875449	0.09772423623286242
RNF141	1.1027635335679056	1.0257670145169622	3.373145932164641	2.290571387166297	-0.8109987380170691	-1.2043618529745914	0.06219451168721701	0.1245093282875005	-1.641842813606909	-1.032594402741708	-0.2881624538231102	0.2969823466005801
SNX10	1.4940173690841805	1.9039709318028544	3.3656893883129695	2.159711511745551	-1.6058435278652157	-1.7048083446346884	-0.4267754676083398	-0.26680614545906023	-0.49358927353560295	0.31750532980423296	0.1979136626669607	0.6983601210435573
MAPK3	0.9516667651386671	0.8550763055930212	2.864358576859089	2.5837974081401334	-0.47426326693538917	-1.1619797274581665	-0.6074656540254734	-0.9551792542846633	-0.4506582456692666	0.2047518786449718	-0.48558485094913373	-0.13517797294722134
MKNK1	0.82238953126716	0.39450269374998853	3.0148414168034794	2.4164449194394577	-0.48124536709368704	-1.0337598090829365	-0.5393365584238717	-0.32001410182453194	-0.34705734044898795	-0.5753283095291026	-0.5626883041011118	0.3662890222243955
ATP6V1B2	1.593873060915093	1.5308903935001519	3.1564354904422873	2.2425182699681705	-0.8256394649086128	-1.0681998268032773	-1.0103489453511776	-0.677271706698086	-0.45906321506415554	-0.723984572786303	-0.2845593729308848	-0.6866855482471799
ITM2B	1.1868099189268098	0.8795014153698301	3.6862090575637123	1.6756041266034964	-0.10691601556621251	-0.7934951199601463	-1.2486275829892661	-0.8551244964861988	-0.5237657404027558	-0.26080286698070143	-0.8127552976555358	-0.10071415138594775
RHOG	1.288447641961581	0.27630290276104397	3.12221183048685	2.2370962543604933	-0.7300733435218821	-0.6814955619570675	-0.515932221015618	-1.056741760270624	-0.6936793870854088	-0.9086689208859027	-0.49845440663154406	-0.061411147275768796
GMFG	0.5703438108164632	0.1287027869520152	3.2786820506079244	2.0753735260679407	0.08562896373424218	-0.4129611850369215	-0.9426814072365493	-0.27907068490016407	-0.39434546809315324	-1.0204293806745102	-0.738794838074756	-1.0045196965949073
ATP6V0B	1.4503982049100699	1.3558299392552067	3.282675014673352	2.0594968880551074	-1.5214080531228606	-1.3455429692581131	-0.6462950775007871	0.2883911168325346	-0.6908251058186077	-0.7930737549590985	0.548250600276769	0.5115229551302622
SLC66A2	1.1784415968625581	1.6300544356847742	1.9804893754802027	3.350780010362917	-0.9432665597362283	-1.8475166198566189	-0.33792377049846456	0.5031056075733482	-0.9622507244450672	-2.9132284014779484	0.39382143987097223	1.1238762073072386
BIN3	0.29859618658326703	0.9235789399489834	3.124775317168893	2.1951334096327404	-0.5734049610450814	-1.0967064456597495	-0.0710439932985002	0.5451815220426224	-0.5819466983752865	-0.763357488259639	-0.32176631555347346	-0.18215475862507602
YPEL3	-0.3920966445530046	-0.31386272349980554	2.903094620243506	2.394875602684565	-0.1881529250029481	-0.4681687299731545	0.20250955642146973	0.2748750071133692	-0.07643697966651733	-0.43427800644144954	-0.7601385216955964	-1.169142899220479
GNB2	1.4604979959547375	0.8424025024317784	3.4531211471397043	1.8309229370920688	-0.7322057724794917	-0.8699263207186404	-1.164111854302281	-0.30925000059821617	-0.2994013525262737	-0.5829019002727964	-0.3501271558939649	-0.08420692597570056
RIN3	1.4840509063984626	0.29903416153747236	2.110103589804806	3.0318205369153337	-0.9985701484499981	-1.1083094786641268	-0.6904232252338054	0.37285021064570767	0.8569481875630267	0.5582625163009318	-0.7849029665211937	-1.0286004964960191
GPSM3	0.7913051357457831	-0.6330978884544279	2.8297424627600467	2.29531345700797	-0.19055743207099035	-0.30382121287297553	-0.6374777153694706	-0.7467406370995278	-0.7758553352126091	-0.3046016522572499	-0.44909865982455865	-0.7523673566600202
SLC12A6	0.14081689075399265	0.08224201449656743	3.430815229732716	1.6893132851849213	-0.5222427720134719	-0.737237208210499	0.30838293091553715	0.6520814782014197	-1.0246839014303466	-0.006263565166378271	-0.4856257349305592	-0.031293073197752985
FGD3	0.274871060798976	-0.8019192979120656	2.9349057219435695	2.1730631208475115	0.12385821822674829	-0.27178468275924517	-0.7236078041274353	-0.7227971544596543	0.006087564627880404	-0.05415398083449263	-0.8869960234015617	-0.581101435719118
TFE3	0.8862455638802984	0.9888405122927993	3.376364318887109	1.7190055468142689	-1.1096161149034383	-0.9215965621860841	-0.03220210931189793	-0.620572170187129	-0.7004543907377361	-0.9104475506235334	-0.21096598951502493	0.3901270204890632
GABARAP	1.692218156873288	0.36211827808342284	2.823641571642886	2.2336387043936625	-1.0663037865694664	-0.860077978822358	-1.0025055170559007	-0.12322719716369779	-0.7036185019503304	-0.47299216649064	0.2692460998359781	-0.1552138765990303
UBE2B	0.11610933803495639	-0.6091630978420688	3.1391413397291443	1.8434454213899754	0.08795162038018516	-0.2474220068153728	-0.42391343733798903	-0.49297927273179853	-0.6092265257087695	-0.1954389270685608	-0.6674664945694574	-0.5175263581601919
LBR	0.1854953962982703	0.04467215034016858	2.825012567156938	2.151362417364037	-0.4692320368839692	-0.47323733449528005	-0.1635600307193137	-0.4459309263649285	-0.5854925916557153	-0.2678592384830818	-0.12074884324084868	-1.0442074311511893
BAZ2B	0.11569119898184534	0.12099737645005886	2.8533301576112566	2.121420018714047	-0.9271919213581146	-1.1449190731926386	-0.15240946614220519	0.7495227230581967	0.1011520033181414	-0.383364701786705	0.08794372291734197	1.0329711893886513
H3-3A	0.8556331769188225	0.7506165365966396	3.369216209020004	1.5944477687701388	-1.0093255871727638	-0.8652186357581247	-0.5601880957920755	0.8095257484517973	-0.5384607946209581	-1.0956412670860924	0.16714053509675253	0.08633584429948504
SYNJ1	1.3403936913529104	0.6170118725876138	3.177048643114958	1.782882610568133	0.20300579350770276	-0.7855778606453584	-2.2801750261151073	-2.146246876620677	-0.12193970108823837	0.11248681796788906	-0.29898014136146056	0.5593497471742075
KLHL2	0.766417777781134	0.0406406695825113	2.0489601782797298	2.872038754459278	-0.7696939613562712	-0.8737511798903665	0.2712187920782324	-0.19207214129760963	-0.6904120080387239	-0.7228709575122738	-0.36179366602523716	-0.41654286709627364
MID1IP1	2.0385180236125597	1.7951675853163496	2.2530495328092086	2.655407256054701	-0.9976277047502695	-1.5458071732638685	-0.7653377419613263	-0.08736644285149797	-0.9538857000258922	0.22371804870025658	-0.022909611484682926	-0.5608093719254805
RTF2	0.43083288502725586	0.029025733905284106	3.2846948840078927	1.5924757782112804	-0.8160036278202436	-0.4738486212270648	-0.4618590324419505	-0.49365327882861365	-0.4996589405449184	-0.2660469176641773	0.21189834189259596	-0.15700768502019136
NFE2L2	0.31581088165246246	0.4398449845318588	2.451972222462103	2.3673724201809074	-0.3307024878874524	-0.7211919715065314	-0.15372429755471395	-1.1813223677464988	-0.5934054563597184	-0.4232396640404108	-0.29467804254895796	-0.5237772051495704
STXBP2	1.6809963011822033	0.31752845796981166	2.839078446023946	1.8878217968400997	-0.9673998015263059	-0.8026435916059376	-0.7082779343685904	0.17625841720982427	-0.25389621436974696	-0.6278693995007094	-0.524929554898107	0.12835447535432576
ZFAND3	1.4422034572612714	0.11573808895411834	2.866498187967688	1.836637852081158	-0.8124325698374354	-0.49583344665251444	-0.7937480526362306	-0.5325749572280691	-0.09072751839226267	-0.010518186478702507	-0.5381387219009206	-0.673683553089468
ANXA11	0.4254106287910774	-0.6792286135783326	2.0105833377554796	2.681334596318997	-0.3412980393252825	-0.45700319470929945	-0.47286673070186436	0.13170760369285928	0.009586470944120684	-0.11853726948494803	-0.2659489329509797	-1.181731362377752
MAX	-0.11993319831792235	-0.482916153633528	1.940573273842906	2.7079238868269626	-0.04834228867686256	-0.33380160874570536	-0.19183771509458358	-0.3656010860542631	-0.4109489999379875	-0.9632298399138062	-0.1299025465840036	-1.337889701823292
TUT7	0.24559385755585225	-0.17454421038712495	2.948910915945659	1.6383096241198398	-0.3972852083198072	-0.3951657850247342	-0.01211021995037631	-0.6780237206196005	-0.4714919688884439	0.07774588793086412	-0.5912422947835185	-0.3148460641557689
WBP2	0.4741127915561381	-0.32097037432374814	3.082923153575569	1.470333490938765	-0.18314933495913105	-0.42042318868349604	-0.20598181036180285	-0.2835493402919629	-0.5759834773540293	0.46507201095541184	-0.8868991117662561	-0.13311325552026432
ATP6V0D1	1.2761336081991992	0.8206880030749084	2.814615165400591	1.733715656069896	-1.3995248209302598	-0.9129343254717505	-0.0278022896049388	-0.22412492478980006	-0.6345249978146228	-0.6263737696320741	0.001930108802722787	0.24538116038073343
HCLS1	0.29441680273143966	-0.3025467701729294	2.7125827938773024	1.824413989546254	-0.0759949955662739	-0.6282497331935297	-0.3191773946505906	-0.157782837716252	-0.5314115580656118	-0.03503656304407876	-0.6040341567937852	0.3266078040943028
GMIP	0.768702987695319	-0.4456760064016054	2.6767185321271065	1.8574511579179387	-0.5523879730377942	-0.31924702510323993	-0.25964556010184014	-0.24194127045572067	-0.4728209203470232	-0.4501798495186402	-0.4922753853315373	-0.4946140668743553
HDAC4	0.3716999702180562	-0.7887964793301442	1.9886829415956646	2.4694351191642934	0.6346791004696095	0.045513822667859805	-1.3274228014975744	-1.9403153821816317	0.44589972511015946	-0.6658796960624356	-0.9321222620828097	-1.3999157113006313
PPP4R1	0.4053250769992292	0.36810432518211983	2.543501971384755	1.909583043090797	-1.2557947827784819	-0.7377685890832197	0.45995488207752344	0.16053012445839254	-0.45493797770852085	0.1662437797475893	0.09788817236548246	-0.6288436481794868
CYB5R4	1.0266522318931548	-0.007991251170325064	2.4877698446407273	1.9021188666843083	-1.3014953750356466	-0.6356346023441628	-0.01831664851837711	-0.6662520996948951	-0.7976708622187788	-0.08863624998851405	0.3571380132033039	0.07879116094738303
STAT5B	-0.449946308831378	-0.32752417615020085	3.0307583800876574	1.3531968174252835	0.8625385473046502	-0.03570634424462715	-0.4574483561976199	-0.9867038727470772	-0.608239464894537	-0.8593018574810887	-1.1238931824908858	-0.4726807198200338
GNG5	1.7710363884094507	0.5695025638734869	2.6850373027659837	1.6753023121595216	-1.2150007953158917	-0.6218661925118387	-1.2347623376955639	-0.27525998427815734	-0.238773350590383	-0.4225770684903005	0.3956581115016065	-0.5308240176179269
HSD17B11	1.3882229067632808	1.07408370499505	2.1676971792988398	2.1807009825830694	-0.36737860525329225	-1.0994192628802018	-0.9614122812429875	-0.09755899405671054	-0.3350302638175565	-1.3380823526491143	-0.4543451805249824	0.2333206935065406
AKT1	0.9988975751815737	0.5955962568437089	1.985622796707801	2.2458089680015543	-0.6273404204207151	-0.8848979941625807	-0.8460878424278301	-0.6308199288190397	0.12399319463349343	-0.23253557783917733	-0.07528720656172894	-0.29083810728846315
NOTCH2	1.3761800328166214	1.0098310637391965	1.7865794126702756	2.444633124460801	-1.9322265935094596	-1.5550660696069079	0.5560175955781974	0.8631969195628466	-0.4766952729121282	-0.589234862626868	0.32351472390035585	0.901586967659652
ATG3	0.8687036158924176	-0.10391423538214006	1.5860330685093194	2.5689183602635293	-0.6293920503443713	-0.7002407025208075	-0.325191793465718	-1.3354087943224138	-0.5020572789812412	-0.5385396509876026	0.08095953275725495	0.040430845416158157
MSL1	0.15077507266602982	-0.4776565828271962	2.064429420119239	2.051955390739923	-0.15890963179449039	-0.3546734964912383	-0.3072800917295253	-0.7508086516674206	-0.5805861245063018	-0.4085049995887595	-0.04263515638675778	-0.36309740027605053
MAP3K11	0.5727354173819715	0.6974206680843196	2.9075107469511967	1.1999532899102847	-0.5215160099171955	-0.49955499964344485	-0.7974987953268894	-0.6338717914387346	0.11636100619291359	-0.4287324464389828	-0.24547639024355647	-0.31653881947926776
VPS9D1	0.41197254862515464	0.8537606748320683	2.3312201171226667	1.7675998928139909	-0.20139069335317653	-0.7645764980135654	-0.6591857326652439	-0.6348635574061405	0.18144903765375595	-0.45187731109259843	-0.49961722645130574	-0.3303644251654587
TBC1D23	0.46009821383716026	0.17592901033221184	1.5575648846593186	2.5404122596641945	-0.47928232553639144	-0.9317000435167702	-0.2439207803647715	-0.07412919031736198	-0.18784514475145658	-0.4547916738958442	-0.029995275542670514	-0.08325129882092974
SRPK2	-0.5568076927948995	-1.2617879829747047	1.8067704141916792	2.2744857575341078	-0.2525058087303611	-0.14442791990655796	0.48082071776138124	-0.6785553735680079	-0.02863062064329842	0.1756629900258213	-0.38585884922595487	-0.6898887904417781
CMTM6	1.0501599362619165	0.2567170078080636	1.6384984535559035	2.3078211745663024	-1.433202175967004	-0.6430447290146988	-0.03948093801610619	-0.17641319853338855	-0.3640063143664616	-0.9327346224057118	0.6001837030185849	-0.7200544470332007
BCL10	0.34087222217937374	0.12346144561299965	2.2233836315681024	1.7192072397704872	-0.9376702583828949	-0.6111901205314278	0.37584178355167674	0.42301680821410104	-0.5818850378539118	-0.4465128584315323	0.03187672210359465	-0.3074945208408013
PLEKHM1	0.9031233450050579	0.3457573102351866	2.4097174892079125	1.5228793143542088	-0.3821965093143519	-0.5539407358218278	-0.8590885509130136	-0.07817599544656995	-0.033278549345593864	-0.0268416231475479	-0.3842785193547937	-0.5346831842997257
PHF20L1	-0.3061592824411739	-0.6918320953407778	2.2249876442773684	1.6943200477495868	0.0029075196098450997	0.009907264608326805	-0.20714360029575574	-1.248443408446279	-0.24917356460655019	-0.1663294017079	-0.23684378949193657	-0.8359745819694357
MAFG	1.6392385158378302	1.5680408487715427	1.2085351015239045	2.681235163790287	-1.5648466411670103	-1.269532714646431	-0.3466636445343708	-0.5529719519145613	-0.5872298020594691	-1.8140501481380569	0.8939499518294137	-0.11227211023070893
SH3GLB1	0.42605324046077836	0.37337353854124355	2.1302706528444952	1.7342791627697005	-0.6014018216431969	-0.7417785173048408	-0.3959401783283828	-0.014850160260048817	-0.013252708416364634	-0.2745688037701348	-0.017911636659724093	-0.0496555007319599
ARPC3	1.2468001706915672	0.37323002962284413	2.27796537883725	1.5716891082594422	-1.1183802252378934	-0.6983386864874459	-0.22387863162117794	-0.2599625572627118	-0.5295398467537249	-0.32550512915036567	0.00871902968060986	0.16870988233289896
RAB7A	0.8567470084532209	0.4682317232917403	2.046360606850169	1.8028567217231168	-0.6050290914479995	-0.7180444109570645	-0.36805981514326813	-0.3281982342171368	-0.43552281941023896	-0.30955597710883653	-0.1377039067208155	-0.21557791803104775
RAB11A	0.22264242845735221	0.6786380576024528	2.2974130430901685	1.5364846264026508	-0.31614184812075263	-0.7298062069469979	-0.33730604106143414	0.11416054147885557	-0.3652677075114342	-0.31517204303045565	-0.10921868303082898	-0.3029534474438649
MTMR3	0.5982975439191786	-0.07079682197990023	2.243707805898649	1.5797037809671792	-0.3690728191769634	-0.39974733763296144	-0.2082490667200988	-0.3734596539174615	-0.2981935466399122	-0.1652586778175933	-0.5816453952000306	-0.3950119220815449
RAB1A	0.9642652679446772	1.1429540220004182	2.696421565156463	1.1030674915058092	-0.7115977939010057	-0.722387160677838	-0.5925246840628285	-0.2302869095893194	-0.3468902598891928	-0.3492885893661404	-0.17835640858907048	-0.18969587807026
TMUB2	0.025734536401037036	0.01527914023218709	2.3205008486900716	1.4568117019285969	-0.38870680312390593	-0.43464425859606043	0.03739139490864274	-0.4063741638563063	-0.5520415628425874	-0.18516144516093513	-0.11335708781351654	-0.1737914243483114
BNIP3L	0.9417425235105384	0.07949869418177924	2.358195699507821	1.4186001134614388	-0.7272285499147698	-0.3499314156355898	-0.43061559421806883	-0.6023914905259447	-0.29409987858826325	-0.19814472901233282	-0.21129644532338077	-0.447154439153326
WWP2	0.6495348593095039	0.24819550273313626	2.057971805727782	1.6831697143009345	-0.63613705791182	-0.6248335682216388	-0.19991222253863683	0.244435379712443	-0.30151138750916606	-0.0173282504855381	-0.17891916219668097	-0.5112671172780072
MAEA	0.07228859008436395	0.046772388614289596	2.516671759950112	1.2192387781543577	-0.06723704173458964	-0.3749922309617937	-0.1788864430369529	0.060587708812708474	-0.4217043775975375	-0.01142814766133915	-0.5491502229730987	-0.42362760688148327
PEF1	-0.24698758912291346	-0.0886941949938218	1.8457749699900594	1.8878029945071484	-0.06862721378614393	-0.4225675296604545	-0.10361077676754094	-0.5700872592789779	-0.14788683882744974	-0.08351873616933769	-0.22197417713868267	-0.6815900829040111
WDTC1	-0.5242197291667534	-0.15542073375387458	1.415976460340757	2.2766621012054755	-0.011031805401007233	-0.5296021607244797	0.19020185604905926	-0.6473347674682217	0.290247704587747	0.17276538153819132	-0.4915609420251605	-0.8261687153144694
TMBIM4	0.5408567491483641	0.7475002544876742	1.9274160211138829	1.754205915619055	-0.8277961734083946	-0.9714044011397274	-0.09655843029936961	0.26913428817504625	-0.46141552820220244	0.318747325294813	0.25560878715852986	-0.1608824573361154
ATP6V0C	1.274177017318885	1.1140475384603858	2.013424819180132	1.6454059767458469	-0.8870330977017757	-0.89069211013225	-0.6479469494410843	-0.7206516553347204	-0.27921054514403776	-0.9106401954812671	0.07006367421343374	0.23923409312764288
BLOC1S3	0.35742115623338316	0.3239523587082716	1.7506906885185312	1.8674798011771443	-0.12915391302758916	-0.6709020695559826	-0.3803753165780708	-0.3697929926871646	-0.10988865311495336	-0.23801271053206263	-0.41000503295915036	-0.29963710999458004
GDI1	0.2086411344885664	-0.86364593585798	1.6674355990735947	1.910940303645367	-0.1246432774554842	-0.34624137578538555	-0.07690650577302949	-0.3869308244519325	-0.3864832893369421	-0.18482733418266672	-0.3812419244595638	0.09990303077776308
CTDSP2	0.9263276625313445	0.29917484153954604	2.2559470230161085	1.191061415405365	-0.2970415018166889	-0.35459519457855926	-1.0343976788063167	-0.5363638141840759	-0.10546262691663699	-0.16265841889814858	-0.21131787479530356	-0.4674624905620197
FAR1	0.8261860263939268	0.5861677939911676	1.7973383764830972	1.6311872619172305	-0.6863742768108706	-1.0195585433871364	-0.5122256458305566	0.7128317686504317	-0.21251040731654988	-0.35166053028203637	0.12125466530415936	0.5716159705017545
ACAP2	1.018114329220224	0.42541408724578905	1.769651020068963	1.6363821015842326	-1.0605611642490749	-0.6271707622018379	-0.1653607942433899	-0.5697030773383158	-0.5073162677297555	-0.7892003618414787	0.289903710048313	0.0954404851522137
RTN4	0.5515803179497344	0.872432598553253	2.2250888364644643	1.1737975932684914	-0.3361956009430477	-0.7914040582840609	-1.1259870245525032	-0.38481921660325336	-0.1320414791099937	-0.4592698050275188	0.35624726662270667	0.518315456219014
LRCH4	0.46248778200123514	-0.11711605004596255	1.5630328205262813	1.8341130688552345	-0.19496084519160722	-0.4162315195095276	-0.45573689614396584	-0.44460136102357684	-0.2908065898719528	-0.3300043484958177	-0.1252823378799915	-0.5232665954161007
ARPC2	0.2451423914036917	0.4096294595371652	2.0046773322377667	1.3614489368963794	-0.3911189776834091	-0.4866863726486228	-0.21890418260913136	-0.5107932194554081	-0.2837166581836673	-0.3166241515204815	-0.0927174582733757	-0.2961634185678821
LSM10	0.9074365025875023	0.47507278482591225	1.517781508489616	1.812924923008509	-0.5282254424332106	-0.6501487057727394	-0.4845541860327781	-0.44775473843040414	-0.4876704975414231	-0.38550096448887383	0.09880576524572561	-0.41477388720103836
OTUD5	-0.4649873162701595	-0.42706184952752624	2.029135962701751	1.2420458130447247	-0.08734103119282413	-0.18109571327282092	0.2020467877413773	-0.25300876484595003	-0.5092764850004841	-0.12833001733427762	-0.1470111770306417	-0.30742370109439787
RAB2A	0.6619406049101765	0.27765550538002054	2.2312701350943844	1.0155415765432485	-0.4581402913964898	-0.3824043369203975	-0.6187499359016188	-0.6525128029251954	-0.010682801617578975	0.09066686748341901	-0.2489397471983771	-0.12925530748242364
SNX13	0.12424529294113869	0.22836315329020632	1.4102665020980716	1.769215834951731	-0.5479453966863121	-0.7821899048891573	0.14036274597374798	-0.32776303350494684	-0.3321463828593295	-0.38558148937665626	0.13096676521251613	0.489063398634521
TAX1BP1	0.2901641928409956	-0.2862581461677893	1.8463312739449689	1.23079140372076	-0.1745042357717031	-0.28061316185266055	-0.49784799648194933	-0.5317246602994379	-0.005218615849605257	0.3496595102056954	-0.25946053755731757	-0.20331466387194852
PSEN1	0.9792869853433391	0.5773140686859835	2.060457961330799	0.9737475164535404	-1.0020703276580876	-0.518988244753321	0.04060018760720041	-0.4930131829702282	-0.576440201419129	-0.1479334890673436	-0.06546857122526387	0.0698339373227832
SUN2	0.003946951712462621	-1.2682539443340062	1.0334599126936705	1.976786042779491	0.5777524454935927	0.158455256441964	-0.8552127732486939	-1.160222165677827	1.0844394779797089	-0.13065569226520246	-1.0694325798447335	-1.0511802444645713
SSU72	0.12657612318399852	0.11278000222795015	1.341794606608782	1.626311299596335	0.17354575234660113	-0.34593661631293715	-0.09169525797257716	-0.4706745816274669	-0.5534867918609047	-0.49042029521939634	-0.4494111689278851	-0.7443430490612477
MAML1	-0.11456775734389028	-0.35453882053924834	1.3454327649596705	1.5981006331092726	0.0875239269977107	-0.2582141399309297	-0.3682435756775725	-0.6818779193547839	0.10583403969192559	-0.17246137320441912	-0.2418264080697044	-0.4053165128517162
ATP6V1E1	0.09138307007490466	0.8884083212321442	1.0493869969400702	1.8233052337768578	-0.07763383478152494	-0.7905919182590615	-0.028112314816413853	-0.34342079807677006	-0.37038369455735454	-0.567655544225846	-0.13352673460160208	-0.4496644883259533
TMEM59	0.6182814517443574	0.4594948759990145	1.743216901237905	1.0889954763573033	-0.17372837430442373	-0.46368283556122464	-0.8411220920458135	-0.6238284437030286	-0.05191063691484636	-0.5299286834144432	-0.11882960027703302	0.10887437726915761
RNF44	-0.5171043051850948	-0.6607133219910625	1.0950126756103924	1.7289561828253843	0.22416949937113087	-0.3372145448528759	0.06271146151169593	-0.09496129237753426	0.20002924761918042	-0.33730260518625554	-0.486977259205183	-0.03737416305808261
CAMK2G	0.0024796059675702103	-0.7332464718638168	1.4791227558081335	1.3091697953163643	-0.0010165834040990695	-0.07149102583398703	-0.8377178037727082	-1.5601322762171383	0.5869274017917379	1.1974023975636698	-0.09677917913334788	-0.3965559425161367
DIAPH1	0.4536166126800456	0.19704205749172102	1.201297714902659	1.5771986182202005	-0.033274578247993604	-0.4732224662934875	-0.6739147129839017	-0.5470725786343564	0.22485401125379453	0.28969159884269047	-0.31134514334087016	-0.6397806584981052
RHOA	0.9851228280769456	0.532471533846062	1.7729268943898713	1.0051882556635257	-0.9421182798892594	-0.5627925773484155	-0.0795979530545341	0.07420403824007415	-0.6746168477247118	-0.09259568928458162	0.17377288317774134	-0.04612354934847129
RAB5C	0.7904159244683868	0.5339314693686439	1.8112299834700272	0.9083724710713561	-0.7110844752611942	-0.4485563449164701	-0.5609506910616335	-0.17763221509504312	-0.1684060586486078	-0.11360604428786303	0.21055416466560878	-0.22361140130266688
SLMAP	0.10316759840617935	0.10602946788361045	1.4276052433594024	1.253023276282405	-0.19470009782389708	-0.41755839651546567	-0.21198589463450546	-0.399526605748334	0.10933225367085395	0.15583905600436987	-0.2726802931372457	-0.24650175531517893
FLII	0.5950075325267623	0.03242572044475119	1.5566078948286197	1.090226673247013	-0.398626061846784	-0.32972981398824447	-0.52659159255556	-0.30607623165896847	-0.18234325042138036	0.19998669352326015	0.039404742692286936	-0.31201456551681495
HOOK3	0.6264750903480081	0.24068763757765602	0.9266827935099972	1.6820350580009806	-0.7316383757867937	-0.6599975689129235	0.12913500400294609	-0.39354169577101894	-0.2694301712462114	0.29070410935809843	0.06644008130133905	-0.19267497450979865
MOB1A	0.02234767260943065	0.2467266764405546	0.5171032233204809	0.9187138598030143	-0.45869676668996745	-0.4891499635576625	0.2756758595134612	0.04070161991296661	-0.18477287282815383	-0.24793565771992832	0.2282402538150465	0.31205606876877434
BCL11B	-3.273356435931013	-5.255796601625252	-0.062209316592754416	-4.298356598634737	6.142577083804873	5.200495563127536	-2.6584445129113683	-3.039984150487645	1.3644551452965903	-0.17031693148480098	-3.4114810657064845	-4.865601911133933
CD3D	-3.0605118311199906	-5.408590914865258	0.054975917967151545	-0.3610272784804256	6.623146359819021	4.335373440634903	-2.5381711248825316	-3.446665871936859	-0.3646251040704219	-2.6599616107104866	-3.2634734306913384	-5.633752731197414
CD3E	-3.748512109751283	-5.063110606269208	-0.5295240503317541	-4.221751447038962	5.379657551099478	5.2942406187089475	-3.064205849986926	-2.9538337985529215	3.3188064490253706	-3.660815651422202	-2.5784005767102824	-3.9423446698859723
CD3G	-2.1453355832697656	-5.502300295056997	-2.1611729218090825	-2.9861186098738646	5.591722967404456	4.92568963157622	-1.9048180131739156	-1.373205292715246	-0.7138874855223714	-2.3467009283265217	-2.229768613246539	-5.110177058387704
TRAT1	-2.37140978501297	-4.9652127606217205	-0.5070482798825784	-3.8598087194531363	5.72615036009695	4.70552996219959	-2.1963791386085987	-1.9517282034014984	-0.5815346539699238	-2.3941933921274043	-2.6659691267875094	-3.411626830921625
THEMIS	-2.017738278884886	-4.650990419076313	-0.37063608620397404	-4.207705245747563	4.883252935654283	5.3598984218281185	-1.587944276438785	-3.3410679666415417	-1.2411016948137095	-3.7276292562393367	-2.0981986371654107	-4.6172015786362195
CD28	-2.8660169024934077	-3.0794981104387706	0.16916587469427702	-5.277899042739632	6.083499807124363	3.8593805575564883	-1.9772648308232692	-4.08495429276087	-1.731864298021355	1.9328749311010873	-2.4004196058828113	-1.8253868196284608
LEF1	-3.4714174663274155	-5.360108369929263	-1.8895096384368284	-4.744793862662652	5.126695783464849	4.754136591382052	-1.0006244292202116	-1.114639757613309	0.9823294252524242	2.3766265241185494	-2.6007369067923625	-4.490186399892955
CD6	-3.879566917817561	-5.435890188241206	-0.3883810653874395	-1.02030383262967	5.331070049783464	4.515181028716894	-1.3779744488492827	-4.037374225532432	0.8351849305717446	-6.025939844871695	-2.5915311341448386	-3.3447760483591944
ITK	-3.5725061316675606	-5.384658957543319	-1.4459239835748783	-3.761236821370542	5.146066272348168	4.635359953300532	-2.99932647046735	-3.563571514124873	4.018016542504404	2.5738973685090967	-2.601545542838192	-4.327759072023449
CAMK4	-4.059971804730516	-3.9141457873324765	-1.445807745697252	-3.9506358248618128	5.175967049490346	4.554131332351416	-0.5020695040822009	-3.4001660920135643	-1.1025770495467377	-1.8928739610914782	-1.3532861920438295	-3.7728328845617054
IL7R	-3.228826246436551	-5.330486922308466	-0.9824320700059255	-5.287815473002456	5.350115537092494	4.144691509133133	-2.2738784790937263	-3.5559664676066993	2.938020173711455	-0.36020726663582714	-3.493021210236967	1.306774423555112
CD5	-3.7336129114866243	-5.294030015553567	-1.3288851782783146	-4.760099863930948	4.5920501864008285	4.586351099813966	-1.4641260139680414	0.36396097720586384	-1.0044171292282105	-6.445371216183672	0.13379111558834453	-0.22350446054018835
LCK	-3.817158406856992	-6.058848107202962	-1.0131113312298108	-4.545516587582943	4.558551968485308	4.555612428491933	-1.2270731021807075	-0.8855231542684283	3.162403087208943	4.073169156667679	-3.1173582088233953	-3.9097256729884995
ICOS	-2.343184939162854	-3.3258481964226845	-0.12500797334022792	-5.423741959019227	5.476291655520985	3.572115363047062	-2.089220589360205	-3.026942256603477	-1.0447813669749069	1.2485299029768497	-2.292560930184716	-0.2748700422120658
PRKCQ	-2.338005522244833	-4.4978732701290465	-0.2872897693843763	-4.090150177721667	4.461662381275571	4.257173202177408	-2.9821421528252654	-3.4289677789787527	2.8163503474903027	3.8654760240850266	-2.5161900519625897	-4.364911759486696
CD96	-3.679898523292946	-5.610561108423526	-2.3103038956358914	-4.484919049383109	4.154508894479565	4.374452068189412	-1.1414371557293532	-4.3828259880293485	3.6196837598713074	3.3589534817851137	-2.545972735479867	-1.8426517829255795
UBASH3A	-2.1825589239924157	-1.9748837671206558	-1.2722474335233795	-3.7267669996166903	4.872900473480261	3.5568042923279592	-1.8661474852252367	-3.846182631519989	0.35361986866448747	1.5958090396618907	-2.3533242039723	-4.54955422327677
TCF7	-3.733705115173912	-6.446044798980846	-1.6895052269950355	-5.383640191903467	3.5185406407280526	4.832997392332168	-0.5416634877290343	-1.1867488162347049	3.4000704364215206	1.5571113037388042	-2.37828560005048	-1.7726433267542563
CCR4	-2.290916628209652	-2.746681227663653	0.5311523528114186	-2.6043727442606146	5.28059337864125	3.063614144206442	-1.6574709583851823	-0.7653773690953949	-2.0748031448702333	-2.979698768359687	-2.1041701508495096	-2.355337550211827
INPP4B	-3.4550300508683933	-3.592167316677204	-0.14315687595556495	-3.1369209270320892	4.781418405808557	3.3477101211444187	-2.6091038575359304	0.4447467173941466	2.193074977648275	-3.97417283776534	-1.8988638717277204	-1.532495058828138
TNFRSF25	-2.789708773444065	-3.924743471908114	-1.461308375450361	-4.116921389238413	4.262772382116361	3.835326850586632	-2.1584943522598685	-1.6757202919788121	1.7693123781331854	-0.7823298661668528	-1.470634907613007	-2.049785031553906
CD2	-2.9043862097326403	-4.162039036908912	-1.4406734181987426	-4.549572709761748	4.569449106300169	3.3141279020857533	-3.781821139605801	4.035331851841611	3.491197395163266	3.2690626680745725	-1.1775978856067006	-3.8412912482951143
LAT	-0.7396069061324403	-4.711821794858547	-2.0387074905078904	-3.5939441158158507	3.4871426795335307	4.329303842603448	-2.473444097226363	-3.863632464529651	1.7961385188734904	1.4254152566279905	-1.8244565424915862	-3.639457900451366
CD40LG	-1.7232215465125773	-3.26752890825033	0.7689981261998876	-2.619710465835833	4.217501256590273	3.55129522391299	-1.8959926802356457	-1.6925282352433626	-0.945332617227636	-3.081208104862956	-1.7892645129844298	-2.987453664469557
GIMAP7	-9.653894855458407e-4	-4.484419430048446	-2.4602545288054234	-4.7355678153974585	4.214370032581096	3.3350190318182715	-3.243500717214726	4.348532055344332	2.473096306427388	3.332885201449931	-3.0248078296307135	-3.3508038875013604
ST8SIA1	-1.225532681123626	-3.42390855222221	-2.2162729421561806	-4.25227190309829	4.016295959250099	3.3650409547452282	-0.6576021725869154	-4.966206578403016	-1.9819755332038382	-6.4463221687785	-1.3949595644932227	3.7603712375905936
SIT1	-3.56025203533603	-4.412732683695305	-3.293912376664824	-3.9507452031961594	3.2799307071683685	4.0921225505642065	1.05629441808135	0.20483950467404077	-3.1422958736808493	-4.893835910267223	1.3236169042023482	-1.4787751691230364
SKAP1	-3.376783133348415	-5.330394083261666	-2.027777872414198	-4.290707310363805	2.742287219127463	4.619411422010316	0.8017282128427059	-3.089387188287184	2.208414407140449	3.7428496891478207	-2.165422054148146	-4.372724848033376
CTLA4	-2.4700282361923507	-3.1980150792413102	-0.9116522310272871	-3.406669828713177	3.9713503694605103	3.2468134042659487	-1.3167484062846277	4.35610758731784	-1.3833309484005958	-3.5963438973078876	-0.31967247941382665	-3.460108100137039
LRIG1	-2.5402397501627676	-4.051471561168628	-2.4022809750576104	-3.930880958853404	3.0213126903330947	4.163766633690622	-0.08583666464023987	-3.2851978115124334	0.48539083555524654	-2.6969827044285117	-0.9949809410961484	-1.6904474967589664
GRAP2	-2.5233508932188164	-4.174322851357121	-1.6976771636114563	-5.314743516013962	3.96631724243966	3.1060984988618237	-0.7468553006057913	1.0944843015302639	0.9996086739581147	1.3111327042430667	-2.2756979494249654	0.6063970527226605
AQP3	-3.1803966748595207	-3.1683693708553173	-1.3036843895303691	-3.4622614419694036	3.945855583456481	2.875824064836345	-1.3718479651679427	-1.2033935689286448	0.40338884869943215	0.15039773402034698	-0.6181266377300962	-1.0308521226541498
CD27	-2.7925579383672074	-3.4198435556717106	-2.176872623223524	-4.079537967863898	2.605744639972196	3.954476473324986	0.48552179249261457	-3.6472813433800777	-0.818323303942696	1.7996492910965012	0.032645602613089006	-3.6450175818547423
AXIN2	-2.9204506813839135	-2.7133859306086006	-2.4379360456081787	-3.737930890464723	2.9541470516847954	3.418561670709449	0.3859986943231694	-3.1868861180931245	2.4380195907413715	0.5927547186557751	-2.4375135883754617	-2.700205751509137
TRIB2	-3.599050238503154	-3.839698835402784	-2.9562413944061268	-4.222022928405059	2.0430685461103146	4.2155902335872995	1.6337103804438997	0.8875905029691409	1.5625375432512179	-3.8079438848226754	-1.0358543383099947	-3.3096015977106674
ITGA6	-2.7313874433429848	0.46170317583599707	-0.708394482879946	-1.4670127955849515	4.864503446671145	1.2744907696934815	-1.1344994577878835	0.5561965860701275	1.4267696180102432	0.4816659986849934	-3.6368559060598393	-4.108929941528058
TESPA1	-3.090350251897684	-3.905682090518858	-3.20917724992732	-5.067592395882607	3.378687981275057	2.6770053365870705	-0.23413584724539477	1.4863442938891795	1.0012888719165036	1.7009071390378776	-0.8086076973291703	1.1582646667903864
ZNF365	-2.237517700409263	-3.4004704626429367	-1.580819744186742	-3.1941032061992765	3.0957310843192096	2.8997754988962465	-1.261950719657274	-2.4334427883496685	2.671969989834432	-1.8788824480233113	-1.9737816999544289	0.4489211258648231
SCML4	-4.848892779449115	-4.582868445602853	-0.35737734858975473	-2.457342268353808	2.9036380305317393	2.8498095400329326	1.0223006018395628	1.120033521119944	2.1157795462702103	1.1806606250263565	-1.825614478495983	-1.9892691622698873
CXCR6	-0.9187999725521718	-3.397798628624611	-1.7171839749916156	-3.5990019477998585	1.9757433575476986	3.7429842747827307	-0.5119094668968026	-1.3711061537064997	0.3721450732896925	-1.0149952336939718	-0.8485330677015684	-3.283685540793982
RASGRP1	-4.930858937295683	-3.7825551238979793	-2.917610242835547	-4.775319335493226	2.542865776275575	3.101973148811231	1.6421453851000767	3.2763194116231933	1.508494567538594	1.7673868177642866	-0.40563577023898895	-2.0929340208518585
PRKCA	1.038222311166812	-2.573209565251839	-3.1759829950236003	-5.099348705180938	3.1646171114267823	2.3821393251957605	-3.9311449011430826	1.8845656735013923	0.28585563873428316	2.198937294898164	0.09058610115836162	-0.06147137933365232
PLCG1	-4.180826324169719	-1.9148777212669683	-3.0435280725973213	-3.721114357793833	2.961857400240581	2.5760615361725114	1.087893484321743	-0.8454801802389302	1.7749484099648547	-2.7930431607900656	-1.2571564914034317	-0.030996355584344437
KCNA2	-1.3794492521161756	-3.3454224227212617	-1.379449252116176	-3.558346159661732	1.8337183175223268	3.6701517205027363	-0.11806584864492395	-4.214555705971433	-0.37015583757218723	-2.698630992924828	-0.24962638243445448	-0.8683606589883227
VIPR1	2.082269914410375	-5.928032302742437	-2.609394206489095	-0.7879384480219224	2.3508187661720994	3.1489924510595673	-1.9949850697097065	-4.41647476951772	-1.3422610721570594	-1.5060461016045776	-1.0835297892376268	0.4392467574694219
S1PR1	-1.8765635400234872	-3.965156295317919	-3.506681805155304	-3.1488512674085447	2.3919130219137745	3.0733957013814797	1.1452877111782216	2.995442976414763	1.050539621985002	0.9967249008005079	-2.0968771175511725	-3.61865540004386
BICDL1	-3.4902467385903377	-2.076331224643096	-1.2885011611275825	-2.2839706419308365	2.765335766007891	2.570191366055239	0.21908896273890432	-1.641401308535988	1.7217512518426639	-1.280168574029026	-1.3882278525269074	-2.2795277230775515
MCOLN3	-1.0000854945474984	-3.526172404263936	-0.6086026677652848	-3.2595502502387714	2.6339791304098212	2.700097999693509	-0.8443998768160013	1.6993187545664894	-0.883462121370182	-1.7199056675523947	-0.9058393167987073	-0.6115145605270209
ETS1	-5.146508873124275	-6.046930169096047	-1.7168790232130815	-0.9961434390451817	2.660295968906622	2.5233653896900448	1.3276080146656482	1.908202759501064	1.8712392204326658	2.183342899647596	-0.7719743895779397	-1.5746239761226737
MPP2	-1.7888402430497723	-0.497632042225538	-1.2419878641754216	-2.089799143278856	3.374675887442448	1.7930674840256717	-0.9984043542848818	-1.1363868210374009	-0.09718632318725386	-1.6908657849997932	-1.2893924471906408	-1.8774968548274997
TNFSF8	0.976690039191139	-1.9779693398370815	1.6180707140859745	-5.595691233662519	1.9422751291217426	3.196496708957151	-2.0592217983302405	0.8659005601029883	-1.423178384057798	-1.871442980711982	-1.0748753429832012	-0.9227247652747069
MLLT3	-1.0970127531098974	-0.3865645220066885	-2.2207013125256605	-5.018730391526252	2.748362266509113	2.390264996167743	-0.9692093252346676	0.34795073953704714	1.4064468845873423	2.179145012692181	-1.7744270395434636	-2.7166654904861742
LMTK3	-1.5742060809404868	-1.540926594675119	-0.6683957205603946	-1.1514117092527383	3.4319642563336172	1.606333780528225	-1.1351446889753314	-0.6915654796706208	-0.6400131657221433	-1.388451590240161	-1.2876842135226019	-1.3468191312657236
SUSD4	-0.2894374731451379	-1.848924274279417	-1.772730343422824	-2.0213365216416124	2.758227059324648	2.2566114344274726	-1.6342335301940172	-2.1432023220786958	0.3240005078651568	-2.1432023220786984	-1.2548787926765275	-1.077852221749648
TMIE	-0.2507362125285955	-3.576039339978612	-0.3256287379681333	-3.5483678038640334	0.7231200053830965	4.192211226604423	-0.3256287379681334	-3.7036711036655428	-0.1809566044379151	-4.028793100091381	-0.14133534661310862	-2.216002088775261
BDH1	-2.252318280112569	-3.27664405192983	-4.708567155086189	-4.216166598739622	1.6641889240849628	3.2173654699111367	0.7580702366533356	1.0643972451424113	0.905258761238751	-3.399835484618454	0.37988349796806936	-0.46252678390234775
IL21R	-2.365116692561657	-3.483614226355219	-3.991754736590991	-4.495145028903548	2.288940896141008	2.580841047098164	0.9837943285955597	1.210061615884547	1.7576819110714978	-1.313326222742539	-1.573870298261067	1.6964069979244891
NPAS2	-0.24280207613484256	-1.6496198297787452	-1.0681227646213698	-1.468654320413107	3.1264591378194666	1.5969517551830668	-1.7619194402645688	-1.6496198297787452	-0.5379019623227632	-1.3565470422112174	-1.3679633168080414	-0.2073123594495066
NTRK3	-0.04336699956458011	-4.120050825665426	-0.18944373706862594	-4.147934233476776	0.4660774949530455	4.249451557326048	-0.18944373706862605	-2.9594506560132965	-0.1894437370686261	2.0160722430521654	-0.1894437370686258	-4.124139434110321
KCNA3	-1.9861853794117126	-1.2445356615176242	-3.594954480371304	-4.752274529806271	2.5268444282397424	2.0391427763191174	1.5228228683435279	0.8180588813320406	-1.2752101125251611	1.3446254901402623	-0.9124022242177072	-0.24269800402677977
LIME1	-2.5365395022952515	-2.512291458896411	-1.2738975252125289	-0.3832380317226596	3.010535668198022	1.5014287637643462	-1.470173139739262	-1.0713433174439824	0.657622968482806	0.8320109425346929	-0.007802473539401651	-1.5427546316741352
ZNF287	-2.0457550945358935	-1.1637908211371668	-3.180606682983833	-5.386698157764919	2.4041420710561363	2.1000803047869874	0.9797065986904006	0.41518370279333916	-0.1684450867712799	2.0166870119602254	-1.024963193646488	0.20947689182839935
SARDH	-1.6227791447036797	-0.7058912476784674	-1.2769663992415632	-2.2950133879445582	2.571804015182088	1.8582528515335446	-0.7396913827894017	-1.9763557969510734	0.601661121177353	-2.8300036513676528	-1.0883516406774256	-0.5284747285402754
PRRT1	-0.9876241221931369	-2.613164326587669	-1.1825358409138866	-2.437872976396453	2.155211208574093	2.226949852096481	-1.4374562369565262	-4.378092054362357	0.6710589763383326	1.552840310102669	-0.4209686705266808	0.08138241822010217
B4GALNT4	-1.1426138316615473	0.11062492235590318	-1.1830570539111274	-2.3236848587721814	2.706521995006732	1.620043600392182	-1.4408471337578344	-3.0856179285413754	1.1389253729676578	-2.789094697691641	-1.3836573944969601	-0.2232281838278036
SLC22A17	-1.8264626757372784	1.6724563466721385	-1.3524048686441248	-4.320188169611628	3.336587173534769	0.7854635180990911	-0.8880483852990552	0.5152465308935242	-0.14106157209258932	-0.5336200483813756	-1.2448176366284254	0.8389304207567945
IL27RA	0.13285414930750689	-2.9354105010045024	-4.4649860247353095	-5.4923802544741065	0.941949099974136	3.1783947913558124	-0.02483265025378817	1.1495132571252564	0.8260404869122951	1.3167796595024197	-0.12657902903130816	-1.3050394905191736
SLC35G1	-0.08751243159432771	-1.0106908682569098	-2.6167610891266495	-4.122553796282321	1.474968903869526	2.6040241620125246	-0.7186862557660636	-1.4681344720093454	-0.11713751535037292	0.19577459568464506	0.00690841038933646	-2.0800497130789033
TSPAN6	-0.9654615873488962	-1.8622585302888306	-0.9654615873488968	-2.123144555125703	2.448549926672167	1.575143320058576	-0.9654615873488969	0.24618855922828087	-0.3704162488650699	1.395130364292553	-0.7507299214451689	-1.1431281138729206
ABCB9	-1.3101241628783533	-1.887298681239764	-2.0857360114437347	-1.5310158723642702	1.5978922167669478	2.4068230168113627	0.19984495424388393	-1.734859156922412	0.3638760241572479	-0.47063952015043653	-0.5669978211324445	-3.3970708983029745
FAM102A	-3.1935177458560946	-2.52460106837328	-2.5397710673921736	0.14981702430404598	2.6755360808601867	1.3190539684316844	1.3355090137635048	-0.5050003495097539	-0.7947976420464578	0.31692331993534495	-0.4987867550440642	-1.6200012928356815
DNAJC6	-1.6007604898038144	-1.8785379736179826	-1.7242961299597055	-0.7502974904257351	1.9151572602752238	2.046633894640031	0.10206694351155568	-2.0173128234057245	-0.5814181262688943	-1.4298674211034346	-0.09754367157062802	-2.5196922602399674
KCNH2	-1.564052049326715	-2.598545429525513	-1.1606042370400378	-3.0374923579660473	0.6436820035018399	3.3125706433450253	1.1883943267223938	-2.752319639966892	-1.5310012153083403	-0.551426853720816	0.8773154977358955	-3.144352645298909
PDE3B	-1.1056784481862585	-0.6383378647063584	0.7665092628503759	-0.9129782712377268	2.6198822314907506	1.2506370383732448	-0.36475934308113894	0.5084565446246092	-0.35593284912919787	1.518204729192374	-2.294408853694248	-3.6889045864853394
SLAIN1	-2.566027429353049	-5.488287492126167	-3.303673026245028	-0.80826168440927	1.9088813181463509	1.9369847743433635	0.5310182311821974	1.168053685368474	0.5999189888522145	1.711369965065841	0.21952244414632416	0.25717284221254366
CRMP1	-0.293861309460433	-2.9563882171964058	-0.7262218689159787	-3.169669426201112	0.6371027770473393	3.1180644766553214	0.16075863228365092	0.49249224855785967	-0.726221868915979	-0.1864354390960301	0.029958184115466042	-3.4361998462559247
RCAN3	-0.350609053020628	0.7943167799870356	-3.062898704796566	-3.1589191673311032	2.670072404953247	1.031331896545506	-1.0294919915373395	-0.08766677251853983	-0.9472559954244644	-2.0266592360961404	-0.29793552208247676	0.47873899914141904
FASN	-0.7186156336594735	-0.36079922555422367	-3.167689913692616	-4.849730767831328	2.308419852713116	1.3380557362770258	-0.5954608282657942	1.447410004217215	-0.23756747888553348	1.416101148967909	-0.3713279042689978	1.031816468377661
SIAH3	0.4096818020646875	-1.6160325276516798	-1.441651360093288	-1.6160325276516816	1.5992583564335314	1.9945606819904576	-1.4416513600932883	-1.4121927070585323	-0.7891102137702122	-1.6160325276516825	0.13476569301272967	-1.6160325276516811
GPRASP2	-1.8995956868056847	-2.407581319107043	-2.3880382616427065	-1.6519790282608273	2.285957476388545	1.2983504493940763	0.5214187765033552	0.1976643627721244	-0.4507782296044531	-0.1068728727397753	-0.616535605046016	0.8505429784593257
NEFH	0.18563364436968852	-3.2988204797720764	-1.2731222986612019	-3.3056980159589897	0.6074141960353142	2.9731407886413637	-0.4103749222667161	0.09012086506152572	0.38363102021921913	-0.24323410009779445	-0.3127666139885315	-1.9092287934507213
HABP4	-2.2184404522610874	0.24129638569799305	-2.84297425671365	-2.3061156169557053	2.8709026951917846	0.6544136904983902	0.94026575873954	-0.05439495107263714	-0.12710242149314582	1.0389611598983985	-1.6482335683428402	-0.01270901951987391
FLT3LG	-0.7835150905390792	-1.2623748219274717	-1.8228916626697795	-1.12475517549757	2.4654180981002423	1.045400740804896	-0.251425780323769	0.419703007774876	0.009696581317951303	0.8317193920916881	-1.6768538604598777	-1.2266191670152997
PRRT2	-1.4015910672782574	-2.1537890649102645	0.08006997478696394	-2.9262264385028147	1.3923660623742935	2.1178856999093205	0.008645741305038696	1.1749542809004028	-0.35107284628625407	-0.09644990940194753	-0.3809335394521519	-1.3907717302668898
CAND2	-2.3902340018806822	-2.8275238955954127	-1.0957617465161342	-3.166625937893552	1.194268793265916	2.313546523826991	0.645824888365891	1.058869552756898	0.34298134749002746	-1.3011855546540168	0.17067563938239363	-0.14180334412595882
FAM78A	1.1113456694422472	-0.35037994631877317	-2.4145705203427625	-5.346423556143545	0.997953297509871	2.4929558410539747	-1.0319388286897666	-0.8061817157935445	0.19789417093422693	0.1818280842996729	-0.46417161790273526	-1.1144412947754843
PLAT	-1.079001400506824	-1.7987409748469778	0.5165038333995525	-2.1274568393935382	1.5426917078847504	1.943064484579596	-0.6886224045381286	-0.1127921369310253	-0.015773883986413106	-1.8108001881139457	-0.5479385884658995	-0.9211650544351246
ANKRD13B	-1.5097196469278353	0.5447229813808858	-1.463969821536205	-4.17504334738303	1.2592334116692243	2.1772812142957654	-0.2911773100769329	-1.4754288681659928	1.5920093634491057	-2.129515249519622	-0.46614506574554976	-1.4611722493370345
SPSB1	0.16598426041741235	-2.8176935881181633	-0.7774404718153873	-2.0539364586202744	1.0170272524783213	2.4033278941812783	0.306379925531724	-4.8356142792926295	-0.018520341036128228	-1.8997249920014148	-1.622611233047441	1.0618031290295649
DSEL	-1.5806829140492231	0.635777446210041	-1.5899919194370329	-3.7046559140973905	2.3697016632056913	1.0458420538775137	0.13942959755383977	0.036533216581912664	-0.20466961222786187	-1.2980309646663517	-1.1363355992418087	1.0506983603631879
HIVEP2	-3.032218138260503	-1.8377925184293327	0.974523874790257	-4.497821735211295	1.4450342609293414	1.9617366662784288	0.547223821214411	0.8340778553023891	0.3810056241962645	1.53837252512109	-0.34731513664818003	0.4702495251354848
PCED1B	-3.138284942038058	-1.4600766358754196	-3.1747515998600973	-1.4310585240352494	1.882842974575987	1.498116612404549	0.3259968216273565	0.9430300700130614	0.8937127061588195	0.833916962587776	0.7981830777534104	-2.5442372260526094
DENND2D	-1.462269570979897	-2.310408152779364	-1.1527409741252739	-0.8543640910004561	1.6673918504340262	1.7121996721654824	0.15085422428480072	-0.4221313838480256	1.7572359289565609	-0.18038876004736304	-1.8532602891666228	-1.8003802510445042
CELSR2	-0.30711656680596827	0.22849444438010572	-2.630796637876673	-4.20443687543154	1.2585014212121328	2.0632493616273666	-1.0738984341679774	-0.6426813712437516	1.4942531539541108	-2.4844780644726034	-0.20326951818232403	-0.7255040820741379
MAML2	-1.1032859890867306	-1.1455737846936134	1.2514463294439497	-4.731127290304013	1.3021201764959016	1.9977240206592934	0.05932029581175913	0.16294706941597692	0.10414494173678239	1.78145033783069	-1.4354037006945326	-0.1480431737640655
PDE11A	-0.037470218073914756	-2.4782622842982596	-0.03747021807391526	-2.4843763505773433	0.08948042134217675	3.1933141768054814	-0.03747021807391537	-2.5101278668038596	-0.03747021807391544	-2.7161565476710616	-0.00471274253167315	-2.7161565476710603
AMPD1	-0.21636083125407518	-2.4310358734293716	0.04276142137039877	-1.9315567645163498	0.15434586065286507	3.0058729096208316	0.16834479833585164	-2.380449699093206	-0.21636083125407585	-3.0055484641880756	-0.06031018318253745	-2.786603599924103
KCNMB4	-0.8669957122980364	-2.4833581809901006	-1.4628014696332419	-2.550736860072382	0.09879122301891352	3.0081036172746742	0.5086446197834763	-1.4655709528997634	0.9606881918595992	-2.5004635614190818	0.08526632103300563	-2.498254650345552
WFIKKN2	0.07945665294164174	-2.811369226715606	0.6216565706345691	-2.348710598869556	-0.0807055427498388	3.182473772272298	-0.08070554274984032	-1.9789497453116223	-0.08070554274984039	-3.0774527271666123	-0.08070554274984008	-2.4615741144723327
SLC16A1	-1.6799091808846733	-0.36011187512372045	-3.8788173542818756	-3.3600509460954564	1.234932933653733	1.8525471735584529	1.085468535898025	0.598813333566756	-0.24576560696946065	-0.23475703456447805	0.5130809628805878	-2.0119726119061836
SP6	-0.5628814630834762	-2.1600043071535135	-0.3200166221321623	-3.336468460050194	0.5304681076690861	2.5229255382638174	0.3263601668861791	-0.41455254114761975	-0.26345392426437975	-0.9126327597248084	-0.24258181178251095	-1.183400351813494
CCR8	-0.3855648326489404	-1.537343162400731	-0.3855648326489409	-1.8348408768550721	0.8881588959115526	2.1556456974788256	-0.3184200432962269	-1.6240908314979803	0.044074708457254544	-1.834840876855073	-0.3855648326489408	-1.8348408768550717
KSR2	-0.49736347320816904	-2.8972964390041662	-0.49736347320816954	-2.4115485823563616	0.9396356191954426	2.0929234040628617	0.19320502732816253	-0.29101972531564047	-0.4973634732081697	1.748684318536974	-0.4973634732081694	-1.1372583808213221
LEPROTL1	-0.25231380390026764	-1.0749164075177569	-0.2062768610853638	0.31727721156978345	2.250122553262387	0.757109730190959	-2.0234211302348766	-2.8380448822816433	0.6913538389425817	0.414080110869806	-1.0550854964142575	-0.6799977411359532
ACER2	-1.121356649025488	-1.1148729895843525	-1.923632589706052	-2.516065756394687	1.0554481897539896	1.930088314239394	1.0655621750221893	-0.13435371427168497	-0.46877738371587485	-0.624390361976366	-0.4449568666916378	-1.8945730998649908
CCDC66	-1.2350457765868408	-0.3695543057479833	-3.2510991037837074	-3.7835817825848794	1.771200558394177	1.2051026229914519	0.37676016034443277	0.5195591716437358	0.03885823727201716	0.9112713516394959	-0.36025147222832815	0.693878378891872
DGKA	-0.1775555773570073	-2.2864156426993003	0.9865199716557008	-0.581009570907775	0.9169646074941085	2.0535262277282444	-0.10001173095506655	-0.9353672520477505	-0.9939217837762706	-0.6299652503941644	-0.7309448831267485	-3.1303008392814133
WDR89	-1.7099446580100532	-0.7930891500458346	-1.922328626297834	-2.4531513689791224	1.8925000330009192	1.070080684816594	0.16299968072525697	1.6433024953804165	-0.014541391637762446	-0.4625033970330761	-0.3456703332369369	-0.0013615099026123012
CEP97	-1.5073093165690068	-1.7952943546977216	-2.484017649841813	-4.113332655110531	0.8351465012477641	2.07627876104961	0.23663909887369794	0.3817913048120798	0.47263209986639493	1.014508784825836	0.7707828375298968	-0.14032457430502054
ITPKB	0.26073696914154204	-1.0265618914046668	-0.5543318905643376	-0.04800347194770893	1.9831676607891349	0.9177367346805874	-0.5368270071912582	-1.1804080318986725	-0.20080007501576294	0.34736575223781374	-2.0993176125114634	-1.6425777538633568
NT5C3B	-0.14140574991235638	-1.3984964671332552	-4.448563235027679	-4.220403755771135	0.9486753419011111	1.8759369907620307	0.9826253001762537	0.719065253368584	-0.4836327263179125	1.3593102805085713	-0.08486603348029198	-0.11458539563011416
MMP15	-0.46958729653466463	-2.2508889813709168	-0.42978303955836933	-2.513121201327576	0.6234424918557091	2.18438580763369	-0.8277485045074073	-1.046466560654262	-0.40366568453308277	-2.4610420747582342	0.9974788192264776	0.1622263612192269
TTC27	-1.3511303754320878	-0.0059078311773199665	-3.6340024712697314	-4.537039378475618	0.9339838654981704	1.7685080000182674	1.153473193758258	0.7015005387195541	0.1660508340857622	-0.7600154638938343	0.13743452376531778	-0.23035372300652113
MANEAL	-1.195099006185212	-1.764910610486768	-1.7288958645002117	-2.6585823602181193	0.7659919853566605	1.9362193379923742	0.8278986638457951	-0.9441717025183419	0.49121737290000245	-1.7125526183505588	-0.4552593417194083	0.2187242645222846
TECPR1	-0.454446141964695	-1.9147157553956429	-0.6357884767133166	-1.5327368591714927	1.0148979914288643	1.6572473930883969	0.0728722111763912	-1.2068157047113388	-0.3384546415803973	1.2410931883557668	-0.5644565674149942	-1.4749493923250987
MACROD1	-0.7621675672622211	1.0704724955658482	-2.8478313424624027	-3.9270540805739937	1.348659907249486	1.3024294897631814	-0.13024119215976263	0.9122279777589215	-0.08676128369705605	-0.9279660700801484	0.2668291259273256	-0.9169765353798947
KRBA1	-0.873543457144759	-2.202174979003246	-1.7042146288467597	-4.32994642170312	0.4730993630186497	2.1715729127115178	0.6645817139781467	0.8352494525827625	0.5676146345687939	0.599304966873627	-0.23689606118600817	0.39461324048528457
ATCAY	-0.11943096447923678	-2.137299299523892	-0.11943096447923729	-2.221456344002939	0.1595255054247023	2.4713208749147526	-0.053654498733106154	-2.0230841952438987	0.17286146635297278	-2.22145634400294	-0.11943096447923716	-1.224879764745345
PDK1	-0.3143152258309317	-0.8545662476646952	1.5322956221181092	-2.691785067195502	0.6564071901894393	1.9536183947106276	0.2942963647297556	-0.7912548556532486	-0.7749338287301637	-2.3977819283321695	-1.062921994517062	-0.9004282145595088
CEP41	-0.4056709741110416	-0.38931393164347056	-2.6187105878310266	-4.109102329939505	1.2428084158752433	1.3599748611292843	-0.43516224246666374	0.7035057912936529	-0.05388080655650627	-0.027122771489063835	0.2883494851476827	0.9695334379550301
HACD3	-1.2281846746840603	0.30983172331545283	-4.450120045010781	-4.120076025784118	1.217914446973114	1.3556180922144874	0.41470720008560086	0.47665589737531766	0.9837231265282134	0.4043414467123374	0.21889073639482085	-0.14760458719878167
TNFAIP8L1	0.7317526287155686	-0.5603577691683901	-0.36827762768602595	-3.8157626593148675	-0.08897438319804525	2.6576497275804076	-0.4836472835468878	-1.756153136894404	0.5985551009026723	-2.040447143516291	-0.32161270315838575	-2.168118127391396
RRS1	0.4429365643863706	0.5025983406597082	-3.775416118658495	-4.421678163305807	1.3542111815359457	1.2119948998875132	-0.8040173082281206	1.0805550980651262	0.4051503257859027	-0.04314183828930518	-0.13000465331330213	0.511933504531183
AP3M2	-2.094465717535296	-0.7653433262789099	0.2208170227489005	-0.21668681537429815	2.200424787140834	0.35911024431177696	-0.49702711504421987	-0.028635630392574107	-0.10718884259367414	-0.2247987212339364	-0.49903968336940324	0.16332141104595732
DCP1B	-0.31848560269916254	0.08612013972069832	-3.1117921409041376	-3.99143617700096	1.4895566230056723	1.0623991003163407	-0.08316556873757705	0.6009145987861215	-0.3920245189655303	1.676729873362949	-0.10076334910312913	0.46955541858049576
SACS	-0.8953046174052933	-1.0844269682391874	-4.169397433850865	-4.17264463921002	0.7261693783419368	1.7479557539639778	0.21660158588771794	0.9187382906350541	0.07942872461537043	0.9818217523721979	1.3405249328273823	-0.056495626185725456
RBM20	-0.8438386673414074	0.37810622114923087	-0.26345863681526277	-1.0568996354514382	1.7177689011029715	0.7474927551006808	-0.474226514521022	-1.0568996354514364	-0.7615180473674709	-0.7728628915445146	-0.4112914394555068	-1.0568996354514377
HIF3A	-0.0796416318020036	-2.0489441929722823	0.2734717745206066	-2.014397134107717	0.022283609199639544	2.4404042216984876	-0.004482633952758858	-0.3634000966816713	0.02151850025838282	-2.349728952326952	-0.079641631802004	-2.31004037166964
TRUB1	-1.5500857846316463	-0.11564639439052422	-4.375464988811139	-4.674741085170425	0.9679782731827247	1.489342513141675	0.5946570888253528	1.0313084232115481	0.8782865113844083	-0.3985280715359645	0.7355033513575475	0.9118209909369316
RANGAP1	-1.2041174492730742	0.12942902576503088	-2.739580393050688	-2.3070174876441714	1.5884918244857553	0.7683497245345263	-0.0015385650012844643	0.07646161514894256	0.04764968201987348	0.4918912272012834	0.07667216987384684	-0.09119262649450599
EARS2	-0.924481893959095	-0.010451793394149256	-4.492804534017114	-4.9957471420041655	0.8102865962938989	1.5418010187013804	0.36723863034237236	1.5354470129566806	0.916138969444338	-0.34659610439598576	0.6183310009807634	0.7476688740116011
IFT80	-1.454303227955674	-1.8470130177172197	-0.6264325295804873	-0.9267254917905224	0.42027347345450466	1.910879084234195	0.7027053065181497	-1.1167469995863475	0.14974918292123718	-2.4135058888664958	0.21232815473353814	-1.7177821284487482
TMEM245	-0.6344270717638821	-0.462450800848161	-4.636892664918733	-2.395286200415866	1.5139179162365544	0.8170645736166695	-0.13231893855481935	0.6097037619024515	0.5917535548232319	0.6064331354047776	0.18746743843717656	0.41027875877575126
DPH5	-0.3223215949124237	-0.5855813945314705	-5.17376079026965	-2.5120531689838375	1.029938442268662	1.2823317951412003	0.5947320381732866	0.6934096942655037	0.20749623204366116	-0.8675389175512973	0.24040166384352915	-0.3958107236489393
ACTG2	-0.24399507732238662	-1.5500067202630392	-0.24399507732238712	-1.550006720263041	0.5497608796414618	1.7545943972695064	-0.24399507732238723	-0.9202108837405054	-0.2439950773223873	-1.5500067202630419	0.01632542600004066	-1.1332486262871329
B3GNT9	-1.1580270082923116	-1.7061038632533534	1.0606264583700564	-0.49914409446078595	1.3953757118032473	0.8810368353294945	-0.08582063213271345	-0.577453258341082	-1.3230022736264466	-0.46210320180351067	-0.24683871570036023	0.30350282532552736
THADA	-1.1574105381868516	-1.368407878639771	-1.1996975370623117	-1.5394803566771524	0.6719746474150297	1.6040959277984574	0.9392406841437396	-0.8953779676530877	-0.056441595179127724	-1.6163928714148517	-0.32149965612995424	-0.798665938684471
NIPSNAP1	-0.4153985840827196	-0.9682549547668656	-1.1271407028329092	-4.036192196561264	0.7868306675968004	1.487310450246094	-0.27753451644666144	1.0338582548876563	0.2935404075814902	0.6647882997583945	-0.1180743407463415	0.7081056486847936
RLN3	-0.548144329555701	-1.2391575126996484	-0.637615256108857	-1.7317271207814575	0.5642736655959293	1.7025009226339751	0.3013941342282883	-0.4440360774104213	-0.3812629166374313	-0.7998631616551464	-0.05681701019742426	-1.731727120781457
BOLL	-0.2740154008121953	-1.8737479648592514	-0.2740154008121958	-2.3920977775081385	0.288028175988364	1.9534784739746363	-0.07877798307127962	-0.4701395280935304	-0.1725652870863083	0.7911419781479534	0.19327464974858546	-1.5756465073746713
XYLT2	-0.43988193039404144	-0.21879822339138677	-1.9982232857505713	-3.4333788918536206	0.7813307833088733	1.45171184450379	0.09588937491860189	-0.6731853805700374	0.4127556231006862	0.5513625654881311	-0.22433679684728217	-0.2676702976066987
NPM1	-0.15640646892188861	0.17793522577692608	-3.5953864162147235	-4.094707077923186	0.9516226196774727	1.2808463706876034	0.16854101890196893	0.8741559157998884	0.019890510530978744	-0.5063783439756113	0.13099966149314998	0.5678835095568311
SCG5	-0.25301693305327827	-1.828401459609856	-0.25301693305327877	-1.6856043349201821	0.09219894810926503	2.1347908898108767	0.060279895855751664	-2.289141574326903	-0.054838494153752484	-0.18615235052977197	0.20001902190898277	-2.030507905020112
RRP9	-0.7308001285614306	-0.26130706335968895	-4.341585716660317	-4.322251354189606	0.7483453639452763	1.4672328792756488	0.5911138145291397	0.8301400062363071	0.6704710220732188	0.39461183956971846	0.36794839769414217	0.3940301863183364
THYN1	-0.33074416738338064	0.6928118285102358	-1.1612378076387335	-2.5305227666332706	1.589556892350839	0.616531791664412	-0.9583973401377032	-0.36114870998834436	0.2393644365762345	0.0703427625310975	-0.5180413986697247	0.4358422142555296
HDDC2	0.09120616474717617	-0.07793445659906591	-2.524435659592452	-3.6065267750653196	0.9719550964064683	1.1851786583137085	-0.8133762450593454	1.0082292522099785	0.7880449248486103	-0.039135900790784106	-0.03112882889797719	0.30143053853214574
PPAN	-0.9812949233305749	-0.04572467029201732	-3.581603242082886	-3.6751368066715155	1.0001135692202587	1.1542763486231682	0.5022224270278723	1.1818152439308087	0.5036194869755006	-0.08346770033898654	0.15383737803708536	0.415013049156717
MTAP	-0.43561956441517885	0.21773568225959053	-5.20780698540855	-3.351264794018785	0.9067163620168425	1.2028531490373215	0.6719720863909273	0.03317944557812913	-0.06437509175701175	-0.5717931772641482	0.6502418649458739	0.15818793733251768
GSPT1	-1.0523285489203065	0.0638506091046372	-2.6188517789309285	-1.5114756283389945	1.6689532067971342	0.4395250229507632	0.02679394481393993	0.44482050993904965	0.08157662530585288	0.0922833397607441	-0.29841593911102887	0.14478551219858482
MTLN	-0.5490144101394222	1.2751909434565418	-2.250181331983616	-3.9848511438062726	1.2232100984076428	0.8834911579177251	-0.10187767747009951	1.2723949865548427	-0.28706680400275064	-1.6576538688493185	0.08741418894641809	0.7231551100009336
TTLL12	0.067185869746666	0.05069388657951287	-0.11614281254694407	-5.228359303111344	0.4165102239302737	1.6533951391596402	0.05422469151865089	0.8675703514586774	-0.20297104860536147	0.12218157048427924	-0.5294167398587093	0.6580416071877055
TRAP1	-0.6400328634868755	0.37466205649772605	-3.6463331163664785	-3.097813215900155	1.1078637586531266	0.85563243858545	0.7093810970293654	0.5402742741135338	0.2672643012450191	0.1992618531590229	-0.3815397822119623	0.2924289211255686
TASP1	-0.9464773916502521	-0.7613230368858261	-2.2874236045479255	-3.5308435889268783	0.27015348067920975	1.680549354229854	0.4821220282704084	-0.10939079476481184	0.3296151322901645	-0.013079049583534452	0.754432265827051	-0.22271255602618567
NOP14	-0.45433664857633094	-0.06714922888084345	-3.6491942924779104	-3.6684374029478004	0.7949151169928828	1.1481466514333742	0.4092529699588088	1.0153204389276733	0.16439360968917427	0.4616716562790555	0.29754234848898037	0.2722972944061024
COX10	-0.3224222504454934	0.302869607300849	-3.639716761370773	-3.7685510196471945	0.7675038087739112	1.1621800334072918	0.002351370343300324	0.3833242260190741	0.43991378180824	0.12003268579562354	0.46895543967200926	0.29812352898300054
CAP2	-0.04029740656276453	-1.8158813064166943	-0.04029740656276504	-1.1604380033363102	0.12089221968829436	1.799156481254546	-0.04029740656276515	-1.8158813064166943	-0.04029740656276522	-0.5352017198437823	-0.04029740656276491	-1.5566054472584385
ZFP1	-0.10810875129432411	-1.3158857306249727	-4.222077429719597	-0.8018530921170629	0.9724758510417136	0.9202658726645223	0.16070661412308956	-0.27435365979997983	0.6489141273355052	-1.425607056848156	-0.11885550169433172	0.3455251017790337
FNTB	0.16743563087634694	-1.141343488086937	0.41889507516915064	-1.8094323732679116	0.32066234490702705	1.5553617703841902	-0.6617569530884782	-0.1870443454941133	-0.3388705911807718	-0.6819930829855989	0.19329292712850593	-1.3607645752646302
ZNF777	-0.7432514880059868	-0.46377198639030864	-3.8782044534122617	-1.7687551485797781	0.9775648861159265	0.8378523230245356	0.38044535171912186	-0.11895544715991324	0.631281914192804	0.2512571138427604	0.12310750434320397	-0.06876942298443778
MFNG	0.4715210935555148	-1.1513860951223804	-0.2777376470073592	-1.8988994297141222	0.7489667294309507	1.017760456105706	-0.6289617138177221	0.05601811071649099	-0.0832428521409451	0.7414248311442782	-0.6441705767042203	0.10566499190154444
SLC16A2	-0.15591912418223122	-0.97912011382484	-0.2246041945459214	-1.750941832033701	0.4308038938734042	1.3329851490828126	-0.1613853760996618	-1.7509418320336991	0.06410397695961718	0.1453253956114886	-0.22460419454592126	-0.43403945933233384
FAM216A	-1.1177151882846468	-0.33501202346253783	-1.6814785110386825	-0.9655872768128771	1.1698160570938538	0.5910044538404449	0.4513327128369349	0.05043705524447484	0.07417912439384841	-1.042987189254169	-0.40161086349924074	0.08315620205619056
RPS3	-0.4588802702978528	-0.17532319749983719	-2.8382691890355467	-1.8961354969232673	0.8426772091087471	0.8811639336675169	0.3742035125621217	0.2934150698485416	-0.15439879848687213	-0.738413420670935	0.15408046572022296	-0.19496851762420908
URI1	-0.06266040316602314	0.06704553937855806	-2.6594911114488977	-3.3463516988220676	0.7892875070533096	0.9257207006734345	-0.05158359975389637	0.6839601077506736	0.12583537346111076	0.7569419347526298	0.04395900238591161	0.49562541521987424
NDFIP1	-0.01932474009888122	-0.4782493409474589	-0.8486823345034834	0.23361551466743555	1.4621886214851878	0.2524525326979114	-0.8545615864989011	0.1814476950828734	-0.2337669292481001	0.145405065664308	-0.562176956059652	-0.8062857717452045
ABCE1	-0.985975135041044	-0.03142015924455036	-3.674491424326492	-2.6869579505876726	0.8817072108257549	0.8117124290578321	0.6831093241945037	0.4357093757505708	2.6380763945983433e-4	0.09121553155878637	0.5202906397508442	0.5672549948623298
TRIM59	-1.087599889024132	-0.9489402388993774	-2.1099758344631603	-1.8271615255437383	0.6005474750000779	1.0904185704375071	0.2425598306054111	0.27281320024524325	0.5532299768844349	-0.6722946949465678	0.4615747781845956	0.002219112265303691
GNB1L	-0.04224671453501754	0.030985115812051062	-0.10741330949568702	-3.5952257544759716	0.3638470478591336	1.3096625998876699	-0.2845739597497519	0.39219214422837667	-0.5356559421094276	0.8896465386137893	0.2763382628837142	-0.5332087829758811
ADCK5	0.2928582684931	-0.8321397527619113	-2.9495315027234934	-2.7031072122817523	0.473509683299152	1.196603269047525	0.43797544653475406	0.02382206671255349	-0.1601710291935595	-0.03127538484745562	-0.0913512329404257	0.5201840304428457
ADSL	0.2752113662098371	0.23886980558063678	-2.057332682694063	-2.656462584548067	0.8283363682426846	0.801734966114058	-0.4160490757905244	0.7725109296654593	0.07589839833416327	-0.13946921049434557	-0.1555635118800203	0.10292844440935789
JAK3	-0.6320964000505404	-1.9461130808686335	2.060811278104703	-0.6319494061400909	0.6999475830041384	0.9248998840190632	6.861650011347198e-5	0.5973643214368707	-0.3396883141708583	0.3624435078942434	-1.0084774607354736	-0.3124097202287228
ECSIT	0.39934021140937176	0.11274340477631539	-3.457102779049151	-3.353063957355228	0.6023024099268051	0.9903616201142103	0.20720764796526875	0.6741189160714947	-0.05096540509066587	0.23529995543453852	0.021438371392138604	0.4443249126585097
MITD1	-0.36966306456861264	-0.5498239270312996	-0.6839426156339344	-0.9233928588817626	0.7401869271569015	0.83709929192242	0.16969166149045345	-0.38380133449559795	0.03483237372022803	-0.2701755551371834	-0.6134421618873834	-0.8115835440036978
ESF1	-0.41927354155863705	0.22783200424771133	-4.139928760067507	-3.5366158009893462	0.5763810989374766	0.995286968476177	0.688486849749789	0.28759898024723496	0.1398139433111168	0.7426305759326266	0.4834179381691891	0.4669130431178159
GAR1	-0.34244432145755865	-0.10657240876708514	-0.7183387345322204	-3.388264245981693	0.4371519543640072	1.11949520015603	-0.004311473431139801	1.3342809312816235	-0.12144235749365144	0.015091644227636314	0.11747292643955357	0.08958789374441767
TCOF1	-0.5496267003757028	0.29151802790290615	-1.1014684453198607	-3.5297580786878413	0.40614050342416963	1.149977322491621	0.3786084584035736	0.7704159013871572	0.21982028588302144	0.01015652818909274	-0.1482259846136973	-0.13283542857720443
ALG3	0.06021183944552717	0.49129528494464897	-3.0816602799139545	-3.3838579497051295	0.7346393894690936	0.8078572501763566	0.01423384479681189	0.6140430106759183	0.12122394645608452	0.30522875799859883	0.1081590826110465	0.6477791120980378
TRMT10C	-0.347864906449474	-0.4374657386601304	-2.305135123322826	-1.7558004646608516	0.7501562901539911	0.762951775185913	0.46927622244856876	0.38546382750586616	-0.22465756692192773	0.18745574008053723	-0.11171787591485995	-0.048367579555380624
PSIP1	-0.9805326365996722	-1.2001593252436762	-0.3134558090480324	0.03307396324184397	0.8852468805322155	0.6073912089116721	-0.06218348655746919	-0.7420590170969144	-0.004632218313597569	0.7944278582338873	-0.07539199113608751	-0.7051212132124247
ABRAXAS1	0.6690163199963449	0.01587410458592157	-0.7518408180984829	-3.1682281507165366	0.5908217437793749	0.8986780223172411	-0.3937019464937321	0.5432233524603649	-0.3873637283853725	0.36021073528189196	-0.464196429942285	0.6821019360558283
LHFPL1	-0.13634844057370404	-1.327031568048992	-0.13634844057370454	-1.3270315680489937	0.14064025283110557	1.3177782339159747	-0.061227815192543306	-1.1330769157516456	0.2802686965964521	-1.3270315680489946	-0.1363484405737044	-0.059963989616600655
NFRKB	0.038099677766742425	-0.9171247142284743	0.35541615096013085	-1.0826400999916264	0.7651323049354467	0.6690894799694951	-0.658302737205398	0.04922620587400939	-0.3511543840620446	0.31406341227956736	-0.2802964898069513	0.14164449237538101
EEFSEC	0.37358784888592866	0.34372722801989825	-3.2221690196988475	-3.3199576220274585	0.3632514797306055	1.0511779315681804	0.2521493479374823	0.5689074607989193	0.00205476915206555	0.18775531187786898	0.19877267004697124	-0.11869752159977565
NIFK	0.12599577399374912	0.5783038621393409	-2.246519443148013	-3.2183507222349537	0.4552185097623875	0.8236804668233872	0.09028365724555687	0.6694811615464236	-0.04195788395140454	0.11519336813865966	0.11327471080806932	0.27301115800732667
NSA2	0.45165931285423866	0.10385446606961575	-3.763526183214649	-1.9848551209152692	0.6293557892574654	0.6061656965620429	0.30075591565004045	0.563326807090192	-0.19024434612632818	-0.6486568682429028	0.05436855321727866	0.4395032265966634
MRPS34	0.27947199498654013	0.1001731402497743	-1.924279122322499	-1.7919097102244417	0.7106161791366903	0.5224552384616525	-0.8177371667046531	0.6087720724070143	0.49437142276176316	-0.45693972676596495	0.11148740436046145	0.3718677282948686
LDB1	-0.13996472194426776	-0.9592875760621912	0.030990656994555426	-0.9184745465289633	0.33320978450155697	0.8802794274234814	-0.10708963145399453	-0.09251586051205418	0.1886859029377474	0.23964554184002473	-0.3617184607780207	-0.7780393664711789
RPS24	0.5667774139789079	-0.3866536451727332	-2.6463035417975824	-2.780328857860604	0.07736463085578045	1.1186501456788192	0.018201111907194978	0.8325932548513295	-0.09017872321908485	-0.4575010180627359	0.500443877117209	0.08832705344043879
IARS2	0.46151846841572486	0.09965204785362773	-2.7614454477915635	-1.4681910335911181	0.6667393556536851	0.5124922478573294	-0.23923615388973352	0.14373513071197497	0.06506849424940704	0.045285767866733107	-0.0035913903144862503	-0.09167096211243919
NUDT16L1	-0.508787198713763	0.26662752466688683	0.16805609836281774	-1.4292355327093749	0.6844472426085059	0.4175093517326978	-0.24251886160803676	-0.0779279028388653	0.11050506112486147	-0.2274123110555486	-0.3427863918481672	0.22654471208014826
CCT6A	0.6690464963579689	-0.10464883154019544	-3.621462316150633	-2.240273205023784	0.12748142524731865	0.9475614220269306	-0.04173003000604736	0.1281519452366746	0.36561908498532547	-0.4208124152495687	0.4874274337992377	-0.12653239825530993
RUFY2	-0.42265718618145426	-1.034605761052428	-1.088557967045647	-0.7527169077721407	0.19943720693249273	0.8503479808193768	0.30756495494252833	-0.28862132803240526	0.23976481823336276	-0.2239226373128913	0.08150834348216573	-0.4641359373680032
ACTR6	-0.9243735559353945	-0.5369072410419417	-1.3509913522479238	0.2310348992926771	0.7380262965981638	0.29876608262604987	0.38709836898640193	-0.3114008083802198	0.14951914094376528	-0.36267020387709237	-0.10015095347144864	-0.3992203117516445
SSB	-0.09043830734844592	-0.04217989482648651	-3.197712421410259	-1.1179773567467013	0.5868705930356265	0.40346258413577046	0.46594531594974786	-0.11859038246896692	-0.1780827598976437	0.3145233303116197	0.2171929653148401	0.02841906689537166
ATPAF1	0.3591332089361172	-0.11855956890133583	-1.162548042094081	-2.180814805012364	0.31784465320797595	0.6604453621200761	-0.2820805750349287	0.8002477778797483	-0.054172475537441755	0.04624160288438528	0.04611030137375823	0.3840354220081823
KARS1	0.22512718400821033	0.23378320324760615	-2.3038373105781735	-2.1304975327491844	0.40570817028602296	0.5624014447864376	0.08463119067081115	0.5725391791793535	-0.07227893947066785	0.20950263097376176	0.13755501611480828	0.20444481003005843
THUMPD3	-0.2775157841804248	-0.24067173328690972	0.06617143232790242	-1.1628610633621568	0.5856125252091848	0.3795947147612424	0.007409841290073493	0.2242249073430962	-0.28836880994331493	-0.32872268820909323	-0.38992339148808725	0.639169226361632
TPR	-0.9334458658292144	-0.2974476227278305	1.065283244674258	-0.8388789748670199	0.29371476575869426	0.5503437630109018	0.22358519912886965	-0.09396257566219646	-0.04305174508483791	-0.07534617851646885	-0.16747131405884996	-0.41223077856200163
TNPO2	-0.4144788187304319	-0.4823966486502281	-0.625654775565053	-0.7124947410630477	0.25246919673762536	0.557483444954166	0.2315203860272529	-0.39227785157115225	0.24948315004602026	-0.22692091104432954	-0.12085067828802742	-0.1279973139390127
MS4A1	-2.9282114059803956	0.17278740253349087	-2.125231711587709	-0.06755520266417082	-2.9427222631345495	-2.253706011791268	6.055563332232316	11.460647384569269	-2.005008030941567	-2.983983937750048	2.554418729260102	4.618644023951482
CD19	-1.8197042258574643	-0.08468849163606558	-1.0004343877947806	0.18463782095818218	-3.2537854843062806	-2.1234804686920223	5.63145976597462	11.323606266374293	-2.5585717337439395	-2.578993763763977	2.2883240183388764	3.971691629479756
PAX5	-2.7179524326665487	-0.47260207750773575	-1.1648496327655722	0.21871837963084068	-3.11310065601661	-1.8724102717449689	6.293826787165865	9.795717300991884	-3.084780898153842	-1.019411082123226	2.6749303829387054	3.482313524360889
CD79A	-2.6402858994671012	-0.1654351136033915	-1.7586885521434918	0.5863662859412488	-2.9876668694892246	-1.8415443360482486	5.787502650822284	10.289466038300503	-2.7797430367918974	-3.2311858456609714	3.0333470892819503	3.2056404893664436
BLK	-3.5847646662031663	-0.5620338519674769	-2.9569642320875005	-0.544780903076495	-1.1093347772494333	-1.5763630883051838	5.149112661736472	9.888128391249948	-3.9362680756190547	-2.7695387923815953	3.3637188880546414	4.406379686352516
EBF1	-2.3066485015995633	-0.40725724018606685	-1.6503831008767924	0.6748448088502269	-2.7398653026693016	-1.415852674066881	5.562909789485549	9.23478211286847	-2.5796347956721206	-1.9712395884500546	2.4130339289995066	1.6302580810620777
MZB1	-3.0898322363718345	-0.004451563683572505	-1.7393294093932077	-1.0247573121115998	-2.5753710775981467	-1.7427303138351617	4.112637428124019	9.925500199833277	-1.2822787341949131	-1.9420723922235021	3.7301169863923342	4.523020665228518
FCER2	0.6364700903209918	-0.4441381796424355	-0.843307895646373	0.1653091390402652	-3.6276764949807654	-1.7645180125666706	4.9259551804823944	8.271975104249002	-2.7333723027150425	-1.5901488807796647	1.2300882963165558	4.135402499435269
CD22	-1.5345250672129833	-0.9736707906631124	-1.2738246986547044	-1.5501006955916816	-3.7609547449480885	-0.7256034202950556	5.694732110619885	7.477802567964372	-2.3787645714762844	-2.0784492702259922	2.644094712622604	3.988394261693224
POU2AF1	-2.5931223794819704	-2.961857001700048	-2.3545079829444875	-2.9312374720550056	-2.046970803675152	1.6762842231257007	5.5128408609924096	7.598263044501071	-3.0322771643597135	-4.257442355705434	2.3919639394025825	0.4640944737319601
BHLHE41	-0.6004755480561115	0.3917953553073435	-0.530536073074485	-1.3565442842535487	-1.6611487410815449	-1.381487554589633	2.959894744298452	9.583642872730827	-1.7264048719553269	2.597965204162181	1.0513272674029575	0.8822695733313353
KLHL14	-1.9425171862306174	-0.19637687302812015	-2.4099866583126426	-0.7893064654551986	-2.4552184382102005	-0.9152733246235705	5.13810866076458	7.110840356721603	-2.4736385330826387	0.2567964502615382	2.377584005707259	1.4557999027276902
BANK1	-2.0629235918970648	0.5620757274610962	-2.620950193875192	1.9408064251436206	-3.099868013162403	-1.5942717672338504	5.501625502109625	6.4770788322572095	-1.9616211615111354	-1.654453678158776	2.7281568067439608	0.21145126297910904
FCMR	-4.578748170192075	-1.0363548231387398	-1.047254166072014	-0.5421567998727277	2.2566682288509474	-1.2271576428665065	2.392614298349683	9.476519180332712	-0.26126580256378285	-1.8213504871061534	-0.7440382818467797	3.4488136593699474
FFAR1	-1.4051954503623785	-1.1236558334714664	-0.7379019731514286	-0.7223741427626931	-3.7788386625358026	-0.7418841918081666	5.483327011173319	6.347081290462098	-2.372896314974483	-1.1510725226138252	2.5480465975478315	3.138577347659769
SOX5	-1.1389417825977668	-1.1958314193002209	-2.0603080441689645	-1.4837553119568843	-2.359160024682235	-0.006167006471966108	3.5347180724625646	8.099227605240754	-2.307825848084517	2.5116453142626636	3.0009287883193827	-1.261388336978188
CXCR5	-2.6147412235113507	-3.9460112187683154	0.03450438258489245	-0.6922266524953133	-2.3047583908253344e-5	1.804540048807098	4.50361873006801	6.928442965058932	-4.392618089462428	-5.1591512514306554	0.5905780713474168	-1.145449245147085
LMO7	-1.9098432731241044	0.055565968205942395	-3.4876681997675623	-0.8853077060972256	1.8728727317357996	-1.1452559185477982	1.2925549146774804	9.89689953004474	-0.7274296574472187	-0.12822715438014853	-0.2285872623386175	0.9413000931958218
RAB30	-4.8625197245462966	-0.5704496179019574	-2.837364611678654	-0.9310623322074211	1.0005744768740832	-1.5968820783648094	3.5699448326044214	7.345705851416689	-1.3638731711291205	-1.587415221148369	1.5433991904184898	5.760650923489145
CD79B	-0.006507178610360225	0.9688644552419221	-3.1771290297249655	-2.4365893600820714	-2.1380183086668447	-0.5941297725998906	3.3375925948554404	7.5331681930465075	-0.481480354335979	-3.271917710929646	0.9519687769931776	2.4474812066013567
ZBTB32	-3.0672777049223545	0.04230223884685299	-2.238925836613079	-2.9671464601113873	0.34319185852434186	0.2392715584257895	3.295138317995575	7.284489023430707	-2.2305043719953948	-3.7026831905495126	1.3638883107235247	1.6392771817530465
DENND5B	-0.058107305510198	1.5649886751578428	-2.9218651887176454	-0.5569446189738189	-3.9291159094173693	-1.874388724450378	3.709093005077112	6.847219483414337	-0.8592854547263518	-2.5740443813652685	3.298169861701839	3.8489012625009424
NIBAN3	-2.799645160410759	-0.8143879984451855	-1.7280817223960836	-1.426253283903095	-3.7522823678094697	0.025392705932447995	5.422949080442262	4.864968342592062	-2.3707269368607737	-2.255368842820388	4.396375286989148	1.954591349906792
SSPN	-1.1982751393396607	-0.1820238676138967	-0.6595275268717843	-1.0566241554927271	-1.1539056600964073	-0.9718845112966767	2.2841330168048364	7.9942527102203185	-1.1073448859494535	2.3873365432857936	1.309889350323661	0.5547154530935848
CD40	-0.007598250297170824	5.045557404433444	-2.5941868402177377	-2.143357685199308	-2.786293332594651	-2.616930949514291	4.221459493804661	5.943740483373862	-1.6230411052945573	-3.6440336277599052	1.4346015963879166	4.964570791398983
RASGRP3	-0.729291714445223	2.683941018023195	-2.099376297531396	-0.5454335488149243	-1.3127801283370415	-2.4211325931617504	3.5795823710482173	6.471025335669708	-2.236896723204124	-2.664469594261181	1.0112566892451498	4.573491298130332
SCN4A	-1.3245277768498003	-0.47857364755957804	-1.6534129610031751	-0.3478201310703152	-0.795108795666151	-0.7793770535062586	2.9489293271673582	6.613791114525376	-0.32510125906783427	-0.9074052578151406	0.03101327937427748	1.5039059536147572
CECR2	-0.6573354141902648	-0.7770237668549637	-1.45208592936539	-0.30747449221092293	-1.3373111964676787	-0.8998695794404756	2.8155682055827613	6.56091249589223	-1.2261632590296379	-2.2945835408578716	0.8481411860844151	3.093061228843553
RUBCNL	-1.4818908089944962	1.6599084893238178	4.568292644845072	3.325799842632397	-4.659284281785377	-3.658007775183818	4.783008416521527	4.585975426573	-3.5242064565276525	-0.19573720624544633	3.231166499535156	4.958349492637173
COBLL1	-2.696683657953835	-2.667419830632657	-1.8595856725063487	-2.3659693815564626	-4.089058480233697	0.5256405483911021	5.364070565010458	3.919922203042314	-1.6666721839364715	4.120756551650374	4.395274832161652	1.4271822473729276
VPREB3	-1.415132919480048	-0.6672457251976527	-1.2485282805573545	-0.2698660538476489	-1.3530279167131058	-0.5024712999405335	3.436539556781655	5.425698551075885	-1.3092952979241705	-0.9250503944991832	0.8908506400758669	1.1652287900417346
SHISA8	-1.3224180736495823	0.1512951102910254	-1.3931962221411116	-0.44609058106529864	-1.1377775704778939	-0.39916077659377636	3.327028303535982	5.455954730855295	-1.0240911308563359	-0.9335324886729452	0.4740743018204535	-0.2223748085546584
SYN3	-1.5774332748311541	0.4524268423855536	-1.1611180032465602	-0.5922074976213952	-1.3569114798782984	-0.5199192674024744	4.129984430987853	4.5893991081863295	-0.8320568320776458	0.005781380774810718	-0.1121556507391208	-0.008242192016911898
PLPP3	1.017755453330992	0.556321455356118	-0.9611073978077563	-1.0254981326148682	-1.9918480385433903	-0.6598815750157869	1.8883226202766452	6.617978341836709	-1.5216353312164328	-1.3130975414205726	1.1684442999156037	0.6908509157432052
RAPGEF5	-1.7080397278072468	1.1911189033259768	-2.167993698859765	-1.5832759092474644	-1.6708681812479458	-0.14805520736141253	3.6624566221281665	4.7210586030833595	-0.6574491612097446	-3.421721936013928	1.3080762618189814	0.5307880047931657
DMD	-3.3159273979959827	-0.7761845192895235	-2.623741712375231	-1.601647297368116	-2.8830320348226426	0.38813365017465695	4.628170770754524	3.565224580852603	-1.765181628910996	0.795631135646691	4.530511321406112	-0.16621473396181602
ELL3	-1.2437023547061334	-0.28126283173395905	-1.2637266565691618	-0.46462879829712084	-0.629553399879202	-1.0255402361409667	2.0870374958891813	6.050075960443244	-0.8024444497171439	0.7115653356993987	0.8726503904163871	1.840177741539165
PIK3C2B	-3.4161633478686704	-1.7910507076571647	-3.4754683603890806	1.810788777826181	0.6401730245432583	-0.17085600020141295	2.4520751320073404	5.645793791989257	1.3424881950069218	-3.1095452200002835	0.22982517710314646	-0.6143073904423606
PXDC1	-0.1588249258807141	-0.6872749097240414	-1.0321137037027817	-0.8871874564443911	-2.5666151248478997	-0.5275455250817955	3.439532000491596	4.657325861368237	-1.623255659925805	0.4719858298344762	1.496327019492657	1.9072198039784747
ROBO1	-1.5312219184645082	-0.45227698199775584	-1.497404625187941	-0.20943827245137836	-0.3167304338223183	-0.20487466134050214	1.6914034661660888	6.132290922427231	-0.2757268257222213	-0.929878492545444	0.8893540060458507	-0.7891346879051852
RASSF6	-2.326441165429425	-1.7346073895848821	-1.8616859826750378	2.915086640911829	-0.4816169063061096	-0.8808239420982878	3.4203046285549346	4.384996251870543	-2.501979799779404	-1.3960766196808247	1.6905395913642465	0.25811707530787115
IL12A	-1.3500561713911337	0.10509131436870119	-2.4552635497931026	0.16940289756580165	0.29344183277506014	-1.2127945165162672	2.38599749953748	5.390181403093459	-0.34668645407261733	0.6206557983332306	-0.49611174351001563	1.4340181474499696
MYZAP	-0.2965644804513419	-1.2587919842701834	-1.9966378783789407	-1.8327381029903629	-0.18302382857854568	-0.185025281663304	2.7927408863175995	4.9379116546136	-2.3335645240883767	-1.6218767758131505	-0.11114302657389119	3.7193788181438117
PCDH9	-2.112100596986633	-0.2294969739956585	-3.0003943568012446	-0.22949697399566027	-2.511458594893649	-0.19552835736306717	3.8877930964107486	3.6296996248654745	0.41461711695573666	-0.22949697399566116	2.246434691740283	-0.22949697399565983
RALGPS2	-0.8973585871608565	-0.36028800925640087	0.593100649255403	-2.5869527824904255	-2.1237090704946726	1.0605005707659343	2.797370245661317	4.562567404017605	-1.4043486439950086	-4.977953029731726	1.4831543031415741	0.38655171741356664
TUB	-2.622583577840441	-1.0451760359733568	-2.360165643078486	-1.6102106493813433	1.521777740920344	0.4077048725092635	1.9504353298501143	5.355253833093246	-1.7992646559067598	1.1037345659854894	0.5162350293782838	-0.877233661544371
AFF3	-1.5330980745709855	-4.3182148348864535	-4.513211451847497	-4.242028357361747	-2.351986415051631	2.417187906627447	3.676923849853061	3.509844436144136	-0.0274092164291857	1.0185731825173052	2.6446914730538764	0.9074043525317962
PPFIBP2	1.3195439495364936	3.5821756922378825	-1.8666390319438084	0.47751273098221925	-2.3433991934964515	-2.5849824058303295	2.6388950109477087	4.286361932624852	-1.7958845665014354	-3.0230517567408057	1.0950520184237118	3.6187419005491437
CPNE5	-1.30972788563186	-1.5985485915238056	0.42644823139412574	-0.09494884282571704	-1.9057784952422303	0.11743493506419084	3.1727247461939307	3.664410029219862	-1.889618272360052	1.0139845533674499	1.5732612642731085	-0.26869088002613534
CNN3	-2.489452111105623	0.2100797338508288	-2.448015169179902	-3.0200821735447727	0.3541209383680101	0.8533743804855868	3.0583223557856547	3.7461644986538394	0.23573306550581347	-3.6582262910514265	-0.6308918960307627	0.757537033797364
SNX8	1.3185189506202035	2.5096440215186178	-3.1176022445963185	-0.25711012289127777	-2.1906572205653134	-1.6888853410666844	2.194798656902677	4.528072298066306	-1.2278436689304193	0.04104707674309549	1.5157964820759062	1.0921808289210266
SWAP70	1.5275715912720556	1.2034473799843262	-2.8805641489043516	0.8796970141039403	-3.070802763078629	-1.7673595343135124	2.5921628606484823	4.011623043724469	-0.3080138418199329	-0.6054681147131684	1.3513550375009673	2.241644081615997
BEND5	-2.5874305660847297	-2.6220347375932103	-3.6198932330142357	-2.3073221951476293	-0.13523051632331112	1.5464981614537507	1.9990013983697197	4.60245670353293	0.753017823227184	-1.421243623601567	1.509556931682178	-0.38256378666942525
CORO2B	-1.1804336617715532	-1.532197592414116	-0.8401392002170033	-2.3578611095081046	-1.3270560324932095	1.7377134868909752	3.554051330695697	2.895076141119597	-1.327056032493211	-2.3578611095081055	0.32241186784063697	-1.3843734104863141
ST6GAL1	-2.3371526030069436	-1.4200568184676836	-3.094528788322562	-4.341754465943158	-0.3815208874446559	2.239157688271535	3.268400873617957	3.0759957020246835	-0.5638673911008689	-6.553567173116448	0.8758562038605061	1.4248719090760014
EPN2	-1.3301411217017933	1.0816090449777593	1.3414346509541093	-2.2167367558688595	0.20365123278343028	-0.120520279761419	1.7711786696794936	4.524279930917736	-1.3096109011284802	0.18750039254150144	-0.6244576115110898	-0.17111747634729252
HIP1R	-4.773653797612302	-4.106366074084071	-2.624716309193232	1.9495146176229177	1.1962188206637259	0.054847827516729064	3.483117889785707	2.765674285420342	0.537870340633153	2.0115223197128653	-0.17525107388898142	0.6272875720582067
PALM2AKAP2	-3.34089090245128	-3.482390930435077	-3.5467957730438053	-3.8571601271886276	-1.3786249885028172	2.168950733305025	4.126996210098126	2.0890349210598447	-0.6415331215400693	-2.7420752981608274	2.5720813497476973	2.6600438417659498
SRMS	-0.5580311918760088	-0.9815375798640354	-1.0353076435171484	-1.8178896559163198	-0.4145268531497645	0.3588752981144543	1.6027819388558642	4.574688602195835	-0.9885575620927598	-0.6880774703184197	0.468277443542577	0.8203340952740079
MYO1C	-0.45912175062397526	1.2508819029420601	-2.282734102181549	1.2488823629557844	-1.0309114980192744	-1.6489643291476712	3.228584109849605	2.782098192600862	-2.8707180041084297	-0.09697494816005037	1.2708695261215044	1.5036492955235161
NR3C2	-2.8561063281566543	-0.22507587233404056	-3.0833326131476415	-0.13354943578460926	2.5537076136697556	-0.6129794563499465	1.8295769376837565	4.121428806370893	-0.41904352741948936	0.15901819921807603	-1.262247409218666	0.849632284783276
SYNPO	-0.35944761796612523	-2.792345219029025	0.8958175783672627	-1.4588631724245231	-2.8879098877490317	1.6370545585396143	3.6986359165091898	2.1861017270070784	-2.070903415544777	-0.5844478380635606	1.3533156019716823	-0.9722325914498937
MICAL3	-3.2607434913426214	-0.2981116247783302	-2.4073370964353553	-3.4302672501544027	-0.29949611079814603	1.1658990079648779	2.78217323735835	3.0267030524669463	0.686932882464639	-5.496437237416066	1.0500180750708425	2.1638393730141474
MTSS1	1.7224291419297928	1.0968873000937924	-3.467612328377523	-1.2438747685941736	-1.331226926095984	0.3804636822957701	2.320474341459437	3.4723776664834274	-0.14481163551078957	-6.6216901945771065	-0.8830906145053853	0.2732827376143325
CHIT1	-0.5122005442835441	-0.3613750768897635	3.634137394455056	-0.11907750841043145	-2.0691919103482377	-0.6801210226424856	2.075776232133619	3.62694426105704	-2.102176128772115	4.435015749332344	1.0399402166990923	-0.5898170366744555
ENDOU	-0.10066983275103605	-0.8661647839833104	0.8808536459177022	-0.8040009373639151	-0.6691668400399694	0.09740592181035722	1.1858927728172386	4.342849225357492	-0.6266836011824184	-0.9494059501148406	-0.22856112638885326	0.4189032571580837
BACH2	-4.866157879457714	-1.937397834938601	-4.2869285467853215	-5.467085770378551	1.538040261483146	2.2069330893864834	3.1497780119267955	2.34569570974453	1.3239363538992193	1.2168415241559214	-0.03920252616885004	0.49772443347956963
GPM6A	-1.548842829294347	-0.10567741201419005	-1.6595495673279737	0.17782672691697501	-1.6595495673279723	-0.2579070493079646	3.004632148483958	2.449037093800689	-1.1702645890442203	-0.42883312630013526	2.032901419667644	-0.0866977588725949
ZCWPW1	0.28324211519512155	-1.0040962013443369	1.7211859083975007	-4.041023671371224	-0.6678097651794018	1.0774570129303402	0.8391171744891843	4.535000616191353	-0.6518054443364476	0.9449664991837246	-0.5602950077136541	0.5178681996644414
NIPAL4	0.2732837192984331	-0.2415929370146468	0.9012854968281786	-0.24695761832394472	-2.1408828353389673	-0.01608163427308784	3.5085397358748653	1.8626048220877784	-2.1060821577201736	-0.3916048213898464	-0.10656018151170739	0.06165236975127175
PROX1	-0.5294471757083737	0.7161296549018465	-0.5294471757083743	-1.1040206846032592	-0.5294471757083729	-0.07200976553013781	1.275057371008296	4.0120104254012645	-0.5294471757083745	-0.8607532939972464	0.43367434637756824	-0.7057529590293399
TMPRSS13	0.28839002563425287	-0.2905927253313404	-1.7268745662189995	-2.090357483473656	-0.142172388629215	0.8784718071898401	0.6067009271332269	4.67764353580158	-0.2867655123361847	-1.8863395594637722	0.16626250716064137	-1.3381139037207697
N4BP3	-4.149603898617413	-2.6009707646083515	-0.24185545385095444	0.7963231547548659	-0.28323737945614746	-0.2513885483501632	2.7104928456094437	2.3625161322139574	0.6702823124568169	0.9947635340809926	1.081401874182372	2.033885775033407
RASL10A	-0.39554347133359213	-0.10080565327639061	-1.2598720839436615	0.058922060268915034	-0.6692777809995167	-0.46822652440694223	1.6254326616919113	3.3727014349829902	-0.5423904374951595	-0.7552235590176997	0.42138417930025784	0.6269925491563373
NETO1	-1.432431762307199	-0.11535316754869385	-1.1629852698337186	-0.11535316754869562	-1.1090666904287056	-0.0024483387038879423	3.8941959484295103	1.0577652175693621	-1.5236094778887332	-0.11535316754869651	0.15301783599231294	-0.11535316754869518
GALNT14	-1.2400765465756627	-0.10442467761171226	4.351659973208439	-1.073330183848593	-0.9903397145692804	0.33127233325182154	1.277371644313026	3.5612431179195103	-1.230167772018546	-0.6088406915884839	0.20868839395509284	-1.0346582539823412
RHPN2	-1.3949869533213193	0.5325508631698365	-1.3645149979701285	0.19592488757049983	-0.9128304161098676	-0.5477218065918769	2.891093783899757	1.8751510501881854	-0.5619444041523811	1.000411216864602	0.38110422540316363	-0.3396075332693908
RUBCN	-0.8250444451124893	0.5373409114922642	-1.823762081079468	-1.1794744782177284	-0.768267556874735	-0.5602637932399738	1.7867321013269608	2.895789940542395	-1.0186903841163004	0.08620004787129565	1.3898382911055707	1.7132605288412441
SNX25	-3.1104363667053905	0.4335107877026066	-3.920771806898675	-2.7415458356224325	0.783186075943672	0.6430909082507277	2.857265287009235	1.8001282788189967	0.1949046538159192	0.7446133912779604	0.2672662375776533	-0.3826818961716528
SHANK2	-0.5861718541473137	-0.180541566693194	-0.3090631593901864	-0.18054156669319577	-0.5861718541473128	-0.18054156669319466	1.5503536583630613	3.06920663378431	-0.5861718541473144	-0.18054156669319665	0.2028772860724242	-0.18054156669319532
LHPP	0.5817625008327848	1.890232679162792	-0.6955110062149377	-2.5565780960125895	-0.5449612079137589	-0.40121503503609995	0.9125715927627911	3.54114371620904	-0.6823065073688995	-2.001058913653663	-0.060747516186417015	1.8343358641414071
SEMA4B	-1.4135673969547662	-1.0800516369460955	0.5990391323841783	-0.16017806371376198	-1.5718040791303585	0.2622066218779265	3.109071517032795	1.2753523445110528	-1.4103064120165791	-1.4818131138896629	0.8564078709507084	0.9147484481673827
WNT16	-1.5930463596502524	0.06920762049461333	-2.0468775062919464	-0.17034308897075556	-0.4396996680861728	-0.09829579083131001	2.7186290956088426	1.600801998991173	-1.0342169050146477	-0.17034308897075645	0.73014363964169	-0.17034308897075512
KCNS1	-1.5410225329191019	-0.2464028571532375	1.7096871058318135	-0.3328905624884899	0.16864579154631185	-0.10250797408938755	0.7587531120852136	3.556615739105753	-0.690506860185124	-0.3328905624884908	0.1934497002455807	-0.33289056248848947
RAPGEF3	0.13464718405770246	-0.2795074365912801	1.520461184834479	-0.1187692240877533	-0.896016327429426	0.1859089934819472	1.2715551536134868	3.032267343457861	-1.374622831729478	-1.6234803926850796	0.022417480160914615	-0.8506144582956284
TRIO	0.9607306004635963	1.5590609002109381	-3.9241822916719786	-2.7376387164190676	-3.079591774645346	0.005684201223711882	2.6377429796087384	1.6526843642109483	0.8310768128275348	0.4710863473339564	1.5122889310309466	0.6832445636448963
FNDC11	-1.5629538943998564	-0.4034540326611247	-1.3652576373542435	-1.1892777634154568	0.4782936776361001	-0.09551516641519033	2.5594064407757005	1.664744992355787	-1.7241705856269947	1.5095845109847235	-0.22869788593855786	1.1839936081053763
FXYD1	-0.4145322378411763	-0.32819001615923654	-1.8058004489259376	-0.497146749165128	0.26644512566126105	0.12873684823449394	0.9963865504228044	2.937555757592528	-0.7000825401609605	-0.4971467491651289	0.16914229321082883	-0.4971467491651276
ZC3H12D	-1.7176857964429058	-0.9470401726587357	-3.184251943877875	-0.193254431912495	1.7269474031643925	0.44472080508591566	2.0403938508703883	1.7589835440327786	-3.4530779011154813	-3.3578902455976762	0.7499030105291901	0.7310120372956288
DYNC2I2	-1.5962075390571135	1.5210092144060972	-1.880392828663623	-2.591617508522042	-0.7881381224984787	-0.013634147806287165	2.415814000233766	1.379877349057753	0.13825069353046016	-0.905041011610753	0.6683210021218606	1.423030863675566
SLC4A11	-0.7210430960828719	0.07971844202632278	-1.7929213886137005	0.6542912163107074	0.38304086352479	-0.4802829671508045	0.9723851165303639	2.79425511591596	-0.0275490191617922	-0.6067453056702236	-0.14938266189437752	-0.2736375240251958
BIRC3	-1.5684220310166888	-0.1987576016401039	-0.3201190967848886	1.2311360790630432	0.7939577646035578	-0.6636807569492758	2.0590612859804303	1.6302083964859069	-1.6301232179071647	-0.7624960516649142	-0.6174486195531026	0.6722991392521993
CD37	0.22611616722287867	-0.73652592681281	0.5671246314296882	1.2714336596535227	-1.035028867305489	-0.3512656753278511	1.4311571628024338	2.25354618876007	-1.2241253317599745	0.05928137646220044	0.2482101377980097	-0.5537126805607988
PRKCE	-0.016750545351471198	0.5637429375759743	-0.4383795170554885	-1.2125855705340904	-1.3111274576868546	-0.09061475105016054	1.7217262935577935	1.934215828601019	-0.5705279361203605	0.07381368438697855	0.517499468233539	0.3317081971438176
RABEP2	-0.7831037947892866	-0.38430893990506876	-2.0401229685842868	-0.42232330055144846	-0.8403577954544823	-0.006796574179017967	1.974024901319483	1.531611707380276	-0.002873437959621583	0.6559376927905722	0.6039773432949903	0.14335995731542361
PPM1K	-2.898245421663333	0.039931207234919164	-4.12952965611003	-1.1263965147462311	1.159172696451286	0.12768713440085483	1.7309052564788727	1.731370617959962	-0.07984467062289849	-0.09157627721907824	1.0909373223920087	0.2990522532931075
FAM3C	-1.192000393648888	-0.7129411991994755	-4.169752739964037	-2.2954296592210737	-0.2502605542238546	0.973389501712561	2.6031465999975705	0.8523596638468542	-0.34453942483513716	0.07784125025434108	0.6076272631239988	0.15389782372997796
PHTF2	0.20952163223151526	-0.15179728830105899	-0.8667149007738093	-3.240577492597355	-0.5178257184412013	0.7058990887193743	1.020648801470919	2.3013257549705375	-0.7149606481276738	-0.026219277687001608	0.2459090414262646	1.1274125778283588
SDK1	-1.5592579540273594	0.20869264155007772	0.5554340778300598	-0.43224621337216745	-0.06755802280534833	-0.47289776449023374	2.4847334182327137	0.7835326796018212	-1.1564152781246713	0.23826615292402165	-0.5959581832119333	1.7160219994311494
TCF3	-0.2436405081299117	-0.446648718343297	-4.023240144266432	-0.5176914631778283	-0.515698014226547	0.21494731676070084	1.7679122848843747	1.4504146348822027	-0.5487886648690683	0.14991973085305155	1.07611845389207	-0.21344617762874196
ZC4H2	-1.213080330877768	0.43507297178339993	-3.5213431559082413	-3.577368177412157	0.5999137324033671	0.7686640020593242	1.7448871813651927	1.4659545833585754	-0.03002670320565106	1.8414998671574274	-0.10750135357969359	-0.014940425052163281
MOXD1	-1.3386600569604157	-0.16794844772045936	-0.07300019193743212	0.10504083001873359	-1.3611246545303122	-0.031061967370932086	2.8416033906425207	0.33223272735997966	-1.038621790296995	0.12478124105828492	0.808735620883306	-0.009897688172815666
FOXP1	-1.1733287587062382	-0.5158029065126791	-0.9953408248059713	-0.7162603906469287	0.49240489556461375	0.4212329171372537	1.5295081274320994	1.6431664845226237	-1.3282082163052504	-0.3945862853853477	0.09717869882641329	-0.46112682237824454
SIMC1	-0.9441595030149097	-1.4837832814437422	-4.430708996320987	-0.41018239473085066	-0.1945323629586319	0.7245610575808505	2.157777486427979	0.9464780877351688	0.17850337833919577	-0.3693619422186267	0.5274043366476905	-0.3458537888197839
ATP2A3	-1.6589820086803866	-0.28777240411214056	0.9081667360368098	0.11413455400247852	-0.30572203740550574	-0.05050909854334851	1.579368184234959	1.5041602487982297	-0.9639670290674692	1.3236955339060943	0.5900691283092848	-0.9514347220142672
RPS20	-0.3141155612160938	0.5949109413279338	-3.5368143406868597	-3.306292124208117	0.6710463882086926	0.9919642418565202	0.6884670332752807	2.3667734322534413	-0.4937101029674157	-1.6801364434085468	0.4370860453030154	-0.24410368752825518
DEPDC5	-0.5549536434458452	0.3878492616848157	-1.6992421704922311	-0.8578752286071618	-0.4694218486541857	-0.07635979003824112	1.3207048903960854	1.7286585762364473	0.2502280632384613	0.2669458985621014	0.265691580396926	0.012675873137212301
NEK8	-1.1649701079694108	-1.0463103975746433	-1.9380981209850747	-0.13393194975815273	-0.4108051368977091	0.28373366555640245	1.8197772982124714	1.1912832487457394	-0.27166233464954753	-0.7646020038652948	0.6967471107523073	0.42208823633336157
EZR	-1.1274994406885857	-1.4304502345341008	-2.9187058414333937	1.164244516480986	-0.05037200784876426	0.13942703477220697	2.2180589465571323	0.7275096839594086	-1.2218151591922388	-0.05393096184784518	0.7881339873017232	-0.4951889230649449
KCNG1	-0.6706045137148622	0.6568604326648113	-0.8053793169047008	-0.5325025414269997	-0.6643210131367562	-0.4446101721420117	2.549160274104637	0.3931379268901647	-0.7435209379243968	-0.5325025414270006	-0.4174425464470582	1.6615861589797458
QRSL1	-0.6805652982156051	-0.030797908724543428	-3.7791738548962	-1.9100552605407584	0.47389137382815316	0.35698572331267764	1.3349814326062592	1.5615337586547415	-0.29753522313647246	-0.013205966604697084	0.31005565267837126	0.7091729646222182
INTS4	-0.42664495153852783	0.1779084620757064	-0.1959492717355813	-2.1320193104646306	0.09097708119773618	0.23777783211367148	0.530024644437009	2.3550540987407422	0.10738212806908613	0.15948712450033264	-0.3017880188346326	0.72278433250816
RPS23	-0.16627023499315413	0.3222071450674197	-4.029096608070397	-1.8619722645762466	0.4343160857392666	0.5257099500020618	0.8058541963363144	2.0691805165061607	-0.4207883035044947	-0.8890717511213908	0.6521612226575068	-0.38324650343739286
CCDC191	-1.8548400641587992	0.39361679315892073	-1.4473015492280965	-2.198772642597522	-0.21490778166558727	0.46743773191741456	2.217140831008744	0.6488779856290483	-0.5921901811559253	-0.09755381410046526	0.6712410244516334	0.5623207607239517
QSOX2	-2.399033270164096	0.4954708466114082	-1.0828695049338648	-2.0463904388133796	-0.32867083382080675	0.5356323460911272	2.880141201563235	-0.11859512314103426	-0.5433834333843747	-0.13602313543130795	0.42919104265347674	0.3111591332246205
LCN10	-1.1331207426438348	-0.1488815635039602	-0.5996570561553026	-0.14888156350396198	-0.7280221975464609	0.18610195437995203	2.881352918003456	-0.1488815635039602	-0.7754765043788939	-0.14888156350396287	-0.3089146399565458	-0.14888156350396153
ODC1	-0.7406952355041484	-0.5743111363233901	-2.459933374071622	-1.2198505650909737	0.47823888838236706	0.5824864899390287	1.2382289745074695	1.4922291583555385	-1.3060425214490938	-0.15764609447520117	0.6295226711579932	-0.30599493957473656
RPS12	-0.2839679638834158	0.5783913620889818	-4.104120411877631	-1.5061378784639794	0.893345258257983	0.372362479882688	0.5679117631118218	2.092792254208705	-0.385030321957499	-1.2833277922104842	0.3926488435899803	-0.5025623759673734
SLC29A2	-1.6627509364830193	-0.07160072421976081	-4.16974186895626	-1.6406121762364174	1.2993475768718943	0.5046420585644259	1.6426987199700638	1.0170610324838485	-0.8565670439220252	-1.056429980836632	0.32803597905437015	0.5694355906029562
NSF	-0.8321020041108461	0.7758711310422086	-2.034600633210971	-0.4913257868337582	-0.30336669086448803	-0.22731313026006222	1.568773348338813	1.08186777734984	-0.5001492232842143	-0.28843820951318344	0.701820309537757	0.08571972080924328
RFX5	-0.4634331178168903	-0.458872439918441	-0.6385354210278548	-1.5554888571552914	-0.32446213526288786	0.19163365954656814	1.2777472377154138	1.3612484782410212	-0.3025061805006942	0.16559365925360803	-0.04359822268416418	1.4915862386770105
TELO2	0.04642407787886433	0.1574801712090803	-3.0830228972672553	-4.449202586837112	0.03454927944296608	1.1948799304543638	0.8530834157819573	1.710564261971251	0.14636539803902177	0.2423247257054406	0.14601614796704063	0.681619407786245
GRWD1	-1.2953232682505214	0.23254286873967964	-4.657073427945817	-4.564677849858393	0.670461463713322	1.472687705085902	1.4137898849465618	1.1460012977532776	0.5857820852931204	-0.4110818336754227	0.299234145488541	0.23999191929553365
TMED8	-0.03510380620719632	-0.9863197722550662	-1.1516041908533943	1.0270346631621206	-0.9472751407739806	-0.23217996897202886	1.6134492709518442	0.9369089182028669	-0.7968331984015778	0.5607880498225337	0.6071232068776435	0.11879905551483261
RPL13	-0.2269625597876124	0.612494357033008	-4.16791539962911	-2.489604400291193	0.79216475626597	0.7314926416444042	0.705899702757983	1.8274008821168497	-0.4098558363469387	-1.2579469748798626	0.3675597306302524	-0.3950324553088387
TMEM243	-0.9273964594826527	-0.08135152447799869	-3.520886225210292	0.6307876604165618	0.40722895523133146	-0.14436987490701347	1.20464162199801	1.3282334019396371	-0.015562555669622747	0.5726993705785564	0.4889748774371645	-1.1971410905388855
SPATA18	-0.9069023727570444	8.881784197001252e-16	-1.1961381765659815	-8.881784197001252e-16	-0.563283593030105	2.220446049250313e-16	2.4494977043860144	8.881784197001252e-16	-0.9683008238325312	-1.7763568394002505e-15	0.1164413647675491	-4.440892098500626e-16
RRP15	-1.1712070244876127	0.6417552714327256	-5.319080378597334	-5.005065158116277	0.6932925851934114	1.398728174696003	1.364972629266262	1.0711447187048213	0.3186823041528486	-0.40668749454182773	0.6727959857681185	0.6178235191598169
NOP58	-2.023775792897553	0.00183242897503962	-3.6871762445213134	-3.7721786031660125	1.0985719452441511	1.2036435305402367	1.4830102294839107	0.9253074229781131	-0.23801870760380747	0.08235120047869993	0.5097502190790075	0.3371158273971049
PPDPF	0.12826922706506924	0.11703266459385168	-2.7874965021959017	-2.594679330321197	0.5003204093375877	0.5320548557483813	0.6160242773085197	1.7882277502238129	-0.35201168327245913	-0.433672726749871	-0.10096213976421886	0.9109730638605185
WDR74	-0.8893859727502678	0.5939332713206599	-1.0542808386359015	-3.8645133672588803	0.2985291698352491	0.973458198507144	1.0854325838247574	1.2697146666449175	-0.2468798212385611	-0.04195374907194571	-0.14940127679974008	0.3981568910922657
CHMP7	-2.099979037322298	0.03378781257155931	-2.7064549239074243	-0.046998509923239506	1.5598913208706437	0.0315341086848816	2.5298385178344613	-0.19802231139104398	-2.364135816170222	0.2801680152050725	-0.1711034625075225	-0.14739324061902148
HEATR1	-1.257289162693721	0.4948943455563885	-3.9000374293508253	-2.6316593467054297	0.7422580804593586	0.6857475699286927	0.8919325859908527	1.4149309141725332	0.3223983258398084	-0.10059429758181082	0.6187290435984393	-0.1950110862865697
SYBU	-1.1481279451191657	-0.05707090569999407	-0.9132239435388227	-0.057070905699995844	-0.7007328476496977	0.07133863212499361	2.360575522716013	-0.05707090569999407	-1.152997560169555	-0.05707090569999673	0.6663256488667538	-0.0570709056999954
DGKD	-0.5437881235503281	-0.5976690871551665	-1.3524905497462723	0.497633843374766	-0.30257107078171924	0.04767805266175351	1.1770410471030541	1.120384036004495	0.11842117540141146	-0.2927489738176945	0.12589499543954322	-0.4544768760698148
LHX3	-1.0217853306095812	-0.023640849669279707	-0.7430913307993389	-0.023640849669281483	-0.6055346079839109	0.0043307622739658935	2.1068391168810296	0.17812154883180265	-0.7832383040929795	-0.02364084966928237	0.356942281702979	-0.02364084966928104
RPS8	-0.0841784219866317	0.2771877280311778	-3.9320401465536654	-2.2837091429662126	0.454145010121926	0.7522578677348699	0.7864099755337113	1.4649267461691737	-0.5529557575202521	-1.1060330922124777	0.6167740393828159	-0.17869617551528005
NTNG1	-0.891688788396951	-0.07069023331420166	-1.22105261539823	-0.07069023331420343	-0.9475352859363918	0.08836279164275308	2.2844168118900856	-0.07069023331420166	-0.3854119534426885	-0.07069023331420432	0.433151070918574	-0.07069023331420299
GRIK3	-0.8035832028525874	-0.047831802108749155	-0.803583202852588	-0.04783180210875093	-0.8035832028525866	-0.011142224864652578	2.261096811820212	-0.047831802108749155	-0.8035832028525882	-0.04783180210875182	0.28582936810756976	0.2358961078936117
CSNK1G3	-0.7674555579418268	-0.48309314716594676	-3.036691355854458	-0.5170819963965737	0.049127632488324836	0.048502610626028175	1.2142257508008876	0.9746113067107007	0.47260460447881647	0.04383463614251637	0.273451088495964	0.7970293014130561
ADK	-0.5410313623435612	0.9680770600074143	-0.7924187776288526	-0.953597628449966	-0.1311413075556036	0.2679006861524149	1.4389465129473575	0.7485577335511189	-0.9183355386158031	-2.3256010756215155	0.07942779062109892	-0.3048002209106315
AIDA	-0.7906904931431861	0.8854453164507105	-1.5232624929640572	-1.7401995726503179	0.7590413830660827	0.1761949674674922	1.1752800829668615	1.0049934962516782	-0.7084976865455233	0.30866341973048117	-0.47793501868194693	-0.07947694356163937
DUS2	0.5764867248953717	-0.16714095688555597	0.34752373816362114	-3.280188458572092	-0.8416062595581288	0.8926890127936208	0.8552291648923335	1.3249786362405445	-0.6078980565825514	0.7113887385200874	-0.0663226756290114	0.5820543846316741
C17orf100	-1.8975984409443876	-1.067345307457352	-1.0877407167654056	1.11287163840572	1.151073060101431	-9.81020380670116e-4	1.6537649136639725	0.5200207305480914	-1.2748405887906136	1.1996987670483392	-0.2600336756380131	-0.9242251636980865
RPL11	0.04450682249441153	0.29203654592925954	-2.7854668910162417	-1.7006083141084756	0.46577914328832115	0.4978806493218212	0.49645650489961746	1.667731949896294	-0.5452711949829073	-0.950330797293975	0.3059664883460318	-0.23736552131962751
ARID5B	-0.7474533686814095	-0.4198000414913112	-3.736155104567642	0.5182668098487073	1.0337723457379489	0.021509561807070532	2.1474520691122017	-0.0037979654020485754	-1.2998524647882346	0.7461906577359478	-0.6539198274090212	-0.6049347459313283
TRAK1	0.29861326892177004	0.3656895147264361	0.5080889212527243	-0.2937944845618481	-1.1621046135721314	-0.2908118197277884	0.9312836088111034	1.2006685895294895	-0.5827106832162736	0.7199020047438611	0.4956815764433294	0.09511943652759847
PWP1	-0.9360533939820985	-0.1344785042380495	-1.5261963102655611	-0.6584004440703024	0.0287066536647389	0.27217842680075327	1.3869940973708692	0.7237477279360305	-0.19915153794479643	-0.19076782059464215	0.10624300896871729	-0.16588523841117775
SOBP	-1.0133890119865918	1.1009364126851942	-1.0133890119865923	-0.2851740784047916	-0.2585018930361696	-0.24759605442039345	1.9199745243376458	0.07590676066519753	-0.19099309522385102	0.027922828666322896	-0.2408459526220424	-0.28517407840479114
PRDM4	-1.199981288179323	-0.26582195732335867	-0.9640060316867229	-0.11144498592931192	-0.1774695643481481	0.1641776168918832	2.005571745849969	-0.042683682048701765	-0.6639811599944963	0.36464711401791794	0.04884494128137527	-0.251791768673137
TBC1D5	-0.06814705542181583	0.565134344079786	0.05057816669722589	-0.28100313194280035	-0.4676816801271847	-0.458708903301326	0.7207141822813579	1.1628054249896378	-0.2986805598691101	0.18834981674227969	0.1042572900325086	0.7330611741338644
NUP88	-1.53148978712316	-0.19516563888663155	-2.76517997073189	-0.4988758320165534	0.23428848522510687	0.1432543664167833	1.8610800604512927	-0.02971636820902468	-0.09038499915337202	0.2757940570664381	0.31948115456617743	0.3450058962589386
FBXO21	-0.8770600898904852	0.375687879707536	-3.2684910250769144	-4.195898776189464	0.5915985259369483	1.0485864379057999	1.0642326975679324	0.7528540581259255	0.07625066584644599	0.5923703229348534	0.1619705050455645	0.863358402569304
NOP53	-0.14873955510450187	0.27937872067303643	-4.474491934507155	-1.0662868801124563	0.7557471335900336	0.3055267673990284	0.7557989287924072	0.9940534146990609	-0.07542803271665441	-0.9207229477165733	0.17684715522809163	-0.07841006392823324
ZBTB5	-0.8905000549464182	-0.07313519774884725	0.38984275757599257	0.06267570800051898	-0.1792337863625592	-0.16960401135673686	1.1776690492100548	0.5665102573980354	-0.5785254171870952	0.22238207125258924	0.04679780968250962	0.2996591157241255
MGAT5	-1.8953104811025685	-0.31424042924338097	-0.9366445609457333	0.29014091003016923	0.05309727475261115	-0.005537593014996789	2.284337187372668	-0.5715225035248159	-0.671124356717556	1.2923407503345912	0.08957979823364402	-0.3021094725250806
AEN	-1.343979931223048	-0.06512115854619498	-2.4847460842309386	-1.5463465039420123	0.28985328703646385	0.544226735456123	1.4705487510995443	0.23239183347249703	-0.3678570530737259	0.2078887855499416	0.5769228796374005	0.020154242396600575
GABPB1	-1.0537180112631432	-0.6747592527747174	-1.908180098154277	1.0725992911392777	-0.7835322516879774	-0.05041969104213184	2.175470677049855	-0.5391492280105785	-0.25173169752263147	0.08795173508019127	0.6843974230569897	-0.16948254691312092
EIF3D	-0.09683967947280969	0.3269862918322852	-1.4350552888063033	-1.1020159484482634	0.14986261434222153	0.18295506904128972	0.4001484415931522	1.2232779602773203	-0.18480017841892576	-0.28648411199147983	0.1724615483793939	-0.0376727153841101
PRDM2	-1.1349578170905685	-0.7531597557427322	-0.2952941516525005	1.1066836303976693	-0.5964785713494133	-0.07629546545982752	1.5948747881633705	-0.07031153727461659	-0.2759352537286118	0.08340121559315294	0.48800726448881615	-0.23164878930236066
PIK3CA	-0.8640425295160432	-0.025714617077793395	0.19218832605434835	0.752549362903738	0.031479490201495694	-0.1962148596673557	1.2303368268816428	0.2862071539846407	-0.4656293697523594	0.016985912928590086	-0.3368014199795787	-0.4569892135261122
PROSER3	-0.12290649428011433	-0.22316099138881929	0.8539290747046552	-1.2787329244076875	-0.3511683523109874	0.3963872923263748	0.6972070162539045	0.8051911951173234	-0.5745004113549566	0.3113795027690218	-0.12784461632853242	0.10900635544608739
RCN2	-1.7919715566153867	0.335025894980255	-2.194630893963557	-1.293969931361326	0.37104576702734304	0.19162513333663123	1.5417966404736205	-0.07599766416757792	0.21682820705001227	0.013050180981011295	0.28553167841227217	0.7033892628183689
DDX47	-1.329208468168667	-0.13811502292084135	-4.434619954914832	-0.2577376463183154	0.6892813539990341	0.1784651862285781	1.605959824340435	-0.14693837091731998	0.0843009700200481	0.18843330395366298	0.34947459387301577	-0.1408292075737465
ATG10	-0.5497301216744768	0.5508079406360525	-1.3298915054873754	-1.2957219485791829	0.09177339280165304	0.0638341111132602	0.9189917038383009	0.475763797994448	0.03916570243432629	-0.1877273815852989	-0.08967295753015854	0.7180163592570797
NPAT	-1.6392518389876525	-0.2682888868825266	-1.0156022865400922	-1.5285737833423283	0.9715342436014297	0.5146064761548623	1.3554809241106955	0.0137978885129586	-0.37751650278061283	0.6745612795736724	-0.5928625117804239	0.292688516674521
SMARCE1	-0.18405053290593404	0.017946282121759083	-2.723362210060247	-0.42341962041754116	0.14624830399799515	0.0938563369093483	0.8262868893724745	0.4761175793502792	0.013101822638610016	-0.2145622212026299	0.1885932989099235	0.1020069807324544
AP4S1	-0.4715644888745027	0.16444797169770528	-2.008077088598827	0.3317414646797645	0.19242083790192202	-0.13277036283916518	0.9106439131527634	0.34710442006710585	-0.04904444005032786	-0.06707182312969118	0.051577886275472294	-0.35321900167825027
FKRP	-0.3926429277102877	0.010773998254420233	-1.1799660564273353	-0.39480054332149167	-0.04974104746472041	0.0649064589927782	0.8363089767620518	0.3221512568642031	-0.07139668325009732	-0.02008795302199262	0.06461724857932769	0.1653823297083925
RABEP1	-0.3325027135327237	-0.2215956811702108	0.5920373770454935	-1.353654085348675	-0.0161820346470269	0.22035229544377244	0.8301602217600862	0.30300221215200995	-0.5430866622494692	0.9290206597939914	-0.45894589325292745	0.8654540320302393
INSIG2	-0.7234845568419527	0.03816372868750273	-0.6821029867341165	0.040098060414560356	-0.10021550823421448	0.07418475172360334	1.0935338172675855	-0.02622437943604705	-0.0778810385748506	-0.05261341797023311	-0.035144200689755066	-0.3747127918443658
STIM2	-0.9583422353461749	-0.2220268273837389	-1.006877482168057	0.7907123354413549	0.09724758987457242	-0.1732334994418735	0.9586426796849934	0.0839410058238319	-0.14418852827806336	-0.025255832560658664	0.25833619987029305	-0.18943685095051843
EIF1B	0.06599946314990264	0.27348540955243755	0.305247383681861	0.003643371022831262	-0.37623137454472755	-0.039074427488929864	1.0037775769899413	-0.012581049683123346	-0.955236902670905	0.07009006615044155	-0.12420867860180491	-0.2881499691408449
SECISBP2L	-0.803911229754682	-0.040563833148079396	-0.8174535817666504	0.013749148298937511	-0.2836457390785765	-0.022860891314718135	1.256130535409524	-0.32916656697807545	-0.07076327373554818	0.2772094389682329	0.1744241185385745	0.15764415653750663
GABPA	-0.4991839810560802	0.10560193387636607	-0.7872353235398689	0.0858303332551132	0.05854760698826391	-0.085313056021036	0.7109551095303528	0.17964319332346212	-0.1848412090241382	0.16884842759571672	0.07244041957248548	-0.1201419870726621
NGRN	-0.5287518065747576	-0.29481358920879713	-0.24840683240731445	0.04566634464363902	0.16961934765924927	0.12734886564015158	0.6330738947494355	0.23838588104135194	-0.3204549281764484	-0.0397765198191804	-0.10171812149435702	-0.2349792763239522
INO80	-0.07549869310199117	0.09245726094737779	-0.5626500131983961	-1.166299084352752	-0.3244232822484374	0.31498841106791337	0.7949886457592594	0.05879234217395535	-0.2334769548226358	0.09633823717998835	0.038307045976088104	0.2732438011594376
ZNF672	-0.0845561852843546	-0.34738115830691846	1.3403957954693402	-0.36047797763895734	-0.41686797804498477	0.36478812547439105	1.010981318228461	-0.1581699968171466	-0.7634882764941329	0.09825816268116894	-0.504431924617815	-0.3674078809107638
RPS6KB1	-0.43696212160908054	-0.21337077453464826	-1.4862489414909001	0.013690937239800713	0.27156976751969913	0.050904003598158776	0.7316278073480819	0.09222007788861397	-0.10533182984568548	0.04279607491462567	-0.07493990128813761	0.02839566514801395
ZDHHC6	-0.6427117112881559	0.21957275624074502	-0.04190850610807869	-0.17388337992586025	0.4312505186919207	-0.16625869867183546	0.6388618794500837	0.14777476400900325	-0.33406205937286	-0.22993965198443567	-0.4469117754734624	0.637583174202732
UBE2Z	0.10892293870819765	0.03145744865664968	0.022709044427117853	0.2177754200675864	-0.3993147881679813	-0.13022494312890137	0.6272266783184539	0.14359488637403572	-0.3861575163798644	0.14710115540493174	0.010790618970395143	0.0017024485397652
EIF4A2	-0.2396424487660061	-0.4045854687719593	-0.1432702883715192	-0.03689340222970294	0.20098333924286393	0.18199298231704475	0.36576851679665334	0.3449381515680816	-0.21085577574581932	-0.33280510628011317	-0.25348494879944866	-0.07182014540967385
SART3	-0.503018271992749	-0.19928774767332738	-0.09789422414853721	0.04143766369331884	0.13156573299905902	0.05746420501152072	0.4480924087148017	-0.00894833399835493	-0.13421354671758917	0.07833466446559001	-0.05921689853231563	-0.027774859309686706
GZMA	-2.484971263672273	-3.2954903131964937	-1.0178553192977247	-1.7627595165254306	3.0314290422622725	0.7672249619783409	-2.198354126661092	-2.0108691278643214	4.879331861880599	11.814061856828026	-2.3822502735911284	-0.3831214678123287
NCR1	-0.7609013534688724	-2.1919243145758287	0.9744611341389566	-1.128969681934669	-0.13871602626992705	-0.1612495727442828	-1.4125352419752555	-0.8208452276740611	5.032602230128149	11.250282368347214	-1.4389489828963133	0.4116207154063018
PRF1	-2.4290045161311253	-4.808448047365291	-1.1373161395294606	-3.5041596459452595	2.5680486073129387	2.9630279606296988	-2.5179720968817514	-1.6894317755987411	5.432084587690827	8.287361138203652	-1.7545931721461778	-2.6821649838554245
KLRK1	-2.5303803209764992	-0.371495003447156	-2.1290523590913217	-3.3859289184348684	1.324687432433127	-0.029411318154405536	-1.087842927965832	-2.7495330105616045	5.584897898987946	8.081943161307926	-1.1955430102049838	3.0875760800674983
STYK1	-0.9544899182289291	-1.4473395719551203	-1.1986665713014173	1.5927362458268708	0.4019885407959856	-0.669518562340342	-1.1986665713014175	-1.2962244133944163	4.847508460613632	8.714267119064367	-1.198666571301417	-1.2490421142812322
S1PR5	-2.023055072345081	3.7039074051754954	-0.8599016692104782	-0.8811180894737061	1.818006282490478	-1.6201508076106477	-2.3022744704289155	-1.1833331880926443	5.449392164625293	8.110110875049804	-1.4668196243647031	-1.2169695865886738
IL2RB	-2.6055138551061803	-5.872231344093276	-1.5019424051281316	-4.259331034421561	2.6315496236327123	3.921490258316093	-2.413412737535146	-1.799127048532612	6.0212557804080324	6.863128469057448	-2.0528641481369214	-3.02061817575453
SAMD3	-2.35027216723992	-3.3730845144847503	-1.6307075489888359	-2.7597800869040907	3.392905914000928	2.093182742011021	-2.6031662707223524	-2.523388955740554	4.8698297805836885	7.9160448089500095	-2.3012642942147084	-1.8697619925655506
EOMES	-2.7595179194007784	-3.906174893466714	-1.2003492389398442	-3.0856777496603174	2.982356739385253	2.7289501748151856	-2.3177034384484148	-3.553191622431666	5.0658732040873025	7.659059012959054	-1.9562332505823914	-2.48095542983389
NKG7	-0.5414062282061936	-2.724108627037276	-1.9354746023912208	-2.9256525196041543	1.6673554553068166	2.419450704963245	-3.053478327031302	-2.981036055091333	5.434379061625088	7.218510040322206	-1.4030508343323091	-3.321898092506271
B3GNT7	-2.5852166322274934	-0.8399743147228769	-2.3606641815597107	-1.6554181693020686	-2.5871435089992945	-0.26310383148312383	1.587721737895992	3.060668884083964	5.3914248803839575	7.0647615600218	1.6272922507395444	-0.26721117008296863
TBX21	-3.3456347125711066	-3.876227153664898	-2.1631600367475974	-3.672671538644634	2.324251358585974	1.8915526226875463	-0.6799553931537752	-1.1381516904419282	4.642293809308693	7.466825618479859	-1.5864880555617809	0.5928005836951469
ADAMTS14	-0.35984487683898136	-3.3260339246817168	-0.599307344040436	-2.57204622189737	0.016389312186604686	1.402121200105009	-0.5993073440404361	-0.028951110127164115	2.6285106417469333	9.332613905683605	-0.5993073440404358	-1.413195978329625
IL12RB2	-1.7666649640063508	0.5136683115187918	-3.1015318435495325	-2.245154613792721	1.3346143080958848	-0.6860559953713256	-1.0551240507850952	-4.212209378702684	5.011659912489855	6.629259079451692	-1.1845999940620446	4.132928584521693
CTSW	-2.523379551421175	-4.6222881095853525	-2.544042201329839	-4.863496087579232	2.3238565778086113	3.6734142098220173	-2.475365107949784	-3.8281583333447475	5.231391221300071	6.047350259349315	-0.6138310795786385	-1.5745765065434758
KLRG1	-2.208209228106679	-2.4184277247953903	-2.8400579517034146	-2.0139492540808366	2.872038067479441	1.1292450595079386	-1.2423386807936425	-1.3089753994636297	2.358110522156887	8.419686901903399	-0.9420836267675297	-1.4237705209372984
NCALD	-2.555654952400125	-3.190845343196439	-0.9518242905165363	-2.3310854716152654	2.5559517650806307	0.19692663049914283	-2.3459621398387567	0.1907938261852202	4.918404828672523	5.715463487687254	-1.5198267338726266	4.542061043284749
HEATR9	-1.310075765399068	-2.1426461924259397	-1.5648353993822264	-2.2343989605971237	1.9502485338742181	0.7615997701934407	-1.4777979090813251	-1.8297690675484974	3.2233588872109036	7.346810563397659	-1.4188371351722777	0.7606479008362508
RAB27B	-2.5197709235547023	-0.6774680715518575	-1.007804370261675	0.15818419765386407	2.265885052650632	-0.249311980499898	-1.6130230899254236	-0.24321572453617746	4.735012218353511	5.813863937980784	-1.8239881890289344	-1.0091503738757222
FASLG	-1.3687106533881899	-3.2885793457868875	0.19564628778949153	-2.4925875921784266	1.2232766031937272	1.7576739266959949	-1.175752089014841	-2.686309468181049	2.961614971546082	6.931596911029338	-1.2343983524571567	-0.48158902126015335
SYTL2	-2.280006586514732	-4.284336575008382	-1.8509272949850357	-3.7174429636424184	3.266775848941851	3.55190018511627	-2.0713687395891816	-2.3928177589437847	4.0641364002638705	5.825237860206086	-2.1292375119237397	-3.92114148312003
TXK	-2.3702270740853186	-4.866237213735756	-2.097672166875675	-4.137407486835794	2.9867792443413714	3.7887801646615804	-1.8112679109735195	-2.147425869576982	4.400508264105814	5.483662296303018	-2.07079777956148	-3.3177718211520135
CLNK	-2.400216823277162	-1.3183460473016313	-2.242292689781205	-1.145641373217535	-1.271089709428892	0.0404870896274638	2.304067164570493	-1.1094211477594302	2.236487642598478	7.487220715330228	0.9463310567166189	0.34513298848349583
GATA3	-3.124613353159499	-4.320849840999692	-0.7431182914129871	-4.035215088646005	3.9235872243639593	3.9081828669943945	-2.496388095744721	-2.307783140070832	4.850139617642617	4.343448642058409	-2.7734024599342084	-4.116466824502821
SYTL3	-0.8532721381529487	-4.08166847204044	1.586548163762276	0.732789072719896	1.8513483689818901	1.5754826299275975	-2.844952316591082	-3.2655832659037474	2.7199038360823664	6.244009363633709	-1.1628748373883255	-2.7678244695945544
CLIP4	1.1389320545984707	-0.5761658940983065	-3.3170603548092314	-0.2740976080089861	1.4828283702888139	-0.34605620519553615	-1.2537729397143944	-0.30358734600823234	1.8821962259177325	6.937286945179419	-1.7472035189318909	-0.6572297256425084
C1orf21	-1.0739560025655401	1.5137701077893009	-3.0642169249694575	-4.42799200155741	1.0044960516126076	0.8089097156339274	-2.6923106979624487	-3.93316769803667	4.984609988862409	3.4680176924232518	0.46868827373266025	1.3682689809231616
IL18R1	-4.318169835304806	-5.30889374410095	2.3719712701080677	1.2057336153633988	1.3805958253583217	2.3125114029796245	-2.286778854837669	-3.2615271803094545	3.505318116860142	4.9275662728131895	1.4389938625181233	-3.9283249650640366
ELOVL6	-2.402139537435759	0.44241391933173074	-3.509817930005108	-3.632510070012959	3.0114840105245677	0.8844794078717901	-1.7458896211647255	-1.5170731233075239	5.659859910641419	2.5595359960377246	-2.4432274481527614	0.7259951581695827
FKBP10	-0.943812668691174	-0.9743399245360292	-0.9438126686911745	-0.6593746083169952	0.25801432527156015	-0.31916959127291517	-0.4148059363189768	-0.9547223654716424	3.005653967226028	5.197909931290079	-0.6931198444831688	1.6056563814619786
CST7	-2.318545798368783	-1.5715921289680341	4.308393746070961	-3.720582138354279	2.0670732641262664	2.276302769863351	-3.799589635957205	-4.409200745582872	3.556245419820981	4.2988266396085315	-0.6786576146201899	-1.1117626254827646
NRARP	0.9556356345121289	-2.4822471023910877	-0.8778656947486769	-0.8520263884320447	-1.6600762553028257	1.1894591327440174	-1.2143728892404884	-1.2880891718337075	1.9166525497592222	5.931871956650776	1.8109472229738832	-2.0783176871499043
OSBPL5	1.9645384077348742	-2.9115882687701617	-1.8193218817251309	-4.561172704890962	0.07375484987404235	1.9642068991344068	-3.7584621365847246	2.5252459042727273	3.862688628496314	3.9217768037629956	0.2461288917838684	0.12880250993619502
ADGRB2	-2.128603750963558	-1.9867477195755128	-1.9763071105593188	-1.8000224041675659	1.0017053927710586	1.471843648226839	-0.05292346328806144	-1.6657571107097149	2.9966518628027634	4.6922335085219125	-0.5353968495710073	-1.7204576061988373
GZMK	-3.0344347526458124	-1.4427182304212467	-0.007233082828662918	-1.5199261349701487	4.308185645353149	1.152848167364811	-2.8609501675205986	-0.6481389763525331	4.320469315985927	3.3531390035485296	-2.933408453755665	-1.5199261349701483
YPEL1	-2.2870210314157906	-0.30055204544696923	-1.4643712696546825	-0.515532334109838	-0.13247989130792348	0.00912477746326873	0.5756733615892707	-1.7008199601175966	2.7685724498995556	4.820485930466761	0.4684015428202675	-0.3722055256924459
KIF19	-1.43477031835533	2.0252471537038614	-1.330151628571048	-1.0866219345632504	2.563074121062733	-1.1426537621637893	-1.3491048773655798	2.3056408989936523	1.9583217284206293	5.5430987059033345	-1.5136662456579124	-0.7616925825042533
SLA2	-2.516448600559667	-4.032738377315774	-0.6675963811427525	-3.622060300015896	2.2132647137789356	2.8371192030417287	-2.6576543219661604	-2.184464434563068	3.7970060491886173	3.5772919713197013	-0.03407335152246275	-0.5626925645477241
CDHR1	-2.065539480239593	-0.8358756378117922	-1.1207903718773058	-0.9977741262134998	0.41114545543538256	-0.320925005861715	-0.9431581055529469	-0.997774126213498	5.888413903138588	1.3684975926450522	-1.169587392616303	3.8488129362690193
GFI1	-2.139623345418652	-3.393531573165854	-2.2803145472337794	-0.0015233359640799045	2.7412065819027016	1.7543774776723897	-2.8103670014637676	-2.3411097380672197	3.81137661223158	3.361043260283529	-0.30967225840612544	-2.434894308102813
CLDND2	-0.2991649945351923	-0.6822982205451781	-0.4261527523943021	-0.8913127057064982	-0.18601204282850056	0.37341788885532656	-1.1497965369569685	-0.8913127057064965	2.401409488990453	4.407427785031908	0.3462940711311054	-0.8913127057064978
PLEKHF1	-2.655967466667378	1.4138395220718185	-2.794860473483946	0.3240565473243062	2.6248746219671064	-0.5753391752303113	-0.38349157172933557	-1.540582057898848	2.692626828076229	4.113275361726431	-1.3810848712991493	-1.5918340550867338
CHRNE	0.6017270635496604	-0.9215047709955689	2.2432661751431624	-0.955355378920932	-0.4720626920658281	0.121485293676662	-0.845691187285045	-0.15645103986474973	1.1702672233260343	5.616419049211204	-0.7581525239955204	-0.40063495450512243
P3H4	-0.8824985742297341	-0.9914538305423916	-1.4979499654299122	-1.5907476687486923	1.316003608399058	0.44669650948199824	-0.8918706040202046	-1.438118446413985	2.276075344648155	4.503546799044684	-0.9620154370245495	0.5538020346932828
ADAMTS1	-1.211315641159268	0.029588934355305962	-0.16523473405053304	-0.09703643996832079	0.06189561396284814	-0.1835415908025826	-1.3300130232745435	0.3508539945358429	5.034679380210398	1.68690443032903	-0.8824764520310928	-0.18354159080258325
CERCAM	-0.15355364617682446	1.0074543270934786	-1.582540030779102	-3.067789127423368	-0.25204329156336097	-0.21077035691423265	-0.45282586794162005	-1.248151073446497	3.1963678275554357	3.4653161058497295	-0.5737576661479329	2.825001111950149
TMEM198	-1.2231004878182685	-1.0370832359572062	-0.911270752420615	-2.700494318120846	0.6548423794503675	1.0050952775712818	-0.7593935373247004	0.944199769421154	2.271562787537716	4.3767303095719186	-0.07651053737213213	-1.0744798186645859
LTBP3	-1.5679639184218084	3.393041116992587	-2.882723908341379	-1.6458952367997544	2.082685681731482	-1.6067180494568023	-1.1887677915682342	0.020287240239272614	2.304899045017572	4.338145378902126	-0.459612936554286	1.6269370679672617
EFHC2	-2.4375325353302553	-0.7092949620052081	3.401668395835573	-0.6319877207283543	1.4623234965774334	0.41953010108612476	-2.1380685935113632	-0.598870575898254	3.702720417502359	2.8762558108996803	-1.3106522493414507	-0.8048889977448694
ADRB1	2.492924797728371	-0.3524902072641893	-1.7904352964113381	-0.859928342953204	-0.8109203830535915	-0.1526906039115563	-1.569416493918104	-1.17886388366993	1.422325546111845	5.034026611190735	0.21053433663670587	0.5018088772119128
PDE1C	-0.41377928580915085	-0.6014129063213152	1.56931588625502	-1.134358961504585	-0.4137792858091499	-0.6807626279271667	-0.3760752935013586	2.3616760589286105	1.6462715097330847	4.779254134832188	-0.41377928580915124	1.756243216567118
MYOM2	-0.6603252061775091	-0.3635224384367395	-1.1209280900708145	-0.36352243843674126	-0.8562901795980807	0.16439526906281354	-0.24396508873701184	-0.3635224384367395	4.463966008586775	1.9565397934281556	-0.5457352605145666	-0.3635224384367408
LGR6	-1.8022083175471384	-0.5296297552456666	-1.3650237599479151	-0.5810457349164468	1.7101552954021761	0.09301905430700354	-1.171194090605498	0.07662257846260201	3.996391135529485	2.3878116692587623	-1.5719180577359269	0.06171989415447482
MAMDC2	-0.22201990905777896	1.5554639321333799	-0.4780681314216926	-1.261248723106471	-0.33557149937655006	-1.0912988709291847	-0.4780681314216927	1.2458724177396512	2.604333934912788	3.5782700612501457	-0.40758083882219515	1.5118014306814773
TMPRSS6	-0.9502370044440817	-0.2819613409405597	-1.8263299624175253	-0.28196134094056147	0.8229051252589815	-0.1433175854806596	-0.41155380151817295	-0.2819613409405597	2.421420141876209	3.6841927523103246	-0.7018675187806185	-0.281961340940561
RNF165	-1.3178505469009163	-0.0987681719180818	-0.6443089237252344	-0.0841401369283629	-0.5132343736238509	0.10504602080275127	-1.941485306216134	-0.1682689211454127	5.8124262831269276	0.21316352355356494	0.3942821956878657	-0.16826892114541403
MYBL1	-3.2250001712763696	0.36575900883679396	-1.8734965622961741	-0.5852238813706189	3.3834663848902307	-0.35069349277768613	-1.7868013882960008	0.8637383746305412	4.28113752605199	1.6892340811508697	-1.8214927838530195	0.4554850520207766
CABLES1	0.2781923862245971	1.9835688592659564	-1.2486631255000544	0.15039832556598529	-1.9827546613735212	-0.8910981470409668	-0.23295385038837246	-1.077185231656793	4.326412466785396	1.6201100522119447	0.2653939651204576	0.09197940063837884
GZMM	-1.7676528359855879	-1.2757489781492941	-0.38538831688413827	0.7006895789569269	3.2088618680747394	0.5184372936008983	-2.7381625253401354	-1.650674408747173	4.075172018239503	1.8211757330598375	-2.4327776809531843	-1.2964107377713745
HOXB3	-1.831703845708178	1.4549077587116137	-2.024837546154351	2.2917785014119763	1.446522752546986	-1.6397910799214297	-1.1218691764824418	-1.0524033620851767	2.0426364126600736	3.8475256655501586	0.4561404830728015	-0.4584262222321562
ATP2B4	-0.5771898700970072	0.9777151749537986	1.3522239489233396	-3.9098156966120037	1.0070794305405664	0.5824185869484736	-1.7452152337422258	-1.2131895594566866	1.517563837085169	4.281257873883702	-0.5304620538549544	0.5344422774799025
PRDM1	-0.2796275397042986	-0.6058936753101426	-0.13468615988508117	-2.0932219965326757	1.598801799633965	0.5499851242561912	-1.8786603469604677	1.0963352883790551	1.032512716829177	4.699712464854364	-0.5371210781737791	-1.0492908658772446
YES1	-3.3484353529313235	-1.114026450449348	-1.9522349594813182	1.720649081817587	2.9773129438120525	-0.04020032497040779	-2.025931752849647	1.914629904782008	4.404740652504716	1.2386954693849193	-0.8990894755548151	-2.325795334254191
CMC1	-0.974856852277964	0.918936000236093	-2.9550409630810845	-3.850083487302923	1.2060441895466747	0.8806124543124795	-1.4807062723547086	0.5370220707724682	4.401973338521781	1.1643973752048922	-0.933648222006998	0.02356169036164879
AMIGO1	-2.82495366706265	0.8547963360205552	-1.8884144260742846	-1.645150707054447	3.6832047517495248	-0.22299975962860116	-1.463124521346315	-1.085485462716958	3.120434347523603	2.412907972183839	-2.184186305240192	1.4138193403318031
SERPINE2	-1.7216479373108227	-0.8451004093694713	-2.2900067561434514	0.849204630011037	0.4281552767594909	-0.31010133383748034	-0.01140355066931839	2.067447726517964	2.7503375730633914	2.737699183327301	0.13993480029268462	-1.1683244505350594
DOK2	1.0659938132601174	0.348919899736083	-2.423097347201293	-1.0932901402964994	1.4913454658842908	1.1142515894277654	-2.4166678685513983	-1.1902525203592176	2.1331756848521684	3.2491406345321154	-0.9198078265585015	-4.3698950539568875
LPIN1	-0.9783985853379646	0.16872528979317236	-5.184900926020691	-4.743666978753953	1.4731157883072328	1.055456829010672	-0.05025631882871773	-0.7379670999209678	1.294779865156695	4.077116758468581	0.2286408881716806	0.971010388124677
LANCL3	-1.1886818679821125	-1.4941990679962984	-0.4747596015875499	-1.1103190233598546	0.6512791334351876	1.2285410314446463	-0.6750016294916545	-1.644323185020499	2.355146889679478	2.9181955775727877	-0.4490658380255134	-1.6443231850205002
PTPN4	-1.9667789177808506	-0.8750910722284646	-1.5523109541350884	-3.1569314034291667	1.7173869094398333	0.7429089945122032	-0.050955333362512345	0.6370808048583321	1.851738948194744	3.413684799108375	-1.0857908402286764	1.0510149334542784
TIE1	-0.14987449095650204	1.0503242131280506	-1.2866969611488988	0.43172765411439157	-1.3699857944312683	-0.5765301380306141	-1.4546880311502142	0.27684941178963896	5.4247532517171075	-0.19106071442228267	0.4461154650101522	0.04014840257511665
MICAL2	1.616880329564123	1.1713162280598064	4.188551404948824	-2.7008369800576335	0.21278392566210505	0.4029091885851134	-4.711317290117437	-3.491154415594745	2.6667021417650103	2.549759759701687	-0.2363754523288492	1.1533417016028158
GPR153	-0.03944620364526904	-0.564390158475667	-2.171835413224877	1.6085223316159931	-0.0703892257678826	-0.2488423698076286	-2.148912561982298	-1.0161485232211414	4.093734976819037	1.0833888554571598	0.6025925049476488	-0.6044489465979841
BFSP1	-1.013127781488661	3.591525379329952	-1.1462401900015005	-1.464029069685095	1.0137569791190484	-0.8903771094837071	-1.0736935501969538	-0.6014514839988112	2.3247309899803796	2.841032795181588	-0.37729447129880306	-0.7495266821238462
CLIC3	-1.4902691169396178	-0.12285823558348612	-1.4908320302783593	1.17772605454762	0.33718582449871426	0.010970576260927956	-1.7174854253612026	-1.5588253276652126	4.017018882701131	1.1479947320400818	0.741044379115604	-1.4207687356773477
PPP2R2B	-3.112273020034678	8.881784197001252e-16	0.1576131010186128	-8.881784197001252e-16	3.620991232291133	2.220446049250313e-16	-2.5828364489531332	8.881784197001252e-16	5.163408695037997	-1.7763568394002505e-15	-2.864456052755621	-4.440892098500626e-16
MLC1	2.230139996838937	8.881784197001252e-16	-1.5424763609710799	-8.881784197001252e-16	-1.0063911773807475	2.220446049250313e-16	-2.1557288782413355	8.881784197001252e-16	5.150268950454523	-1.7763568394002505e-15	-1.3464504067848253	-4.440892098500626e-16
CACNA2D2	-1.8816699415853038	-2.773274440443997	-2.697671844312951	-1.9582360413709083	2.042910880179974	1.5660175257463878	-1.4099351806877887	0.3497069998888864	3.2435523405566684	1.8975336304414603	-0.5860977050063984	-0.2904246954283658
TOGARAM2	0.385988753331404	-0.7341649422364931	-2.00562434821492	-0.7341649422364949	1.5182659609641433	0.14755349654741792	-2.992204984545859	1.9380090091462683	3.7885322021469188	1.3449824924035951	-0.9818184246691746	-0.02921491025512335
MFGE8	-2.350432848768776	1.7730994910364957	-2.5056774434943865	-3.777619887529329	2.1786904210403226	0.6229068265697806	0.1714004870430702	-1.0140051497744207	3.4628475700086625	1.6542820099652364	-2.3574690978466433	0.19501485836472132
BNC2	-1.331734592274601	8.881784197001252e-16	-1.3013633924228225	-8.881784197001252e-16	-0.017237196498647335	2.220446049250313e-16	-1.1249523572595748	8.881784197001252e-16	5.088277156954674	-1.7763568394002505e-15	-0.43473751978851705	-4.440892098500626e-16
NMUR1	-1.2450827131052877	-0.2212959389519069	-1.0149912466177082	0.02141747205016664	0.55915780108486135	0.14834046275699758	-1.5739713368017731	0.22419099349907623	5.119703420178865	-0.27042643161661406	-0.976824526534088	-0.27042643161661273
B3GAT1	-1.6141021118560162	8.881784197001252e-16	-1.926905779945983	-8.881784197001252e-16	1.510107838873906	2.220446049250313e-16	-1.2099479486785245	8.881784197001252e-16	4.719101841575015	-1.7763568394002505e-15	-1.7053674120508395	-4.440892098500626e-16
SLC4A4	-1.6568931149066657	-0.3874044608868387	-1.8340949988300415	-0.16538819704797506	2.168601785310157	0.36794624877382565	-1.8866447245340399	-0.8623207546156271	4.091638020751765	0.5776525673679324	-1.4215019085358995	-0.5002619145692349
PDGFD	-1.439052488069873	8.881784197001252e-16	-1.913500026169243	-8.881784197001252e-16	0.716464254360438	2.220446049250313e-16	-0.788945159529356	8.881784197001252e-16	4.425411282506651	-1.7763568394002505e-15	-1.0237528835579928	-4.440892098500626e-16
NOL4L	1.1840651561735698	0.060355798294231856	2.6034277572768088	1.6407137321022032	0.3041164845174057	-0.9886389216945305	-2.5921280748846187	-0.4825244358696381	2.3797183749892867	2.0216331777217933	-1.4716387837269962	0.6333970202573929
RASGEF1A	0.6035007308920382	-2.0202638628911638	1.7449626679585097	-0.127643550209227	-0.2677870433219425	0.8010557627937621	-1.8091847283636677	0.9545560646137361	1.0654906559328556	3.325075281184124	0.3377859800492421	-2.1221776044233933
LLGL2	-2.658708630832409	-1.5007059837878374	-2.546094047838057	-0.5196892055547848	1.2859107076689429	0.8047758849707756	-0.3991878179211526	0.17352848721673908	3.1087116917805218	1.2717149858981864	0.148582795302604	-0.9111324924266279
RUNX3	-0.6021475247865745	-0.840409217983495	-1.5650998164997052	-1.8343323133643683	0.9668442265290562	0.5922376532511271	-0.6812323550286226	-0.5830594324068707	2.177842644173419	2.0030209508627257	-0.8853520747033662	0.9331809247893603
DTHD1	-1.4703429376751487	-0.15934088430406276	-1.4670516679241907	-0.3621213196945341	1.8269512499384861	-0.28927859645896703	-1.796453230529722	-0.3621213196945323	4.229022455824669	-0.04886972968432257	-1.4784919095388316	2.144803216523189
BAALC	-0.8987990198281423	8.881784197001252e-16	-0.5300256684554436	-8.881784197001252e-16	-0.7694263336161964	2.220446049250313e-16	-0.059796862189780545	8.881784197001252e-16	4.140862830342445	-1.7763568394002505e-15	-0.6642865391240987	-4.440892098500626e-16
ADGRG1	-1.9088468279580924	0.4647329009014599	0.7153413247937831	0.8240168529204921	1.3741771553666478	-0.7605453868458685	-2.340257907571689	1.0736642911124026	5.009355958874649	-0.8853915451946232	-1.2643691808772735	1.0149205436916557
STARD10	-0.13316848916412002	-1.5301047801718952	2.7266181942170387	0.007834654170792543	-0.18012009763315803	0.12313556745518117	-0.4277457736853264	1.66586015717458	1.6919949386783542	2.3385539642994377	-1.4977832408685503	-0.21134414155607884
COL13A1	-0.8941378416009044	-0.11528541422863325	2.288473138491942	0.5764270711431698	-0.8676643870175307	-0.11528541422863392	-1.0855995290679537	-0.11528541422863325	3.9835227710283982	-0.11528541422863592	-0.4518040395275077	-0.11528541422863459
DGKK	-0.9226240908007634	-0.18100719864523743	-0.6667349091071614	-0.27849831831228533	0.2243870202009679	-0.2784983183122842	-1.0056900457782803	-0.0755550837322454	4.031063979159636	-0.2784983183122862	-0.8421566240935408	1.9802782497076852
SLC1A7	-1.1361803767888026	8.881784197001252e-16	-0.9685795026880416	-8.881784197001252e-16	0.7845900245551629	2.220446049250313e-16	-1.0928622577282296	8.881784197001252e-16	3.654475931569498	-1.7763568394002505e-15	-0.9309115279982203	-4.440892098500626e-16
PLA2G6	-2.9200692566669355	-0.6985472942803076	-0.7900867091474567	-1.16400336056771	0.8026743154257729	0.641954309651105	0.16010378541459724	0.7274303336310446	2.968741498384871	0.68498863049293	-0.19150514362685117	-0.4802007383943817
DRAXIN	-0.7447819585747446	-0.34004271550889564	0.05797190362255008	1.0312506320649044	0.255707013564254	-0.6059344857446034	-0.7455452170450386	-0.6684019619306127	2.7462538887324914	0.8231708511183088	-0.7549171205413036	1.309541623550553
RGS9	-1.1412196868035136	-0.6637365235123853	-2.429617768170694	-1.3295717310099229	0.6284698620659924	1.013603541384184	-0.9643139074964705	-0.11423896394838051	3.5199143899387106	0.016499120523482458	-0.12748117117786242	-1.0155818620408232
PAM	-0.7206169867261739	1.1248336497119316	0.43752285920902406	0.8459468518280909	1.210687948059337	-0.1908065750859251	-1.2388834247267173	-3.3661502277143964	1.9763974691949995	1.558384047068813	-1.1922927284712124	-1.289061361643543
TMEM200A	-1.1132070695748855	-0.16442542761270929	-1.113207069574886	-0.16442542761271106	0.9281786902368401	0.013054879811648823	-0.47691577985063455	-0.16442542761270929	2.1053590346698607	1.3753898100212028	-0.6944550201662537	-0.16442542761271062
CEP78	-2.1447183249160866	1.198560344642172	-3.4449845395469962	-0.44709499760595034	1.1800889254630256	-0.2925298461664878	-0.28638870687677265	-0.2153826315787808	3.894021944183418	-0.5227642127503684	-0.5188439182113649	0.411994786276195
MPV17L	-0.2117947187489862	0.33128103406872733	-1.0313330487927241	0.4053401152875208	-0.4364775186555529	-0.4502838685503037	-0.14908227312784544	-0.06330323349368579	1.9814538702319056	1.2916582427548187	0.03238945686283479	0.08202624553627624
GAB3	0.6805594714993808	-0.6901364726350446	0.0481692965674716	0.8114298956485575	-0.3698541341015936	0.002075108469525355	-0.8814886202865002	-1.3518175609074645	1.1271213771115092	1.998446216687137	0.029488461078899814	-0.5135548962882057
TFDP2	-0.18565576535518108	0.9108076854317698	-2.55893237576477	-4.395681659952258	0.2557720084453017	0.9155237252236854	-0.12513928597846402	0.6638826550808608	1.3182451002531506	1.6180523790454089	0.11836516955564567	0.42424854382285915
NTRK1	-0.8291787899787509	-0.07874930724912173	-1.0798001257956478	-0.17445891822971404	0.5811876798100508	-0.01566049092204269	-1.008595665934686	-0.17445891822971227	2.769368778016099	0.13966161401982324	-0.3637576362093311	0.45985295401136744
TTC38	0.4152467585272717	-0.3720991802433568	1.1633064024937767	-0.9101334676373424	-0.13822502932728947	0.49181321377431797	-1.7200179712869104	0.21351846482228476	2.9293215061567714	-0.029840000213143814	-0.8429799977697019	-0.13574311558079444
ZBTB38	-0.51219680477847	-0.4675242411043805	-2.8744849221480337	-0.46684288976652155	1.1662455978536515	0.06037832409670607	-0.44065202428572875	1.1420588578652762	1.27153232073372	1.4936973798548268	-0.3265812840036987	-0.15784071894052443
ARHGEF25	-1.026614298421892	-0.731895090343383	-1.0266142984218924	-0.24122660178609637	1.0354954895193103	0.0569809341360628	-0.9731705553562988	-0.3796562367125307	2.4024689535269577	0.3520604531317979	-0.6165417479655111	1.2455566934403326
FUT11	-0.0032066878213290145	0.9554496584412348	-0.36019692215230653	-2.3882602806177062	-0.019942733178147876	0.2072329283898819	-0.5124860766343331	0.7012345953532906	1.4204234895670407	1.249418671871641	-0.24282341739612168	0.34495758609271343
PRKX	-0.7197745967914759	0.6893362512158864	-3.7923797741734795	-0.4983857272962255	0.8533996606203321	-0.17725784920736753	0.3965782634293096	-0.4656381940094785	1.3196885997125536	1.3211548273611875	-0.26992917316282966	-0.005152705725874451
APMAP	0.20113201493942054	0.34762642290809964	2.3038267641391648	-0.6328433270887193	0.017948965203478374	0.07024623946814357	-2.120927775175762	-0.40871223068339946	2.180187284019028	0.36847284594870855	-0.3474868953881825	0.16696009076570362
SACM1L	-0.5951728775170799	0.005176119339733572	-0.9986671159443882	0.22521534934960266	0.4680983000840041	-0.10237100049766334	-0.8472166738616157	-0.07511924394501213	1.932432775323853	0.40702451350367186	-0.057600285159092275	-0.1020558358226844
DENND4C	-0.20530707921490268	0.5771075262426814	-2.4620901465981286	-0.8666786683709503	0.588979345616494	0.29722859318850686	-0.5764462941267381	-1.3247300566510423	1.3044106437353225	0.9137278106766957	0.1461633817815784	-0.5490565365744491
SPTLC3	-0.9017616929712174	8.881784197001252e-16	-0.901761692971218	-8.881784197001252e-16	0.7588085085256596	2.220446049250313e-16	-0.8142528324816427	8.881784197001252e-16	2.1738211561631644	-1.7763568394002505e-15	-0.4179358966438716	-4.440892098500626e-16
SMAD5	0.31422471295593596	0.08094523727562342	-4.364405510127817	-2.0737325737619887	-0.25980705886059335	0.567307716227858	0.23553064954747283	0.17838076152250082	1.425809158224028	0.7246338263856753	0.6397747343996991	0.2684428458640242
NPRL2	-0.8276060248674647	-0.4774403923039095	-0.5037947657473417	-0.7393475687306391	0.33182712917832946	0.3910744622642195	-0.20082988336797825	0.37056578362179105	1.3163129748283475	0.7864655151294846	-0.1412243753809895	-0.31763155688069467
MIB2	-0.8355554497917329	-0.2231875341504018	0.012272318646792494	0.45134134687949884	0.44859818474849567	-0.03347940209488065	-0.5141576923021838	-0.6691292225701271	1.818332319142662	0.11843663869432408	-0.521758673168434	0.06703318122377966
GALNT11	-0.23561756759169178	0.1707218586809344	-1.3817770273418977	-0.8812690138925984	0.8532026678903121	0.0025688842484503094	-0.8926224783398147	0.5933042193382958	1.920149082394575	-0.05181100334614008	-0.742448315569992	0.78479858782762
TENT4B	0.38449234298559276	-0.4994252508872325	0.28426335672608083	0.19896823470930203	0.04545688740994267	0.1417373790709534	-1.0273594125623222	-0.40180362720273477	1.2763276624302635	0.5647699838221509	-0.3087954795470779	-0.19774717032662426
CRELD2	-0.78209520260548	0.5003924339620537	-0.8036032542874291	-0.36065669512671056	0.17514100743703712	-0.2932371425452932	0.009022449255481568	0.06597258016657204	1.3441744974732488	0.444053562441757	-0.09414085352569083	0.7083318906239953
MADD	0.12252894641421326	-0.07493951686430093	-0.7894411210428798	-0.2901076987494375	0.6647591501943705	0.23381088937308192	-1.2635677704416177	-0.1195303652051205	1.6821872882910491	0.09995648212968566	-0.4913378630909814	-0.3778857925340027
RNF115	-0.5520188947165899	0.18546759588476025	-3.3694921476737454	0.9715439992017075	0.5729247465161184	-0.30388232070330945	-0.06618399226071892	-0.49426748988970326	1.5207704942618876	0.13519676010278703	0.16699724395035442	-0.34045274492300415
DGKQ	-0.6448434218124035	-0.2821842511736641	-0.6021517577479446	0.05312323630664014	0.46142200424228796	0.04300254838700529	-0.22458184542112447	-0.01649226991756647	1.493355031745423	0.13975187442989823	-0.5662830302643366	0.10995152649634532
APEX2	0.3766362124786161	0.1925046003455916	-2.69578975467895	-1.6166896631438858	-0.046001819498566965	0.39427535766468874	0.2707547686555785	0.10438055624658538	0.9888521320913053	0.5842421128890185	-0.17133783400413494	0.21486482897088421
ZBED4	0.13617942906598327	0.1446264131101643	-1.7848393831573912	0.03150562471491236	0.08311012445465735	-0.1719442751525253	-0.5225330986799265	0.12970518455600333	1.496148903900316	-0.04700471459991018	0.038525881628795035	0.38222880889444033
TMEM181	-0.36762593560569506	-0.06214344843571699	-1.187799895794493	0.2851666947383822	0.8757493641877432	-0.05171998501398489	-0.9612930754023383	-1.507003861425039	1.212527772968409	0.21694901955283985	-0.14185809526820556	0.5173724915380422
PPIL2	-0.2967619468788031	-0.32284448097325297	-1.2467767866145951	0.04805125636205846	0.053477382312764554	0.03171357246115808	0.1142204221204518	-0.1947481114460614	0.6567147757435245	0.749962983693468	0.1550789870266477	0.007728110948459044
PLEKHA3	0.09343486953236965	0.23638258071161392	0.4761972087046618	-1.9283375733500265	-0.24826718328721215	0.45031323250287214	-0.25071183583135315	0.3656819463482961	0.5134517498271659	0.7152161741299445	-0.023075420350491958	0.1962304987070107
ALG12	-0.6980240055788757	-0.06512239738877423	-0.5682503612324633	-0.46999106475188807	0.6080600691221908	0.12287157917319341	-0.11804499906011318	0.1276269291310359	1.0275290939626183	0.1400497252668904	-0.5261381494006531	0.17734554931925683
FAM219B	-0.08642193891724581	0.09315690656287738	-1.464293733102239	-0.8117380766601588	0.3393554122231655	0.23280840886970333	-0.30620891511074994	0.20745675436990396	0.8529073042855468	0.16467259317719085	-0.03008350729227795	-0.03942655410643825
FLT3	1.131945850726076	2.018939467622683	-1.796740801651291	-0.5739495558659027	-3.303290967088716	-2.576997441604468	-1.1337664163119565	1.7711325912253726	1.9246175924007904	-2.598340658367192	4.278079212750029	8.55410893235361
MYCL	3.7539132364063024	0.17030359148964824	-1.4132200905634085	-1.1643561675048788	-2.261508690459409	-1.3210517590711945	-2.3334801840380313	-1.1177196581089024	0.3088187322550635	-2.1620396052717368	2.5287289046384474	8.415165531997944
ADAM11	-0.649395559117403	0.10566363663623228	-1.5527868391797344	-1.7762030479413653	0.16476332656462933	-1.5393480755191562	0.41253738812384383	-1.0860500836472808	-0.49728996985770485	-1.2270027801840273	0.9632352728589292	9.819727850949977
DNASE1L3	-0.9907150743317774	-1.1712026020069595	-1.0607235873550367	-2.24987833779704	-1.0324481702600967	-1.1959129982513834	-0.3190389107728238	7.167780473795137	0.5350319904408521	-1.9010030666360598	2.9026870455666933	7.281884699131995
SPNS3	1.098629649150094	0.3806825222380705	-1.778524924679059	-0.13473714674581747	-0.2444472160499294	-2.0933575521721597	-2.6621446469385868	1.981673831863592	0.4165464013425899	1.408259229031116	2.757723508468794	6.309545615002905
ZNF366	0.7459501543997852	0.006072217464225704	-0.6665034337635557	-1.0221497769610008	-0.9793093721245204	-1.0592921709869763	-0.979309372124522	-1.6206536515884336	0.47154621751308856	-1.16006650550538	1.7210995473097295	7.151645101739975
SOGA1	1.465063426651737	4.729513990187004	-2.4993310433596325	-2.0083345689535284	-3.140663120860399	-2.4936382953783567	1.6044825629348312	1.005265515881519	-0.010055044345887599	-1.9403152072268648	2.26622786719593	6.360308895335886
SH3BP4	0.8418671151825239	2.808315741141854	-1.5536921786669098	-3.586921125146382	-3.0711122631982266	-0.7362932044214716	-0.7572541707552639	-2.07499224180524	2.3015944212058117	0.6014805653580907	3.4327415173883398	4.849836731916253
GPRC5C	1.104735025315135	0.8893140419408154	-1.3498630635084807	1.1651021282794207	-1.657176908946829	-1.8465241189593957	-0.9288730542306807	-1.1033660389941646	-0.2962376164771117	-0.20986067131374098	3.11434080271697	4.961085575661182
PPP1R14A	-1.544453285362554	-0.8182776627081192	-1.6828124674555043	-0.818277662708121	-1.6545389529521424	-0.47696035551654564	1.5997241658283015	-0.3477864725384079	-0.11500654654352031	-0.8182776627081219	2.883177047931	4.945706477813808
SLC12A3	-1.3578441773358452	-2.7833279202251497	-0.9467761571524705	2.095346864836485	-1.530158690919114	-0.7327038040760139	0.8931278569835612	-0.06643410156538182	-0.6907460380153176	-0.2427341649431274	3.4222188508867957	4.117370932641308
FSCN1	0.9600170725830393	0.1559252699588146	-0.7661921058594761	-1.7165754187383198	-0.4570575024917819	-0.7358612829557746	-0.799777676084422	1.304898308414098	0.13961134424066035	-3.0358281603838844	0.8355995031267213	6.14988528097725
SPINT1	1.8075597590186068	-0.5156998653303378	0.8865450649207846	-0.7731702031044158	-1.3115740943256466	-0.6446515604966054	-0.7014564213867573	-1.0537424248598846	-0.8396748025842022	-1.2290113643134404	1.0876018313398486	5.6532882392252155
SEPTIN3	-0.9802064360705133	-0.21501659580753674	-0.9802064360705138	-0.46183250079820143	-0.30081558415214993	-0.7728744992278533	-0.5225689703102657	0.4038362353982188	0.9643917911709498	-1.1739597137951963	1.7384018584077157	4.491833381018509
PLVAP	0.9915935536785329	0.12480931527377091	0.11865334183699949	-0.5552660203146413	-1.0075022916682737	-0.6855497964150197	-0.7771036253781634	-0.758267852146514	-0.8296672626779076	-1.153342678214464	1.877581904548122	4.343689508401872
LRP8	-0.538979983134809	-0.9164058219363642	-3.963015117809168	1.5311162402403584	0.7723670921364817	-0.4490967202818484	-0.7711843407460524	-3.142377031729993	1.0366571644774434	-3.1913558028295936	1.274917602512507	4.041187670951196
TTC39A	-0.24264605340654408	0.9115978678026722	1.7935278595463378	-0.5665069764557599	-0.34450911818420227	-0.8615927264007166	-0.7494975203649206	-0.9296266959462804	-0.5702341891041202	-1.0988405869411717	1.2300258693555404	3.9429682100262244
LPAR3	-0.6088364554388059	-0.25324945476715405	-0.7507457343577761	-1.0010631370802725	0.3203787288326816	-0.3225526611026749	-0.30605697505061946	-0.9412816529970054	-0.23743756320240494	-0.8344577309059384	0.9922783884621622	4.059549224133312
SLC46A3	-0.7960213460468466	0.9713907050861257	-1.179446932567507	-2.32711983907324	0.7091912464041523	-0.582894838515037	0.0098990659515244	0.5481223354304707	-0.17780976004744584	-0.06780241904121631	0.40406200408770954	4.125013096846189
LHFPL6	0.6977306914220205	-0.6979526504894541	-1.0736430411964524	0.024522805102670204	-0.9760522188236692	-0.15954874288519888	-1.002620072984525	-0.4465454985797215	0.29553213201213807	-0.9027131417322143	2.0915194850982024	2.3229690597769403
ITM2C	-1.964791565845804	0.8243125566519777	-2.373652534829559	-1.3821224049620349	-0.44103880700394876	0.10023462299339042	0.47400313100366953	-0.8392210733142877	-0.08340085011438489	-0.43037768764458173	3.1299808339987654	1.0705756609709582
FADS1	2.002830164481556	-0.31378219144369424	-3.4557430645062195	-3.0459433515751613	-1.0622087862839067	1.1851049521645427	-0.80784356259951	-1.6582943430423192	0.39525241705953473	-1.7564006791177713	1.6365703314978914	2.0065160169501564
TRIT1	0.03497025983247542	-0.047652831438307786	-3.506340918935039	-2.457053807083752	-0.3577313591235863	0.37261558935689554	0.11946726085031095	0.8399870544543231	0.2529629208200694	0.13196664689664805	1.6615702626158322	1.7806207496800202
HDAC3	0.14855243033609536	-0.23990001631578028	-0.14341753590651032	-0.2735154318234169	-0.216940321808186	0.15132015154400352	-0.1466857490601191	-0.04327691887605134	-0.31535580344514075	0.0458964733646301	0.6157219747364812	0.16353278878849276
