# Supplementary material for: Human and mouse neutrophils share core transcriptional programs in both homeostatic and inflamed contexts
Source: Nat Commun. 2023 Dec 8;14:8133. doi: 10.1038/s41467-023-43573-9 (PMC10709367; doi:10.1038/s41467-023-43573-9)
Supplement: Supplementary file 8 — Source Data [file 41467_2023_43573_MOESM8_ESM.zip › Figure 1/source-data_Figure1c.csv]

sample_1	sample_2	cor	lineage_s1	species_s1	lineage_s2	species_s2
SRX4203005	SRX4203005	1	Dendritic cells	Homo sapiens	Dendritic cells	Homo sapiens
SRX4203005	SRX4203006	0.8887666458257355	Dendritic cells	Homo sapiens	Dendritic cells	Homo sapiens
SRX4203005	SRX4203007	0.4909820228933417	Dendritic cells	Homo sapiens	Monocytes	Homo sapiens
SRX4203005	SRX4203008	-0.6014092894666212	Dendritic cells	Homo sapiens	T cells	Homo sapiens
SRX4203005	SRX4203009	-0.6632457234833334	Dendritic cells	Homo sapiens	T cells	Homo sapiens
SRX4203005	SRX4203011	0.11904857837685591	Dendritic cells	Homo sapiens	B cells	Homo sapiens
SRX4203005	SRX4203012	0.44145038617260507	Dendritic cells	Homo sapiens	Monocytes	Homo sapiens
SRX4203005	SRX4203013	0.08326021042979433	Dendritic cells	Homo sapiens	B cells	Homo sapiens
SRX4203005	SRX4203014	0.08204204628345854	Dendritic cells	Homo sapiens	Neutrophils	Homo sapiens
SRX4203005	SRX4203015	-0.19124637478171677	Dendritic cells	Homo sapiens	NK cells	Homo sapiens
SRX4203005	SRX4203016	0.16578676007504442	Dendritic cells	Homo sapiens	Dendritic cells	Homo sapiens
SRX4203005	SRX4203017	0.30406304082965024	Dendritic cells	Homo sapiens	Dendritic cells	Homo sapiens
SRX4203005	SRX4203018	0.5245538581411487	Dendritic cells	Homo sapiens	Monocytes	Homo sapiens
SRX4203005	SRX4203019	-0.5985320839143966	Dendritic cells	Homo sapiens	T cells	Homo sapiens
SRX4203005	SRX4203020	-0.6658169009157258	Dendritic cells	Homo sapiens	T cells	Homo sapiens
SRX4203005	SRX4203022	0.131559696375428	Dendritic cells	Homo sapiens	B cells	Homo sapiens
SRX4203005	SRX4203023	0.4542206906230805	Dendritic cells	Homo sapiens	Monocytes	Homo sapiens
SRX4203005	SRX4203024	0.11639477810937737	Dendritic cells	Homo sapiens	B cells	Homo sapiens
SRX4203005	SRX4203025	-0.23204725377266275	Dendritic cells	Homo sapiens	NK cells	Homo sapiens
SRX4203005	SRX4203026	0.26044701876854925	Dendritic cells	Homo sapiens	Dendritic cells	Homo sapiens
SRX4203005	SRX4203027	-0.6044883233698195	Dendritic cells	Homo sapiens	T cells	Homo sapiens
SRX4203005	SRX4203028	-0.6461258158330659	Dendritic cells	Homo sapiens	T cells	Homo sapiens
SRX4203005	SRX4203029	0.13618828299480548	Dendritic cells	Homo sapiens	B cells	Homo sapiens
SRX4203005	SRX4203030	0.4502972464619289	Dendritic cells	Homo sapiens	Monocytes	Homo sapiens
SRX4203005	SRX4203031	-0.39145023336637985	Dendritic cells	Homo sapiens	NK cells	Homo sapiens
SRX4203005	SRX4203032	0.12155835588678299	Dendritic cells	Homo sapiens	B cells	Homo sapiens
SRX4203005	SRX4203033	0.04824528608568626	Dendritic cells	Homo sapiens	Neutrophils	Homo sapiens
SRX4203005	SRX4203034	-0.607608109579817	Dendritic cells	Homo sapiens	T cells	Homo sapiens
SRX4203005	SRX4203035	-0.627237143094534	Dendritic cells	Homo sapiens	T cells	Homo sapiens
SRX4203005	SRX4203036	0.4126350962743215	Dendritic cells	Homo sapiens	Monocytes	Homo sapiens
SRX4203005	SRX4203037	0.05705288738080553	Dendritic cells	Homo sapiens	B cells	Homo sapiens
SRX4203005	SRX4203038	-0.1220935430423121	Dendritic cells	Homo sapiens	NK cells	Homo sapiens
SRX4203005	SRX4203039	-0.5996056100634097	Dendritic cells	Homo sapiens	T cells	Homo sapiens
SRX4203005	SRX4203040	-0.6548568108447514	Dendritic cells	Homo sapiens	T cells	Homo sapiens
SRX4203005	SRX4203041	0.42869307308762605	Dendritic cells	Homo sapiens	Monocytes	Homo sapiens
SRX4203005	SRX4203042	0.10361084655678644	Dendritic cells	Homo sapiens	B cells	Homo sapiens
SRX4203005	SRX4203043	0.04052039998360097	Dendritic cells	Homo sapiens	Neutrophils	Homo sapiens
SRX4203005	SRX4203044	-0.41522717888460114	Dendritic cells	Homo sapiens	NK cells	Homo sapiens
SRX4203005	SRX4203045	0.862123822762645	Dendritic cells	Homo sapiens	Dendritic cells	Homo sapiens
SRX4203005	SRX4203046	0.3093145720330458	Dendritic cells	Homo sapiens	Dendritic cells	Homo sapiens
SRX4203005	SRX4285195	0.14386635669824954	Dendritic cells	Homo sapiens	Neutrophils	Mus musculus
SRX4203005	SRX4285197	0.12587573856745685	Dendritic cells	Homo sapiens	Neutrophils	Mus musculus
SRX4203005	SRX4285199	-0.4552882524888168	Dendritic cells	Homo sapiens	T cells	Mus musculus
SRX4203005	SRX4285200	-0.4783858367767555	Dendritic cells	Homo sapiens	T cells	Mus musculus
SRX4203005	SRX4285201	-0.44775822734891896	Dendritic cells	Homo sapiens	T cells	Mus musculus
SRX4203005	SRX4285202	-0.4416301052575338	Dendritic cells	Homo sapiens	T cells	Mus musculus
SRX4203005	SRX4285203	0.3959396865746131	Dendritic cells	Homo sapiens	Monocytes	Mus musculus
SRX4203005	SRX4285204	0.42585452687719716	Dendritic cells	Homo sapiens	Monocytes	Mus musculus
SRX4203005	SRX4285212	0.4353395356575915	Dendritic cells	Homo sapiens	Monocytes	Mus musculus
SRX4203005	SRX4285213	0.4356219944087464	Dendritic cells	Homo sapiens	Monocytes	Mus musculus
SRX4203005	SRX4285216	0.3019329123888439	Dendritic cells	Homo sapiens	B cells	Mus musculus
SRX4203005	SRX4285217	0.30894460485140485	Dendritic cells	Homo sapiens	B cells	Mus musculus
SRX4203005	SRX4285218	0.414264357970717	Dendritic cells	Homo sapiens	Monocytes	Mus musculus
SRX4203005	SRX4285219	0.4012880171870849	Dendritic cells	Homo sapiens	Monocytes	Mus musculus
SRX4203005	SRX4285233	0.2292446982280491	Dendritic cells	Homo sapiens	Neutrophils	Mus musculus
SRX4203005	SRX4285239	0.23471970889603364	Dendritic cells	Homo sapiens	Neutrophils	Mus musculus
SRX4203005	SRX4285248	-0.39606008380970303	Dendritic cells	Homo sapiens	T cells	Mus musculus
SRX4203005	SRX4285250	-0.4189803122472999	Dendritic cells	Homo sapiens	T cells	Mus musculus
SRX4203005	SRX4285251	-0.4173170979629454	Dendritic cells	Homo sapiens	T cells	Mus musculus
SRX4203005	SRX4285252	-0.4537761782263753	Dendritic cells	Homo sapiens	T cells	Mus musculus
SRX4203005	SRX4285253	-0.44467898522541904	Dendritic cells	Homo sapiens	T cells	Mus musculus
SRX4203005	SRX4285254	-0.36826948416800886	Dendritic cells	Homo sapiens	T cells	Mus musculus
SRX4203005	SRX4285255	-0.298302129206371	Dendritic cells	Homo sapiens	NK cells	Mus musculus
SRX4203005	SRX4285256	-0.2973492837030863	Dendritic cells	Homo sapiens	NK cells	Mus musculus
SRX4203005	SRX4285257	-0.4461572435449064	Dendritic cells	Homo sapiens	T cells	Mus musculus
SRX4203005	SRX4285258	-0.44615754036638056	Dendritic cells	Homo sapiens	T cells	Mus musculus
SRX4203005	SRX4285259	-0.44005360035661173	Dendritic cells	Homo sapiens	T cells	Mus musculus
SRX4203005	SRX4285260	0.2334704393031879	Dendritic cells	Homo sapiens	Neutrophils	Mus musculus
SRX4203005	SRX4285261	0.23561090175740199	Dendritic cells	Homo sapiens	Neutrophils	Mus musculus
SRX4203005	SRX4285262	-0.3668450970833513	Dendritic cells	Homo sapiens	T cells	Mus musculus
SRX4203005	SRX4285264	-0.3865156720632257	Dendritic cells	Homo sapiens	T cells	Mus musculus
SRX4203005	SRX4285265	-0.4669626050090167	Dendritic cells	Homo sapiens	T cells	Mus musculus
SRX4203005	SRX4285266	0.4271322776256173	Dendritic cells	Homo sapiens	Dendritic cells	Mus musculus
SRX4203005	SRX4285267	0.42261264457173237	Dendritic cells	Homo sapiens	Dendritic cells	Mus musculus
SRX4203005	SRX4285268	0.4421061076726474	Dendritic cells	Homo sapiens	Dendritic cells	Mus musculus
SRX4203005	SRX4285269	0.4341827819871982	Dendritic cells	Homo sapiens	Dendritic cells	Mus musculus
SRX4203006	SRX4203005	0.8887666458257355	Dendritic cells	Homo sapiens	Dendritic cells	Homo sapiens
SRX4203006	SRX4203006	1	Dendritic cells	Homo sapiens	Dendritic cells	Homo sapiens
SRX4203006	SRX4203007	0.5891089962827337	Dendritic cells	Homo sapiens	Monocytes	Homo sapiens
SRX4203006	SRX4203008	-0.6094636095753476	Dendritic cells	Homo sapiens	T cells	Homo sapiens
SRX4203006	SRX4203009	-0.6583042416901876	Dendritic cells	Homo sapiens	T cells	Homo sapiens
SRX4203006	SRX4203011	-0.0354290902348755	Dendritic cells	Homo sapiens	B cells	Homo sapiens
SRX4203006	SRX4203012	0.571777201834805	Dendritic cells	Homo sapiens	Monocytes	Homo sapiens
SRX4203006	SRX4203013	-0.09589726923425346	Dendritic cells	Homo sapiens	B cells	Homo sapiens
SRX4203006	SRX4203014	0.16746066824990055	Dendritic cells	Homo sapiens	Neutrophils	Homo sapiens
SRX4203006	SRX4203015	-0.08445265136393094	Dendritic cells	Homo sapiens	NK cells	Homo sapiens
SRX4203006	SRX4203016	0.01710700308482475	Dendritic cells	Homo sapiens	Dendritic cells	Homo sapiens
SRX4203006	SRX4203017	0.32913597890709523	Dendritic cells	Homo sapiens	Dendritic cells	Homo sapiens
SRX4203006	SRX4203018	0.5917752013632386	Dendritic cells	Homo sapiens	Monocytes	Homo sapiens
SRX4203006	SRX4203019	-0.6326619941550944	Dendritic cells	Homo sapiens	T cells	Homo sapiens
SRX4203006	SRX4203020	-0.661911025588518	Dendritic cells	Homo sapiens	T cells	Homo sapiens
SRX4203006	SRX4203022	-0.05427474266136586	Dendritic cells	Homo sapiens	B cells	Homo sapiens
SRX4203006	SRX4203023	0.5578112640233353	Dendritic cells	Homo sapiens	Monocytes	Homo sapiens
SRX4203006	SRX4203024	-0.07262548701760992	Dendritic cells	Homo sapiens	B cells	Homo sapiens
SRX4203006	SRX4203025	-0.16192034128987148	Dendritic cells	Homo sapiens	NK cells	Homo sapiens
SRX4203006	SRX4203026	0.06531479652812613	Dendritic cells	Homo sapiens	Dendritic cells	Homo sapiens
SRX4203006	SRX4203027	-0.610529681866399	Dendritic cells	Homo sapiens	T cells	Homo sapiens
SRX4203006	SRX4203028	-0.6365406843514994	Dendritic cells	Homo sapiens	T cells	Homo sapiens
SRX4203006	SRX4203029	-0.026992447879394397	Dendritic cells	Homo sapiens	B cells	Homo sapiens
SRX4203006	SRX4203030	0.5801696359411127	Dendritic cells	Homo sapiens	Monocytes	Homo sapiens
SRX4203006	SRX4203031	-0.32442247750873404	Dendritic cells	Homo sapiens	NK cells	Homo sapiens
SRX4203006	SRX4203032	-0.053596936257649025	Dendritic cells	Homo sapiens	B cells	Homo sapiens
SRX4203006	SRX4203033	0.1401070241873955	Dendritic cells	Homo sapiens	Neutrophils	Homo sapiens
SRX4203006	SRX4203034	-0.6277513271156463	Dendritic cells	Homo sapiens	T cells	Homo sapiens
SRX4203006	SRX4203035	-0.5955360867381642	Dendritic cells	Homo sapiens	T cells	Homo sapiens
SRX4203006	SRX4203036	0.5434641125935162	Dendritic cells	Homo sapiens	Monocytes	Homo sapiens
SRX4203006	SRX4203037	-0.12804023733462663	Dendritic cells	Homo sapiens	B cells	Homo sapiens
SRX4203006	SRX4203038	-0.008932117435273933	Dendritic cells	Homo sapiens	NK cells	Homo sapiens
SRX4203006	SRX4203039	-0.6203583453263434	Dendritic cells	Homo sapiens	T cells	Homo sapiens
SRX4203006	SRX4203040	-0.6561545545501575	Dendritic cells	Homo sapiens	T cells	Homo sapiens
SRX4203006	SRX4203041	0.5563266764875757	Dendritic cells	Homo sapiens	Monocytes	Homo sapiens
SRX4203006	SRX4203042	-0.0899350699118327	Dendritic cells	Homo sapiens	B cells	Homo sapiens
SRX4203006	SRX4203043	0.13501376968432774	Dendritic cells	Homo sapiens	Neutrophils	Homo sapiens
SRX4203006	SRX4203044	-0.34935089062328023	Dendritic cells	Homo sapiens	NK cells	Homo sapiens
SRX4203006	SRX4203045	0.8211569457290342	Dendritic cells	Homo sapiens	Dendritic cells	Homo sapiens
SRX4203006	SRX4203046	0.32517455524024586	Dendritic cells	Homo sapiens	Dendritic cells	Homo sapiens
SRX4203006	SRX4285195	0.20037814048374253	Dendritic cells	Homo sapiens	Neutrophils	Mus musculus
SRX4203006	SRX4285197	0.17966045478068796	Dendritic cells	Homo sapiens	Neutrophils	Mus musculus
SRX4203006	SRX4285199	-0.49573808605915537	Dendritic cells	Homo sapiens	T cells	Mus musculus
SRX4203006	SRX4285200	-0.5271157175480486	Dendritic cells	Homo sapiens	T cells	Mus musculus
SRX4203006	SRX4285201	-0.5006169490158752	Dendritic cells	Homo sapiens	T cells	Mus musculus
SRX4203006	SRX4285202	-0.49086918587176526	Dendritic cells	Homo sapiens	T cells	Mus musculus
SRX4203006	SRX4285203	0.43153999718007197	Dendritic cells	Homo sapiens	Monocytes	Mus musculus
SRX4203006	SRX4285204	0.4600610361592299	Dendritic cells	Homo sapiens	Monocytes	Mus musculus
SRX4203006	SRX4285212	0.5202956242584182	Dendritic cells	Homo sapiens	Monocytes	Mus musculus
SRX4203006	SRX4285213	0.5177957553517849	Dendritic cells	Homo sapiens	Monocytes	Mus musculus
SRX4203006	SRX4285216	0.20375741818355875	Dendritic cells	Homo sapiens	B cells	Mus musculus
SRX4203006	SRX4285217	0.21209363439593884	Dendritic cells	Homo sapiens	B cells	Mus musculus
SRX4203006	SRX4285218	0.496660755302682	Dendritic cells	Homo sapiens	Monocytes	Mus musculus
SRX4203006	SRX4285219	0.47613000024627455	Dendritic cells	Homo sapiens	Monocytes	Mus musculus
SRX4203006	SRX4285233	0.268519200110408	Dendritic cells	Homo sapiens	Neutrophils	Mus musculus
SRX4203006	SRX4285239	0.27749537560107196	Dendritic cells	Homo sapiens	Neutrophils	Mus musculus
SRX4203006	SRX4285248	-0.41877408459852505	Dendritic cells	Homo sapiens	T cells	Mus musculus
SRX4203006	SRX4285250	-0.4563164798935175	Dendritic cells	Homo sapiens	T cells	Mus musculus
SRX4203006	SRX4285251	-0.45148114156524116	Dendritic cells	Homo sapiens	T cells	Mus musculus
SRX4203006	SRX4285252	-0.49806138943626727	Dendritic cells	Homo sapiens	T cells	Mus musculus
SRX4203006	SRX4285253	-0.48812453331781047	Dendritic cells	Homo sapiens	T cells	Mus musculus
SRX4203006	SRX4285254	-0.40623273688808054	Dendritic cells	Homo sapiens	T cells	Mus musculus
SRX4203006	SRX4285255	-0.26718625374448346	Dendritic cells	Homo sapiens	NK cells	Mus musculus
SRX4203006	SRX4285256	-0.2757997551697979	Dendritic cells	Homo sapiens	NK cells	Mus musculus
SRX4203006	SRX4285257	-0.474274393069036	Dendritic cells	Homo sapiens	T cells	Mus musculus
SRX4203006	SRX4285258	-0.49162518277978834	Dendritic cells	Homo sapiens	T cells	Mus musculus
SRX4203006	SRX4285259	-0.48871009901860174	Dendritic cells	Homo sapiens	T cells	Mus musculus
SRX4203006	SRX4285260	0.2779142609312704	Dendritic cells	Homo sapiens	Neutrophils	Mus musculus
SRX4203006	SRX4285261	0.2796776068644362	Dendritic cells	Homo sapiens	Neutrophils	Mus musculus
SRX4203006	SRX4285262	-0.40612958853126946	Dendritic cells	Homo sapiens	T cells	Mus musculus
SRX4203006	SRX4285264	-0.41360632173158035	Dendritic cells	Homo sapiens	T cells	Mus musculus
SRX4203006	SRX4285265	-0.5040844717463471	Dendritic cells	Homo sapiens	T cells	Mus musculus
SRX4203006	SRX4285266	0.3919089757654274	Dendritic cells	Homo sapiens	Dendritic cells	Mus musculus
SRX4203006	SRX4285267	0.39253198511162973	Dendritic cells	Homo sapiens	Dendritic cells	Mus musculus
SRX4203006	SRX4285268	0.4143044519069663	Dendritic cells	Homo sapiens	Dendritic cells	Mus musculus
SRX4203006	SRX4285269	0.4110777794716773	Dendritic cells	Homo sapiens	Dendritic cells	Mus musculus
SRX4203007	SRX4203005	0.4909820228933417	Monocytes	Homo sapiens	Dendritic cells	Homo sapiens
SRX4203007	SRX4203006	0.5891089962827337	Monocytes	Homo sapiens	Dendritic cells	Homo sapiens
SRX4203007	SRX4203007	1	Monocytes	Homo sapiens	Monocytes	Homo sapiens
SRX4203007	SRX4203008	-0.5662362269250352	Monocytes	Homo sapiens	T cells	Homo sapiens
SRX4203007	SRX4203009	-0.6238982397712715	Monocytes	Homo sapiens	T cells	Homo sapiens
SRX4203007	SRX4203011	-0.3416166473060086	Monocytes	Homo sapiens	B cells	Homo sapiens
SRX4203007	SRX4203012	0.8532076924285896	Monocytes	Homo sapiens	Monocytes	Homo sapiens
SRX4203007	SRX4203013	-0.37853147428027956	Monocytes	Homo sapiens	B cells	Homo sapiens
SRX4203007	SRX4203014	0.361172877117741	Monocytes	Homo sapiens	Neutrophils	Homo sapiens
SRX4203007	SRX4203015	-0.07671622594654585	Monocytes	Homo sapiens	NK cells	Homo sapiens
SRX4203007	SRX4203016	-0.3167079100352253	Monocytes	Homo sapiens	Dendritic cells	Homo sapiens
SRX4203007	SRX4203017	0.1313598854160286	Monocytes	Homo sapiens	Dendritic cells	Homo sapiens
SRX4203007	SRX4203018	0.9384793700921205	Monocytes	Homo sapiens	Monocytes	Homo sapiens
SRX4203007	SRX4203019	-0.5873395566319408	Monocytes	Homo sapiens	T cells	Homo sapiens
SRX4203007	SRX4203020	-0.6046781140642009	Monocytes	Homo sapiens	T cells	Homo sapiens
SRX4203007	SRX4203022	-0.3389783992599625	Monocytes	Homo sapiens	B cells	Homo sapiens
SRX4203007	SRX4203023	0.8576544037396002	Monocytes	Homo sapiens	Monocytes	Homo sapiens
SRX4203007	SRX4203024	-0.3641136130309173	Monocytes	Homo sapiens	B cells	Homo sapiens
SRX4203007	SRX4203025	-0.0734159689854399	Monocytes	Homo sapiens	NK cells	Homo sapiens
SRX4203007	SRX4203026	-0.30546087313596043	Monocytes	Homo sapiens	Dendritic cells	Homo sapiens
SRX4203007	SRX4203027	-0.5792033647753737	Monocytes	Homo sapiens	T cells	Homo sapiens
SRX4203007	SRX4203028	-0.610046423310924	Monocytes	Homo sapiens	T cells	Homo sapiens
SRX4203007	SRX4203029	-0.3481948949978642	Monocytes	Homo sapiens	B cells	Homo sapiens
SRX4203007	SRX4203030	0.8405356863975906	Monocytes	Homo sapiens	Monocytes	Homo sapiens
SRX4203007	SRX4203031	-0.30976033930158564	Monocytes	Homo sapiens	NK cells	Homo sapiens
SRX4203007	SRX4203032	-0.3556424744980557	Monocytes	Homo sapiens	B cells	Homo sapiens
SRX4203007	SRX4203033	0.3431893007543098	Monocytes	Homo sapiens	Neutrophils	Homo sapiens
SRX4203007	SRX4203034	-0.574972124268397	Monocytes	Homo sapiens	T cells	Homo sapiens
SRX4203007	SRX4203035	-0.5139094219829147	Monocytes	Homo sapiens	T cells	Homo sapiens
SRX4203007	SRX4203036	0.8425360821393145	Monocytes	Homo sapiens	Monocytes	Homo sapiens
SRX4203007	SRX4203037	-0.3877092429117383	Monocytes	Homo sapiens	B cells	Homo sapiens
SRX4203007	SRX4203038	0.08743708311518023	Monocytes	Homo sapiens	NK cells	Homo sapiens
SRX4203007	SRX4203039	-0.5867734156374528	Monocytes	Homo sapiens	T cells	Homo sapiens
SRX4203007	SRX4203040	-0.597283795141421	Monocytes	Homo sapiens	T cells	Homo sapiens
SRX4203007	SRX4203041	0.8531190922418265	Monocytes	Homo sapiens	Monocytes	Homo sapiens
SRX4203007	SRX4203042	-0.3622907829746684	Monocytes	Homo sapiens	B cells	Homo sapiens
SRX4203007	SRX4203043	0.3341878264959072	Monocytes	Homo sapiens	Neutrophils	Homo sapiens
SRX4203007	SRX4203044	-0.24057942798973753	Monocytes	Homo sapiens	NK cells	Homo sapiens
SRX4203007	SRX4203045	0.3885957051793181	Monocytes	Homo sapiens	Dendritic cells	Homo sapiens
SRX4203007	SRX4203046	0.1412105213718479	Monocytes	Homo sapiens	Dendritic cells	Homo sapiens
SRX4203007	SRX4285195	0.3358682324567936	Monocytes	Homo sapiens	Neutrophils	Mus musculus
SRX4203007	SRX4285197	0.3436805258566565	Monocytes	Homo sapiens	Neutrophils	Mus musculus
SRX4203007	SRX4285199	-0.5379592207587179	Monocytes	Homo sapiens	T cells	Mus musculus
SRX4203007	SRX4285200	-0.5936973372448833	Monocytes	Homo sapiens	T cells	Mus musculus
SRX4203007	SRX4285201	-0.5771711708981669	Monocytes	Homo sapiens	T cells	Mus musculus
SRX4203007	SRX4285202	-0.5683676009191359	Monocytes	Homo sapiens	T cells	Mus musculus
SRX4203007	SRX4285203	0.5663121059579059	Monocytes	Homo sapiens	Monocytes	Mus musculus
SRX4203007	SRX4285204	0.5728628490359121	Monocytes	Homo sapiens	Monocytes	Mus musculus
SRX4203007	SRX4285212	0.7134337795589368	Monocytes	Homo sapiens	Monocytes	Mus musculus
SRX4203007	SRX4285213	0.7089539942229466	Monocytes	Homo sapiens	Monocytes	Mus musculus
SRX4203007	SRX4285216	-0.04381120183702049	Monocytes	Homo sapiens	B cells	Mus musculus
SRX4203007	SRX4285217	-0.041585270595195026	Monocytes	Homo sapiens	B cells	Mus musculus
SRX4203007	SRX4285218	0.6836993729756446	Monocytes	Homo sapiens	Monocytes	Mus musculus
SRX4203007	SRX4285219	0.6531704880412611	Monocytes	Homo sapiens	Monocytes	Mus musculus
SRX4203007	SRX4285233	0.3998361266545467	Monocytes	Homo sapiens	Neutrophils	Mus musculus
SRX4203007	SRX4285239	0.38812905127922703	Monocytes	Homo sapiens	Neutrophils	Mus musculus
SRX4203007	SRX4285248	-0.5455075332443934	Monocytes	Homo sapiens	T cells	Mus musculus
SRX4203007	SRX4285250	-0.5585890678365404	Monocytes	Homo sapiens	T cells	Mus musculus
SRX4203007	SRX4285251	-0.557363768790687	Monocytes	Homo sapiens	T cells	Mus musculus
SRX4203007	SRX4285252	-0.5550099623525362	Monocytes	Homo sapiens	T cells	Mus musculus
SRX4203007	SRX4285253	-0.5378742825508767	Monocytes	Homo sapiens	T cells	Mus musculus
SRX4203007	SRX4285254	-0.5433657147652438	Monocytes	Homo sapiens	T cells	Mus musculus
SRX4203007	SRX4285255	-0.28373262319739223	Monocytes	Homo sapiens	NK cells	Mus musculus
SRX4203007	SRX4285256	-0.28594290702201625	Monocytes	Homo sapiens	NK cells	Mus musculus
SRX4203007	SRX4285257	-0.5931346837854959	Monocytes	Homo sapiens	T cells	Mus musculus
SRX4203007	SRX4285258	-0.5586593744035131	Monocytes	Homo sapiens	T cells	Mus musculus
SRX4203007	SRX4285259	-0.5568882565929387	Monocytes	Homo sapiens	T cells	Mus musculus
SRX4203007	SRX4285260	0.38779464519408086	Monocytes	Homo sapiens	Neutrophils	Mus musculus
SRX4203007	SRX4285261	0.40556241392176634	Monocytes	Homo sapiens	Neutrophils	Mus musculus
SRX4203007	SRX4285262	-0.5405667965221882	Monocytes	Homo sapiens	T cells	Mus musculus
SRX4203007	SRX4285264	-0.550635179013636	Monocytes	Homo sapiens	T cells	Mus musculus
SRX4203007	SRX4285265	-0.59729846738011	Monocytes	Homo sapiens	T cells	Mus musculus
SRX4203007	SRX4285266	0.30347598885971355	Monocytes	Homo sapiens	Dendritic cells	Mus musculus
SRX4203007	SRX4285267	0.3014543215795494	Monocytes	Homo sapiens	Dendritic cells	Mus musculus
SRX4203007	SRX4285268	0.31180353827278706	Monocytes	Homo sapiens	Dendritic cells	Mus musculus
SRX4203007	SRX4285269	0.3123273471232174	Monocytes	Homo sapiens	Dendritic cells	Mus musculus
SRX4203008	SRX4203005	-0.6014092894666212	T cells	Homo sapiens	Dendritic cells	Homo sapiens
SRX4203008	SRX4203006	-0.6094636095753476	T cells	Homo sapiens	Dendritic cells	Homo sapiens
SRX4203008	SRX4203007	-0.5662362269250352	T cells	Homo sapiens	Monocytes	Homo sapiens
SRX4203008	SRX4203008	1	T cells	Homo sapiens	T cells	Homo sapiens
SRX4203008	SRX4203009	0.839971894579614	T cells	Homo sapiens	T cells	Homo sapiens
SRX4203008	SRX4203011	-0.16166100153695226	T cells	Homo sapiens	B cells	Homo sapiens
SRX4203008	SRX4203012	-0.5834972263744698	T cells	Homo sapiens	Monocytes	Homo sapiens
SRX4203008	SRX4203013	-0.12227113636687693	T cells	Homo sapiens	B cells	Homo sapiens
SRX4203008	SRX4203014	-0.3925831685837204	T cells	Homo sapiens	Neutrophils	Homo sapiens
SRX4203008	SRX4203015	0.06958553987181618	T cells	Homo sapiens	NK cells	Homo sapiens
SRX4203008	SRX4203016	-0.21038558499472587	T cells	Homo sapiens	Dendritic cells	Homo sapiens
SRX4203008	SRX4203017	-0.29053006873650805	T cells	Homo sapiens	Dendritic cells	Homo sapiens
SRX4203008	SRX4203018	-0.5591110522846684	T cells	Homo sapiens	Monocytes	Homo sapiens
SRX4203008	SRX4203019	0.9354831552527657	T cells	Homo sapiens	T cells	Homo sapiens
SRX4203008	SRX4203020	0.778390935577849	T cells	Homo sapiens	T cells	Homo sapiens
SRX4203008	SRX4203022	-0.16034974096126675	T cells	Homo sapiens	B cells	Homo sapiens
SRX4203008	SRX4203023	-0.5656929995228481	T cells	Homo sapiens	Monocytes	Homo sapiens
SRX4203008	SRX4203024	-0.11281261954738503	T cells	Homo sapiens	B cells	Homo sapiens
SRX4203008	SRX4203025	0.07998510588390838	T cells	Homo sapiens	NK cells	Homo sapiens
SRX4203008	SRX4203026	-0.22319827207054602	T cells	Homo sapiens	Dendritic cells	Homo sapiens
SRX4203008	SRX4203027	0.9289730280524867	T cells	Homo sapiens	T cells	Homo sapiens
SRX4203008	SRX4203028	0.809995345544104	T cells	Homo sapiens	T cells	Homo sapiens
SRX4203008	SRX4203029	-0.15519586346104217	T cells	Homo sapiens	B cells	Homo sapiens
SRX4203008	SRX4203030	-0.5628995821733374	T cells	Homo sapiens	Monocytes	Homo sapiens
SRX4203008	SRX4203031	0.25637198243724996	T cells	Homo sapiens	NK cells	Homo sapiens
SRX4203008	SRX4203032	-0.1399525662188321	T cells	Homo sapiens	B cells	Homo sapiens
SRX4203008	SRX4203033	-0.3673337834884866	T cells	Homo sapiens	Neutrophils	Homo sapiens
SRX4203008	SRX4203034	0.9345430329853177	T cells	Homo sapiens	T cells	Homo sapiens
SRX4203008	SRX4203035	0.6070589626558284	T cells	Homo sapiens	T cells	Homo sapiens
SRX4203008	SRX4203036	-0.5554421370696857	T cells	Homo sapiens	Monocytes	Homo sapiens
SRX4203008	SRX4203037	-0.08964510378209667	T cells	Homo sapiens	B cells	Homo sapiens
SRX4203008	SRX4203038	0.008702243809770707	T cells	Homo sapiens	NK cells	Homo sapiens
SRX4203008	SRX4203039	0.940937133670659	T cells	Homo sapiens	T cells	Homo sapiens
SRX4203008	SRX4203040	0.7878217735342377	T cells	Homo sapiens	T cells	Homo sapiens
SRX4203008	SRX4203041	-0.5672433694106055	T cells	Homo sapiens	Monocytes	Homo sapiens
SRX4203008	SRX4203042	-0.13852242133567907	T cells	Homo sapiens	B cells	Homo sapiens
SRX4203008	SRX4203043	-0.3739931272044798	T cells	Homo sapiens	Neutrophils	Homo sapiens
SRX4203008	SRX4203044	0.20749050663378657	T cells	Homo sapiens	NK cells	Homo sapiens
SRX4203008	SRX4203045	-0.6173614303577862	T cells	Homo sapiens	Dendritic cells	Homo sapiens
SRX4203008	SRX4203046	-0.3048467014934912	T cells	Homo sapiens	Dendritic cells	Homo sapiens
SRX4203008	SRX4285195	-0.4346690855546478	T cells	Homo sapiens	Neutrophils	Mus musculus
SRX4203008	SRX4285197	-0.42768879715576213	T cells	Homo sapiens	Neutrophils	Mus musculus
SRX4203008	SRX4285199	0.6557668043329037	T cells	Homo sapiens	T cells	Mus musculus
SRX4203008	SRX4285200	0.6512515632692056	T cells	Homo sapiens	T cells	Mus musculus
SRX4203008	SRX4285201	0.7034793518551988	T cells	Homo sapiens	T cells	Mus musculus
SRX4203008	SRX4285202	0.7041690038450447	T cells	Homo sapiens	T cells	Mus musculus
SRX4203008	SRX4285203	-0.4818409418176898	T cells	Homo sapiens	Monocytes	Mus musculus
SRX4203008	SRX4285204	-0.49971716518355525	T cells	Homo sapiens	Monocytes	Mus musculus
SRX4203008	SRX4285212	-0.5758388828912421	T cells	Homo sapiens	Monocytes	Mus musculus
SRX4203008	SRX4285213	-0.5706974070741719	T cells	Homo sapiens	Monocytes	Mus musculus
SRX4203008	SRX4285216	-0.2921356733908128	T cells	Homo sapiens	B cells	Mus musculus
SRX4203008	SRX4285217	-0.3076680865504195	T cells	Homo sapiens	B cells	Mus musculus
SRX4203008	SRX4285218	-0.5835817911010922	T cells	Homo sapiens	Monocytes	Mus musculus
SRX4203008	SRX4285219	-0.5606675480071873	T cells	Homo sapiens	Monocytes	Mus musculus
SRX4203008	SRX4285233	-0.5278612247352328	T cells	Homo sapiens	Neutrophils	Mus musculus
SRX4203008	SRX4285239	-0.5201120492112217	T cells	Homo sapiens	Neutrophils	Mus musculus
SRX4203008	SRX4285248	0.6552877103460668	T cells	Homo sapiens	T cells	Mus musculus
SRX4203008	SRX4285250	0.6652108817369581	T cells	Homo sapiens	T cells	Mus musculus
SRX4203008	SRX4285251	0.6703205880266381	T cells	Homo sapiens	T cells	Mus musculus
SRX4203008	SRX4285252	0.7073553755973678	T cells	Homo sapiens	T cells	Mus musculus
SRX4203008	SRX4285253	0.7012225555773959	T cells	Homo sapiens	T cells	Mus musculus
SRX4203008	SRX4285254	0.6602810798105615	T cells	Homo sapiens	T cells	Mus musculus
SRX4203008	SRX4285255	0.1721155045447446	T cells	Homo sapiens	NK cells	Mus musculus
SRX4203008	SRX4285256	0.16725057935210355	T cells	Homo sapiens	NK cells	Mus musculus
SRX4203008	SRX4285257	0.6448233294119072	T cells	Homo sapiens	T cells	Mus musculus
SRX4203008	SRX4285258	0.670566751934932	T cells	Homo sapiens	T cells	Mus musculus
SRX4203008	SRX4285259	0.6684793126206413	T cells	Homo sapiens	T cells	Mus musculus
SRX4203008	SRX4285260	-0.5230548060105247	T cells	Homo sapiens	Neutrophils	Mus musculus
SRX4203008	SRX4285261	-0.5253645134026489	T cells	Homo sapiens	Neutrophils	Mus musculus
SRX4203008	SRX4285262	0.6706677143465812	T cells	Homo sapiens	T cells	Mus musculus
SRX4203008	SRX4285264	0.636369129472255	T cells	Homo sapiens	T cells	Mus musculus
SRX4203008	SRX4285265	0.6437414192922155	T cells	Homo sapiens	T cells	Mus musculus
SRX4203008	SRX4285266	-0.39160797925876256	T cells	Homo sapiens	Dendritic cells	Mus musculus
SRX4203008	SRX4285267	-0.39826970738067535	T cells	Homo sapiens	Dendritic cells	Mus musculus
SRX4203008	SRX4285268	-0.46028306478711667	T cells	Homo sapiens	Dendritic cells	Mus musculus
SRX4203008	SRX4285269	-0.4368972088247104	T cells	Homo sapiens	Dendritic cells	Mus musculus
SRX4203009	SRX4203005	-0.6632457234833334	T cells	Homo sapiens	Dendritic cells	Homo sapiens
SRX4203009	SRX4203006	-0.6583042416901876	T cells	Homo sapiens	Dendritic cells	Homo sapiens
SRX4203009	SRX4203007	-0.6238982397712715	T cells	Homo sapiens	Monocytes	Homo sapiens
SRX4203009	SRX4203008	0.839971894579614	T cells	Homo sapiens	T cells	Homo sapiens
SRX4203009	SRX4203009	1	T cells	Homo sapiens	T cells	Homo sapiens
SRX4203009	SRX4203011	-0.18508182182915953	T cells	Homo sapiens	B cells	Homo sapiens
SRX4203009	SRX4203012	-0.6601011166404466	T cells	Homo sapiens	Monocytes	Homo sapiens
SRX4203009	SRX4203013	-0.174931871468728	T cells	Homo sapiens	B cells	Homo sapiens
SRX4203009	SRX4203014	-0.4341863573847017	T cells	Homo sapiens	Neutrophils	Homo sapiens
SRX4203009	SRX4203015	0.3002110887036718	T cells	Homo sapiens	NK cells	Homo sapiens
SRX4203009	SRX4203016	-0.2210631287652414	T cells	Homo sapiens	Dendritic cells	Homo sapiens
SRX4203009	SRX4203017	-0.2853481693883813	T cells	Homo sapiens	Dendritic cells	Homo sapiens
SRX4203009	SRX4203018	-0.6284451305414688	T cells	Homo sapiens	Monocytes	Homo sapiens
SRX4203009	SRX4203019	0.8408829001219946	T cells	Homo sapiens	T cells	Homo sapiens
SRX4203009	SRX4203020	0.9367553187697295	T cells	Homo sapiens	T cells	Homo sapiens
SRX4203009	SRX4203022	-0.2065144270416995	T cells	Homo sapiens	B cells	Homo sapiens
SRX4203009	SRX4203023	-0.6414197684595101	T cells	Homo sapiens	Monocytes	Homo sapiens
SRX4203009	SRX4203024	-0.15875919220017107	T cells	Homo sapiens	B cells	Homo sapiens
SRX4203009	SRX4203025	0.3171153484531294	T cells	Homo sapiens	NK cells	Homo sapiens
SRX4203009	SRX4203026	-0.25066214236387985	T cells	Homo sapiens	Dendritic cells	Homo sapiens
SRX4203009	SRX4203027	0.8462549104711394	T cells	Homo sapiens	T cells	Homo sapiens
SRX4203009	SRX4203028	0.9271533681874565	T cells	Homo sapiens	T cells	Homo sapiens
SRX4203009	SRX4203029	-0.22055875898934313	T cells	Homo sapiens	B cells	Homo sapiens
SRX4203009	SRX4203030	-0.639595790388198	T cells	Homo sapiens	Monocytes	Homo sapiens
SRX4203009	SRX4203031	0.4962728162170685	T cells	Homo sapiens	NK cells	Homo sapiens
SRX4203009	SRX4203032	-0.2098512762862935	T cells	Homo sapiens	B cells	Homo sapiens
SRX4203009	SRX4203033	-0.3958673668419434	T cells	Homo sapiens	Neutrophils	Homo sapiens
SRX4203009	SRX4203034	0.8142729898950736	T cells	Homo sapiens	T cells	Homo sapiens
SRX4203009	SRX4203035	0.8223303637455022	T cells	Homo sapiens	T cells	Homo sapiens
SRX4203009	SRX4203036	-0.6289056242181785	T cells	Homo sapiens	Monocytes	Homo sapiens
SRX4203009	SRX4203037	-0.13922386086692787	T cells	Homo sapiens	B cells	Homo sapiens
SRX4203009	SRX4203038	0.19522472269462474	T cells	Homo sapiens	NK cells	Homo sapiens
SRX4203009	SRX4203039	0.8311634105499863	T cells	Homo sapiens	T cells	Homo sapiens
SRX4203009	SRX4203040	0.930961442043978	T cells	Homo sapiens	T cells	Homo sapiens
SRX4203009	SRX4203041	-0.6443144144788062	T cells	Homo sapiens	Monocytes	Homo sapiens
SRX4203009	SRX4203042	-0.18656338432980887	T cells	Homo sapiens	B cells	Homo sapiens
SRX4203009	SRX4203043	-0.40132926590382384	T cells	Homo sapiens	Neutrophils	Homo sapiens
SRX4203009	SRX4203044	0.4632542928326449	T cells	Homo sapiens	NK cells	Homo sapiens
SRX4203009	SRX4203045	-0.6721465144626435	T cells	Homo sapiens	Dendritic cells	Homo sapiens
SRX4203009	SRX4203046	-0.299863879941853	T cells	Homo sapiens	Dendritic cells	Homo sapiens
SRX4203009	SRX4285195	-0.4430593031661509	T cells	Homo sapiens	Neutrophils	Mus musculus
SRX4203009	SRX4285197	-0.43822853649959365	T cells	Homo sapiens	Neutrophils	Mus musculus
SRX4203009	SRX4285199	0.6705151646203734	T cells	Homo sapiens	T cells	Mus musculus
SRX4203009	SRX4285200	0.6817380523825035	T cells	Homo sapiens	T cells	Mus musculus
SRX4203009	SRX4285201	0.6614254878411262	T cells	Homo sapiens	T cells	Mus musculus
SRX4203009	SRX4285202	0.6660188506859298	T cells	Homo sapiens	T cells	Mus musculus
SRX4203009	SRX4285203	-0.5307666646424815	T cells	Homo sapiens	Monocytes	Mus musculus
SRX4203009	SRX4285204	-0.5514152217374495	T cells	Homo sapiens	Monocytes	Mus musculus
SRX4203009	SRX4285212	-0.6099691857344203	T cells	Homo sapiens	Monocytes	Mus musculus
SRX4203009	SRX4285213	-0.6073324847165333	T cells	Homo sapiens	Monocytes	Mus musculus
SRX4203009	SRX4285216	-0.31647464209734016	T cells	Homo sapiens	B cells	Mus musculus
SRX4203009	SRX4285217	-0.3267343708866799	T cells	Homo sapiens	B cells	Mus musculus
SRX4203009	SRX4285218	-0.6012063934016928	T cells	Homo sapiens	Monocytes	Mus musculus
SRX4203009	SRX4285219	-0.5764613591100389	T cells	Homo sapiens	Monocytes	Mus musculus
SRX4203009	SRX4285233	-0.5301881791696902	T cells	Homo sapiens	Neutrophils	Mus musculus
SRX4203009	SRX4285239	-0.5371531138984488	T cells	Homo sapiens	Neutrophils	Mus musculus
SRX4203009	SRX4285248	0.6682706728256259	T cells	Homo sapiens	T cells	Mus musculus
SRX4203009	SRX4285250	0.6781915008785657	T cells	Homo sapiens	T cells	Mus musculus
SRX4203009	SRX4285251	0.6762315886814142	T cells	Homo sapiens	T cells	Mus musculus
SRX4203009	SRX4285252	0.6615357680585534	T cells	Homo sapiens	T cells	Mus musculus
SRX4203009	SRX4285253	0.6532887076912789	T cells	Homo sapiens	T cells	Mus musculus
SRX4203009	SRX4285254	0.6031489597512594	T cells	Homo sapiens	T cells	Mus musculus
SRX4203009	SRX4285255	0.3644670831257085	T cells	Homo sapiens	NK cells	Mus musculus
SRX4203009	SRX4285256	0.36451281682675346	T cells	Homo sapiens	NK cells	Mus musculus
SRX4203009	SRX4285257	0.7120221245725826	T cells	Homo sapiens	T cells	Mus musculus
SRX4203009	SRX4285258	0.6518844476404565	T cells	Homo sapiens	T cells	Mus musculus
SRX4203009	SRX4285259	0.6520775210332037	T cells	Homo sapiens	T cells	Mus musculus
SRX4203009	SRX4285260	-0.5282725014656302	T cells	Homo sapiens	Neutrophils	Mus musculus
SRX4203009	SRX4285261	-0.5277020660038878	T cells	Homo sapiens	Neutrophils	Mus musculus
SRX4203009	SRX4285262	0.6147095747996184	T cells	Homo sapiens	T cells	Mus musculus
SRX4203009	SRX4285264	0.660929510330586	T cells	Homo sapiens	T cells	Mus musculus
SRX4203009	SRX4285265	0.7071026908639715	T cells	Homo sapiens	T cells	Mus musculus
SRX4203009	SRX4285266	-0.3839685417639395	T cells	Homo sapiens	Dendritic cells	Mus musculus
SRX4203009	SRX4285267	-0.3877886863381815	T cells	Homo sapiens	Dendritic cells	Mus musculus
SRX4203009	SRX4285268	-0.450961209091885	T cells	Homo sapiens	Dendritic cells	Mus musculus
SRX4203009	SRX4285269	-0.4291447330973962	T cells	Homo sapiens	Dendritic cells	Mus musculus
SRX4203011	SRX4203005	0.11904857837685591	B cells	Homo sapiens	Dendritic cells	Homo sapiens
SRX4203011	SRX4203006	-0.0354290902348755	B cells	Homo sapiens	Dendritic cells	Homo sapiens
SRX4203011	SRX4203007	-0.3416166473060086	B cells	Homo sapiens	Monocytes	Homo sapiens
SRX4203011	SRX4203008	-0.16166100153695226	B cells	Homo sapiens	T cells	Homo sapiens
SRX4203011	SRX4203009	-0.18508182182915953	B cells	Homo sapiens	T cells	Homo sapiens
SRX4203011	SRX4203011	1	B cells	Homo sapiens	B cells	Homo sapiens
SRX4203011	SRX4203012	-0.37477799521629024	B cells	Homo sapiens	Monocytes	Homo sapiens
SRX4203011	SRX4203013	0.819836420157025	B cells	Homo sapiens	B cells	Homo sapiens
SRX4203011	SRX4203014	-0.3066137532481534	B cells	Homo sapiens	Neutrophils	Homo sapiens
SRX4203011	SRX4203015	-0.45699559299153636	B cells	Homo sapiens	NK cells	Homo sapiens
SRX4203011	SRX4203016	0.9282245103275317	B cells	Homo sapiens	Dendritic cells	Homo sapiens
SRX4203011	SRX4203017	0.054239785530756736	B cells	Homo sapiens	Dendritic cells	Homo sapiens
SRX4203011	SRX4203018	-0.3101051034699703	B cells	Homo sapiens	Monocytes	Homo sapiens
SRX4203011	SRX4203019	-0.13047638655042876	B cells	Homo sapiens	T cells	Homo sapiens
SRX4203011	SRX4203020	-0.21723064541523607	B cells	Homo sapiens	T cells	Homo sapiens
SRX4203011	SRX4203022	0.9102303702773094	B cells	Homo sapiens	B cells	Homo sapiens
SRX4203011	SRX4203023	-0.38727676945744305	B cells	Homo sapiens	Monocytes	Homo sapiens
SRX4203011	SRX4203024	0.7934496361366176	B cells	Homo sapiens	B cells	Homo sapiens
SRX4203011	SRX4203025	-0.47374055044610724	B cells	Homo sapiens	NK cells	Homo sapiens
SRX4203011	SRX4203026	0.8883658510834692	B cells	Homo sapiens	Dendritic cells	Homo sapiens
SRX4203011	SRX4203027	-0.17408535547614953	B cells	Homo sapiens	T cells	Homo sapiens
SRX4203011	SRX4203028	-0.20074008354601303	B cells	Homo sapiens	T cells	Homo sapiens
SRX4203011	SRX4203029	0.8943775234704886	B cells	Homo sapiens	B cells	Homo sapiens
SRX4203011	SRX4203030	-0.39847649386092115	B cells	Homo sapiens	Monocytes	Homo sapiens
SRX4203011	SRX4203031	-0.35532209484096783	B cells	Homo sapiens	NK cells	Homo sapiens
SRX4203011	SRX4203032	0.8144514298492511	B cells	Homo sapiens	B cells	Homo sapiens
SRX4203011	SRX4203033	-0.35772183847826505	B cells	Homo sapiens	Neutrophils	Homo sapiens
SRX4203011	SRX4203034	-0.11429831492823389	B cells	Homo sapiens	T cells	Homo sapiens
SRX4203011	SRX4203035	-0.25089600019168096	B cells	Homo sapiens	T cells	Homo sapiens
SRX4203011	SRX4203036	-0.4187276883617299	B cells	Homo sapiens	Monocytes	Homo sapiens
SRX4203011	SRX4203037	0.7683273817138119	B cells	Homo sapiens	B cells	Homo sapiens
SRX4203011	SRX4203038	-0.547942331951975	B cells	Homo sapiens	NK cells	Homo sapiens
SRX4203011	SRX4203039	-0.14017069406391813	B cells	Homo sapiens	T cells	Homo sapiens
SRX4203011	SRX4203040	-0.20624120327277587	B cells	Homo sapiens	T cells	Homo sapiens
SRX4203011	SRX4203041	-0.4114041702560198	B cells	Homo sapiens	Monocytes	Homo sapiens
SRX4203011	SRX4203042	0.8044632264940883	B cells	Homo sapiens	B cells	Homo sapiens
SRX4203011	SRX4203043	-0.3432236546494756	B cells	Homo sapiens	Neutrophils	Homo sapiens
SRX4203011	SRX4203044	-0.3826084669562784	B cells	Homo sapiens	NK cells	Homo sapiens
SRX4203011	SRX4203045	0.2497615183710116	B cells	Homo sapiens	Dendritic cells	Homo sapiens
SRX4203011	SRX4203046	0.02814892056369796	B cells	Homo sapiens	Dendritic cells	Homo sapiens
SRX4203011	SRX4285195	-0.17265422145561893	B cells	Homo sapiens	Neutrophils	Mus musculus
SRX4203011	SRX4285197	-0.19362275086489805	B cells	Homo sapiens	Neutrophils	Mus musculus
SRX4203011	SRX4285199	0.03062864611095266	B cells	Homo sapiens	T cells	Mus musculus
SRX4203011	SRX4285200	0.049557558293616945	B cells	Homo sapiens	T cells	Mus musculus
SRX4203011	SRX4285201	0.07189740655827044	B cells	Homo sapiens	T cells	Mus musculus
SRX4203011	SRX4285202	0.03930502029671723	B cells	Homo sapiens	T cells	Mus musculus
SRX4203011	SRX4285203	-0.060057643475807054	B cells	Homo sapiens	Monocytes	Mus musculus
SRX4203011	SRX4285204	-0.05491458463150842	B cells	Homo sapiens	Monocytes	Mus musculus
SRX4203011	SRX4285212	-0.20095735675472162	B cells	Homo sapiens	Monocytes	Mus musculus
SRX4203011	SRX4285213	-0.1910382944444026	B cells	Homo sapiens	Monocytes	Mus musculus
SRX4203011	SRX4285216	0.5811741949846149	B cells	Homo sapiens	B cells	Mus musculus
SRX4203011	SRX4285217	0.5884853544623135	B cells	Homo sapiens	B cells	Mus musculus
SRX4203011	SRX4285218	-0.1927935939563667	B cells	Homo sapiens	Monocytes	Mus musculus
SRX4203011	SRX4285219	-0.1709213960011967	B cells	Homo sapiens	Monocytes	Mus musculus
SRX4203011	SRX4285233	-0.11487381628751939	B cells	Homo sapiens	Neutrophils	Mus musculus
SRX4203011	SRX4285239	-0.10322403291351069	B cells	Homo sapiens	Neutrophils	Mus musculus
SRX4203011	SRX4285248	0.005828298785996279	B cells	Homo sapiens	T cells	Mus musculus
SRX4203011	SRX4285250	0.019918839933768175	B cells	Homo sapiens	T cells	Mus musculus
SRX4203011	SRX4285251	0.01876707179945489	B cells	Homo sapiens	T cells	Mus musculus
SRX4203011	SRX4285252	0.0706654900995452	B cells	Homo sapiens	T cells	Mus musculus
SRX4203011	SRX4285253	0.05658420034012274	B cells	Homo sapiens	T cells	Mus musculus
SRX4203011	SRX4285254	0.0746187723656096	B cells	Homo sapiens	T cells	Mus musculus
SRX4203011	SRX4285255	-0.08582627574735585	B cells	Homo sapiens	NK cells	Mus musculus
SRX4203011	SRX4285256	-0.08382422972836018	B cells	Homo sapiens	NK cells	Mus musculus
SRX4203011	SRX4285257	0.01941801922246577	B cells	Homo sapiens	T cells	Mus musculus
SRX4203011	SRX4285258	0.06907493179616084	B cells	Homo sapiens	T cells	Mus musculus
SRX4203011	SRX4285259	0.07823041115794345	B cells	Homo sapiens	T cells	Mus musculus
SRX4203011	SRX4285260	-0.11014060252571464	B cells	Homo sapiens	Neutrophils	Mus musculus
SRX4203011	SRX4285261	-0.13839492559663222	B cells	Homo sapiens	Neutrophils	Mus musculus
SRX4203011	SRX4285262	0.06369579984619499	B cells	Homo sapiens	T cells	Mus musculus
SRX4203011	SRX4285264	0.005777859717778	B cells	Homo sapiens	T cells	Mus musculus
SRX4203011	SRX4285265	0.03748882892810977	B cells	Homo sapiens	T cells	Mus musculus
SRX4203011	SRX4285266	0.116672566729832	B cells	Homo sapiens	Dendritic cells	Mus musculus
SRX4203011	SRX4285267	0.12757390296831567	B cells	Homo sapiens	Dendritic cells	Mus musculus
SRX4203011	SRX4285268	0.11661519290332542	B cells	Homo sapiens	Dendritic cells	Mus musculus
SRX4203011	SRX4285269	0.10461740625755796	B cells	Homo sapiens	Dendritic cells	Mus musculus
SRX4203012	SRX4203005	0.44145038617260507	Monocytes	Homo sapiens	Dendritic cells	Homo sapiens
SRX4203012	SRX4203006	0.571777201834805	Monocytes	Homo sapiens	Dendritic cells	Homo sapiens
SRX4203012	SRX4203007	0.8532076924285896	Monocytes	Homo sapiens	Monocytes	Homo sapiens
SRX4203012	SRX4203008	-0.5834972263744698	Monocytes	Homo sapiens	T cells	Homo sapiens
SRX4203012	SRX4203009	-0.6601011166404466	Monocytes	Homo sapiens	T cells	Homo sapiens
SRX4203012	SRX4203011	-0.37477799521629024	Monocytes	Homo sapiens	B cells	Homo sapiens
SRX4203012	SRX4203012	1	Monocytes	Homo sapiens	Monocytes	Homo sapiens
SRX4203012	SRX4203013	-0.41874363212905164	Monocytes	Homo sapiens	B cells	Homo sapiens
SRX4203012	SRX4203014	0.5013702322968316	Monocytes	Homo sapiens	Neutrophils	Homo sapiens
SRX4203012	SRX4203015	-0.07871193305221379	Monocytes	Homo sapiens	NK cells	Homo sapiens
SRX4203012	SRX4203016	-0.372687014568625	Monocytes	Homo sapiens	Dendritic cells	Homo sapiens
SRX4203012	SRX4203017	0.06897700357742968	Monocytes	Homo sapiens	Dendritic cells	Homo sapiens
SRX4203012	SRX4203018	0.8272930850747723	Monocytes	Homo sapiens	Monocytes	Homo sapiens
SRX4203012	SRX4203019	-0.6219252122345179	Monocytes	Homo sapiens	T cells	Homo sapiens
SRX4203012	SRX4203020	-0.648135798355297	Monocytes	Homo sapiens	T cells	Homo sapiens
SRX4203012	SRX4203022	-0.3668113365312368	Monocytes	Homo sapiens	B cells	Homo sapiens
SRX4203012	SRX4203023	0.9407009908714822	Monocytes	Homo sapiens	Monocytes	Homo sapiens
SRX4203012	SRX4203024	-0.4153391640596124	Monocytes	Homo sapiens	B cells	Homo sapiens
SRX4203012	SRX4203025	-0.08317366215048155	Monocytes	Homo sapiens	NK cells	Homo sapiens
SRX4203012	SRX4203026	-0.36129984370224666	Monocytes	Homo sapiens	Dendritic cells	Homo sapiens
SRX4203012	SRX4203027	-0.6058529916034978	Monocytes	Homo sapiens	T cells	Homo sapiens
SRX4203012	SRX4203028	-0.6473563601723199	Monocytes	Homo sapiens	T cells	Homo sapiens
SRX4203012	SRX4203029	-0.3719660015448942	Monocytes	Homo sapiens	B cells	Homo sapiens
SRX4203012	SRX4203030	0.9364428386847893	Monocytes	Homo sapiens	Monocytes	Homo sapiens
SRX4203012	SRX4203031	-0.34156608272046546	Monocytes	Homo sapiens	NK cells	Homo sapiens
SRX4203012	SRX4203032	-0.3908072900254211	Monocytes	Homo sapiens	B cells	Homo sapiens
SRX4203012	SRX4203033	0.4787951587842582	Monocytes	Homo sapiens	Neutrophils	Homo sapiens
SRX4203012	SRX4203034	-0.6072360935274352	Monocytes	Homo sapiens	T cells	Homo sapiens
SRX4203012	SRX4203035	-0.556967352844728	Monocytes	Homo sapiens	T cells	Homo sapiens
SRX4203012	SRX4203036	0.9508862025763614	Monocytes	Homo sapiens	Monocytes	Homo sapiens
SRX4203012	SRX4203037	-0.4293510291513299	Monocytes	Homo sapiens	B cells	Homo sapiens
SRX4203012	SRX4203038	0.10142018137461277	Monocytes	Homo sapiens	NK cells	Homo sapiens
SRX4203012	SRX4203039	-0.6146085451410359	Monocytes	Homo sapiens	T cells	Homo sapiens
SRX4203012	SRX4203040	-0.6428263121019604	Monocytes	Homo sapiens	T cells	Homo sapiens
SRX4203012	SRX4203041	0.9419865262572528	Monocytes	Homo sapiens	Monocytes	Homo sapiens
SRX4203012	SRX4203042	-0.4012588596469428	Monocytes	Homo sapiens	B cells	Homo sapiens
SRX4203012	SRX4203043	0.47881303119109786	Monocytes	Homo sapiens	Neutrophils	Homo sapiens
SRX4203012	SRX4203044	-0.27199449166122375	Monocytes	Homo sapiens	NK cells	Homo sapiens
SRX4203012	SRX4203045	0.37089233795132875	Monocytes	Homo sapiens	Dendritic cells	Homo sapiens
SRX4203012	SRX4203046	0.10046266864659789	Monocytes	Homo sapiens	Dendritic cells	Homo sapiens
SRX4203012	SRX4285195	0.42886222751927944	Monocytes	Homo sapiens	Neutrophils	Mus musculus
SRX4203012	SRX4285197	0.43926018323614335	Monocytes	Homo sapiens	Neutrophils	Mus musculus
SRX4203012	SRX4285199	-0.5763332497915667	Monocytes	Homo sapiens	T cells	Mus musculus
SRX4203012	SRX4285200	-0.6313049706642245	Monocytes	Homo sapiens	T cells	Mus musculus
SRX4203012	SRX4285201	-0.6173233904765104	Monocytes	Homo sapiens	T cells	Mus musculus
SRX4203012	SRX4285202	-0.607177385561202	Monocytes	Homo sapiens	T cells	Mus musculus
SRX4203012	SRX4285203	0.6111138121905021	Monocytes	Homo sapiens	Monocytes	Mus musculus
SRX4203012	SRX4285204	0.6165542138459158	Monocytes	Homo sapiens	Monocytes	Mus musculus
SRX4203012	SRX4285212	0.7464468110242986	Monocytes	Homo sapiens	Monocytes	Mus musculus
SRX4203012	SRX4285213	0.7389377727895744	Monocytes	Homo sapiens	Monocytes	Mus musculus
SRX4203012	SRX4285216	-0.054504477000883664	Monocytes	Homo sapiens	B cells	Mus musculus
SRX4203012	SRX4285217	-0.06232031736780956	Monocytes	Homo sapiens	B cells	Mus musculus
SRX4203012	SRX4285218	0.7222019504506956	Monocytes	Homo sapiens	Monocytes	Mus musculus
SRX4203012	SRX4285219	0.6893667639292642	Monocytes	Homo sapiens	Monocytes	Mus musculus
SRX4203012	SRX4285233	0.4786443627457156	Monocytes	Homo sapiens	Neutrophils	Mus musculus
SRX4203012	SRX4285239	0.47851482669533624	Monocytes	Homo sapiens	Neutrophils	Mus musculus
SRX4203012	SRX4285248	-0.5983289514770764	Monocytes	Homo sapiens	T cells	Mus musculus
SRX4203012	SRX4285250	-0.6176872648211357	Monocytes	Homo sapiens	T cells	Mus musculus
SRX4203012	SRX4285251	-0.6186101300513086	Monocytes	Homo sapiens	T cells	Mus musculus
SRX4203012	SRX4285252	-0.6074888470525317	Monocytes	Homo sapiens	T cells	Mus musculus
SRX4203012	SRX4285253	-0.5852317965772735	Monocytes	Homo sapiens	T cells	Mus musculus
SRX4203012	SRX4285254	-0.5951092955345005	Monocytes	Homo sapiens	T cells	Mus musculus
SRX4203012	SRX4285255	-0.30618658748908895	Monocytes	Homo sapiens	NK cells	Mus musculus
SRX4203012	SRX4285256	-0.31177558562378427	Monocytes	Homo sapiens	NK cells	Mus musculus
SRX4203012	SRX4285257	-0.6446750915867352	Monocytes	Homo sapiens	T cells	Mus musculus
SRX4203012	SRX4285258	-0.6126502769857775	Monocytes	Homo sapiens	T cells	Mus musculus
SRX4203012	SRX4285259	-0.6121131436616788	Monocytes	Homo sapiens	T cells	Mus musculus
SRX4203012	SRX4285260	0.4778791324633116	Monocytes	Homo sapiens	Neutrophils	Mus musculus
SRX4203012	SRX4285261	0.49298751880591135	Monocytes	Homo sapiens	Neutrophils	Mus musculus
SRX4203012	SRX4285262	-0.6049062384367397	Monocytes	Homo sapiens	T cells	Mus musculus
SRX4203012	SRX4285264	-0.602899861101407	Monocytes	Homo sapiens	T cells	Mus musculus
SRX4203012	SRX4285265	-0.6474680312473027	Monocytes	Homo sapiens	T cells	Mus musculus
SRX4203012	SRX4285266	0.23796780025864173	Monocytes	Homo sapiens	Dendritic cells	Mus musculus
SRX4203012	SRX4285267	0.24170076248949987	Monocytes	Homo sapiens	Dendritic cells	Mus musculus
SRX4203012	SRX4285268	0.2922972629462724	Monocytes	Homo sapiens	Dendritic cells	Mus musculus
SRX4203012	SRX4285269	0.2814973153532701	Monocytes	Homo sapiens	Dendritic cells	Mus musculus
SRX4203013	SRX4203005	0.08326021042979433	B cells	Homo sapiens	Dendritic cells	Homo sapiens
SRX4203013	SRX4203006	-0.09589726923425346	B cells	Homo sapiens	Dendritic cells	Homo sapiens
SRX4203013	SRX4203007	-0.37853147428027956	B cells	Homo sapiens	Monocytes	Homo sapiens
SRX4203013	SRX4203008	-0.12227113636687693	B cells	Homo sapiens	T cells	Homo sapiens
SRX4203013	SRX4203009	-0.174931871468728	B cells	Homo sapiens	T cells	Homo sapiens
SRX4203013	SRX4203011	0.819836420157025	B cells	Homo sapiens	B cells	Homo sapiens
SRX4203013	SRX4203012	-0.41874363212905164	B cells	Homo sapiens	Monocytes	Homo sapiens
SRX4203013	SRX4203013	1	B cells	Homo sapiens	B cells	Homo sapiens
SRX4203013	SRX4203014	-0.2661270218810375	B cells	Homo sapiens	Neutrophils	Homo sapiens
SRX4203013	SRX4203015	-0.482350207691971	B cells	Homo sapiens	NK cells	Homo sapiens
SRX4203013	SRX4203016	0.8123456239528715	B cells	Homo sapiens	Dendritic cells	Homo sapiens
SRX4203013	SRX4203017	0.021193076974470686	B cells	Homo sapiens	Dendritic cells	Homo sapiens
SRX4203013	SRX4203018	-0.3463318703992336	B cells	Homo sapiens	Monocytes	Homo sapiens
SRX4203013	SRX4203019	-0.09517263296155094	B cells	Homo sapiens	T cells	Homo sapiens
SRX4203013	SRX4203020	-0.202834956859552	B cells	Homo sapiens	T cells	Homo sapiens
SRX4203013	SRX4203022	0.8031711348754704	B cells	Homo sapiens	B cells	Homo sapiens
SRX4203013	SRX4203023	-0.432488870216837	B cells	Homo sapiens	Monocytes	Homo sapiens
SRX4203013	SRX4203024	0.922307549629402	B cells	Homo sapiens	B cells	Homo sapiens
SRX4203013	SRX4203025	-0.5038978125784092	B cells	Homo sapiens	NK cells	Homo sapiens
SRX4203013	SRX4203026	0.8281101665487833	B cells	Homo sapiens	Dendritic cells	Homo sapiens
SRX4203013	SRX4203027	-0.14352491342545043	B cells	Homo sapiens	T cells	Homo sapiens
SRX4203013	SRX4203028	-0.1844524198075543	B cells	Homo sapiens	T cells	Homo sapiens
SRX4203013	SRX4203029	0.8052756363829544	B cells	Homo sapiens	B cells	Homo sapiens
SRX4203013	SRX4203030	-0.4371959156746222	B cells	Homo sapiens	Monocytes	Homo sapiens
SRX4203013	SRX4203031	-0.3701870325957499	B cells	Homo sapiens	NK cells	Homo sapiens
SRX4203013	SRX4203032	0.9043645416022484	B cells	Homo sapiens	B cells	Homo sapiens
SRX4203013	SRX4203033	-0.3108685441859529	B cells	Homo sapiens	Neutrophils	Homo sapiens
SRX4203013	SRX4203034	-0.07370260108998249	B cells	Homo sapiens	T cells	Homo sapiens
SRX4203013	SRX4203035	-0.23762379032929953	B cells	Homo sapiens	T cells	Homo sapiens
SRX4203013	SRX4203036	-0.4561780666243897	B cells	Homo sapiens	Monocytes	Homo sapiens
SRX4203013	SRX4203037	0.9114115061346784	B cells	Homo sapiens	B cells	Homo sapiens
SRX4203013	SRX4203038	-0.5698933368706605	B cells	Homo sapiens	NK cells	Homo sapiens
SRX4203013	SRX4203039	-0.10710701897821652	B cells	Homo sapiens	T cells	Homo sapiens
SRX4203013	SRX4203040	-0.18995937455019019	B cells	Homo sapiens	T cells	Homo sapiens
SRX4203013	SRX4203041	-0.44919946207352673	B cells	Homo sapiens	Monocytes	Homo sapiens
SRX4203013	SRX4203042	0.9232199136746594	B cells	Homo sapiens	B cells	Homo sapiens
SRX4203013	SRX4203043	-0.29911490395211127	B cells	Homo sapiens	Neutrophils	Homo sapiens
SRX4203013	SRX4203044	-0.3966578367015412	B cells	Homo sapiens	NK cells	Homo sapiens
SRX4203013	SRX4203045	0.18064914259683937	B cells	Homo sapiens	Dendritic cells	Homo sapiens
SRX4203013	SRX4203046	-0.013073063960452679	B cells	Homo sapiens	Dendritic cells	Homo sapiens
SRX4203013	SRX4285195	-0.1370122698441156	B cells	Homo sapiens	Neutrophils	Mus musculus
SRX4203013	SRX4285197	-0.158147149524017	B cells	Homo sapiens	Neutrophils	Mus musculus
SRX4203013	SRX4285199	0.02793264924628712	B cells	Homo sapiens	T cells	Mus musculus
SRX4203013	SRX4285200	0.0660400387949302	B cells	Homo sapiens	T cells	Mus musculus
SRX4203013	SRX4285201	0.09850601801332531	B cells	Homo sapiens	T cells	Mus musculus
SRX4203013	SRX4285202	0.07422724998845513	B cells	Homo sapiens	T cells	Mus musculus
SRX4203013	SRX4285203	-0.09313329208476434	B cells	Homo sapiens	Monocytes	Mus musculus
SRX4203013	SRX4285204	-0.09353448663560471	B cells	Homo sapiens	Monocytes	Mus musculus
SRX4203013	SRX4285212	-0.2492436460537277	B cells	Homo sapiens	Monocytes	Mus musculus
SRX4203013	SRX4285213	-0.235408829843407	B cells	Homo sapiens	Monocytes	Mus musculus
SRX4203013	SRX4285216	0.5515330348923622	B cells	Homo sapiens	B cells	Mus musculus
SRX4203013	SRX4285217	0.5539926420514517	B cells	Homo sapiens	B cells	Mus musculus
SRX4203013	SRX4285218	-0.22641783306665456	B cells	Homo sapiens	Monocytes	Mus musculus
SRX4203013	SRX4285219	-0.20929208749260142	B cells	Homo sapiens	Monocytes	Mus musculus
SRX4203013	SRX4285233	-0.09313114144052673	B cells	Homo sapiens	Neutrophils	Mus musculus
SRX4203013	SRX4285239	-0.08247674229342768	B cells	Homo sapiens	Neutrophils	Mus musculus
SRX4203013	SRX4285248	0.017313239667722143	B cells	Homo sapiens	T cells	Mus musculus
SRX4203013	SRX4285250	0.04033966450688155	B cells	Homo sapiens	T cells	Mus musculus
SRX4203013	SRX4285251	0.04057973758655125	B cells	Homo sapiens	T cells	Mus musculus
SRX4203013	SRX4285252	0.0889466564264159	B cells	Homo sapiens	T cells	Mus musculus
SRX4203013	SRX4285253	0.08272061776168166	B cells	Homo sapiens	T cells	Mus musculus
SRX4203013	SRX4285254	0.09121747682308477	B cells	Homo sapiens	T cells	Mus musculus
SRX4203013	SRX4285255	-0.11834350378966972	B cells	Homo sapiens	NK cells	Mus musculus
SRX4203013	SRX4285256	-0.11252326588245022	B cells	Homo sapiens	NK cells	Mus musculus
SRX4203013	SRX4285257	0.0216459929122781	B cells	Homo sapiens	T cells	Mus musculus
SRX4203013	SRX4285258	0.08036566578819379	B cells	Homo sapiens	T cells	Mus musculus
SRX4203013	SRX4285259	0.08558072457192463	B cells	Homo sapiens	T cells	Mus musculus
SRX4203013	SRX4285260	-0.08901020122352667	B cells	Homo sapiens	Neutrophils	Mus musculus
SRX4203013	SRX4285261	-0.11705022988640115	B cells	Homo sapiens	Neutrophils	Mus musculus
SRX4203013	SRX4285262	0.08089846571045971	B cells	Homo sapiens	T cells	Mus musculus
SRX4203013	SRX4285264	0.019554777412343884	B cells	Homo sapiens	T cells	Mus musculus
SRX4203013	SRX4285265	0.03861331638547291	B cells	Homo sapiens	T cells	Mus musculus
SRX4203013	SRX4285266	0.1060762492666176	B cells	Homo sapiens	Dendritic cells	Mus musculus
SRX4203013	SRX4285267	0.12007307168590439	B cells	Homo sapiens	Dendritic cells	Mus musculus
SRX4203013	SRX4285268	0.11683557251538612	B cells	Homo sapiens	Dendritic cells	Mus musculus
SRX4203013	SRX4285269	0.10300369868450707	B cells	Homo sapiens	Dendritic cells	Mus musculus
SRX4203014	SRX4203005	0.08204204628345854	Neutrophils	Homo sapiens	Dendritic cells	Homo sapiens
SRX4203014	SRX4203006	0.16746066824990055	Neutrophils	Homo sapiens	Dendritic cells	Homo sapiens
SRX4203014	SRX4203007	0.361172877117741	Neutrophils	Homo sapiens	Monocytes	Homo sapiens
SRX4203014	SRX4203008	-0.3925831685837204	Neutrophils	Homo sapiens	T cells	Homo sapiens
SRX4203014	SRX4203009	-0.4341863573847017	Neutrophils	Homo sapiens	T cells	Homo sapiens
SRX4203014	SRX4203011	-0.3066137532481534	Neutrophils	Homo sapiens	B cells	Homo sapiens
SRX4203014	SRX4203012	0.5013702322968316	Neutrophils	Homo sapiens	Monocytes	Homo sapiens
SRX4203014	SRX4203013	-0.2661270218810375	Neutrophils	Homo sapiens	B cells	Homo sapiens
SRX4203014	SRX4203014	1	Neutrophils	Homo sapiens	Neutrophils	Homo sapiens
SRX4203014	SRX4203015	-0.13505300807614803	Neutrophils	Homo sapiens	NK cells	Homo sapiens
SRX4203014	SRX4203016	-0.2990901741168019	Neutrophils	Homo sapiens	Dendritic cells	Homo sapiens
SRX4203014	SRX4203017	-0.09371072187698205	Neutrophils	Homo sapiens	Dendritic cells	Homo sapiens
SRX4203014	SRX4203018	0.34277364399776916	Neutrophils	Homo sapiens	Monocytes	Homo sapiens
SRX4203014	SRX4203019	-0.42343160222757203	Neutrophils	Homo sapiens	T cells	Homo sapiens
SRX4203014	SRX4203020	-0.4251464359375175	Neutrophils	Homo sapiens	T cells	Homo sapiens
SRX4203014	SRX4203022	-0.2855140165648125	Neutrophils	Homo sapiens	B cells	Homo sapiens
SRX4203014	SRX4203023	0.4463880114508895	Neutrophils	Homo sapiens	Monocytes	Homo sapiens
SRX4203014	SRX4203024	-0.31516220686333973	Neutrophils	Homo sapiens	B cells	Homo sapiens
SRX4203014	SRX4203025	-0.11771379843546918	Neutrophils	Homo sapiens	NK cells	Homo sapiens
SRX4203014	SRX4203026	-0.30780888864423106	Neutrophils	Homo sapiens	Dendritic cells	Homo sapiens
SRX4203014	SRX4203027	-0.40914778925101564	Neutrophils	Homo sapiens	T cells	Homo sapiens
SRX4203014	SRX4203028	-0.43178795667490755	Neutrophils	Homo sapiens	T cells	Homo sapiens
SRX4203014	SRX4203029	-0.27286868735797154	Neutrophils	Homo sapiens	B cells	Homo sapiens
SRX4203014	SRX4203030	0.43252669637146485	Neutrophils	Homo sapiens	Monocytes	Homo sapiens
SRX4203014	SRX4203031	-0.27420933322993696	Neutrophils	Homo sapiens	NK cells	Homo sapiens
SRX4203014	SRX4203032	-0.29430574988672176	Neutrophils	Homo sapiens	B cells	Homo sapiens
SRX4203014	SRX4203033	0.935473153877657	Neutrophils	Homo sapiens	Neutrophils	Homo sapiens
SRX4203014	SRX4203034	-0.38533603084605944	Neutrophils	Homo sapiens	T cells	Homo sapiens
SRX4203014	SRX4203035	-0.36684259816365805	Neutrophils	Homo sapiens	T cells	Homo sapiens
SRX4203014	SRX4203036	0.47030599626708774	Neutrophils	Homo sapiens	Monocytes	Homo sapiens
SRX4203014	SRX4203037	-0.2868236458126561	Neutrophils	Homo sapiens	B cells	Homo sapiens
SRX4203014	SRX4203038	-0.056264825916922036	Neutrophils	Homo sapiens	NK cells	Homo sapiens
SRX4203014	SRX4203039	-0.40963415863779723	Neutrophils	Homo sapiens	T cells	Homo sapiens
SRX4203014	SRX4203040	-0.43461484368398406	Neutrophils	Homo sapiens	T cells	Homo sapiens
SRX4203014	SRX4203041	0.4600865346321215	Neutrophils	Homo sapiens	Monocytes	Homo sapiens
SRX4203014	SRX4203042	-0.2902090097367844	Neutrophils	Homo sapiens	B cells	Homo sapiens
SRX4203014	SRX4203043	0.9472958348366739	Neutrophils	Homo sapiens	Neutrophils	Homo sapiens
SRX4203014	SRX4203044	-0.2065782363604164	Neutrophils	Homo sapiens	NK cells	Homo sapiens
SRX4203014	SRX4203045	0.04977844893193187	Neutrophils	Homo sapiens	Dendritic cells	Homo sapiens
SRX4203014	SRX4203046	-0.09108081389181004	Neutrophils	Homo sapiens	Dendritic cells	Homo sapiens
SRX4203014	SRX4285195	0.7060987741641828	Neutrophils	Homo sapiens	Neutrophils	Mus musculus
SRX4203014	SRX4285197	0.7105859804076787	Neutrophils	Homo sapiens	Neutrophils	Mus musculus
SRX4203014	SRX4285199	-0.49000563632953253	Neutrophils	Homo sapiens	T cells	Mus musculus
SRX4203014	SRX4285200	-0.45132757095291587	Neutrophils	Homo sapiens	T cells	Mus musculus
SRX4203014	SRX4285201	-0.4475844471355347	Neutrophils	Homo sapiens	T cells	Mus musculus
SRX4203014	SRX4285202	-0.4429199506516928	Neutrophils	Homo sapiens	T cells	Mus musculus
SRX4203014	SRX4285203	0.20271736482031197	Neutrophils	Homo sapiens	Monocytes	Mus musculus
SRX4203014	SRX4285204	0.2054985178163666	Neutrophils	Homo sapiens	Monocytes	Mus musculus
SRX4203014	SRX4285212	0.298857924793835	Neutrophils	Homo sapiens	Monocytes	Mus musculus
SRX4203014	SRX4285213	0.29720680038572844	Neutrophils	Homo sapiens	Monocytes	Mus musculus
SRX4203014	SRX4285216	-0.15344062154328694	Neutrophils	Homo sapiens	B cells	Mus musculus
SRX4203014	SRX4285217	-0.1605982263001176	Neutrophils	Homo sapiens	B cells	Mus musculus
SRX4203014	SRX4285218	0.2960784048752833	Neutrophils	Homo sapiens	Monocytes	Mus musculus
SRX4203014	SRX4285219	0.25007955134304916	Neutrophils	Homo sapiens	Monocytes	Mus musculus
SRX4203014	SRX4285233	0.7034747209095336	Neutrophils	Homo sapiens	Neutrophils	Mus musculus
SRX4203014	SRX4285239	0.7177374098807731	Neutrophils	Homo sapiens	Neutrophils	Mus musculus
SRX4203014	SRX4285248	-0.46539186506404856	Neutrophils	Homo sapiens	T cells	Mus musculus
SRX4203014	SRX4285250	-0.441100059822288	Neutrophils	Homo sapiens	T cells	Mus musculus
SRX4203014	SRX4285251	-0.4572455622117137	Neutrophils	Homo sapiens	T cells	Mus musculus
SRX4203014	SRX4285252	-0.4693685719727964	Neutrophils	Homo sapiens	T cells	Mus musculus
SRX4203014	SRX4285253	-0.4607610526837605	Neutrophils	Homo sapiens	T cells	Mus musculus
SRX4203014	SRX4285254	-0.4591305817050491	Neutrophils	Homo sapiens	T cells	Mus musculus
SRX4203014	SRX4285255	-0.23488790180087177	Neutrophils	Homo sapiens	NK cells	Mus musculus
SRX4203014	SRX4285256	-0.21887004944811023	Neutrophils	Homo sapiens	NK cells	Mus musculus
SRX4203014	SRX4285257	-0.5110755995280187	Neutrophils	Homo sapiens	T cells	Mus musculus
SRX4203014	SRX4285258	-0.48020539776880855	Neutrophils	Homo sapiens	T cells	Mus musculus
SRX4203014	SRX4285259	-0.48436412117826994	Neutrophils	Homo sapiens	T cells	Mus musculus
SRX4203014	SRX4285260	0.7183670909132276	Neutrophils	Homo sapiens	Neutrophils	Mus musculus
SRX4203014	SRX4285261	0.7119921532060058	Neutrophils	Homo sapiens	Neutrophils	Mus musculus
SRX4203014	SRX4285262	-0.4594876070733183	Neutrophils	Homo sapiens	T cells	Mus musculus
SRX4203014	SRX4285264	-0.463549260994913	Neutrophils	Homo sapiens	T cells	Mus musculus
SRX4203014	SRX4285265	-0.49329949219581487	Neutrophils	Homo sapiens	T cells	Mus musculus
SRX4203014	SRX4285266	-0.05727957522690984	Neutrophils	Homo sapiens	Dendritic cells	Mus musculus
SRX4203014	SRX4285267	-0.06102166761876974	Neutrophils	Homo sapiens	Dendritic cells	Mus musculus
SRX4203014	SRX4285268	0.08012825876692503	Neutrophils	Homo sapiens	Dendritic cells	Mus musculus
SRX4203014	SRX4285269	0.06575812942857355	Neutrophils	Homo sapiens	Dendritic cells	Mus musculus
SRX4203015	SRX4203005	-0.19124637478171677	NK cells	Homo sapiens	Dendritic cells	Homo sapiens
SRX4203015	SRX4203006	-0.08445265136393094	NK cells	Homo sapiens	Dendritic cells	Homo sapiens
SRX4203015	SRX4203007	-0.07671622594654585	NK cells	Homo sapiens	Monocytes	Homo sapiens
SRX4203015	SRX4203008	0.06958553987181618	NK cells	Homo sapiens	T cells	Homo sapiens
SRX4203015	SRX4203009	0.3002110887036718	NK cells	Homo sapiens	T cells	Homo sapiens
SRX4203015	SRX4203011	-0.45699559299153636	NK cells	Homo sapiens	B cells	Homo sapiens
SRX4203015	SRX4203012	-0.07871193305221379	NK cells	Homo sapiens	Monocytes	Homo sapiens
SRX4203015	SRX4203013	-0.482350207691971	NK cells	Homo sapiens	B cells	Homo sapiens
SRX4203015	SRX4203014	-0.13505300807614803	NK cells	Homo sapiens	Neutrophils	Homo sapiens
SRX4203015	SRX4203015	1	NK cells	Homo sapiens	NK cells	Homo sapiens
SRX4203015	SRX4203016	-0.4010441869779858	NK cells	Homo sapiens	Dendritic cells	Homo sapiens
SRX4203015	SRX4203017	-0.0615553766269209	NK cells	Homo sapiens	Dendritic cells	Homo sapiens
SRX4203015	SRX4203018	-0.10088285323543718	NK cells	Homo sapiens	Monocytes	Homo sapiens
SRX4203015	SRX4203019	0.05758145323085404	NK cells	Homo sapiens	T cells	Homo sapiens
SRX4203015	SRX4203020	0.3506528574042206	NK cells	Homo sapiens	T cells	Homo sapiens
SRX4203015	SRX4203022	-0.46947815725127745	NK cells	Homo sapiens	B cells	Homo sapiens
SRX4203015	SRX4203023	-0.07205175098649093	NK cells	Homo sapiens	Monocytes	Homo sapiens
SRX4203015	SRX4203024	-0.46349384287754003	NK cells	Homo sapiens	B cells	Homo sapiens
SRX4203015	SRX4203025	0.9084090664479424	NK cells	Homo sapiens	NK cells	Homo sapiens
SRX4203015	SRX4203026	-0.43468195539203386	NK cells	Homo sapiens	Dendritic cells	Homo sapiens
SRX4203015	SRX4203027	0.08082595335362598	NK cells	Homo sapiens	T cells	Homo sapiens
SRX4203015	SRX4203028	0.27601084332386067	NK cells	Homo sapiens	T cells	Homo sapiens
SRX4203015	SRX4203029	-0.48711724922723915	NK cells	Homo sapiens	B cells	Homo sapiens
SRX4203015	SRX4203030	-0.08210335242097816	NK cells	Homo sapiens	Monocytes	Homo sapiens
SRX4203015	SRX4203031	0.8503439657693534	NK cells	Homo sapiens	NK cells	Homo sapiens
SRX4203015	SRX4203032	-0.4796931267624082	NK cells	Homo sapiens	B cells	Homo sapiens
SRX4203015	SRX4203033	-0.11742193961107167	NK cells	Homo sapiens	Neutrophils	Homo sapiens
SRX4203015	SRX4203034	0.003370233780493152	NK cells	Homo sapiens	T cells	Homo sapiens
SRX4203015	SRX4203035	0.41239613847154305	NK cells	Homo sapiens	T cells	Homo sapiens
SRX4203015	SRX4203036	-0.04362324015618852	NK cells	Homo sapiens	Monocytes	Homo sapiens
SRX4203015	SRX4203037	-0.46772741990638733	NK cells	Homo sapiens	B cells	Homo sapiens
SRX4203015	SRX4203038	0.8708631240179967	NK cells	Homo sapiens	NK cells	Homo sapiens
SRX4203015	SRX4203039	0.03906818701287227	NK cells	Homo sapiens	T cells	Homo sapiens
SRX4203015	SRX4203040	0.300460603378639	NK cells	Homo sapiens	T cells	Homo sapiens
SRX4203015	SRX4203041	-0.05925998609914282	NK cells	Homo sapiens	Monocytes	Homo sapiens
SRX4203015	SRX4203042	-0.4811684382069492	NK cells	Homo sapiens	B cells	Homo sapiens
SRX4203015	SRX4203043	-0.11589506804526008	NK cells	Homo sapiens	Neutrophils	Homo sapiens
SRX4203015	SRX4203044	0.8383004090906431	NK cells	Homo sapiens	NK cells	Homo sapiens
SRX4203015	SRX4203045	-0.22042251531004112	NK cells	Homo sapiens	Dendritic cells	Homo sapiens
SRX4203015	SRX4203046	-0.03533124689989397	NK cells	Homo sapiens	Dendritic cells	Homo sapiens
SRX4203015	SRX4285195	-0.07962405017466845	NK cells	Homo sapiens	Neutrophils	Mus musculus
SRX4203015	SRX4285197	-0.05922365033459565	NK cells	Homo sapiens	Neutrophils	Mus musculus
SRX4203015	SRX4285199	0.11076737882047204	NK cells	Homo sapiens	T cells	Mus musculus
SRX4203015	SRX4285200	0.09529029749562397	NK cells	Homo sapiens	T cells	Mus musculus
SRX4203015	SRX4285201	0.004078088616411026	NK cells	Homo sapiens	T cells	Mus musculus
SRX4203015	SRX4285202	0.009797893838082073	NK cells	Homo sapiens	T cells	Mus musculus
SRX4203015	SRX4285203	-0.08870642791267173	NK cells	Homo sapiens	Monocytes	Mus musculus
SRX4203015	SRX4285204	-0.09810331265245444	NK cells	Homo sapiens	Monocytes	Mus musculus
SRX4203015	SRX4285212	-0.024321359967133305	NK cells	Homo sapiens	Monocytes	Mus musculus
SRX4203015	SRX4285213	-0.03538536397732643	NK cells	Homo sapiens	Monocytes	Mus musculus
SRX4203015	SRX4285216	-0.319728170206833	NK cells	Homo sapiens	B cells	Mus musculus
SRX4203015	SRX4285217	-0.31986481738844563	NK cells	Homo sapiens	B cells	Mus musculus
SRX4203015	SRX4285218	-0.026782118547622923	NK cells	Homo sapiens	Monocytes	Mus musculus
SRX4203015	SRX4285219	-0.024543846340134342	NK cells	Homo sapiens	Monocytes	Mus musculus
SRX4203015	SRX4285233	-0.12869284979669585	NK cells	Homo sapiens	Neutrophils	Mus musculus
SRX4203015	SRX4285239	-0.1320097301360885	NK cells	Homo sapiens	Neutrophils	Mus musculus
SRX4203015	SRX4285248	0.14866177752885834	NK cells	Homo sapiens	T cells	Mus musculus
SRX4203015	SRX4285250	0.10702818008532729	NK cells	Homo sapiens	T cells	Mus musculus
SRX4203015	SRX4285251	0.10963298866388668	NK cells	Homo sapiens	T cells	Mus musculus
SRX4203015	SRX4285252	-0.0010123834089338665	NK cells	Homo sapiens	T cells	Mus musculus
SRX4203015	SRX4285253	-0.005084484019660725	NK cells	Homo sapiens	T cells	Mus musculus
SRX4203015	SRX4285254	0.02747983108301773	NK cells	Homo sapiens	T cells	Mus musculus
SRX4203015	SRX4285255	0.4631550173946936	NK cells	Homo sapiens	NK cells	Mus musculus
SRX4203015	SRX4285256	0.44333292561239873	NK cells	Homo sapiens	NK cells	Mus musculus
SRX4203015	SRX4285257	0.22327621071099257	NK cells	Homo sapiens	T cells	Mus musculus
SRX4203015	SRX4285258	0.041687082737793396	NK cells	Homo sapiens	T cells	Mus musculus
SRX4203015	SRX4285259	0.03024995360311884	NK cells	Homo sapiens	T cells	Mus musculus
SRX4203015	SRX4285260	-0.10065212215776337	NK cells	Homo sapiens	Neutrophils	Mus musculus
SRX4203015	SRX4285261	-0.0793473200472812	NK cells	Homo sapiens	Neutrophils	Mus musculus
SRX4203015	SRX4285262	0.03479498207235083	NK cells	Homo sapiens	T cells	Mus musculus
SRX4203015	SRX4285264	0.16989797510498947	NK cells	Homo sapiens	T cells	Mus musculus
SRX4203015	SRX4285265	0.16738116220209362	NK cells	Homo sapiens	T cells	Mus musculus
SRX4203015	SRX4285266	-0.08147657594332876	NK cells	Homo sapiens	Dendritic cells	Mus musculus
SRX4203015	SRX4285267	-0.0790297069568487	NK cells	Homo sapiens	Dendritic cells	Mus musculus
SRX4203015	SRX4285268	-0.06670868443304055	NK cells	Homo sapiens	Dendritic cells	Mus musculus
SRX4203015	SRX4285269	-0.05308985081364797	NK cells	Homo sapiens	Dendritic cells	Mus musculus
SRX4203016	SRX4203005	0.16578676007504442	Dendritic cells	Homo sapiens	Dendritic cells	Homo sapiens
SRX4203016	SRX4203006	0.01710700308482475	Dendritic cells	Homo sapiens	Dendritic cells	Homo sapiens
SRX4203016	SRX4203007	-0.3167079100352253	Dendritic cells	Homo sapiens	Monocytes	Homo sapiens
SRX4203016	SRX4203008	-0.21038558499472587	Dendritic cells	Homo sapiens	T cells	Homo sapiens
SRX4203016	SRX4203009	-0.2210631287652414	Dendritic cells	Homo sapiens	T cells	Homo sapiens
SRX4203016	SRX4203011	0.9282245103275317	Dendritic cells	Homo sapiens	B cells	Homo sapiens
SRX4203016	SRX4203012	-0.372687014568625	Dendritic cells	Homo sapiens	Monocytes	Homo sapiens
SRX4203016	SRX4203013	0.8123456239528715	Dendritic cells	Homo sapiens	B cells	Homo sapiens
SRX4203016	SRX4203014	-0.2990901741168019	Dendritic cells	Homo sapiens	Neutrophils	Homo sapiens
SRX4203016	SRX4203015	-0.4010441869779858	Dendritic cells	Homo sapiens	NK cells	Homo sapiens
SRX4203016	SRX4203016	1	Dendritic cells	Homo sapiens	Dendritic cells	Homo sapiens
SRX4203016	SRX4203017	0.0924406811932076	Dendritic cells	Homo sapiens	Dendritic cells	Homo sapiens
SRX4203016	SRX4203018	-0.2982472977586968	Dendritic cells	Homo sapiens	Monocytes	Homo sapiens
SRX4203016	SRX4203019	-0.17689541322949762	Dendritic cells	Homo sapiens	T cells	Homo sapiens
SRX4203016	SRX4203020	-0.2461829789426101	Dendritic cells	Homo sapiens	T cells	Homo sapiens
SRX4203016	SRX4203022	0.8919660863414409	Dendritic cells	Homo sapiens	B cells	Homo sapiens
SRX4203016	SRX4203023	-0.38812535268845716	Dendritic cells	Homo sapiens	Monocytes	Homo sapiens
SRX4203016	SRX4203024	0.7926105238250054	Dendritic cells	Homo sapiens	B cells	Homo sapiens
SRX4203016	SRX4203025	-0.426695403025457	Dendritic cells	Homo sapiens	NK cells	Homo sapiens
SRX4203016	SRX4203026	0.8972763439048084	Dendritic cells	Homo sapiens	Dendritic cells	Homo sapiens
SRX4203016	SRX4203027	-0.21910712193511356	Dendritic cells	Homo sapiens	T cells	Homo sapiens
SRX4203016	SRX4203028	-0.2371130960631535	Dendritic cells	Homo sapiens	T cells	Homo sapiens
SRX4203016	SRX4203029	0.8717908298308604	Dendritic cells	Homo sapiens	B cells	Homo sapiens
SRX4203016	SRX4203030	-0.39597754930250456	Dendritic cells	Homo sapiens	Monocytes	Homo sapiens
SRX4203016	SRX4203031	-0.3160886661809839	Dendritic cells	Homo sapiens	NK cells	Homo sapiens
SRX4203016	SRX4203032	0.8081402492768025	Dendritic cells	Homo sapiens	B cells	Homo sapiens
SRX4203016	SRX4203033	-0.34834891597013745	Dendritic cells	Homo sapiens	Neutrophils	Homo sapiens
SRX4203016	SRX4203034	-0.16960158163942635	Dendritic cells	Homo sapiens	T cells	Homo sapiens
SRX4203016	SRX4203035	-0.25498413282430055	Dendritic cells	Homo sapiens	T cells	Homo sapiens
SRX4203016	SRX4203036	-0.4158957374444677	Dendritic cells	Homo sapiens	Monocytes	Homo sapiens
SRX4203016	SRX4203037	0.765820160847038	Dendritic cells	Homo sapiens	B cells	Homo sapiens
SRX4203016	SRX4203038	-0.5161613853558428	Dendritic cells	Homo sapiens	NK cells	Homo sapiens
SRX4203016	SRX4203039	-0.19106164640461154	Dendritic cells	Homo sapiens	T cells	Homo sapiens
SRX4203016	SRX4203040	-0.2369413571895318	Dendritic cells	Homo sapiens	T cells	Homo sapiens
SRX4203016	SRX4203041	-0.40497229451314476	Dendritic cells	Homo sapiens	Monocytes	Homo sapiens
SRX4203016	SRX4203042	0.7977712527048217	Dendritic cells	Homo sapiens	B cells	Homo sapiens
SRX4203016	SRX4203043	-0.3380852256225023	Dendritic cells	Homo sapiens	Neutrophils	Homo sapiens
SRX4203016	SRX4203044	-0.34512427917932437	Dendritic cells	Homo sapiens	NK cells	Homo sapiens
SRX4203016	SRX4203045	0.29732615464605566	Dendritic cells	Homo sapiens	Dendritic cells	Homo sapiens
SRX4203016	SRX4203046	0.05981072412486626	Dendritic cells	Homo sapiens	Dendritic cells	Homo sapiens
SRX4203016	SRX4285195	-0.15778914289697865	Dendritic cells	Homo sapiens	Neutrophils	Mus musculus
SRX4203016	SRX4285197	-0.1770075693227452	Dendritic cells	Homo sapiens	Neutrophils	Mus musculus
SRX4203016	SRX4285199	0.0039316912185206575	Dendritic cells	Homo sapiens	T cells	Mus musculus
SRX4203016	SRX4285200	0.028590638885671992	Dendritic cells	Homo sapiens	T cells	Mus musculus
SRX4203016	SRX4285201	0.040990040579162196	Dendritic cells	Homo sapiens	T cells	Mus musculus
SRX4203016	SRX4285202	0.009983732110936092	Dendritic cells	Homo sapiens	T cells	Mus musculus
SRX4203016	SRX4285203	-0.07028320127031475	Dendritic cells	Homo sapiens	Monocytes	Mus musculus
SRX4203016	SRX4285204	-0.06197634589529639	Dendritic cells	Homo sapiens	Monocytes	Mus musculus
SRX4203016	SRX4285212	-0.20472396916301497	Dendritic cells	Homo sapiens	Monocytes	Mus musculus
SRX4203016	SRX4285213	-0.19343425050224233	Dendritic cells	Homo sapiens	Monocytes	Mus musculus
SRX4203016	SRX4285216	0.5817093117455461	Dendritic cells	Homo sapiens	B cells	Mus musculus
SRX4203016	SRX4285217	0.5972146164430657	Dendritic cells	Homo sapiens	B cells	Mus musculus
SRX4203016	SRX4285218	-0.18405277869303646	Dendritic cells	Homo sapiens	Monocytes	Mus musculus
SRX4203016	SRX4285219	-0.16452241529553324	Dendritic cells	Homo sapiens	Monocytes	Mus musculus
SRX4203016	SRX4285233	-0.0903654500662891	Dendritic cells	Homo sapiens	Neutrophils	Mus musculus
SRX4203016	SRX4285239	-0.08462732469361862	Dendritic cells	Homo sapiens	Neutrophils	Mus musculus
SRX4203016	SRX4285248	-0.00892437531933584	Dendritic cells	Homo sapiens	T cells	Mus musculus
SRX4203016	SRX4285250	4.24755283389365e-4	Dendritic cells	Homo sapiens	T cells	Mus musculus
SRX4203016	SRX4285251	4.085963609360875e-4	Dendritic cells	Homo sapiens	T cells	Mus musculus
SRX4203016	SRX4285252	0.04734825427292929	Dendritic cells	Homo sapiens	T cells	Mus musculus
SRX4203016	SRX4285253	0.026964270445005215	Dendritic cells	Homo sapiens	T cells	Mus musculus
SRX4203016	SRX4285254	0.05469929120283874	Dendritic cells	Homo sapiens	T cells	Mus musculus
SRX4203016	SRX4285255	-0.0796619284373007	Dendritic cells	Homo sapiens	NK cells	Mus musculus
SRX4203016	SRX4285256	-0.07265639748662449	Dendritic cells	Homo sapiens	NK cells	Mus musculus
SRX4203016	SRX4285257	0.01596928418770356	Dendritic cells	Homo sapiens	T cells	Mus musculus
SRX4203016	SRX4285258	0.048102800386984605	Dendritic cells	Homo sapiens	T cells	Mus musculus
SRX4203016	SRX4285259	0.056057089567071755	Dendritic cells	Homo sapiens	T cells	Mus musculus
SRX4203016	SRX4285260	-0.0958794421130949	Dendritic cells	Homo sapiens	Neutrophils	Mus musculus
SRX4203016	SRX4285261	-0.11621598425315335	Dendritic cells	Homo sapiens	Neutrophils	Mus musculus
SRX4203016	SRX4285262	0.04874238177651324	Dendritic cells	Homo sapiens	T cells	Mus musculus
SRX4203016	SRX4285264	-0.006862372928121858	Dendritic cells	Homo sapiens	T cells	Mus musculus
SRX4203016	SRX4285265	0.031858508743713786	Dendritic cells	Homo sapiens	T cells	Mus musculus
SRX4203016	SRX4285266	0.13722959747056238	Dendritic cells	Homo sapiens	Dendritic cells	Mus musculus
SRX4203016	SRX4285267	0.14785915331326205	Dendritic cells	Homo sapiens	Dendritic cells	Mus musculus
SRX4203016	SRX4285268	0.1584610514544586	Dendritic cells	Homo sapiens	Dendritic cells	Mus musculus
SRX4203016	SRX4285269	0.14564329313845487	Dendritic cells	Homo sapiens	Dendritic cells	Mus musculus
SRX4203017	SRX4203005	0.30406304082965024	Dendritic cells	Homo sapiens	Dendritic cells	Homo sapiens
SRX4203017	SRX4203006	0.32913597890709523	Dendritic cells	Homo sapiens	Dendritic cells	Homo sapiens
SRX4203017	SRX4203007	0.1313598854160286	Dendritic cells	Homo sapiens	Monocytes	Homo sapiens
SRX4203017	SRX4203008	-0.29053006873650805	Dendritic cells	Homo sapiens	T cells	Homo sapiens
SRX4203017	SRX4203009	-0.2853481693883813	Dendritic cells	Homo sapiens	T cells	Homo sapiens
SRX4203017	SRX4203011	0.054239785530756736	Dendritic cells	Homo sapiens	B cells	Homo sapiens
SRX4203017	SRX4203012	0.06897700357742968	Dendritic cells	Homo sapiens	Monocytes	Homo sapiens
SRX4203017	SRX4203013	0.021193076974470686	Dendritic cells	Homo sapiens	B cells	Homo sapiens
SRX4203017	SRX4203014	-0.09371072187698205	Dendritic cells	Homo sapiens	Neutrophils	Homo sapiens
SRX4203017	SRX4203015	-0.0615553766269209	Dendritic cells	Homo sapiens	NK cells	Homo sapiens
SRX4203017	SRX4203016	0.0924406811932076	Dendritic cells	Homo sapiens	Dendritic cells	Homo sapiens
SRX4203017	SRX4203017	1	Dendritic cells	Homo sapiens	Dendritic cells	Homo sapiens
SRX4203017	SRX4203018	0.12927937002073692	Dendritic cells	Homo sapiens	Monocytes	Homo sapiens
SRX4203017	SRX4203019	-0.27925009111606497	Dendritic cells	Homo sapiens	T cells	Homo sapiens
SRX4203017	SRX4203020	-0.2565627276594068	Dendritic cells	Homo sapiens	T cells	Homo sapiens
SRX4203017	SRX4203022	0.06381304543109834	Dendritic cells	Homo sapiens	B cells	Homo sapiens
SRX4203017	SRX4203023	0.10283948508220582	Dendritic cells	Homo sapiens	Monocytes	Homo sapiens
SRX4203017	SRX4203024	0.035957418204641496	Dendritic cells	Homo sapiens	B cells	Homo sapiens
SRX4203017	SRX4203025	-0.11160915580723306	Dendritic cells	Homo sapiens	NK cells	Homo sapiens
SRX4203017	SRX4203026	0.11690125181401201	Dendritic cells	Homo sapiens	Dendritic cells	Homo sapiens
SRX4203017	SRX4203027	-0.28076366806663283	Dendritic cells	Homo sapiens	T cells	Homo sapiens
SRX4203017	SRX4203028	-0.27066863096635824	Dendritic cells	Homo sapiens	T cells	Homo sapiens
SRX4203017	SRX4203029	0.04702341222963063	Dendritic cells	Homo sapiens	B cells	Homo sapiens
SRX4203017	SRX4203030	0.0784733673152997	Dendritic cells	Homo sapiens	Monocytes	Homo sapiens
SRX4203017	SRX4203031	-0.11775474255802373	Dendritic cells	Homo sapiens	NK cells	Homo sapiens
SRX4203017	SRX4203032	0.03432639867240869	Dendritic cells	Homo sapiens	B cells	Homo sapiens
SRX4203017	SRX4203033	-0.07947766991748106	Dendritic cells	Homo sapiens	Neutrophils	Homo sapiens
SRX4203017	SRX4203034	-0.2977298529097322	Dendritic cells	Homo sapiens	T cells	Homo sapiens
SRX4203017	SRX4203035	-0.23711334315289012	Dendritic cells	Homo sapiens	T cells	Homo sapiens
SRX4203017	SRX4203036	0.060696129655312056	Dendritic cells	Homo sapiens	Monocytes	Homo sapiens
SRX4203017	SRX4203037	0.0248298435016745	Dendritic cells	Homo sapiens	B cells	Homo sapiens
SRX4203017	SRX4203038	-0.09503498761702213	Dendritic cells	Homo sapiens	NK cells	Homo sapiens
SRX4203017	SRX4203039	-0.27864404731440157	Dendritic cells	Homo sapiens	T cells	Homo sapiens
SRX4203017	SRX4203040	-0.27103087328205056	Dendritic cells	Homo sapiens	T cells	Homo sapiens
SRX4203017	SRX4203041	0.08759075259479919	Dendritic cells	Homo sapiens	Monocytes	Homo sapiens
SRX4203017	SRX4203042	0.03240748493185332	Dendritic cells	Homo sapiens	B cells	Homo sapiens
SRX4203017	SRX4203043	-0.09598910926982226	Dendritic cells	Homo sapiens	Neutrophils	Homo sapiens
SRX4203017	SRX4203044	-0.12487935195214923	Dendritic cells	Homo sapiens	NK cells	Homo sapiens
SRX4203017	SRX4203045	0.27613033496241657	Dendritic cells	Homo sapiens	Dendritic cells	Homo sapiens
SRX4203017	SRX4203046	0.9277914706516216	Dendritic cells	Homo sapiens	Dendritic cells	Homo sapiens
SRX4203017	SRX4285195	0.03242684695308207	Dendritic cells	Homo sapiens	Neutrophils	Mus musculus
SRX4203017	SRX4285197	0.022841434074481515	Dendritic cells	Homo sapiens	Neutrophils	Mus musculus
SRX4203017	SRX4285199	-0.1594147106027454	Dendritic cells	Homo sapiens	T cells	Mus musculus
SRX4203017	SRX4285200	-0.15597405895420724	Dendritic cells	Homo sapiens	T cells	Mus musculus
SRX4203017	SRX4285201	-0.16370499850952347	Dendritic cells	Homo sapiens	T cells	Mus musculus
SRX4203017	SRX4285202	-0.1504065503152337	Dendritic cells	Homo sapiens	T cells	Mus musculus
SRX4203017	SRX4285203	0.08928318344153516	Dendritic cells	Homo sapiens	Monocytes	Mus musculus
SRX4203017	SRX4285204	0.10681628568953071	Dendritic cells	Homo sapiens	Monocytes	Mus musculus
SRX4203017	SRX4285212	0.165827193716534	Dendritic cells	Homo sapiens	Monocytes	Mus musculus
SRX4203017	SRX4285213	0.15658827990420468	Dendritic cells	Homo sapiens	Monocytes	Mus musculus
SRX4203017	SRX4285216	0.03425057277788303	Dendritic cells	Homo sapiens	B cells	Mus musculus
SRX4203017	SRX4285217	0.06159157347760464	Dendritic cells	Homo sapiens	B cells	Mus musculus
SRX4203017	SRX4285218	0.180119942414418	Dendritic cells	Homo sapiens	Monocytes	Mus musculus
SRX4203017	SRX4285219	0.1893977273606219	Dendritic cells	Homo sapiens	Monocytes	Mus musculus
SRX4203017	SRX4285233	0.04808520853673892	Dendritic cells	Homo sapiens	Neutrophils	Mus musculus
SRX4203017	SRX4285239	0.0328812053469346	Dendritic cells	Homo sapiens	Neutrophils	Mus musculus
SRX4203017	SRX4285248	-0.16961579980412383	Dendritic cells	Homo sapiens	T cells	Mus musculus
SRX4203017	SRX4285250	-0.1736252636088647	Dendritic cells	Homo sapiens	T cells	Mus musculus
SRX4203017	SRX4285251	-0.15275427280439816	Dendritic cells	Homo sapiens	T cells	Mus musculus
SRX4203017	SRX4285252	-0.1474167501907818	Dendritic cells	Homo sapiens	T cells	Mus musculus
SRX4203017	SRX4285253	-0.14999980097430676	Dendritic cells	Homo sapiens	T cells	Mus musculus
SRX4203017	SRX4285254	-0.14116625501006388	Dendritic cells	Homo sapiens	T cells	Mus musculus
SRX4203017	SRX4285255	-0.07918065899673236	Dendritic cells	Homo sapiens	NK cells	Mus musculus
SRX4203017	SRX4285256	-0.08889214557870384	Dendritic cells	Homo sapiens	NK cells	Mus musculus
SRX4203017	SRX4285257	-0.1571718638954095	Dendritic cells	Homo sapiens	T cells	Mus musculus
SRX4203017	SRX4285258	-0.15160414898239263	Dendritic cells	Homo sapiens	T cells	Mus musculus
SRX4203017	SRX4285259	-0.13908511859898734	Dendritic cells	Homo sapiens	T cells	Mus musculus
SRX4203017	SRX4285260	-0.0022774284947092364	Dendritic cells	Homo sapiens	Neutrophils	Mus musculus
SRX4203017	SRX4285261	0.002362705874043946	Dendritic cells	Homo sapiens	Neutrophils	Mus musculus
SRX4203017	SRX4285262	-0.15448938779056068	Dendritic cells	Homo sapiens	T cells	Mus musculus
SRX4203017	SRX4285264	-0.1662343414000257	Dendritic cells	Homo sapiens	T cells	Mus musculus
SRX4203017	SRX4285265	-0.14824921640864291	Dendritic cells	Homo sapiens	T cells	Mus musculus
SRX4203017	SRX4285266	0.374826779781601	Dendritic cells	Homo sapiens	Dendritic cells	Mus musculus
SRX4203017	SRX4285267	0.36594849530910506	Dendritic cells	Homo sapiens	Dendritic cells	Mus musculus
SRX4203017	SRX4285268	0.19843238617305223	Dendritic cells	Homo sapiens	Dendritic cells	Mus musculus
SRX4203017	SRX4285269	0.20016790970947435	Dendritic cells	Homo sapiens	Dendritic cells	Mus musculus
SRX4203018	SRX4203005	0.5245538581411487	Monocytes	Homo sapiens	Dendritic cells	Homo sapiens
SRX4203018	SRX4203006	0.5917752013632386	Monocytes	Homo sapiens	Dendritic cells	Homo sapiens
SRX4203018	SRX4203007	0.9384793700921205	Monocytes	Homo sapiens	Monocytes	Homo sapiens
SRX4203018	SRX4203008	-0.5591110522846684	Monocytes	Homo sapiens	T cells	Homo sapiens
SRX4203018	SRX4203009	-0.6284451305414688	Monocytes	Homo sapiens	T cells	Homo sapiens
SRX4203018	SRX4203011	-0.3101051034699703	Monocytes	Homo sapiens	B cells	Homo sapiens
SRX4203018	SRX4203012	0.8272930850747723	Monocytes	Homo sapiens	Monocytes	Homo sapiens
SRX4203018	SRX4203013	-0.3463318703992336	Monocytes	Homo sapiens	B cells	Homo sapiens
SRX4203018	SRX4203014	0.34277364399776916	Monocytes	Homo sapiens	Neutrophils	Homo sapiens
SRX4203018	SRX4203015	-0.10088285323543718	Monocytes	Homo sapiens	NK cells	Homo sapiens
SRX4203018	SRX4203016	-0.2982472977586968	Monocytes	Homo sapiens	Dendritic cells	Homo sapiens
SRX4203018	SRX4203017	0.12927937002073692	Monocytes	Homo sapiens	Dendritic cells	Homo sapiens
SRX4203018	SRX4203018	1	Monocytes	Homo sapiens	Monocytes	Homo sapiens
SRX4203018	SRX4203019	-0.569852404445197	Monocytes	Homo sapiens	T cells	Homo sapiens
SRX4203018	SRX4203020	-0.6077721756204292	Monocytes	Homo sapiens	T cells	Homo sapiens
SRX4203018	SRX4203022	-0.3044937669299232	Monocytes	Homo sapiens	B cells	Homo sapiens
SRX4203018	SRX4203023	0.8613489095281659	Monocytes	Homo sapiens	Monocytes	Homo sapiens
SRX4203018	SRX4203024	-0.3248538632771549	Monocytes	Homo sapiens	B cells	Homo sapiens
SRX4203018	SRX4203025	-0.08237217350783652	Monocytes	Homo sapiens	NK cells	Homo sapiens
SRX4203018	SRX4203026	-0.26858758893621765	Monocytes	Homo sapiens	Dendritic cells	Homo sapiens
SRX4203018	SRX4203027	-0.5741863916014328	Monocytes	Homo sapiens	T cells	Homo sapiens
SRX4203018	SRX4203028	-0.6199226524472745	Monocytes	Homo sapiens	T cells	Homo sapiens
SRX4203018	SRX4203029	-0.3285510720468524	Monocytes	Homo sapiens	B cells	Homo sapiens
SRX4203018	SRX4203030	0.8238918077033489	Monocytes	Homo sapiens	Monocytes	Homo sapiens
SRX4203018	SRX4203031	-0.3203479592087864	Monocytes	Homo sapiens	NK cells	Homo sapiens
SRX4203018	SRX4203032	-0.3294541273527442	Monocytes	Homo sapiens	B cells	Homo sapiens
SRX4203018	SRX4203033	0.32287361020643485	Monocytes	Homo sapiens	Neutrophils	Homo sapiens
SRX4203018	SRX4203034	-0.5756057868766656	Monocytes	Homo sapiens	T cells	Homo sapiens
SRX4203018	SRX4203035	-0.539024363780389	Monocytes	Homo sapiens	T cells	Homo sapiens
SRX4203018	SRX4203036	0.812445979402122	Monocytes	Homo sapiens	Monocytes	Homo sapiens
SRX4203018	SRX4203037	-0.36268902621353877	Monocytes	Homo sapiens	B cells	Homo sapiens
SRX4203018	SRX4203038	0.04903212591441045	Monocytes	Homo sapiens	NK cells	Homo sapiens
SRX4203018	SRX4203039	-0.5786239182048999	Monocytes	Homo sapiens	T cells	Homo sapiens
SRX4203018	SRX4203040	-0.6156708572332957	Monocytes	Homo sapiens	T cells	Homo sapiens
SRX4203018	SRX4203041	0.8339578357743842	Monocytes	Homo sapiens	Monocytes	Homo sapiens
SRX4203018	SRX4203042	-0.3330902046916554	Monocytes	Homo sapiens	B cells	Homo sapiens
SRX4203018	SRX4203043	0.31514726844614094	Monocytes	Homo sapiens	Neutrophils	Homo sapiens
SRX4203018	SRX4203044	-0.2669872650594348	Monocytes	Homo sapiens	NK cells	Homo sapiens
SRX4203018	SRX4203045	0.4027955847227238	Monocytes	Homo sapiens	Dendritic cells	Homo sapiens
SRX4203018	SRX4203046	0.1479888118603536	Monocytes	Homo sapiens	Dendritic cells	Homo sapiens
SRX4203018	SRX4285195	0.3302748482923059	Monocytes	Homo sapiens	Neutrophils	Mus musculus
SRX4203018	SRX4285197	0.33268489729677264	Monocytes	Homo sapiens	Neutrophils	Mus musculus
SRX4203018	SRX4285199	-0.520012001124798	Monocytes	Homo sapiens	T cells	Mus musculus
SRX4203018	SRX4285200	-0.5703938927119276	Monocytes	Homo sapiens	T cells	Mus musculus
SRX4203018	SRX4285201	-0.5529186376873885	Monocytes	Homo sapiens	T cells	Mus musculus
SRX4203018	SRX4285202	-0.5469437437249102	Monocytes	Homo sapiens	T cells	Mus musculus
SRX4203018	SRX4285203	0.5655140633446399	Monocytes	Homo sapiens	Monocytes	Mus musculus
SRX4203018	SRX4285204	0.5733244783616259	Monocytes	Homo sapiens	Monocytes	Mus musculus
SRX4203018	SRX4285212	0.6939000316754484	Monocytes	Homo sapiens	Monocytes	Mus musculus
SRX4203018	SRX4285213	0.6889797534651795	Monocytes	Homo sapiens	Monocytes	Mus musculus
SRX4203018	SRX4285216	-0.029945187710388562	Monocytes	Homo sapiens	B cells	Mus musculus
SRX4203018	SRX4285217	-0.03497989453923542	Monocytes	Homo sapiens	B cells	Mus musculus
SRX4203018	SRX4285218	0.663110143840668	Monocytes	Homo sapiens	Monocytes	Mus musculus
SRX4203018	SRX4285219	0.6341888001957786	Monocytes	Homo sapiens	Monocytes	Mus musculus
SRX4203018	SRX4285233	0.384429648039177	Monocytes	Homo sapiens	Neutrophils	Mus musculus
SRX4203018	SRX4285239	0.3821560189422856	Monocytes	Homo sapiens	Neutrophils	Mus musculus
SRX4203018	SRX4285248	-0.5441643488025721	Monocytes	Homo sapiens	T cells	Mus musculus
SRX4203018	SRX4285250	-0.5507747579081546	Monocytes	Homo sapiens	T cells	Mus musculus
SRX4203018	SRX4285251	-0.5463724322325859	Monocytes	Homo sapiens	T cells	Mus musculus
SRX4203018	SRX4285252	-0.538377843172287	Monocytes	Homo sapiens	T cells	Mus musculus
SRX4203018	SRX4285253	-0.5204853247805479	Monocytes	Homo sapiens	T cells	Mus musculus
SRX4203018	SRX4285254	-0.5418289502838863	Monocytes	Homo sapiens	T cells	Mus musculus
SRX4203018	SRX4285255	-0.2933468990051861	Monocytes	Homo sapiens	NK cells	Mus musculus
SRX4203018	SRX4285256	-0.29587339889609554	Monocytes	Homo sapiens	NK cells	Mus musculus
SRX4203018	SRX4285257	-0.5845678085302011	Monocytes	Homo sapiens	T cells	Mus musculus
SRX4203018	SRX4285258	-0.5324640942109143	Monocytes	Homo sapiens	T cells	Mus musculus
SRX4203018	SRX4285259	-0.5326411387043178	Monocytes	Homo sapiens	T cells	Mus musculus
SRX4203018	SRX4285260	0.37782643580540265	Monocytes	Homo sapiens	Neutrophils	Mus musculus
SRX4203018	SRX4285261	0.39318051065326665	Monocytes	Homo sapiens	Neutrophils	Mus musculus
SRX4203018	SRX4285262	-0.5349490971463737	Monocytes	Homo sapiens	T cells	Mus musculus
SRX4203018	SRX4285264	-0.5546870872851336	Monocytes	Homo sapiens	T cells	Mus musculus
SRX4203018	SRX4285265	-0.5910187506992431	Monocytes	Homo sapiens	T cells	Mus musculus
SRX4203018	SRX4285266	0.3040059212381455	Monocytes	Homo sapiens	Dendritic cells	Mus musculus
SRX4203018	SRX4285267	0.3020253013137994	Monocytes	Homo sapiens	Dendritic cells	Mus musculus
SRX4203018	SRX4285268	0.3004460813922875	Monocytes	Homo sapiens	Dendritic cells	Mus musculus
SRX4203018	SRX4285269	0.2998160755081284	Monocytes	Homo sapiens	Dendritic cells	Mus musculus
SRX4203019	SRX4203005	-0.5985320839143966	T cells	Homo sapiens	Dendritic cells	Homo sapiens
SRX4203019	SRX4203006	-0.6326619941550944	T cells	Homo sapiens	Dendritic cells	Homo sapiens
SRX4203019	SRX4203007	-0.5873395566319408	T cells	Homo sapiens	Monocytes	Homo sapiens
SRX4203019	SRX4203008	0.9354831552527657	T cells	Homo sapiens	T cells	Homo sapiens
SRX4203019	SRX4203009	0.8408829001219946	T cells	Homo sapiens	T cells	Homo sapiens
SRX4203019	SRX4203011	-0.13047638655042876	T cells	Homo sapiens	B cells	Homo sapiens
SRX4203019	SRX4203012	-0.6219252122345179	T cells	Homo sapiens	Monocytes	Homo sapiens
SRX4203019	SRX4203013	-0.09517263296155094	T cells	Homo sapiens	B cells	Homo sapiens
SRX4203019	SRX4203014	-0.42343160222757203	T cells	Homo sapiens	Neutrophils	Homo sapiens
SRX4203019	SRX4203015	0.05758145323085404	T cells	Homo sapiens	NK cells	Homo sapiens
SRX4203019	SRX4203016	-0.17689541322949762	T cells	Homo sapiens	Dendritic cells	Homo sapiens
SRX4203019	SRX4203017	-0.27925009111606497	T cells	Homo sapiens	Dendritic cells	Homo sapiens
SRX4203019	SRX4203018	-0.569852404445197	T cells	Homo sapiens	Monocytes	Homo sapiens
SRX4203019	SRX4203019	1	T cells	Homo sapiens	T cells	Homo sapiens
SRX4203019	SRX4203020	0.817929305184009	T cells	Homo sapiens	T cells	Homo sapiens
SRX4203019	SRX4203022	-0.12396007389160693	T cells	Homo sapiens	B cells	Homo sapiens
SRX4203019	SRX4203023	-0.5943910809353008	T cells	Homo sapiens	Monocytes	Homo sapiens
SRX4203019	SRX4203024	-0.08046142392907984	T cells	Homo sapiens	B cells	Homo sapiens
SRX4203019	SRX4203025	0.09186438737349448	T cells	Homo sapiens	NK cells	Homo sapiens
SRX4203019	SRX4203026	-0.1916020559979656	T cells	Homo sapiens	Dendritic cells	Homo sapiens
SRX4203019	SRX4203027	0.9390518937078537	T cells	Homo sapiens	T cells	Homo sapiens
SRX4203019	SRX4203028	0.8255924496360592	T cells	Homo sapiens	T cells	Homo sapiens
SRX4203019	SRX4203029	-0.13360246231197187	T cells	Homo sapiens	B cells	Homo sapiens
SRX4203019	SRX4203030	-0.5944469036952247	T cells	Homo sapiens	Monocytes	Homo sapiens
SRX4203019	SRX4203031	0.2754156606122795	T cells	Homo sapiens	NK cells	Homo sapiens
SRX4203019	SRX4203032	-0.11592042447600998	T cells	Homo sapiens	B cells	Homo sapiens
SRX4203019	SRX4203033	-0.39253159990709463	T cells	Homo sapiens	Neutrophils	Homo sapiens
SRX4203019	SRX4203034	0.9183132155596814	T cells	Homo sapiens	T cells	Homo sapiens
SRX4203019	SRX4203035	0.633087997379198	T cells	Homo sapiens	T cells	Homo sapiens
SRX4203019	SRX4203036	-0.5924210676200792	T cells	Homo sapiens	Monocytes	Homo sapiens
SRX4203019	SRX4203037	-0.0761176365160949	T cells	Homo sapiens	B cells	Homo sapiens
SRX4203019	SRX4203038	-0.02337645985929487	T cells	Homo sapiens	NK cells	Homo sapiens
SRX4203019	SRX4203039	0.9433623169025546	T cells	Homo sapiens	T cells	Homo sapiens
SRX4203019	SRX4203040	0.7978493103837644	T cells	Homo sapiens	T cells	Homo sapiens
SRX4203019	SRX4203041	-0.5978695409495242	T cells	Homo sapiens	Monocytes	Homo sapiens
SRX4203019	SRX4203042	-0.10690491912780399	T cells	Homo sapiens	B cells	Homo sapiens
SRX4203019	SRX4203043	-0.40808985233170897	T cells	Homo sapiens	Neutrophils	Homo sapiens
SRX4203019	SRX4203044	0.22235569495601135	T cells	Homo sapiens	NK cells	Homo sapiens
SRX4203019	SRX4203045	-0.618010776259751	T cells	Homo sapiens	Dendritic cells	Homo sapiens
SRX4203019	SRX4203046	-0.29486238435465995	T cells	Homo sapiens	Dendritic cells	Homo sapiens
SRX4203019	SRX4285195	-0.4541526625905338	T cells	Homo sapiens	Neutrophils	Mus musculus
SRX4203019	SRX4285197	-0.44715180747345085	T cells	Homo sapiens	Neutrophils	Mus musculus
SRX4203019	SRX4285199	0.6793171321277277	T cells	Homo sapiens	T cells	Mus musculus
SRX4203019	SRX4285200	0.6850531230597412	T cells	Homo sapiens	T cells	Mus musculus
SRX4203019	SRX4285201	0.7162489678384348	T cells	Homo sapiens	T cells	Mus musculus
SRX4203019	SRX4285202	0.7129548939419474	T cells	Homo sapiens	T cells	Mus musculus
SRX4203019	SRX4285203	-0.49780397261615317	T cells	Homo sapiens	Monocytes	Mus musculus
SRX4203019	SRX4285204	-0.5145638631666116	T cells	Homo sapiens	Monocytes	Mus musculus
SRX4203019	SRX4285212	-0.6159403924523601	T cells	Homo sapiens	Monocytes	Mus musculus
SRX4203019	SRX4285213	-0.6129798217242602	T cells	Homo sapiens	Monocytes	Mus musculus
SRX4203019	SRX4285216	-0.27424500561125437	T cells	Homo sapiens	B cells	Mus musculus
SRX4203019	SRX4285217	-0.28677740481371045	T cells	Homo sapiens	B cells	Mus musculus
SRX4203019	SRX4285218	-0.6149299316773041	T cells	Homo sapiens	Monocytes	Mus musculus
SRX4203019	SRX4285219	-0.5875219452778155	T cells	Homo sapiens	Monocytes	Mus musculus
SRX4203019	SRX4285233	-0.5422188777872281	T cells	Homo sapiens	Neutrophils	Mus musculus
SRX4203019	SRX4285239	-0.5418394782942174	T cells	Homo sapiens	Neutrophils	Mus musculus
SRX4203019	SRX4285248	0.6667795566896109	T cells	Homo sapiens	T cells	Mus musculus
SRX4203019	SRX4285250	0.6797458083744414	T cells	Homo sapiens	T cells	Mus musculus
SRX4203019	SRX4285251	0.6824257001124331	T cells	Homo sapiens	T cells	Mus musculus
SRX4203019	SRX4285252	0.720325557942714	T cells	Homo sapiens	T cells	Mus musculus
SRX4203019	SRX4285253	0.7128276691020126	T cells	Homo sapiens	T cells	Mus musculus
SRX4203019	SRX4285254	0.6630798806266679	T cells	Homo sapiens	T cells	Mus musculus
SRX4203019	SRX4285255	0.20993890353991831	T cells	Homo sapiens	NK cells	Mus musculus
SRX4203019	SRX4285256	0.21234551709809724	T cells	Homo sapiens	NK cells	Mus musculus
SRX4203019	SRX4285257	0.671955934504081	T cells	Homo sapiens	T cells	Mus musculus
SRX4203019	SRX4285258	0.7013535659556981	T cells	Homo sapiens	T cells	Mus musculus
SRX4203019	SRX4285259	0.7033546483511537	T cells	Homo sapiens	T cells	Mus musculus
SRX4203019	SRX4285260	-0.5435603553130715	T cells	Homo sapiens	Neutrophils	Mus musculus
SRX4203019	SRX4285261	-0.5484481770994802	T cells	Homo sapiens	Neutrophils	Mus musculus
SRX4203019	SRX4285262	0.673061921453558	T cells	Homo sapiens	T cells	Mus musculus
SRX4203019	SRX4285264	0.6466695789301117	T cells	Homo sapiens	T cells	Mus musculus
SRX4203019	SRX4285265	0.6758242212480216	T cells	Homo sapiens	T cells	Mus musculus
SRX4203019	SRX4285266	-0.4039699974972848	T cells	Homo sapiens	Dendritic cells	Mus musculus
SRX4203019	SRX4285267	-0.41252467962429556	T cells	Homo sapiens	Dendritic cells	Mus musculus
SRX4203019	SRX4285268	-0.45917098643807797	T cells	Homo sapiens	Dendritic cells	Mus musculus
SRX4203019	SRX4285269	-0.4381798236303215	T cells	Homo sapiens	Dendritic cells	Mus musculus
SRX4203020	SRX4203005	-0.6658169009157258	T cells	Homo sapiens	Dendritic cells	Homo sapiens
SRX4203020	SRX4203006	-0.661911025588518	T cells	Homo sapiens	Dendritic cells	Homo sapiens
SRX4203020	SRX4203007	-0.6046781140642009	T cells	Homo sapiens	Monocytes	Homo sapiens
SRX4203020	SRX4203008	0.778390935577849	T cells	Homo sapiens	T cells	Homo sapiens
SRX4203020	SRX4203009	0.9367553187697295	T cells	Homo sapiens	T cells	Homo sapiens
SRX4203020	SRX4203011	-0.21723064541523607	T cells	Homo sapiens	B cells	Homo sapiens
SRX4203020	SRX4203012	-0.648135798355297	T cells	Homo sapiens	Monocytes	Homo sapiens
SRX4203020	SRX4203013	-0.202834956859552	T cells	Homo sapiens	B cells	Homo sapiens
SRX4203020	SRX4203014	-0.4251464359375175	T cells	Homo sapiens	Neutrophils	Homo sapiens
SRX4203020	SRX4203015	0.3506528574042206	T cells	Homo sapiens	NK cells	Homo sapiens
SRX4203020	SRX4203016	-0.2461829789426101	T cells	Homo sapiens	Dendritic cells	Homo sapiens
SRX4203020	SRX4203017	-0.2565627276594068	T cells	Homo sapiens	Dendritic cells	Homo sapiens
SRX4203020	SRX4203018	-0.6077721756204292	T cells	Homo sapiens	Monocytes	Homo sapiens
SRX4203020	SRX4203019	0.817929305184009	T cells	Homo sapiens	T cells	Homo sapiens
SRX4203020	SRX4203020	1	T cells	Homo sapiens	T cells	Homo sapiens
SRX4203020	SRX4203022	-0.22796186316628997	T cells	Homo sapiens	B cells	Homo sapiens
SRX4203020	SRX4203023	-0.6287707290767293	T cells	Homo sapiens	Monocytes	Homo sapiens
SRX4203020	SRX4203024	-0.19306685757494207	T cells	Homo sapiens	B cells	Homo sapiens
SRX4203020	SRX4203025	0.39087519978948576	T cells	Homo sapiens	NK cells	Homo sapiens
SRX4203020	SRX4203026	-0.2709754871429772	T cells	Homo sapiens	Dendritic cells	Homo sapiens
SRX4203020	SRX4203027	0.8060021545434521	T cells	Homo sapiens	T cells	Homo sapiens
SRX4203020	SRX4203028	0.9214535802852166	T cells	Homo sapiens	T cells	Homo sapiens
SRX4203020	SRX4203029	-0.2593460173936093	T cells	Homo sapiens	B cells	Homo sapiens
SRX4203020	SRX4203030	-0.6311449131833922	T cells	Homo sapiens	Monocytes	Homo sapiens
SRX4203020	SRX4203031	0.5590898930967809	T cells	Homo sapiens	NK cells	Homo sapiens
SRX4203020	SRX4203032	-0.23871384083450525	T cells	Homo sapiens	B cells	Homo sapiens
SRX4203020	SRX4203033	-0.38893541930815445	T cells	Homo sapiens	Neutrophils	Homo sapiens
SRX4203020	SRX4203034	0.7565948707587532	T cells	Homo sapiens	T cells	Homo sapiens
SRX4203020	SRX4203035	0.8719658099440414	T cells	Homo sapiens	T cells	Homo sapiens
SRX4203020	SRX4203036	-0.6190660976727965	T cells	Homo sapiens	Monocytes	Homo sapiens
SRX4203020	SRX4203037	-0.17750033583230337	T cells	Homo sapiens	B cells	Homo sapiens
SRX4203020	SRX4203038	0.23140759691638813	T cells	Homo sapiens	NK cells	Homo sapiens
SRX4203020	SRX4203039	0.7962125211808071	T cells	Homo sapiens	T cells	Homo sapiens
SRX4203020	SRX4203040	0.9370008625702373	T cells	Homo sapiens	T cells	Homo sapiens
SRX4203020	SRX4203041	-0.6350426468978208	T cells	Homo sapiens	Monocytes	Homo sapiens
SRX4203020	SRX4203042	-0.2154498805922289	T cells	Homo sapiens	B cells	Homo sapiens
SRX4203020	SRX4203043	-0.3913609630604521	T cells	Homo sapiens	Neutrophils	Homo sapiens
SRX4203020	SRX4203044	0.5409792215486126	T cells	Homo sapiens	NK cells	Homo sapiens
SRX4203020	SRX4203045	-0.685660651376962	T cells	Homo sapiens	Dendritic cells	Homo sapiens
SRX4203020	SRX4203046	-0.2685362935905532	T cells	Homo sapiens	Dendritic cells	Homo sapiens
SRX4203020	SRX4285195	-0.42134122826062437	T cells	Homo sapiens	Neutrophils	Mus musculus
SRX4203020	SRX4285197	-0.41448968844630374	T cells	Homo sapiens	Neutrophils	Mus musculus
SRX4203020	SRX4285199	0.6520822739482985	T cells	Homo sapiens	T cells	Mus musculus
SRX4203020	SRX4285200	0.663718534655097	T cells	Homo sapiens	T cells	Mus musculus
SRX4203020	SRX4285201	0.6280671096310444	T cells	Homo sapiens	T cells	Mus musculus
SRX4203020	SRX4285202	0.6328269722465597	T cells	Homo sapiens	T cells	Mus musculus
SRX4203020	SRX4285203	-0.5254727504810595	T cells	Homo sapiens	Monocytes	Mus musculus
SRX4203020	SRX4285204	-0.5446261434424929	T cells	Homo sapiens	Monocytes	Mus musculus
SRX4203020	SRX4285212	-0.5939868233642325	T cells	Homo sapiens	Monocytes	Mus musculus
SRX4203020	SRX4285213	-0.5934555259546365	T cells	Homo sapiens	Monocytes	Mus musculus
SRX4203020	SRX4285216	-0.33767175722184994	T cells	Homo sapiens	B cells	Mus musculus
SRX4203020	SRX4285217	-0.3467040825711049	T cells	Homo sapiens	B cells	Mus musculus
SRX4203020	SRX4285218	-0.5795268574890818	T cells	Homo sapiens	Monocytes	Mus musculus
SRX4203020	SRX4285219	-0.5593260168591954	T cells	Homo sapiens	Monocytes	Mus musculus
SRX4203020	SRX4285233	-0.5048361564021769	T cells	Homo sapiens	Neutrophils	Mus musculus
SRX4203020	SRX4285239	-0.5157036533617043	T cells	Homo sapiens	Neutrophils	Mus musculus
SRX4203020	SRX4285248	0.6550424714433793	T cells	Homo sapiens	T cells	Mus musculus
SRX4203020	SRX4285250	0.6613326372433509	T cells	Homo sapiens	T cells	Mus musculus
SRX4203020	SRX4285251	0.6610778852555863	T cells	Homo sapiens	T cells	Mus musculus
SRX4203020	SRX4285252	0.6340396061274185	T cells	Homo sapiens	T cells	Mus musculus
SRX4203020	SRX4285253	0.6250673861825927	T cells	Homo sapiens	T cells	Mus musculus
SRX4203020	SRX4285254	0.5788667483504092	T cells	Homo sapiens	T cells	Mus musculus
SRX4203020	SRX4285255	0.40733036876276024	T cells	Homo sapiens	NK cells	Mus musculus
SRX4203020	SRX4285256	0.40480283209077106	T cells	Homo sapiens	NK cells	Mus musculus
SRX4203020	SRX4285257	0.702657212748967	T cells	Homo sapiens	T cells	Mus musculus
SRX4203020	SRX4285258	0.6302079959493818	T cells	Homo sapiens	T cells	Mus musculus
SRX4203020	SRX4285259	0.6285800792994203	T cells	Homo sapiens	T cells	Mus musculus
SRX4203020	SRX4285260	-0.503250201977543	T cells	Homo sapiens	Neutrophils	Mus musculus
SRX4203020	SRX4285261	-0.5007085878609159	T cells	Homo sapiens	Neutrophils	Mus musculus
SRX4203020	SRX4285262	0.5921997311452522	T cells	Homo sapiens	T cells	Mus musculus
SRX4203020	SRX4285264	0.6523732799819932	T cells	Homo sapiens	T cells	Mus musculus
SRX4203020	SRX4285265	0.6938637547495127	T cells	Homo sapiens	T cells	Mus musculus
SRX4203020	SRX4285266	-0.40079623767158057	T cells	Homo sapiens	Dendritic cells	Mus musculus
SRX4203020	SRX4285267	-0.40572181019350506	T cells	Homo sapiens	Dendritic cells	Mus musculus
SRX4203020	SRX4285268	-0.45077152505461426	T cells	Homo sapiens	Dendritic cells	Mus musculus
SRX4203020	SRX4285269	-0.42898954674786705	T cells	Homo sapiens	Dendritic cells	Mus musculus
SRX4203022	SRX4203005	0.131559696375428	B cells	Homo sapiens	Dendritic cells	Homo sapiens
SRX4203022	SRX4203006	-0.05427474266136586	B cells	Homo sapiens	Dendritic cells	Homo sapiens
SRX4203022	SRX4203007	-0.3389783992599625	B cells	Homo sapiens	Monocytes	Homo sapiens
SRX4203022	SRX4203008	-0.16034974096126675	B cells	Homo sapiens	T cells	Homo sapiens
SRX4203022	SRX4203009	-0.2065144270416995	B cells	Homo sapiens	T cells	Homo sapiens
SRX4203022	SRX4203011	0.9102303702773094	B cells	Homo sapiens	B cells	Homo sapiens
SRX4203022	SRX4203012	-0.3668113365312368	B cells	Homo sapiens	Monocytes	Homo sapiens
SRX4203022	SRX4203013	0.8031711348754704	B cells	Homo sapiens	B cells	Homo sapiens
SRX4203022	SRX4203014	-0.2855140165648125	B cells	Homo sapiens	Neutrophils	Homo sapiens
SRX4203022	SRX4203015	-0.46947815725127745	B cells	Homo sapiens	NK cells	Homo sapiens
SRX4203022	SRX4203016	0.8919660863414409	B cells	Homo sapiens	Dendritic cells	Homo sapiens
SRX4203022	SRX4203017	0.06381304543109834	B cells	Homo sapiens	Dendritic cells	Homo sapiens
SRX4203022	SRX4203018	-0.3044937669299232	B cells	Homo sapiens	Monocytes	Homo sapiens
SRX4203022	SRX4203019	-0.12396007389160693	B cells	Homo sapiens	T cells	Homo sapiens
SRX4203022	SRX4203020	-0.22796186316628997	B cells	Homo sapiens	T cells	Homo sapiens
SRX4203022	SRX4203022	1	B cells	Homo sapiens	B cells	Homo sapiens
SRX4203022	SRX4203023	-0.3756507209286074	B cells	Homo sapiens	Monocytes	Homo sapiens
SRX4203022	SRX4203024	0.8024710003460318	B cells	Homo sapiens	B cells	Homo sapiens
SRX4203022	SRX4203025	-0.4677253194870394	B cells	Homo sapiens	NK cells	Homo sapiens
SRX4203022	SRX4203026	0.8888750242428419	B cells	Homo sapiens	Dendritic cells	Homo sapiens
SRX4203022	SRX4203027	-0.17604821226079534	B cells	Homo sapiens	T cells	Homo sapiens
SRX4203022	SRX4203028	-0.2172529284951612	B cells	Homo sapiens	T cells	Homo sapiens
SRX4203022	SRX4203029	0.885534826596053	B cells	Homo sapiens	B cells	Homo sapiens
SRX4203022	SRX4203030	-0.3914100251289711	B cells	Homo sapiens	Monocytes	Homo sapiens
SRX4203022	SRX4203031	-0.3730587793223463	B cells	Homo sapiens	NK cells	Homo sapiens
SRX4203022	SRX4203032	0.8079629635583522	B cells	Homo sapiens	B cells	Homo sapiens
SRX4203022	SRX4203033	-0.33427474290093173	B cells	Homo sapiens	Neutrophils	Homo sapiens
SRX4203022	SRX4203034	-0.1115073421105169	B cells	Homo sapiens	T cells	Homo sapiens
SRX4203022	SRX4203035	-0.27399379989880246	B cells	Homo sapiens	T cells	Homo sapiens
SRX4203022	SRX4203036	-0.4112577158506619	B cells	Homo sapiens	Monocytes	Homo sapiens
SRX4203022	SRX4203037	0.7613889302502413	B cells	Homo sapiens	B cells	Homo sapiens
SRX4203022	SRX4203038	-0.5456794191151096	B cells	Homo sapiens	NK cells	Homo sapiens
SRX4203022	SRX4203039	-0.13795283053100454	B cells	Homo sapiens	T cells	Homo sapiens
SRX4203022	SRX4203040	-0.21272627918380035	B cells	Homo sapiens	T cells	Homo sapiens
SRX4203022	SRX4203041	-0.39183078413826655	B cells	Homo sapiens	Monocytes	Homo sapiens
SRX4203022	SRX4203042	0.8040629850531649	B cells	Homo sapiens	B cells	Homo sapiens
SRX4203022	SRX4203043	-0.33354187894854376	B cells	Homo sapiens	Neutrophils	Homo sapiens
SRX4203022	SRX4203044	-0.398588841864729	B cells	Homo sapiens	NK cells	Homo sapiens
SRX4203022	SRX4203045	0.2561253466604478	B cells	Homo sapiens	Dendritic cells	Homo sapiens
SRX4203022	SRX4203046	0.04227192616843198	B cells	Homo sapiens	Dendritic cells	Homo sapiens
SRX4203022	SRX4285195	-0.14487060375375405	B cells	Homo sapiens	Neutrophils	Mus musculus
SRX4203022	SRX4285197	-0.16455085144404663	B cells	Homo sapiens	Neutrophils	Mus musculus
SRX4203022	SRX4285199	0.0347285765334852	B cells	Homo sapiens	T cells	Mus musculus
SRX4203022	SRX4285200	0.0457488119657707	B cells	Homo sapiens	T cells	Mus musculus
SRX4203022	SRX4285201	0.06799152804959722	B cells	Homo sapiens	T cells	Mus musculus
SRX4203022	SRX4285202	0.036817228364921656	B cells	Homo sapiens	T cells	Mus musculus
SRX4203022	SRX4285203	-0.06170631627310593	B cells	Homo sapiens	Monocytes	Mus musculus
SRX4203022	SRX4285204	-0.05602359747447739	B cells	Homo sapiens	Monocytes	Mus musculus
SRX4203022	SRX4285212	-0.2042364673083071	B cells	Homo sapiens	Monocytes	Mus musculus
SRX4203022	SRX4285213	-0.19750551691191962	B cells	Homo sapiens	Monocytes	Mus musculus
SRX4203022	SRX4285216	0.5714433183291682	B cells	Homo sapiens	B cells	Mus musculus
SRX4203022	SRX4285217	0.576273103830439	B cells	Homo sapiens	B cells	Mus musculus
SRX4203022	SRX4285218	-0.18650592923936637	B cells	Homo sapiens	Monocytes	Mus musculus
SRX4203022	SRX4285219	-0.16297463276022475	B cells	Homo sapiens	Monocytes	Mus musculus
SRX4203022	SRX4285233	-0.09496398328952389	B cells	Homo sapiens	Neutrophils	Mus musculus
SRX4203022	SRX4285239	-0.08614555958015806	B cells	Homo sapiens	Neutrophils	Mus musculus
SRX4203022	SRX4285248	-0.006626198417230474	B cells	Homo sapiens	T cells	Mus musculus
SRX4203022	SRX4285250	0.003239680119461176	B cells	Homo sapiens	T cells	Mus musculus
SRX4203022	SRX4285251	0.008599436403835403	B cells	Homo sapiens	T cells	Mus musculus
SRX4203022	SRX4285252	0.057352835786652484	B cells	Homo sapiens	T cells	Mus musculus
SRX4203022	SRX4285253	0.03726133032065477	B cells	Homo sapiens	T cells	Mus musculus
SRX4203022	SRX4285254	0.06976823659525408	B cells	Homo sapiens	T cells	Mus musculus
SRX4203022	SRX4285255	-0.11261709068059227	B cells	Homo sapiens	NK cells	Mus musculus
SRX4203022	SRX4285256	-0.10508039481436846	B cells	Homo sapiens	NK cells	Mus musculus
SRX4203022	SRX4285257	0.005127895105893272	B cells	Homo sapiens	T cells	Mus musculus
SRX4203022	SRX4285258	0.05603111114914268	B cells	Homo sapiens	T cells	Mus musculus
SRX4203022	SRX4285259	0.06325921724160108	B cells	Homo sapiens	T cells	Mus musculus
SRX4203022	SRX4285260	-0.0939877547176705	B cells	Homo sapiens	Neutrophils	Mus musculus
SRX4203022	SRX4285261	-0.11970570637180203	B cells	Homo sapiens	Neutrophils	Mus musculus
SRX4203022	SRX4285262	0.06121888980432383	B cells	Homo sapiens	T cells	Mus musculus
SRX4203022	SRX4285264	-0.00422707962754816	B cells	Homo sapiens	T cells	Mus musculus
SRX4203022	SRX4285265	0.02418300788869018	B cells	Homo sapiens	T cells	Mus musculus
SRX4203022	SRX4285266	0.1293314878208008	B cells	Homo sapiens	Dendritic cells	Mus musculus
SRX4203022	SRX4285267	0.14007071208766	B cells	Homo sapiens	Dendritic cells	Mus musculus
SRX4203022	SRX4285268	0.1255438295640963	B cells	Homo sapiens	Dendritic cells	Mus musculus
SRX4203022	SRX4285269	0.11318714923683848	B cells	Homo sapiens	Dendritic cells	Mus musculus
SRX4203023	SRX4203005	0.4542206906230805	Monocytes	Homo sapiens	Dendritic cells	Homo sapiens
SRX4203023	SRX4203006	0.5578112640233353	Monocytes	Homo sapiens	Dendritic cells	Homo sapiens
SRX4203023	SRX4203007	0.8576544037396002	Monocytes	Homo sapiens	Monocytes	Homo sapiens
SRX4203023	SRX4203008	-0.5656929995228481	Monocytes	Homo sapiens	T cells	Homo sapiens
SRX4203023	SRX4203009	-0.6414197684595101	Monocytes	Homo sapiens	T cells	Homo sapiens
SRX4203023	SRX4203011	-0.38727676945744305	Monocytes	Homo sapiens	B cells	Homo sapiens
SRX4203023	SRX4203012	0.9407009908714822	Monocytes	Homo sapiens	Monocytes	Homo sapiens
SRX4203023	SRX4203013	-0.432488870216837	Monocytes	Homo sapiens	B cells	Homo sapiens
SRX4203023	SRX4203014	0.4463880114508895	Monocytes	Homo sapiens	Neutrophils	Homo sapiens
SRX4203023	SRX4203015	-0.07205175098649093	Monocytes	Homo sapiens	NK cells	Homo sapiens
SRX4203023	SRX4203016	-0.38812535268845716	Monocytes	Homo sapiens	Dendritic cells	Homo sapiens
SRX4203023	SRX4203017	0.10283948508220582	Monocytes	Homo sapiens	Dendritic cells	Homo sapiens
SRX4203023	SRX4203018	0.8613489095281659	Monocytes	Homo sapiens	Monocytes	Homo sapiens
SRX4203023	SRX4203019	-0.5943910809353008	Monocytes	Homo sapiens	T cells	Homo sapiens
SRX4203023	SRX4203020	-0.6287707290767293	Monocytes	Homo sapiens	T cells	Homo sapiens
SRX4203023	SRX4203022	-0.3756507209286074	Monocytes	Homo sapiens	B cells	Homo sapiens
SRX4203023	SRX4203023	1	Monocytes	Homo sapiens	Monocytes	Homo sapiens
SRX4203023	SRX4203024	-0.4277505335831303	Monocytes	Homo sapiens	B cells	Homo sapiens
SRX4203023	SRX4203025	-0.039201027589701606	Monocytes	Homo sapiens	NK cells	Homo sapiens
SRX4203023	SRX4203026	-0.3656634694637187	Monocytes	Homo sapiens	Dendritic cells	Homo sapiens
SRX4203023	SRX4203027	-0.5882320884164047	Monocytes	Homo sapiens	T cells	Homo sapiens
SRX4203023	SRX4203028	-0.6346355337639216	Monocytes	Homo sapiens	T cells	Homo sapiens
SRX4203023	SRX4203029	-0.3936643307194411	Monocytes	Homo sapiens	B cells	Homo sapiens
SRX4203023	SRX4203030	0.9232680796916853	Monocytes	Homo sapiens	Monocytes	Homo sapiens
SRX4203023	SRX4203031	-0.3168405027173766	Monocytes	Homo sapiens	NK cells	Homo sapiens
SRX4203023	SRX4203032	-0.40987967144856297	Monocytes	Homo sapiens	B cells	Homo sapiens
SRX4203023	SRX4203033	0.43076112631147284	Monocytes	Homo sapiens	Neutrophils	Homo sapiens
SRX4203023	SRX4203034	-0.5839013534517178	Monocytes	Homo sapiens	T cells	Homo sapiens
SRX4203023	SRX4203035	-0.5451896787400942	Monocytes	Homo sapiens	T cells	Homo sapiens
SRX4203023	SRX4203036	0.9324447800761992	Monocytes	Homo sapiens	Monocytes	Homo sapiens
SRX4203023	SRX4203037	-0.44607867365561266	Monocytes	Homo sapiens	B cells	Homo sapiens
SRX4203023	SRX4203038	0.12116215220175779	Monocytes	Homo sapiens	NK cells	Homo sapiens
SRX4203023	SRX4203039	-0.5912759923019318	Monocytes	Homo sapiens	T cells	Homo sapiens
SRX4203023	SRX4203040	-0.6286722622714608	Monocytes	Homo sapiens	T cells	Homo sapiens
SRX4203023	SRX4203041	0.9375112843779879	Monocytes	Homo sapiens	Monocytes	Homo sapiens
SRX4203023	SRX4203042	-0.41654387486303773	Monocytes	Homo sapiens	B cells	Homo sapiens
SRX4203023	SRX4203043	0.43465073628869455	Monocytes	Homo sapiens	Neutrophils	Homo sapiens
SRX4203023	SRX4203044	-0.2501096514467009	Monocytes	Homo sapiens	NK cells	Homo sapiens
SRX4203023	SRX4203045	0.3651179951437559	Monocytes	Homo sapiens	Dendritic cells	Homo sapiens
SRX4203023	SRX4203046	0.13287411196733673	Monocytes	Homo sapiens	Dendritic cells	Homo sapiens
SRX4203023	SRX4285195	0.4015318818327201	Monocytes	Homo sapiens	Neutrophils	Mus musculus
SRX4203023	SRX4285197	0.40789150999630414	Monocytes	Homo sapiens	Neutrophils	Mus musculus
SRX4203023	SRX4285199	-0.5727002209327745	Monocytes	Homo sapiens	T cells	Mus musculus
SRX4203023	SRX4285200	-0.6230090982784182	Monocytes	Homo sapiens	T cells	Mus musculus
SRX4203023	SRX4285201	-0.6085311665471449	Monocytes	Homo sapiens	T cells	Mus musculus
SRX4203023	SRX4285202	-0.5974772995167336	Monocytes	Homo sapiens	T cells	Mus musculus
SRX4203023	SRX4285203	0.6092876452511622	Monocytes	Homo sapiens	Monocytes	Mus musculus
SRX4203023	SRX4285204	0.6162416852662665	Monocytes	Homo sapiens	Monocytes	Mus musculus
SRX4203023	SRX4285212	0.7466133954185002	Monocytes	Homo sapiens	Monocytes	Mus musculus
SRX4203023	SRX4285213	0.7413189647797703	Monocytes	Homo sapiens	Monocytes	Mus musculus
SRX4203023	SRX4285216	-0.07550604580036584	Monocytes	Homo sapiens	B cells	Mus musculus
SRX4203023	SRX4285217	-0.08113350681640744	Monocytes	Homo sapiens	B cells	Mus musculus
SRX4203023	SRX4285218	0.7275640632152126	Monocytes	Homo sapiens	Monocytes	Mus musculus
SRX4203023	SRX4285219	0.699202225514435	Monocytes	Homo sapiens	Monocytes	Mus musculus
SRX4203023	SRX4285233	0.4431433191370081	Monocytes	Homo sapiens	Neutrophils	Mus musculus
SRX4203023	SRX4285239	0.4387360444846071	Monocytes	Homo sapiens	Neutrophils	Mus musculus
SRX4203023	SRX4285248	-0.5886248705383231	Monocytes	Homo sapiens	T cells	Mus musculus
SRX4203023	SRX4285250	-0.5972826282290378	Monocytes	Homo sapiens	T cells	Mus musculus
SRX4203023	SRX4285251	-0.5996244458886841	Monocytes	Homo sapiens	T cells	Mus musculus
SRX4203023	SRX4285252	-0.5979218886028131	Monocytes	Homo sapiens	T cells	Mus musculus
SRX4203023	SRX4285253	-0.574211125442578	Monocytes	Homo sapiens	T cells	Mus musculus
SRX4203023	SRX4285254	-0.5873421252090849	Monocytes	Homo sapiens	T cells	Mus musculus
SRX4203023	SRX4285255	-0.29398594887504287	Monocytes	Homo sapiens	NK cells	Mus musculus
SRX4203023	SRX4285256	-0.29244346568844704	Monocytes	Homo sapiens	NK cells	Mus musculus
SRX4203023	SRX4285257	-0.6338408314976286	Monocytes	Homo sapiens	T cells	Mus musculus
SRX4203023	SRX4285258	-0.5970880771572746	Monocytes	Homo sapiens	T cells	Mus musculus
SRX4203023	SRX4285259	-0.5960066995702032	Monocytes	Homo sapiens	T cells	Mus musculus
SRX4203023	SRX4285260	0.44197078706314974	Monocytes	Homo sapiens	Neutrophils	Mus musculus
SRX4203023	SRX4285261	0.4590476743000751	Monocytes	Homo sapiens	Neutrophils	Mus musculus
SRX4203023	SRX4285262	-0.5920493531574833	Monocytes	Homo sapiens	T cells	Mus musculus
SRX4203023	SRX4285264	-0.5905305041710712	Monocytes	Homo sapiens	T cells	Mus musculus
SRX4203023	SRX4285265	-0.6331220196338013	Monocytes	Homo sapiens	T cells	Mus musculus
SRX4203023	SRX4285266	0.27313680015194003	Monocytes	Homo sapiens	Dendritic cells	Mus musculus
SRX4203023	SRX4285267	0.27497788071138735	Monocytes	Homo sapiens	Dendritic cells	Mus musculus
SRX4203023	SRX4285268	0.30479102684896	Monocytes	Homo sapiens	Dendritic cells	Mus musculus
SRX4203023	SRX4285269	0.295733037314702	Monocytes	Homo sapiens	Dendritic cells	Mus musculus
SRX4203024	SRX4203005	0.11639477810937737	B cells	Homo sapiens	Dendritic cells	Homo sapiens
SRX4203024	SRX4203006	-0.07262548701760992	B cells	Homo sapiens	Dendritic cells	Homo sapiens
SRX4203024	SRX4203007	-0.3641136130309173	B cells	Homo sapiens	Monocytes	Homo sapiens
SRX4203024	SRX4203008	-0.11281261954738503	B cells	Homo sapiens	T cells	Homo sapiens
SRX4203024	SRX4203009	-0.15875919220017107	B cells	Homo sapiens	T cells	Homo sapiens
SRX4203024	SRX4203011	0.7934496361366176	B cells	Homo sapiens	B cells	Homo sapiens
SRX4203024	SRX4203012	-0.4153391640596124	B cells	Homo sapiens	Monocytes	Homo sapiens
SRX4203024	SRX4203013	0.922307549629402	B cells	Homo sapiens	B cells	Homo sapiens
SRX4203024	SRX4203014	-0.31516220686333973	B cells	Homo sapiens	Neutrophils	Homo sapiens
SRX4203024	SRX4203015	-0.46349384287754003	B cells	Homo sapiens	NK cells	Homo sapiens
SRX4203024	SRX4203016	0.7926105238250054	B cells	Homo sapiens	Dendritic cells	Homo sapiens
SRX4203024	SRX4203017	0.035957418204641496	B cells	Homo sapiens	Dendritic cells	Homo sapiens
SRX4203024	SRX4203018	-0.3248538632771549	B cells	Homo sapiens	Monocytes	Homo sapiens
SRX4203024	SRX4203019	-0.08046142392907984	B cells	Homo sapiens	T cells	Homo sapiens
SRX4203024	SRX4203020	-0.19306685757494207	B cells	Homo sapiens	T cells	Homo sapiens
SRX4203024	SRX4203022	0.8024710003460318	B cells	Homo sapiens	B cells	Homo sapiens
SRX4203024	SRX4203023	-0.4277505335831303	B cells	Homo sapiens	Monocytes	Homo sapiens
SRX4203024	SRX4203024	1	B cells	Homo sapiens	B cells	Homo sapiens
SRX4203024	SRX4203025	-0.4815071407445408	B cells	Homo sapiens	NK cells	Homo sapiens
SRX4203024	SRX4203026	0.8440928620503712	B cells	Homo sapiens	Dendritic cells	Homo sapiens
SRX4203024	SRX4203027	-0.13525253023434983	B cells	Homo sapiens	T cells	Homo sapiens
SRX4203024	SRX4203028	-0.18445212529668184	B cells	Homo sapiens	T cells	Homo sapiens
SRX4203024	SRX4203029	0.7841821544335285	B cells	Homo sapiens	B cells	Homo sapiens
SRX4203024	SRX4203030	-0.43740978376341105	B cells	Homo sapiens	Monocytes	Homo sapiens
SRX4203024	SRX4203031	-0.346717611959502	B cells	Homo sapiens	NK cells	Homo sapiens
SRX4203024	SRX4203032	0.9033433345862125	B cells	Homo sapiens	B cells	Homo sapiens
SRX4203024	SRX4203033	-0.35971042415307924	B cells	Homo sapiens	Neutrophils	Homo sapiens
SRX4203024	SRX4203034	-0.07740557904779177	B cells	Homo sapiens	T cells	Homo sapiens
SRX4203024	SRX4203035	-0.23804935360962126	B cells	Homo sapiens	T cells	Homo sapiens
SRX4203024	SRX4203036	-0.46610613986126737	B cells	Homo sapiens	Monocytes	Homo sapiens
SRX4203024	SRX4203037	0.9015612860301562	B cells	Homo sapiens	B cells	Homo sapiens
SRX4203024	SRX4203038	-0.5678761418948453	B cells	Homo sapiens	NK cells	Homo sapiens
SRX4203024	SRX4203039	-0.10189388604085539	B cells	Homo sapiens	T cells	Homo sapiens
SRX4203024	SRX4203040	-0.18176002701338861	B cells	Homo sapiens	T cells	Homo sapiens
SRX4203024	SRX4203041	-0.4420751302094552	B cells	Homo sapiens	Monocytes	Homo sapiens
SRX4203024	SRX4203042	0.9180467930472259	B cells	Homo sapiens	B cells	Homo sapiens
SRX4203024	SRX4203043	-0.34643954846707176	B cells	Homo sapiens	Neutrophils	Homo sapiens
SRX4203024	SRX4203044	-0.3767398889739799	B cells	Homo sapiens	NK cells	Homo sapiens
SRX4203024	SRX4203045	0.18754181171832576	B cells	Homo sapiens	Dendritic cells	Homo sapiens
SRX4203024	SRX4203046	0.009519150892211076	B cells	Homo sapiens	Dendritic cells	Homo sapiens
SRX4203024	SRX4285195	-0.19178013863003698	B cells	Homo sapiens	Neutrophils	Mus musculus
SRX4203024	SRX4285197	-0.20952420569528096	B cells	Homo sapiens	Neutrophils	Mus musculus
SRX4203024	SRX4285199	0.04755696543341511	B cells	Homo sapiens	T cells	Mus musculus
SRX4203024	SRX4285200	0.07570377575888204	B cells	Homo sapiens	T cells	Mus musculus
SRX4203024	SRX4285201	0.10489983748196885	B cells	Homo sapiens	T cells	Mus musculus
SRX4203024	SRX4285202	0.07884015844781836	B cells	Homo sapiens	T cells	Mus musculus
SRX4203024	SRX4285203	-0.09547941720221241	B cells	Homo sapiens	Monocytes	Mus musculus
SRX4203024	SRX4285204	-0.09302449872362537	B cells	Homo sapiens	Monocytes	Mus musculus
SRX4203024	SRX4285212	-0.23802065022643298	B cells	Homo sapiens	Monocytes	Mus musculus
SRX4203024	SRX4285213	-0.22788878490315187	B cells	Homo sapiens	Monocytes	Mus musculus
SRX4203024	SRX4285216	0.5517988124945511	B cells	Homo sapiens	B cells	Mus musculus
SRX4203024	SRX4285217	0.5603213395166247	B cells	Homo sapiens	B cells	Mus musculus
SRX4203024	SRX4285218	-0.21293504517884665	B cells	Homo sapiens	Monocytes	Mus musculus
SRX4203024	SRX4285219	-0.18644691176911027	B cells	Homo sapiens	Monocytes	Mus musculus
SRX4203024	SRX4285233	-0.1315960576344457	B cells	Homo sapiens	Neutrophils	Mus musculus
SRX4203024	SRX4285239	-0.1267939033650465	B cells	Homo sapiens	Neutrophils	Mus musculus
SRX4203024	SRX4285248	0.023343175284314725	B cells	Homo sapiens	T cells	Mus musculus
SRX4203024	SRX4285250	0.04127039752661479	B cells	Homo sapiens	T cells	Mus musculus
SRX4203024	SRX4285251	0.03963790620798976	B cells	Homo sapiens	T cells	Mus musculus
SRX4203024	SRX4285252	0.11351606597987336	B cells	Homo sapiens	T cells	Mus musculus
SRX4203024	SRX4285253	0.10076487511233606	B cells	Homo sapiens	T cells	Mus musculus
SRX4203024	SRX4285254	0.09331244782846881	B cells	Homo sapiens	T cells	Mus musculus
SRX4203024	SRX4285255	-0.09854585310711958	B cells	Homo sapiens	NK cells	Mus musculus
SRX4203024	SRX4285256	-0.0881221556554571	B cells	Homo sapiens	NK cells	Mus musculus
SRX4203024	SRX4285257	0.039304986526723776	B cells	Homo sapiens	T cells	Mus musculus
SRX4203024	SRX4285258	0.10488926834545491	B cells	Homo sapiens	T cells	Mus musculus
SRX4203024	SRX4285259	0.10903352023903223	B cells	Homo sapiens	T cells	Mus musculus
SRX4203024	SRX4285260	-0.14075257859881232	B cells	Homo sapiens	Neutrophils	Mus musculus
SRX4203024	SRX4285261	-0.16523309100220643	B cells	Homo sapiens	Neutrophils	Mus musculus
SRX4203024	SRX4285262	0.09038424138477116	B cells	Homo sapiens	T cells	Mus musculus
SRX4203024	SRX4285264	0.019759305563356703	B cells	Homo sapiens	T cells	Mus musculus
SRX4203024	SRX4285265	0.04617382000793393	B cells	Homo sapiens	T cells	Mus musculus
SRX4203024	SRX4285266	0.1538154170021751	B cells	Homo sapiens	Dendritic cells	Mus musculus
SRX4203024	SRX4285267	0.16271989296225836	B cells	Homo sapiens	Dendritic cells	Mus musculus
SRX4203024	SRX4285268	0.12587502868671263	B cells	Homo sapiens	Dendritic cells	Mus musculus
SRX4203024	SRX4285269	0.11540892342527635	B cells	Homo sapiens	Dendritic cells	Mus musculus
SRX4203025	SRX4203005	-0.23204725377266275	NK cells	Homo sapiens	Dendritic cells	Homo sapiens
SRX4203025	SRX4203006	-0.16192034128987148	NK cells	Homo sapiens	Dendritic cells	Homo sapiens
SRX4203025	SRX4203007	-0.0734159689854399	NK cells	Homo sapiens	Monocytes	Homo sapiens
SRX4203025	SRX4203008	0.07998510588390838	NK cells	Homo sapiens	T cells	Homo sapiens
SRX4203025	SRX4203009	0.3171153484531294	NK cells	Homo sapiens	T cells	Homo sapiens
SRX4203025	SRX4203011	-0.47374055044610724	NK cells	Homo sapiens	B cells	Homo sapiens
SRX4203025	SRX4203012	-0.08317366215048155	NK cells	Homo sapiens	Monocytes	Homo sapiens
SRX4203025	SRX4203013	-0.5038978125784092	NK cells	Homo sapiens	B cells	Homo sapiens
SRX4203025	SRX4203014	-0.11771379843546918	NK cells	Homo sapiens	Neutrophils	Homo sapiens
SRX4203025	SRX4203015	0.9084090664479424	NK cells	Homo sapiens	NK cells	Homo sapiens
SRX4203025	SRX4203016	-0.426695403025457	NK cells	Homo sapiens	Dendritic cells	Homo sapiens
SRX4203025	SRX4203017	-0.11160915580723306	NK cells	Homo sapiens	Dendritic cells	Homo sapiens
SRX4203025	SRX4203018	-0.08237217350783652	NK cells	Homo sapiens	Monocytes	Homo sapiens
SRX4203025	SRX4203019	0.09186438737349448	NK cells	Homo sapiens	T cells	Homo sapiens
SRX4203025	SRX4203020	0.39087519978948576	NK cells	Homo sapiens	T cells	Homo sapiens
SRX4203025	SRX4203022	-0.4677253194870394	NK cells	Homo sapiens	B cells	Homo sapiens
SRX4203025	SRX4203023	-0.039201027589701606	NK cells	Homo sapiens	Monocytes	Homo sapiens
SRX4203025	SRX4203024	-0.4815071407445408	NK cells	Homo sapiens	B cells	Homo sapiens
SRX4203025	SRX4203025	1	NK cells	Homo sapiens	NK cells	Homo sapiens
SRX4203025	SRX4203026	-0.44544557249022004	NK cells	Homo sapiens	Dendritic cells	Homo sapiens
SRX4203025	SRX4203027	0.09416687765581903	NK cells	Homo sapiens	T cells	Homo sapiens
SRX4203025	SRX4203028	0.2892593136823135	NK cells	Homo sapiens	T cells	Homo sapiens
SRX4203025	SRX4203029	-0.496288633566976	NK cells	Homo sapiens	B cells	Homo sapiens
SRX4203025	SRX4203030	-0.08399203909343526	NK cells	Homo sapiens	Monocytes	Homo sapiens
SRX4203025	SRX4203031	0.8409993612424574	NK cells	Homo sapiens	NK cells	Homo sapiens
SRX4203025	SRX4203032	-0.5083087806717701	NK cells	Homo sapiens	B cells	Homo sapiens
SRX4203025	SRX4203033	-0.10114739329340049	NK cells	Homo sapiens	Neutrophils	Homo sapiens
SRX4203025	SRX4203034	0.02537066919640381	NK cells	Homo sapiens	T cells	Homo sapiens
SRX4203025	SRX4203035	0.43999309239943823	NK cells	Homo sapiens	T cells	Homo sapiens
SRX4203025	SRX4203036	-0.04641298132687361	NK cells	Homo sapiens	Monocytes	Homo sapiens
SRX4203025	SRX4203037	-0.48502424386051524	NK cells	Homo sapiens	B cells	Homo sapiens
SRX4203025	SRX4203038	0.8470229783583021	NK cells	Homo sapiens	NK cells	Homo sapiens
SRX4203025	SRX4203039	0.0594648084509864	NK cells	Homo sapiens	T cells	Homo sapiens
SRX4203025	SRX4203040	0.33237250702433435	NK cells	Homo sapiens	T cells	Homo sapiens
SRX4203025	SRX4203041	-0.0479004062110002	NK cells	Homo sapiens	Monocytes	Homo sapiens
SRX4203025	SRX4203042	-0.5002500771596713	NK cells	Homo sapiens	B cells	Homo sapiens
SRX4203025	SRX4203043	-0.09737541824108256	NK cells	Homo sapiens	Neutrophils	Homo sapiens
SRX4203025	SRX4203044	0.8658659149361043	NK cells	Homo sapiens	NK cells	Homo sapiens
SRX4203025	SRX4203045	-0.2753105429231859	NK cells	Homo sapiens	Dendritic cells	Homo sapiens
SRX4203025	SRX4203046	-0.07832730951671867	NK cells	Homo sapiens	Dendritic cells	Homo sapiens
SRX4203025	SRX4285195	-0.08247519240412313	NK cells	Homo sapiens	Neutrophils	Mus musculus
SRX4203025	SRX4285197	-0.06508514151580616	NK cells	Homo sapiens	Neutrophils	Mus musculus
SRX4203025	SRX4285199	0.13442130817968784	NK cells	Homo sapiens	T cells	Mus musculus
SRX4203025	SRX4285200	0.12012215975882173	NK cells	Homo sapiens	T cells	Mus musculus
SRX4203025	SRX4285201	0.030886941499853517	NK cells	Homo sapiens	T cells	Mus musculus
SRX4203025	SRX4285202	0.035485837329090775	NK cells	Homo sapiens	T cells	Mus musculus
SRX4203025	SRX4285203	-0.09671954058079357	NK cells	Homo sapiens	Monocytes	Mus musculus
SRX4203025	SRX4285204	-0.10758309166910662	NK cells	Homo sapiens	Monocytes	Mus musculus
SRX4203025	SRX4285212	-0.035521151862449675	NK cells	Homo sapiens	Monocytes	Mus musculus
SRX4203025	SRX4285213	-0.04945562632850168	NK cells	Homo sapiens	Monocytes	Mus musculus
SRX4203025	SRX4285216	-0.34755757807142057	NK cells	Homo sapiens	B cells	Mus musculus
SRX4203025	SRX4285217	-0.34729719076360377	NK cells	Homo sapiens	B cells	Mus musculus
SRX4203025	SRX4285218	-0.03921221088777982	NK cells	Homo sapiens	Monocytes	Mus musculus
SRX4203025	SRX4285219	-0.03745641314480141	NK cells	Homo sapiens	Monocytes	Mus musculus
SRX4203025	SRX4285233	-0.1311029666197097	NK cells	Homo sapiens	Neutrophils	Mus musculus
SRX4203025	SRX4285239	-0.13980356133977842	NK cells	Homo sapiens	Neutrophils	Mus musculus
SRX4203025	SRX4285248	0.15917617908212173	NK cells	Homo sapiens	T cells	Mus musculus
SRX4203025	SRX4285250	0.12545287334345415	NK cells	Homo sapiens	T cells	Mus musculus
SRX4203025	SRX4285251	0.12869356368568619	NK cells	Homo sapiens	T cells	Mus musculus
SRX4203025	SRX4285252	0.027237227590966057	NK cells	Homo sapiens	T cells	Mus musculus
SRX4203025	SRX4285253	0.024678550520366518	NK cells	Homo sapiens	T cells	Mus musculus
SRX4203025	SRX4285254	0.04737958332717685	NK cells	Homo sapiens	T cells	Mus musculus
SRX4203025	SRX4285255	0.4672275268760879	NK cells	Homo sapiens	NK cells	Mus musculus
SRX4203025	SRX4285256	0.45198498179282864	NK cells	Homo sapiens	NK cells	Mus musculus
SRX4203025	SRX4285257	0.22834744070528037	NK cells	Homo sapiens	T cells	Mus musculus
SRX4203025	SRX4285258	0.07018248742612529	NK cells	Homo sapiens	T cells	Mus musculus
SRX4203025	SRX4285259	0.060428038442910434	NK cells	Homo sapiens	T cells	Mus musculus
SRX4203025	SRX4285260	-0.09805681572580302	NK cells	Homo sapiens	Neutrophils	Mus musculus
SRX4203025	SRX4285261	-0.07684295465623416	NK cells	Homo sapiens	Neutrophils	Mus musculus
SRX4203025	SRX4285262	0.05587069589676865	NK cells	Homo sapiens	T cells	Mus musculus
SRX4203025	SRX4285264	0.18547567073883933	NK cells	Homo sapiens	T cells	Mus musculus
SRX4203025	SRX4285265	0.18932300185398113	NK cells	Homo sapiens	T cells	Mus musculus
SRX4203025	SRX4285266	-0.1236263441789824	NK cells	Homo sapiens	Dendritic cells	Mus musculus
SRX4203025	SRX4285267	-0.12669194900903258	NK cells	Homo sapiens	Dendritic cells	Mus musculus
SRX4203025	SRX4285268	-0.11442241098518807	NK cells	Homo sapiens	Dendritic cells	Mus musculus
SRX4203025	SRX4285269	-0.10120128942497174	NK cells	Homo sapiens	Dendritic cells	Mus musculus
SRX4203026	SRX4203005	0.26044701876854925	Dendritic cells	Homo sapiens	Dendritic cells	Homo sapiens
SRX4203026	SRX4203006	0.06531479652812613	Dendritic cells	Homo sapiens	Dendritic cells	Homo sapiens
SRX4203026	SRX4203007	-0.30546087313596043	Dendritic cells	Homo sapiens	Monocytes	Homo sapiens
SRX4203026	SRX4203008	-0.22319827207054602	Dendritic cells	Homo sapiens	T cells	Homo sapiens
SRX4203026	SRX4203009	-0.25066214236387985	Dendritic cells	Homo sapiens	T cells	Homo sapiens
SRX4203026	SRX4203011	0.8883658510834692	Dendritic cells	Homo sapiens	B cells	Homo sapiens
SRX4203026	SRX4203012	-0.36129984370224666	Dendritic cells	Homo sapiens	Monocytes	Homo sapiens
SRX4203026	SRX4203013	0.8281101665487833	Dendritic cells	Homo sapiens	B cells	Homo sapiens
SRX4203026	SRX4203014	-0.30780888864423106	Dendritic cells	Homo sapiens	Neutrophils	Homo sapiens
SRX4203026	SRX4203015	-0.43468195539203386	Dendritic cells	Homo sapiens	NK cells	Homo sapiens
SRX4203026	SRX4203016	0.8972763439048084	Dendritic cells	Homo sapiens	Dendritic cells	Homo sapiens
SRX4203026	SRX4203017	0.11690125181401201	Dendritic cells	Homo sapiens	Dendritic cells	Homo sapiens
SRX4203026	SRX4203018	-0.26858758893621765	Dendritic cells	Homo sapiens	Monocytes	Homo sapiens
SRX4203026	SRX4203019	-0.1916020559979656	Dendritic cells	Homo sapiens	T cells	Homo sapiens
SRX4203026	SRX4203020	-0.2709754871429772	Dendritic cells	Homo sapiens	T cells	Homo sapiens
SRX4203026	SRX4203022	0.8888750242428419	Dendritic cells	Homo sapiens	B cells	Homo sapiens
SRX4203026	SRX4203023	-0.3656634694637187	Dendritic cells	Homo sapiens	Monocytes	Homo sapiens
SRX4203026	SRX4203024	0.8440928620503712	Dendritic cells	Homo sapiens	B cells	Homo sapiens
SRX4203026	SRX4203025	-0.44544557249022004	Dendritic cells	Homo sapiens	NK cells	Homo sapiens
SRX4203026	SRX4203026	1	Dendritic cells	Homo sapiens	Dendritic cells	Homo sapiens
SRX4203026	SRX4203027	-0.24051542605369405	Dendritic cells	Homo sapiens	T cells	Homo sapiens
SRX4203026	SRX4203028	-0.26481447578964395	Dendritic cells	Homo sapiens	T cells	Homo sapiens
SRX4203026	SRX4203029	0.862060819532093	Dendritic cells	Homo sapiens	B cells	Homo sapiens
SRX4203026	SRX4203030	-0.3837021157547768	Dendritic cells	Homo sapiens	Monocytes	Homo sapiens
SRX4203026	SRX4203031	-0.34862600859306486	Dendritic cells	Homo sapiens	NK cells	Homo sapiens
SRX4203026	SRX4203032	0.8375378140019987	Dendritic cells	Homo sapiens	B cells	Homo sapiens
SRX4203026	SRX4203033	-0.34993356595235514	Dendritic cells	Homo sapiens	Neutrophils	Homo sapiens
SRX4203026	SRX4203034	-0.19512948712968725	Dendritic cells	Homo sapiens	T cells	Homo sapiens
SRX4203026	SRX4203035	-0.30649512191647543	Dendritic cells	Homo sapiens	T cells	Homo sapiens
SRX4203026	SRX4203036	-0.4069809265470459	Dendritic cells	Homo sapiens	Monocytes	Homo sapiens
SRX4203026	SRX4203037	0.7860571910255971	Dendritic cells	Homo sapiens	B cells	Homo sapiens
SRX4203026	SRX4203038	-0.5335224893273214	Dendritic cells	Homo sapiens	NK cells	Homo sapiens
SRX4203026	SRX4203039	-0.21036976049957423	Dendritic cells	Homo sapiens	T cells	Homo sapiens
SRX4203026	SRX4203040	-0.2646746303029488	Dendritic cells	Homo sapiens	T cells	Homo sapiens
SRX4203026	SRX4203041	-0.39465563922972446	Dendritic cells	Homo sapiens	Monocytes	Homo sapiens
SRX4203026	SRX4203042	0.827958607782687	Dendritic cells	Homo sapiens	B cells	Homo sapiens
SRX4203026	SRX4203043	-0.3442515267631266	Dendritic cells	Homo sapiens	Neutrophils	Homo sapiens
SRX4203026	SRX4203044	-0.3781456340393461	Dendritic cells	Homo sapiens	NK cells	Homo sapiens
SRX4203026	SRX4203045	0.3541713163442314	Dendritic cells	Homo sapiens	Dendritic cells	Homo sapiens
SRX4203026	SRX4203046	0.08565463092372472	Dendritic cells	Homo sapiens	Dendritic cells	Homo sapiens
SRX4203026	SRX4285195	-0.16014285674780357	Dendritic cells	Homo sapiens	Neutrophils	Mus musculus
SRX4203026	SRX4285197	-0.18161642160092797	Dendritic cells	Homo sapiens	Neutrophils	Mus musculus
SRX4203026	SRX4285199	-0.01400115206922999	Dendritic cells	Homo sapiens	T cells	Mus musculus
SRX4203026	SRX4285200	0.012117681858894681	Dendritic cells	Homo sapiens	T cells	Mus musculus
SRX4203026	SRX4285201	0.03465602667180853	Dendritic cells	Homo sapiens	T cells	Mus musculus
SRX4203026	SRX4285202	0.004932713125646574	Dendritic cells	Homo sapiens	T cells	Mus musculus
SRX4203026	SRX4285203	-0.052120902024862796	Dendritic cells	Homo sapiens	Monocytes	Mus musculus
SRX4203026	SRX4285204	-0.03968631354522365	Dendritic cells	Homo sapiens	Monocytes	Mus musculus
SRX4203026	SRX4285212	-0.17124042855040655	Dendritic cells	Homo sapiens	Monocytes	Mus musculus
SRX4203026	SRX4285213	-0.16305187825788026	Dendritic cells	Homo sapiens	Monocytes	Mus musculus
SRX4203026	SRX4285216	0.5799964245728366	Dendritic cells	Homo sapiens	B cells	Mus musculus
SRX4203026	SRX4285217	0.589056226681278	Dendritic cells	Homo sapiens	B cells	Mus musculus
SRX4203026	SRX4285218	-0.15106691756940377	Dendritic cells	Homo sapiens	Monocytes	Mus musculus
SRX4203026	SRX4285219	-0.12683019486267688	Dendritic cells	Homo sapiens	Monocytes	Mus musculus
SRX4203026	SRX4285233	-0.08921576036897595	Dendritic cells	Homo sapiens	Neutrophils	Mus musculus
SRX4203026	SRX4285239	-0.08071578212643175	Dendritic cells	Homo sapiens	Neutrophils	Mus musculus
SRX4203026	SRX4285248	-0.0211610417997387	Dendritic cells	Homo sapiens	T cells	Mus musculus
SRX4203026	SRX4285250	-0.009565265025544552	Dendritic cells	Homo sapiens	T cells	Mus musculus
SRX4203026	SRX4285251	-0.007306440550650758	Dendritic cells	Homo sapiens	T cells	Mus musculus
SRX4203026	SRX4285252	0.02799735014197825	Dendritic cells	Homo sapiens	T cells	Mus musculus
SRX4203026	SRX4285253	0.009673701756512	Dendritic cells	Homo sapiens	T cells	Mus musculus
SRX4203026	SRX4285254	0.05238098955138526	Dendritic cells	Homo sapiens	T cells	Mus musculus
SRX4203026	SRX4285255	-0.11577133753877655	Dendritic cells	Homo sapiens	NK cells	Mus musculus
SRX4203026	SRX4285256	-0.11576827932816021	Dendritic cells	Homo sapiens	NK cells	Mus musculus
SRX4203026	SRX4285257	-0.01522432625525278	Dendritic cells	Homo sapiens	T cells	Mus musculus
SRX4203026	SRX4285258	0.025533380140837055	Dendritic cells	Homo sapiens	T cells	Mus musculus
SRX4203026	SRX4285259	0.033393149493855745	Dendritic cells	Homo sapiens	T cells	Mus musculus
SRX4203026	SRX4285260	-0.09398142715737588	Dendritic cells	Homo sapiens	Neutrophils	Mus musculus
SRX4203026	SRX4285261	-0.11910281537300266	Dendritic cells	Homo sapiens	Neutrophils	Mus musculus
SRX4203026	SRX4285262	0.048213028300366854	Dendritic cells	Homo sapiens	T cells	Mus musculus
SRX4203026	SRX4285264	-0.01883850291441837	Dendritic cells	Homo sapiens	T cells	Mus musculus
SRX4203026	SRX4285265	-0.0016757397459738125	Dendritic cells	Homo sapiens	T cells	Mus musculus
SRX4203026	SRX4285266	0.17514924002941798	Dendritic cells	Homo sapiens	Dendritic cells	Mus musculus
SRX4203026	SRX4285267	0.1839400206794814	Dendritic cells	Homo sapiens	Dendritic cells	Mus musculus
SRX4203026	SRX4285268	0.18144558159807608	Dendritic cells	Homo sapiens	Dendritic cells	Mus musculus
SRX4203026	SRX4285269	0.16331024184536483	Dendritic cells	Homo sapiens	Dendritic cells	Mus musculus
SRX4203027	SRX4203005	-0.6044883233698195	T cells	Homo sapiens	Dendritic cells	Homo sapiens
SRX4203027	SRX4203006	-0.610529681866399	T cells	Homo sapiens	Dendritic cells	Homo sapiens
SRX4203027	SRX4203007	-0.5792033647753737	T cells	Homo sapiens	Monocytes	Homo sapiens
SRX4203027	SRX4203008	0.9289730280524867	T cells	Homo sapiens	T cells	Homo sapiens
SRX4203027	SRX4203009	0.8462549104711394	T cells	Homo sapiens	T cells	Homo sapiens
SRX4203027	SRX4203011	-0.17408535547614953	T cells	Homo sapiens	B cells	Homo sapiens
SRX4203027	SRX4203012	-0.6058529916034978	T cells	Homo sapiens	Monocytes	Homo sapiens
SRX4203027	SRX4203013	-0.14352491342545043	T cells	Homo sapiens	B cells	Homo sapiens
SRX4203027	SRX4203014	-0.40914778925101564	T cells	Homo sapiens	Neutrophils	Homo sapiens
SRX4203027	SRX4203015	0.08082595335362598	T cells	Homo sapiens	NK cells	Homo sapiens
SRX4203027	SRX4203016	-0.21910712193511356	T cells	Homo sapiens	Dendritic cells	Homo sapiens
SRX4203027	SRX4203017	-0.28076366806663283	T cells	Homo sapiens	Dendritic cells	Homo sapiens
SRX4203027	SRX4203018	-0.5741863916014328	T cells	Homo sapiens	Monocytes	Homo sapiens
SRX4203027	SRX4203019	0.9390518937078537	T cells	Homo sapiens	T cells	Homo sapiens
SRX4203027	SRX4203020	0.8060021545434521	T cells	Homo sapiens	T cells	Homo sapiens
SRX4203027	SRX4203022	-0.17604821226079534	T cells	Homo sapiens	B cells	Homo sapiens
SRX4203027	SRX4203023	-0.5882320884164047	T cells	Homo sapiens	Monocytes	Homo sapiens
SRX4203027	SRX4203024	-0.13525253023434983	T cells	Homo sapiens	B cells	Homo sapiens
SRX4203027	SRX4203025	0.09416687765581903	T cells	Homo sapiens	NK cells	Homo sapiens
SRX4203027	SRX4203026	-0.24051542605369405	T cells	Homo sapiens	Dendritic cells	Homo sapiens
SRX4203027	SRX4203027	1	T cells	Homo sapiens	T cells	Homo sapiens
SRX4203027	SRX4203028	0.8677769639632444	T cells	Homo sapiens	T cells	Homo sapiens
SRX4203027	SRX4203029	-0.1579513748393435	T cells	Homo sapiens	B cells	Homo sapiens
SRX4203027	SRX4203030	-0.5642353453591501	T cells	Homo sapiens	Monocytes	Homo sapiens
SRX4203027	SRX4203031	0.3087872263292656	T cells	Homo sapiens	NK cells	Homo sapiens
SRX4203027	SRX4203032	-0.14814525184637684	T cells	Homo sapiens	B cells	Homo sapiens
SRX4203027	SRX4203033	-0.36433682690843716	T cells	Homo sapiens	Neutrophils	Homo sapiens
SRX4203027	SRX4203034	0.9251988719258948	T cells	Homo sapiens	T cells	Homo sapiens
SRX4203027	SRX4203035	0.6476615249593821	T cells	Homo sapiens	T cells	Homo sapiens
SRX4203027	SRX4203036	-0.5687681612334234	T cells	Homo sapiens	Monocytes	Homo sapiens
SRX4203027	SRX4203037	-0.1136476038656097	T cells	Homo sapiens	B cells	Homo sapiens
SRX4203027	SRX4203038	0.013228828561305422	T cells	Homo sapiens	NK cells	Homo sapiens
SRX4203027	SRX4203039	0.9427992942479476	T cells	Homo sapiens	T cells	Homo sapiens
SRX4203027	SRX4203040	0.813618196441591	T cells	Homo sapiens	T cells	Homo sapiens
SRX4203027	SRX4203041	-0.5779781310455884	T cells	Homo sapiens	Monocytes	Homo sapiens
SRX4203027	SRX4203042	-0.15559177808488234	T cells	Homo sapiens	B cells	Homo sapiens
SRX4203027	SRX4203043	-0.3808658616051222	T cells	Homo sapiens	Neutrophils	Homo sapiens
SRX4203027	SRX4203044	0.23705488353728338	T cells	Homo sapiens	NK cells	Homo sapiens
SRX4203027	SRX4203045	-0.6132113075110809	T cells	Homo sapiens	Dendritic cells	Homo sapiens
SRX4203027	SRX4203046	-0.29916165755955	T cells	Homo sapiens	Dendritic cells	Homo sapiens
SRX4203027	SRX4285195	-0.44938869407921017	T cells	Homo sapiens	Neutrophils	Mus musculus
SRX4203027	SRX4285197	-0.44293120358913407	T cells	Homo sapiens	Neutrophils	Mus musculus
SRX4203027	SRX4285199	0.6734391529386187	T cells	Homo sapiens	T cells	Mus musculus
SRX4203027	SRX4285200	0.6860032287103408	T cells	Homo sapiens	T cells	Mus musculus
SRX4203027	SRX4285201	0.719643504036466	T cells	Homo sapiens	T cells	Mus musculus
SRX4203027	SRX4285202	0.7249992400129408	T cells	Homo sapiens	T cells	Mus musculus
SRX4203027	SRX4285203	-0.5024165120988768	T cells	Homo sapiens	Monocytes	Mus musculus
SRX4203027	SRX4285204	-0.5163742062219151	T cells	Homo sapiens	Monocytes	Mus musculus
SRX4203027	SRX4285212	-0.5947582543318907	T cells	Homo sapiens	Monocytes	Mus musculus
SRX4203027	SRX4285213	-0.5936970678254818	T cells	Homo sapiens	Monocytes	Mus musculus
SRX4203027	SRX4285216	-0.30047122898259154	T cells	Homo sapiens	B cells	Mus musculus
SRX4203027	SRX4285217	-0.30990291051665714	T cells	Homo sapiens	B cells	Mus musculus
SRX4203027	SRX4285218	-0.5975856411191498	T cells	Homo sapiens	Monocytes	Mus musculus
SRX4203027	SRX4285219	-0.5749909692396921	T cells	Homo sapiens	Monocytes	Mus musculus
SRX4203027	SRX4285233	-0.5338863878697291	T cells	Homo sapiens	Neutrophils	Mus musculus
SRX4203027	SRX4285239	-0.5358427867915116	T cells	Homo sapiens	Neutrophils	Mus musculus
SRX4203027	SRX4285248	0.6644052153278576	T cells	Homo sapiens	T cells	Mus musculus
SRX4203027	SRX4285250	0.6777271890811255	T cells	Homo sapiens	T cells	Mus musculus
SRX4203027	SRX4285251	0.6846721577279973	T cells	Homo sapiens	T cells	Mus musculus
SRX4203027	SRX4285252	0.7125445802774255	T cells	Homo sapiens	T cells	Mus musculus
SRX4203027	SRX4285253	0.7075873763925553	T cells	Homo sapiens	T cells	Mus musculus
SRX4203027	SRX4285254	0.670491587379708	T cells	Homo sapiens	T cells	Mus musculus
SRX4203027	SRX4285255	0.20034579147024667	T cells	Homo sapiens	NK cells	Mus musculus
SRX4203027	SRX4285256	0.2040035127181693	T cells	Homo sapiens	NK cells	Mus musculus
SRX4203027	SRX4285257	0.6659969719507476	T cells	Homo sapiens	T cells	Mus musculus
SRX4203027	SRX4285258	0.6916609524787692	T cells	Homo sapiens	T cells	Mus musculus
SRX4203027	SRX4285259	0.6932606278064742	T cells	Homo sapiens	T cells	Mus musculus
SRX4203027	SRX4285260	-0.5425583708345781	T cells	Homo sapiens	Neutrophils	Mus musculus
SRX4203027	SRX4285261	-0.5400482410911966	T cells	Homo sapiens	Neutrophils	Mus musculus
SRX4203027	SRX4285262	0.6806099173394192	T cells	Homo sapiens	T cells	Mus musculus
SRX4203027	SRX4285264	0.6426347570909046	T cells	Homo sapiens	T cells	Mus musculus
SRX4203027	SRX4285265	0.6676268618153999	T cells	Homo sapiens	T cells	Mus musculus
SRX4203027	SRX4285266	-0.41091445483651406	T cells	Homo sapiens	Dendritic cells	Mus musculus
SRX4203027	SRX4285267	-0.41876428568751617	T cells	Homo sapiens	Dendritic cells	Mus musculus
SRX4203027	SRX4285268	-0.46209936029674104	T cells	Homo sapiens	Dendritic cells	Mus musculus
SRX4203027	SRX4285269	-0.44384982140898205	T cells	Homo sapiens	Dendritic cells	Mus musculus
SRX4203028	SRX4203005	-0.6461258158330659	T cells	Homo sapiens	Dendritic cells	Homo sapiens
SRX4203028	SRX4203006	-0.6365406843514994	T cells	Homo sapiens	Dendritic cells	Homo sapiens
SRX4203028	SRX4203007	-0.610046423310924	T cells	Homo sapiens	Monocytes	Homo sapiens
SRX4203028	SRX4203008	0.809995345544104	T cells	Homo sapiens	T cells	Homo sapiens
SRX4203028	SRX4203009	0.9271533681874565	T cells	Homo sapiens	T cells	Homo sapiens
SRX4203028	SRX4203011	-0.20074008354601303	T cells	Homo sapiens	B cells	Homo sapiens
SRX4203028	SRX4203012	-0.6473563601723199	T cells	Homo sapiens	Monocytes	Homo sapiens
SRX4203028	SRX4203013	-0.1844524198075543	T cells	Homo sapiens	B cells	Homo sapiens
SRX4203028	SRX4203014	-0.43178795667490755	T cells	Homo sapiens	Neutrophils	Homo sapiens
SRX4203028	SRX4203015	0.27601084332386067	T cells	Homo sapiens	NK cells	Homo sapiens
SRX4203028	SRX4203016	-0.2371130960631535	T cells	Homo sapiens	Dendritic cells	Homo sapiens
SRX4203028	SRX4203017	-0.27066863096635824	T cells	Homo sapiens	Dendritic cells	Homo sapiens
SRX4203028	SRX4203018	-0.6199226524472745	T cells	Homo sapiens	Monocytes	Homo sapiens
SRX4203028	SRX4203019	0.8255924496360592	T cells	Homo sapiens	T cells	Homo sapiens
SRX4203028	SRX4203020	0.9214535802852166	T cells	Homo sapiens	T cells	Homo sapiens
SRX4203028	SRX4203022	-0.2172529284951612	T cells	Homo sapiens	B cells	Homo sapiens
SRX4203028	SRX4203023	-0.6346355337639216	T cells	Homo sapiens	Monocytes	Homo sapiens
SRX4203028	SRX4203024	-0.18445212529668184	T cells	Homo sapiens	B cells	Homo sapiens
SRX4203028	SRX4203025	0.2892593136823135	T cells	Homo sapiens	NK cells	Homo sapiens
SRX4203028	SRX4203026	-0.26481447578964395	T cells	Homo sapiens	Dendritic cells	Homo sapiens
SRX4203028	SRX4203027	0.8677769639632444	T cells	Homo sapiens	T cells	Homo sapiens
SRX4203028	SRX4203028	1	T cells	Homo sapiens	T cells	Homo sapiens
SRX4203028	SRX4203029	-0.2074731056830085	T cells	Homo sapiens	B cells	Homo sapiens
SRX4203028	SRX4203030	-0.6123731096696591	T cells	Homo sapiens	Monocytes	Homo sapiens
SRX4203028	SRX4203031	0.5079465946234681	T cells	Homo sapiens	NK cells	Homo sapiens
SRX4203028	SRX4203032	-0.20835323551926654	T cells	Homo sapiens	B cells	Homo sapiens
SRX4203028	SRX4203033	-0.3757070413419843	T cells	Homo sapiens	Neutrophils	Homo sapiens
SRX4203028	SRX4203034	0.7986970329040666	T cells	Homo sapiens	T cells	Homo sapiens
SRX4203028	SRX4203035	0.8031961709501907	T cells	Homo sapiens	T cells	Homo sapiens
SRX4203028	SRX4203036	-0.6070318273576121	T cells	Homo sapiens	Monocytes	Homo sapiens
SRX4203028	SRX4203037	-0.16494594809472674	T cells	Homo sapiens	B cells	Homo sapiens
SRX4203028	SRX4203038	0.18563477219040492	T cells	Homo sapiens	NK cells	Homo sapiens
SRX4203028	SRX4203039	0.8303326323222514	T cells	Homo sapiens	T cells	Homo sapiens
SRX4203028	SRX4203040	0.9265004590577104	T cells	Homo sapiens	T cells	Homo sapiens
SRX4203028	SRX4203041	-0.6271346250557515	T cells	Homo sapiens	Monocytes	Homo sapiens
SRX4203028	SRX4203042	-0.19533549652933455	T cells	Homo sapiens	B cells	Homo sapiens
SRX4203028	SRX4203043	-0.3921645986110852	T cells	Homo sapiens	Neutrophils	Homo sapiens
SRX4203028	SRX4203044	0.4363094045755087	T cells	Homo sapiens	NK cells	Homo sapiens
SRX4203028	SRX4203045	-0.6480809661144473	T cells	Homo sapiens	Dendritic cells	Homo sapiens
SRX4203028	SRX4203046	-0.28046678668029007	T cells	Homo sapiens	Dendritic cells	Homo sapiens
SRX4203028	SRX4285195	-0.4407938108949553	T cells	Homo sapiens	Neutrophils	Mus musculus
SRX4203028	SRX4285197	-0.43846380927542333	T cells	Homo sapiens	Neutrophils	Mus musculus
SRX4203028	SRX4285199	0.6636246570287133	T cells	Homo sapiens	T cells	Mus musculus
SRX4203028	SRX4285200	0.6832309943459987	T cells	Homo sapiens	T cells	Mus musculus
SRX4203028	SRX4285201	0.6497253988627695	T cells	Homo sapiens	T cells	Mus musculus
SRX4203028	SRX4285202	0.6613770318125942	T cells	Homo sapiens	T cells	Mus musculus
SRX4203028	SRX4285203	-0.5237666429761209	T cells	Homo sapiens	Monocytes	Mus musculus
SRX4203028	SRX4285204	-0.5404989242692197	T cells	Homo sapiens	Monocytes	Mus musculus
SRX4203028	SRX4285212	-0.5928981794236381	T cells	Homo sapiens	Monocytes	Mus musculus
SRX4203028	SRX4285213	-0.589873940341321	T cells	Homo sapiens	Monocytes	Mus musculus
SRX4203028	SRX4285216	-0.32481766053679767	T cells	Homo sapiens	B cells	Mus musculus
SRX4203028	SRX4285217	-0.332274688191099	T cells	Homo sapiens	B cells	Mus musculus
SRX4203028	SRX4285218	-0.5922133240722662	T cells	Homo sapiens	Monocytes	Mus musculus
SRX4203028	SRX4285219	-0.565270936101957	T cells	Homo sapiens	Monocytes	Mus musculus
SRX4203028	SRX4285233	-0.5234325605687355	T cells	Homo sapiens	Neutrophils	Mus musculus
SRX4203028	SRX4285239	-0.5357420441773146	T cells	Homo sapiens	Neutrophils	Mus musculus
SRX4203028	SRX4285248	0.6638812682757546	T cells	Homo sapiens	T cells	Mus musculus
SRX4203028	SRX4285250	0.6750082800172502	T cells	Homo sapiens	T cells	Mus musculus
SRX4203028	SRX4285251	0.6738711328616258	T cells	Homo sapiens	T cells	Mus musculus
SRX4203028	SRX4285252	0.651105695672389	T cells	Homo sapiens	T cells	Mus musculus
SRX4203028	SRX4285253	0.6435646921313489	T cells	Homo sapiens	T cells	Mus musculus
SRX4203028	SRX4285254	0.5980787790164083	T cells	Homo sapiens	T cells	Mus musculus
SRX4203028	SRX4285255	0.36595420426152553	T cells	Homo sapiens	NK cells	Mus musculus
SRX4203028	SRX4285256	0.36712560482621387	T cells	Homo sapiens	NK cells	Mus musculus
SRX4203028	SRX4285257	0.7109896612838068	T cells	Homo sapiens	T cells	Mus musculus
SRX4203028	SRX4285258	0.6546441231703913	T cells	Homo sapiens	T cells	Mus musculus
SRX4203028	SRX4285259	0.6498441093931288	T cells	Homo sapiens	T cells	Mus musculus
SRX4203028	SRX4285260	-0.5300626182024897	T cells	Homo sapiens	Neutrophils	Mus musculus
SRX4203028	SRX4285261	-0.5266040834898328	T cells	Homo sapiens	Neutrophils	Mus musculus
SRX4203028	SRX4285262	0.6093754490112617	T cells	Homo sapiens	T cells	Mus musculus
SRX4203028	SRX4285264	0.6544378838946704	T cells	Homo sapiens	T cells	Mus musculus
SRX4203028	SRX4285265	0.7043524047037932	T cells	Homo sapiens	T cells	Mus musculus
SRX4203028	SRX4285266	-0.39770447329068825	T cells	Homo sapiens	Dendritic cells	Mus musculus
SRX4203028	SRX4285267	-0.4040674334877836	T cells	Homo sapiens	Dendritic cells	Mus musculus
SRX4203028	SRX4285268	-0.4466475238812141	T cells	Homo sapiens	Dendritic cells	Mus musculus
SRX4203028	SRX4285269	-0.4289713240575692	T cells	Homo sapiens	Dendritic cells	Mus musculus
SRX4203029	SRX4203005	0.13618828299480548	B cells	Homo sapiens	Dendritic cells	Homo sapiens
SRX4203029	SRX4203006	-0.026992447879394397	B cells	Homo sapiens	Dendritic cells	Homo sapiens
SRX4203029	SRX4203007	-0.3481948949978642	B cells	Homo sapiens	Monocytes	Homo sapiens
SRX4203029	SRX4203008	-0.15519586346104217	B cells	Homo sapiens	T cells	Homo sapiens
SRX4203029	SRX4203009	-0.22055875898934313	B cells	Homo sapiens	T cells	Homo sapiens
SRX4203029	SRX4203011	0.8943775234704886	B cells	Homo sapiens	B cells	Homo sapiens
SRX4203029	SRX4203012	-0.3719660015448942	B cells	Homo sapiens	Monocytes	Homo sapiens
SRX4203029	SRX4203013	0.8052756363829544	B cells	Homo sapiens	B cells	Homo sapiens
SRX4203029	SRX4203014	-0.27286868735797154	B cells	Homo sapiens	Neutrophils	Homo sapiens
SRX4203029	SRX4203015	-0.48711724922723915	B cells	Homo sapiens	NK cells	Homo sapiens
SRX4203029	SRX4203016	0.8717908298308604	B cells	Homo sapiens	Dendritic cells	Homo sapiens
SRX4203029	SRX4203017	0.04702341222963063	B cells	Homo sapiens	Dendritic cells	Homo sapiens
SRX4203029	SRX4203018	-0.3285510720468524	B cells	Homo sapiens	Monocytes	Homo sapiens
SRX4203029	SRX4203019	-0.13360246231197187	B cells	Homo sapiens	T cells	Homo sapiens
SRX4203029	SRX4203020	-0.2593460173936093	B cells	Homo sapiens	T cells	Homo sapiens
SRX4203029	SRX4203022	0.885534826596053	B cells	Homo sapiens	B cells	Homo sapiens
SRX4203029	SRX4203023	-0.3936643307194411	B cells	Homo sapiens	Monocytes	Homo sapiens
SRX4203029	SRX4203024	0.7841821544335285	B cells	Homo sapiens	B cells	Homo sapiens
SRX4203029	SRX4203025	-0.496288633566976	B cells	Homo sapiens	NK cells	Homo sapiens
SRX4203029	SRX4203026	0.862060819532093	B cells	Homo sapiens	Dendritic cells	Homo sapiens
SRX4203029	SRX4203027	-0.1579513748393435	B cells	Homo sapiens	T cells	Homo sapiens
SRX4203029	SRX4203028	-0.2074731056830085	B cells	Homo sapiens	T cells	Homo sapiens
SRX4203029	SRX4203029	1	B cells	Homo sapiens	B cells	Homo sapiens
SRX4203029	SRX4203030	-0.3769540480255665	B cells	Homo sapiens	Monocytes	Homo sapiens
SRX4203029	SRX4203031	-0.3652269641881997	B cells	Homo sapiens	NK cells	Homo sapiens
SRX4203029	SRX4203032	0.865914491108402	B cells	Homo sapiens	B cells	Homo sapiens
SRX4203029	SRX4203033	-0.3053533838652372	B cells	Homo sapiens	Neutrophils	Homo sapiens
SRX4203029	SRX4203034	-0.10083808956649275	B cells	Homo sapiens	T cells	Homo sapiens
SRX4203029	SRX4203035	-0.2858407369243348	B cells	Homo sapiens	T cells	Homo sapiens
SRX4203029	SRX4203036	-0.40636138256620724	B cells	Homo sapiens	Monocytes	Homo sapiens
SRX4203029	SRX4203037	0.7766800791190536	B cells	Homo sapiens	B cells	Homo sapiens
SRX4203029	SRX4203038	-0.562156010564683	B cells	Homo sapiens	NK cells	Homo sapiens
SRX4203029	SRX4203039	-0.12741267434016246	B cells	Homo sapiens	T cells	Homo sapiens
SRX4203029	SRX4203040	-0.22650393396511923	B cells	Homo sapiens	T cells	Homo sapiens
SRX4203029	SRX4203041	-0.4048640877553234	B cells	Homo sapiens	Monocytes	Homo sapiens
SRX4203029	SRX4203042	0.8128375247075005	B cells	Homo sapiens	B cells	Homo sapiens
SRX4203029	SRX4203043	-0.30328403788911273	B cells	Homo sapiens	Neutrophils	Homo sapiens
SRX4203029	SRX4203044	-0.4215977963437994	B cells	Homo sapiens	NK cells	Homo sapiens
SRX4203029	SRX4203045	0.2825638566168114	B cells	Homo sapiens	Dendritic cells	Homo sapiens
SRX4203029	SRX4203046	0.028892195657995893	B cells	Homo sapiens	Dendritic cells	Homo sapiens
SRX4203029	SRX4285195	-0.15588439193280085	B cells	Homo sapiens	Neutrophils	Mus musculus
SRX4203029	SRX4285197	-0.17865472012711298	B cells	Homo sapiens	Neutrophils	Mus musculus
SRX4203029	SRX4285199	0.027863712253897322	B cells	Homo sapiens	T cells	Mus musculus
SRX4203029	SRX4285200	0.04590581340297547	B cells	Homo sapiens	T cells	Mus musculus
SRX4203029	SRX4285201	0.07681490032871537	B cells	Homo sapiens	T cells	Mus musculus
SRX4203029	SRX4285202	0.053158388071944604	B cells	Homo sapiens	T cells	Mus musculus
SRX4203029	SRX4285203	-0.06632785320827968	B cells	Homo sapiens	Monocytes	Mus musculus
SRX4203029	SRX4285204	-0.06091379370064686	B cells	Homo sapiens	Monocytes	Mus musculus
SRX4203029	SRX4285212	-0.19625092297744298	B cells	Homo sapiens	Monocytes	Mus musculus
SRX4203029	SRX4285213	-0.187128048118786	B cells	Homo sapiens	Monocytes	Mus musculus
SRX4203029	SRX4285216	0.5653575817444852	B cells	Homo sapiens	B cells	Mus musculus
SRX4203029	SRX4285217	0.5744369165729272	B cells	Homo sapiens	B cells	Mus musculus
SRX4203029	SRX4285218	-0.19110988527630593	B cells	Homo sapiens	Monocytes	Mus musculus
SRX4203029	SRX4285219	-0.16812779196041208	B cells	Homo sapiens	Monocytes	Mus musculus
SRX4203029	SRX4285233	-0.09503602201352801	B cells	Homo sapiens	Neutrophils	Mus musculus
SRX4203029	SRX4285239	-0.0861575670191449	B cells	Homo sapiens	Neutrophils	Mus musculus
SRX4203029	SRX4285248	0.0067137607722193215	B cells	Homo sapiens	T cells	Mus musculus
SRX4203029	SRX4285250	0.01716723602123381	B cells	Homo sapiens	T cells	Mus musculus
SRX4203029	SRX4285251	0.019468082302731057	B cells	Homo sapiens	T cells	Mus musculus
SRX4203029	SRX4285252	0.06758416914953255	B cells	Homo sapiens	T cells	Mus musculus
SRX4203029	SRX4285253	0.05397438903156791	B cells	Homo sapiens	T cells	Mus musculus
SRX4203029	SRX4285254	0.09666780645101712	B cells	Homo sapiens	T cells	Mus musculus
SRX4203029	SRX4285255	-0.11564722493707455	B cells	Homo sapiens	NK cells	Mus musculus
SRX4203029	SRX4285256	-0.10881315709493172	B cells	Homo sapiens	NK cells	Mus musculus
SRX4203029	SRX4285257	0.008550816295320923	B cells	Homo sapiens	T cells	Mus musculus
SRX4203029	SRX4285258	0.06041429995956924	B cells	Homo sapiens	T cells	Mus musculus
SRX4203029	SRX4285259	0.0664521662945305	B cells	Homo sapiens	T cells	Mus musculus
SRX4203029	SRX4285260	-0.1005260054401917	B cells	Homo sapiens	Neutrophils	Mus musculus
SRX4203029	SRX4285261	-0.12253497875568173	B cells	Homo sapiens	Neutrophils	Mus musculus
SRX4203029	SRX4285262	0.08870617815152969	B cells	Homo sapiens	T cells	Mus musculus
SRX4203029	SRX4285264	0.005133756944987146	B cells	Homo sapiens	T cells	Mus musculus
SRX4203029	SRX4285265	0.02811229403786039	B cells	Homo sapiens	T cells	Mus musculus
SRX4203029	SRX4285266	0.09894707540262035	B cells	Homo sapiens	Dendritic cells	Mus musculus
SRX4203029	SRX4285267	0.10424192452371556	B cells	Homo sapiens	Dendritic cells	Mus musculus
SRX4203029	SRX4285268	0.11428373775098098	B cells	Homo sapiens	Dendritic cells	Mus musculus
SRX4203029	SRX4285269	0.10196734858732272	B cells	Homo sapiens	Dendritic cells	Mus musculus
SRX4203030	SRX4203005	0.4502972464619289	Monocytes	Homo sapiens	Dendritic cells	Homo sapiens
SRX4203030	SRX4203006	0.5801696359411127	Monocytes	Homo sapiens	Dendritic cells	Homo sapiens
SRX4203030	SRX4203007	0.8405356863975906	Monocytes	Homo sapiens	Monocytes	Homo sapiens
SRX4203030	SRX4203008	-0.5628995821733374	Monocytes	Homo sapiens	T cells	Homo sapiens
SRX4203030	SRX4203009	-0.639595790388198	Monocytes	Homo sapiens	T cells	Homo sapiens
SRX4203030	SRX4203011	-0.39847649386092115	Monocytes	Homo sapiens	B cells	Homo sapiens
SRX4203030	SRX4203012	0.9364428386847893	Monocytes	Homo sapiens	Monocytes	Homo sapiens
SRX4203030	SRX4203013	-0.4371959156746222	Monocytes	Homo sapiens	B cells	Homo sapiens
SRX4203030	SRX4203014	0.43252669637146485	Monocytes	Homo sapiens	Neutrophils	Homo sapiens
SRX4203030	SRX4203015	-0.08210335242097816	Monocytes	Homo sapiens	NK cells	Homo sapiens
SRX4203030	SRX4203016	-0.39597754930250456	Monocytes	Homo sapiens	Dendritic cells	Homo sapiens
SRX4203030	SRX4203017	0.0784733673152997	Monocytes	Homo sapiens	Dendritic cells	Homo sapiens
SRX4203030	SRX4203018	0.8238918077033489	Monocytes	Homo sapiens	Monocytes	Homo sapiens
SRX4203030	SRX4203019	-0.5944469036952247	Monocytes	Homo sapiens	T cells	Homo sapiens
SRX4203030	SRX4203020	-0.6311449131833922	Monocytes	Homo sapiens	T cells	Homo sapiens
SRX4203030	SRX4203022	-0.3914100251289711	Monocytes	Homo sapiens	B cells	Homo sapiens
SRX4203030	SRX4203023	0.9232680796916853	Monocytes	Homo sapiens	Monocytes	Homo sapiens
SRX4203030	SRX4203024	-0.43740978376341105	Monocytes	Homo sapiens	B cells	Homo sapiens
SRX4203030	SRX4203025	-0.08399203909343526	Monocytes	Homo sapiens	NK cells	Homo sapiens
SRX4203030	SRX4203026	-0.3837021157547768	Monocytes	Homo sapiens	Dendritic cells	Homo sapiens
SRX4203030	SRX4203027	-0.5642353453591501	Monocytes	Homo sapiens	T cells	Homo sapiens
SRX4203030	SRX4203028	-0.6123731096696591	Monocytes	Homo sapiens	T cells	Homo sapiens
SRX4203030	SRX4203029	-0.3769540480255665	Monocytes	Homo sapiens	B cells	Homo sapiens
SRX4203030	SRX4203030	1	Monocytes	Homo sapiens	Monocytes	Homo sapiens
SRX4203030	SRX4203031	-0.30628088008391213	Monocytes	Homo sapiens	NK cells	Homo sapiens
SRX4203030	SRX4203032	-0.3935434367299771	Monocytes	Homo sapiens	B cells	Homo sapiens
SRX4203030	SRX4203033	0.44309357581747827	Monocytes	Homo sapiens	Neutrophils	Homo sapiens
SRX4203030	SRX4203034	-0.5679756193801294	Monocytes	Homo sapiens	T cells	Homo sapiens
SRX4203030	SRX4203035	-0.5333421007947333	Monocytes	Homo sapiens	T cells	Homo sapiens
SRX4203030	SRX4203036	0.940696426111168	Monocytes	Homo sapiens	Monocytes	Homo sapiens
SRX4203030	SRX4203037	-0.4408987003873626	Monocytes	Homo sapiens	B cells	Homo sapiens
SRX4203030	SRX4203038	0.12737704032395428	Monocytes	Homo sapiens	NK cells	Homo sapiens
SRX4203030	SRX4203039	-0.5778093311401277	Monocytes	Homo sapiens	T cells	Homo sapiens
SRX4203030	SRX4203040	-0.6140618663625208	Monocytes	Homo sapiens	T cells	Homo sapiens
SRX4203030	SRX4203041	0.9405261988364398	Monocytes	Homo sapiens	Monocytes	Homo sapiens
SRX4203030	SRX4203042	-0.4119911316495029	Monocytes	Homo sapiens	B cells	Homo sapiens
SRX4203030	SRX4203043	0.43561643292530294	Monocytes	Homo sapiens	Neutrophils	Homo sapiens
SRX4203030	SRX4203044	-0.2661376272926223	Monocytes	Homo sapiens	NK cells	Homo sapiens
SRX4203030	SRX4203045	0.4020679777173127	Monocytes	Homo sapiens	Dendritic cells	Homo sapiens
SRX4203030	SRX4203046	0.10726943375407086	Monocytes	Homo sapiens	Dendritic cells	Homo sapiens
SRX4203030	SRX4285195	0.3783840590782095	Monocytes	Homo sapiens	Neutrophils	Mus musculus
SRX4203030	SRX4285197	0.39065564450971024	Monocytes	Homo sapiens	Neutrophils	Mus musculus
SRX4203030	SRX4285199	-0.548279693872347	Monocytes	Homo sapiens	T cells	Mus musculus
SRX4203030	SRX4285200	-0.6000208009930135	Monocytes	Homo sapiens	T cells	Mus musculus
SRX4203030	SRX4285201	-0.5945931231975722	Monocytes	Homo sapiens	T cells	Mus musculus
SRX4203030	SRX4285202	-0.5756327007051872	Monocytes	Homo sapiens	T cells	Mus musculus
SRX4203030	SRX4285203	0.5863944802539203	Monocytes	Homo sapiens	Monocytes	Mus musculus
SRX4203030	SRX4285204	0.598151015286969	Monocytes	Homo sapiens	Monocytes	Mus musculus
SRX4203030	SRX4285212	0.7338993763054125	Monocytes	Homo sapiens	Monocytes	Mus musculus
SRX4203030	SRX4285213	0.7250726847964314	Monocytes	Homo sapiens	Monocytes	Mus musculus
SRX4203030	SRX4285216	-0.07257285524806888	Monocytes	Homo sapiens	B cells	Mus musculus
SRX4203030	SRX4285217	-0.0702969797381652	Monocytes	Homo sapiens	B cells	Mus musculus
SRX4203030	SRX4285218	0.7086579895471993	Monocytes	Homo sapiens	Monocytes	Mus musculus
SRX4203030	SRX4285219	0.6759568202642579	Monocytes	Homo sapiens	Monocytes	Mus musculus
SRX4203030	SRX4285233	0.43154047978147525	Monocytes	Homo sapiens	Neutrophils	Mus musculus
SRX4203030	SRX4285239	0.4281409110940279	Monocytes	Homo sapiens	Neutrophils	Mus musculus
SRX4203030	SRX4285248	-0.5692139535741813	Monocytes	Homo sapiens	T cells	Mus musculus
SRX4203030	SRX4285250	-0.583169193207895	Monocytes	Homo sapiens	T cells	Mus musculus
SRX4203030	SRX4285251	-0.5884317479613503	Monocytes	Homo sapiens	T cells	Mus musculus
SRX4203030	SRX4285252	-0.5853939378421844	Monocytes	Homo sapiens	T cells	Mus musculus
SRX4203030	SRX4285253	-0.5638993101683121	Monocytes	Homo sapiens	T cells	Mus musculus
SRX4203030	SRX4285254	-0.5586677141030495	Monocytes	Homo sapiens	T cells	Mus musculus
SRX4203030	SRX4285255	-0.29641452626568965	Monocytes	Homo sapiens	NK cells	Mus musculus
SRX4203030	SRX4285256	-0.2995528899697808	Monocytes	Homo sapiens	NK cells	Mus musculus
SRX4203030	SRX4285257	-0.6090488728385247	Monocytes	Homo sapiens	T cells	Mus musculus
SRX4203030	SRX4285258	-0.577803326879231	Monocytes	Homo sapiens	T cells	Mus musculus
SRX4203030	SRX4285259	-0.5843247209185362	Monocytes	Homo sapiens	T cells	Mus musculus
SRX4203030	SRX4285260	0.42505434257345964	Monocytes	Homo sapiens	Neutrophils	Mus musculus
SRX4203030	SRX4285261	0.44842130918667256	Monocytes	Homo sapiens	Neutrophils	Mus musculus
SRX4203030	SRX4285262	-0.5666335196038924	Monocytes	Homo sapiens	T cells	Mus musculus
SRX4203030	SRX4285264	-0.5720274259028519	Monocytes	Homo sapiens	T cells	Mus musculus
SRX4203030	SRX4285265	-0.6091130433219762	Monocytes	Homo sapiens	T cells	Mus musculus
SRX4203030	SRX4285266	0.2616667935390339	Monocytes	Homo sapiens	Dendritic cells	Mus musculus
SRX4203030	SRX4285267	0.26137567275254914	Monocytes	Homo sapiens	Dendritic cells	Mus musculus
SRX4203030	SRX4285268	0.3051392531584322	Monocytes	Homo sapiens	Dendritic cells	Mus musculus
SRX4203030	SRX4285269	0.29458836760728196	Monocytes	Homo sapiens	Dendritic cells	Mus musculus
SRX4203031	SRX4203005	-0.39145023336637985	NK cells	Homo sapiens	Dendritic cells	Homo sapiens
SRX4203031	SRX4203006	-0.32442247750873404	NK cells	Homo sapiens	Dendritic cells	Homo sapiens
SRX4203031	SRX4203007	-0.30976033930158564	NK cells	Homo sapiens	Monocytes	Homo sapiens
SRX4203031	SRX4203008	0.25637198243724996	NK cells	Homo sapiens	T cells	Homo sapiens
SRX4203031	SRX4203009	0.4962728162170685	NK cells	Homo sapiens	T cells	Homo sapiens
SRX4203031	SRX4203011	-0.35532209484096783	NK cells	Homo sapiens	B cells	Homo sapiens
SRX4203031	SRX4203012	-0.34156608272046546	NK cells	Homo sapiens	Monocytes	Homo sapiens
SRX4203031	SRX4203013	-0.3701870325957499	NK cells	Homo sapiens	B cells	Homo sapiens
SRX4203031	SRX4203014	-0.27420933322993696	NK cells	Homo sapiens	Neutrophils	Homo sapiens
SRX4203031	SRX4203015	0.8503439657693534	NK cells	Homo sapiens	NK cells	Homo sapiens
SRX4203031	SRX4203016	-0.3160886661809839	NK cells	Homo sapiens	Dendritic cells	Homo sapiens
SRX4203031	SRX4203017	-0.11775474255802373	NK cells	Homo sapiens	Dendritic cells	Homo sapiens
SRX4203031	SRX4203018	-0.3203479592087864	NK cells	Homo sapiens	Monocytes	Homo sapiens
SRX4203031	SRX4203019	0.2754156606122795	NK cells	Homo sapiens	T cells	Homo sapiens
SRX4203031	SRX4203020	0.5590898930967809	NK cells	Homo sapiens	T cells	Homo sapiens
SRX4203031	SRX4203022	-0.3730587793223463	NK cells	Homo sapiens	B cells	Homo sapiens
SRX4203031	SRX4203023	-0.3168405027173766	NK cells	Homo sapiens	Monocytes	Homo sapiens
SRX4203031	SRX4203024	-0.346717611959502	NK cells	Homo sapiens	B cells	Homo sapiens
SRX4203031	SRX4203025	0.8409993612424574	NK cells	Homo sapiens	NK cells	Homo sapiens
SRX4203031	SRX4203026	-0.34862600859306486	NK cells	Homo sapiens	Dendritic cells	Homo sapiens
SRX4203031	SRX4203027	0.3087872263292656	NK cells	Homo sapiens	T cells	Homo sapiens
SRX4203031	SRX4203028	0.5079465946234681	NK cells	Homo sapiens	T cells	Homo sapiens
SRX4203031	SRX4203029	-0.3652269641881997	NK cells	Homo sapiens	B cells	Homo sapiens
SRX4203031	SRX4203030	-0.30628088008391213	NK cells	Homo sapiens	Monocytes	Homo sapiens
SRX4203031	SRX4203031	1	NK cells	Homo sapiens	NK cells	Homo sapiens
SRX4203031	SRX4203032	-0.3651366939660868	NK cells	Homo sapiens	B cells	Homo sapiens
SRX4203031	SRX4203033	-0.2420574975739542	NK cells	Homo sapiens	Neutrophils	Homo sapiens
SRX4203031	SRX4203034	0.22069965128620905	NK cells	Homo sapiens	T cells	Homo sapiens
SRX4203031	SRX4203035	0.6035659337297805	NK cells	Homo sapiens	T cells	Homo sapiens
SRX4203031	SRX4203036	-0.29944091929066025	NK cells	Homo sapiens	Monocytes	Homo sapiens
SRX4203031	SRX4203037	-0.350169886351701	NK cells	Homo sapiens	B cells	Homo sapiens
SRX4203031	SRX4203038	0.7520356347653016	NK cells	Homo sapiens	NK cells	Homo sapiens
SRX4203031	SRX4203039	0.26052698557311266	NK cells	Homo sapiens	T cells	Homo sapiens
SRX4203031	SRX4203040	0.5106351474128948	NK cells	Homo sapiens	T cells	Homo sapiens
SRX4203031	SRX4203041	-0.30345980020733065	NK cells	Homo sapiens	Monocytes	Homo sapiens
SRX4203031	SRX4203042	-0.37373628444550544	NK cells	Homo sapiens	B cells	Homo sapiens
SRX4203031	SRX4203043	-0.23413995170142682	NK cells	Homo sapiens	Neutrophils	Homo sapiens
SRX4203031	SRX4203044	0.8637981182290715	NK cells	Homo sapiens	NK cells	Homo sapiens
SRX4203031	SRX4203045	-0.4055663251857009	NK cells	Homo sapiens	Dendritic cells	Homo sapiens
SRX4203031	SRX4203046	-0.0999998306816222	NK cells	Homo sapiens	Dendritic cells	Homo sapiens
SRX4203031	SRX4285195	-0.2399212136071525	NK cells	Homo sapiens	Neutrophils	Mus musculus
SRX4203031	SRX4285197	-0.22230612196937372	NK cells	Homo sapiens	Neutrophils	Mus musculus
SRX4203031	SRX4285199	0.31299047753679754	NK cells	Homo sapiens	T cells	Mus musculus
SRX4203031	SRX4285200	0.3156044462046184	NK cells	Homo sapiens	T cells	Mus musculus
SRX4203031	SRX4285201	0.21618479963795229	NK cells	Homo sapiens	T cells	Mus musculus
SRX4203031	SRX4285202	0.2218703176234237	NK cells	Homo sapiens	T cells	Mus musculus
SRX4203031	SRX4285203	-0.2655508064950794	NK cells	Homo sapiens	Monocytes	Mus musculus
SRX4203031	SRX4285204	-0.27218492361864605	NK cells	Homo sapiens	Monocytes	Mus musculus
SRX4203031	SRX4285212	-0.23178758901679836	NK cells	Homo sapiens	Monocytes	Mus musculus
SRX4203031	SRX4285213	-0.24010101970352807	NK cells	Homo sapiens	Monocytes	Mus musculus
SRX4203031	SRX4285216	-0.3219147411453654	NK cells	Homo sapiens	B cells	Mus musculus
SRX4203031	SRX4285217	-0.31284164177040497	NK cells	Homo sapiens	B cells	Mus musculus
SRX4203031	SRX4285218	-0.22532619586167446	NK cells	Homo sapiens	Monocytes	Mus musculus
SRX4203031	SRX4285219	-0.21496110619061393	NK cells	Homo sapiens	Monocytes	Mus musculus
SRX4203031	SRX4285233	-0.2879941206538535	NK cells	Homo sapiens	Neutrophils	Mus musculus
SRX4203031	SRX4285239	-0.2980530119619717	NK cells	Homo sapiens	Neutrophils	Mus musculus
SRX4203031	SRX4285248	0.3116981726724576	NK cells	Homo sapiens	T cells	Mus musculus
SRX4203031	SRX4285250	0.29511559399649995	NK cells	Homo sapiens	T cells	Mus musculus
SRX4203031	SRX4285251	0.29389554797387696	NK cells	Homo sapiens	T cells	Mus musculus
SRX4203031	SRX4285252	0.21937863589488893	NK cells	Homo sapiens	T cells	Mus musculus
SRX4203031	SRX4285253	0.21702008734493683	NK cells	Homo sapiens	T cells	Mus musculus
SRX4203031	SRX4285254	0.21043995324126594	NK cells	Homo sapiens	T cells	Mus musculus
SRX4203031	SRX4285255	0.5427212675278298	NK cells	Homo sapiens	NK cells	Mus musculus
SRX4203031	SRX4285256	0.5263063293102708	NK cells	Homo sapiens	NK cells	Mus musculus
SRX4203031	SRX4285257	0.4184424208768535	NK cells	Homo sapiens	T cells	Mus musculus
SRX4203031	SRX4285258	0.2682090938594897	NK cells	Homo sapiens	T cells	Mus musculus
SRX4203031	SRX4285259	0.2583471930370531	NK cells	Homo sapiens	T cells	Mus musculus
SRX4203031	SRX4285260	-0.2715151106046222	NK cells	Homo sapiens	Neutrophils	Mus musculus
SRX4203031	SRX4285261	-0.2539789905633155	NK cells	Homo sapiens	Neutrophils	Mus musculus
SRX4203031	SRX4285262	0.21738393081805157	NK cells	Homo sapiens	T cells	Mus musculus
SRX4203031	SRX4285264	0.33341483446662623	NK cells	Homo sapiens	T cells	Mus musculus
SRX4203031	SRX4285265	0.384560044448252	NK cells	Homo sapiens	T cells	Mus musculus
SRX4203031	SRX4285266	-0.1696105177228139	NK cells	Homo sapiens	Dendritic cells	Mus musculus
SRX4203031	SRX4285267	-0.17392320916402162	NK cells	Homo sapiens	Dendritic cells	Mus musculus
SRX4203031	SRX4285268	-0.19179557605579725	NK cells	Homo sapiens	Dendritic cells	Mus musculus
SRX4203031	SRX4285269	-0.18169621976515116	NK cells	Homo sapiens	Dendritic cells	Mus musculus
SRX4203032	SRX4203005	0.12155835588678299	B cells	Homo sapiens	Dendritic cells	Homo sapiens
SRX4203032	SRX4203006	-0.053596936257649025	B cells	Homo sapiens	Dendritic cells	Homo sapiens
SRX4203032	SRX4203007	-0.3556424744980557	B cells	Homo sapiens	Monocytes	Homo sapiens
SRX4203032	SRX4203008	-0.1399525662188321	B cells	Homo sapiens	T cells	Homo sapiens
SRX4203032	SRX4203009	-0.2098512762862935	B cells	Homo sapiens	T cells	Homo sapiens
SRX4203032	SRX4203011	0.8144514298492511	B cells	Homo sapiens	B cells	Homo sapiens
SRX4203032	SRX4203012	-0.3908072900254211	B cells	Homo sapiens	Monocytes	Homo sapiens
SRX4203032	SRX4203013	0.9043645416022484	B cells	Homo sapiens	B cells	Homo sapiens
SRX4203032	SRX4203014	-0.29430574988672176	B cells	Homo sapiens	Neutrophils	Homo sapiens
SRX4203032	SRX4203015	-0.4796931267624082	B cells	Homo sapiens	NK cells	Homo sapiens
SRX4203032	SRX4203016	0.8081402492768025	B cells	Homo sapiens	Dendritic cells	Homo sapiens
SRX4203032	SRX4203017	0.03432639867240869	B cells	Homo sapiens	Dendritic cells	Homo sapiens
SRX4203032	SRX4203018	-0.3294541273527442	B cells	Homo sapiens	Monocytes	Homo sapiens
SRX4203032	SRX4203019	-0.11592042447600998	B cells	Homo sapiens	T cells	Homo sapiens
SRX4203032	SRX4203020	-0.23871384083450525	B cells	Homo sapiens	T cells	Homo sapiens
SRX4203032	SRX4203022	0.8079629635583522	B cells	Homo sapiens	B cells	Homo sapiens
SRX4203032	SRX4203023	-0.40987967144856297	B cells	Homo sapiens	Monocytes	Homo sapiens
SRX4203032	SRX4203024	0.9033433345862125	B cells	Homo sapiens	B cells	Homo sapiens
SRX4203032	SRX4203025	-0.5083087806717701	B cells	Homo sapiens	NK cells	Homo sapiens
SRX4203032	SRX4203026	0.8375378140019987	B cells	Homo sapiens	Dendritic cells	Homo sapiens
SRX4203032	SRX4203027	-0.14814525184637684	B cells	Homo sapiens	T cells	Homo sapiens
SRX4203032	SRX4203028	-0.20835323551926654	B cells	Homo sapiens	T cells	Homo sapiens
SRX4203032	SRX4203029	0.865914491108402	B cells	Homo sapiens	B cells	Homo sapiens
SRX4203032	SRX4203030	-0.3935434367299771	B cells	Homo sapiens	Monocytes	Homo sapiens
SRX4203032	SRX4203031	-0.3651366939660868	B cells	Homo sapiens	NK cells	Homo sapiens
SRX4203032	SRX4203032	1	B cells	Homo sapiens	B cells	Homo sapiens
SRX4203032	SRX4203033	-0.332124549256139	B cells	Homo sapiens	Neutrophils	Homo sapiens
SRX4203032	SRX4203034	-0.09794520554984418	B cells	Homo sapiens	T cells	Homo sapiens
SRX4203032	SRX4203035	-0.2691405043710776	B cells	Homo sapiens	T cells	Homo sapiens
SRX4203032	SRX4203036	-0.4207997352486751	B cells	Homo sapiens	Monocytes	Homo sapiens
SRX4203032	SRX4203037	0.9018259259511217	B cells	Homo sapiens	B cells	Homo sapiens
SRX4203032	SRX4203038	-0.572296478717628	B cells	Homo sapiens	NK cells	Homo sapiens
SRX4203032	SRX4203039	-0.12949822797986082	B cells	Homo sapiens	T cells	Homo sapiens
SRX4203032	SRX4203040	-0.23138725153470732	B cells	Homo sapiens	T cells	Homo sapiens
SRX4203032	SRX4203041	-0.42115711465051925	B cells	Homo sapiens	Monocytes	Homo sapiens
SRX4203032	SRX4203042	0.9158879551849458	B cells	Homo sapiens	B cells	Homo sapiens
SRX4203032	SRX4203043	-0.3240885801238379	B cells	Homo sapiens	Neutrophils	Homo sapiens
SRX4203032	SRX4203044	-0.4073668401185239	B cells	Homo sapiens	NK cells	Homo sapiens
SRX4203032	SRX4203045	0.21995537287963401	B cells	Homo sapiens	Dendritic cells	Homo sapiens
SRX4203032	SRX4203046	0.010356176644618903	B cells	Homo sapiens	Dendritic cells	Homo sapiens
SRX4203032	SRX4285195	-0.1783731703446978	B cells	Homo sapiens	Neutrophils	Mus musculus
SRX4203032	SRX4285197	-0.1979788396505414	B cells	Homo sapiens	Neutrophils	Mus musculus
SRX4203032	SRX4285199	0.02425969472748951	B cells	Homo sapiens	T cells	Mus musculus
SRX4203032	SRX4285200	0.03810822042962645	B cells	Homo sapiens	T cells	Mus musculus
SRX4203032	SRX4285201	0.08000398335489471	B cells	Homo sapiens	T cells	Mus musculus
SRX4203032	SRX4285202	0.05922691289867066	B cells	Homo sapiens	T cells	Mus musculus
SRX4203032	SRX4285203	-0.05708536442013281	B cells	Homo sapiens	Monocytes	Mus musculus
SRX4203032	SRX4285204	-0.054109712762011944	B cells	Homo sapiens	Monocytes	Mus musculus
SRX4203032	SRX4285212	-0.2005399712342798	B cells	Homo sapiens	Monocytes	Mus musculus
SRX4203032	SRX4285213	-0.19106928297974374	B cells	Homo sapiens	Monocytes	Mus musculus
SRX4203032	SRX4285216	0.5751563526956501	B cells	Homo sapiens	B cells	Mus musculus
SRX4203032	SRX4285217	0.5786642706634149	B cells	Homo sapiens	B cells	Mus musculus
SRX4203032	SRX4285218	-0.17367826520312932	B cells	Homo sapiens	Monocytes	Mus musculus
SRX4203032	SRX4285219	-0.14807880954088823	B cells	Homo sapiens	Monocytes	Mus musculus
SRX4203032	SRX4285233	-0.11146918770790502	B cells	Homo sapiens	Neutrophils	Mus musculus
SRX4203032	SRX4285239	-0.10612360292138938	B cells	Homo sapiens	Neutrophils	Mus musculus
SRX4203032	SRX4285248	0.010815363476216481	B cells	Homo sapiens	T cells	Mus musculus
SRX4203032	SRX4285250	0.0161362733048323	B cells	Homo sapiens	T cells	Mus musculus
SRX4203032	SRX4285251	0.02051544687032079	B cells	Homo sapiens	T cells	Mus musculus
SRX4203032	SRX4285252	0.08358652996051649	B cells	Homo sapiens	T cells	Mus musculus
SRX4203032	SRX4285253	0.07304237094680849	B cells	Homo sapiens	T cells	Mus musculus
SRX4203032	SRX4285254	0.08867262577348266	B cells	Homo sapiens	T cells	Mus musculus
SRX4203032	SRX4285255	-0.12538538832015456	B cells	Homo sapiens	NK cells	Mus musculus
SRX4203032	SRX4285256	-0.12119642388175522	B cells	Homo sapiens	NK cells	Mus musculus
SRX4203032	SRX4285257	0.00693290152337331	B cells	Homo sapiens	T cells	Mus musculus
SRX4203032	SRX4285258	0.07162664776184725	B cells	Homo sapiens	T cells	Mus musculus
SRX4203032	SRX4285259	0.07156505200872254	B cells	Homo sapiens	T cells	Mus musculus
SRX4203032	SRX4285260	-0.11400035519425478	B cells	Homo sapiens	Neutrophils	Mus musculus
SRX4203032	SRX4285261	-0.13832734978516714	B cells	Homo sapiens	Neutrophils	Mus musculus
SRX4203032	SRX4285262	0.08025308966381647	B cells	Homo sapiens	T cells	Mus musculus
SRX4203032	SRX4285264	0.01065897577836071	B cells	Homo sapiens	T cells	Mus musculus
SRX4203032	SRX4285265	0.02198593197567294	B cells	Homo sapiens	T cells	Mus musculus
SRX4203032	SRX4285266	0.11927104595592888	B cells	Homo sapiens	Dendritic cells	Mus musculus
SRX4203032	SRX4285267	0.12873274212575314	B cells	Homo sapiens	Dendritic cells	Mus musculus
SRX4203032	SRX4285268	0.12534157437523497	B cells	Homo sapiens	Dendritic cells	Mus musculus
SRX4203032	SRX4285269	0.11268101795333295	B cells	Homo sapiens	Dendritic cells	Mus musculus
SRX4203033	SRX4203005	0.04824528608568626	Neutrophils	Homo sapiens	Dendritic cells	Homo sapiens
SRX4203033	SRX4203006	0.1401070241873955	Neutrophils	Homo sapiens	Dendritic cells	Homo sapiens
SRX4203033	SRX4203007	0.3431893007543098	Neutrophils	Homo sapiens	Monocytes	Homo sapiens
SRX4203033	SRX4203008	-0.3673337834884866	Neutrophils	Homo sapiens	T cells	Homo sapiens
SRX4203033	SRX4203009	-0.3958673668419434	Neutrophils	Homo sapiens	T cells	Homo sapiens
SRX4203033	SRX4203011	-0.35772183847826505	Neutrophils	Homo sapiens	B cells	Homo sapiens
SRX4203033	SRX4203012	0.4787951587842582	Neutrophils	Homo sapiens	Monocytes	Homo sapiens
SRX4203033	SRX4203013	-0.3108685441859529	Neutrophils	Homo sapiens	B cells	Homo sapiens
SRX4203033	SRX4203014	0.935473153877657	Neutrophils	Homo sapiens	Neutrophils	Homo sapiens
SRX4203033	SRX4203015	-0.11742193961107167	Neutrophils	Homo sapiens	NK cells	Homo sapiens
SRX4203033	SRX4203016	-0.34834891597013745	Neutrophils	Homo sapiens	Dendritic cells	Homo sapiens
SRX4203033	SRX4203017	-0.07947766991748106	Neutrophils	Homo sapiens	Dendritic cells	Homo sapiens
SRX4203033	SRX4203018	0.32287361020643485	Neutrophils	Homo sapiens	Monocytes	Homo sapiens
SRX4203033	SRX4203019	-0.39253159990709463	Neutrophils	Homo sapiens	T cells	Homo sapiens
SRX4203033	SRX4203020	-0.38893541930815445	Neutrophils	Homo sapiens	T cells	Homo sapiens
SRX4203033	SRX4203022	-0.33427474290093173	Neutrophils	Homo sapiens	B cells	Homo sapiens
SRX4203033	SRX4203023	0.43076112631147284	Neutrophils	Homo sapiens	Monocytes	Homo sapiens
SRX4203033	SRX4203024	-0.35971042415307924	Neutrophils	Homo sapiens	B cells	Homo sapiens
SRX4203033	SRX4203025	-0.10114739329340049	Neutrophils	Homo sapiens	NK cells	Homo sapiens
SRX4203033	SRX4203026	-0.34993356595235514	Neutrophils	Homo sapiens	Dendritic cells	Homo sapiens
SRX4203033	SRX4203027	-0.36433682690843716	Neutrophils	Homo sapiens	T cells	Homo sapiens
SRX4203033	SRX4203028	-0.3757070413419843	Neutrophils	Homo sapiens	T cells	Homo sapiens
SRX4203033	SRX4203029	-0.3053533838652372	Neutrophils	Homo sapiens	B cells	Homo sapiens
[truncated: 3,777 more rows]
