# Supplementary material for: Human and mouse neutrophils share core transcriptional programs in both homeostatic and inflamed contexts
Source: Nat Commun. 2023 Dec 8;14:8133. doi: 10.1038/s41467-023-43573-9 (PMC10709367; doi:10.1038/s41467-023-43573-9)
Supplement: Supplementary file 8 — Source Data [file 41467_2023_43573_MOESM8_ESM.zip › Figure 1/source-data_Figure1d.csv]

lineage_clean	symbol	Homo sapiens	Mus musculus	density	expr_sum	rank	label
Neutrophils	CXCR2	9.757841347619406	10.830087118873172	0.001342061913123999	20.587928466492578	1	CXCR2
Neutrophils	CHI3L1	10.064885232285905	9.885114819311301	0.0016245365888501722	19.950000051597208	2	CHI3L1
Neutrophils	CSF3R	8.64579062494209	10.153419308492674	0.0020574433501118735	18.799209933434767	3	CSF3R
Neutrophils	LRG1	9.16127699702946	9.324633329410926	0.0022972560098829474	18.485910326440386	4	LRG1
Neutrophils	STEAP4	9.16510640527488	8.895758289715753	0.0024839180650710804	18.060864694990634	5	STEAP4
B cells	MS4A1	6.055563332232316	11.460647384569269	0.0013424606232914414	17.516210716801584	1	MS4A1
Neutrophils	MGAM	8.574378531677219	8.535708678310796	0.0028929871186652886	17.110087209988016	6	MGAM
B cells	CD19	5.63145976597462	11.323606266374293	0.0016537866583413254	16.955066032348913	2	CD19
Neutrophils	IL1RN	8.498461505817465	8.368749464734423	0.0028929871186652886	16.867210970551888	7	IL1RN
NK cells	GZMA	4.879331861880599	11.814061856828026	0.0014542401464805585	16.693393718708627	1	GZMA
Neutrophils	IL1R2	8.858071623204804	7.78719647002568	0.003281029814268932	16.645268093230484	8	IL1R2
NK cells	NCR1	5.032602230128149	11.250282368347214	0.002050912242015702	16.282884598475363	2	NCR1
Neutrophils	PHOSPHO1	7.578933322238126	8.594418852927282	0.0035381942688813587	16.17335217516541	9	PHOSPHO1
B cells	PAX5	6.293826787165865	9.795717300991884	0.0021584633537697208	16.089544088157748	3	PAX5
B cells	CD79A	5.787502650822284	10.289466038300503	0.002157341582143759	16.076968689122786	4	CD79A
Neutrophils	NLRP12	5.977847126740295	9.864892100833643	0.0030522522350887584	15.842739227573938	10	NLRP12
Neutrophils	CLEC4E	7.3313850366744076	7.8859461149486565	0.004094206613053661	15.217331151623064	11
Neutrophils	KCNJ2	7.796737177664078	7.27795062900506	0.004063000981164501	15.07468780666914	12
B cells	BLK	5.149112661736472	9.888128391249948	0.0025939607307523538	15.03724105298642	5	BLK
Neutrophils	P2RY13	7.82730174785861	7.20651535717906	0.004063000981164501	15.03381710503767	13
Neutrophils	C5AR2	7.238093550142008	7.6936316821886255	0.004342572648361471	14.931725232330633	14
Neutrophils	CRISPLD2	7.1070640221842245	7.710555027746989	0.004342572648361471	14.817619049931213	15
B cells	EBF1	5.562909789485549	9.23478211286847	0.0027310244157474407	14.797691902354018	6	EBF1
Neutrophils	SLC11A1	7.6010923753872435	6.900642522929646	0.004601164934927729	14.50173489831689	16
Neutrophils	DGAT2	8.340725274219924	6.057803523552139	0.004250886837324131	14.398528797772062	17
Neutrophils	DHRS9	4.871806536071248	9.448880257765497	0.003500120604313382	14.320686793836746	18
Neutrophils	PYGL	6.8948691853386785	7.244223248375185	0.004635468627719532	14.139092433713863	19
Neutrophils	AATK	6.8467055579065805	7.266493826880145	0.0048951774284484665	14.113199384786725	20
B cells	MZB1	4.112637428124019	9.925500199833277	0.002816971390349705	14.038137627957296	7	MZB1
NK cells	PRF1	5.432084587690827	8.287361138203652	0.0038711529151063866	13.719445725894479	3	PRF1
NK cells	KLRK1	5.584897898987946	8.081943161307926	0.004177420068031101	13.666841060295873	4	KLRK1
Neutrophils	PTAFR	7.218639762974168	6.43276051931484	0.0051661733731907	13.651400282289007	21
Neutrophils	WDFY3	7.6126904034231595	5.990172613404559	0.005020591854093306	13.602863016827719	22
NK cells	STYK1	4.847508460613632	8.714267119064367	0.003678260785437579	13.561775579677999	5	STYK1
NK cells	S1PR5	5.449392164625293	8.110110875049804	0.0038711529151063866	13.559503039675096	6	S1PR5
Neutrophils	NFE2	6.67316448346136	6.632496894307338	0.005489465302559764	13.305661377768697	23
B cells	FCER2	4.9259551804823944	8.271975104249002	0.0037291311908072017	13.197930284731395	8	FCER2
B cells	CD22	5.694732110619885	7.477802567964372	0.0036851464465302705	13.172534678584256	9	CD22
Monocytes	MAFB	6.758344608281998	6.404036258652636	0.004280933673358715	13.162380866934633	1	MAFB
Neutrophils	BMX	5.513713083448071	7.609543942154787	0.005092389862560868	13.123257025602857	24
B cells	POU2AF1	5.5128408609924096	7.598263044501071	0.0038362909154516013	13.11110390549348	10	POU2AF1
Monocytes	VCAN	6.487691528875541	6.447427512055572	0.004565750624207726	12.935119040931113	2	VCAN
NK cells	IL2RB	6.0212557804080324	6.863128469057448	0.004660242713205671	12.88438424946548	7	IL2RB
Dendritic cells	FLT3	4.278079212750029	8.55410893235361	0.005951679634573928	12.83218814510364	1	FLT3
Monocytes	MSR1	4.468479543442032	8.323817623352632	0.004134954887112137	12.792297166794665	3	MSR1
NK cells	SAMD3	4.8698297805836885	7.9160448089500095	0.004611581749800008	12.785874589533698	8	SAMD3
Neutrophils	BST1	5.157737517489706	7.579929039253657	0.0051968290341458025	12.737666556743363	25
NK cells	EOMES	5.0658732040873025	7.659059012959054	0.004520703318724558	12.724932217046357	9	EOMES
NK cells	NKG7	5.434379061625088	7.218510040322206	0.004736995399120647	12.652889101947295	10	NKG7
Neutrophils	TLR8	6.771010401805328	5.772632633137987	0.0059722366438807245	12.543643034943315	26
B cells	BHLHE41	2.959894744298452	9.583642872730827	0.0028799970847260114	12.54353761702928	11
Neutrophils	TGM3	7.085341588610129	5.405257783889171	0.005744299300396994	12.4905993724993	27
NK cells	B3GNT7	5.3914248803839575	7.0647615600218	0.004736995399120647	12.456186440405759	11
Neutrophils	LPCAT2	5.556488191365517	6.864460147357222	0.005900513960011702	12.420948338722738	28
Monocytes	LRP1	5.370972240653137	6.933141914380361	0.005547771340175733	12.304114155033497	4	LRP1
B cells	KLHL14	5.13810866076458	7.110840356721603	0.00434811700211563	12.248949017486183	12
Neutrophils	SPI1	5.467609272284386	6.757569354662905	0.005900513960011702	12.22517862694729	29
NK cells	TBX21	4.642293809308693	7.466825618479859	0.005179252265279452	12.109119427788553	12
Neutrophils	ARAP3	5.473200761860916	6.580205193509057	0.006278886018922273	12.053405955369973	30
B cells	BANK1	5.501625502109625	6.4770788322572095	0.004530296277408559	11.978704334366835	13
NK cells	ADAMTS14	2.6285106417469333	9.332613905683605	0.0032737336759886358	11.961124547430538	13
B cells	FCMR	2.392614298349683	9.476519180332712	0.002832974257944081	11.869133478682395	14
B cells	FFAR1	5.483327011173319	6.347081290462098	0.004865137902927353	11.830408301635417	15
Neutrophils	TLR4	6.655394079304646	5.149536708066437	0.006157267119464677	11.804930787371083	31
Neutrophils	NCF2	5.621422167215416	6.114179422587949	0.0066295244246568135	11.735601589803364	32
NK cells	IL12RB2	5.011659912489855	6.629259079451692	0.005444496042169543	11.640918991941547	14
B cells	SOX5	3.5347180724625646	8.099227605240754	0.004167460736760524	11.63394567770332	16
Neutrophils	ANKRD22	3.4859016128404052	8.127980436649306	0.004709799811340451	11.61388204948971	33
Neutrophils	FGD4	5.11598012110643	6.439154670287637	0.00646048494522796	11.555134791394067	34
Neutrophils	DOK3	6.005498686534908	5.5436260276787355	0.006658808807809164	11.549124714213644	35
Neutrophils	MXD1	5.7191643402725525	5.804398817286007	0.006658808807809164	11.52356315755856	36
B cells	CXCR5	4.50361873006801	6.928442965058932	0.0051983538018617	11.432061695126942	17
Monocytes	SERPINB2	4.158091233840464	7.224631877852344	0.005840855722916981	11.382723111692808	5	SERPINB2
T cells	BCL11B	6.142577083804873	5.200495563127536	0.004423271543655451	11.34307264693241	1	BCL11B
NK cells	CTSW	5.231391221300071	6.047350259349315	0.005741026296065226	11.278741480649387	15
B cells	LMO7	1.2925549146774804	9.89689953004474	0.002550851470567345	11.18945444472222	18
Neutrophils	HLX	5.654607275336648	5.531666443736095	0.006944359492890151	11.186273719072744	37
Neutrophils	HCK	5.120343286946737	6.038659040735809	0.006838809926453726	11.159002327682547	38
Neutrophils	HK3	4.3885389505312515	6.665662557812744	0.006670027031408487	11.054201508343995	39
Neutrophils	TNFAIP6	6.614316201224374	4.383616436159303	0.00638982701149151	10.997932637383677	40
T cells	CD3D	6.623146359819021	4.335373440634903	0.004334529105546211	10.958519800453924	2	CD3D
Dendritic cells	MYCL	2.5287289046384474	8.415165531997944	0.0068940660858892635	10.943894436636391	2	MYCL
Monocytes	PLXNB2	4.757285535772851	6.169662442267057	0.0066519829374519016	10.926947978039909	6	PLXNB2
B cells	RAB30	3.5699448326044214	7.345705851416689	0.005129456425068815	10.91565068402111	19
Monocytes	F13A1	3.0779977936016847	7.811386838858907	0.0052196250855728816	10.889384632460592	7	F13A1
B cells	CD79B	3.3375925948554404	7.5331681930465075	0.004641517127135449	10.870760787901947	20
Monocytes	RUSC2	5.465993200097	5.3834150659042805	0.006706279265862364	10.84940826600128	8	RUSC2
Monocytes	ARHGEF10L	4.426562939386103	6.366795066430419	0.006842965436419673	10.793358005816522	9	ARHGEF10L
Dendritic cells	ADAM11	0.9632352728589292	9.819727850949977	0.0046726490668117845	10.782963123808907	3	ADAM11
NK cells	KLRG1	2.358110522156887	8.419686901903399	0.004197590139018035	10.777797424060285	16
Neutrophils	RGS18	6.1668693234089735	4.566055086936106	0.006828094532398628	10.73292441034508	41
T cells	CD3E	5.379657551099478	5.2942406187089475	0.005277422006986757	10.673898169808425	3	CD3E
Monocytes	FCGR1A	3.9904677183919492	6.657427556671432	0.006758064003453999	10.64789527506338	10	FCGR1A
NK cells	NCALD	4.918404828672523	5.715463487687254	0.00630574933340049	10.633868316359777	17
B cells	ZBTB32	3.295138317995575	7.284489023430707	0.005175147637966237	10.579627341426281	21
NK cells	HEATR9	3.2233588872109036	7.346810563397659	0.005377110890233744	10.570169450608562	18
Neutrophils	LRRK2	5.2963362495775534	5.264177552650853	0.0072155550490668845	10.560513802228407	42
B cells	DENND5B	3.709093005077112	6.847219483414337	0.005544358717954931	10.556312488491448	22
NK cells	RAB27B	4.735012218353511	5.813863937980784	0.006450912126680901	10.548876156334295	19
Monocytes	SLC8A1	4.934118644251707	5.599936544189771	0.007032589852236447	10.534055188441478	11
Neutrophils	SLC15A3	4.855740423748423	5.669310199305711	0.0073631400581072575	10.525050623054135	43
Neutrophils	RBM47	5.5929217662850785	4.926913756336181	0.007435809898214089	10.51983552262126	44
T cells	CD3G	5.591722967404456	4.92568963157622	0.005356148949582065	10.517412598980677	4	CD3G
Monocytes	CYP27A1	4.662134579618917	5.791430530429629	0.0069775455244672335	10.453565110048547	12
T cells	TRAT1	5.72615036009695	4.70552996219959	0.00552190021367121	10.43168032229654	5	TRAT1
Monocytes	FAM20C	4.7433896199638	5.565188663107521	0.007275807094849424	10.30857828307132	13
Monocytes	TNFSF13	3.7897935911572347	6.506451152150516	0.006758064003453999	10.296244743307751	14
B cells	NIBAN3	5.422949080442262	4.864968342592062	0.005720354338152328	10.287917423034322	23
B cells	SSPN	2.2841330168048364	7.9942527102203185	0.004134374872310067	10.278385727025155	24
T cells	THEMIS	4.883252935654283	5.3598984218281185	0.005579270069662834	10.2431513574824	6	THEMIS
Dendritic cells	DNASE1L3	2.9026870455666933	7.281884699131995	0.008058226422508549	10.184571744698689	4	DNASE1L3
B cells	CD40	4.221459493804661	5.943740483373862	0.006188998795546058	10.165199977178522	25
Monocytes	PID1	5.032847442306706	5.093541557794749	0.007285723072694283	10.126389000101454	15
Monocytes	RASSF4	4.112010201203051	5.986077445129177	0.007358259894201174	10.098087646332228	16
B cells	RASGRP3	3.5795823710482173	6.471025335669708	0.005544358717954931	10.050607706717926	26
Monocytes	CYBB	4.143143328880577	5.885304640060073	0.007358259894201174	10.02844796894065	17
Monocytes	MYOF	4.330400006787174	5.684453451785415	0.0074929968975485685	10.014853458572588	18
Neutrophils	LTBR	4.1601340685498345	5.833442582670167	0.007484401979591162	9.993576651220001	45
T cells	CD28	6.083499807124363	3.8593805575564883	0.005329929686659465	9.942880364680851	7	CD28
Monocytes	KLF4	4.695249998007262	5.244105853644802	0.007541939066339905	9.939355851652063	19
Monocytes	CD93	4.920348642967154	4.983308317999738	0.00750320527884435	9.903656960966892	20
NK cells	FASLG	2.961614971546082	6.931596911029338	0.005881787078491329	9.89321188257542	20
NK cells	SYTL2	4.0641364002638705	5.825237860206086	0.0067744132648377454	9.889374260469957	21
NK cells	TXK	4.400508264105814	5.483662296303018	0.006686348613113308	9.884170560408833	22
T cells	LEF1	5.126695783464849	4.754136591382052	0.005959615972908813	9.8808323748469	8	LEF1
T cells	CD6	5.331070049783464	4.515181028716894	0.005840364032207408	9.846251078500359	9	CD6
T cells	ITK	5.146066272348168	4.635359953300532	0.006150233537825703	9.781426225648701	10	ITK
Neutrophils	FGR	4.61467287487786	5.16293045707234	0.007686230734879386	9.7776033319502	46
Monocytes	NIBAN2	4.833777010990897	4.919398477529954	0.007771479304131645	9.753175488520851	21
Neutrophils	IL1RAP	6.475498055481531	3.257505839638742	0.006829554647784284	9.733003895120273	47
Neutrophils	KIAA0513	3.4264844343638106	6.305863645688534	0.006654470288856607	9.732348080052345	48
T cells	CAMK4	5.175967049490346	4.554131332351416	0.006150233537825703	9.730098381841762	11
NK cells	CLNK	2.236487642598478	7.487220715330228	0.005169475576756655	9.723708357928706	23
Neutrophils	P2RY2	3.8979364114818305	5.781008678470646	0.007541139219091005	9.678945089952476	49
Neutrophils	SLC16A3	3.5434643453259573	6.108321122451979	0.007109069362367024	9.651785467777938	50
Monocytes	SIGLEC1	3.9388839141156917	5.680168630667034	0.007838337280222417	9.619052544782726	22
B cells	SCN4A	2.9489293271673582	6.613791114525376	0.005718934201851108	9.562720441692734	27
Monocytes	LDLRAD3	4.076631439558664	5.435603462596896	0.0076813404123736995	9.51223490215556	23
T cells	IL7R	5.350115537092494	4.144691509133133	0.00616171182098207	9.494807046225628	12
Monocytes	TMEM176B	5.198246936655864	4.255637770967473	0.007503746527060513	9.453884707623338	24
B cells	CECR2	2.8155682055827613	6.56091249589223	0.005735330777388821	9.376480701474991	28
B cells	RUBCNL	4.783008416521527	4.585975426573	0.006488836978163303	9.368983843094528	29
Monocytes	CD302	3.498955287977036	5.8250599424884895	0.007618532178828722	9.324015230465525	25
B cells	COBLL1	5.364070565010458	3.919922203042314	0.0060741770954049245	9.283992768052773	30
Neutrophils	CEBPE	2.6470304678889103	6.577588488837012	0.00640945522258761	9.224618956725923	51
NK cells	GATA3	4.850139617642617	4.343448642058409	0.007453106455281089	9.193588259701025	24
T cells	CD5	4.5920501864008285	4.586351099813966	0.006730710184983885	9.178401286214793	13
Neutrophils	ARL11	4.032793539566931	5.084080023748055	0.007905127421344122	9.116873563314986	52
T cells	LCK	4.558551968485308	4.555612428491933	0.006730710184983885	9.114164396977241	14
Neutrophils	H1-2	4.915303397620189	4.190469580551581	0.008032419324632509	9.105772978171771	53
Neutrophils	PLEK	4.878847550024021	4.1921878560811185	0.008305440015429051	9.071035406105139	54
Monocytes	ZNF385A	4.386862300953832	4.6812554841493	0.008212021120833196	9.068117785103134	26
Dendritic cells	SPNS3	2.757723508468794	6.309545615002905	0.008710956044773349	9.067269123471698	5	SPNS3
T cells	ICOS	5.476291655520985	3.572115363047062	0.0065380034812670814	9.048407018568046	15
Monocytes	LMO2	4.860889587309411	4.163468660562929	0.00781671726865327	9.024358247872339	27
Neutrophils	MYBPC3	4.817350244102769	4.180613813059324	0.008305440015429051	8.997964057162093	55
Monocytes	SLC49A3	2.5042243723705297	6.482222368805022	0.006921903998874133	8.986446741175552	28
Monocytes	PLCB1	2.170239276553129	6.807481765972878	0.006431736106221739	8.977721042526007	29
NK cells	SYTL3	2.7199038360823664	6.244009363633709	0.0063558403105061475	8.963913199716075	25
Neutrophils	DACH1	2.315949775716065	6.640332085130106	0.0062061810210264825	8.956281860846172	56
Monocytes	CEBPA	4.066562107152843	4.872225523274187	0.008223164138562984	8.93878763042703	30
Neutrophils	RGS2	4.97566838511404	3.927083932620867	0.008032419324632509	8.902752317734906	57
Monocytes	CAMK1	4.725934630900988	4.149362151017165	0.008105484854414082	8.875296781918152	31
Dendritic cells	ZNF366	1.7210995473097295	7.151645101739975	0.008156395752558186	8.872744649049704	6	ZNF366
B cells	VPREB3	3.436539556781655	5.425698551075885	0.007025084005612864	8.86223810785754	31
NK cells	CLIP4	1.8821962259177325	6.937286945179419	0.005484239149923804	8.81948317109715	26
Neutrophils	LYN	4.150415779908784	4.634985656231255	0.00812107015588462	8.785401436140038	58
B cells	SHISA8	3.327028303535982	5.455954730855295	0.006669864527603405	8.782983034391277	32
Monocytes	TMEM176A	4.905443580039805	3.876883842379582	0.007907060650018019	8.782327422419387	32
Neutrophils	SESN2	5.002196290329419	3.72159056123137	0.00808321115137372	8.723786851560789	59
B cells	SYN3	4.129984430987853	4.5893991081863295	0.006925756049373438	8.719383539174181	33
T cells	PRKCQ	4.461662381275571	4.257173202177408	0.007121482912488341	8.718835583452979	16
Neutrophils	RAB31	4.404111384097917	4.277340431444907	0.008350256166852305	8.681451815542825	60
Monocytes	SASH1	3.684907865437818	4.959383884483698	0.00854261091040587	8.644291749921516	33
Neutrophils	ITGAM	2.9807251973309694	5.663075757668599	0.007453500697716099	8.643800954999568	61
Monocytes	OLFM1	4.01816805492185	4.6243794385154064	0.008432720267648228	8.642547493437256	34
Monocytes	IFI30	5.417736709603364	3.2204660192709134	0.0072638569468370644	8.638202728874278	35
Dendritic cells	SOGA1	2.26622786719593	6.360308895335886	0.0088088087215606	8.626536762531817	7	SOGA1
Monocytes	HPSE	3.4387873406495295	5.171502834210523	0.008368032098364174	8.610290174860053	36
Monocytes	CLEC4A	2.823446498694085	5.785550062263973	0.007754048826960524	8.608996560958058	37
Monocytes	FZD1	4.202399008994887	4.373796679390418	0.008596187498153211	8.576195688385305	38
T cells	CD96	4.154508894479565	4.374452068189412	0.007208185363088587	8.528960962668977	17
B cells	PLPP3	1.8883226202766452	6.617978341836709	0.005655881528051302	8.506300962113354	34
Monocytes	KCNE3	4.732651537074252	3.7659950149236505	0.008203896578738963	8.498646551997902	39
NK cells	C1orf21	4.984609988862409	3.4680176924232518	0.007463946451645657	8.45262768128566	27
NK cells	IL18R1	3.505318116860142	4.9275662728131895	0.007703954185830545	8.432884389673331	28
T cells	UBASH3A	4.872900473480261	3.5568042923279592	0.0072528651189906375	8.42970476580822	18
B cells	RAPGEF5	3.6624566221281665	4.7210586030833595	0.007280758299769225	8.383515225211525	35
T cells	TCF7	3.5185406407280526	4.832997392332168	0.007384630603222486	8.351538033060221	19
T cells	CCR4	5.28059337864125	3.063614144206442	0.006706460861521114	8.344207522847691	20
Neutrophils	RALB	5.125834310794162	3.1931910161763297	0.008061281436574029	8.319025326970491	62
Dendritic cells	SH3BP4	3.4327415173883398	4.849836731916253	0.008732180145578746	8.282578249304592	8	SH3BP4
Neutrophils	DGKG	2.7691145188829425	5.47965502102349	0.007309881335696581	8.248769539906432	63
Monocytes	PARVB	2.124431528585615	6.100690693597677	0.0072733188141588245	8.225122222183291	40
NK cells	ELOVL6	5.659859910641419	2.5595359960377246	0.006898467462948714	8.219395906679143	29
NK cells	FKBP10	3.005653967226028	5.197909931290079	0.007338950234878733	8.203563898516107	30
B cells	DMD	4.628170770754524	3.565224580852603	0.006940165576620006	8.193395351607126	36
Neutrophils	CLEC1B	2.7803983268298484	5.380621863009079	0.007705094497042975	8.161020189838927	64
Monocytes	NRG1	4.7443835041310125	3.4152850957430054	0.00825410043316863	8.159668599874017	41
Neutrophils	GAPT	3.3233596733538238	4.834328884644169	0.008235373705375658	8.157688557997993	65
Monocytes	EDNRB	2.1442685084830426	6.001518799174203	0.007666833309403594	8.145787307657246	42
B cells	ELL3	2.0870374958891813	6.050075960443244	0.006196950624848497	8.137113456332425	37
T cells	INPP4B	4.781418405808557	3.3477101211444187	0.007362830976590371	8.129128526952975	21
Monocytes	TPPP3	3.9439882599999625	4.163252134936486	0.008791722733502656	8.107240394936449	43
T cells	TNFRSF25	4.262772382116361	3.835326850586632	0.007756246536783904	8.098099232702992	22
B cells	PIK3C2B	2.4520751320073404	5.645793791989257	0.006780530581021222	8.097868923996597	38
B cells	PXDC1	3.439532000491596	4.657325861368237	0.007422503308092199	8.096857861859833	39
Monocytes	AIF1	4.128106305977567	3.96496693365331	0.00871055118186344	8.093073239630877	44
Dendritic cells	GPRC5C	3.11434080271697	4.961085575661182	0.008945216566047775	8.075426378378152	9	GPRC5C
Neutrophils	MCTP1	3.3117572474734844	4.74339281074864	0.008235373705375658	8.055150058222125	66
Neutrophils	SEMA6B	3.025767367963985	5.028395353638466	0.008179842208255917	8.05416272160245	67
Monocytes	C3AR1	3.178163613711887	4.837953453760339	0.008712467749390366	8.016117067472226	45
Monocytes	ABCC3	4.844570577724024	3.1367585934413804	0.007946248002057482	7.981329171165404	46
Monocytes	STARD8	3.8071939618987107	4.165829507994156	0.008791722733502656	7.973023469892866	47
Neutrophils	MEGF9	4.109399918024114	3.8564816241397795	0.008509970006196776	7.965881542163894	68
Neutrophils	PGD	4.17756151790453	3.7861245885845776	0.00859457677365756	7.963686106489107	69
T cells	CD2	4.569449106300169	3.3141279020857533	0.007706498566377372	7.883577008385922	23
Neutrophils	CHST13	2.4260490159023727	5.430553714820962	0.00749967882341828	7.856602730723335	70
NK cells	CST7	3.556245419820981	4.2988266396085315	0.008012805102022107	7.855072059429513	31
NK cells	NRARP	1.9166525497592222	5.931871956650776	0.006589142977066033	7.848524506409998	32
Monocytes	MAP3K20	2.996723777690469	4.851581923852745	0.008712467749390366	7.8483057015432145	48
Monocytes	IQSEC2	3.872310286782301	3.969165176148987	0.008913771763287974	7.841475462931288	49
Dendritic cells	PPP1R14A	2.883177047931	4.945706477813808	0.009030238800256756	7.828883525744807	10	PPP1R14A
Neutrophils	PIK3R6	1.8190801234039946	6.009308151156464	0.006409478996739377	7.828388274560458	71
B cells	ROBO1	1.6914034661660888	6.132290922427231	0.006129539033714709	7.82369438859332	40
T cells	LAT	3.4871426795335307	4.329303842603448	0.00788536083287845	7.816446522136978	24
Monocytes	SMAD6	4.574097641022159	3.2344222836361833	0.00825410043316863	7.808519924658342	50
B cells	RASSF6	3.4203046285549346	4.384996251870543	0.007761165870042056	7.805300880425477	41
NK cells	OSBPL5	3.862688628496314	3.9217768037629956	0.007948882863821458	7.78446543225931	33
B cells	IL12A	2.38599749953748	5.390181403093459	0.007270515141296509	7.776178902630939	42
T cells	CD40LG	4.217501256590273	3.55129522391299	0.007903100011903289	7.768796480503263	25
Monocytes	CDKN1A	3.2200290060955705	4.541919572303407	0.008882421553040558	7.761948578398978	51
Monocytes	GPR35	2.8507724185918346	4.900113106835598	0.008737953912350783	7.750885525427433	52
Monocytes	DAPK1	5.0418402270488105	2.696869764411284	0.007794778352522315	7.7387099914600945	53
Monocytes	TMEM51	2.6934580518067075	5.0390250465391135	0.008737953912350783	7.732483098345821	54
Monocytes	MLXIPL	2.549220679907029	5.182297174062303	0.008427619296174879	7.731517853969333	55
B cells	MYZAP	2.7927408863175995	4.9379116546136	0.0076860461090154574	7.7306525409311995	43
Neutrophils	GRINA	2.98749908269832	4.7318284498773515	0.008179842208255917	7.719327532575671	72
Neutrophils	CLEC1A	3.7716132309776427	3.943054663977403	0.008639695596454893	7.714667894955046	73
NK cells	ADGRB2	2.9966518628027634	4.6922335085219125	0.007730281949921152	7.688885371324676	34
NK cells	GZMK	4.320469315985927	3.3531390035485296	0.007956067966871306	7.673608319534457	35
Monocytes	TMEM150B	3.992708866987782	3.6768641900516896	0.008983429443533433	7.669573057039472	56
Monocytes	LRMDA	4.016028686804061	3.6017280688340882	0.008773608734372803	7.617756755638149	57
NK cells	YPEL1	2.7685724498995556	4.820485930466761	0.0076890260444122645	7.589058380366317	36
Monocytes	RNF144B	2.9479705560426708	4.625529087784545	0.008954639371618908	7.5734996438272155	58
T cells	GIMAP7	4.214370032581096	3.3350190318182715	0.008029885733394745	7.549389064399367	26
Dendritic cells	SLC12A3	3.4222188508867957	4.117370932641308	0.00848665266838658	7.539589783528104	11
B cells	PCDH9	3.8877930964107486	3.6296996248654745	0.007661265498650447	7.5174927212762235	44
NK cells	KIF19	1.9583217284206293	5.5430987059033345	0.006589142977066033	7.501420434323964	37
Neutrophils	ATP6V0A1	3.125247802799681	4.368414015411489	0.008454871360184303	7.49366181821117	74
Monocytes	MMP19	2.4128857034823143	5.078772304222771	0.008427619296174879	7.491658007705086	59
Neutrophils	TLR6	4.464046498649193	3.008063707300799	0.008600352023110366	7.472110205949992	75
Neutrophils	SYK	1.9350771130337037	5.536130198999447	0.006838578181748742	7.471207312033151	76
Neutrophils	ABTB1	3.550560071601592	3.843467838891478	0.008690235414539947	7.394027910493071	77
Monocytes	TREM2	0.611270899833845	6.780830880298154	0.005510653784913157	7.392101780131999	60
Neutrophils	SVIL	4.272490768606544	3.1148985480794917	0.008600352023110366	7.387389316686036	78
T cells	ST8SIA1	4.016295959250099	3.3650409547452282	0.008328963707712977	7.3813369139953275	27
NK cells	SLA2	3.7970060491886173	3.5772919713197013	0.008168833677304818	7.374298020508318	38
T cells	SIT1	3.2799307071683685	4.0921225505642065	0.008113627254276569	7.372053257732575	28
T cells	SKAP1	2.742287219127463	4.619411422010316	0.007924782279460469	7.361698641137779	29
B cells	RALGPS2	2.797370245661317	4.562567404017605	0.0076860461090154574	7.359937649678922	45
Monocytes	GPX3	2.0734905769633634	5.2579107601522725	0.008274003326475111	7.331401337115636	61
Monocytes	SLC7A7	4.099302406255737	3.223655555778017	0.008784039383836421	7.322957962033755	62
B cells	TUB	1.9504353298501143	5.355253833093246	0.007228602208945425	7.30568916294336	46
Neutrophils	VSIR	4.987684801807945	2.2976877476744044	0.007798248510495686	7.28537254948235	79
Monocytes	ZEB2	2.5376234507011333	4.723683521180117	0.008975492136710807	7.26130697188125	63
Monocytes	GAS2L3	3.635928284804379	3.6245774450666737	0.009155952036058613	7.260505729871053	64
NK cells	CDHR1	5.888413903138588	1.3684975926450522	0.006405423081493429	7.2569114957836405	39
T cells	CTLA4	3.9713503694605103	3.2468134042659487	0.008328963707712977	7.2181637737264595	30
B cells	AFF3	3.676923849853061	3.509844436144136	0.00785726590191062	7.186768285997197	47
T cells	LRIG1	3.0213126903330947	4.163766633690622	0.008288051123289238	7.185079324023716	31
NK cells	GFI1	3.81137661223158	3.361043260283529	0.008168833677304818	7.172419872515109	40
Monocytes	ADORA2B	2.0858925654232636	5.072175550083404	0.008274003326475111	7.158068115506667	65
Monocytes	MERTK	3.4188098791461186	3.7337125711096406	0.009288796307307312	7.152522450255759	66
T cells	GRAP2	3.96631724243966	3.1060984988618237	0.008441977777535536	7.072415741301484	32
Monocytes	SH3PXD2B	1.5752266959000891	5.487811158093751	0.007806578091059103	7.0630378539938405	67
Monocytes	P2RY1	3.05165155119931	3.9986723214289617	0.009291604991894253	7.0503238726282715	68
Monocytes	IL31RA	4.906645385442741	2.1224965569709755	0.0074620614385483225	7.029141942413716	69
Dendritic cells	FSCN1	0.8355995031267213	6.14988528097725	0.008506944222223173	6.985484784103971	12
Neutrophils	FLOT1	3.929989245302187	3.012723905309349	0.008759461057975579	6.942713150611536	80
B cells	PPFIBP2	2.6388950109477087	4.286361932624852	0.008062210996968923	6.9252569435725615	48
Monocytes	HAL	2.567727943353285	4.355702662305272	0.009180367957751082	6.923430605658557	70
Neutrophils	RPL3L	2.1288204110229367	4.757002996106957	0.007847098668587817	6.885823407129894	81
Monocytes	SCARF1	2.7679750594258246	4.1078753009086695	0.009185855550717699	6.8758503603344945	71
Neutrophils	DENND5A	3.887596082534882	2.9505686604948305	0.008696161073689946	6.838164743029712	82
B cells	CPNE5	3.1727247461939307	3.664410029219862	0.008169264871648929	6.8371347754137926	49
T cells	AQP3	3.945855583456481	2.875824064836345	0.008532125590654575	6.821679648292825	33
NK cells	CLDND2	2.401409488990453	4.407427785031908	0.007623179799871054	6.808837274022361	41
NK cells	PLEKHF1	2.692626828076229	4.113275361726431	0.008009686997498313	6.80590218980266	42
B cells	CNN3	3.0583223557856547	3.7461644986538394	0.008281642367011339	6.804486854439494	50
NK cells	CHRNE	1.1702672233260343	5.616419049211204	0.005981491909108267	6.786686272537238	43
NK cells	P3H4	2.276075344648155	4.503546799044684	0.007533353228360903	6.779622143692839	44
Neutrophils	ADIPOR1	3.222157841626451	3.5260948410065858	0.00878645269582182	6.748252682633037	83
Dendritic cells	SPINT1	1.0876018313398486	5.6532882392252155	0.008867189127386627	6.740890070565064	13
Monocytes	H1-0	4.381679928420916	2.353262008559043	0.008244796520858607	6.7349419369799595	72
B cells	SNX8	2.194798656902677	4.528072298066306	0.007717202028243091	6.7228709549689825	51
NK cells	ADAMTS1	5.034679380210398	1.68690443032903	0.007318589402761542	6.721583810539428	45
Monocytes	IER5L	4.205279919563797	2.48722259890125	0.008646392022313886	6.692502518465046	73
NK cells	CERCAM	3.1963678275554357	3.4653161058497295	0.008294680067789146	6.661683933405165	46
NK cells	TMEM198	2.271562787537716	4.3767303095719186	0.007853508028336514	6.648293097109635	47
NK cells	LTBP3	2.304899045017572	4.338145378902126	0.007853508028336514	6.643044423919697	48
Neutrophils	SLC6A6	4.190910853648885	2.4365169656982313	0.008371433454627236	6.6274278193471154	84
B cells	SWAP70	2.5921628606484823	4.011623043724469	0.008062210996968923	6.603785904372951	52
B cells	BEND5	1.9990013983697197	4.60245670353293	0.007688182030784695	6.601458101902649	53
NK cells	EFHC2	3.702720417502359	2.8762558108996803	0.008365970332549554	6.578976228402039	49
Neutrophils	PTEN	4.290736841437331	2.2845389278325112	0.008371433454627236	6.575275769269842	85
T cells	CD27	2.605744639972196	3.954476473324986	0.008761786905989978	6.560221113297182	34
Neutrophils	STK40	4.244239388078171	2.2772081996637756	0.008371433454627236	6.521447587741946	86
Monocytes	FKBP1B	0.8998952063710631	5.620763496626604	0.007220943515003228	6.520658702997667	74
Monocytes	GRN	2.9090147698442093	3.602151697563365	0.00942850206913494	6.511166467407574	75
Monocytes	ITSN1	3.646266246501229	2.8611883290503912	0.009143161882339889	6.50745457555162	76
Neutrophils	CAPNS2	1.4309665707165802	5.055340708673255	0.0069069805700700095	6.486307279389836	87
Neutrophils	TMEM140	2.9008154033743954	3.5838667792135315	0.00868470053775904	6.484682182587926	88
Monocytes	SCPEP1	2.6086548460098866	3.866263849650659	0.009333949693804511	6.474918695660546	77
Neutrophils	SQOR	2.042643250561767	4.420126359952645	0.007867135464694397	6.462769610514412	89
NK cells	ADRB1	1.422325546111845	5.034026611190735	0.006581815796983482	6.456352157302581	50
B cells	CORO2B	3.554051330695697	2.895076141119597	0.008294772686654172	6.449127471815293	54
Neutrophils	SBNO2	3.7651823290588378	2.6829061606020255	0.008696161073689946	6.448088489660863	90
Neutrophils	LY96	4.204905053501186	2.230331397248371	0.008371433454627236	6.4352364507495565	91
NK cells	PDE1C	1.6462715097330847	4.779254134832188	0.007129390165428431	6.425525644565273	51
NK cells	MYOM2	4.463966008586775	1.9565397934281556	0.00785934437314788	6.42050580201493	52
Monocytes	NUPR1	0.2782775817074368	6.130696269384849	0.0060185025467622685	6.408973851092286	78
Monocytes	EVI5	2.473478248172062	3.9346932337427	0.009333949693804511	6.408171481914762	79
Monocytes	GAS2L1	3.336419154458471	3.0533804708162333	0.009286271285250787	6.389799625274705	80
NK cells	LGR6	3.996391135529485	2.3878116692587623	0.00821728793051017	6.384202804788247	53
T cells	AXIN2	2.9541470516847954	3.418561670709449	0.009208571512682728	6.372708722394244	35
Monocytes	COLEC12	1.1621933727793246	5.202424552539578	0.007773283378289752	6.364617925318903	81
Monocytes	NLRC4	3.280982201423907	3.0651958262048473	0.009286271285250787	6.3461780276287545	82
B cells	ST6GAL1	3.268400873617957	3.0759957020246835	0.008361323748295468	6.344396575642641	55
B cells	EPN2	1.7711786696794936	4.524279930917736	0.007629675588069311	6.295458600597229	56
Monocytes	CCL24	2.1350474119262044	4.155999713955153	0.009132420570944853	6.291047125881358	83
T cells	TRIB2	2.0430685461103146	4.2155902335872995	0.00861736543526084	6.258658779697614	36
Neutrophils	R3HDM4	3.232406162236608	3.023914570561253	0.008831159109000054	6.25632073279786	92
B cells	HIP1R	3.483117889785707	2.765674285420342	0.008294772686654172	6.248792175206049	57
Monocytes	IRF5	2.3260554525294315	3.9132260408614012	0.009290298483832119	6.239281493390832	84
Neutrophils	LCP1	3.7435370868196185	2.487835280907588	0.008550524390797468	6.231372367727206	93
Dendritic cells	SEPTIN3	1.7384018584077157	4.491833381018509	0.009112117438058762	6.230235239426225	14
Monocytes	MET	1.6724758727538216	4.5527633338616775	0.008698981198026453	6.225239206615499	85
Dendritic cells	PLVAP	1.877581904548122	4.343689508401872	0.0091350429104515	6.221271412949994	15
B cells	PALM2AKAP2	4.126996210098126	2.0890349210598447	0.007614379561850877	6.216031131157971	58
Monocytes	SEPTIN10	3.49136814267908	2.7186360735488795	0.009053978142140123	6.21000421622796	86
Monocytes	TRPV4	3.2104187849032275	2.976237811464768	0.009286271285250787	6.186656596367996	87
NK cells	MAMDC2	2.604333934912788	3.5782700612501457	0.00824477016890014	6.182603996162934	54
B cells	SRMS	1.6027819388558642	4.574688602195835	0.007629675588069311	6.177470541051699	59
T cells	ITGA6	4.864503446671145	1.2744907696934815	0.007319121195718227	6.138994216364627	37
Monocytes	STOM	0.7945399011219314	5.319191639390243	0.007542576978030792	6.113731540512174	88
Neutrophils	TMEM120A	3.852038856335789	2.2578614135245383	0.008550524390797468	6.1099002698603275	94
NK cells	TMPRSS6	2.421420141876209	3.6841927523103246	0.008179936449131826	6.1056128941865335	55
Monocytes	STX3	1.6494705625846167	4.416101749804483	0.008698981198026453	6.065572312389099	89
T cells	TESPA1	3.378687981275057	2.6770053365870705	0.009145952731729443	6.0556933178621275	38
Monocytes	BATF2	2.019951520539625	4.035053335611578	0.009203939785280913	6.0550048561512035	90
Neutrophils	FBXL5	2.80704474036261	3.234521057131979	0.00874028745732679	6.04156579749459	95
Monocytes	CTSB	3.3841671257788737	2.645902485747881	0.009200840457109376	6.030069611526755	91
NK cells	RNF165	5.8124262831269276	0.21316352355356494	0.0058526278890731155	6.025589806680492	56
Monocytes	ZNF703	4.639330754327512	1.3834289655084622	0.007265051790416056	6.022759719835974	92
Monocytes	CTSS	3.332643489155596	2.6878920703654336	0.009200840457109376	6.020535559521029	93
B cells	MYO1C	3.228584109849605	2.782098192600862	0.008456394973606068	6.010682302450467	60
Neutrophils	ARAP1	3.783567189152365	2.212253007041008	0.008550524390797468	5.995820196193373	96
T cells	ZNF365	3.0957310843192096	2.8997754988962465	0.009284387667181716	5.995506583215456	39
Neutrophils	ZYX	2.96628444801126	3.0265749490480114	0.008831159109000054	5.992859397059272	97
Neutrophils	LAMP2	3.7156116721024723	2.2721769105233003	0.008550524390797468	5.987788582625773	98
NK cells	MYBL1	4.28113752605199	1.6892340811508697	0.007818386450212177	5.97037160720286	57
B cells	NR3C2	1.8295769376837565	4.121428806370893	0.008034368487850168	5.951005744054649	61
NK cells	CABLES1	4.326412466785396	1.6201100522119447	0.007818386450212177	5.94652251899734	58
Neutrophils	MFSD6L	2.3544078230189562	3.5755254682892863	0.008501766271992256	5.9299332913082425	99
NK cells	GZMM	4.075172018239503	1.8211757330598375	0.008132241603504774	5.89634775129934	59
NK cells	HOXB3	2.0426364126600736	3.8475256655501586	0.007973501153821779	5.890162078210232	60
B cells	SYNPO	3.6986359165091898	2.1861017270070784	0.00808323129279908	5.884737643516268	62
Monocytes	EHD4	2.6472885193061413	3.219497299941216	0.00946634572577678	5.866785819247357	94
B cells	MICAL3	2.78217323735835	3.0267030524669463	0.008574823753432588	5.808876289825296	63
Monocytes	TMEM205	1.6989163149694355	4.10461551907712	0.008912093360776122	5.803531834046556	95
NK cells	ATP2B4	1.517563837085169	4.281257873883702	0.007440764666588512	5.798821710968872	61
B cells	MTSS1	2.320474341459437	3.4723776664834274	0.008429188079271918	5.792852007942864	64
Neutrophils	SDCBP	3.7258701880421223	2.0653689579157835	0.008325427858513791	5.791239145957906	100
T cells	SCML4	2.9036380305317393	2.8498095400329326	0.009461233557896433	5.753447570564672	40
Neutrophils	N4BP1	3.0539181032677543	2.6882391772048986	0.008790862819815294	5.742157280472653	101
Monocytes	RXRA	3.7223910526795474	2.018186556994121	0.008716814304121079	5.740577609673668	96
NK cells	PRDM1	1.032512716829177	4.699712464854364	0.0067608285761159015	5.732225181683541	62
Monocytes	ZCCHC24	2.0168293804543462	3.7038975048433267	0.00931205479349589	5.7207268852976725	97
T cells	CXCR6	1.9757433575476986	3.7429842747827307	0.00907876763367232	5.718727632330429	41
B cells	CHIT1	2.075776232133619	3.62694426105704	0.008413051451389155	5.702720493190659	65
Monocytes	ENG	2.5364526185763525	3.164197682190975	0.009476377878046734	5.700650300767327	98
Monocytes	PSAP	3.2930152693802897	2.4008657195079968	0.009060675485423242	5.693880988888287	99
Neutrophils	INPP5A	2.9302215083345313	2.7542769589643963	0.008790862819815294	5.684498467298928	102
Neutrophils	RNF141	3.373145932164641	2.290571387166297	0.008649682008524277	5.663717319330939	103
T cells	RASGRP1	2.542865776275575	3.101973148811231	0.00947780287552679	5.644838925086805	42
NK cells	YES1	4.404740652504716	1.2386954693849193	0.007818386450212177	5.643436121889636	63
Monocytes	HOMER3	3.880528415943474	1.727658383492504	0.008286720945862792	5.608186799435978	100
Monocytes	APCDD1	1.5709220153328745	4.0139627967186655	0.009075991399767972	5.5848848120515395	101
NK cells	CMC1	4.401973338521781	1.1643973752048922	0.007528936102348432	5.566370713726673	64
T cells	PRKCA	3.1646171114267823	2.3821393251957605	0.00942326753834707	5.546756436622543	43
T cells	PLCG1	2.961857400240581	2.5760615361725114	0.009609257844197479	5.537918936413092	44
Monocytes	RILP	2.4848017248398557	3.050529925379422	0.009462151134872327	5.535331650219278	102
Monocytes	SLC35E4	2.473738658329853	3.060947641685825	0.009462151134872327	5.534686300015678	103
NK cells	AMIGO1	3.120434347523603	2.412907972183839	0.0084572915004352	5.533342319707442	65
B cells	ENDOU	1.1858927728172386	4.342849225357492	0.007835165782388217	5.5287419981747306	66
Neutrophils	SNX10	3.3656893883129695	2.159711511745551	0.008649682008524277	5.5254009000585205	104
T cells	KCNA2	1.8337183175223268	3.6701517205027363	0.009067257367760248	5.503870038025063	45
Monocytes	RRAS	3.034221683597983	2.4667337953946578	0.009306824890526953	5.5009554789926405	104
T cells	VIPR1	2.3508187661720994	3.1489924510595673	0.009564825245757344	5.499811217231667	46
B cells	BACH2	3.1497780119267955	2.34569570974453	0.008447383005027535	5.495473721671326	67
NK cells	SERPINE2	2.7503375730633914	2.737699183327301	0.008414548274683551	5.488036756390692	66
T cells	S1PR1	2.3919130219137745	3.0733957013814797	0.009564825245757344	5.465308723295254	47
B cells	GPM6A	3.004632148483958	2.449037093800689	0.0085874646214352	5.453669242284647	68
Neutrophils	MAPK3	2.864358576859089	2.5837974081401334	0.008711080818375936	5.4481559849992225	105
Neutrophils	MKNK1	3.0148414168034794	2.4164449194394577	0.008665416226275416	5.4312863362429376	106
Monocytes	RENBP	2.3059489669753312	3.1198907464630787	0.009442384423992778	5.42583971343841	105
Neutrophils	ATP6V1B2	3.1564354904422873	2.2425182699681705	0.008665416226275416	5.398953760410458	107
NK cells	DOK2	2.1331756848521684	3.2491406345321154	0.008228896182753017	5.382316319384284	67
B cells	ZCWPW1	0.8391171744891843	4.535000616191353	0.007117853328654165	5.374117790680538	69
NK cells	LPIN1	1.294779865156695	4.077116758468581	0.007260450837376827	5.371896623625275	68
B cells	NIPAL4	3.5085397358748653	1.8626048220877784	0.008159896241223312	5.371144557962644	70
Neutrophils	ITM2B	3.6862090575637123	1.6756041266034964	0.008138331010238564	5.361813184167209	108
Neutrophils	RHOG	3.12221183048685	2.2370962543604933	0.008665416226275416	5.359308084847344	109
Neutrophils	GMFG	3.2786820506079244	2.0753735260679407	0.008457236592979544	5.354055576675865	110
Neutrophils	ATP6V0B	3.282675014673352	2.0594968880551074	0.008457236592979544	5.3421719027284595	111
T cells	BICDL1	2.765335766007891	2.570191366055239	0.009609257844197479	5.33552713206313	48
T cells	MCOLN3	2.6339791304098212	2.700097999693509	0.009688274299237649	5.33407713010333	49
Neutrophils	SLC66A2	1.9804893754802027	3.350780010362917	0.008314836721593957	5.33126938584312	112
Neutrophils	BIN3	3.124775317168893	2.1951334096327404	0.008665416226275416	5.319908726801634	113
Monocytes	NAAA	2.108396429086149	3.210465082350033	0.009442384423992778	5.318861511436182	106
Dendritic cells	LRP8	1.274917602512507	4.041187670951196	0.008802625470056715	5.316105273463703	16
Monocytes	PDE8B	1.8307777004394954	3.477556633545468	0.00931205479349589	5.308334333984964	107
Neutrophils	YPEL3	2.903094620243506	2.394875602684565	0.00859666237462943	5.297970222928071	114
B cells	PROX1	1.275057371008296	4.0120104254012645	0.007835165782388217	5.287067796409561	71
B cells	TMPRSS13	0.6067009271332269	4.67764353580158	0.006927398139699095	5.284344462934807	72
Neutrophils	GNB2	3.4531211471397043	1.8309229370920688	0.008432216753694197	5.284044084231773	115
NK cells	LANCL3	2.355146889679478	2.9181955775727877	0.008318931960200887	5.273342467252266	69
Monocytes	BLVRB	2.8369644556179736	2.4305165120609877	0.009237789935556311	5.267480967678962	108
NK cells	PTPN4	1.851738948194744	3.413684799108375	0.007833819066408421	5.265423747303119	70
Monocytes	PLEKHH3	1.622489788992267	3.634103981028773	0.00918754313219346	5.2565937700210394	109
NK cells	TIE1	5.4247532517171075	-0.19106071442228267	0.005891153845776625	5.233692537294825	71
NK cells	MICAL2	2.6667021417650103	2.549759759701687	0.008414548274683551	5.2164619014666975	72
T cells	ETS1	2.660295968906622	2.5233653896900448	0.009752810871643309	5.183661358596667	50
NK cells	GPR153	4.093734976819037	1.0833888554571598	0.00764753718622502	5.177123832276196	73
Dendritic cells	TTC39A	1.2300258693555404	3.9429682100262244	0.008802625470056715	5.172994079381764	17
T cells	MPP2	3.374675887442448	1.7930674840256717	0.009193909067283785	5.16774337146812	51
NK cells	BFSP1	2.3247309899803796	2.841032795181588	0.008228896182753017	5.1657637851619675	74
NK cells	CLIC3	4.017018882701131	1.1479947320400818	0.00764753718622502	5.165013614741213	75
NK cells	PPP2R2B	5.163408695037997	-1.7763568394002505e-15	0.0060812382148190385	5.163408695037996	76
Monocytes	CAMKK2	2.4696621481153724	2.682254541617152	0.009390592637416682	5.151916689732524	110
NK cells	MLC1	5.150268950454523	-1.7763568394002505e-15	0.0060812382148190385	5.150268950454521	77
Neutrophils	RIN3	2.110103589804806	3.0318205369153337	0.008566722134473409	5.14192412672014	116
NK cells	CACNA2D2	3.2435523405566684	1.8975336304414603	0.00837519924173949	5.1410859709981285	78
T cells	TNFSF8	1.9422751291217426	3.196496708957151	0.009607113610136171	5.138771838078894	52
T cells	MLLT3	2.748362266509113	2.390264996167743	0.009609257844197479	5.138627262676856	53
NK cells	TOGARAM2	3.7885322021469188	1.3449824924035951	0.008039510692963568	5.133514694550514	79
Neutrophils	GPSM3	2.8297424627600467	2.29531345700797	0.00859666237462943	5.125055919768016	117
Neutrophils	SLC12A6	3.430815229732716	1.6893132851849213	0.008138331010238564	5.120128514917637	118
NK cells	MFGE8	3.4628475700086625	1.6542820099652364	0.008160650499997577	5.1171295799738985	80
Neutrophils	FGD3	2.9349057219435695	2.1730631208475115	0.008665416226275416	5.107968842791081	119
Monocytes	CMTM3	1.6862310583015572	3.415414755973361	0.00924448897432758	5.101645814274918	111
Monocytes	GSTO1	2.6798301070311923	2.4193798474362773	0.009237789935556311	5.09920995446747	112
Neutrophils	TFE3	3.376364318887109	1.7190055468142689	0.008138331010238564	5.095369865701378	120
NK cells	BNC2	5.088277156954674	-1.7763568394002505e-15	0.006257287144622298	5.088277156954672	81
B cells	N4BP3	2.7104928456094437	2.3625161322139574	0.00869002963281457	5.073008977823401	73
Monocytes	PSRC1	3.151076588670411	1.918537324818737	0.0089800554844726	5.069613913489148	113
Neutrophils	GABARAP	2.823641571642886	2.2336387043936625	0.00859666237462943	5.057280276036549	121
Dendritic cells	LPAR3	0.9922783884621622	4.059549224133312	0.00862520188123969	5.051827612595474	18
T cells	LMTK3	3.4319642563336172	1.606333780528225	0.00913966147876771	5.038298036861843	54
T cells	SUSD4	2.758227059324648	2.2566114344274726	0.009642202913083424	5.014838493752121	55
B cells	RASL10A	1.6254326616919113	3.3727014349829902	0.008604257113625446	4.998134096674901	74
Neutrophils	UBE2B	3.1391413397291443	1.8434454213899754	0.008457236592979544	4.982586761119119	122
Neutrophils	LBR	2.825012567156938	2.151362417364037	0.00859666237462943	4.976374984520975	123
Neutrophils	BAZ2B	2.8533301576112566	2.121420018714047	0.008399198447569943	4.974750176325303	124
Neutrophils	H3-3A	3.369216209020004	1.5944477687701388	0.008138331010238564	4.963663977790143	125
Neutrophils	SYNJ1	3.177048643114958	1.782882610568133	0.008457236592979544	4.959931253683091	126
B cells	NETO1	3.8941959484295103	1.0577652175693621	0.007514612703323315	4.951961165998872	75
Neutrophils	KLHL2	2.0489601782797298	2.872038754459278	0.008305698367031253	4.920998932739008	127
T cells	TMIE	0.7231200053830965	4.192211226604423	0.008140024400316742	4.915331231987519	56
Neutrophils	MID1IP1	2.2530495328092086	2.655407256054701	0.008547975456932106	4.9084567888639095	128
T cells	BDH1	1.6641889240849628	3.2173654699111367	0.009603830378846418	4.881554393996099	57
Neutrophils	RTF2	3.2846948840078927	1.5924757782112804	0.00817124854057209	4.877170662219173	129
T cells	IL21R	2.288940896141008	2.580841047098164	0.009851686358150678	4.869781943239172	58
NK cells	NMUR1	5.119703420178865	-0.27042643161661406	0.0060812382148190385	4.849276988562251	82
B cells	GALNT14	1.277371644313026	3.5612431179195103	0.008170402464929677	4.838614762232536	76
Neutrophils	NFE2L2	2.451972222462103	2.3673724201809074	0.0084448612379526	4.81934464264301	130
Monocytes	NAGA	3.0889820166621678	1.686698446205094	0.008739811662882659	4.775680462867262	114
Monocytes	CTSC	2.1772704374987892	2.592452085927263	0.0093670486083144	4.7697225234260525	115
B cells	RHPN2	2.891093783899757	1.8751510501881854	0.008472435349561703	4.766244834087942	77
Neutrophils	STXBP2	2.839078446023946	1.8878217968400997	0.008399198447569943	4.726900242864046	131
T cells	NPAS2	3.1264591378194666	1.5969517551830668	0.009376315111933355	4.723410893002534	59
NK cells	B3GAT1	4.719101841575015	-1.7763568394002505e-15	0.006417747153252139	4.7191018415750134	83
T cells	NTRK3	0.4660774949530455	4.249451557326048	0.007933153794568517	4.715529052279093	60
Monocytes	ANXA4	1.1611836441466064	3.547076252601386	0.008818874732216878	4.708259896747992	116
Neutrophils	ZFAND3	2.866498187967688	1.836637852081158	0.008399198447569943	4.703136040048846	132
Neutrophils	ANXA11	2.0105833377554796	2.681334596318997	0.008305698367031253	4.6919179340744765	133
B cells	RUBCN	1.7867321013269608	2.895789940542395	0.008742508994149757	4.682522041869356	78
NK cells	SLC4A4	4.091638020751765	0.5776525673679324	0.007260291097986803	4.669290588119698	84
B cells	SNX25	2.857265287009235	1.8001282788189967	0.008472435349561703	4.657393565828231	79
Neutrophils	MAX	1.940573273842906	2.7079238868269626	0.008305698367031253	4.648497160669868	134
Monocytes	COMT	2.2675825307661777	2.3793624620695852	0.009244440887103977	4.646944992835763	117
B cells	SHANK2	1.5503536583630613	3.06920663378431	0.008527345095784806	4.619560292147371	80
Neutrophils	TUT7	2.948910915945659	1.6383096241198398	0.00817124854057209	4.587220540065498	135
T cells	KCNA3	2.5268444282397424	2.0391427763191174	0.009797501748628446	4.56598720455886	61
Neutrophils	WBP2	3.082923153575569	1.470333490938765	0.00817124854057209	4.553256644514334	136
Neutrophils	ATP6V0D1	2.814615165400591	1.733715656069896	0.008123391992600546	4.548330821470487	137
Monocytes	BLVRA	2.6385874682468584	1.8990406916215372	0.009080537275706676	4.537628159868396	118
Neutrophils	HCLS1	2.7125827938773024	1.824413989546254	0.008399198447569943	4.5369967834235565	138
Neutrophils	GMIP	2.6767185321271065	1.8574511579179387	0.008399198447569943	4.5341696900450454	139
Dendritic cells	SLC46A3	0.40406200408770954	4.125013096846189	0.008257615841952764	4.529075100933898	19
T cells	LIME1	3.010535668198022	1.5014287637643462	0.009296942284617771	4.511964431962369	62
T cells	ZNF287	2.4041420710561363	2.1000803047869874	0.009902774431938094	4.504222375843124	63
Monocytes	ACER3	1.4333868198856508	3.035057251225234	0.009088952230567176	4.468444071110885	119
Neutrophils	HDAC4	1.9886829415956646	2.4694351191642934	0.008213913863415469	4.458118060759958	140
B cells	LHPP	0.9125715927627911	3.54114371620904	0.008027700404733305	4.453715308971831	81
Neutrophils	PPP4R1	2.543501971384755	1.909583043090797	0.008399198447569943	4.453085014475552	141
Monocytes	APLP2	2.7293995158489675	1.7177111503715845	0.00881382984287268	4.447110666220552	120
T cells	SARDH	2.571804015182088	1.8582528515335446	0.009777184410424803	4.430056866715632	64
NK cells	PDGFD	4.425411282506651	-1.7763568394002505e-15	0.006561172590772331	4.42541128250665	85
Monocytes	WNK2	1.6242065693928145	2.799123848195185	0.009245517391216637	4.423330417588	121
Monocytes	TMEM106A	0.7209498065484693	3.701382492378321	0.008307575138640017	4.42233229892679	122
Dendritic cells	LHFPL6	2.0915194850982024	2.3229690597769403	0.0077216820503591055	4.414488544875143	20
Monocytes	CRYL1	1.5772355674286644	2.833593078595744	0.009245517391216637	4.410828646024409	123
NK cells	NOL4L	2.3797183749892867	2.0216331777217933	0.008275565077568044	4.4013515527110805	86
NK cells	RASGEF1A	1.0654906559328556	3.325075281184124	0.007420677706103401	4.39056593711698	87
Neutrophils	CYB5R4	2.4877698446407273	1.9021188666843083	0.008259289551334608	4.389888711325035	142
Monocytes	S100A10	2.636384801829463	1.7527817929438416	0.008847052402687721	4.389166594773305	124
B cells	SEMA4B	3.109071517032795	1.2753523445110528	0.008108960870942036	4.384423861543848	82
Neutrophils	STAT5B	3.0307583800876574	1.3531968174252835	0.00817124854057209	4.383955197512941	143
T cells	PRRT1	2.155211208574093	2.226949852096481	0.009891585106787283	4.382161060670574	65
NK cells	LLGL2	3.1087116917805218	1.2717149858981864	0.008182077752363048	4.380426677678708	88
Neutrophils	GNG5	2.6850373027659837	1.6753023121595216	0.008123391992600546	4.360339614925506	144
Neutrophils	HSD17B11	2.1676971792988398	2.1807009825830694	0.0084448612379526	4.348398161881909	145
Monocytes	TMEM141	1.2454914189576634	3.0894606408425624	0.008893182299887899	4.334952059800226	125
T cells	B4GALNT4	2.706521995006732	1.620043600392182	0.009728522699931661	4.326565595398915	66
B cells	WNT16	2.7186290956088426	1.600801998991173	0.008582048326148157	4.319431094600016	83
B cells	KCNS1	0.7587531120852136	3.556615739105753	0.007856436725463484	4.315368851190966	84
B cells	RAPGEF3	1.2715551536134868	3.032267343457861	0.008417813143799774	4.303822497071348	85
B cells	TRIO	2.6377429796087384	1.6526843642109483	0.008582048326148157	4.290427343819687	86
Monocytes	SLC31A1	2.5323962877367787	1.7075979907274952	0.008847052402687721	4.239994278464274	126
Neutrophils	AKT1	1.985622796707801	2.2458089680015543	0.008213913863415469	4.231431764709355	146
Monocytes	GPNMB	2.8725643072985902	1.3586904410584189	0.008529480639365638	4.231254748357009	127
Neutrophils	NOTCH2	1.7865794126702756	2.444633124460801	0.008213913863415469	4.231212537131077	147
B cells	FNDC11	2.5594064407757005	1.664744992355787	0.008658654706513346	4.224151433131487	87
Dendritic cells	ITM2C	3.1299808339987654	1.0705756609709582	0.006083509449098579	4.200556494969724	21
NK cells	RUNX3	2.177842644173419	2.0030209508627257	0.008189209188760656	4.180863595036145	89
NK cells	DTHD1	4.229022455824669	-0.04886972968432257	0.006686247020822958	4.180152726140347	90
Neutrophils	ATG3	1.5860330685093194	2.5689183602635293	0.007990674174240063	4.154951428772849	148
NK cells	BAALC	4.140862830342445	-1.7763568394002505e-15	0.006791803083188337	4.140862830342443	91
Monocytes	DNASE2	1.966069387777376	2.169633132491897	0.009183141098906212	4.135702520269273	128
Monocytes	RBKS	2.3550848436012073	1.7772590488009874	0.008838929625934923	4.1323438924021945	129
NK cells	ADGRG1	5.009355958874649	-0.8853915451946232	0.005766254976087911	4.123964413680026	92
T cells	SLC22A17	3.336587173534769	0.7854635180990911	0.008670428582182832	4.12205069163386	67
T cells	IL27RA	0.941949099974136	3.1783947913558124	0.009321950666415068	4.120343891329949	68
Neutrophils	MSL1	2.064429420119239	2.051955390739923	0.008041138100836382	4.116384810859162	149
Neutrophils	MAP3K11	2.9075107469511967	1.1999532899102847	0.007814693387547634	4.107464036861481	150
Neutrophils	VPS9D1	2.3312201171226667	1.7675998928139909	0.008259289551334608	4.098820009936658	151
Neutrophils	TBC1D23	1.5575648846593186	2.5404122596641945	0.007910012684308595	4.097977144323513	152
Monocytes	CEP85	1.6715950363769183	2.4229808829036084	0.009079581124103299	4.094575919280526	130
Monocytes	ANXA5	2.6414981503382755	1.4511219559595043	0.008566130152134222	4.09262010629778	131
Neutrophils	SRPK2	1.8067704141916792	2.2744857575341078	0.008213913863415469	4.081256171725787	153
T cells	SLC35G1	1.474968903869526	2.6040241620125246	0.009790448372563567	4.078993065882051	69
Monocytes	TENT5A	2.1374532324994413	1.9313122766789295	0.009067436175724109	4.0687655091783705	132
NK cells	STARD10	1.6919949386783542	2.3385539642994377	0.008010757039183384	4.030548902977792	93
T cells	TSPAN6	2.448549926672167	1.575143320058576	0.009728522699931661	4.023693246730743	70
T cells	ABCB9	1.5978922167669478	2.4068230168113627	0.009909504854709277	4.0047152335783105	71
T cells	FAM102A	2.6755360808601867	1.3190539684316844	0.009651898499873938	3.994590049291871	72
Monocytes	PLBD2	2.3270987291829246	1.6514914443647661	0.008838929625934923	3.9785901735476905	133
T cells	DNAJC6	1.9151572602752238	2.046633894640031	0.009961343475011916	3.9617911549152547	73
T cells	KCNH2	0.6436820035018399	3.3125706433450253	0.008983781438139	3.956252646846865	74
Monocytes	FAM102B	2.023593549939536	1.925040939961777	0.00901203794052875	3.948634489901313	134
Neutrophils	CMTM6	1.6384984535559035	2.3078211745663024	0.007910012684308595	3.9463196281222057	154
Neutrophils	BCL10	2.2233836315681024	1.7192072397704872	0.007995707196920764	3.9425908713385898	155
Monocytes	PRDX4	0.7035843470974671	3.2345349417327514	0.008376495583460765	3.9381192888302183	135
B cells	FXYD1	0.9963865504228044	2.937555757592528	0.008427244750505698	3.9339423080153324	88
Neutrophils	PLEKHM1	2.4097174892079125	1.5228793143542088	0.007995707196920764	3.932596803562121	156
Neutrophils	PHF20L1	2.2249876442773684	1.6943200477495868	0.007995707196920764	3.919307692026955	157
Neutrophils	MAFG	1.2085351015239045	2.681235163790287	0.007611310572279586	3.8897702653141915	158
T cells	PDE3B	2.6198822314907506	1.2506370383732448	0.009547935562663186	3.8705192698639954	75
NK cells	COL13A1	3.9835227710283982	-0.11528541422863592	0.006791803083188337	3.8682373567997623	94
Neutrophils	SH3GLB1	2.1302706528444952	1.7342791627697005	0.007995707196920764	3.864549815614196	159
Monocytes	SH3BGRL	1.634815094388179	2.22446070073446	0.009079581124103299	3.859275795122639	136
Neutrophils	ARPC3	2.27796537883725	1.5716891082594422	0.007995707196920764	3.849654487096692	160
Neutrophils	RAB7A	2.046360606850169	1.8028567217231168	0.008041138100836382	3.8492173285732862	161
T cells	SLAIN1	1.9088813181463509	1.9369847743433635	0.009946353686496993	3.8458660924897146	76
Neutrophils	RAB11A	2.2974130430901685	1.5364846264026508	0.007995707196920764	3.8338976694928193	162
Monocytes	ZFYVE21	1.7382134440589914	2.0864654956247706	0.00891502851501348	3.824678939683762	137
Neutrophils	MTMR3	2.243707805898649	1.5797037809671792	0.007995707196920764	3.823411586865828	163
Neutrophils	RAB1A	2.696421565156463	1.1030674915058092	0.007776299429911349	3.799489056662272	164
B cells	ZC3H12D	2.0403938508703883	1.7589835440327786	0.0087094043496393	3.799377394903167	89
B cells	DYNC2I2	2.415814000233766	1.379877349057753	0.008443055910369293	3.795691349291519	90
Neutrophils	TMUB2	2.3205008486900716	1.4568117019285969	0.007995707196920764	3.777312550618668	165
Neutrophils	BNIP3L	2.358195699507821	1.4186001134614388	0.007995707196920764	3.77679581296926	166
B cells	SLC4A11	0.9723851165303639	2.79425511591596	0.008427244750505698	3.766640232446324	91
T cells	CRMP1	0.6371027770473393	3.1180644766553214	0.009141038787300887	3.755167253702661	77
NK cells	DGKK	4.031063979159636	-0.2784983183122862	0.006791803083188337	3.7525656608473494	95
Neutrophils	WWP2	2.057971805727782	1.6831697143009345	0.007791533891175996	3.741141520028717	167
Neutrophils	MAEA	2.516671759950112	1.2192387781543577	0.007776299429911349	3.7359105381044695	168
Neutrophils	PEF1	1.8457749699900594	1.8878029945071484	0.008041138100836382	3.733577964497208	169
Monocytes	MGST3	1.211618364744312	2.4982789683631967	0.008849266149178626	3.7098973331075085	138
T cells	RCAN3	2.670072404953247	1.031331896545506	0.00941749112218174	3.701404301498753	78
Neutrophils	WDTC1	1.415976460340757	2.2766621012054755	0.007910012684308595	3.6926385615462323	170
B cells	BIRC3	2.0590612859804303	1.6302083964859069	0.0087094043496393	3.689269682466337	92
B cells	CD37	1.4311571628024338	2.25354618876007	0.008703508507712138	3.6847033515625034	93
Neutrophils	TMBIM4	1.9274160211138829	1.754205915619055	0.008041138100836382	3.681621936732938	171
Neutrophils	ATP6V0C	2.013424819180132	1.6454059767458469	0.007791533891175996	3.6588307959259785	172
B cells	PRKCE	1.7217262935577935	1.934215828601019	0.008682834205860707	3.6559421221588124	94
NK cells	SLC1A7	3.654475931569498	-1.7763568394002505e-15	0.006940541318897247	3.6544759315694963	96
NK cells	PLA2G6	2.968741498384871	0.68498863049293	0.007480671982487164	3.653730128877801	97
T cells	FASN	2.308419852713116	1.3380557362770258	0.009763948600720364	3.6464755889901417	79
Monocytes	NKIRAS2	1.717319360129263	1.9270058170374464	0.00891502851501348	3.644325177166709	139
Dendritic cells	FADS1	1.6365703314978914	2.0065160169501564	0.007244521606902783	3.6430863484480476	22
Neutrophils	BLOC1S3	1.7506906885185312	1.8674798011771443	0.008041138100836382	3.6181704896956752	173
T cells	SIAH3	1.5992583564335314	1.9945606819904576	0.009972134106924518	3.593819038423989	80
T cells	GPRASP2	2.285957476388545	1.2983504493940763	0.009661414583651667	3.584307925782621	81
T cells	NEFH	0.6074141960353142	2.9731407886413637	0.009273843159521275	3.5805549846766778	82
Neutrophils	GDI1	1.6674355990735947	1.910940303645367	0.007750654839123744	3.5783759027189617	174
NK cells	DRAXIN	2.7462538887324914	0.8231708511183088	0.00784827860094774	3.5694247398508003	98
Monocytes	TMEM256	1.2810224948009665	2.2709138658402033	0.008935111860211665	3.55193636064117	140
Monocytes	PEPD	1.8394690681654726	1.711557322616234	0.008789487954937584	3.551026390781707	141
NK cells	RGS9	3.5199143899387106	0.016499120523482458	0.006940541318897247	3.536413510462193	99
NK cells	PAM	1.9763974691949995	1.558384047068813	0.007896272006409	3.5347815162638128	100
T cells	HABP4	2.8709026951917846	0.6544136904983902	0.008924603424528449	3.525316385690175	83
T cells	FLT3LG	2.4654180981002423	1.045400740804896	0.00941749112218174	3.5108188389051382	84
T cells	PRRT2	1.3923660623742935	2.1178856999093205	0.009934758839987083	3.5102517622836142	85
T cells	CAND2	1.194268793265916	2.313546523826991	0.009827886862799994	3.5078153170929074	86
B cells	RABEP2	1.974024901319483	1.531611707380276	0.0087094043496393	3.505636608699759	95
Monocytes	PLA2G15	1.2520870088700713	2.2481731433688545	0.008751638892269068	3.500260152238926	142
T cells	FAM78A	0.997953297509871	2.4929558410539747	0.009641795998136627	3.490909138563846	87
Monocytes	FUOM	1.458693901889061	2.029396297337714	0.00877767046351433	3.488090199226775	143
T cells	PLAT	1.5426917078847504	1.943064484579596	0.009924998304304797	3.485756192464346	88
NK cells	TMEM200A	2.1053590346698607	1.3753898100212028	0.007896272006409	3.4807488446910635	101
B cells	PPM1K	1.7309052564788727	1.731370617959962	0.008682834205860707	3.4622758744388347	96
B cells	FAM3C	2.6031465999975705	0.8523596638468542	0.008039849358302388	3.4555062638444247	97
Monocytes	LRPAP1	1.491870984935023	1.9605697122434715	0.00877767046351433	3.4524406971784947	144
Neutrophils	CTDSP2	2.2559470230161085	1.191061415405365	0.007660923614305961	3.4470084384214736	175
Dendritic cells	TRIT1	1.6615702626158322	1.7806207496800202	0.007244521606902783	3.4421910122958526	23
T cells	ANKRD13B	1.2592334116692243	2.1772812142957654	0.009827886862799994	3.43651462596499	89
Neutrophils	FAR1	1.7973383764830972	1.6311872619172305	0.007791533891175996	3.4285256384003278	176
T cells	SPSB1	1.0170272524783213	2.4033278941812783	0.009641795998136627	3.4203551466596	90
T cells	DSEL	2.3697016632056913	1.0458420538775137	0.009531963807416645	3.415543717083205	91
Monocytes	SIL1	1.899598169591862	1.5072726460337047	0.008789487954937584	3.4068708156255667	145
T cells	HIVEP2	1.4450342609293414	1.9617366662784288	0.009934758839987083	3.40677092720777	92
Neutrophils	ACAP2	1.769651020068963	1.6363821015842326	0.007791533891175996	3.406033121653196	177
Neutrophils	RTN4	2.2250888364644643	1.1737975932684914	0.007660923614305961	3.398886429732956	178
Neutrophils	LRCH4	1.5630328205262813	1.8341130688552345	0.007750654839123744	3.397145889381516	179
T cells	PCED1B	1.882842974575987	1.498116612404549	0.009829745250347573	3.380959586980536	93
T cells	DENND2D	1.6673918504340262	1.7121996721654824	0.009918342086698948	3.3795915225995086	94
NK cells	CEP78	3.894021944183418	-0.5227642127503684	0.006336241402713602	3.3712577314330496	102
Neutrophils	ARPC2	2.0046773322377667	1.3614489368963794	0.007791533891175996	3.366126269134146	180
Monocytes	VIM	2.217990424447863	1.129979385803133	0.008243351121822827	3.347969810250996	146
Monocytes	HEXB	1.6130027606642456	1.7346253095185664	0.00869933164678741	3.347628070182812	147
Monocytes	DENND1A	2.095386650881049	1.2487275909224127	0.008519178356857388	3.344114241803462	148
Neutrophils	LSM10	1.517781508489616	1.812924923008509	0.007750654839123744	3.330706431498125	181
B cells	PHTF2	1.020648801470919	2.3013257549705375	0.008469793142976847	3.3219745564414564	98
T cells	CELSR2	1.2585014212121328	2.0632493616273666	0.009849532743345196	3.3217507828394996	95
T cells	MAML2	1.3021201764959016	1.9977240206592934	0.009849532743345196	3.299844197155195	96
T cells	PDE11A	0.08948042134217675	3.1933141768054814	0.008661935265124092	3.282794598147658	97
Monocytes	DNASE1L1	1.3471556672506104	1.9282308204723093	0.00877767046351433	3.27538648772292	149
NK cells	MPV17L	1.9814538702319056	1.2916582427548187	0.007896272006409	3.273112112986724	103
Neutrophils	OTUD5	2.029135962701751	1.2420458130447247	0.0074716082894101445	3.2711817757464754	182
B cells	SDK1	2.4847334182327137	0.7835326796018212	0.008120733221220163	3.268266097834535	99
Neutrophils	RAB2A	2.2312701350943844	1.0155415765432485	0.007660923614305961	3.246811711637633	183
Monocytes	CD151	2.427128778235369	0.8086214734186433	0.007881226025251372	3.2357502516540126	150
Monocytes	GUSB	1.128750081385357	2.0974466754202545	0.008601776010515596	3.226196756805612	151
B cells	TCF3	1.7679122848843747	1.4504146348822027	0.008682834205860707	3.2183269197665774	100
Monocytes	MAPK7	2.7141391353616227	0.5002559297447059	0.007839424580384913	3.2143950651063284	152
B cells	ZC4H2	1.7448871813651927	1.4659545833585754	0.008682834205860707	3.210841764723768	101
Neutrophils	SNX13	1.4102665020980716	1.769215834951731	0.007750654839123744	3.1794823370498024	184
B cells	MOXD1	2.8416033906425207	0.33223272735997966	0.007511729449840524	3.1738361180025003	102
B cells	FOXP1	1.5295081274320994	1.6431664845226237	0.008621846993154776	3.172674611954723	103
T cells	AMPD1	0.15434586065286507	3.0058729096208316	0.008791876102031523	3.160218770273697	98
Monocytes	LAMP1	0.7358913518133117	2.408118452542211	0.008531580962184468	3.1440098043555222	153
NK cells	GAB3	1.1271213771115092	1.998446216687137	0.0073997456727643	3.125567593798646	104
Monocytes	P2RX4	1.5097673159767688	1.606452149374655	0.008569631003035814	3.116219465351424	154
T cells	KCNMB4	0.09879122301891352	3.0081036172746742	0.008791876102031523	3.1068948402935876	99
B cells	SIMC1	2.157777486427979	0.9464780877351688	0.008489499008979181	3.104255574163148	104
T cells	WFIKKN2	-0.0807055427498388	3.182473772272298	0.008661935265124092	3.101768229522459	100
T cells	SLC16A1	1.234932933653733	1.8525471735584529	0.009842263167934627	3.087480107212186	101
B cells	ATP2A3	1.579368184234959	1.5041602487982297	0.008621846993154776	3.0835284330331887	105
Neutrophils	TAX1BP1	1.8463312739449689	1.23079140372076	0.0074716082894101445	3.077122677665729	185
B cells	RPS20	0.6884670332752807	2.3667734322534413	0.008305388116221401	3.0552404655287217	106
T cells	SP6	0.5304681076690861	2.5229255382638174	0.00946160485745389	3.0533936459329034	102
B cells	DEPDC5	1.3207048903960854	1.7286585762364473	0.00852711665977059	3.0493634666325327	107
T cells	CCR8	0.8881588959115526	2.1556456974788256	0.009717471521374189	3.0438045933903783	103
Neutrophils	PSEN1	2.060457961330799	0.9737475164535404	0.0074716082894101445	3.0342054777843392	186
T cells	KSR2	0.9396356191954426	2.0929234040628617	0.009717471521374189	3.032559023258304	104
B cells	NEK8	1.8197772982124714	1.1912832487457394	0.00848081314366147	3.011060546958211	108
Neutrophils	SUN2	1.0334599126936705	1.976786042779491	0.007395761226397382	3.0102459554731613	187
T cells	LEPROTL1	2.250122553262387	0.757109730190959	0.009376670066711851	3.0072322834533463	105
Monocytes	VKORC1	1.0352201122524556	1.9666498156377614	0.008601776010515596	3.0018699278902172	155
T cells	ACER2	1.0554481897539896	1.930088314239394	0.009842263167934627	2.9855365039933837	106
T cells	CCDC66	1.771200558394177	1.2051026229914519	0.00974968230501868	2.976303181385629	107
T cells	DGKA	0.9169646074941085	2.0535262277282444	0.009717471521374189	2.970490835222353	108
Neutrophils	SSU72	1.341794606608782	1.626311299596335	0.007516458721158502	2.9681059062051167	188
T cells	WDR89	1.8925000330009192	1.070080684816594	0.009601158743095344	2.962580717817513	109
Monocytes	DUSP23	1.3354710529056777	1.61678618472645	0.008569631003035814	2.9522572376321277	156
B cells	EZR	2.2180589465571323	0.7275096839594086	0.008169644309118823	2.945568630516541	109
Neutrophils	MAML1	1.3454327649596705	1.5981006331092726	0.007516458721158502	2.943533398068943	189
B cells	KCNG1	2.549160274104637	0.3931379268901647	0.007701892287232436	2.9422982009948013	110
NK cells	TFDP2	1.3182451002531506	1.6180523790454089	0.007433520118390428	2.9362974792985597	105
T cells	CEP97	0.8351465012477641	2.07627876104961	0.009717471521374189	2.911425262297374	110
NK cells	NTRK1	2.769368778016099	0.13966161401982324	0.006972660370804983	2.9090303920359224	106
T cells	ITPKB	1.9831676607891349	0.9177367346805874	0.009601158743095344	2.9009043954697225	111
NK cells	TTC38	2.9293215061567714	-0.029840000213143814	0.006998439095245246	2.8994815059436276	107
B cells	QRSL1	1.3349814326062592	1.5615337586547415	0.00852711665977059	2.8965151912610008	111
B cells	INTS4	0.530024644437009	2.3550540987407422	0.00811164096595753	2.8850787431777514	112
B cells	RPS23	0.8058541963363144	2.0691805165061607	0.008305388116221401	2.875034712842475	113
Neutrophils	ATP6V1E1	1.0493869969400702	1.8233052337768578	0.007395761226397382	2.872692230716928	190
B cells	CCDC191	2.217140831008744	0.6488779856290483	0.008169644309118823	2.8660188166377925	114
Neutrophils	TMEM59	1.743216901237905	1.0889954763573033	0.0074716082894101445	2.8322123775952086	191
T cells	NT5C3B	0.9486753419011111	1.8759369907620307	0.009712569679230702	2.8246123326631416	112
Neutrophils	RNF44	1.0950126756103924	1.7289561828253843	0.007178056109795844	2.8239688584357765	192
T cells	MMP15	0.6234424918557091	2.18438580763369	0.009514857178204515	2.8078282994893993	113
Neutrophils	CAMK2G	1.4791227558081335	1.3091697953163643	0.007213581616797775	2.788292551124498	193
Neutrophils	DIAPH1	1.201297714902659	1.5771986182202005	0.007178056109795844	2.7784963331228596	194
Neutrophils	RHOA	1.7729268943898713	1.0051882556635257	0.0074716082894101445	2.778115150053397	195
NK cells	ZBTB38	1.27153232073372	1.4936973798548268	0.007433520118390428	2.765229700588547	108
Monocytes	LEPROT	1.379217806809973	1.3851573879163885	0.00831443615825473	2.7643751947263615	157
B cells	QSOX2	2.880141201563235	-0.11859512314103426	0.007016739160575905	2.761546078422201	115
NK cells	ARHGEF25	2.4024689535269577	0.3520604531317979	0.00740126013093785	2.7545294066587553	109
B cells	LCN10	2.881352918003456	-0.1488815635039602	0.007016739160575905	2.732471354499496	116
B cells	ODC1	1.2382289745074695	1.4922291583555385	0.00852711665977059	2.730458132863008	117
Monocytes	RNH1	1.3761754418897638	1.35309310298512	0.00831443615825473	2.729268544874884	158
Neutrophils	RAB5C	1.8112299834700272	0.9083724710713561	0.0074716082894101445	2.7196024545413833	196
T cells	TTC27	0.9339838654981704	1.7685080000182674	0.009712569679230702	2.702491865516438	114
T cells	MANEAL	0.7659919853566605	1.9362193379923742	0.009712569679230702	2.702211323349035	115
Monocytes	TMEM147	1.1882786611232972	1.4998237579968408	0.008402097472006688	2.688102419120138	159
Neutrophils	SLMAP	1.4276052433594024	1.253023276282405	0.007213581616797775	2.6806285196418074	197
Monocytes	TPP1	1.4884010894670952	1.1837702768619054	0.00831443615825473	2.6721713663290005	160
T cells	TECPR1	1.0148979914288643	1.6572473930883969	0.00967909740364284	2.672145384517261	116
NK cells	FUT11	1.4204234895670407	1.249418671871641	0.007433520118390428	2.6698421614386816	110
B cells	RPS12	0.5679117631118218	2.092792254208705	0.00811164096595753	2.6607040173205267	118
B cells	SLC29A2	1.6426987199700638	1.0170610324838485	0.00848081314366147	2.6597597524539123	119
T cells	MACROD1	1.348659907249486	1.3024294897631814	0.009722758902753776	2.6510893970126674	117
B cells	NSF	1.568773348338813	1.08186777734984	0.008425688908809084	2.650641125688653	120
Monocytes	P4HB	0.892547149103154	1.7573665876436724	0.008198946349502481	2.6499137367468264	161
Neutrophils	FLII	1.5566078948286197	1.090226673247013	0.007213581616797775	2.646834568075633	198
T cells	KRBA1	0.4730993630186497	2.1715729127115178	0.009514857178204515	2.6446722757301675	118
NK cells	PRKX	1.3196885997125536	1.3211548273611875	0.007433520118390428	2.640843427073741	111
B cells	RFX5	1.2777472377154138	1.3612484782410212	0.008337390483270117	2.638995715956435	121
Monocytes	TLNRD1	1.0455314068062367	1.5887203558672311	0.008402097472006688	2.634251762673468	162
Monocytes	SLC26A6	1.3352724096366602	1.2964567707474128	0.00831443615825473	2.631729180384073	163
T cells	ATCAY	0.1595255054247023	2.4713208749147526	0.00897797130991195	2.630846380339455	119
T cells	PDK1	0.6564071901894393	1.9536183947106276	0.009537588893957083	2.610025584900067	120
Neutrophils	HOOK3	0.9266827935099972	1.6820350580009806	0.007178056109795844	2.6087178515109777	199
T cells	CEP41	1.2428084158752433	1.3599748611292843	0.009741330342186202	2.6027832770045274	121
Monocytes	UXS1	0.7877371075238491	1.7990156991587818	0.008198946349502481	2.5867528066826306	164
T cells	HACD3	1.217914446973114	1.3556180922144874	0.009741330342186202	2.5735325391876014	122
T cells	TNFAIP8L1	-0.08897438319804525	2.6576497275804076	0.008897538329947654	2.5686753443823624	123
T cells	RRS1	1.3542111815359457	1.2119948998875132	0.009722758902753776	2.566206081423459	124
B cells	TELO2	0.8530834157819573	1.710564261971251	0.008241093302911869	2.5636476777532087	122
B cells	GRWD1	1.4137898849465618	1.1460012977532776	0.008425688908809084	2.5597911826998394	123
T cells	AP3M2	2.200424787140834	0.35911024431177696	0.008993888992859881	2.5595350314526106	125
T cells	DCP1B	1.4895566230056723	1.0623991003163407	0.009599528317171027	2.551955723322013	126
B cells	TMED8	1.6134492709518442	0.9369089182028669	0.00848081314366147	2.550358189154711	124
NK cells	APMAP	2.180187284019028	0.36847284594870855	0.007326167296641021	2.5486601299677365	112
B cells	RPL13	0.705899702757983	1.8274008821168497	0.008241093302911869	2.5333005848748327	125
B cells	TMEM243	1.20464162199801	1.3282334019396371	0.008337390483270117	2.532875023937647	126
T cells	SACS	0.7261693783419368	1.7479557539639778	0.009537588893957083	2.4741251323059146	127
Monocytes	CNIH1	1.4879259558748041	0.9803624990761195	0.008016326605255773	2.4682884549509234	165
T cells	RBM20	1.7177689011029715	0.7474927551006808	0.009471699046624722	2.4652616562036522	128
T cells	HIF3A	0.022283609199639544	2.4404042216984876	0.00897797130991195	2.462687830898127	129
T cells	TRUB1	0.9679782731827247	1.489342513141675	0.00961731191395948	2.4573207863243995	130
B cells	SPATA18	2.4494977043860144	8.881784197001252e-16	0.007701892287232436	2.4494977043860153	127
B cells	RRP15	1.364972629266262	1.0711447187048213	0.008425688908809084	2.4361173479710834	128
B cells	NOP58	1.4830102294839107	0.9253074229781131	0.008120185594337146	2.408317652462024	129
B cells	PPDPF	0.6160242773085197	1.7882277502238129	0.008241093302911869	2.4042520275323325	130
Monocytes	CAPNS1	1.6397954010334284	0.7567811247488733	0.0077849689906547715	2.3965765257823017	166
Monocytes	CANX	1.5138253439571043	0.8769380712951662	0.008016326605255773	2.3907634152522705	167
Monocytes	NUCB1	1.1166398903707038	1.2637739032157824	0.008155905130993334	2.380413793586486	168
T cells	RANGAP1	1.5884918244857553	0.7683497245345263	0.009449910220363317	2.356841549020282	131
B cells	WDR74	1.0854325838247574	1.2697146666449175	0.008216922705317197	2.355147250469675	131
T cells	EARS2	0.8102865962938989	1.5418010187013804	0.00967909740364284	2.352087614995279	132
NK cells	SACM1L	1.932432775323853	0.40702451350367186	0.007228336971906936	2.339457288827525	113
B cells	CHMP7	2.5298385178344613	-0.19802231139104398	0.0072007513183045945	2.3318162064434174	132
T cells	IFT80	0.42027347345450466	1.910879084234195	0.009319641350796697	2.3311525576886996	133
T cells	TMEM245	1.5139179162365544	0.8170645736166695	0.009449910220363317	2.330982489853224	134
Monocytes	MYDGF	1.0728814417085366	1.2448824187555128	0.008155905130993334	2.3177638604640496	169
T cells	DPH5	1.029938442268662	1.2823317951412003	0.00964847647075548	2.3122702374098623	135
B cells	HEATR1	0.8919325859908527	1.4149309141725332	0.008216922705317197	2.306863500163386	133
T cells	ACTG2	0.5497608796414618	1.7545943972695064	0.009537588893957083	2.304355276910968	136
B cells	SYBU	2.360575522716013	-0.05707090569999407	0.007701892287232436	2.303504617016019	134
B cells	DGKD	1.1770410471030541	1.120384036004495	0.008337390483270117	2.297425083107549	135
B cells	LHX3	2.1068391168810296	0.17812154883180265	0.007751919904878871	2.2849606657128323	136
T cells	B3GNT9	1.3953757118032473	0.8810368353294945	0.009449910220363317	2.276412547132742	137
T cells	THADA	0.6719746474150297	1.6040959277984574	0.009506793811968098	2.2760705752134873	138
T cells	NIPSNAP1	0.7868306675968004	1.487310450246094	0.00961731191395948	2.2741411178428947	139
Monocytes	NCOR2	1.380370793226436	0.888099528571067	0.008016326605255773	2.268470321797503	170
T cells	RLN3	0.5642736655959293	1.7025009226339751	0.009506793811968098	2.2667745882299046	140
Monocytes	RPS27L	0.6779119342571498	1.5752934344411724	0.007962848204037863	2.253205368698322	171
Monocytes	CENPB	1.0032794528227453	1.2493965362677601	0.008155905130993334	2.2526759890905055	172
B cells	RPS8	0.7864099755337113	1.4649267461691737	0.008241093302911869	2.2513367217028852	137
T cells	BOLL	0.288028175988364	1.9534784739746363	0.009319641350796697	2.241506649963	141
T cells	XYLT2	0.7813307833088733	1.45171184450379	0.00961731191395948	2.2330426278126634	142
T cells	NPM1	0.9516226196774727	1.2808463706876034	0.009527719534276781	2.232468990365076	143
T cells	SCG5	0.09219894810926503	2.1347908898108767	0.009060422485082063	2.226989837920142	144
Monocytes	NAA38	0.9871807788961111	1.2318968682090035	0.007962568442467382	2.219077647105115	173
NK cells	DENND4C	1.3044106437353225	0.9137278106766957	0.007166623940774385	2.218138454412018	114
T cells	RRP9	0.7483453639452763	1.4672328792756488	0.00944812248240313	2.215578243220925	145
B cells	NTNG1	2.2844168118900856	-0.07069023331420166	0.007250597707578424	2.213726578575884	138
B cells	GRIK3	2.261096811820212	-0.047831802108749155	0.007751919904878871	2.213265009711463	139
T cells	THYN1	1.589556892350839	0.616531791664412	0.009294465219494582	2.206088684015251	146
Monocytes	KLHDC10	1.456651793820866	0.7381887093409517	0.007680224405774539	2.1948405031618177	174
B cells	CSNK1G3	1.2142257508008876	0.9746113067107007	0.008337390483270117	2.1888370575115883	140
B cells	ADK	1.4389465129473575	0.7485577335511189	0.008120185594337146	2.1875042464984764	141
B cells	AIDA	1.1752800829668615	1.0049934962516782	0.008337390483270117	2.1802735792185395	142
B cells	DUS2	0.8552291648923335	1.3249786362405445	0.008065664966080601	2.180207801132878	143
NK cells	SPTLC3	2.1738211561631644	-1.7763568394002505e-15	0.006854528551825109	2.1738211561631626	115
B cells	C17orf100	1.6537649136639725	0.5200207305480914	0.008169413958504668	2.1737856442120638	144
B cells	RPL11	0.49645650489961746	1.667731949896294	0.008053051024831417	2.1641884547959114	145
T cells	HDDC2	0.9719550964064683	1.1851786583137085	0.009527719534276781	2.157133754720177	147
Monocytes	PFDN1	1.3402231110980147	0.8165982624789984	0.007680224405774539	2.156821373577013	175
T cells	PPAN	1.0001135692202587	1.1542763486231682	0.009527719534276781	2.154389917843427	148
NK cells	SMAD5	1.425809158224028	0.7246338263856753	0.007166623940774385	2.150442984609703	116
B cells	ARID5B	2.1474520691122017	-0.0037979654020485754	0.007751919904878871	2.143654103710153	146
B cells	TRAK1	0.9312836088111034	1.2006685895294895	0.008216922705317197	2.131952198340593	147
B cells	PWP1	1.3869940973708692	0.7237477279360305	0.008120185594337146	2.1107418253068997	148
T cells	MTAP	0.9067163620168425	1.2028531490373215	0.009527719534276781	2.109569511054164	149
T cells	GSPT1	1.6689532067971342	0.4395250229507632	0.009093626112265269	2.1084782297478974	150
T cells	MTLN	1.2232100984076428	0.8834911579177251	0.009381854065989197	2.106701256325368	151
NK cells	NPRL2	1.3163129748283475	0.7864655151294846	0.007166623940774385	2.1027784899578323	117
Monocytes	TXNRD2	0.9768565162220492	1.1060791969347035	0.007684468055947765	2.0829357131567527	176
Monocytes	SLIRP	0.5684537283993416	1.5144720275219417	0.007962848204037863	2.0829257559212833	177
Monocytes	STARD3NL	0.7055365124097605	1.3726844125948865	0.0077369736107475865	2.078220925004647	178
T cells	TTLL12	0.4165102239302737	1.6533951391596402	0.009291484241191196	2.069905363089914	152
B cells	SOBP	1.9199745243376458	0.07590676066519753	0.0077709376504681935	1.9958812850028433	149
T cells	TRAP1	1.1078637586531266	0.85563243858545	0.009381854065989197	1.9634961972385767	153
B cells	PRDM4	2.005571745849969	-0.042683682048701765	0.0077709376504681935	1.9628880638012673	150
T cells	TASP1	0.27015348067920975	1.680549354229854	0.009291484241191196	1.9507028349090638	154
T cells	NOP14	0.7949151169928828	1.1481466514333742	0.009527719534276781	1.943061768426257	155
NK cells	MIB2	1.818332319142662	0.11843663869432408	0.0066515953983708655	1.936768957836986	118
T cells	COX10	0.7675038087739112	1.1621800334072918	0.009527719534276781	1.929683842181203	156
Monocytes	PIEZO1	0.8042397042894771	1.1235733577356246	0.007684468055947765	1.9278130620251017	179
T cells	CAP2	0.12089221968829436	1.799156481254546	0.009061645483774125	1.9200487009428404	157
T cells	ZFP1	0.9724758510417136	0.9202658726645223	0.009411068836476508	1.8927417237062358	158
B cells	TBC1D5	0.7207141822813579	1.1628054249896378	0.008065664966080601	1.8835196072709957	151
T cells	FNTB	0.32066234490702705	1.5553617703841902	0.009291484241191196	1.8760241152912172	159
NK cells	GALNT11	1.920149082394575	-0.05181100334614008	0.006763264556775841	1.868338079048435	119
Monocytes	NDUFA11	0.9195529236697346	0.9468850524080067	0.007684468055947765	1.8664379760777412	180
NK cells	TENT4B	1.2763276624302635	0.5647699838221509	0.006808451300775613	1.8410976462524145	120
Monocytes	KRTCAP2	0.6582564635017638	1.1826932204207241	0.0077369736107475865	1.840949683922488	181
B cells	NUP88	1.8610800604512927	-0.02971636820902468	0.0077709376504681935	1.831363692242268	152
B cells	FBXO21	1.0642326975679324	0.7528540581259255	0.007926230401324477	1.817086755693858	153
Monocytes	ATP5MJ	0.9204021132312604	0.8963598022456893	0.007684468055947765	1.8167619154769499	182
T cells	ZNF777	0.9775648861159265	0.8378523230245356	0.009268340248814946	1.8154172091404621	160
Monocytes	SLC17A5	0.6855111252473192	1.1298494271630461	0.00747026506860564	1.8153605524103653	183
NK cells	CRELD2	1.3441744974732488	0.444053562441757	0.006808451300775613	1.7882280599150058	121
NK cells	MADD	1.6821872882910491	0.09995648212968566	0.0066515953983708655	1.7821437704207348	122
T cells	MFNG	0.7489667294309507	1.017760456105706	0.009249315536178327	1.7667271855366566	161
T cells	SLC16A2	0.4308038938734042	1.3329851490828126	0.00923602010504672	1.7637890429562169	162
T cells	FAM216A	1.1698160570938538	0.5910044538404449	0.00921031952807184	1.7608205109342987	163
Monocytes	UQCR11	0.7401163067415523	1.0139323438542838	0.007684468055947765	1.754048650595836	184
B cells	NOP53	0.7557989287924072	0.9940534146990609	0.008065664966080601	1.7498523434914681	154
B cells	ZBTB5	1.1776690492100548	0.5665102573980354	0.008038814139000903	1.7441793066080902	155
T cells	RPS3	0.8426772091087471	0.8811639336675169	0.009268340248814946	1.7238411427762639	164
Monocytes	PDIA3	0.6220944209442022	1.0938963626920344	0.00747026506860564	1.7159907836362365	185
T cells	URI1	0.7892875070533096	0.9257207006734345	0.009411068836476508	1.7150082077267441	165
T cells	NDFIP1	1.4621886214851878	0.2524525326979114	0.009076711135500336	1.7146411541830993	166
B cells	MGAT5	2.284337187372668	-0.5715225035248159	0.007250597707578424	1.712814683847852	156
Monocytes	THOC6	0.8156767861072508	0.8951485821327548	0.007684468055947765	1.7108253682400056	186
B cells	AEN	1.4705487510995443	0.23239183347249703	0.00771524328051863	1.7029405845720413	157
Monocytes	DEK	0.750969902177108	0.9490892737708395	0.007684468055947765	1.7000591759479475	187
T cells	ABCE1	0.8817072108257549	0.8117124290578321	0.009268340248814946	1.693419639883587	167
T cells	TRIM59	0.6005474750000779	1.0904185704375071	0.009249315536178327	1.690966045437585	168
T cells	GNB1L	0.3638470478591336	1.3096625998876699	0.009153704367353698	1.6735096477468034	169
T cells	ADCK5	0.473509683299152	1.196603269047525	0.00936205619445181	1.6701129523466771	170
NK cells	RNF115	1.5207704942618876	0.13519676010278703	0.006520549115366704	1.6559672543646746	123
Monocytes	LRRC59	0.5622323004073408	1.0797509242098706	0.00747026506860564	1.6419832246172115	188
Monocytes	PARL	0.7277116443935994	0.9132251346188767	0.007684468055947765	1.640936779012476	189
B cells	GABPB1	2.175470677049855	-0.5391492280105785	0.007250597707578424	1.6363214490392766	158
NK cells	DGKQ	1.493355031745423	0.13975187442989823	0.006520549115366704	1.6331069061753212	124
T cells	ADSL	0.8283363682426846	0.801734966114058	0.009268340248814946	1.6300713343567428	171
T cells	JAK3	0.6999475830041384	0.9248998840190632	0.009249315536178327	1.6248474670232016	172
B cells	EIF3D	0.4001484415931522	1.2232779602773203	0.007885344835440039	1.6234264018704725	159
Monocytes	HDGF	0.7864348877728077	0.8261248561098068	0.007369254231862528	1.6125597438826145	190
T cells	ECSIT	0.6023024099268051	0.9903616201142103	0.009249315536178327	1.5926640300410153	173
T cells	MITD1	0.7401869271569015	0.83709929192242	0.009110850369769136	1.5772862190793215	174
NK cells	APEX2	0.9888521320913053	0.5842421128890185	0.006630615826365229	1.5730942449803238	125
T cells	ESF1	0.5763810989374766	0.995286968476177	0.009249315536178327	1.5716680674136536	175
Monocytes	PSMA7	0.37312478720051956	1.1935248708690651	0.007482060554810126	1.5666496580695846	191
T cells	GAR1	0.4371519543640072	1.11949520015603	0.009153704367353698	1.5566471545200373	176
T cells	TCOF1	0.40614050342416963	1.149977322491621	0.009153704367353698	1.5561178259157906	177
Monocytes	KDELR2	0.5587498270744329	0.9893632271392111	0.00747026506860564	1.548113054213644	192
T cells	ALG3	0.7346393894690936	0.8078572501763566	0.009110850369769136	1.5424966396454503	178
B cells	PRDM2	1.5948747881633705	-0.07031153727461659	0.007224953659939699	1.5245632508887539	160
Monocytes	NDUFC1	0.17580330721354295	1.3475922194020407	0.007482060554810126	1.5233955266155836	193
Monocytes	SSNA1	0.7598955557198004	0.7570510170771315	0.007369254231862528	1.516946572796932	194
B cells	PIK3CA	1.2303368268816428	0.2862071539846407	0.007641124031876688	1.5165439808662835	161
T cells	TRMT10C	0.7501562901539911	0.762951775185913	0.009268340248814946	1.513108065339904	179
Monocytes	CCDC22	0.6000175615860008	0.9046936881193005	0.00747026506860564	1.5047112497053012	195
B cells	PROSER3	0.6972070162539045	0.8051911951173234	0.00778373064735337	1.502398211371228	162
T cells	PSIP1	0.8852468805322155	0.6073912089116721	0.009100732331364037	1.4926380894438875	180
T cells	ABRAXAS1	0.5908217437793749	0.8986780223172411	0.009249315536178327	1.489499766096616	181
Monocytes	C8orf76	0.7178047778385243	0.769194276191257	0.007167150850148464	1.4869990540297813	196
B cells	RCN2	1.5417966404736205	-0.07599766416757792	0.007224953659939699	1.4657989763060426	163
B cells	DDX47	1.605959824340435	-0.14693837091731998	0.007262807653149881	1.459021453423115	164
T cells	LHFPL1	0.14064025283110557	1.3177782339159747	0.00898386406287249	1.4584184867470802	182
NK cells	ZBED4	1.496148903900316	-0.04700471459991018	0.006520549115366704	1.4491441893004058	126
Monocytes	ZNF277	0.895762377102953	0.5454496370500634	0.007369254231862528	1.4412120141530165	197
Neutrophils	MOB1A	0.5171032233204809	0.9187138598030143	0.006521675963623683	1.4358170831234953	200
T cells	NFRKB	0.7651323049354467	0.6690894799694951	0.009100732331364037	1.434221784904942	183
NK cells	TMEM181	1.212527772968409	0.21694901955283985	0.006808451300775613	1.4294767925212488	127
T cells	EEFSEC	0.3632514797306055	1.0511779315681804	0.009045227597829542	1.4144294112987859	184
NK cells	PPIL2	0.6567147757435245	0.749962983693468	0.006553268760719516	1.4066777594369926	128
B cells	ATG10	0.9189917038383009	0.475763797994448	0.007926230401324477	1.3947555018327489	165
B cells	NPAT	1.3554809241106955	0.0137978885129586	0.00771524328051863	1.3692788126236541	166
B cells	SMARCE1	0.8262868893724745	0.4761175793502792	0.00778373064735337	1.3024044687227536	167
T cells	NIFK	0.4552185097623875	0.8236804668233872	0.008911505883410406	1.2788989765857748	185
Monocytes	COPE	0.5267873464935937	0.738712443751449	0.007167150850148464	1.2654997902450427	198
B cells	AP4S1	0.9106439131527634	0.34710442006710585	0.007537170293149196	1.2577483332198693	168
T cells	NSA2	0.6293557892574654	0.6061656965620429	0.008947826501355097	1.2355214858195083	186
T cells	MRPS34	0.7106161791366903	0.5224552384616525	0.008947826501355097	1.2330714175983428	187
NK cells	PLEKHA3	0.5134517498271659	0.7152161741299445	0.006553268760719516	1.2286679239571106	129
T cells	LDB1	0.33320978450155697	0.8802794274234814	0.008911505883410406	1.2134892119250384	188
Monocytes	SNRPB2	0.22340034084849922	0.9778425068325376	0.007227484317703437	1.2012428476810368	199
T cells	RPS24	0.07736463085578045	1.1186501456788192	0.008905481982409012	1.1960147765345996	189
Monocytes	ATP5PO	0.4595284258660922	0.7357822280004024	0.007167150850148464	1.1953106538664946	200
T cells	IARS2	0.6667393556536851	0.5124922478573294	0.008947826501355097	1.1792316035110146	190
NK cells	ALG12	1.0275290939626183	0.1400497252668904	0.006205260028499384	1.1675788192295087	130
B cells	FKRP	0.8363089767620518	0.3221512568642031	0.0074045851511823895	1.158460233626255	169
B cells	RABEP1	0.8301602217600862	0.30300221215200995	0.0074045851511823895	1.133162433912096	170
T cells	NUDT16L1	0.6844472426085059	0.4175093517326978	0.008761609307242197	1.1019565943412037	191
T cells	CCT6A	0.12748142524731865	0.9475614220269306	0.008801574180544476	1.0750428472742493	192
B cells	INSIG2	1.0935338172675855	-0.02622437943604705	0.007537170293149196	1.0673094378315384	171
T cells	RUFY2	0.19943720693249273	0.8503479808193768	0.008911505883410406	1.0497851877518696	193
B cells	STIM2	0.9586426796849934	0.0839410058238319	0.007537170293149196	1.0425836855088253	172
T cells	ACTR6	0.7380262965981638	0.29876608262604987	0.008761609307242197	1.0367923792242135	194
NK cells	FAM219B	0.8529073042855468	0.16467259317719085	0.006023839936002354	1.0175798974627377	131
B cells	EIF1B	1.0037775769899413	-0.012581049683123346	0.007537170293149196	0.991196527306818	173
T cells	SSB	0.5868705930356265	0.40346258413577046	0.008761609307242197	0.990333177171397	195
T cells	ATPAF1	0.31784465320797595	0.6604453621200761	0.00875366794078967	0.978290015328052	196
T cells	KARS1	0.40570817028602296	0.5624014447864376	0.00875366794078967	0.9681096150724606	197
T cells	THUMPD3	0.5856125252091848	0.3795947147612424	0.008761609307242197	0.9652072399704272	198
B cells	SECISBP2L	1.256130535409524	-0.32916656697807545	0.007158240276137941	0.9269639684314486	174
B cells	GABPA	0.7109551095303528	0.17964319332346212	0.0074045851511823895	0.8905983028538149	175
B cells	NGRN	0.6330738947494355	0.23838588104135194	0.0074045851511823895	0.8714597757907875	176
B cells	INO80	0.7949886457592594	0.05879234217395535	0.0074045851511823895	0.8537809879332148	177
B cells	ZNF672	1.010981318228461	-0.1581699968171466	0.007063437948200991	0.8528113214113144	178
T cells	TPR	0.29371476575869426	0.5503437630109018	0.00875366794078967	0.8440585287695961	199
B cells	RPS6KB1	0.7316278073480819	0.09222007788861397	0.0074045851511823895	0.8238478852366958	179
T cells	TNPO2	0.25246919673762536	0.557483444954166	0.00875366794078967	0.8099526416917914	200
B cells	ZDHHC6	0.6388618794500837	0.14777476400900325	0.0074045851511823895	0.7866366434590869	180
Dendritic cells	HDAC3	0.6157219747364812	0.16353278878849276	0.005003123781124275	0.7792547635249739	24
B cells	UBE2Z	0.6272266783184539	0.14359488637403572	0.0074045851511823895	0.7708215646924896	181
B cells	EIF4A2	0.36576851679665334	0.3449381515680816	0.007244899525328789	0.710706668364735	182
B cells	SART3	0.4480924087148017	-0.00894833399835493	0.007244899525328789	0.4391440747164468	183
