# Supplementary material for: Human and mouse neutrophils share core transcriptional programs in both homeostatic and inflamed contexts
Source: Nat Commun. 2023 Dec 8;14:8133. doi: 10.1038/s41467-023-43573-9 (PMC10709367; doi:10.1038/s41467-023-43573-9)
Supplement: Supplementary file 8 — Source Data [file 41467_2023_43573_MOESM8_ESM.zip › Figure 2/source-data_Figure2a_1.csv]

symbol	hs_avg	mm_avg
MT-ND1	12.952818836216904	11.086860740294197
MT-ND2	12.722641765657205	10.02428344299064
MT-CO1	13.404952544745994	14.225993452066174
MT-CO2	12.803187856463527	9.93719345769416
MT-ATP6	12.526607310576944	9.060087708439877
MT-CO3	13.094521188684045	10.09774635558751
MT-ND3	10.92505294134116	6.322086042624508
MT-ND4L	9.6990970663804	6.870961221086588
MT-ND4	13.437330361992268	11.601099858659234
MT-ND5	11.580538014910733	10.968352006591626
MT-ND6	6.9594488215741555	6.51218508517692
MT-CYB	12.729734217496109	11.89453476098433
USP9Y	3.510862927184508	0.09017637060983368
KDM5D	3.0338004230317117	4.20670753717166
ZFY	3.27848984857926	9.406398569697549
DDX3Y	5.769522195062256	4.031773232441052
TMSB4Y	0.9278992471794429	15.857666818420325
PARP4	10.937097388578662	10.739592133171875
MIPEP	2.3615183808070705	6.025337946427653
KATNAL1	3.551008020451088	3.641492621071005
CCNA1	1.5619607866676901	0.8405633595718726
USPL1	8.482470509230536	8.752642022012665
HSPH1	5.522745909627753	6.36161256141172
NUFIP1	2.9037249959175786	5.0796784059678926
KPNA3	7.628235034310987	7.921935488790277
CRYL1	4.8741051531689426	5.057232573511906
CDX2	0.24269015260323193	0
PAN3	11.52316947706748	10.932896057860239
CAB39L	6.208246471913906	7.804573493652008
SLC25A15	3.22772691201338	4.1637911552553994
DNAJC15	4.842942601622926	7.161259262169038
GPR12	0.49143244120681057	0.877620099791941
GTF2F2	7.525997336647587	6.621042734284081
WASF3	0.5471863651972124	0.024565913503314014
POSTN	0.2439996332476895	1.4059169032499668
SERP2	0.42420435655186867	0.2549100662288897
FNDC3A	9.24385654101355	10.020935806040583
LHFPL6	0.7454808204997698	1.814543725854033
AKAP11	7.069745386385911	8.476359548280394
MZT1	5.17393388036551	8.293661202550467
ADRA1D	0.19901048222728207	0
PROSER1	6.589760666328298	8.174537354300298
RSPO4	0.4791803498674914	0.09111644713447645
ANGPT4	1.629663574999922	0.6776361366882901
KL	2.327680128638181	0.051678239415851514
SHLD1	4.716524407207733	6.331933078820566
TMX4	12.044306452903413	11.084906003611081
PCDH8	0.7218626676188735	0.4153292791330129
PIBF1	6.114266213584284	7.549762122775192
SLX4IP	6.633097756528006	6.14878870886772
NKX2-2	0.06256455334475579	0
BMP2	3.8054056175619717	1.7541137992785183
PDYN	0.46107419650497006	0
BORA	3.598617297757336	5.515955849107485
FAM110A	8.312655330732907	7.539710720117135
INSM1	0.27091103559437846	0.22274422953300665
KLHL1	0.19812798108371615	0.03751297390447439
BTBD3	4.184452744184647	1.9277147057953237
GTF3A	8.58269796138614	6.803458512303219
CNMD	0.09603283969755244	0.6730730163360281
NKX2-4	0.17255234024465405	0
TMEM230	8.732436977817816	7.647439512917144
B3GLCT	4.277237396164085	4.323879225168372
ELF1	12.083731975251142	10.46245716699459
PCSK2	0.3770964625262653	0.17364485112524183
SCEL	0.12278567613741494	2.458201534842987
CST8	0.15738843439383637	0
ISM1	1.3550595934348741	0.13653170545207552
FLRT3	0.3791852940620236	0.8452510102705085
SYNDIG1	0.1609038668613016	0
HAO1	0.09558877705162983	0.39813412565276196
TSC22D1	5.698653267661023	7.247949571674519
XRN2	11.188487345888863	9.193932345458885
FREM2	1.04502570102649	0.6439433292086323
GPCPD1	12.73152012401361	12.068229697387485
TBC1D4	4.860682379927946	5.191357750227666
SNRPB2	7.614874796675255	7.424057543162804
CST7	10.613716268786982	4.7020051826530525
SPRY2	4.826765587893974	7.157106684022068
UFM1	8.366407703683985	8.047662294048433
APMAP	12.20232145852613	8.64825861153824
BFSP1	1.1556754762283523	1.004095218286822
DACH1	6.028605240107353	9.570331112911038
KLF5	7.819874690382718	9.35431886166268
DSTN	7.8933695097526035	12.230351983387955
CBY2	0.14401925990336512	0
STK35	9.369751181668375	8.919222148831345
TGDS	4.48375255920759	8.487050623777987
SCRT2	1.5537621645144735	0.024303177460197146
NCOA6	10.055054223382797	10.679354648852527
FLT1	5.984956876205188	5.055406711771308
CCT8L2	0.10888062335925851	0.4490556514346893
SPTLC3	1.6092690389405586	0
ACSS2	9.162455126860278	8.615253700579906
UBAC2	9.094646036774455	8.43467259536046
RFC3	4.352071348117837	5.1381838492794625
DCT	1.073051840002531	0.9988460732095643
POU4F1	0.4253513688178793	0.2649648175792287
TM9SF2	12.082540170656928	10.868474169764863
SLAIN1	4.192205802694816	6.803830481724281
SPATA13	11.012030561998388	11.51764562532409
MED15	10.52970130167045	9.781041608036285
TP53INP2	10.480798948335707	11.20576791228886
JAG1	7.214306305056431	7.15504733717062
TMPRSS15	0.26047239748595424	0
SLC23A2	9.369859400117914	7.857612793537252
NHLRC3	5.012765117226104	8.395600771862425
OSBP2	1.8556079338687137	0.38492236709598304
CXADR	1.2452051928100307	6.581024206026074
OLFM4	5.118739703546484	11.831620251798608
IPO5	5.939058945229145	7.756370759049814
TASP1	4.183226352893054	3.7888263611865978
NANP	2.479195349971629	4.236454322200338
RWDD2B	3.132608196072105	5.222010486333161
CTNNBL1	7.237623837025768	7.961904802674819
DIAPH3	1.2975410037250963	5.704100860971905
WFDC9	0.012871096426364505	0.024597161570800677
SOGA1	4.333957368865584	4.0836934183390285
VPREB3	1.1602267121999819	4.0604549542206225
SYN3	2.53490461908201	1.529564970668957
URB1	3.9844826377252915	4.97329914792644
PPP1R16B	5.984973647223718	6.914372735261982
KIAA1755	1.2021759939526733	0.04918118177677541
JAM2	1.2238856316866327	1.7173554464291834
DRG1	6.938072814837713	8.722486192908201
DHX35	4.7434764797183115	5.78787642305188
USP16	8.58935105926857	8.751803910783124
HORMAD2	0.5063548294621585	0.6412058958652666
FBXO7	8.876542438550116	7.816393048778572
PCDH17	1.1671528337018056	1.524453190349377
EDNRB	0.5827187930128094	2.309178786410022
TOX2	4.861721675994018	0.7391978988269682
CLDN17	0.012170474696004453	0
CYYR1	3.2425455534299137	0.3832143815458698
MRPS6	8.608116369251642	3.418776084257572
NCF4	13.606878887261907	12.627760965385827
USP12	6.773609257771882	9.424737407984113
KRTAP24-1	0.10698144234675547	0
EYA2	0.33250570032541066	2.138978193552268
SLC5A3	7.18738142846481	3.880079773129977
WBP4	7.536555274692662	8.631349762500507
CHAF1B	4.666725972045716	6.103484476089868
SERTM1	0.05117801585921738	0.1797681956521416
SOX21	0.19630117867902633	0.09082647731625702
SLC7A1	4.218116423221813	7.0359135097148595
SCAF4	8.271953532905274	9.061549315647294
SLC15A1	1.222978337687259	0.22430668279964214
SFI1	9.443337002170814	8.9790184713986
ELMO2	9.481552317075282	9.326608063365908
CCT8	7.581150416639254	9.55885068147906
FOXO1	9.735977246488625	6.628298416452755
COG3	8.742638075356169	9.1537671953347
LRCH1	6.685698902320021	8.879698971438929
NCAM2	0.6624315488732527	0.2946255902767655
GPR180	3.173412993956262	4.558476467589152
LTN1	9.318204423262607	9.276641472722657
CDADC1	7.2673401343130895	8.993165272944898
CACNA1I	3.0403180723524947	2.788431696950815
TGM2	2.961804162611635	9.851516905972435
ABCC4	3.6978278610596567	9.011661095269737
APP	7.962809354394199	12.468917825829225
RIPOR3	3.1628047605180316	1.9851332080896378
SPATA2	8.480102974725993	9.133787022850736
FAM83D	1.5507029715246496	4.324850479865635
SLC2A10	1.1179707974757689	0.4332212712503697
KCNB1	3.6596690720050935	2.426096532613842
KCNK15	0.13860920975533664	0
CDH22	0.5177951142476418	0.32223877074297186
RNF114	10.535559518223765	10.944521180937306
SLC35C2	9.061282159920449	9.799552146598002
TNRC6B	11.459067286374967	12.209830428498556
DIS3	8.30036323495467	5.782072910549047
PIK3IP1	8.41867073754726	5.966374161024581
MCAT	5.552260121866645	5.478494474939263
EDEM2	9.537193234109276	9.66222306354088
LIMK2	12.954946123128813	9.483424570450921
CLDN8	0.08475002069227167	0
C21orf140	0.6410180455995773	0.024837017222974586
NCOA3	10.270622680877125	11.546749115724374
COG6	5.528238641228547	8.337287317759188
SLC5A1	0.23867177585032182	0.17863367452038104
PRKX	6.897228195074227	8.932008307752005
HUNK	1.0885137920673489	3.800618542907301
C21orf91	8.521917220623104	9.346668719822706
ENTHD1	0.45929305492534944	0.35421714921339525
LIF	3.3689416860632284	3.0520825584672893
MORC3	10.702599984105117	11.203297189854196
MRPS31	5.800930657798625	5.112667576046469
FBLN1	1.0928001944385146	1.9026321173183405
MEDAG	1.3536468703698952	0.43336555638575397
AMELX	0.017271430228377644	0.111115950705184
COL4A2	1.4836927532194883	4.977140014867961
PAXBP1	7.136715737821213	9.686628999510207
MC3R	0.05566180568620002	0
BPI	7.144084425222708	0.707667343665157
PREX1	14.476885176120433	13.0436571434897
SHROOM2	2.1456793614157066	0.3984209424685731
STARD13	0.9684918030100873	0.6738628593229777
CBX7	10.4019360648908	8.31802158764951
C21orf62	2.5675893287608256	2.022416480515065
PNPLA3	0.7323006899474577	0.09167132216691382
ITSN1	4.937289807226869	7.612011445436615
EFCAB6	0.7802340962486339	0
PTGIS	1.426119564846869	0.8432823492679609
SLITRK6	0.15362176198592695	0.0999872841479559
PCDH9	2.9644369001194932	0.10895725386348895
HCCS	6.468041870080547	7.81535468340754
PLCB1	5.912469581823788	4.8628844301006975
TBC1D22A	9.736747843803268	9.130851302661009
DNAJC3	11.508120874715225	9.605333395345546
SRPX	0.2243776778859836	0.5339536581476457
CCDC169	0.9230888625361854	0.11667624449720296
GRPR	1.1403049346057423	0.10206711514290968
TMEM47	0.16309830338455067	0.24778576672825542
KLHL34	0.6772211512091227	0
ZBED4	7.026247759544491	9.164141185922238
PHF21B	0.42845648100815775	1.246718393253549
SMPX	0.09178921503755776	0.06612650244079332
CNKSR2	3.100385781652218	0.06927052433052099
ZMYM5	7.827716580633674	9.461314212370304
SOX1	0.3207879625357389	0
TEX26	0.231637937708566	0
UPK3A	2.88509534734931	0
MYO16	1.6796102200922869	0.3406830968266328
RPL3	10.950544669318267	10.191802120045043
CBLN4	0.26215092089315084	0.023228964756989094
ATP9A	5.168274830197495	2.2637367017022325
COL4A1	3.470115486364264	3.0729061874398216
RALY	11.247781915115153	10.722382414752806
GTSE1	3.851419291278948	5.741778477195242
CFAP61	0.7208293732528668	0.7974793150979539
EIF4ENIF1	8.169570007864737	10.092787880724496
IRS2	12.403604838088318	10.047393664944067
SNAI1	3.814347230662584	6.109768281065
CLDN10	2.3922208651582824	0.8916679505899288
ATP4B	0.142666222388308	0.18344872548696117
SLC17A9	4.000302665292178	8.28296002392856
STOML3	0.07893062737171755	0.18030481300248424
ANKRD10	8.959589930461961	6.986456410416171
WNT7B	0.9648450919802156	0.028961882642939932
OTC	0.04955163612687231	0
PPP1R3D	9.248581216205974	10.599307371098979
PFDN4	3.6873470617091915	5.550519458885454
NALF1	0.675966201687868	0.09742201130256536
PROZ	0.3424950880420728	3.6512839658667624
SAMM50	5.107711752337452	8.1182998588354
SYTL5	0.3909843142975709	0.07510247393507681
TMEM255B	3.956354654012839	0
PCID2	6.202759802690255	8.282598396440724
GLRA2	0.42126796738454786	0.036315825923566636
PSMA7	10.151923371219395	9.81612793853448
TTC38	6.9151137691700315	6.6791067161390805
CDH26	5.691803917235204	0.2895515804471134
ADGRG2	2.4618787855196933	0.21935047543963343
SLC25A17	5.100616902994688	7.805804834794491
ENTPD6	5.036703794151634	6.513046387535055
CLDN14	0.18171697526852826	0.05058490565452859
TRIOBP	11.130236719580621	11.769974368307198
KCNJ6	2.9995824723887226	0.17833838660147117
ATP5PO	8.487645883815945	8.511864531350435
PCCA	3.351279427789436	5.214302109038511
CHODL	0.6610049926948306	0.24489141860490318
TTLL12	7.4341956041055175	4.905807308843323
S100B	1.8551802761668192	0.30699091174550885
BACH1	12.909622589359948	11.777679452160415
PRR5	4.716548117386444	3.401444693659263
TUBGCP3	9.352740934273262	8.9968126671289
ETS2	11.220026019214902	11.739049749063453
RBBP8NL	0.11946523004286701	0.03641248769528678
DEPDC5	7.344277554357234	8.401909466208982
GID8	9.569719920987103	9.54511055022493
COL6A2	4.1754706637037655	1.3238973205659927
GRK1	0.46148773138190985	1.5648889260370804
PMEPA1	2.575822766722033	2.2444299118623765
OBI1	5.54567988364208	4.337889497939502
IDH3B	8.827442196992727	8.455238349881927
F10	0.23574364419645516	7.064869701920137
GPC5	0.3567096770660435	0.048804862368004576
UBL3	10.576118467584697	11.761769326839502
KCNJ15	12.896852129875548	0.1302869177920824
MCF2L	3.1575365232080177	8.98166170842745
VAPB	8.812647932118999	10.202713669196784
RAI2	2.585623974140742	0.7973256115594889
TSHZ2	2.9897469446647635	0.25064058593369865
VSTM2L	0.4735369222355997	0
CTPS2	3.2640764768600743	10.165311296919814
CRYZL1	6.543120933831298	8.490629132689293
EIF2S2	8.828684640945248	9.036906020901089
SOX18	0.26153857810215125	0.36585284807203083
ACSS1	6.826647810352162	6.19531844214725
S100G	0.023847192415970137	0.4631363875421965
RP2	11.219932232032876	10.254760469383974
N6AMT1	2.5645577787252245	3.9601763740351257
MBTPS2	3.2468712878972683	6.696735425282622
DOK5	0.26019540190339113	0.060572705185663565
NRIP1	6.787796506880697	5.63450563302523
B4GALT5	11.544249005787034	9.594692654162106
ZFP64	3.2849064152416183	4.3937166333490865
ADAMTS5	0.6778708237790141	4.200269929702649
TSR2	7.155042489532276	3.8998324059661105
RASA3	9.111374151272162	12.151515653826488
EFHC2	6.5742060122631685	0.10108290727175609
MED14	8.68562140865066	9.423590866746546
C2CD2	3.6944947890804025	6.141475570103712
ARL11	9.737649307784066	9.725197941239273
GPC6	0.46234353776763454	0.2389400774461326
UCKL1	5.227644988173323	9.525729891538262
CUL4A	8.233704943182433	9.375123321793215
BLCAP	9.048712474532778	9.531134220670186
ZBTB21	7.923386311144174	7.648806547415481
SALL4	1.1677600205843814	0.07421479583424473
CHST7	8.936756542805023	0.738340175804758
BMP7	1.0719904009275352	0.8957090093714234
USP27X	4.177682077339615	1.9039011433405468
CLCN5	4.628412447740852	7.041413145631911
CBR3	1.444588814186386	3.6051342956208607
TTI1	7.363541766120068	8.651222621987632
RUNX1	8.745839825489414	10.248952188667896
EBPL	6.116873292847351	3.9004619384951833
SCP2D1	0.048270700152166265	0
BHLHE23	0.16888945207733894	0
CDH4	2.6164360547268832	0.057241021393695156
FLT3	3.592649598432534	4.632731711427266
EVA1C	2.4249873552044723	0.13331952794449914
PTCHD1	1.143035817553368	0.6218877901490981
SYAP1	9.981223681791588	9.484143500340776
ARGLU1	11.304071115200511	10.31360505189444
FARP1	4.7995392101352765	6.62240777542412
CDKL5	8.430578189604585	4.056870699134779
CFAP298	5.572999495466764	3.9398801518624387
NDRG3	8.70081274011015	8.160965189627479
RPS21	8.402561085549332	9.692729488237056
DNAJC5	11.248418227016801	11.920721494373643
BTG3	3.022487025999778	5.158493062594856
TFAP2C	0.3750489815681117	0.15621193072651948
ERCC6L	1.6271918379368344	6.340153768185997
FAM216B	0.19711047690526298	0
SS18L1	7.184847849133613	7.277426528206635
SUMO3	7.449455569033246	8.68738086464517
NOP56	7.465677880887652	8.311489350238313
MRPL39	3.4549564824392323	6.963954782941238
NDP	0.14639009808893003	0.05947115635380965
DYNLT3	7.172616113718747	8.081077571197724
SAMSN1	10.288226227985025	11.294380939225789
AKAP4	0.1117222725628365	0.023075712545185364
AK3	5.933514346942978	7.978606962108549
ITM2B	15.614665087189499	14.13495483876071
MAOB	0.22266285763012014	1.271518437021509
SMIM11	4.627732611160839	6.526661381262149
TRIM13	7.748118589333473	4.8897282129113355
NFATC2	5.671995076593501	6.5576789551474395
SIM2	0.7840082283192183	0.13232030077491877
RCL1	4.273360752222863	4.261278205012382
DIP2C	2.0519265224297403	4.64240366783405
CLDN23	1.0445337950396802	0.39703457870525016
KCNRG	2.828913796652342	3.353424138848662
PPP1R3B	11.891995931646639	11.423276642533807
RNASEH2B	7.294916382051606	5.832099495369435
PDGFRL	0.372299812487582	1.40070672450699
RIPPLY3	1.0880191646498019	0.7666108721751089
RRP1B	4.891142480258731	7.275710590733959
JADE3	2.236904053642114	6.1839118119479934
TNKS	8.754267597542981	9.994274973481412
CDC37L1	6.937233422168013	9.766060050295367
NOVA1	1.1724192819824575	0.19277861617278405
PDXK	9.506566255165351	6.369671100269052
FOXR2	0.09308145299956412	0
SLC9A7	6.666382235929396	3.3819599839108268
KIAA2026	9.55475374872318	9.74367120121388
PIM3	11.462813448145319	6.647419270976966
TUBAL3	0.1038629779111193	0.0235606397411646
SYCP2	6.240778396625876	9.199089665089044
ADARB2	4.6569332923227815	1.4934246237101974
SLC1A1	0.5631813756878649	0.12297981378584011
MAGEH1	3.351757920170394	0.7336635525256554
DGKK	1.0144572963462903	0.06617719022066113
LONRF1	8.980290202883577	9.447542937858426
ECHDC3	6.102201688306382	2.8313628034811695
PLPP6	5.301276165734804	7.268907862558469
NUBPL	3.212076741092793	2.832795185610125
CNTLN	3.9901537839346015	5.693049804669858
DENND6B	3.444119520614885	4.788714871737185
CDC123	10.59679684306273	8.87799398207523
PIR	1.1677114060579088	3.0524869644931556
CSTB	9.947311646620776	8.624659440937874
RRP1	4.6290181358126175	9.355754112846274
TMEM215	0.1971756371193931	0.8097005289242378
SNX6	10.92881675356721	9.877801946444196
RANBP6	7.4379989511603855	8.368309546533744
LAMA5	3.4818782802909647	2.8319773956743997
MSRA	8.0459449610514	11.210246394025276
DMRTA1	0.3278935624994653	0.5401327189594303
ATXN10	5.475197617485592	11.52029109021108
HAUS6	6.844668459018345	6.8517974633952035
EDA2R	0.5066791403615486	0.3892141293273496
UCN3	0.06334148062441909	0
SEPHS1	4.892842316853588	7.410066284118314
CYSLTR1	9.426996242553429	4.378617323968886
FAM118A	7.284992053541834	5.114717689092966
AGPAT3	7.562525362070456	5.5607944882751825
ATP6AP2	11.011343099128943	10.406132614748595
SMU1	9.437116417750348	9.632092405096607
KLF6	14.00077679565783	13.071402945706163
ICE1	7.9017100674772225	9.9798610815155
PRSS55	0.49790037522071984	0.03391283535726348
SMC1B	0.8754378978810782	0.41276335956233695
TXNDC16	6.842486574276682	8.630000192379978
XKR5	0.8190821926340118	6.281309612122585
LSM14B	8.756465415823104	7.9781403459557865
ATP5F1C	8.359515924623446	10.263572502928579
PRSS51	1.3479302150733525	0
PRAG1	3.8831689697163942	3.2086729063069335
CERK	10.919786808775589	9.701553646580143
ADAMTS16	0.3403420677164252	0
PHACTR3	0.925128496969335	0.42552119384590925
PSIP1	9.671139678781428	9.64836424712498
GFRA2	1.5807870339867032	2.3914769542718064
PPP6R2	9.857587464225439	8.709323213737695
TRAPPC10	10.196557905383067	10.406524832893613
MRPL36	4.965060036267777	7.176466957314778
PTGDR	3.2254562466500816	4.438038644551525
SEC61A2	7.698856785320722	5.220412242280859
FASTKD3	4.0768958907934385	4.189362141330082
DLC1	2.5996678757960163	1.2909795321775093
FERMT2	1.3694822149024446	0.7612487996889317
ADCY2	1.3505636943483255	0.8243479360160306
TCEA2	5.681576378681745	6.611594305012284
APTX	6.906938589621741	7.473619001676854
PWP2	4.3042021861606266	5.729032364800078
ITIH2	1.0675932589445365	0.30205157671640326
MARCHF11	0.06423085059152285	0.04402501877890438
DYRK1A	11.273498822667928	10.754799433301294
FAM124A	0.8174930520081948	0.13735511128226216
MARCHF6	11.438787809090963	11.106515458559215
SLC16A2	1.0863897166037872	0.8162075162037323
ZAR1L	0.5056418998576026	0
DTD2	3.041896449086866	4.760309612367995
GATA5	0.1477268911321913	0
N4BP2L1	7.244904873577225	10.020344408318772
ZNF512B	3.935747715604722	7.338490855842224
PSMC6	9.23486603073924	9.167301044527042
SGCZ	0.4483476742375399	0
ZCCHC13	0.04774755088014826	0.07736171296190528
FGD1	0.37397097157178105	0.7976269226329619
LBP	0.18786399502306575	9.105130926336317
MFHAS1	4.91705460542125	5.066361693012957
PRR14L	10.091688206194586	10.418825461531947
FAM217B	8.895367671419606	10.262672338536484
PINX1	3.1474106293939963	3.6542288850662255
MAGED2	7.30200007055538	3.2222860625886645
NUDT5	9.91359310665889	6.926532020662803
RBL1	4.4349080409360875	8.335687036869203
RTL6	4.331773429807577	3.8140967126421907
FAM83F	2.946446561752042	1.6396394265217804
CNOT7	9.706825716652723	9.393425070814233
KLF8	3.039618061829511	4.95410333830333
PVALB	0.23538910133249008	0.06394210075508812
RFXAP	3.687637209685755	7.655518037375972
ROPN1L	8.62206540890881	3.728840576987771
TRPC4	0.2775551245344884	0.03387687298862991
CCDC3	0.31178733708005535	0.2787080468280549
LRRC9	0.47214605296426215	0.6428942231293578
RAB22A	9.646183894991514	9.608658141512558
ALG12	7.69158447989681	6.810298343316213
FGF16	0.11634988872220084	1.368653952681348
KIN	8.277431038534178	8.123786479548462
IRX4	0.17668572314028388	0
EDN3	0.6198153983348509	0.2534254756997655
HDAC8	4.30302396720021	4.723095479219582
UPF2	10.57626712775227	10.236036312101206
EGR3	8.820126376019985	5.754163655647112
SYNGR1	3.684938065584574	3.901457910733401
GPR137C	1.2712146465936793	7.134517715422779
EBF2	0.7693951310622585	0.02260598654794019
PRDM15	4.4645518352083045	7.917901883482007
PCNX4	8.945682878173601	3.3914545150834825
RPRD1B	8.165615462195724	9.220599241104619
SEMA5A	1.5141679281415066	1.1277187236631447
SEZ6L	1.4364036023797468	0
ACBD7	1.8747085037062288	0.038895082275964804
RPP38	5.6047525400995655	1.7408789869470775
PHF20	10.718865545109297	8.263801100885622
VPS37A	8.07724631068647	9.623229066823937
CCDC171	2.5409363772446376	4.5156578211976495
ITIH5	1.7127121152906621	8.78274172508875
MYO10	5.024330059007676	4.191807554662147
SIX1	0.44099085085724354	0.4775668032941396
F7	0.4852782260098791	2.835188036983075
PPP2R5E	8.487978552841748	9.350330718157169
STC1	0.5809488023507122	0.33585275612917614
UHRF2	8.119983268450296	8.553915423503664
TRIM35	5.849954084421621	8.501463729588503
FRMD4A	3.5197254245719853	5.338138687730879
RASL11A	4.755530332992061	0.6242253149205844
CPB2	1.4403244568849682	0.2047562028548346
MAK16	4.239890744728858	6.91586767534164
GGT7	4.465924559427851	0.6994323507926371
LCP1	15.919127036091579	16.05109470367482
LPL	1.6726462719565158	6.4399192170710275
MRC1	1.3166348103589023	4.294956498598457
SH3GL2	0.110904897525086	0.06546229465658585
HMBOX1	7.350742505843547	9.078259123121189
SAMD10	2.694791698267311	7.206473928427802
SIAH3	0.8771736656629411	0.6528607483083948
LURAP1L	0.3317350591382706	0.07940138902367072
PKNOX1	8.491384012792714	10.703172341415886
ARL5B	8.142542216193796	9.034884028164704
NALCN	1.3217656792038635	0.1485085737124935
IFT27	6.161455507997301	4.452543121528346
RNF38	10.333420786178317	11.418720821955214
CUBN	4.700490255923458	1.8958639559820147
L3HYPDH	4.078741407871457	0.7881296645239237
RBPJL	0.40398931094513196	0.4002834666017091
C14orf39	0.4038497467441782	0.46853054080322004
CMBL	1.4279442612170639	0.5983914963423814
CBS	6.178608318444122	1.8564614794327767
PDGFB	2.1167943251448214	3.105920345072832
SOX7	0.9731490287650311	0.38636062251158054
SDC4	1.9012840245092082	4.528458285929519
SLC18A1	2.0006660792411926	2.3676080580567644
SYS1	8.948079121863657	9.202431848306022
UPRT	4.452755641053794	4.264117273750699
MTRR	5.443846733884268	4.0151934308775
SIX6	0.08986783068878765	0.024488738965853882
TRDMT1	6.786166544919613	7.301902508970019
MPPED1	0.35969371673134226	0.10994021155644598
SIX4	0.8462032568213846	0.5622389648072219
GABRA5	0.28982284310693635	0.024596913161859628
NFX1	7.868761260504479	9.32349856491321
CCDC117	7.784218442956182	8.66517825989179
STX16	11.375172308099565	10.27572293399016
TEX30	4.895015397592362	5.538887791375525
GMDS	5.722116512440825	4.830945292915093
HDX	1.1704873410906549	0.13670223087274655
PPM1A	11.430831891676915	11.162329404825531
POGLUT2	0.9972157273403972	3.823175985026159
PARVG	12.28289556297678	11.582061953661293
PABPC5	0.14173477833267864	0
SLC10A1	1.7660206437818091	2.2984096525611877
EXOC2	6.732601847958921	9.944520608960575
C1QL3	0.928157718571144	0.04883728748767892
BIVM	3.4306683533268854	3.7529871641130716
C5orf49	0.06204018546279805	0
MINDY3	6.979739872796513	9.254466029134528
BRWD3	10.725779968010258	9.424400851970782
NUP155	6.840671314694576	8.533187616582142
SMARCA2	10.604056799863697	10.907126278947134
GAS6	1.8864745575858026	1.914555044385862
ARMC3	0.766646996544113	6.080433100956801
FUT10	4.68673808312019	1.8501724185089194
PCNX1	11.975239647438189	11.245748185107752
FAM50B	3.395912998359883	0.051835984391179576
EDA	1.5616601680196578	1.808282054924699
TTLL1	3.13721530126935	6.322425252252146
CRYAA	0.1497758604513754	0.1319113561404769
EEF1E1	3.5511852105532014	4.897203576691126
UNC5D	0.5710785562185395	0.04681984183720384
CHM	5.925777241834369	9.507108678578321
U2AF1	10.382648893194474	8.906185228619275
NUDT15	4.371002275503156	5.767198010591976
MED4	9.070070863734173	8.075089676718754
NPEPL1	10.455040816034689	8.108353544541563
BLOC1S5	5.634102007650261	5.4382065652508045
PIN4	5.211498515409233	5.98716420357329
RB1	9.296226645797072	9.801606032512657
RIBC2	0.45381034416340105	0
SGCG	0.11428107455089052	0
POF1B	0.46343259346243015	0
NSUN6	4.853222280272384	6.328774397160789
NELFCD	6.933111378205172	8.575596543048295
PKDREJ	1.4475302594981012	0.026564081380739537
RBM26	9.17040673914802	9.135828917570436
KLHL4	0.435076720430357	0.38813989917629366
ANKRD54	6.36412858489958	7.341427582606369
MSR1	2.43816442984564	5.993070712103495
SETD4	6.391555475549414	3.506796284363217
PIP4K2A	10.623291599894879	11.293099388265874
GPHB5	0.14247869430024163	0.28997521135083304
MNAT1	2.966763377713531	4.718446698530483
FBXL7	0.36216981062999065	0.18678007813009934
DCLK1	0.42158409628195076	0.36172448811483354
TMEM170B	9.826144213284843	11.042354166977875
CITED1	0.2966009629838641	0.07396711710351876
ANKRD33B	7.6689883555536165	11.286600513711274
CCDC177	0.5767966361076222	0.04919731860820204
TSPO	10.898557771420199	10.501436881017685
SPEF2	3.0135527883964324	3.780246162179223
C14orf28	6.0163957700767154	4.631958233650401
EFNB2	3.446784854820173	3.8201318033658356
NOX1	0.3436280565858969	0.9188152591437249
DPYSL2	5.041670103148977	5.385122747747813
DGKH	4.152171079520991	10.924301573047176
INPP5J	1.6851106640566276	6.022144669570035
KDM1B	9.991789474895704	7.309935721115247
TUBB1	3.5048308597631035	4.989931625557537
MALRD1	0.4972246347222259	0
ATP5F1E	11.145254514490198	9.403499072037784
COLEC12	2.6358633726620546	2.768820133964787
SLC19A1	11.643717094082104	3.7323869635045406
PRELID3B	8.685128845608093	8.779665047156563
ABT1	8.617966057777675	7.3542485476826025
ST8SIA6	2.643611699752542	3.7915690632405377
MAGEE1	2.238624546406846	4.1291867676642
TCEAL9	0.9201615773112231	5.975511163146219
CHMP1B	11.991674910152847	9.938384323049496
GDF5	0.14073693727547865	0
BMP6	6.848180117342078	1.0695659253943606
IMPA2	10.847261546701638	9.512103947497852
GAD2	0.29018876170909275	0.2020290289551852
PBDC1	5.057481834664751	6.897285999732788
CEP250	7.074958880222493	10.061722910521942
COL18A1	11.419283479732982	1.2103466231205253
TXNDC5	6.274569949169849	6.996770984070272
RTL3	0.0613824901518867	0.04618829707091299
TBX22	0.0720258371098731	0
RICTOR	12.404179213870444	9.963475996135788
ZNF322	6.8351420532111495	6.918239820138212
SLC25A37	15.171179468460025	11.552591515531134
DLGAP1	1.7399586751529612	1.324351714837515
NBDY	3.79063294254669	3.966216019839652
ARMH2	4.176870361191104	1.9252317275278956
DZIP1	1.8049255450207662	1.5141470131699089
DUSP4	3.0211127347970033	2.7374871506404186
FOXQ1	1.7945768776422244	5.394577343321376
RNF182	0.37134432841184417	0.03098700166049774
MKX	0.9707959740582397	0.6964662278108876
ZFYVE19	6.738834764542691	7.0267011973227484
SH3BGRL	10.584896637328564	8.907941586459513
ERI1	7.959229407705293	8.418471674687735
RPP40	1.3822864679914062	2.9053656771732252
GDF2	0.1317897874082921	0
TRMT2B	6.934943306492736	7.558420417057191
MBOAT4	1.8977463354864954	1.1034804903530135
RHOJ	0.24188455713414425	2.3190217771550614
EP300	12.091192714679147	12.649517822875541
DOCK5	13.433804265893903	12.276675831004185
SUCLA2	4.856570866163175	7.913803263224521
ODAD2	0.8854862628853998	0.20925736460218888
SOCS4	7.66688119832952	9.228219340166506
KCNH5	0.7412166379157048	0.8859000548126631
DEK	10.526161948016382	9.796641089247458
XKRX	0.6660507663592068	3.243208137292342
MAGEE2	0.11584575068474877	0.769079532613616
SUSD6	12.859780256300903	11.679076806851295
BMF	8.269557389232153	7.340021527295013
DNAJB7	1.1484833497601123	1.0962478856896642
RBX1	7.359582013693414	9.227181826774775
XK	2.5484556865256143	7.285687332313439
ZNF770	7.77854457119057	3.70781321717021
LEPROTL1	9.86719597995787	10.042599581312835
ARHGAP6	2.016353136244644	4.174590302402159
PLA2G3	0.16191614728312353	2.6934499279236106
ITGA8	0.8012394405826744	6.654264038603984
PATZ1	6.911791365982496	8.008996092845077
EGLN3	2.188666895875307	8.58730875050719
ADRA1A	0.7999670585771232	0.051389829488202636
STMND1	0.7302470058058105	0
FAM3B	3.7121446021738684	0.20905256191496727
GPR183	5.460466368107463	4.934012849974986
RAB31	12.555400551007503	11.679880800034635
SLC25A30	5.882879957966308	8.647219456873717
PLCXD3	0.6078106051100781	0
DUSP26	0.26327344372920475	0.12594842447978102
SHISAL1	0.8157390873482965	0.20524913983896184
SLC39A12	0.10241602544153633	0.06785723166271897
XPNPEP3	7.273443339456991	7.528079040736778
SPTSSA	4.955058740034612	7.619550649106956
NKX3-1	7.612577354546697	0.023104809867414172
FITM2	3.029074193931565	4.096212281431675
ATP6V1B2	13.701756918549917	12.256859374397859
FOS	14.890546861091758	13.023142322949452
TTPAL	8.383189667937184	8.749014195368026
THBS1	5.797891853598234	13.007162624469737
TPT1	14.105499386538709	12.869148974997698
PLEKHD1	2.1886512083511533	0.16303311247929453
ADAMTS1	1.9827780586465407	0.8523774170422354
ZNRF3	2.4910519386600845	2.9796519209032937
SERINC3	11.859545963279503	13.418349080585328
AQR	8.564677270129195	8.630906216704394
YES1	3.468141737478494	5.166833686593805
LTBP2	6.8168180600102835	1.9038231594759478
HIVEP1	9.77775801358757	10.614434971841659
KCTD9	7.112372803808242	7.825178645448958
PACSIN2	12.33086262471104	11.00307140561332
ZFR	9.315679779557385	10.042191341001066
ZFAND4	6.530459413161291	9.382626273109553
ABHD13	9.690213066576412	9.44205185632526
ESD	6.1703902068381655	9.929174754898522
PKIG	2.8375533535988238	6.174455129134878
MAPRE2	8.99167379337624	10.13134939991426
GFOD1	6.602408523903937	10.537517012041327
RNF170	5.930356585669188	7.779312168018353
NRSN1	0.3398934722315602	0
MIS18A	3.2211836256443678	7.522744535751431
HTR2A	0.29739996972296684	1.181378662439207
GJD2	0.4167227250313311	0
TDRD3	4.114203301851101	5.553469668606416
JARID2	11.470526477353495	9.526638911704334
WDR4	2.73799355692468	6.401626855928239
OCA2	0.1869839303172149	0.06784103399233576
LOXL2	4.742203468132013	2.575317135957606
MYO3A	0.45220307837137363	0
TLDC2	2.610169914942693	0.7862082541690034
ELOVL2	0.3834538883400237	1.4108406890436211
SPART	9.243742127857233	5.428426625386182
OSER1	11.530821364834699	9.590093852917887
TRIM27	10.436636232153978	8.66515066168482
JPH2	1.0175427476032206	0.4993552121197887
LZTS1	2.00888425833895	1.2194689410194204
SLC38A9	5.925080246142869	8.345472760648683
ISCA2	6.872729592803901	7.408325032956469
CDCA2	1.595507633356945	6.141338686489455
SRSF6	9.90410136388658	10.460411752406088
JDP2	10.618825090333873	10.403643455904898
AWAT2	0.19108264082864643	0.599632273416397
KLHL14	1.3635674623020515	2.4723743063244337
IFT52	6.597387799667178	8.312592324847046
EIF2AK4	6.002675123832406	6.209594270471316
PSMD10	7.175784294047764	7.99442250426572
MYBL2	2.6794940292615856	7.205411858135003
SPATA7	2.911548140112674	2.931006911191414
NDUFV3	6.8748480056456405	8.643436686951272
GABPA	9.097241645874627	9.610285672133868
EDN1	4.720447735600538	1.1614264938084433
ZDHHC2	8.366954670878771	2.679479101972191
STK24	11.000530011856453	11.869259729783264
GTSF1L	0.17422421667902563	0.2571377205978728
NRK	0.26074035959125946	0.0750397052029926
TRMT9B	2.0078247528562936	0.34396905813688583
SMIM13	4.8267236827038325	7.678914370292368
MSRB2	8.233724897534678	7.251364638080677
NDUFV2	8.254018138608405	8.510847785001609
RTCB	5.770133769263027	8.298952362599199
RBM24	0.3249239206996597	1.226889931744396
LRCH2	0.14247642235550212	0.15958867951691003
CLIC6	0.6103733413902611	0.011989615033198883
ELAVL2	0.9478481063782549	0.07671588454838803
OR13A1	0.707073164927999	0
OTOR	0.10235078734793776	0.049258750022169395
GABRB3	1.2241291866382469	0
MTMR7	3.294267703865607	2.3994755365817273
PIGP	3.418495157681868	4.43999635167763
SRXN1	10.696629255547172	7.084941955556124
DTD1	7.328577543259233	7.040016425089851
FUNDC1	6.005573128100097	7.816754808221943
CDH10	0.3118091923778122	0.09453617793437256
SSR1	10.709541979284321	10.710262732502922
RCBTB2	9.965594964396127	8.564061181069581
PTF1A	0.09746165965687444	0
MPPE1	11.658292663201149	10.391674195288779
OSBPL2	11.809820750352795	10.758243237425399
YWHAH	8.954395815947594	11.612188010074494
PCMTD1	10.890678952187217	9.79398965992531
KCNE2	1.030923095143575	0
GRHPR	7.1852265374297835	5.53433129375229
ASPHD2	6.209980206824981	0.09686919574114437
POU3F4	0.17014040991490753	0
SRRD	5.4412716209263685	6.636079144172693
GPX8	0.7178020954298517	0.5880073849730797
P2RY10	9.479641568488978	4.295749137382485
PROSER2	1.6431253727874637	2.1953098879861552
BNIP3L	11.738005038352474	11.817458903986775
TFIP11	9.563261759871324	9.895380423434588
ISL1	0.28252181974059615	0.13384171994591212
TOGARAM1	5.941511745152711	7.34350296544571
SLITRK1	0.27544311432143365	0
FOXF2	0.23408703294623803	0.10480395376846999
ALOX5AP	13.304422427914611	13.657058846541632
SOX4	4.5729616028831	4.870893138397309
ENKUR	1.209447842347652	1.545472631001248
EFNB1	4.135145952003232	5.348203527270682
ANKH	5.908281662711414	5.611536958608801
FGF14	0.9992979480370677	0
CDKAL1	4.598045790549881	5.180997832254763
CISD1	5.5228734030384095	4.243229971026399
TRPM6	9.366254560986267	0.2493462871904966
IFT88	6.985960330995168	3.952508596464608
KIF13B	7.055617538676991	9.607123064951022
DCDC2	0.43412394004049537	0.07472894132028789
TPST2	9.826747620235073	9.891861381890832
PPWD1	8.322708818836688	7.927570148116194
DNAJC1	7.275360873044532	7.892724888248505
DLG3	2.9369300797529925	2.8536789811668153
ID4	0.22139789300148074	0.353175683619524
DPH6	3.1175301350081024	4.227767752963812
CRYBB1	0.20354397296024407	0.8470886609550489
RUBCNL	11.581986350051073	8.54442111227531
SYNJ1	9.966622629469812	11.644066006443458
CRYBA4	0.1812487543149033	3.4442205486590947
SLC25A16	7.246072652492745	8.26703785947153
C15orf62	2.328057253266041	2.045223398606319
C1QTNF6	5.878657269995674	2.055739539439582
SPRED1	4.171429751972167	6.053781797805782
PHYHIPL	0.43102416240140967	0.0727157105555332
AP5M1	8.57015732770708	8.63957504238051
SSTR3	4.879277664864696	0.11652646383912606
TMTC4	3.6903585476445864	3.3608549292396845
TMPRSS6	0.6955644769536256	0.43116097797233127
FMN1	2.5129290226763104	2.1064259192443644
HOOK3	9.319093354655429	10.91789111522701
TMEM63C	5.544592520041824	0
ASCC1	6.898185624846759	6.232985960760215
ATPSCKMT	5.117312176062847	5.991162586344623
R3HDML	0.06536475325215456	0
RIMS4	0.3999917029224173	0.04955213614245989
FBXO4	3.1465396054622086	6.25141512838808
CELF4	0.9668241127024119	1.8819900688398183
INTS10	8.073951591173136	7.643667998928246
SGSM2	8.81520621445135	4.387525876055392
YTHDF1	8.959938859598546	9.308106761476926
SLC35F4	0.2916626292331231	0
BIRC7	0.5243601385553476	0.026383467912777715
FSIP1	2.4411655656071622	0.26851372761101
NPR3	2.4178364438909825	0.36930213616122204
EPSTI1	8.520056484758582	8.90183972912826
BMP4	0.31502276621185	0.8218630447515378
PAX5	3.2359382693120815	6.5692087240637695
GABRG3	0.8840915982192812	0
NKAIN4	0.13235959948609052	0.07915632982023217
RBM11	2.9785476189778004	2.6073710661625302
CXorf38	10.085282126713999	8.281749984442444
HSPA13	8.144222098188886	8.151547047072661
SRSF5	12.660829909370632	12.646156580972619
PSMG1	3.7160643528317947	5.572680255443798
TCEAL7	0.02542647528392779	0
TNFRSF19	1.451496902384174	2.3800560921091414
ARFGAP1	9.087327830519575	9.285803908258934
SPECC1L	8.224788317773685	8.093076017747645
RBP3	0.28864237868284376	0.047804911575375524
HSPB3	0.030722636426935734	0
ARHGAP12	7.4641020414866155	5.508733420095238
FST	0.5700977529335176	3.609606367371205
DCTN6	6.090157418313907	8.493114806652592
PRTG	0.8342701030205706	0.19181280094033903
SPIN4	2.913102500477773	0.9966690365299866
ANKFY1	9.796863730882507	11.305618156069379
RAB20	8.487748511382824	8.128309448691246
CARS2	11.081143561620987	7.533136049301073
BRWD1	9.588215747516466	9.578626076771197
MRPS30	5.560576851252723	6.710906896202128
RAD51	2.0338678990805397	5.332135263083498
OTUD6A	0.24280948031709848	0
AKAIN1	0.13737626637765663	1.1941242742777323
SLC14A2	1.2256073496842759	0.5647661111635589
PPP2R2A	10.028691893650766	9.111874711446474
THOC2	8.453107695810592	10.252222331256878
GHR	1.2623259720824107	1.32638945910967
FUT8	3.5372176679658995	7.983396296472049
TOLLIP	9.85183121589348	10.367491786359434
ADORA2A	9.461826856280242	3.6187612645254803
RALBP1	12.072508678539382	10.988997895054078
ZZEF1	11.193966799205114	11.392155825645359
UPB1	6.450434942348981	3.265967398746433
KIF13A	11.067210596673368	8.52748814028877
SS18	7.4077259319722115	9.943356340648215
ING1	9.563707871639513	10.4032313589386
MTRF1	6.3653198345658755	3.426571934416641
SNRPD3	8.208721790568626	8.147305449077361
ACTC1	0.4645492091756489	0.15845365665610078
NAA16	7.17047590558106	8.078763638553209
LRRC75B	5.184877922745759	5.441621026312855
CDH9	0.4352984955282286	0
BRSK2	1.3120848859923293	0.6566252589296769
CRK	10.45365943344955	10.819602161129163
TEKT1	0.34577069505451	0
UBE2D1	11.165673445365682	8.349560044525296
ERO1A	10.829249974268102	10.804678460231958
ADAMTS12	0.29592716901456756	0.2500074778460931
CHRNA4	0.5130141577536963	0.1460053567667556
PIMREG	0.575917905019485	5.031320434413127
RGCC	5.16590441153141	7.50732430217644
HMGN1	10.139659562427402	5.6459084409231775
GDF10	0.37818955936158877	0.10647066329145426
VWA8	4.919922838014327	6.876521102583152
ITM2A	5.301163491558536	2.1700512488774053
SPIDR	8.311022546696453	10.02681783301863
MKKS	7.3610434473307995	5.612759794564794
CAMKK1	9.475130380337866	7.172236589132427
NRP1	1.7847838128331492	7.296392999914901
MCIDAS	0.11045564373915018	0.8844116571212226
PELI2	11.065957263411548	9.42491387456675
EEF1A2	1.5329954928597433	0.02314161415238516
BEX3	2.571338242907521	4.575383002878686
NAA30	5.543327255886588	8.523171312402201
CLEC14A	0.2708938415652738	0.2590359407330762
PPDPF	6.734721690629481	6.310014986345287
SLITRK4	1.9668333005662806	0.08475206786933978
NAP1L2	1.6902840670453394	3.5875019328148254
PTK6	2.0887141442286037	0.43574502782200325
RGS6	0.9169748713438746	0.3499899303679224
HTATSF1	7.419145390057177	7.083137851905476
RAP2A	5.801009118039354	9.96745924607317
FNDC11	2.261319162719135	0.17004553759179755
LPAR6	6.2155239636026804	7.5596963131843165
PDRG1	6.089912351364261	6.169528773763463
C9orf85	4.908704087913406	7.164200432296157
NAXD	5.399018063092227	8.386911701016126
XKR7	3.7904955668086457	0.6450350567669291
SERPINA7	0.09167459385105568	0
CCM2L	2.0428174285773943	3.7747333968110413
CDH18	0.946961829411566	0.027713549461708693
SLC28A3	2.0556983882721394	1.9068921565328332
ANKRD12	11.301508595928347	10.489247377901888
P2RX1	10.733848523572366	7.143177359825857
GOLM2	10.787232351188765	2.874248233512266
TAFA5	0.22717045483173326	0.13213603915282462
GJA3	0.5273396334339192	0.01655504710544904
PLAGL2	8.564548273234793	10.018103113425859
GJB2	2.1948650007996497	0.5782069767455934
MAPK1	12.473423434957294	11.143879678556065
POFUT1	6.26459899492096	8.173735952563558
GJB6	6.119924544760021	0
FOXB2	0.08720121842477227	0
PGM5	5.617113488814788	0.4229038428388708
OR52B4	0.863306603443762	0.022427759931444913
KCNQ1	9.186195114694383	0.2827266950302263
C18orf25	9.935787118288976	9.415158682462987
MAPRE1	11.072195678451756	10.988948890985593
PSAT1	1.7115646412063852	5.821528231555321
WDR44	7.734181464430937	8.126437718922132
SMARCB1	7.2486157262584765	7.715412300695597
PITPNM3	3.3363803452065945	0.46822627363250646
ZMYM2	10.081143824758184	10.481477197243176
PROCR	2.342813149156317	1.6100020938022643
SKA1	1.7057741585088402	4.789973327462721
RAI14	1.0966601131523135	2.80914792459351
MMP24OS	9.212800006951419	6.600226677999301
IDNK	4.027902550973028	8.53422740629599
SHC4	1.1452099036984023	2.87855854702768
XKR6	2.578184700521688	0.9449428244432047
MMP24	2.4575338737646923	0.6361395688566265
GNRH1	4.5879343355239435	2.9853908504559667
FAM83C	0.20840437464859285	0.29185565270824876
TRIM21	10.777799235660797	7.861272050297959
RASEF	2.3633421760342617	0.06891995492137003
RPRD1A	8.82005025003861	8.181446918540924
PWWP3B	0.14159355130573617	0.39193537667450934
DSCAM	0.33204417183405904	2.7716752571039294
NMRK1	7.617361402297452	7.543022171589763
PLXDC2	11.132437569136046	2.693582374274478
BRS3	0.19294907770634834	0.05275164009258088
DSN1	7.0951022360852525	6.059627388341006
ASB12	0.23873111741440894	0
MTMR3	12.357613425415135	12.397658889522438
SNAP23	11.903044789600955	12.081398465800714
RIT2	0.0872079922878305	0
CCKBR	0.40046154269062895	0
C17orf100	3.7075151772090376	3.6262849352703546
FGF13	5.316605738007518	1.4929302639816657
SYCP2L	1.98013515492853	0.08079378856893535
POLR1E	3.490315349674422	5.268915488177963
RSU1	8.833084890540938	10.70268917224586
BACE2	4.44618496394521	0.12188197809373892
SYT4	0.3344308655703757	0.024591216257974672
EEF1AKMT1	1.5462654712283865	4.657422823644416
GALNT18	0.3398029885063087	0.15042767807543844
LATS2	9.197444861687071	10.538342806840582
ZNF287	3.000537889638403	1.767696802957571
TPMT	6.140417150383654	2.8622222850595067
HRH4	3.8130828461066946	1.0135853712682876
CENPJ	4.271445221103068	7.372136651497155
GOLM1	4.057589326293477	8.376480919508348
AMER1	2.671809087147066	4.674299435936255
C11orf42	0.8259400023018105	0.45514338508869145
ZIC3	0.2037767334497952	0
MRLN	0.8417395673102969	0.17602143330947972
RBBP8	6.450725496778182	7.811897674886746
CALCB	0.622457773540471	0.11515489416868457
IL1RAPL2	0.07300266139904205	0.022592171810475067
ATP2A3	12.562967855545695	12.532266355467069
CAGE1	0.4865850143398716	5.588701095920429
JCAD	1.771727278549627	3.317283606335213
ZDHHC13	7.4773621300315485	7.843726784070019
ZNF503	1.8334784014849166	5.515472024930512
RIPK4	4.737011628539817	0.07274444094659607
ZBTB46	5.399706120645743	3.758683467660229
CMC4	3.582740447353648	4.731025316634414
TUT7	12.447673627337645	12.754409579574682
ABCG1	9.87598621404468	10.450210916329283
SLC9A8	10.673923339048299	8.607368423756563
SLC20A2	5.441622621587966	6.041688891306282
GDAP1L1	0.41628119110554695	0.02936638709338938
IDS	13.6488182445582	9.198332031864675
SHISA2	1.2507435197083618	1.9009005459644035
RXFP2	0.10012600717615854	0.3237885523584611
SH2D4A	2.6482217725812576	1.6527961237255517
MARCHF8	11.141459962634626	8.905040349125962
TTC39C	5.71541190792531	7.468043571690213
MYO18B	0.6621579171018213	2.3645890946381094
FRY	11.340772332133875	10.939817994569134
LEMD2	9.342972740573195	9.246914289604511
PTPN21	0.49587418749020123	4.591369586125226
TET1	1.78467694106066	4.209037418813036
TYRP1	0.25152975052400756	0
XKR4	2.110536551189749	0.021594419553292988
DCC	0.7366785699968842	0.09900620474655798
DKK1	0.10641423807304293	0.051500537021008715
PRRG4	9.623944168392484	1.4285191907194579
FRMD5	0.6736327763822542	0.8490860021003936
LDOC1	2.442025328563546	0
MTCP1	3.146009536281445	5.686693706770755
KIF5B	10.930050973166589	11.023212672084314
PNMA2	1.1544773910823147	0.06564405349327686
TPD52L2	12.538707853152234	8.805514348399957
GNA14	0.6259728927370595	2.4496097936603696
SYNDIG1L	0.712093638344347	0.17278680514863853
GABRA3	0.10922105462116673	0.11564962047784319
TFF2	0.08494265520513675	0
CNGA4	2.7022374293296223	3.0289651723569597
PLPP2	2.038194276475149	3.7345708383970786
DDHD1	7.3192928416848595	7.705885076037039
ZFAND5	11.774179396970537	11.518133737214088
TFF1	0.045927411317017205	0.03583537186877259
FOXC1	3.0342623384267573	0.8140865370889508
ANO3	0.49795482279920716	0.031405874273311506
TMPRSS3	2.0531162045578335	3.801991468629745
LYN	14.522281494734752	13.072193862029737
MAPK4	0.33677418213175914	6.0004080430335165
NHLRC1	0.9488551353204135	0.733596422414587
CDYL	6.550632789560801	8.890004808363527
GPR50	0.10008590269686116	0.06767069587337406
RNF165	2.4796738006626344	0.7463047268803514
MISP	0.3422458295086934	3.579292495069528
SLC13A5	1.7975514708859852	0.2623342900545793
IGSF1	0.3955812767285929	0
MRO	1.1014055413915225	0.28139241689537725
MOCS1	0.9940431309559893	10.445683487130838
CARNMT1	5.173588118051985	6.306358187387558
RP1	0.9660158008114442	0.37031121947061113
PDS5B	9.47703395676699	8.221305482867475
SPINK4	0.3281878443529575	0.13117367974474126
ZBTB5	5.237795785273968	7.339182755816116
SNTG1	0.8454076618803058	0.026861075371148235
CCT5	9.847568090845286	9.595975159454504
CSRP3	0.17279865656690566	1.1659429864235267
NAA35	5.985213296999137	9.824630393290436
NMT2	4.676328063046361	6.335237499598949
GPR33	0.3895417516750679	0
TMX1	8.081313915960187	9.55474432535738
SEL1L2	0.18104992878871345	0
ABCA7	12.006527349234272	12.411336451476995
ATPAF2	5.7227192367892075	6.260774142346526
UBASH3A	3.4954846222112548	6.1745815839435085
ROCK1	11.841241713052924	11.7291602998515
UNC5CL	5.201809893145152	1.8176457511068256
CARD19	10.772506455742475	10.20322149885834
SYT9	0.33349507917499205	0.049059355566497535
C22orf15	0.6356358607770196	1.1940322635857001
TSPO2	0.5467027690394487	2.639408771761052
CIPC	7.825365233569414	6.957098168330376
MAB21L1	0.311652802676886	0.022952975227221967
SGSM3	8.000727275850137	6.080700868831687
TMEM273	9.344427821303357	5.516291037635656
ABHD16B	0.7377252499545289	0.6049469431804481
SPRYD7	3.9271828137361764	4.280633327721313
VSX1	0.2646135679164439	1.1606427332869425
GRM4	0.7443060044572807	0.08321677398502332
OSTF1	11.70392693079911	12.765517175905254
TRIM68	4.8719254095696405	3.8994662482816147
TXNDC17	7.985456925684295	8.811631689777922
NEK3	3.2180451647816204	3.7944504340063894
RTRAF	7.814673846740284	7.928742937868397
ST8SIA3	0.5756913753260401	0.0197107514474064
CDH12	0.6281035323594913	0
KIAA0753	7.93812991476304	6.556403577479737
CCAR1	8.019603994625701	9.982231807879842
RNF152	2.6527904221697916	1.2604939288294215
MYL9	2.8029821952239478	3.818582220943075
ARL14EP	5.101104835969307	7.3995364169831905
CCDC68	0.3836198292416764	0.21349116332465826
ARID3A	10.381359879205197	12.19636992379817
TGIF2	7.5322415237615745	6.89079150281666
SERGEF	3.998298874224229	3.911308723712082
FRMD3	5.691382690666923	0
SARAF	13.308266630383047	9.620518607379173
FGF10	0.5287201888853816	1.8521573203258213
AKAP6	2.4095194861078277	0.6902289740271633
SMAD2	10.494775984718231	10.236922464638488
SLA2	5.4932602788405704	4.595761245289411
SBNO2	12.738071472279707	12.649355055443639
RAB3C	3.3710664976834743	0.13143657953120105
INTS6	10.075629576473016	9.201263287184572
LRRC75A	7.1321370075881525	4.408286967743471
MRPS26	3.871681908551379	6.8028431636441455
RSPH1	1.4465173243866094	5.2658637803384885
OXT	0.6735781303344147	0.124390999493872
NCBP3	9.896352380969391	9.365970543988672
AVP	0.6659399498482679	0.023856489970290787
CYP7B1	2.2260624873662915	0.4590303112878598
C5orf34	2.2318031147060275	9.884195886877263
FUNDC2	6.053330322848353	6.361535697380673
CEMIP2	10.5134763443217	10.051192304691721
UBOX5	7.731447868354428	5.9229375341521715
SLC37A1	7.358830222596858	8.76361019098824
CA8	1.267456735413689	2.268631008100207
DDRGK1	6.761894465625626	6.856684536898443
EMB	10.941886562368458	12.869167127808954
SSTR1	0.29363187718064043	0
THAP1	7.492540488171466	6.9786873209424
SLC25A29	8.3320192662504	5.088643390912783
SLC47A1	2.6198311337402416	0.1324239101934148
RNF122	8.497913450005651	3.4258608656019183
ITPA	4.681952121804366	6.524131068842509
MBOAT1	9.539836419790625	3.9815451237373405
MYLIP	10.983151671835358	9.824859098303348
ELOVL7	1.6271742417988408	7.552021851339897
PDE9A	4.335918938888189	0.2695347910512306
C2CD4C	0.25010890834747673	0.06418931337795751
RAB27B	2.9269953827326183	3.7954364922877994
ONECUT3	1.083245565285031	0.0782291823988557
GRIN3B	4.0248867243112905	1.5423343049406366
TRIM26	9.341559818293604	9.34578622471576
CEP128	3.408410734569113	8.236563717475983
CNN2	13.706196348363243	13.32663987776151
CAT	11.779121105569894	8.307128577433243
TXNL1	8.844314650896006	8.606101546957408
ITGA1	6.906165025366288	5.430986763069189
WSB1	11.615635684717105	11.522784582180712
ZFAND3	11.1627892651522	11.07689034322606
ID1	3.5258952871814855	8.568020324099201
RNF128	0.16879434914699437	6.835001095190337
COX4I2	0.09663076586553357	0.8021837610353431
NDUFA6	7.4535590736274315	8.575897619744223
CTIF	5.2793353290952085	3.634965694693053
MTIF3	8.09386047958242	6.959821397269429
ZMAT4	0.44795106280191016	0.04728681263443481
GADD45G	7.096654910314992	8.496439900954739
HS6ST3	0.398515959115652	0
EIF3M	7.908433747755764	8.372840985860407
CCDC70	0.5075270923028906	0
TPX2	2.9737620122067208	7.157842036431942
GPR18	3.4182644167731517	5.598263309293479
MTUS2	1.1444411065063036	4.5530971148759365
DNAH8	0.8586453522337526	8.327999319649837
ARMH4	3.600187480000166	0.13312029501213352
C9orf40	5.725085271127566	5.89050988410188
RRP7A	7.036332358953227	8.067538587522312
CRISPLD1	0.5936501392849216	0.11424501678308961
HABP4	3.258189914758483	5.018325325375485
CTDSPL2	8.734785894400748	8.258864620449994
LHFPL1	0.21348076674731187	0.05138679584197284
TNFSF13B	11.727808971940952	9.878577669164018
EXOC5	8.257091874564816	9.570918048489217
F8	6.591460386930692	1.6834304001800962
ZNF143	9.400198855461726	9.116854265002052
TMOD1	1.5230326727414523	2.974914329457578
NPTXR	2.4502827691943	1.501302912960474
DEPDC1B	1.6093040287659905	8.385310697462078
CBX6	9.68622809015614	4.923257869140143
ME2	10.152637710011245	9.10695983313232
DLEU7	5.154544579723171	0.2500970695356577
AMER2	0.7485956529461721	10.57114238743634
PEMT	3.3640264428051974	1.359953799131598
PRR32	0.08703650235565762	0
RNF6	8.589900189217502	9.640843109382201
CCNB2	3.1318323267025066	7.810134499888878
AFF2	6.138248574282089	6.237187067784497
HEXB	10.138575062333247	9.43052734862004
R3HCC1	7.255120433710304	4.617209201989542
YY1	11.088896090006557	11.2918165120959
PALM	1.3832817391098955	11.211175277047975
ZWINT	1.9817703909366116	8.117990459792166
SLC35D2	5.078839363527719	8.717317824385376
LDHAL6B	0.26796363417837915	0.8839090737903921
NRDE2	8.654201477308131	7.9154564617908
GLCE	3.669659180022996	6.193991397861573
ATP8A2	1.749350245625487	4.823185897979625
MED31	7.332832754989407	7.711466598720305
UBQLN1	10.346142269379191	9.8273845609421
GAREM1	2.0229502671401858	2.3063555239339903
COPS2	8.370236621980474	8.400359590343587
MIEF2	6.134029716725331	7.486562616847074
PEX2	8.392747060767627	7.8517181423207
MYLK2	0.17726089562638545	0
POLR2E	10.23891050952246	8.118354829582682
SMIM29	9.087779837875585	7.087914113392976
CCDC85C	4.963082032946665	2.222871533065337
FAM151B	4.994447068163392	5.3668005267422485
LRMDA	3.569492346764635	5.672926721008849
ZC2HC1A	2.4785824094139626	3.158359722196254
TAB1	5.3960324247685385	7.441236180449941
ZBTB7C	1.0777713637873978	0.2234029710306111
CCDC152	1.4342138183432505	1.6249521411256589
FOXS1	0.06963821758553164	0.11835568308482734
PDSS1	3.906383518249308	5.893012484818209
BCL2L1	8.22472838871131	8.997121999238923
MOK	5.772643907234409	2.2439811090672745
USP22	10.715279046983849	10.228470354684216
RIOK1	5.546568843720829	8.915176518043241
MTREX	7.188754074001938	8.705015439878029
MGAT3	4.33975719099706	0.3095912238976494
HSD17B3	0.28464545256809937	0
MIEF1	6.645801220932906	8.771037441867522
SACS	5.233140538827712	5.93556565637546
PKIA	2.524405881040911	0.0811453040447274
ZNF22	4.19122160084145	7.266855219981667
KIZ	8.891872800619728	7.743212394394307
S1PR4	11.805737317838528	10.178000014711266
NCLN	9.885717106615006	10.317010046421982
ANXA11	12.920554198659259	12.81773294153997
ZFHX4	1.0426884339647138	0.5949279626143853
GLP1R	0.41154343385745557	0.22518603826073422
DBX1	0.16098525730518495	0.05308410987032074
DRC3	3.5538490830836396	2.1457260976129815
HIPK3	12.288245509899236	10.36244731852071
RPS19BP1	9.224011377123778	5.476806474054315
ITPR3	4.846117461147197	6.595901077335068
TMEM167A	10.382695872315013	9.208017835042307
CLVS1	0.9274344885680941	0.475625556577965
TEX10	5.451490080388372	7.65416979310274
TBC1D8B	4.046133562346992	6.221658876703439
SLC25A18	1.435240816944992	2.202244124170448
HAPLN1	0.35870478051225224	0.025570597251561727
RIOK3	10.309187465324316	12.3211604903496
C8orf74	0.31903128385096674	0
KCTD12	9.911904562410601	13.695698581140316
ACOD1	0.4355571968563531	10.102283391480883
CLN5	7.828967301925428	10.396108368470756
SMAD6	1.3439891658771705	2.0047367777070915
ARMC1	4.585514208770016	7.428984361609634
OVOL2	0.23141057740011559	0.21538853796665863
VCAN	5.9380797781928365	6.212616377156823
GRIN3A	2.6286555231902278	2.3629495392386035
ATP6V1E1	10.758148193107202	11.245588276991425
MORC4	3.6701240007684603	0.6200210987773428
FBXL3	10.550840851626837	11.076805060762775
PRXL2A	2.573736200480345	3.3469155788026095
SLTM	9.953749480321893	9.63656190273332
MGME1	7.977791113468523	5.242687571671738
FBXO15	1.4373347392397717	0.17971938215636274
APBA3	8.313464325362256	7.871714159365572
SERPINE3	0.971903943487433	0.07211206185007792
NFIL3	11.781962762223943	10.197542316294719
COL15A1	1.1958171057283842	3.920853226116511
SOX17	0.10747011898105274	0.18201414620475712
VBP1	8.442305567719734	8.926985440750602
FLII	12.139612771245377	11.831623971454379
PET117	2.291146035110367	0.5424409383831423
BBOX1	0.19971131935478229	0
LAMP5	0.4957001999237466	0.3953156223141735
XKR9	1.7500314972528532	0.02570593371184196
TJP3	2.078895416971101	6.310267404859967
TECPR2	11.78410505163456	7.343613149694216
A1CF	0.47569075989476073	0.39951271673700545
NPC1	7.872896765281448	9.850130501597878
PSMF1	9.918727311058703	7.552684217509
NEDD9	12.00736976952345	12.197656311814578
IL13RA2	0.050573697831133385	0.027753771765374972
BCL2L13	8.199583770078895	9.436473114225326
METTL21C	0.13098361744625664	1.3869175891541758
LUZP2	0.8499430642930095	0.05709438142863675
PAG1	10.416060633890007	12.641097113422598
SNPH	2.5129102746646037	0.02326216160156249
ABCC10	6.541995482880604	6.32222468346149
CAPRIN1	9.96142016421724	11.211579329419173
ASPH	9.72049168700662	7.010557311860227
PHKA1	0.868377355101693	4.915666868822235
TMEM38B	4.555115838993664	10.012902635115148
SDCBP2	5.4381894774360715	0.7569031219506366
ZNF24	10.860892637314496	8.547130897873474
PSMC1	9.791151618478828	9.208373653972673
BARX1	0.1329345998171308	0
SLC10A2	0.44412790312547357	0.23906858649164775
OXCT1	4.557031339703337	8.278167661664952
TXN	10.86929968412644	12.647544822657858
SEC11C	5.675982846911399	10.522636485359586
IL17D	0.6456723717163356	0.10098379519983763
SECISBP2L	9.143731716763352	9.728297216172198
GGACT	2.1296677429170874	2.197364034218602
MICAL3	4.271654215686441	4.907865328890054
SLC26A8	7.77598582413668	4.932953442535549
PTGER2	5.811911733144532	9.249189913440372
KCTD4	0.7678785234106781	1.0310031286337047
SLITRK5	2.041298120985605	0.2179397963855006
ATP11A	11.227876230658651	11.656782245164491
JSRP1	6.1863168018705075	0.20342743531216367
CDH7	1.5955465603859722	0.021233180049634377
SLC25A47	0.6111436891981399	3.8767447311248495
NFIC	9.560551061128333	10.744069403832096
MINPP1	2.7045355040202472	5.833283148898002
SNX21	4.693158008979126	6.11695939892289
ANKS6	3.0810193457663355	3.534120477527063
TFAM	7.878581147018052	6.7901770066547185
TPGS2	6.97933562976984	5.819667567808357
SUB1	10.732797092425903	10.67897446189482
ZSWIM3	4.803067600292413	6.518739989428595
API5	8.041800753360619	10.770195072782457
ATG2B	9.193716421473308	8.826794120486932
PLTP	3.510421729770807	4.582182717637363
KLF12	5.343907301965744	5.460715903874231
HERC1	10.5351595695367	11.59285459849096
ALKBH5	9.860468772746938	10.3778276159654
ZDHHC15	1.0031492170418284	2.2127226435251943
OXGR1	0.1714535102250363	0.02449258679835807
CFAP95	0.13711839825519312	0
PPP1R3C	0.0370500077325127	0.0761139389669387
PLA2G12B	0.21712447007569624	0
IL1RAPL1	0.2853676317563171	0.11369337346323978
COMMD6	8.14790151919834	7.8237303158032665
DRG2	5.953695534845337	6.877200717765164
GRID1	1.4121862059446175	0.24678336849645227
ZBTB33	7.185624430862208	9.020803210801343
RPS6KA5	10.494187864421283	8.896890515003575
KCTD20	10.496572337997005	12.384057015918534
NINJ1	13.448091265890367	10.276868534109818
RTL5	3.9547752861045486	6.018902535898318
PCIF1	10.233983749335323	10.364931613647396
ADGRG4	0.2604679436192699	0.020727240035474468
THSD1	1.8704279728639783	4.839105864061735
ZNF367	2.838395005817238	6.536984073974624
VPS36	7.807715107915203	9.5079833655958
ZNF335	8.890822472715627	9.929565093157025
MYOF	3.5521321269533193	4.6515139750010475
SNX30	8.071543847518114	6.6242253969714975
CAPSL	0.14226372085807418	0.8403927815886957
RAB39B	6.549107512920952	0.6584437993495785
NAP1L3	1.8053507394115367	0.9842701235816429
HMGB3	3.4216236610314876	6.505152477214205
MMP9	12.307573932666726	15.903941291234135
RANBP3	9.623144260093651	9.490009215767113
VPS13A	6.667703805007391	8.45461052137482
PLA2G4F	0.43373745477070974	1.3269738347455946
TRAPPC13	6.798230583170112	7.80745360634143
ZNF318	7.441633487940303	6.46268205561558
IL13RA1	12.19433419545646	10.254671958687526
FJX1	0.35902822585178923	0.3004925522389809
CKAP2	6.136455027087331	5.1873740645706095
GLRX5	6.798732100158878	6.534934325612396
MC4R	0.10123909932560028	0
AK7	0.7983336351158234	1.5937713526928805
UQCC2	4.224508909585126	5.468590434699212
WT1	0.5459931113140056	0.04106099269259345
SLC4A11	0.7727770809357534	2.3466520988100923
TMX3	7.659750638330479	10.244333154225117
DAAM2	7.224696222142025	3.3253227040278754
PPP1R13B	4.742716175283204	6.321760670073787
HAUS2	5.6279169364621655	6.901841593537658
BMS1	4.745515562540219	8.522135129553844
SUGT1	6.4847219987561155	9.702462515783816
ZSWIM7	5.360929486532742	3.9524345085965193
GZMK	4.2230130170874505	0.4278198158040565
RADX	2.721156212786043	0.9392665874189016
ACR	0.24951134717934298	0.024518204562838614
ARSB	7.968212473491692	9.339829830951565
RMC1	8.985870806389457	10.362046396197425
CCSER2	8.828362276994605	8.829961450736802
SUPT3H	3.077807025009431	6.72410324070066
NECAB3	3.75787850748993	2.6056678329747256
MBNL2	4.50356792374972	10.847997518307634
CENPK	3.4522380802271035	4.21038960398178
GOLGA5	8.491540615460414	9.001047880849097
TRMU	7.20331597963491	5.303958525019988
MMUT	7.1029704153486195	6.880406455115567
GPR65	10.814166911198132	9.445452099579349
TRAM2	6.178114866390237	8.24553046154863
AIPL1	0.673678000661165	2.2998383679503167
RRAS2	2.91281772606885	3.7889778136215724
TMEM260	8.37059063282502	8.246724741511226
REEP3	7.807580972990571	11.43451566869983
SIK1	4.8927053106188465	11.382003638812765
STK38	11.115578410136715	12.843120183160941
ZIC2	0.19169614775808355	0
RNLS	2.558181120687966	1.9389818671001984
SYN1	2.8228683113176327	6.847197345305036
GNG7	8.393208159871131	2.682641803160499
CDH20	0.4974616296490607	0
ZIC5	0.29024739320079646	0.07914165348573766
BTBD9	7.97841077245607	9.385546309428266
HSF2BP	0.43912432477652147	0.45684033964929116
LNX2	5.36375723590124	6.78922561299531
TLL2	1.2044603613000686	0.1521062930366985
YJU2	6.9997473016350265	6.874243620517788
GSX1	0.09236578580950625	0
PDX1	0.230207178441744	0
POLR1D	8.678001790762533	9.03185200530489
GNA15	7.546218060590764	7.610209395846247
SKOR1	1.4509993694762124	0.14364174629529128
DNMT3L	0.12536539704730404	3.916601087228724
PDZD2	3.164361934398015	3.900302755726782
SPON1	2.1299146276104253	1.8120322593048974
ELK1	7.170335458594355	7.909161467219316
PTPN2	8.753149093440456	8.632455406655495
LIG4	8.357265184396134	6.046517430781462
NRBF2	12.067499359116477	8.435112139983447
PGK2	0.27750405869169775	0
DYDC1	0.030238420296445575	0
SAFB	10.960822410803244	10.922667270404064
GALC	9.550781396373084	9.652178359928918
CD83	7.923167709519419	4.867087334571842
CORO2B	0.7754865495098087	1.1043010820712993
CLYBL	2.792107803236457	3.3386531431560376
UXT	8.009831176812014	6.674481745446205
AIRE	0.9290767338777802	0.5159086426281657
MADD	8.148066326074076	10.29597773261955
ITGBL1	0.6535569441665992	0.0920134622311178
TBC1D22B	6.343205099475396	7.333162216480128
E2F1	2.7620772126186863	6.76113626517134
ELOVL5	12.653147953751176	8.75061015479235
TNKS2	10.200778438703983	10.788661931868155
FOXB1	0.3751491534693786	0.04571388324195454
SULF1	0.6542127530764562	0.4048401423847317
PXMP4	4.565536463189426	8.058925796714691
TIMP1	10.51764009673362	1.0520258722370888
GCHFR	4.314872592414223	1.2357834591683146
GRAMD4	6.947677762123762	6.745073270581336
PFKL	8.908026007246823	8.779272481762968
CCNH	8.763227171784342	6.699668091931891
CA12	2.8893174364945096	1.039576128341526
CHMP4B	10.822550638674372	11.319138287573871
KCNK5	3.158618884152913	2.665360654528703
ZMYM3	4.653867320950894	7.5227025806425125
CRTAC1	0.25454282320759875	6.120820367244451
TCTE1	0.7544209585694244	0.11278098205941853
FBXO39	1.7011942146171704	0.8155027402914925
SUPT20H	10.466948996173919	11.062530085543012
L3MBTL1	5.275909921672256	2.449057770880816
HMGA1	8.120759957816848	8.199577928224487
CELSR1	3.032112718582587	4.910240307444903
NATD1	10.606071904186289	7.260319801121231
CPD	12.72026150339468	12.68278495104782
RNF8	3.9230111819268565	7.977331366462809
DHTKD1	9.584486477324182	1.873980730421458
MYO1E	3.18420972259247	4.265651504953488
BDKRB1	0.22682345553860728	0.5525492953691842
PHLPP1	8.547828325921701	6.518030232906419
RANGAP1	7.024788659874005	8.477854276450179
CENPQ	4.1302119983628165	7.0538157521124
CDCA4	5.130568585574832	8.321040969970008
ZSWIM6	10.223891462837754	10.133773925419899
MAMDC2	0.6709721264164592	0.37168867038466513
RUNX2	9.74674585921967	10.399693373072402
CYP26C1	1.2617406769756576	2.5453149017563845
WARS1	11.148764975854695	8.010321075915494
RASSF4	5.113713525263375	8.680575992509558
ITGA2	1.753169306650804	4.083307182806285
CDH19	0.3896342168431155	0.06426667978624775
CFAP410	5.704508403048064	7.339351678090352
MYO1D	3.2746958279279297	9.628725312050495
RAD23B	10.700386173645347	9.334329180433016
SAFB2	10.474699686233054	11.200644732551043
LRRC3	4.228632848974148	2.560093815462321
PIK3AP1	12.064485795800106	11.114342288412118
LMX1B	0.9815994495031198	0.12870385804958395
TSPEAR	5.521458911702549	0.3898233054788532
IP6K3	0.1591913631083649	2.449694307886677
RAB8B	11.724213449982312	12.2437581220756
EIF6	8.492731363497697	9.011386963111555
ITGB1BP2	2.0676515733074234	2.179925802972414
CPN1	0.06177270967750518	0.3087038280059537
POLR2M	6.25956836230498	8.018699956657153
BID	12.373032673979017	10.348412097409298
B3GAT2	2.9128226718456673	3.453013928743692
C18orf21	6.973717720313183	4.365949173517137
CXCR3	3.1871259427259875	4.740260083602856
SAYSD1	5.284248484475787	3.167167354326598
DAPK1	9.53449455387646	7.128671948845315
DLK2	1.2661320558600861	0.21240866546490583
ANKRD2	2.284228126639007	0.4109584511471709
UBE2G2	7.8564245345822075	8.835181153010256
PCNA	7.364370005346588	9.429028331282405
INSR	5.565889310621312	10.821127670375903
C8orf34	1.120237679901382	0.29420131881352224
ARIH1	10.390260982532332	11.515491070587943
APBB1IP	12.58582485042122	12.43696837547776
KCTD1	1.7695439841302336	3.698476760079875
BLMH	4.227354492468989	7.7555128934705095
CDS2	11.400122679758132	12.92971057406846
FGFBP3	1.4408823507896744	0.9236284490310638
PTTG1IP	11.859678430000756	10.818965150978068
CRISP2	1.0546787304389993	0.15503303707000507
PROKR2	2.867500724193457	0.2815837797461469
SLC39A6	8.531096992418671	6.690387185160328
KAT6B	8.097562693366926	8.551455444832856
TIMP3	1.215705270317791	3.4465190058043667
CA3	0.6254752152286691	1.1746564945561166
SLX9	4.723958341521573	8.253000710196645
PLCB2	12.786599486409916	11.83305096820055
CRELD2	7.347864403377697	7.6148620900894635
KDM4B	11.897858674191678	8.730681110039711
HNF4G	0.23940534734261176	0.23468552669966342
ZBTB14	5.897640568931582	7.570906206349167
ZNF830	7.832680215123078	8.02856904680989
SNX5	7.160512154588055	8.786849907183422
NSRP1	8.269947834651184	8.803351386700145
POFUT2	9.088379159107124	8.61149365664748
LGMN	3.502982493512232	7.018899949821609
JMY	6.049667324180016	6.838398850427577
BPNT2	6.629667102747814	8.825003052071505
TKTL1	5.206810082844739	1.6008069803529805
GALR1	1.0444210889028693	0
PKHD1	0.689415667210979	0.025184470408003385
GDNF	0.5238710252311852	0.14415590690687577
RBIS	6.107690552220996	5.943693263333176
ZNF521	1.9628315192335788	1.778967855307146
GLRX	10.89862739730447	12.661659234110259
UGGT2	2.525118995780293	2.5040960305693583
IMPACT	5.9305123669466715	8.162838007603687
SERINC5	8.817135980497682	9.851795773801417
FAM50A	8.608530517942205	8.820391317677293
CELF5	1.6064409639004302	1.446553469870028
NXN	2.354036865206647	8.780524061538372
COMMD7	5.982226905645146	8.549116955409419
PARVB	4.4486710192761265	6.924323525374529
STAU2	8.162210003883777	3.3016880574118534
PAK5	0.21429663016907807	0
PCBP3	6.272981951239908	2.709991206495492
CBLN2	0.37817925032208466	0.05178794411954134
PLXNA3	5.324271013546915	2.8438906572158977
NIPBL	11.588424284311314	11.50365026434408
PIGG	8.949679337932976	5.716182135385909
ITGA11	1.571625244345568	0.44169468393977757
VAV1	11.759725029266752	11.934266975669493
TEFM	4.4156993888320315	3.309813182073093
C13orf42	1.107514936554564	0
CCNK	10.049578815836846	9.280948353062701
BANF2	0.14087748327541363	0
NBEA	3.717722821936495	1.7068829336696738
CTSZ	11.73128300506107	10.384707527792077
GID4	6.775629048884578	6.765656285269111
LGSN	3.084245131558066	0
UBL4A	6.575576144299737	7.750425899230403
CLBA1	4.1598671054404015	2.4864069068251986
TTC19	5.980952988630152	5.9347829546160815
SLC29A1	6.013222170573767	6.1214716136742915
SETDB2	6.4681507335435064	6.298416780151131
SLC10A3	8.149496013268578	8.223139773776367
HACD3	3.9298947706006837	5.405937753550152
SETD3	8.807988481476524	9.99365038552714
ZNF711	1.9181670090616285	0.23493749071288444
TSTD2	5.434676746314559	8.627807790281599
TMPRSS2	0.5662780126415885	0.5848098254192927
MBP	12.887973910546549	11.855760991713412
RAB9B	0.5173286223932076	0
BRINP1	0.21017299262076533	0
TOP1	10.981822729092057	10.576692241255888
ZC3H7B	5.646460461455015	6.373178776942852
AP2B1	9.999214096709261	10.564407733820797
PLPPR1	0.2505050209005755	0
MSL3	10.968846597450069	8.090436105740029
RCBTB1	7.895474241935706	5.325617994142744
CKMT2	0.4426908459799142	0
SKA3	1.9556888988066394	5.4484686238902675
TEF	5.201052314108498	5.248532375761439
NCBP1	6.8808801346626565	9.120473879853984
CINP	8.356152545122841	5.910812434194651
PRNP	6.721525589524303	6.17947896133091
TOB2	8.487933420419697	9.32587817004608
MRPL57	5.242538984507066	7.761655066378029
PHF5A	8.472867654112678	8.00221363307295
PRND	0.920075776703536	0.2181228662829224
REC114	0.2545596837713156	1.762441841868967
MICU2	8.898868816274474	9.803300708271887
RASSF2	14.307034044606587	12.40279542692165
POLR3H	4.4893111666306025	4.876162578768469
TTC7B	6.074731208595356	10.098214857798622
GRPEL1	7.789809211355947	8.047788402102835
TBC1D21	0.07968524951760556	0
SLC2A9	5.680759917673814	6.758120462011207
FGF9	1.4496631021329167	0.20937936651015462
NFS1	6.320137849557351	7.046940631457047
ADGRE1	8.462610894213158	9.446143276696029
ALG5	4.949170836035801	6.6496818417233365
NPTN	10.52780566642424	11.249825145708185
ANXA1	10.544365426421741	15.020956408185064
OSMR	3.1147211075914294	0.659958716813508
CSDC2	0.6901581318080982	0.16242614010032327
DHX15	9.503178878930457	10.333961317740386
PMM1	7.733612896065183	5.403091065194583
SDHAF4	3.858268083354089	3.8623188341441783
FOLH1	0.19490732412295345	0
IL7	0.8404566468515414	0.6558360880216294
GPR68	4.549685864710244	3.6961578884181354
MLIP	0.7555320082376045	0.1479896878261381
ZNF516	11.763603357933	11.417079870733309
EXOSC8	6.595804258994804	6.8216868225865195
DEGS2	1.922618212532366	0.7392277912724128
CHST9	0.5694094546408035	0
DESI1	8.066369078518775	8.049974929118708
KCNK13	0.4408326560139892	1.5092085778033288
MPI	4.934363099201499	6.008199774913264
HEY1	6.927137464675436	1.1244108172658325
TDP1	5.663921884644661	6.423203307797713
SHLD3	5.231207567003441	4.862658921756757
ZNF397	8.594893286816832	8.820190241839725
GCNT1	6.224763529642476	11.47032368136402
XRCC6	10.051994880935501	6.343348744533038
ATG10	5.3423015010500174	4.199310102849286
CPZ	0.08966535494510218	0.09730828327667164
DNAJA1	11.464208697334776	11.466758005909238
ROMO1	6.668048421661777	6.271944813154914
LCA5L	1.8938702912860201	0.35445520459979835
PCSK5	4.871440648305757	0.4445127313870218
RBM39	12.653835351272457	12.118682888747855
RASGRF2	3.433941200800002	2.4794065052071477
TMEM241	2.2926389922973907	5.747369385061087
STK32B	0.8842923853619024	0.06450584223354466
ENOX1	0.8664033192309251	0.23335517952327567
GNA11	3.6271521767521806	7.211648962941162
SLC35B2	6.511053306972241	8.23813504841248
CALB1	2.1765932274522886	0.06393112174736218
ZNF25	5.741660499335344	0.9606889872994793
CCDC122	3.003206942002263	2.0064465849698148
ATP5PF	8.082630842166248	9.5641249308308
LACC1	4.246241709093524	4.659437412070892
BTBD2	7.862974038483019	7.244798724493988
LAMP1	11.55281800685411	11.672720564766527
CYB5R4	11.666968521228966	11.409499988347036
MARCHF5	9.272864063547582	8.480309874490391
MSX1	1.0808181694622236	0.07930430519893215
NECAB1	2.102027306197593	0.04442386036105255
GRTP1	1.5054526953547833	2.7139727095039126
CYTL1	1.1924939012241675	0.07339954313828001
IPMK	10.938037367532527	10.708572845290378
TLE1	5.169563993793843	7.165842660378419
CHUK	9.385820881105143	9.324976526695139
TRMT44	4.632725301809107	6.245944404481052
THEG	0.1083755584216326	0.050499655508336294
CCT6B	3.8241179806802688	1.7924445460439546
SGTB	8.797986278131745	3.4893179035319166
DCUN1D2	7.256158311660551	7.106782447078122
EVL	8.226185204808694	5.904120125595646
SPATC1L	3.0273358172868807	0.18992756584159884
ME1	1.2746005178887805	1.153482113480804
GEM	0.7889661043023305	3.0151078541231238
LSS	5.241137963664674	5.392212843976438
GOLPH3	10.08662233987965	10.86464817244097
FEM1B	8.44697030497145	7.714577041528473
TBC1D14	12.068985321272079	11.410284973017774
SVIP	6.971976497100792	9.245012936793811
MATK	5.02145188148416	5.8406243731265945
TMCO3	10.090576487165414	9.384295891795517
ANKRD34B	5.396299871543006	0.573487770228877
MAT1A	0.10329821451962339	0
ELP2	6.998543905668068	8.151350338393447
ZBTB10	4.18524040467811	4.546225846419869
DNAJC24	4.052904213426398	5.248511950767962
SNU13	8.149396945080724	7.978292869868354
PRIM2	4.172928446859691	6.80889269961541
ACTBL2	0.1247845179648372	0.04505478968143051
PML	10.086064422761677	8.33052289113201
NUDT12	0.8283415987394102	2.1934843592622806
SFRP5	0.9205722847948707	0.8681839844422748
ASB6	8.767776002490136	8.318184706849815
CPEB3	7.2358300496179355	5.086966132156927
TFDP1	9.365032688297172	11.56936197753958
LDHC	0.6409461442155846	3.9925862569532184
GPBP1	11.064223269928055	10.599415175311373
MMP16	0.6395472525776785	0.14309322963865745
HSCB	3.922531129613269	5.302121043172749
GAS1	0.9089761461102759	0.29969969148627046
RHBDL3	0.5384005386649531	1.4626635358944786
FGD3	13.292985097586204	11.972513729367815
EXOC6	9.286164831405946	10.3537011193151
SPDEF	1.8444701244343913	0.06142218228120165
CHEK2	2.8708463740288876	5.73748047479466
POU3F2	0.42277224915311284	0.22194686911477407
TLR7	3.222670342003965	8.154102033315269
DRD5	0.15413407090403367	0.02323284189305262
PRDM14	0.3389764235087258	0.4334140493106788
ZC3H13	9.944719411536887	9.423252356856112
MRAP2	0.6522678681302306	0.39296521614926494
LDB2	0.6714214239292616	0.29717643865376236
ZNF451	8.082644023086047	8.49839217037292
FABP5	3.451109924213453	8.258280122856602
PRPSAP2	6.593863094380903	7.763388014681086
RPL10L	0.14314101571506516	0
ACTR10	9.169243743355578	10.071895180162283
FTCD	0.5914511975848348	0.052477370055767594
XPO4	4.9057976756892225	7.290752533512833
BICC1	0.9362579713999926	0.412388741889078
RFK	5.684794743376717	8.71146646497896
CHST3	0.44223881106281876	5.612398763694411
MARVELD1	2.5389748240158236	7.486912219606194
DMAC1	4.471993772379233	5.482627891659204
MSH3	6.606087880974129	7.212514499502516
INVS	5.669256283348976	5.880701295502891
ACP1	6.443080850412663	7.871858466698732
MYCBP2	9.944287494909196	11.413206112995669
MYO1F	15.181523947503685	14.007359049999204
HMX1	0.04650886936904958	0
HLCS	3.4018159547693463	8.434758013641627
GSKIP	8.728985408399314	8.384456560403423
LGR4	1.7671888712758788	5.4275201296624145
ADARB1	5.336173941519989	2.4442716064739236
ADGRA3	2.0920438865370645	1.9142289521469118
HOGA1	0.944490101285386	0.438641607173228
LANCL3	2.249897984209971	1.0587834877416464
PDP1	7.349622913928921	4.478407044570245
MTMR6	10.463247762047853	11.431104151319749
BTRC	5.777630863390926	7.777581682193194
TRPA1	0.364880010663881	0.024735091458125653
KTN1	8.537350864725818	6.414334709016084
RPS10	10.359794658495424	10.774760891592969
MAGED1	4.6276628082438185	3.5327196417124873
KDM5A	11.380875701496826	10.791352645903608
MPHOSPH8	10.111886964599854	6.6026889359816865
SMC2	3.8121689435838833	7.65403778112404
OR9Q1	0.3939134204748718	0
PSPC1	9.156074916647608	9.092969186590233
WDFY2	9.671552926049573	11.285960759500776
PRDM1	9.572488872283017	5.221812378568313
PTGDR2	5.404615822279351	0.5571165726536859
TRIM44	6.390304767230934	6.973656231360842
TMEM259	11.045328775941499	9.68167205765888
TPO	0.7126464141847662	0
OSBP	8.969163275267778	10.17974325777703
CDH17	0.3593653230415157	1.002057368685884
CD226	5.393868256612143	4.613291462219645
C4orf19	2.6301310924383263	5.151848359913983
DNTT	0.6152916851563728	3.703979768791935
EXOC1	9.547891858488867	10.026455040646924
RNF125	6.6886716380005735	7.187680731382818
LMO7	4.0087105984105404	1.6530622855103405
TLE2	2.3877354271998423	2.530728044836966
CD180	3.192538239548764	6.7456836742817705
IQCH	1.1423839319143336	0.631919829162465
IQSEC3	1.475489117902643	0.3818121684239337
NUDT3	10.143185238481061	8.885488217474261
IL7R	7.801652113467717	4.874885445285253
DUSP14	2.798552181564037	1.4369649300408502
PIGN	6.37180463636981	8.94987438203264
PAQR8	4.732626091426343	4.090929708809508
FAM171A1	1.8489047804948613	1.627753023587726
LIG3	7.168707514445705	8.611991242310015
GLYATL3	0.2276636308309407	0.19013713669119706
CD109	2.4059695318764365	1.3801564362726433
C12orf4	5.734910661351991	7.474679817671276
NSMAF	9.871867992151925	7.501567075356364
COX7C	7.412851933598268	8.744175837291003
SUSD3	6.144931557762507	8.355923274485315
CEP162	6.7529936829275945	6.076065506873949
INCENP	6.385636453209459	9.150720014626609
RGS7BP	0.3542946603087341	0.8476471302593674
PUDP	4.950813354527686	0
KCNE1	6.9238494655528	0
NALF2	0.27455400239569683	0
DEPP1	0.7957849134031827	0.8433613786538274
COMT	5.5400409178895	7.467532726060409
COL6A1	2.180439955034847	1.3353028389472652
TBC1D19	2.0366155943976887	2.8330057326896454
MORN4	1.0092175997401285	0.3946753038619465
SLF1	7.659078080575252	4.835931816011342
UBAC1	8.844307255716759	6.588257491037033
COL4A5	0.47040071759023167	1.3578012908564674
COX5A	7.215558530757635	8.837199604349472
GSTO1	8.497556660099146	6.694505204225387
CCNO	0.2095599632429713	8.652042075765046
MRPL54	6.5456106305187864	5.6333831825659155
MRPL45	3.715692104866146	6.861707562090033
PRLR	1.0762364604137564	1.1614327700168139
MTDH	8.78765839872434	10.468078087249964
DOHH	2.8516630706983905	6.070273523109903
PRR5L	8.312242075865694	9.835588475094392
BLOC1S2	10.092096229722836	8.893392056416767
SPATS1	0.4618481001196383	1.015511141868892
OLIG2	3.750382337287729	0.024218279280928103
NLK	6.443887974429349	8.430074927499039
ZNF558	5.398017393480877	1.9153243752713451
OLIG1	7.145142274384099	0
KCNA5	0.24912206320610267	0.048022179867647154
CCDC77	5.877277121406476	6.7017696608506725
TFF3	3.2779196759281755	0.04447070444645464
RUNX1T1	1.049739516294432	0.7140462959930786
KIF6	1.1156851630212015	0.03303642951380696
ARVCF	2.674174595040855	4.555342054269289
UBTD1	8.426287926516833	8.53791564692089
ARHGAP23	2.166991437776991	9.754801648328623
COMTD1	4.346712640254907	7.816387630020033
COMMD9	7.1585173572072085	4.8965015872792454
ALKAL2	0.30459332856565846	0.022757953072701752
ADAMTS10	3.7373266512571397	9.45243057556295
UMODL1	0.9196982888243088	0.10680364134207485
AVPI1	2.0631286762989753	2.7141655125006316
RRP12	11.031232251199201	4.962483427153069
LHX3	0.5290983511434441	0.11385223898281598
ALDH1A2	6.081066234315307	1.4786922281277621
PPARGC1A	0.6118594293372115	0.7867000010412588
TRAPPC12	9.265986890812373	8.156626453305089
ZFP91	9.901849195412336	10.173610017375529
PACSIN1	2.0396097388014773	2.5801261290171866
GRB7	0.5204162809771686	1.2291183975151918
NR6A1	8.019833224557134	4.897530251666747
TANGO2	10.240573474676408	7.384782909546899
GLYAT	0.09715303511346084	0.47035728928593384
RAB33A	4.60212303465994	0.9039227147164154
ZNF280C	3.4447600873197866	6.257792632218831
MYDGF	5.001415945842289	6.753992327749809
SRSF3	10.863536687850383	11.22301523878944
SLC6A13	2.8491420608184725	6.48514156749302
ADI1	8.523614845402092	4.8542046373166174
PRMT3	5.52055734169987	6.254399478521121
FILIP1	0.9517195621654666	3.6178590039993255
AIFM1	5.903125649302344	6.78631420452409
GPR63	0.9303558252555554	0.12666444670360258
PDE4A	4.739516483423915	6.074895243177965
MFAP5	0.8379087826757422	0.5881009655495195
CYP39A1	0.19273271428745123	5.030580911944123
NEO1	4.109509580166274	1.730805600339787
STOM	8.96372827024389	9.438144643103996
RCAN1	5.787329817211734	7.111786103633047
HARBI1	5.026631493828281	5.4365659852247274
ACACA	4.455731890791689	7.68482293434569
OR5I1	0.08040349003444867	0.4271572521961131
TTC17	9.408422395003932	9.28942827725733
CAMK4	5.230144559621791	0.7908435678263941
SYK	12.509817329416434	13.724834896245849
SLIT2	0.6721181031983373	0.28505809625316586
IBTK	5.133612091479254	10.407393885487073
USP25	10.220434737851669	11.359537876024936
SLC46A3	7.522667646693334	5.493080887460556
ALLC	0.11747425179780502	0
WNT7A	1.7446964094257345	0.02331698044665294
CDC37	10.325463701336396	10.092548328441223
POMP	8.960435547614834	9.290753868300282
SNTG2	0.5330670977430757	0.10506053281073682
SLC24A3	4.847342264807195	4.352534404945708
ASRGL1	5.72969063708917	5.477286886482594
TNFSF11	0.6338922819841712	0.6278212556902713
SELENOP	1.8497291360711015	10.397025846458227
CHL1	0.7371670744292658	0.28192367898239656
MAFB	7.923504702255429	4.99199702937722
LPIN3	1.082279052561647	0.1415832892877085
TRMT2A	6.33304088916331	8.040059741828408
TPP2	8.120843476486803	9.32233045348909
CSTF2T	7.586681072075919	9.197424628011062
PCGF5	9.804091943474562	9.028855600388367
CLEC4E	11.824403862798519	12.425365744959775
ELP4	5.120185348726586	3.6523575456437998
SPIN1	6.534126800578984	10.182197437349965
EFCAB11	4.912187376956154	4.1492246344629535
POP1	2.983217750349635	3.813792576509136
COLEC11	0.212096029662627	0.7315780264522408
ARHGAP19	9.694852015364802	9.432104984135483
CHD6	6.846696184665644	8.0645676459148
SECISBP2	9.89772329938193	8.536180186744058
DDX39A	8.587833158928666	9.225252557392709
ATP7B	5.560967971093515	2.3571952365133533
RIMKLB	5.8682021520317855	0.22601762226938196
ERICH5	0.1736027841813445	1.3177015702547217
ETV6	10.90806111084987	10.561141534284932
NDUFS4	3.7134966869743034	8.415834003363095
RIN3	11.953694646852231	13.100031204043344
RANBP1	5.514118690510751	6.577536562851108
KRTAP8-1	0.1012666378257197	0
CLEC1A	5.752956542194286	4.816453136316333
SLPI	9.371292914196172	12.804936937970835
KRTAP7-1	0.024038578003715484	0
KRTAP11-1	0.07917426274610793	0
HMG20A	6.164679416985717	8.628019862721738
MRPS28	4.246574551814153	4.92202714618528
DPCD	1.340823021005842	6.7900284225219005
SOD1	7.045659618802893	9.150524488459078
STARD4	4.593272450302642	7.10982348306152
SLCO5A1	2.414669735841842	1.432334817257436
CLEC9A	6.834160478197825	5.319940574086927
DOP1B	8.992724197248487	10.979821732002213
ADGRE5	14.26594760823713	13.567726467859044
ADAMTSL2	0.42843494081049144	0.7706845737101053
LRP6	4.737133778288112	7.788676513632576
GNPNAT1	3.5734863296371153	5.567335628523227
RNASEH1	6.775476251716557	6.149854522219168
EPPIN	0.44473991910424443	0
UBL7	9.055844342295435	9.300822044220515
POLL	5.208967932991365	6.960066981788173
ZDHHC8	5.026902537953239	4.823610697271093
DYNC1LI1	10.875564217984623	10.022343332478961
GPR82	3.138091139037557	2.317283575127428
TGS1	7.361315340800219	7.80425047699882
COX7B	9.041184175999652	8.867161216630933
TMEM18	5.679875502640935	6.9630416110684665
PCSK1	0.5868443091834411	0.16295838288793177
ZNF706	7.280210066440582	9.332393845873321
CCDC188	0.3763667983639318	0
HIRA	9.568023239599087	8.453805725384397
COL27A1	1.9179893701778994	4.20009872599573
DNTTIP1	10.60662147458628	8.576236414151166
RPS7	10.25088279022499	10.272511329237004
LIPI	0.14049475820302434	0.06565639405075317
DAD1	9.531986836117131	7.548614484535795
ABTB2	6.513522393909084	10.468604052317794
SYDE1	0.4497678201453467	1.573439718293293
PRMT2	10.4385058458208	3.5344866025062234
AARS2	4.281284051878962	5.20300433921667
YWHAZ	13.722853479317031	13.57632145759979
FTSJ1	5.686885309718689	6.868648600509799
OXA1L	9.329875876883792	8.638742720236245
GDF3	0.26235384365347475	1.8393273605274294
SMIM10L1	5.315063467548551	5.4925632394156585
C3orf20	2.682166744515553	3.2034942782591775
GABARAPL1	11.930939494438883	7.346357295427946
CCDC105	0.12909857083232884	0
FAM172A	8.042180908740644	8.13469670955781
KCNIP4	0.3572319208083113	0.7057046652698351
OR10V1	0.09806410238511357	0.17691128545539925
EBP	6.03667125860689	8.324214278534845
ARHGAP1	10.316788902607458	10.38301723333235
MSGN1	0.1339133353373675	0.1727563371041853
UBE2C	5.798748288827305	6.7516915057037235
MOCOS	0.9893289283419849	10.577430814808416
FAM204A	8.45870116842856	7.247769975643488
SMC6	7.062891680094022	8.675713783446179
LRP10	14.199619646398185	11.534531997968916
ASB9	0.786669254050429	0
DMGDH	0.9107017712378189	0.022532688866538413
CEP85L	8.911430793171975	9.37905239777176
DGCR8	6.552418776758907	7.5395513853575675
NETO1	0.6795554192904188	0.023160868972859017
REM2	9.487269274042708	1.5004147997922448
ASB11	0.6138606624583828	0.5241574271286239
DEPDC7	1.8651496776431156	2.73381758195523
ZCWPW2	2.726838181726789	1.0678357663596154
FBXW4	6.225593213311013	7.997206409299682
TNNC2	1.0095539329961234	0.36854738472882714
CHRNA9	0.41828881846190025	0.7553125504564168
BRD3	9.659280039391712	10.5586010359392
SLC6A11	0.5074625977697366	0.020418380768055588
ZSWIM1	6.17131663369891	5.046658519344406
UFD1	10.15153766650013	9.432229637138606
CSE1L	7.329258141315994	7.869356448632325
CMYA5	2.309648471618011	1.5231446180028987
PATL1	10.670197191029146	9.59008037765779
HOPX	4.8262420860721305	7.589724120792802
PIGA	7.977625801390404	7.6181950188223215
ZRANB1	9.998077122871875	9.933679286592696
CNDP2	8.289651473208451	8.522598709155394
NEUROD2	1.415632378115973	0
GOLGA7B	3.101376183395572	0.6292477214797205
PLPP1	1.9961383413516989	2.086487069058892
TMEM98	1.0795309348422182	1.4417429969861975
ENPP5	1.6079427295242048	6.600518910180368
WRN	5.588674834438865	9.560318123918895
SUSD5	0.8191263310122059	0.16290949294701032
TMEFF1	0.22459415654936218	1.7550194134795212
PDCD11	5.857507358790325	6.790411265824402
PDE3B	10.384060392996508	8.325290029052006
ALG11	7.657258228925496	6.017915158411089
CYP1A2	0.9052904460383474	0.023182330167602367
LCA5	0.5778493729961088	2.3274113766493776
PLCL2	10.175417120457768	11.449776600636504
ATG12	9.643347578932998	9.629009160537127
TMEM245	5.503532413106273	7.942322811235331
SLC27A2	2.3930098185545603	3.6170837450048583
VEGFD	0.2491471909553001	0.6192574338586645
SEL1L3	6.583942368461926	0.84845831139660155
NUP58	10.120681793019623	9.320174125250587
STAU1	10.5383442950002	9.517537710958221
CLCN4	7.735348645499356	9.336712486018207
ERG	2.870184814379589	7.723721838212874
HSP90AB1	9.093873150720604	12.212537147483529
KLF4	7.5295303560490625	7.1548560076637235
MAGOHB	3.6991402490616103	4.50118110887128
SH3YL1	5.342384398471345	5.315072458595809
RPL30	11.445541163132788	10.511306707733208
PRRX2	0.14111635973544073	0.18745305445603655
CDC45	1.561257629342449	8.35315276368983
N4BP2L2	11.375708135444302	9.993321970218489
IREB2	9.635471486262318	10.287342482476348
TCP11L1	6.548518493851617	5.012681895602955
TEX43	0.017700563809094516	0.07372033262711941
RAD18	5.83633428085517	5.756067160028262
CDC6	4.247428017441256	6.984830318044674
FOXE1	1.0331806693452539	0.04948746002211584
SLC7A13	0.1893541690534835	0.10891362728678852
ZNF518B	8.784620974630872	6.105567110840499
MED27	6.135201443994712	5.799772396479308
ADGRV1	3.2945895856709604	2.6057683336743027
GIPC1	3.847530918116772	7.324253169195624
CA13	2.479657626055851	2.5883259581368705
RIBC1	2.8319947242441534	3.7460116810150916
EIF3A	9.941944762178212	10.734135484991777
PSMD3	7.90294850691765	8.720076154670002
FSBP	1.8054054053362303	2.106786835357115
MS4A3	5.064660982921144	6.267350477113596
CNDP1	1.211045743847831	0.4120504722404089
ITGA9	3.188847115716088	2.619198480773998
TMEM64	4.888410201884111	5.098206763750903
SOX3	0.11691570290525093	0.023326554139170837
DUSP9	0.1697926014731932	0.6847181709001612
COMMD8	7.634183986979955	9.153004776583321
C15orf61	3.2690506431218407	4.505844810031867
ARPC5L	7.148372506051201	8.399010580188385
PPCDC	10.5774985384959	8.953668921816998
TSPYL4	7.021767091236987	5.506628865551159
PNCK	1.0953209341806884	0.9998900419641544
TRPM2	6.764115409764666	13.269190736267545
SLCO4A1	2.6839514881742015	7.890848583491905
GFRAL	0.12601237788426065	0
NIPAL2	4.181606383464058	0.23345052337005895
PLIN2	6.551189510837841	10.844066763722248
OR7C2	0.06396293947972079	0.4120287583504198
SLAIN2	9.7755558478282	10.648658645707545
CLEC4D	9.077047066697665	12.795587271211597
PCDH20	0.14090665085225362	0
LRRC1	2.533172564505019	6.231831327428274
ISLR	0.2044365424060886	0.5793080608507976
PRMT5	8.64700033100044	6.068128954784377
IKZF3	5.9491779537297935	6.143122660904658
HCN4	0.4827094330064851	0.07746429778122046
YBX3	9.308331532437803	7.81647815478747
[truncated: 13,666 more rows]
