# Supplementary material for: Human and mouse neutrophils share core transcriptional programs in both homeostatic and inflamed contexts
Source: Nat Commun. 2023 Dec 8;14:8133. doi: 10.1038/s41467-023-43573-9 (PMC10709367; doi:10.1038/s41467-023-43573-9)
Supplement: Supplementary file 8 — Source Data [file 41467_2023_43573_MOESM8_ESM.zip › Figure 2/source-data_Figure2a_3.csv]

symbol	hs_avg	mm_avg	label	color
MT-ND1	12.952818836216904	11.086860740294197		grey70
MT-ND2	12.722641765657205	10.02428344299064		grey70
MT-CO1	13.404952544745994	14.225993452066174		grey70
MT-CO2	12.803187856463527	9.93719345769416		grey70
MT-ATP6	12.526607310576944	9.060087708439877		grey70
MT-CO3	13.094521188684045	10.09774635558751		grey70
MT-ND3	10.92505294134116	6.322086042624508		grey70
MT-ND4L	9.6990970663804	6.870961221086588		grey70
MT-ND4	13.437330361992268	11.601099858659234		grey70
MT-ND5	11.580538014910733	10.968352006591626		grey70
MT-ND6	6.9594488215741555	6.51218508517692		grey70
MT-CYB	12.729734217496109	11.89453476098433		grey70
USP9Y	3.510862927184508	0.09017637060983368		grey70
KDM5D	3.0338004230317117	4.20670753717166		grey70
ZFY	3.27848984857926	9.406398569697549		grey70
DDX3Y	5.769522195062256	4.031773232441052		grey70
TMSB4Y	0.9278992471794429	15.857666818420325		grey70
PARP4	10.937097388578662	10.739592133171875		grey70
MIPEP	2.3615183808070705	6.025337946427653		grey70
KATNAL1	3.551008020451088	3.641492621071005		grey70
CCNA1	1.5619607866676901	0.8405633595718726		grey70
USPL1	8.482470509230536	8.752642022012665		grey70
HSPH1	5.522745909627753	6.36161256141172		grey70
NUFIP1	2.9037249959175786	5.0796784059678926		grey70
KPNA3	7.628235034310987	7.921935488790277		grey70
CRYL1	4.8741051531689426	5.057232573511906		grey70
CDX2	0.24269015260323193	0		grey70
PAN3	11.52316947706748	10.932896057860239		grey70
CAB39L	6.208246471913906	7.804573493652008		grey70
SLC25A15	3.22772691201338	4.1637911552553994		grey70
DNAJC15	4.842942601622926	7.161259262169038		grey70
GPR12	0.49143244120681057	0.877620099791941		grey70
GTF2F2	7.525997336647587	6.621042734284081		grey70
WASF3	0.5471863651972124	0.024565913503314014		grey70
POSTN	0.2439996332476895	1.4059169032499668		grey70
SERP2	0.42420435655186867	0.2549100662288897		grey70
FNDC3A	9.24385654101355	10.020935806040583		grey70
LHFPL6	0.7454808204997698	1.814543725854033		grey70
AKAP11	7.069745386385911	8.476359548280394		grey70
MZT1	5.17393388036551	8.293661202550467		grey70
ADRA1D	0.19901048222728207	0		grey70
PROSER1	6.589760666328298	8.174537354300298		grey70
RSPO4	0.4791803498674914	0.09111644713447645		grey70
ANGPT4	1.629663574999922	0.6776361366882901		grey70
KL	2.327680128638181	0.051678239415851514		grey70
SHLD1	4.716524407207733	6.331933078820566		grey70
TMX4	12.044306452903413	11.084906003611081		grey70
PCDH8	0.7218626676188735	0.4153292791330129		grey70
PIBF1	6.114266213584284	7.549762122775192		grey70
SLX4IP	6.633097756528006	6.14878870886772		grey70
NKX2-2	0.06256455334475579	0		grey70
BMP2	3.8054056175619717	1.7541137992785183		grey70
PDYN	0.46107419650497006	0		grey70
BORA	3.598617297757336	5.515955849107485		grey70
FAM110A	8.312655330732907	7.539710720117135		grey70
INSM1	0.27091103559437846	0.22274422953300665		grey70
KLHL1	0.19812798108371615	0.03751297390447439		grey70
BTBD3	4.184452744184647	1.9277147057953237		grey70
GTF3A	8.58269796138614	6.803458512303219		grey70
CNMD	0.09603283969755244	0.6730730163360281		grey70
NKX2-4	0.17255234024465405	0		grey70
TMEM230	8.732436977817816	7.647439512917144		grey70
B3GLCT	4.277237396164085	4.323879225168372		grey70
ELF1	12.083731975251142	10.46245716699459		grey70
PCSK2	0.3770964625262653	0.17364485112524183		grey70
SCEL	0.12278567613741494	2.458201534842987		grey70
CST8	0.15738843439383637	0		grey70
ISM1	1.3550595934348741	0.13653170545207552		grey70
FLRT3	0.3791852940620236	0.8452510102705085		grey70
SYNDIG1	0.1609038668613016	0		grey70
HAO1	0.09558877705162983	0.39813412565276196		grey70
TSC22D1	5.698653267661023	7.247949571674519		grey70
XRN2	11.188487345888863	9.193932345458885		grey70
FREM2	1.04502570102649	0.6439433292086323		grey70
GPCPD1	12.73152012401361	12.068229697387485		grey70
TBC1D4	4.860682379927946	5.191357750227666		grey70
SNRPB2	7.614874796675255	7.424057543162804		grey70
CST7	10.613716268786982	4.7020051826530525		grey70
SPRY2	4.826765587893974	7.157106684022068		grey70
UFM1	8.366407703683985	8.047662294048433		grey70
APMAP	12.20232145852613	8.64825861153824		grey70
BFSP1	1.1556754762283523	1.004095218286822		grey70
DACH1	6.028605240107353	9.570331112911038		darkgreen
KLF5	7.819874690382718	9.35431886166268		grey70
DSTN	7.8933695097526035	12.230351983387955		grey70
CBY2	0.14401925990336512	0		grey70
STK35	9.369751181668375	8.919222148831345		grey70
TGDS	4.48375255920759	8.487050623777987		grey70
SCRT2	1.5537621645144735	0.024303177460197146		grey70
NCOA6	10.055054223382797	10.679354648852527		grey70
FLT1	5.984956876205188	5.055406711771308		grey70
CCT8L2	0.10888062335925851	0.4490556514346893		grey70
SPTLC3	1.6092690389405586	0		grey70
ACSS2	9.162455126860278	8.615253700579906		grey70
UBAC2	9.094646036774455	8.43467259536046		grey70
RFC3	4.352071348117837	5.1381838492794625		grey70
DCT	1.073051840002531	0.9988460732095643		grey70
POU4F1	0.4253513688178793	0.2649648175792287		grey70
TM9SF2	12.082540170656928	10.868474169764863		grey70
SLAIN1	4.192205802694816	6.803830481724281		grey70
SPATA13	11.012030561998388	11.51764562532409		grey70
MED15	10.52970130167045	9.781041608036285		grey70
TP53INP2	10.480798948335707	11.20576791228886		grey70
JAG1	7.214306305056431	7.15504733717062		grey70
TMPRSS15	0.26047239748595424	0		grey70
SLC23A2	9.369859400117914	7.857612793537252		grey70
NHLRC3	5.012765117226104	8.395600771862425		grey70
OSBP2	1.8556079338687137	0.38492236709598304		grey70
CXADR	1.2452051928100307	6.581024206026074		grey70
OLFM4	5.118739703546484	11.831620251798608		grey70
IPO5	5.939058945229145	7.756370759049814		grey70
TASP1	4.183226352893054	3.7888263611865978		grey70
NANP	2.479195349971629	4.236454322200338		grey70
RWDD2B	3.132608196072105	5.222010486333161		grey70
CTNNBL1	7.237623837025768	7.961904802674819		grey70
DIAPH3	1.2975410037250963	5.704100860971905		grey70
WFDC9	0.012871096426364505	0.024597161570800677		grey70
SOGA1	4.333957368865584	4.0836934183390285		grey70
VPREB3	1.1602267121999819	4.0604549542206225		grey70
SYN3	2.53490461908201	1.529564970668957		grey70
URB1	3.9844826377252915	4.97329914792644		grey70
PPP1R16B	5.984973647223718	6.914372735261982		grey70
KIAA1755	1.2021759939526733	0.04918118177677541		grey70
JAM2	1.2238856316866327	1.7173554464291834		grey70
DRG1	6.938072814837713	8.722486192908201		grey70
DHX35	4.7434764797183115	5.78787642305188		grey70
USP16	8.58935105926857	8.751803910783124		grey70
HORMAD2	0.5063548294621585	0.6412058958652666		grey70
FBXO7	8.876542438550116	7.816393048778572		grey70
PCDH17	1.1671528337018056	1.524453190349377		grey70
EDNRB	0.5827187930128094	2.309178786410022		grey70
TOX2	4.861721675994018	0.7391978988269682		grey70
CLDN17	0.012170474696004453	0		grey70
CYYR1	3.2425455534299137	0.3832143815458698		grey70
MRPS6	8.608116369251642	3.418776084257572		grey70
NCF4	13.606878887261907	12.627760965385827		grey70
USP12	6.773609257771882	9.424737407984113		grey70
KRTAP24-1	0.10698144234675547	0		grey70
EYA2	0.33250570032541066	2.138978193552268		grey70
SLC5A3	7.18738142846481	3.880079773129977		grey70
WBP4	7.536555274692662	8.631349762500507		grey70
CHAF1B	4.666725972045716	6.103484476089868		grey70
SERTM1	0.05117801585921738	0.1797681956521416		grey70
SOX21	0.19630117867902633	0.09082647731625702		grey70
SLC7A1	4.218116423221813	7.0359135097148595		grey70
SCAF4	8.271953532905274	9.061549315647294		grey70
SLC15A1	1.222978337687259	0.22430668279964214		grey70
SFI1	9.443337002170814	8.9790184713986		grey70
ELMO2	9.481552317075282	9.326608063365908		grey70
CCT8	7.581150416639254	9.55885068147906		grey70
FOXO1	9.735977246488625	6.628298416452755		grey70
COG3	8.742638075356169	9.1537671953347		grey70
LRCH1	6.685698902320021	8.879698971438929		grey70
NCAM2	0.6624315488732527	0.2946255902767655		grey70
GPR180	3.173412993956262	4.558476467589152		grey70
LTN1	9.318204423262607	9.276641472722657		grey70
CDADC1	7.2673401343130895	8.993165272944898		grey70
CACNA1I	3.0403180723524947	2.788431696950815		grey70
TGM2	2.961804162611635	9.851516905972435		grey70
ABCC4	3.6978278610596567	9.011661095269737		grey70
APP	7.962809354394199	12.468917825829225		grey70
RIPOR3	3.1628047605180316	1.9851332080896378		grey70
SPATA2	8.480102974725993	9.133787022850736		grey70
FAM83D	1.5507029715246496	4.324850479865635		grey70
SLC2A10	1.1179707974757689	0.4332212712503697		grey70
KCNB1	3.6596690720050935	2.426096532613842		grey70
KCNK15	0.13860920975533664	0		grey70
CDH22	0.5177951142476418	0.32223877074297186		grey70
RNF114	10.535559518223765	10.944521180937306		grey70
SLC35C2	9.061282159920449	9.799552146598002		grey70
TNRC6B	11.459067286374967	12.209830428498556		grey70
DIS3	8.30036323495467	5.782072910549047		grey70
PIK3IP1	8.41867073754726	5.966374161024581		grey70
MCAT	5.552260121866645	5.478494474939263		grey70
EDEM2	9.537193234109276	9.66222306354088		grey70
LIMK2	12.954946123128813	9.483424570450921		grey70
CLDN8	0.08475002069227167	0		grey70
C21orf140	0.6410180455995773	0.024837017222974586		grey70
NCOA3	10.270622680877125	11.546749115724374		grey70
COG6	5.528238641228547	8.337287317759188		grey70
SLC5A1	0.23867177585032182	0.17863367452038104		grey70
PRKX	6.897228195074227	8.932008307752005		grey70
HUNK	1.0885137920673489	3.800618542907301		grey70
C21orf91	8.521917220623104	9.346668719822706		grey70
ENTHD1	0.45929305492534944	0.35421714921339525		grey70
LIF	3.3689416860632284	3.0520825584672893		grey70
MORC3	10.702599984105117	11.203297189854196		grey70
MRPS31	5.800930657798625	5.112667576046469		grey70
FBLN1	1.0928001944385146	1.9026321173183405		grey70
MEDAG	1.3536468703698952	0.43336555638575397		grey70
AMELX	0.017271430228377644	0.111115950705184		grey70
COL4A2	1.4836927532194883	4.977140014867961		grey70
PAXBP1	7.136715737821213	9.686628999510207		grey70
MC3R	0.05566180568620002	0		grey70
BPI	7.144084425222708	0.707667343665157		grey70
PREX1	14.476885176120433	13.0436571434897		grey70
SHROOM2	2.1456793614157066	0.3984209424685731		grey70
STARD13	0.9684918030100873	0.6738628593229777		grey70
CBX7	10.4019360648908	8.31802158764951		grey70
C21orf62	2.5675893287608256	2.022416480515065		grey70
PNPLA3	0.7323006899474577	0.09167132216691382		grey70
ITSN1	4.937289807226869	7.612011445436615		grey70
EFCAB6	0.7802340962486339	0		grey70
PTGIS	1.426119564846869	0.8432823492679609		grey70
SLITRK6	0.15362176198592695	0.0999872841479559		grey70
PCDH9	2.9644369001194932	0.10895725386348895		grey70
HCCS	6.468041870080547	7.81535468340754		grey70
PLCB1	5.912469581823788	4.8628844301006975		grey70
TBC1D22A	9.736747843803268	9.130851302661009		grey70
DNAJC3	11.508120874715225	9.605333395345546		grey70
SRPX	0.2243776778859836	0.5339536581476457		grey70
CCDC169	0.9230888625361854	0.11667624449720296		grey70
GRPR	1.1403049346057423	0.10206711514290968		grey70
TMEM47	0.16309830338455067	0.24778576672825542		grey70
KLHL34	0.6772211512091227	0		grey70
ZBED4	7.026247759544491	9.164141185922238		grey70
PHF21B	0.42845648100815775	1.246718393253549		grey70
SMPX	0.09178921503755776	0.06612650244079332		grey70
CNKSR2	3.100385781652218	0.06927052433052099		grey70
ZMYM5	7.827716580633674	9.461314212370304		grey70
SOX1	0.3207879625357389	0		grey70
TEX26	0.231637937708566	0		grey70
UPK3A	2.88509534734931	0		grey70
MYO16	1.6796102200922869	0.3406830968266328		grey70
RPL3	10.950544669318267	10.191802120045043		grey70
CBLN4	0.26215092089315084	0.023228964756989094		grey70
ATP9A	5.168274830197495	2.2637367017022325		grey70
COL4A1	3.470115486364264	3.0729061874398216		grey70
RALY	11.247781915115153	10.722382414752806		grey70
GTSE1	3.851419291278948	5.741778477195242		grey70
CFAP61	0.7208293732528668	0.7974793150979539		grey70
EIF4ENIF1	8.169570007864737	10.092787880724496		grey70
IRS2	12.403604838088318	10.047393664944067		grey70
SNAI1	3.814347230662584	6.109768281065		grey70
CLDN10	2.3922208651582824	0.8916679505899288		grey70
ATP4B	0.142666222388308	0.18344872548696117		grey70
SLC17A9	4.000302665292178	8.28296002392856		grey70
STOML3	0.07893062737171755	0.18030481300248424		grey70
ANKRD10	8.959589930461961	6.986456410416171		grey70
WNT7B	0.9648450919802156	0.028961882642939932		grey70
OTC	0.04955163612687231	0		grey70
PPP1R3D	9.248581216205974	10.599307371098979		grey70
PFDN4	3.6873470617091915	5.550519458885454		grey70
NALF1	0.675966201687868	0.09742201130256536		grey70
PROZ	0.3424950880420728	3.6512839658667624		grey70
SAMM50	5.107711752337452	8.1182998588354		grey70
SYTL5	0.3909843142975709	0.07510247393507681		grey70
TMEM255B	3.956354654012839	0		grey70
PCID2	6.202759802690255	8.282598396440724		grey70
GLRA2	0.42126796738454786	0.036315825923566636		grey70
PSMA7	10.151923371219395	9.81612793853448		grey70
TTC38	6.9151137691700315	6.6791067161390805		grey70
CDH26	5.691803917235204	0.2895515804471134		grey70
ADGRG2	2.4618787855196933	0.21935047543963343		grey70
SLC25A17	5.100616902994688	7.805804834794491		grey70
ENTPD6	5.036703794151634	6.513046387535055		grey70
CLDN14	0.18171697526852826	0.05058490565452859		grey70
TRIOBP	11.130236719580621	11.769974368307198		grey70
KCNJ6	2.9995824723887226	0.17833838660147117		grey70
ATP5PO	8.487645883815945	8.511864531350435		grey70
PCCA	3.351279427789436	5.214302109038511		grey70
CHODL	0.6610049926948306	0.24489141860490318		grey70
TTLL12	7.4341956041055175	4.905807308843323		grey70
S100B	1.8551802761668192	0.30699091174550885		grey70
BACH1	12.909622589359948	11.777679452160415		grey70
PRR5	4.716548117386444	3.401444693659263		grey70
TUBGCP3	9.352740934273262	8.9968126671289		grey70
ETS2	11.220026019214902	11.739049749063453		grey70
RBBP8NL	0.11946523004286701	0.03641248769528678		grey70
DEPDC5	7.344277554357234	8.401909466208982		grey70
GID8	9.569719920987103	9.54511055022493		grey70
COL6A2	4.1754706637037655	1.3238973205659927		grey70
GRK1	0.46148773138190985	1.5648889260370804		grey70
PMEPA1	2.575822766722033	2.2444299118623765		grey70
OBI1	5.54567988364208	4.337889497939502		grey70
IDH3B	8.827442196992727	8.455238349881927		grey70
F10	0.23574364419645516	7.064869701920137		grey70
GPC5	0.3567096770660435	0.048804862368004576		grey70
UBL3	10.576118467584697	11.761769326839502		grey70
KCNJ15	12.896852129875548	0.1302869177920824		grey70
MCF2L	3.1575365232080177	8.98166170842745		grey70
VAPB	8.812647932118999	10.202713669196784		grey70
RAI2	2.585623974140742	0.7973256115594889		grey70
TSHZ2	2.9897469446647635	0.25064058593369865		grey70
VSTM2L	0.4735369222355997	0		grey70
CTPS2	3.2640764768600743	10.165311296919814		grey70
CRYZL1	6.543120933831298	8.490629132689293		grey70
EIF2S2	8.828684640945248	9.036906020901089		grey70
SOX18	0.26153857810215125	0.36585284807203083		grey70
ACSS1	6.826647810352162	6.19531844214725		grey70
S100G	0.023847192415970137	0.4631363875421965		grey70
RP2	11.219932232032876	10.254760469383974		grey70
N6AMT1	2.5645577787252245	3.9601763740351257		grey70
MBTPS2	3.2468712878972683	6.696735425282622		grey70
DOK5	0.26019540190339113	0.060572705185663565		grey70
NRIP1	6.787796506880697	5.63450563302523		grey70
B4GALT5	11.544249005787034	9.594692654162106		grey70
ZFP64	3.2849064152416183	4.3937166333490865		grey70
ADAMTS5	0.6778708237790141	4.200269929702649		grey70
TSR2	7.155042489532276	3.8998324059661105		grey70
RASA3	9.111374151272162	12.151515653826488		grey70
EFHC2	6.5742060122631685	0.10108290727175609		grey70
MED14	8.68562140865066	9.423590866746546		grey70
C2CD2	3.6944947890804025	6.141475570103712		grey70
ARL11	9.737649307784066	9.725197941239273		darkgreen
GPC6	0.46234353776763454	0.2389400774461326		grey70
UCKL1	5.227644988173323	9.525729891538262		grey70
CUL4A	8.233704943182433	9.375123321793215		grey70
BLCAP	9.048712474532778	9.531134220670186		grey70
ZBTB21	7.923386311144174	7.648806547415481		grey70
SALL4	1.1677600205843814	0.07421479583424473		grey70
CHST7	8.936756542805023	0.738340175804758		grey70
BMP7	1.0719904009275352	0.8957090093714234		grey70
USP27X	4.177682077339615	1.9039011433405468		grey70
CLCN5	4.628412447740852	7.041413145631911		grey70
CBR3	1.444588814186386	3.6051342956208607		grey70
TTI1	7.363541766120068	8.651222621987632		grey70
RUNX1	8.745839825489414	10.248952188667896		grey70
EBPL	6.116873292847351	3.9004619384951833		grey70
SCP2D1	0.048270700152166265	0		grey70
BHLHE23	0.16888945207733894	0		grey70
CDH4	2.6164360547268832	0.057241021393695156		grey70
FLT3	3.592649598432534	4.632731711427266		grey70
EVA1C	2.4249873552044723	0.13331952794449914		grey70
PTCHD1	1.143035817553368	0.6218877901490981		grey70
SYAP1	9.981223681791588	9.484143500340776		grey70
ARGLU1	11.304071115200511	10.31360505189444		grey70
FARP1	4.7995392101352765	6.62240777542412		grey70
CDKL5	8.430578189604585	4.056870699134779		grey70
CFAP298	5.572999495466764	3.9398801518624387		grey70
NDRG3	8.70081274011015	8.160965189627479		grey70
RPS21	8.402561085549332	9.692729488237056		grey70
DNAJC5	11.248418227016801	11.920721494373643		grey70
BTG3	3.022487025999778	5.158493062594856		grey70
TFAP2C	0.3750489815681117	0.15621193072651948		grey70
ERCC6L	1.6271918379368344	6.340153768185997		grey70
FAM216B	0.19711047690526298	0		grey70
SS18L1	7.184847849133613	7.277426528206635		grey70
SUMO3	7.449455569033246	8.68738086464517		grey70
NOP56	7.465677880887652	8.311489350238313		grey70
MRPL39	3.4549564824392323	6.963954782941238		grey70
NDP	0.14639009808893003	0.05947115635380965		grey70
DYNLT3	7.172616113718747	8.081077571197724		grey70
SAMSN1	10.288226227985025	11.294380939225789		grey70
AKAP4	0.1117222725628365	0.023075712545185364		grey70
AK3	5.933514346942978	7.978606962108549		grey70
ITM2B	15.614665087189499	14.13495483876071		darkgreen
MAOB	0.22266285763012014	1.271518437021509		grey70
SMIM11	4.627732611160839	6.526661381262149		grey70
TRIM13	7.748118589333473	4.8897282129113355		grey70
NFATC2	5.671995076593501	6.5576789551474395		grey70
SIM2	0.7840082283192183	0.13232030077491877		grey70
RCL1	4.273360752222863	4.261278205012382		grey70
DIP2C	2.0519265224297403	4.64240366783405		grey70
CLDN23	1.0445337950396802	0.39703457870525016		grey70
KCNRG	2.828913796652342	3.353424138848662		grey70
PPP1R3B	11.891995931646639	11.423276642533807		grey70
RNASEH2B	7.294916382051606	5.832099495369435		grey70
PDGFRL	0.372299812487582	1.40070672450699		grey70
RIPPLY3	1.0880191646498019	0.7666108721751089		grey70
RRP1B	4.891142480258731	7.275710590733959		grey70
JADE3	2.236904053642114	6.1839118119479934		grey70
TNKS	8.754267597542981	9.994274973481412		grey70
CDC37L1	6.937233422168013	9.766060050295367		grey70
NOVA1	1.1724192819824575	0.19277861617278405		grey70
PDXK	9.506566255165351	6.369671100269052		grey70
FOXR2	0.09308145299956412	0		grey70
SLC9A7	6.666382235929396	3.3819599839108268		grey70
KIAA2026	9.55475374872318	9.74367120121388		grey70
PIM3	11.462813448145319	6.647419270976966		grey70
TUBAL3	0.1038629779111193	0.0235606397411646		grey70
SYCP2	6.240778396625876	9.199089665089044		grey70
ADARB2	4.6569332923227815	1.4934246237101974		grey70
SLC1A1	0.5631813756878649	0.12297981378584011		grey70
MAGEH1	3.351757920170394	0.7336635525256554		grey70
DGKK	1.0144572963462903	0.06617719022066113		grey70
LONRF1	8.980290202883577	9.447542937858426		grey70
ECHDC3	6.102201688306382	2.8313628034811695		grey70
PLPP6	5.301276165734804	7.268907862558469		grey70
NUBPL	3.212076741092793	2.832795185610125		grey70
CNTLN	3.9901537839346015	5.693049804669858		grey70
DENND6B	3.444119520614885	4.788714871737185		grey70
CDC123	10.59679684306273	8.87799398207523		grey70
PIR	1.1677114060579088	3.0524869644931556		grey70
CSTB	9.947311646620776	8.624659440937874		grey70
RRP1	4.6290181358126175	9.355754112846274		grey70
TMEM215	0.1971756371193931	0.8097005289242378		grey70
SNX6	10.92881675356721	9.877801946444196		grey70
RANBP6	7.4379989511603855	8.368309546533744		grey70
LAMA5	3.4818782802909647	2.8319773956743997		grey70
MSRA	8.0459449610514	11.210246394025276		grey70
DMRTA1	0.3278935624994653	0.5401327189594303		grey70
ATXN10	5.475197617485592	11.52029109021108		grey70
HAUS6	6.844668459018345	6.8517974633952035		grey70
EDA2R	0.5066791403615486	0.3892141293273496		grey70
UCN3	0.06334148062441909	0		grey70
SEPHS1	4.892842316853588	7.410066284118314		grey70
CYSLTR1	9.426996242553429	4.378617323968886		grey70
FAM118A	7.284992053541834	5.114717689092966		grey70
AGPAT3	7.562525362070456	5.5607944882751825		grey70
ATP6AP2	11.011343099128943	10.406132614748595		grey70
SMU1	9.437116417750348	9.632092405096607		grey70
KLF6	14.00077679565783	13.071402945706163		grey70
ICE1	7.9017100674772225	9.9798610815155		grey70
PRSS55	0.49790037522071984	0.03391283535726348		grey70
SMC1B	0.8754378978810782	0.41276335956233695		grey70
TXNDC16	6.842486574276682	8.630000192379978		grey70
XKR5	0.8190821926340118	6.281309612122585		grey70
LSM14B	8.756465415823104	7.9781403459557865		grey70
ATP5F1C	8.359515924623446	10.263572502928579		grey70
PRSS51	1.3479302150733525	0		grey70
PRAG1	3.8831689697163942	3.2086729063069335		grey70
CERK	10.919786808775589	9.701553646580143		grey70
ADAMTS16	0.3403420677164252	0		grey70
PHACTR3	0.925128496969335	0.42552119384590925		grey70
PSIP1	9.671139678781428	9.64836424712498		grey70
GFRA2	1.5807870339867032	2.3914769542718064		grey70
PPP6R2	9.857587464225439	8.709323213737695		grey70
TRAPPC10	10.196557905383067	10.406524832893613		grey70
MRPL36	4.965060036267777	7.176466957314778		grey70
PTGDR	3.2254562466500816	4.438038644551525		grey70
SEC61A2	7.698856785320722	5.220412242280859		grey70
FASTKD3	4.0768958907934385	4.189362141330082		grey70
DLC1	2.5996678757960163	1.2909795321775093		grey70
FERMT2	1.3694822149024446	0.7612487996889317		grey70
ADCY2	1.3505636943483255	0.8243479360160306		grey70
TCEA2	5.681576378681745	6.611594305012284		grey70
APTX	6.906938589621741	7.473619001676854		grey70
PWP2	4.3042021861606266	5.729032364800078		grey70
ITIH2	1.0675932589445365	0.30205157671640326		grey70
MARCHF11	0.06423085059152285	0.04402501877890438		grey70
DYRK1A	11.273498822667928	10.754799433301294		grey70
FAM124A	0.8174930520081948	0.13735511128226216		grey70
MARCHF6	11.438787809090963	11.106515458559215		grey70
SLC16A2	1.0863897166037872	0.8162075162037323		grey70
ZAR1L	0.5056418998576026	0		grey70
DTD2	3.041896449086866	4.760309612367995		grey70
GATA5	0.1477268911321913	0		grey70
N4BP2L1	7.244904873577225	10.020344408318772		grey70
ZNF512B	3.935747715604722	7.338490855842224		grey70
PSMC6	9.23486603073924	9.167301044527042		grey70
SGCZ	0.4483476742375399	0		grey70
ZCCHC13	0.04774755088014826	0.07736171296190528		grey70
FGD1	0.37397097157178105	0.7976269226329619		grey70
LBP	0.18786399502306575	9.105130926336317		grey70
MFHAS1	4.91705460542125	5.066361693012957		grey70
PRR14L	10.091688206194586	10.418825461531947		grey70
FAM217B	8.895367671419606	10.262672338536484		grey70
PINX1	3.1474106293939963	3.6542288850662255		grey70
MAGED2	7.30200007055538	3.2222860625886645		grey70
NUDT5	9.91359310665889	6.926532020662803		grey70
RBL1	4.4349080409360875	8.335687036869203		grey70
RTL6	4.331773429807577	3.8140967126421907		grey70
FAM83F	2.946446561752042	1.6396394265217804		grey70
CNOT7	9.706825716652723	9.393425070814233		grey70
KLF8	3.039618061829511	4.95410333830333		grey70
PVALB	0.23538910133249008	0.06394210075508812		grey70
RFXAP	3.687637209685755	7.655518037375972		grey70
ROPN1L	8.62206540890881	3.728840576987771		grey70
TRPC4	0.2775551245344884	0.03387687298862991		grey70
CCDC3	0.31178733708005535	0.2787080468280549		grey70
LRRC9	0.47214605296426215	0.6428942231293578		grey70
RAB22A	9.646183894991514	9.608658141512558		grey70
ALG12	7.69158447989681	6.810298343316213		grey70
FGF16	0.11634988872220084	1.368653952681348		grey70
KIN	8.277431038534178	8.123786479548462		grey70
IRX4	0.17668572314028388	0		grey70
EDN3	0.6198153983348509	0.2534254756997655		grey70
HDAC8	4.30302396720021	4.723095479219582		grey70
UPF2	10.57626712775227	10.236036312101206		grey70
EGR3	8.820126376019985	5.754163655647112		grey70
SYNGR1	3.684938065584574	3.901457910733401		grey70
GPR137C	1.2712146465936793	7.134517715422779		grey70
EBF2	0.7693951310622585	0.02260598654794019		grey70
PRDM15	4.4645518352083045	7.917901883482007		grey70
PCNX4	8.945682878173601	3.3914545150834825		grey70
RPRD1B	8.165615462195724	9.220599241104619		grey70
SEMA5A	1.5141679281415066	1.1277187236631447		grey70
SEZ6L	1.4364036023797468	0		grey70
ACBD7	1.8747085037062288	0.038895082275964804		grey70
RPP38	5.6047525400995655	1.7408789869470775		grey70
PHF20	10.718865545109297	8.263801100885622		grey70
VPS37A	8.07724631068647	9.623229066823937		grey70
CCDC171	2.5409363772446376	4.5156578211976495		grey70
ITIH5	1.7127121152906621	8.78274172508875		grey70
MYO10	5.024330059007676	4.191807554662147		grey70
SIX1	0.44099085085724354	0.4775668032941396		grey70
F7	0.4852782260098791	2.835188036983075		grey70
PPP2R5E	8.487978552841748	9.350330718157169		grey70
STC1	0.5809488023507122	0.33585275612917614		grey70
UHRF2	8.119983268450296	8.553915423503664		grey70
TRIM35	5.849954084421621	8.501463729588503		grey70
FRMD4A	3.5197254245719853	5.338138687730879		grey70
RASL11A	4.755530332992061	0.6242253149205844		grey70
CPB2	1.4403244568849682	0.2047562028548346		grey70
MAK16	4.239890744728858	6.91586767534164		grey70
GGT7	4.465924559427851	0.6994323507926371		grey70
LCP1	15.919127036091579	16.05109470367482		darkgreen
LPL	1.6726462719565158	6.4399192170710275		grey70
MRC1	1.3166348103589023	4.294956498598457		grey70
SH3GL2	0.110904897525086	0.06546229465658585		grey70
HMBOX1	7.350742505843547	9.078259123121189		grey70
SAMD10	2.694791698267311	7.206473928427802		grey70
SIAH3	0.8771736656629411	0.6528607483083948		grey70
LURAP1L	0.3317350591382706	0.07940138902367072		grey70
PKNOX1	8.491384012792714	10.703172341415886		grey70
ARL5B	8.142542216193796	9.034884028164704		grey70
NALCN	1.3217656792038635	0.1485085737124935		grey70
IFT27	6.161455507997301	4.452543121528346		grey70
RNF38	10.333420786178317	11.418720821955214		grey70
CUBN	4.700490255923458	1.8958639559820147		grey70
L3HYPDH	4.078741407871457	0.7881296645239237		grey70
RBPJL	0.40398931094513196	0.4002834666017091		grey70
C14orf39	0.4038497467441782	0.46853054080322004		grey70
CMBL	1.4279442612170639	0.5983914963423814		grey70
CBS	6.178608318444122	1.8564614794327767		grey70
PDGFB	2.1167943251448214	3.105920345072832		grey70
SOX7	0.9731490287650311	0.38636062251158054		grey70
SDC4	1.9012840245092082	4.528458285929519		grey70
SLC18A1	2.0006660792411926	2.3676080580567644		grey70
SYS1	8.948079121863657	9.202431848306022		grey70
UPRT	4.452755641053794	4.264117273750699		grey70
MTRR	5.443846733884268	4.0151934308775		grey70
SIX6	0.08986783068878765	0.024488738965853882		grey70
TRDMT1	6.786166544919613	7.301902508970019		grey70
MPPED1	0.35969371673134226	0.10994021155644598		grey70
SIX4	0.8462032568213846	0.5622389648072219		grey70
GABRA5	0.28982284310693635	0.024596913161859628		grey70
NFX1	7.868761260504479	9.32349856491321		grey70
CCDC117	7.784218442956182	8.66517825989179		grey70
STX16	11.375172308099565	10.27572293399016		grey70
TEX30	4.895015397592362	5.538887791375525		grey70
GMDS	5.722116512440825	4.830945292915093		grey70
HDX	1.1704873410906549	0.13670223087274655		grey70
PPM1A	11.430831891676915	11.162329404825531		grey70
POGLUT2	0.9972157273403972	3.823175985026159		grey70
PARVG	12.28289556297678	11.582061953661293		grey70
PABPC5	0.14173477833267864	0		grey70
SLC10A1	1.7660206437818091	2.2984096525611877		grey70
EXOC2	6.732601847958921	9.944520608960575		grey70
C1QL3	0.928157718571144	0.04883728748767892		grey70
BIVM	3.4306683533268854	3.7529871641130716		grey70
C5orf49	0.06204018546279805	0		grey70
MINDY3	6.979739872796513	9.254466029134528		grey70
BRWD3	10.725779968010258	9.424400851970782		grey70
NUP155	6.840671314694576	8.533187616582142		grey70
SMARCA2	10.604056799863697	10.907126278947134		grey70
GAS6	1.8864745575858026	1.914555044385862		grey70
ARMC3	0.766646996544113	6.080433100956801		grey70
FUT10	4.68673808312019	1.8501724185089194		grey70
PCNX1	11.975239647438189	11.245748185107752		grey70
FAM50B	3.395912998359883	0.051835984391179576		grey70
EDA	1.5616601680196578	1.808282054924699		grey70
TTLL1	3.13721530126935	6.322425252252146		grey70
CRYAA	0.1497758604513754	0.1319113561404769		grey70
EEF1E1	3.5511852105532014	4.897203576691126		grey70
UNC5D	0.5710785562185395	0.04681984183720384		grey70
CHM	5.925777241834369	9.507108678578321		grey70
U2AF1	10.382648893194474	8.906185228619275		grey70
NUDT15	4.371002275503156	5.767198010591976		grey70
MED4	9.070070863734173	8.075089676718754		grey70
NPEPL1	10.455040816034689	8.108353544541563		grey70
BLOC1S5	5.634102007650261	5.4382065652508045		grey70
PIN4	5.211498515409233	5.98716420357329		grey70
RB1	9.296226645797072	9.801606032512657		grey70
RIBC2	0.45381034416340105	0		grey70
SGCG	0.11428107455089052	0		grey70
POF1B	0.46343259346243015	0		grey70
NSUN6	4.853222280272384	6.328774397160789		grey70
NELFCD	6.933111378205172	8.575596543048295		grey70
PKDREJ	1.4475302594981012	0.026564081380739537		grey70
RBM26	9.17040673914802	9.135828917570436		grey70
KLHL4	0.435076720430357	0.38813989917629366		grey70
ANKRD54	6.36412858489958	7.341427582606369		grey70
MSR1	2.43816442984564	5.993070712103495		grey70
SETD4	6.391555475549414	3.506796284363217		grey70
PIP4K2A	10.623291599894879	11.293099388265874		grey70
GPHB5	0.14247869430024163	0.28997521135083304		grey70
MNAT1	2.966763377713531	4.718446698530483		grey70
FBXL7	0.36216981062999065	0.18678007813009934		grey70
DCLK1	0.42158409628195076	0.36172448811483354		grey70
TMEM170B	9.826144213284843	11.042354166977875		grey70
CITED1	0.2966009629838641	0.07396711710351876		grey70
ANKRD33B	7.6689883555536165	11.286600513711274		grey70
CCDC177	0.5767966361076222	0.04919731860820204		grey70
TSPO	10.898557771420199	10.501436881017685		grey70
SPEF2	3.0135527883964324	3.780246162179223		grey70
C14orf28	6.0163957700767154	4.631958233650401		grey70
EFNB2	3.446784854820173	3.8201318033658356		grey70
NOX1	0.3436280565858969	0.9188152591437249		grey70
DPYSL2	5.041670103148977	5.385122747747813		grey70
DGKH	4.152171079520991	10.924301573047176		grey70
INPP5J	1.6851106640566276	6.022144669570035		grey70
KDM1B	9.991789474895704	7.309935721115247		grey70
TUBB1	3.5048308597631035	4.989931625557537		grey70
MALRD1	0.4972246347222259	0		grey70
ATP5F1E	11.145254514490198	9.403499072037784		grey70
COLEC12	2.6358633726620546	2.768820133964787		grey70
SLC19A1	11.643717094082104	3.7323869635045406		grey70
PRELID3B	8.685128845608093	8.779665047156563		grey70
ABT1	8.617966057777675	7.3542485476826025		grey70
ST8SIA6	2.643611699752542	3.7915690632405377		grey70
MAGEE1	2.238624546406846	4.1291867676642		grey70
TCEAL9	0.9201615773112231	5.975511163146219		grey70
CHMP1B	11.991674910152847	9.938384323049496		grey70
GDF5	0.14073693727547865	0		grey70
BMP6	6.848180117342078	1.0695659253943606		grey70
IMPA2	10.847261546701638	9.512103947497852		grey70
GAD2	0.29018876170909275	0.2020290289551852		grey70
PBDC1	5.057481834664751	6.897285999732788		grey70
CEP250	7.074958880222493	10.061722910521942		grey70
COL18A1	11.419283479732982	1.2103466231205253		grey70
TXNDC5	6.274569949169849	6.996770984070272		grey70
RTL3	0.0613824901518867	0.04618829707091299		grey70
TBX22	0.0720258371098731	0		grey70
RICTOR	12.404179213870444	9.963475996135788		grey70
ZNF322	6.8351420532111495	6.918239820138212		grey70
SLC25A37	15.171179468460025	11.552591515531134		grey70
DLGAP1	1.7399586751529612	1.324351714837515		grey70
NBDY	3.79063294254669	3.966216019839652		grey70
ARMH2	4.176870361191104	1.9252317275278956		grey70
DZIP1	1.8049255450207662	1.5141470131699089		grey70
DUSP4	3.0211127347970033	2.7374871506404186		grey70
FOXQ1	1.7945768776422244	5.394577343321376		grey70
RNF182	0.37134432841184417	0.03098700166049774		grey70
MKX	0.9707959740582397	0.6964662278108876		grey70
ZFYVE19	6.738834764542691	7.0267011973227484		grey70
SH3BGRL	10.584896637328564	8.907941586459513		grey70
ERI1	7.959229407705293	8.418471674687735		grey70
RPP40	1.3822864679914062	2.9053656771732252		grey70
GDF2	0.1317897874082921	0		grey70
TRMT2B	6.934943306492736	7.558420417057191		grey70
MBOAT4	1.8977463354864954	1.1034804903530135		grey70
RHOJ	0.24188455713414425	2.3190217771550614		grey70
EP300	12.091192714679147	12.649517822875541		grey70
DOCK5	13.433804265893903	12.276675831004185		grey70
SUCLA2	4.856570866163175	7.913803263224521		grey70
ODAD2	0.8854862628853998	0.20925736460218888		grey70
SOCS4	7.66688119832952	9.228219340166506		grey70
KCNH5	0.7412166379157048	0.8859000548126631		grey70
DEK	10.526161948016382	9.796641089247458		grey70
XKRX	0.6660507663592068	3.243208137292342		grey70
MAGEE2	0.11584575068474877	0.769079532613616		grey70
SUSD6	12.859780256300903	11.679076806851295		grey70
BMF	8.269557389232153	7.340021527295013		grey70
DNAJB7	1.1484833497601123	1.0962478856896642		grey70
RBX1	7.359582013693414	9.227181826774775		grey70
XK	2.5484556865256143	7.285687332313439		grey70
ZNF770	7.77854457119057	3.70781321717021		grey70
LEPROTL1	9.86719597995787	10.042599581312835		grey70
ARHGAP6	2.016353136244644	4.174590302402159		grey70
PLA2G3	0.16191614728312353	2.6934499279236106		grey70
ITGA8	0.8012394405826744	6.654264038603984		grey70
PATZ1	6.911791365982496	8.008996092845077		grey70
EGLN3	2.188666895875307	8.58730875050719		grey70
ADRA1A	0.7999670585771232	0.051389829488202636		grey70
STMND1	0.7302470058058105	0		grey70
FAM3B	3.7121446021738684	0.20905256191496727		grey70
GPR183	5.460466368107463	4.934012849974986		grey70
RAB31	12.555400551007503	11.679880800034635		darkgreen
SLC25A30	5.882879957966308	8.647219456873717		grey70
PLCXD3	0.6078106051100781	0		grey70
DUSP26	0.26327344372920475	0.12594842447978102		grey70
SHISAL1	0.8157390873482965	0.20524913983896184		grey70
SLC39A12	0.10241602544153633	0.06785723166271897		grey70
XPNPEP3	7.273443339456991	7.528079040736778		grey70
SPTSSA	4.955058740034612	7.619550649106956		grey70
NKX3-1	7.612577354546697	0.023104809867414172		grey70
FITM2	3.029074193931565	4.096212281431675		grey70
ATP6V1B2	13.701756918549917	12.256859374397859		darkgreen
FOS	14.890546861091758	13.023142322949452		grey70
TTPAL	8.383189667937184	8.749014195368026		grey70
THBS1	5.797891853598234	13.007162624469737		grey70
TPT1	14.105499386538709	12.869148974997698		grey70
PLEKHD1	2.1886512083511533	0.16303311247929453		grey70
ADAMTS1	1.9827780586465407	0.8523774170422354		grey70
ZNRF3	2.4910519386600845	2.9796519209032937		grey70
SERINC3	11.859545963279503	13.418349080585328		grey70
AQR	8.564677270129195	8.630906216704394		grey70
YES1	3.468141737478494	5.166833686593805		grey70
LTBP2	6.8168180600102835	1.9038231594759478		grey70
HIVEP1	9.77775801358757	10.614434971841659		grey70
KCTD9	7.112372803808242	7.825178645448958		grey70
PACSIN2	12.33086262471104	11.00307140561332		grey70
ZFR	9.315679779557385	10.042191341001066		grey70
ZFAND4	6.530459413161291	9.382626273109553		grey70
ABHD13	9.690213066576412	9.44205185632526		grey70
ESD	6.1703902068381655	9.929174754898522		grey70
PKIG	2.8375533535988238	6.174455129134878		grey70
MAPRE2	8.99167379337624	10.13134939991426		grey70
GFOD1	6.602408523903937	10.537517012041327		grey70
RNF170	5.930356585669188	7.779312168018353		grey70
NRSN1	0.3398934722315602	0		grey70
MIS18A	3.2211836256443678	7.522744535751431		grey70
HTR2A	0.29739996972296684	1.181378662439207		grey70
GJD2	0.4167227250313311	0		grey70
TDRD3	4.114203301851101	5.553469668606416		grey70
JARID2	11.470526477353495	9.526638911704334		grey70
WDR4	2.73799355692468	6.401626855928239		grey70
OCA2	0.1869839303172149	0.06784103399233576		grey70
LOXL2	4.742203468132013	2.575317135957606		grey70
MYO3A	0.45220307837137363	0		grey70
TLDC2	2.610169914942693	0.7862082541690034		grey70
ELOVL2	0.3834538883400237	1.4108406890436211		grey70
SPART	9.243742127857233	5.428426625386182		grey70
OSER1	11.530821364834699	9.590093852917887		grey70
TRIM27	10.436636232153978	8.66515066168482		grey70
JPH2	1.0175427476032206	0.4993552121197887		grey70
LZTS1	2.00888425833895	1.2194689410194204		grey70
SLC38A9	5.925080246142869	8.345472760648683		grey70
ISCA2	6.872729592803901	7.408325032956469		grey70
CDCA2	1.595507633356945	6.141338686489455		grey70
SRSF6	9.90410136388658	10.460411752406088		grey70
JDP2	10.618825090333873	10.403643455904898		grey70
AWAT2	0.19108264082864643	0.599632273416397		grey70
KLHL14	1.3635674623020515	2.4723743063244337		grey70
IFT52	6.597387799667178	8.312592324847046		grey70
EIF2AK4	6.002675123832406	6.209594270471316		grey70
PSMD10	7.175784294047764	7.99442250426572		grey70
MYBL2	2.6794940292615856	7.205411858135003		grey70
SPATA7	2.911548140112674	2.931006911191414		grey70
NDUFV3	6.8748480056456405	8.643436686951272		grey70
GABPA	9.097241645874627	9.610285672133868		grey70
EDN1	4.720447735600538	1.1614264938084433		grey70
ZDHHC2	8.366954670878771	2.679479101972191		grey70
STK24	11.000530011856453	11.869259729783264		grey70
GTSF1L	0.17422421667902563	0.2571377205978728		grey70
NRK	0.26074035959125946	0.0750397052029926		grey70
TRMT9B	2.0078247528562936	0.34396905813688583		grey70
SMIM13	4.8267236827038325	7.678914370292368		grey70
MSRB2	8.233724897534678	7.251364638080677		grey70
NDUFV2	8.254018138608405	8.510847785001609		grey70
RTCB	5.770133769263027	8.298952362599199		grey70
RBM24	0.3249239206996597	1.226889931744396		grey70
LRCH2	0.14247642235550212	0.15958867951691003		grey70
CLIC6	0.6103733413902611	0.011989615033198883		grey70
ELAVL2	0.9478481063782549	0.07671588454838803		grey70
OR13A1	0.707073164927999	0		grey70
OTOR	0.10235078734793776	0.049258750022169395		grey70
GABRB3	1.2241291866382469	0		grey70
MTMR7	3.294267703865607	2.3994755365817273		grey70
PIGP	3.418495157681868	4.43999635167763		grey70
SRXN1	10.696629255547172	7.084941955556124		grey70
DTD1	7.328577543259233	7.040016425089851		grey70
FUNDC1	6.005573128100097	7.816754808221943		grey70
CDH10	0.3118091923778122	0.09453617793437256		grey70
SSR1	10.709541979284321	10.710262732502922		grey70
RCBTB2	9.965594964396127	8.564061181069581		grey70
PTF1A	0.09746165965687444	0		grey70
MPPE1	11.658292663201149	10.391674195288779		grey70
OSBPL2	11.809820750352795	10.758243237425399		grey70
YWHAH	8.954395815947594	11.612188010074494		grey70
PCMTD1	10.890678952187217	9.79398965992531		grey70
KCNE2	1.030923095143575	0		grey70
GRHPR	7.1852265374297835	5.53433129375229		grey70
ASPHD2	6.209980206824981	0.09686919574114437		grey70
POU3F4	0.17014040991490753	0		grey70
SRRD	5.4412716209263685	6.636079144172693		grey70
GPX8	0.7178020954298517	0.5880073849730797		grey70
P2RY10	9.479641568488978	4.295749137382485		grey70
PROSER2	1.6431253727874637	2.1953098879861552		grey70
BNIP3L	11.738005038352474	11.817458903986775		darkgreen
TFIP11	9.563261759871324	9.895380423434588		grey70
ISL1	0.28252181974059615	0.13384171994591212		grey70
TOGARAM1	5.941511745152711	7.34350296544571		grey70
SLITRK1	0.27544311432143365	0		grey70
FOXF2	0.23408703294623803	0.10480395376846999		grey70
ALOX5AP	13.304422427914611	13.657058846541632		grey70
SOX4	4.5729616028831	4.870893138397309		grey70
ENKUR	1.209447842347652	1.545472631001248		grey70
EFNB1	4.135145952003232	5.348203527270682		grey70
ANKH	5.908281662711414	5.611536958608801		grey70
FGF14	0.9992979480370677	0		grey70
CDKAL1	4.598045790549881	5.180997832254763		grey70
CISD1	5.5228734030384095	4.243229971026399		grey70
TRPM6	9.366254560986267	0.2493462871904966		grey70
IFT88	6.985960330995168	3.952508596464608		grey70
KIF13B	7.055617538676991	9.607123064951022		grey70
DCDC2	0.43412394004049537	0.07472894132028789		grey70
TPST2	9.826747620235073	9.891861381890832		grey70
PPWD1	8.322708818836688	7.927570148116194		grey70
DNAJC1	7.275360873044532	7.892724888248505		grey70
DLG3	2.9369300797529925	2.8536789811668153		grey70
ID4	0.22139789300148074	0.353175683619524		grey70
DPH6	3.1175301350081024	4.227767752963812		grey70
CRYBB1	0.20354397296024407	0.8470886609550489		grey70
RUBCNL	11.581986350051073	8.54442111227531		grey70
SYNJ1	9.966622629469812	11.644066006443458		darkgreen
CRYBA4	0.1812487543149033	3.4442205486590947		grey70
SLC25A16	7.246072652492745	8.26703785947153		grey70
C15orf62	2.328057253266041	2.045223398606319		grey70
C1QTNF6	5.878657269995674	2.055739539439582		grey70
SPRED1	4.171429751972167	6.053781797805782		grey70
PHYHIPL	0.43102416240140967	0.0727157105555332		grey70
AP5M1	8.57015732770708	8.63957504238051		grey70
SSTR3	4.879277664864696	0.11652646383912606		grey70
TMTC4	3.6903585476445864	3.3608549292396845		grey70
TMPRSS6	0.6955644769536256	0.43116097797233127		grey70
FMN1	2.5129290226763104	2.1064259192443644		grey70
HOOK3	9.319093354655429	10.91789111522701		darkgreen
TMEM63C	5.544592520041824	0		grey70
ASCC1	6.898185624846759	6.232985960760215		grey70
ATPSCKMT	5.117312176062847	5.991162586344623		grey70
R3HDML	0.06536475325215456	0		grey70
RIMS4	0.3999917029224173	0.04955213614245989		grey70
FBXO4	3.1465396054622086	6.25141512838808		grey70
CELF4	0.9668241127024119	1.8819900688398183		grey70
INTS10	8.073951591173136	7.643667998928246		grey70
SGSM2	8.81520621445135	4.387525876055392		grey70
YTHDF1	8.959938859598546	9.308106761476926		grey70
SLC35F4	0.2916626292331231	0		grey70
BIRC7	0.5243601385553476	0.026383467912777715		grey70
FSIP1	2.4411655656071622	0.26851372761101		grey70
NPR3	2.4178364438909825	0.36930213616122204		grey70
EPSTI1	8.520056484758582	8.90183972912826		grey70
BMP4	0.31502276621185	0.8218630447515378		grey70
PAX5	3.2359382693120815	6.5692087240637695		grey70
GABRG3	0.8840915982192812	0		grey70
NKAIN4	0.13235959948609052	0.07915632982023217		grey70
RBM11	2.9785476189778004	2.6073710661625302		grey70
CXorf38	10.085282126713999	8.281749984442444		grey70
HSPA13	8.144222098188886	8.151547047072661		grey70
SRSF5	12.660829909370632	12.646156580972619		grey70
PSMG1	3.7160643528317947	5.572680255443798		grey70
TCEAL7	0.02542647528392779	0		grey70
TNFRSF19	1.451496902384174	2.3800560921091414		grey70
ARFGAP1	9.087327830519575	9.285803908258934		grey70
SPECC1L	8.224788317773685	8.093076017747645		grey70
RBP3	0.28864237868284376	0.047804911575375524		grey70
HSPB3	0.030722636426935734	0		grey70
ARHGAP12	7.4641020414866155	5.508733420095238		grey70
FST	0.5700977529335176	3.609606367371205		grey70
DCTN6	6.090157418313907	8.493114806652592		grey70
PRTG	0.8342701030205706	0.19181280094033903		grey70
SPIN4	2.913102500477773	0.9966690365299866		grey70
ANKFY1	9.796863730882507	11.305618156069379		grey70
RAB20	8.487748511382824	8.128309448691246		grey70
CARS2	11.081143561620987	7.533136049301073		grey70
BRWD1	9.588215747516466	9.578626076771197		grey70
MRPS30	5.560576851252723	6.710906896202128		grey70
RAD51	2.0338678990805397	5.332135263083498		grey70
OTUD6A	0.24280948031709848	0		grey70
AKAIN1	0.13737626637765663	1.1941242742777323		grey70
SLC14A2	1.2256073496842759	0.5647661111635589		grey70
PPP2R2A	10.028691893650766	9.111874711446474		grey70
THOC2	8.453107695810592	10.252222331256878		grey70
GHR	1.2623259720824107	1.32638945910967		grey70
FUT8	3.5372176679658995	7.983396296472049		grey70
TOLLIP	9.85183121589348	10.367491786359434		grey70
ADORA2A	9.461826856280242	3.6187612645254803		grey70
RALBP1	12.072508678539382	10.988997895054078		grey70
ZZEF1	11.193966799205114	11.392155825645359		grey70
UPB1	6.450434942348981	3.265967398746433		grey70
KIF13A	11.067210596673368	8.52748814028877		grey70
SS18	7.4077259319722115	9.943356340648215		grey70
ING1	9.563707871639513	10.4032313589386		grey70
MTRF1	6.3653198345658755	3.426571934416641		grey70
SNRPD3	8.208721790568626	8.147305449077361		grey70
ACTC1	0.4645492091756489	0.15845365665610078		grey70
NAA16	7.17047590558106	8.078763638553209		grey70
LRRC75B	5.184877922745759	5.441621026312855		grey70
CDH9	0.4352984955282286	0		grey70
BRSK2	1.3120848859923293	0.6566252589296769		grey70
CRK	10.45365943344955	10.819602161129163		grey70
TEKT1	0.34577069505451	0		grey70
UBE2D1	11.165673445365682	8.349560044525296		grey70
ERO1A	10.829249974268102	10.804678460231958		grey70
ADAMTS12	0.29592716901456756	0.2500074778460931		grey70
CHRNA4	0.5130141577536963	0.1460053567667556		grey70
PIMREG	0.575917905019485	5.031320434413127		grey70
RGCC	5.16590441153141	7.50732430217644		grey70
HMGN1	10.139659562427402	5.6459084409231775		grey70
GDF10	0.37818955936158877	0.10647066329145426		grey70
VWA8	4.919922838014327	6.876521102583152		grey70
ITM2A	5.301163491558536	2.1700512488774053		grey70
SPIDR	8.311022546696453	10.02681783301863		grey70
MKKS	7.3610434473307995	5.612759794564794		grey70
CAMKK1	9.475130380337866	7.172236589132427		grey70
NRP1	1.7847838128331492	7.296392999914901		grey70
MCIDAS	0.11045564373915018	0.8844116571212226		grey70
PELI2	11.065957263411548	9.42491387456675		grey70
EEF1A2	1.5329954928597433	0.02314161415238516		grey70
BEX3	2.571338242907521	4.575383002878686		grey70
NAA30	5.543327255886588	8.523171312402201		grey70
CLEC14A	0.2708938415652738	0.2590359407330762		grey70
PPDPF	6.734721690629481	6.310014986345287		grey70
SLITRK4	1.9668333005662806	0.08475206786933978		grey70
NAP1L2	1.6902840670453394	3.5875019328148254		grey70
PTK6	2.0887141442286037	0.43574502782200325		grey70
RGS6	0.9169748713438746	0.3499899303679224		grey70
HTATSF1	7.419145390057177	7.083137851905476		grey70
RAP2A	5.801009118039354	9.96745924607317		grey70
FNDC11	2.261319162719135	0.17004553759179755		grey70
LPAR6	6.2155239636026804	7.5596963131843165		grey70
PDRG1	6.089912351364261	6.169528773763463		grey70
C9orf85	4.908704087913406	7.164200432296157		grey70
NAXD	5.399018063092227	8.386911701016126		grey70
XKR7	3.7904955668086457	0.6450350567669291		grey70
SERPINA7	0.09167459385105568	0		grey70
CCM2L	2.0428174285773943	3.7747333968110413		grey70
CDH18	0.946961829411566	0.027713549461708693		grey70
SLC28A3	2.0556983882721394	1.9068921565328332		grey70
ANKRD12	11.301508595928347	10.489247377901888		grey70
P2RX1	10.733848523572366	7.143177359825857		grey70
GOLM2	10.787232351188765	2.874248233512266		grey70
TAFA5	0.22717045483173326	0.13213603915282462		grey70
GJA3	0.5273396334339192	0.01655504710544904		grey70
PLAGL2	8.564548273234793	10.018103113425859		grey70
GJB2	2.1948650007996497	0.5782069767455934		grey70
MAPK1	12.473423434957294	11.143879678556065		grey70
POFUT1	6.26459899492096	8.173735952563558		grey70
GJB6	6.119924544760021	0		grey70
FOXB2	0.08720121842477227	0		grey70
PGM5	5.617113488814788	0.4229038428388708		grey70
OR52B4	0.863306603443762	0.022427759931444913		grey70
KCNQ1	9.186195114694383	0.2827266950302263		grey70
C18orf25	9.935787118288976	9.415158682462987		grey70
MAPRE1	11.072195678451756	10.988948890985593		grey70
PSAT1	1.7115646412063852	5.821528231555321		grey70
WDR44	7.734181464430937	8.126437718922132		grey70
SMARCB1	7.2486157262584765	7.715412300695597		grey70
PITPNM3	3.3363803452065945	0.46822627363250646		grey70
ZMYM2	10.081143824758184	10.481477197243176		grey70
PROCR	2.342813149156317	1.6100020938022643		grey70
SKA1	1.7057741585088402	4.789973327462721		grey70
RAI14	1.0966601131523135	2.80914792459351		grey70
MMP24OS	9.212800006951419	6.600226677999301		grey70
IDNK	4.027902550973028	8.53422740629599		grey70
SHC4	1.1452099036984023	2.87855854702768		grey70
XKR6	2.578184700521688	0.9449428244432047		grey70
MMP24	2.4575338737646923	0.6361395688566265		grey70
GNRH1	4.5879343355239435	2.9853908504559667		grey70
FAM83C	0.20840437464859285	0.29185565270824876		grey70
TRIM21	10.777799235660797	7.861272050297959		grey70
RASEF	2.3633421760342617	0.06891995492137003		grey70
RPRD1A	8.82005025003861	8.181446918540924		grey70
PWWP3B	0.14159355130573617	0.39193537667450934		grey70
DSCAM	0.33204417183405904	2.7716752571039294		grey70
NMRK1	7.617361402297452	7.543022171589763		grey70
PLXDC2	11.132437569136046	2.693582374274478		grey70
BRS3	0.19294907770634834	0.05275164009258088		grey70
DSN1	7.0951022360852525	6.059627388341006		grey70
ASB12	0.23873111741440894	0		grey70
MTMR3	12.357613425415135	12.397658889522438		darkgreen
SNAP23	11.903044789600955	12.081398465800714		grey70
RIT2	0.0872079922878305	0		grey70
CCKBR	0.40046154269062895	0		grey70
C17orf100	3.7075151772090376	3.6262849352703546		grey70
FGF13	5.316605738007518	1.4929302639816657		grey70
SYCP2L	1.98013515492853	0.08079378856893535		grey70
POLR1E	3.490315349674422	5.268915488177963		grey70
RSU1	8.833084890540938	10.70268917224586		grey70
BACE2	4.44618496394521	0.12188197809373892		grey70
SYT4	0.3344308655703757	0.024591216257974672		grey70
EEF1AKMT1	1.5462654712283865	4.657422823644416		grey70
GALNT18	0.3398029885063087	0.15042767807543844		grey70
LATS2	9.197444861687071	10.538342806840582		grey70
ZNF287	3.000537889638403	1.767696802957571		grey70
TPMT	6.140417150383654	2.8622222850595067		grey70
HRH4	3.8130828461066946	1.0135853712682876		grey70
CENPJ	4.271445221103068	7.372136651497155		grey70
GOLM1	4.057589326293477	8.376480919508348		grey70
AMER1	2.671809087147066	4.674299435936255		grey70
C11orf42	0.8259400023018105	0.45514338508869145		grey70
ZIC3	0.2037767334497952	0		grey70
MRLN	0.8417395673102969	0.17602143330947972		grey70
RBBP8	6.450725496778182	7.811897674886746		grey70
CALCB	0.622457773540471	0.11515489416868457		grey70
IL1RAPL2	0.07300266139904205	0.022592171810475067		grey70
ATP2A3	12.562967855545695	12.532266355467069		grey70
CAGE1	0.4865850143398716	5.588701095920429		grey70
JCAD	1.771727278549627	3.317283606335213		grey70
ZDHHC13	7.4773621300315485	7.843726784070019		grey70
ZNF503	1.8334784014849166	5.515472024930512		grey70
RIPK4	4.737011628539817	0.07274444094659607		grey70
ZBTB46	5.399706120645743	3.758683467660229		grey70
CMC4	3.582740447353648	4.731025316634414		grey70
TUT7	12.447673627337645	12.754409579574682		darkgreen
ABCG1	9.87598621404468	10.450210916329283		grey70
SLC9A8	10.673923339048299	8.607368423756563		grey70
SLC20A2	5.441622621587966	6.041688891306282		grey70
GDAP1L1	0.41628119110554695	0.02936638709338938		grey70
IDS	13.6488182445582	9.198332031864675		grey70
SHISA2	1.2507435197083618	1.9009005459644035		grey70
RXFP2	0.10012600717615854	0.3237885523584611		grey70
SH2D4A	2.6482217725812576	1.6527961237255517		grey70
MARCHF8	11.141459962634626	8.905040349125962		grey70
TTC39C	5.71541190792531	7.468043571690213		grey70
MYO18B	0.6621579171018213	2.3645890946381094		grey70
FRY	11.340772332133875	10.939817994569134		grey70
LEMD2	9.342972740573195	9.246914289604511		grey70
PTPN21	0.49587418749020123	4.591369586125226		grey70
TET1	1.78467694106066	4.209037418813036		grey70
TYRP1	0.25152975052400756	0		grey70
XKR4	2.110536551189749	0.021594419553292988		grey70
DCC	0.7366785699968842	0.09900620474655798		grey70
DKK1	0.10641423807304293	0.051500537021008715		grey70
PRRG4	9.623944168392484	1.4285191907194579		grey70
FRMD5	0.6736327763822542	0.8490860021003936		grey70
LDOC1	2.442025328563546	0		grey70
MTCP1	3.146009536281445	5.686693706770755		grey70
KIF5B	10.930050973166589	11.023212672084314		grey70
PNMA2	1.1544773910823147	0.06564405349327686		grey70
TPD52L2	12.538707853152234	8.805514348399957		grey70
GNA14	0.6259728927370595	2.4496097936603696		grey70
SYNDIG1L	0.712093638344347	0.17278680514863853		grey70
GABRA3	0.10922105462116673	0.11564962047784319		grey70
TFF2	0.08494265520513675	0		grey70
CNGA4	2.7022374293296223	3.0289651723569597		grey70
PLPP2	2.038194276475149	3.7345708383970786		grey70
DDHD1	7.3192928416848595	7.705885076037039		grey70
ZFAND5	11.774179396970537	11.518133737214088		grey70
TFF1	0.045927411317017205	0.03583537186877259		grey70
FOXC1	3.0342623384267573	0.8140865370889508		grey70
ANO3	0.49795482279920716	0.031405874273311506		grey70
TMPRSS3	2.0531162045578335	3.801991468629745		grey70
LYN	14.522281494734752	13.072193862029737		darkgreen
MAPK4	0.33677418213175914	6.0004080430335165		grey70
NHLRC1	0.9488551353204135	0.733596422414587		grey70
CDYL	6.550632789560801	8.890004808363527		grey70
GPR50	0.10008590269686116	0.06767069587337406		grey70
RNF165	2.4796738006626344	0.7463047268803514		grey70
MISP	0.3422458295086934	3.579292495069528		grey70
SLC13A5	1.7975514708859852	0.2623342900545793		grey70
IGSF1	0.3955812767285929	0		grey70
MRO	1.1014055413915225	0.28139241689537725		grey70
MOCS1	0.9940431309559893	10.445683487130838		grey70
CARNMT1	5.173588118051985	6.306358187387558		grey70
RP1	0.9660158008114442	0.37031121947061113		grey70
PDS5B	9.47703395676699	8.221305482867475		grey70
SPINK4	0.3281878443529575	0.13117367974474126		grey70
ZBTB5	5.237795785273968	7.339182755816116		grey70
SNTG1	0.8454076618803058	0.026861075371148235		grey70
CCT5	9.847568090845286	9.595975159454504		grey70
CSRP3	0.17279865656690566	1.1659429864235267		grey70
NAA35	5.985213296999137	9.824630393290436		grey70
NMT2	4.676328063046361	6.335237499598949		grey70
GPR33	0.3895417516750679	0		grey70
TMX1	8.081313915960187	9.55474432535738		grey70
SEL1L2	0.18104992878871345	0		grey70
ABCA7	12.006527349234272	12.411336451476995		grey70
ATPAF2	5.7227192367892075	6.260774142346526		grey70
UBASH3A	3.4954846222112548	6.1745815839435085		grey70
ROCK1	11.841241713052924	11.7291602998515		grey70
UNC5CL	5.201809893145152	1.8176457511068256		grey70
CARD19	10.772506455742475	10.20322149885834		grey70
SYT9	0.33349507917499205	0.049059355566497535		grey70
C22orf15	0.6356358607770196	1.1940322635857001		grey70
TSPO2	0.5467027690394487	2.639408771761052		grey70
CIPC	7.825365233569414	6.957098168330376		grey70
MAB21L1	0.311652802676886	0.022952975227221967		grey70
SGSM3	8.000727275850137	6.080700868831687		grey70
TMEM273	9.344427821303357	5.516291037635656		grey70
ABHD16B	0.7377252499545289	0.6049469431804481		grey70
SPRYD7	3.9271828137361764	4.280633327721313		grey70
VSX1	0.2646135679164439	1.1606427332869425		grey70
GRM4	0.7443060044572807	0.08321677398502332		grey70
OSTF1	11.70392693079911	12.765517175905254		grey70
TRIM68	4.8719254095696405	3.8994662482816147		grey70
TXNDC17	7.985456925684295	8.811631689777922		grey70
NEK3	3.2180451647816204	3.7944504340063894		grey70
RTRAF	7.814673846740284	7.928742937868397		grey70
ST8SIA3	0.5756913753260401	0.0197107514474064		grey70
CDH12	0.6281035323594913	0		grey70
KIAA0753	7.93812991476304	6.556403577479737		grey70
CCAR1	8.019603994625701	9.982231807879842		grey70
RNF152	2.6527904221697916	1.2604939288294215		grey70
MYL9	2.8029821952239478	3.818582220943075		grey70
ARL14EP	5.101104835969307	7.3995364169831905		grey70
CCDC68	0.3836198292416764	0.21349116332465826		grey70
ARID3A	10.381359879205197	12.19636992379817		grey70
TGIF2	7.5322415237615745	6.89079150281666		grey70
SERGEF	3.998298874224229	3.911308723712082		grey70
FRMD3	5.691382690666923	0		grey70
SARAF	13.308266630383047	9.620518607379173		grey70
FGF10	0.5287201888853816	1.8521573203258213		grey70
AKAP6	2.4095194861078277	0.6902289740271633		grey70
SMAD2	10.494775984718231	10.236922464638488		grey70
SLA2	5.4932602788405704	4.595761245289411		grey70
SBNO2	12.738071472279707	12.649355055443639		darkgreen
RAB3C	3.3710664976834743	0.13143657953120105		grey70
INTS6	10.075629576473016	9.201263287184572		grey70
LRRC75A	7.1321370075881525	4.408286967743471		grey70
MRPS26	3.871681908551379	6.8028431636441455		grey70
RSPH1	1.4465173243866094	5.2658637803384885		grey70
OXT	0.6735781303344147	0.124390999493872		grey70
NCBP3	9.896352380969391	9.365970543988672		grey70
AVP	0.6659399498482679	0.023856489970290787		grey70
CYP7B1	2.2260624873662915	0.4590303112878598		grey70
C5orf34	2.2318031147060275	9.884195886877263		grey70
FUNDC2	6.053330322848353	6.361535697380673		grey70
CEMIP2	10.5134763443217	10.051192304691721		grey70
UBOX5	7.731447868354428	5.9229375341521715		grey70
SLC37A1	7.358830222596858	8.76361019098824		grey70
CA8	1.267456735413689	2.268631008100207		grey70
DDRGK1	6.761894465625626	6.856684536898443		grey70
EMB	10.941886562368458	12.869167127808954		grey70
SSTR1	0.29363187718064043	0		grey70
THAP1	7.492540488171466	6.9786873209424		grey70
SLC25A29	8.3320192662504	5.088643390912783		grey70
SLC47A1	2.6198311337402416	0.1324239101934148		grey70
RNF122	8.497913450005651	3.4258608656019183		grey70
ITPA	4.681952121804366	6.524131068842509		grey70
MBOAT1	9.539836419790625	3.9815451237373405		grey70
MYLIP	10.983151671835358	9.824859098303348		grey70
ELOVL7	1.6271742417988408	7.552021851339897		grey70
PDE9A	4.335918938888189	0.2695347910512306		grey70
C2CD4C	0.25010890834747673	0.06418931337795751		grey70
RAB27B	2.9269953827326183	3.7954364922877994		grey70
ONECUT3	1.083245565285031	0.0782291823988557		grey70
GRIN3B	4.0248867243112905	1.5423343049406366		grey70
TRIM26	9.341559818293604	9.34578622471576		grey70
CEP128	3.408410734569113	8.236563717475983		grey70
CNN2	13.706196348363243	13.32663987776151		grey70
CAT	11.779121105569894	8.307128577433243		grey70
TXNL1	8.844314650896006	8.606101546957408		grey70
ITGA1	6.906165025366288	5.430986763069189		grey70
WSB1	11.615635684717105	11.522784582180712		grey70
ZFAND3	11.1627892651522	11.07689034322606		darkgreen
ID1	3.5258952871814855	8.568020324099201		grey70
RNF128	0.16879434914699437	6.835001095190337		grey70
COX4I2	0.09663076586553357	0.8021837610353431		grey70
NDUFA6	7.4535590736274315	8.575897619744223		grey70
CTIF	5.2793353290952085	3.634965694693053		grey70
MTIF3	8.09386047958242	6.959821397269429		grey70
ZMAT4	0.44795106280191016	0.04728681263443481		grey70
GADD45G	7.096654910314992	8.496439900954739		grey70
HS6ST3	0.398515959115652	0		grey70
EIF3M	7.908433747755764	8.372840985860407		grey70
CCDC70	0.5075270923028906	0		grey70
TPX2	2.9737620122067208	7.157842036431942		grey70
GPR18	3.4182644167731517	5.598263309293479		grey70
MTUS2	1.1444411065063036	4.5530971148759365		grey70
DNAH8	0.8586453522337526	8.327999319649837		grey70
ARMH4	3.600187480000166	0.13312029501213352		grey70
C9orf40	5.725085271127566	5.89050988410188		grey70
RRP7A	7.036332358953227	8.067538587522312		grey70
CRISPLD1	0.5936501392849216	0.11424501678308961		grey70
HABP4	3.258189914758483	5.018325325375485		grey70
CTDSPL2	8.734785894400748	8.258864620449994		grey70
LHFPL1	0.21348076674731187	0.05138679584197284		grey70
TNFSF13B	11.727808971940952	9.878577669164018		grey70
EXOC5	8.257091874564816	9.570918048489217		grey70
F8	6.591460386930692	1.6834304001800962		grey70
ZNF143	9.400198855461726	9.116854265002052		grey70
TMOD1	1.5230326727414523	2.974914329457578		grey70
NPTXR	2.4502827691943	1.501302912960474		grey70
DEPDC1B	1.6093040287659905	8.385310697462078		grey70
CBX6	9.68622809015614	4.923257869140143		grey70
ME2	10.152637710011245	9.10695983313232		grey70
DLEU7	5.154544579723171	0.2500970695356577		grey70
AMER2	0.7485956529461721	10.57114238743634		grey70
PEMT	3.3640264428051974	1.359953799131598		grey70
PRR32	0.08703650235565762	0		grey70
RNF6	8.589900189217502	9.640843109382201		grey70
CCNB2	3.1318323267025066	7.810134499888878		grey70
AFF2	6.138248574282089	6.237187067784497		grey70
HEXB	10.138575062333247	9.43052734862004		grey70
R3HCC1	7.255120433710304	4.617209201989542		grey70
YY1	11.088896090006557	11.2918165120959		grey70
PALM	1.3832817391098955	11.211175277047975		grey70
ZWINT	1.9817703909366116	8.117990459792166		grey70
SLC35D2	5.078839363527719	8.717317824385376		grey70
LDHAL6B	0.26796363417837915	0.8839090737903921		grey70
NRDE2	8.654201477308131	7.9154564617908		grey70
GLCE	3.669659180022996	6.193991397861573		grey70
ATP8A2	1.749350245625487	4.823185897979625		grey70
MED31	7.332832754989407	7.711466598720305		grey70
UBQLN1	10.346142269379191	9.8273845609421		grey70
GAREM1	2.0229502671401858	2.3063555239339903		grey70
COPS2	8.370236621980474	8.400359590343587		grey70
MIEF2	6.134029716725331	7.486562616847074		grey70
PEX2	8.392747060767627	7.8517181423207		grey70
MYLK2	0.17726089562638545	0		grey70
POLR2E	10.23891050952246	8.118354829582682		grey70
SMIM29	9.087779837875585	7.087914113392976		grey70
CCDC85C	4.963082032946665	2.222871533065337		grey70
FAM151B	4.994447068163392	5.3668005267422485		grey70
LRMDA	3.569492346764635	5.672926721008849		grey70
ZC2HC1A	2.4785824094139626	3.158359722196254		grey70
TAB1	5.3960324247685385	7.441236180449941		grey70
ZBTB7C	1.0777713637873978	0.2234029710306111		grey70
CCDC152	1.4342138183432505	1.6249521411256589		grey70
FOXS1	0.06963821758553164	0.11835568308482734		grey70
PDSS1	3.906383518249308	5.893012484818209		grey70
BCL2L1	8.22472838871131	8.997121999238923		grey70
MOK	5.772643907234409	2.2439811090672745		grey70
USP22	10.715279046983849	10.228470354684216		grey70
RIOK1	5.546568843720829	8.915176518043241		grey70
MTREX	7.188754074001938	8.705015439878029		grey70
MGAT3	4.33975719099706	0.3095912238976494		grey70
HSD17B3	0.28464545256809937	0		grey70
MIEF1	6.645801220932906	8.771037441867522		grey70
SACS	5.233140538827712	5.93556565637546		grey70
PKIA	2.524405881040911	0.0811453040447274		grey70
ZNF22	4.19122160084145	7.266855219981667		grey70
KIZ	8.891872800619728	7.743212394394307		grey70
S1PR4	11.805737317838528	10.178000014711266		grey70
NCLN	9.885717106615006	10.317010046421982		grey70
ANXA11	12.920554198659259	12.81773294153997		darkgreen
ZFHX4	1.0426884339647138	0.5949279626143853		grey70
GLP1R	0.41154343385745557	0.22518603826073422		grey70
DBX1	0.16098525730518495	0.05308410987032074		grey70
DRC3	3.5538490830836396	2.1457260976129815		grey70
HIPK3	12.288245509899236	10.36244731852071		grey70
RPS19BP1	9.224011377123778	5.476806474054315		grey70
ITPR3	4.846117461147197	6.595901077335068		grey70
TMEM167A	10.382695872315013	9.208017835042307		grey70
CLVS1	0.9274344885680941	0.475625556577965		grey70
TEX10	5.451490080388372	7.65416979310274		grey70
TBC1D8B	4.046133562346992	6.221658876703439		grey70
SLC25A18	1.435240816944992	2.202244124170448		grey70
HAPLN1	0.35870478051225224	0.025570597251561727		grey70
RIOK3	10.309187465324316	12.3211604903496		grey70
C8orf74	0.31903128385096674	0		grey70
KCTD12	9.911904562410601	13.695698581140316		grey70
ACOD1	0.4355571968563531	10.102283391480883		grey70
CLN5	7.828967301925428	10.396108368470756		grey70
SMAD6	1.3439891658771705	2.0047367777070915		grey70
ARMC1	4.585514208770016	7.428984361609634		grey70
OVOL2	0.23141057740011559	0.21538853796665863		grey70
VCAN	5.9380797781928365	6.212616377156823		grey70
GRIN3A	2.6286555231902278	2.3629495392386035		grey70
ATP6V1E1	10.758148193107202	11.245588276991425		darkgreen
MORC4	3.6701240007684603	0.6200210987773428		grey70
FBXL3	10.550840851626837	11.076805060762775		grey70
PRXL2A	2.573736200480345	3.3469155788026095		grey70
SLTM	9.953749480321893	9.63656190273332		grey70
MGME1	7.977791113468523	5.242687571671738		grey70
FBXO15	1.4373347392397717	0.17971938215636274		grey70
APBA3	8.313464325362256	7.871714159365572		grey70
SERPINE3	0.971903943487433	0.07211206185007792		grey70
NFIL3	11.781962762223943	10.197542316294719		grey70
COL15A1	1.1958171057283842	3.920853226116511		grey70
SOX17	0.10747011898105274	0.18201414620475712		grey70
VBP1	8.442305567719734	8.926985440750602		grey70
FLII	12.139612771245377	11.831623971454379		darkgreen
PET117	2.291146035110367	0.5424409383831423		grey70
BBOX1	0.19971131935478229	0		grey70
LAMP5	0.4957001999237466	0.3953156223141735		grey70
XKR9	1.7500314972528532	0.02570593371184196		grey70
TJP3	2.078895416971101	6.310267404859967		grey70
TECPR2	11.78410505163456	7.343613149694216		grey70
A1CF	0.47569075989476073	0.39951271673700545		grey70
NPC1	7.872896765281448	9.850130501597878		grey70
PSMF1	9.918727311058703	7.552684217509		grey70
NEDD9	12.00736976952345	12.197656311814578		grey70
IL13RA2	0.050573697831133385	0.027753771765374972		grey70
BCL2L13	8.199583770078895	9.436473114225326		grey70
METTL21C	0.13098361744625664	1.3869175891541758		grey70
LUZP2	0.8499430642930095	0.05709438142863675		grey70
PAG1	10.416060633890007	12.641097113422598		grey70
SNPH	2.5129102746646037	0.02326216160156249		grey70
ABCC10	6.541995482880604	6.32222468346149		grey70
CAPRIN1	9.96142016421724	11.211579329419173		grey70
ASPH	9.72049168700662	7.010557311860227		grey70
PHKA1	0.868377355101693	4.915666868822235		grey70
TMEM38B	4.555115838993664	10.012902635115148		grey70
SDCBP2	5.4381894774360715	0.7569031219506366		grey70
ZNF24	10.860892637314496	8.547130897873474		grey70
PSMC1	9.791151618478828	9.208373653972673		grey70
BARX1	0.1329345998171308	0		grey70
SLC10A2	0.44412790312547357	0.23906858649164775		grey70
OXCT1	4.557031339703337	8.278167661664952		grey70
TXN	10.86929968412644	12.647544822657858		grey70
SEC11C	5.675982846911399	10.522636485359586		grey70
IL17D	0.6456723717163356	0.10098379519983763		grey70
SECISBP2L	9.143731716763352	9.728297216172198		grey70
GGACT	2.1296677429170874	2.197364034218602		grey70
MICAL3	4.271654215686441	4.907865328890054		grey70
SLC26A8	7.77598582413668	4.932953442535549		grey70
PTGER2	5.811911733144532	9.249189913440372		grey70
KCTD4	0.7678785234106781	1.0310031286337047		grey70
SLITRK5	2.041298120985605	0.2179397963855006		grey70
ATP11A	11.227876230658651	11.656782245164491		grey70
JSRP1	6.1863168018705075	0.20342743531216367		grey70
CDH7	1.5955465603859722	0.021233180049634377		grey70
SLC25A47	0.6111436891981399	3.8767447311248495		grey70
NFIC	9.560551061128333	10.744069403832096		grey70
MINPP1	2.7045355040202472	5.833283148898002		grey70
SNX21	4.693158008979126	6.11695939892289		grey70
ANKS6	3.0810193457663355	3.534120477527063		grey70
TFAM	7.878581147018052	6.7901770066547185		grey70
TPGS2	6.97933562976984	5.819667567808357		grey70
SUB1	10.732797092425903	10.67897446189482		grey70
ZSWIM3	4.803067600292413	6.518739989428595		grey70
API5	8.041800753360619	10.770195072782457		grey70
ATG2B	9.193716421473308	8.826794120486932		grey70
PLTP	3.510421729770807	4.582182717637363		grey70
KLF12	5.343907301965744	5.460715903874231		grey70
HERC1	10.5351595695367	11.59285459849096		grey70
ALKBH5	9.860468772746938	10.3778276159654		grey70
ZDHHC15	1.0031492170418284	2.2127226435251943		grey70
OXGR1	0.1714535102250363	0.02449258679835807		grey70
CFAP95	0.13711839825519312	0		grey70
PPP1R3C	0.0370500077325127	0.0761139389669387		grey70
PLA2G12B	0.21712447007569624	0		grey70
IL1RAPL1	0.2853676317563171	0.11369337346323978		grey70
COMMD6	8.14790151919834	7.8237303158032665		grey70
DRG2	5.953695534845337	6.877200717765164		grey70
GRID1	1.4121862059446175	0.24678336849645227		grey70
ZBTB33	7.185624430862208	9.020803210801343		grey70
RPS6KA5	10.494187864421283	8.896890515003575		grey70
KCTD20	10.496572337997005	12.384057015918534		grey70
NINJ1	13.448091265890367	10.276868534109818		grey70
RTL5	3.9547752861045486	6.018902535898318		grey70
PCIF1	10.233983749335323	10.364931613647396		grey70
ADGRG4	0.2604679436192699	0.020727240035474468		grey70
THSD1	1.8704279728639783	4.839105864061735		grey70
ZNF367	2.838395005817238	6.536984073974624		grey70
VPS36	7.807715107915203	9.5079833655958		grey70
ZNF335	8.890822472715627	9.929565093157025		grey70
MYOF	3.5521321269533193	4.6515139750010475		grey70
SNX30	8.071543847518114	6.6242253969714975		grey70
CAPSL	0.14226372085807418	0.8403927815886957		grey70
RAB39B	6.549107512920952	0.6584437993495785		grey70
NAP1L3	1.8053507394115367	0.9842701235816429		grey70
HMGB3	3.4216236610314876	6.505152477214205		grey70
MMP9	12.307573932666726	15.903941291234135		grey70
RANBP3	9.623144260093651	9.490009215767113		grey70
VPS13A	6.667703805007391	8.45461052137482		grey70
PLA2G4F	0.43373745477070974	1.3269738347455946		grey70
TRAPPC13	6.798230583170112	7.80745360634143		grey70
ZNF318	7.441633487940303	6.46268205561558		grey70
IL13RA1	12.19433419545646	10.254671958687526		grey70
FJX1	0.35902822585178923	0.3004925522389809		grey70
CKAP2	6.136455027087331	5.1873740645706095		grey70
GLRX5	6.798732100158878	6.534934325612396		grey70
MC4R	0.10123909932560028	0		grey70
AK7	0.7983336351158234	1.5937713526928805		grey70
UQCC2	4.224508909585126	5.468590434699212		grey70
WT1	0.5459931113140056	0.04106099269259345		grey70
SLC4A11	0.7727770809357534	2.3466520988100923		grey70
TMX3	7.659750638330479	10.244333154225117		grey70
DAAM2	7.224696222142025	3.3253227040278754		grey70
PPP1R13B	4.742716175283204	6.321760670073787		grey70
HAUS2	5.6279169364621655	6.901841593537658		grey70
BMS1	4.745515562540219	8.522135129553844		grey70
SUGT1	6.4847219987561155	9.702462515783816		grey70
ZSWIM7	5.360929486532742	3.9524345085965193		grey70
GZMK	4.2230130170874505	0.4278198158040565		grey70
RADX	2.721156212786043	0.9392665874189016		grey70
ACR	0.24951134717934298	0.024518204562838614		grey70
ARSB	7.968212473491692	9.339829830951565		grey70
RMC1	8.985870806389457	10.362046396197425		grey70
CCSER2	8.828362276994605	8.829961450736802		grey70
SUPT3H	3.077807025009431	6.72410324070066		grey70
NECAB3	3.75787850748993	2.6056678329747256		grey70
MBNL2	4.50356792374972	10.847997518307634		grey70
CENPK	3.4522380802271035	4.21038960398178		grey70
GOLGA5	8.491540615460414	9.001047880849097		grey70
TRMU	7.20331597963491	5.303958525019988		grey70
MMUT	7.1029704153486195	6.880406455115567		grey70
GPR65	10.814166911198132	9.445452099579349		grey70
TRAM2	6.178114866390237	8.24553046154863		grey70
AIPL1	0.673678000661165	2.2998383679503167		grey70
RRAS2	2.91281772606885	3.7889778136215724		grey70
TMEM260	8.37059063282502	8.246724741511226		grey70
REEP3	7.807580972990571	11.43451566869983		grey70
SIK1	4.8927053106188465	11.382003638812765		grey70
STK38	11.115578410136715	12.843120183160941		grey70
ZIC2	0.19169614775808355	0		grey70
RNLS	2.558181120687966	1.9389818671001984		grey70
SYN1	2.8228683113176327	6.847197345305036		grey70
GNG7	8.393208159871131	2.682641803160499		grey70
CDH20	0.4974616296490607	0		grey70
ZIC5	0.29024739320079646	0.07914165348573766		grey70
BTBD9	7.97841077245607	9.385546309428266		grey70
HSF2BP	0.43912432477652147	0.45684033964929116		grey70
LNX2	5.36375723590124	6.78922561299531		grey70
TLL2	1.2044603613000686	0.1521062930366985		grey70
YJU2	6.9997473016350265	6.874243620517788		grey70
GSX1	0.09236578580950625	0		grey70
PDX1	0.230207178441744	0		grey70
POLR1D	8.678001790762533	9.03185200530489		grey70
GNA15	7.546218060590764	7.610209395846247		grey70
SKOR1	1.4509993694762124	0.14364174629529128		grey70
DNMT3L	0.12536539704730404	3.916601087228724		grey70
PDZD2	3.164361934398015	3.900302755726782		grey70
SPON1	2.1299146276104253	1.8120322593048974		grey70
ELK1	7.170335458594355	7.909161467219316		grey70
PTPN2	8.753149093440456	8.632455406655495		grey70
LIG4	8.357265184396134	6.046517430781462		grey70
NRBF2	12.067499359116477	8.435112139983447		grey70
PGK2	0.27750405869169775	0		grey70
DYDC1	0.030238420296445575	0		grey70
SAFB	10.960822410803244	10.922667270404064		grey70
GALC	9.550781396373084	9.652178359928918		grey70
CD83	7.923167709519419	4.867087334571842		grey70
CORO2B	0.7754865495098087	1.1043010820712993		grey70
CLYBL	2.792107803236457	3.3386531431560376		grey70
UXT	8.009831176812014	6.674481745446205		grey70
AIRE	0.9290767338777802	0.5159086426281657		grey70
MADD	8.148066326074076	10.29597773261955		grey70
ITGBL1	0.6535569441665992	0.0920134622311178		grey70
TBC1D22B	6.343205099475396	7.333162216480128		grey70
E2F1	2.7620772126186863	6.76113626517134		grey70
ELOVL5	12.653147953751176	8.75061015479235		grey70
TNKS2	10.200778438703983	10.788661931868155		grey70
FOXB1	0.3751491534693786	0.04571388324195454		grey70
SULF1	0.6542127530764562	0.4048401423847317		grey70
PXMP4	4.565536463189426	8.058925796714691		grey70
TIMP1	10.51764009673362	1.0520258722370888		grey70
GCHFR	4.314872592414223	1.2357834591683146		grey70
GRAMD4	6.947677762123762	6.745073270581336		grey70
PFKL	8.908026007246823	8.779272481762968		grey70
CCNH	8.763227171784342	6.699668091931891		grey70
CA12	2.8893174364945096	1.039576128341526		grey70
CHMP4B	10.822550638674372	11.319138287573871		grey70
KCNK5	3.158618884152913	2.665360654528703		grey70
ZMYM3	4.653867320950894	7.5227025806425125		grey70
CRTAC1	0.25454282320759875	6.120820367244451		grey70
TCTE1	0.7544209585694244	0.11278098205941853		grey70
FBXO39	1.7011942146171704	0.8155027402914925		grey70
SUPT20H	10.466948996173919	11.062530085543012		grey70
L3MBTL1	5.275909921672256	2.449057770880816		grey70
HMGA1	8.120759957816848	8.199577928224487		grey70
CELSR1	3.032112718582587	4.910240307444903		grey70
NATD1	10.606071904186289	7.260319801121231		grey70
CPD	12.72026150339468	12.68278495104782		grey70
RNF8	3.9230111819268565	7.977331366462809		grey70
DHTKD1	9.584486477324182	1.873980730421458		grey70
MYO1E	3.18420972259247	4.265651504953488		grey70
BDKRB1	0.22682345553860728	0.5525492953691842		grey70
PHLPP1	8.547828325921701	6.518030232906419		grey70
RANGAP1	7.024788659874005	8.477854276450179		grey70
CENPQ	4.1302119983628165	7.0538157521124		grey70
CDCA4	5.130568585574832	8.321040969970008		grey70
ZSWIM6	10.223891462837754	10.133773925419899		grey70
MAMDC2	0.6709721264164592	0.37168867038466513		grey70
RUNX2	9.74674585921967	10.399693373072402		grey70
CYP26C1	1.2617406769756576	2.5453149017563845		grey70
WARS1	11.148764975854695	8.010321075915494		grey70
RASSF4	5.113713525263375	8.680575992509558		grey70
ITGA2	1.753169306650804	4.083307182806285		grey70
CDH19	0.3896342168431155	0.06426667978624775		grey70
CFAP410	5.704508403048064	7.339351678090352		grey70
MYO1D	3.2746958279279297	9.628725312050495		grey70
RAD23B	10.700386173645347	9.334329180433016		grey70
SAFB2	10.474699686233054	11.200644732551043		grey70
LRRC3	4.228632848974148	2.560093815462321		grey70
PIK3AP1	12.064485795800106	11.114342288412118		grey70
LMX1B	0.9815994495031198	0.12870385804958395		grey70
TSPEAR	5.521458911702549	0.3898233054788532		grey70
IP6K3	0.1591913631083649	2.449694307886677		grey70
RAB8B	11.724213449982312	12.2437581220756		grey70
EIF6	8.492731363497697	9.011386963111555		grey70
ITGB1BP2	2.0676515733074234	2.179925802972414		grey70
CPN1	0.06177270967750518	0.3087038280059537		grey70
POLR2M	6.25956836230498	8.018699956657153		grey70
BID	12.373032673979017	10.348412097409298		grey70
B3GAT2	2.9128226718456673	3.453013928743692		grey70
C18orf21	6.973717720313183	4.365949173517137		grey70
CXCR3	3.1871259427259875	4.740260083602856		grey70
SAYSD1	5.284248484475787	3.167167354326598		grey70
DAPK1	9.53449455387646	7.128671948845315		grey70
DLK2	1.2661320558600861	0.21240866546490583		grey70
ANKRD2	2.284228126639007	0.4109584511471709		grey70
UBE2G2	7.8564245345822075	8.835181153010256		grey70
PCNA	7.364370005346588	9.429028331282405		grey70
INSR	5.565889310621312	10.821127670375903		grey70
C8orf34	1.120237679901382	0.29420131881352224		grey70
ARIH1	10.390260982532332	11.515491070587943		grey70
APBB1IP	12.58582485042122	12.43696837547776		grey70
KCTD1	1.7695439841302336	3.698476760079875		grey70
BLMH	4.227354492468989	7.7555128934705095		grey70
CDS2	11.400122679758132	12.92971057406846		grey70
FGFBP3	1.4408823507896744	0.9236284490310638		grey70
PTTG1IP	11.859678430000756	10.818965150978068		grey70
CRISP2	1.0546787304389993	0.15503303707000507		grey70
PROKR2	2.867500724193457	0.2815837797461469		grey70
SLC39A6	8.531096992418671	6.690387185160328		grey70
KAT6B	8.097562693366926	8.551455444832856		grey70
TIMP3	1.215705270317791	3.4465190058043667		grey70
CA3	0.6254752152286691	1.1746564945561166		grey70
SLX9	4.723958341521573	8.253000710196645		grey70
PLCB2	12.786599486409916	11.83305096820055		grey70
CRELD2	7.347864403377697	7.6148620900894635		grey70
KDM4B	11.897858674191678	8.730681110039711		grey70
HNF4G	0.23940534734261176	0.23468552669966342		grey70
ZBTB14	5.897640568931582	7.570906206349167		grey70
ZNF830	7.832680215123078	8.02856904680989		grey70
SNX5	7.160512154588055	8.786849907183422		grey70
NSRP1	8.269947834651184	8.803351386700145		grey70
POFUT2	9.088379159107124	8.61149365664748		grey70
LGMN	3.502982493512232	7.018899949821609		grey70
JMY	6.049667324180016	6.838398850427577		grey70
BPNT2	6.629667102747814	8.825003052071505		grey70
TKTL1	5.206810082844739	1.6008069803529805		grey70
GALR1	1.0444210889028693	0		grey70
PKHD1	0.689415667210979	0.025184470408003385		grey70
GDNF	0.5238710252311852	0.14415590690687577		grey70
RBIS	6.107690552220996	5.943693263333176		grey70
ZNF521	1.9628315192335788	1.778967855307146		grey70
GLRX	10.89862739730447	12.661659234110259		grey70
UGGT2	2.525118995780293	2.5040960305693583		grey70
IMPACT	5.9305123669466715	8.162838007603687		grey70
SERINC5	8.817135980497682	9.851795773801417		grey70
FAM50A	8.608530517942205	8.820391317677293		grey70
CELF5	1.6064409639004302	1.446553469870028		grey70
NXN	2.354036865206647	8.780524061538372		grey70
COMMD7	5.982226905645146	8.549116955409419		grey70
PARVB	4.4486710192761265	6.924323525374529		grey70
STAU2	8.162210003883777	3.3016880574118534		grey70
PAK5	0.21429663016907807	0		grey70
PCBP3	6.272981951239908	2.709991206495492		grey70
CBLN2	0.37817925032208466	0.05178794411954134		grey70
PLXNA3	5.324271013546915	2.8438906572158977		grey70
NIPBL	11.588424284311314	11.50365026434408		grey70
PIGG	8.949679337932976	5.716182135385909		grey70
ITGA11	1.571625244345568	0.44169468393977757		grey70
VAV1	11.759725029266752	11.934266975669493		grey70
TEFM	4.4156993888320315	3.309813182073093		grey70
C13orf42	1.107514936554564	0		grey70
CCNK	10.049578815836846	9.280948353062701		grey70
BANF2	0.14087748327541363	0		grey70
NBEA	3.717722821936495	1.7068829336696738		grey70
CTSZ	11.73128300506107	10.384707527792077		grey70
GID4	6.775629048884578	6.765656285269111		grey70
LGSN	3.084245131558066	0		grey70
UBL4A	6.575576144299737	7.750425899230403		grey70
CLBA1	4.1598671054404015	2.4864069068251986		grey70
TTC19	5.980952988630152	5.9347829546160815		grey70
SLC29A1	6.013222170573767	6.1214716136742915		grey70
SETDB2	6.4681507335435064	6.298416780151131		grey70
SLC10A3	8.149496013268578	8.223139773776367		grey70
HACD3	3.9298947706006837	5.405937753550152		grey70
SETD3	8.807988481476524	9.99365038552714		grey70
ZNF711	1.9181670090616285	0.23493749071288444		grey70
TSTD2	5.434676746314559	8.627807790281599		grey70
TMPRSS2	0.5662780126415885	0.5848098254192927		grey70
MBP	12.887973910546549	11.855760991713412		grey70
RAB9B	0.5173286223932076	0		grey70
BRINP1	0.21017299262076533	0		grey70
TOP1	10.981822729092057	10.576692241255888		grey70
ZC3H7B	5.646460461455015	6.373178776942852		grey70
AP2B1	9.999214096709261	10.564407733820797		grey70
PLPPR1	0.2505050209005755	0		grey70
MSL3	10.968846597450069	8.090436105740029		grey70
RCBTB1	7.895474241935706	5.325617994142744		grey70
CKMT2	0.4426908459799142	0		grey70
SKA3	1.9556888988066394	5.4484686238902675		grey70
TEF	5.201052314108498	5.248532375761439		grey70
NCBP1	6.8808801346626565	9.120473879853984		grey70
CINP	8.356152545122841	5.910812434194651		grey70
PRNP	6.721525589524303	6.17947896133091		grey70
TOB2	8.487933420419697	9.32587817004608		grey70
MRPL57	5.242538984507066	7.761655066378029		grey70
PHF5A	8.472867654112678	8.00221363307295		grey70
PRND	0.920075776703536	0.2181228662829224		grey70
REC114	0.2545596837713156	1.762441841868967		grey70
MICU2	8.898868816274474	9.803300708271887		grey70
RASSF2	14.307034044606587	12.40279542692165		grey70
POLR3H	4.4893111666306025	4.876162578768469		grey70
TTC7B	6.074731208595356	10.098214857798622		grey70
GRPEL1	7.789809211355947	8.047788402102835		grey70
TBC1D21	0.07968524951760556	0		grey70
SLC2A9	5.680759917673814	6.758120462011207		grey70
FGF9	1.4496631021329167	0.20937936651015462		grey70
NFS1	6.320137849557351	7.046940631457047		grey70
ADGRE1	8.462610894213158	9.446143276696029		grey70
ALG5	4.949170836035801	6.6496818417233365		grey70
NPTN	10.52780566642424	11.249825145708185		grey70
ANXA1	10.544365426421741	15.020956408185064		grey70
OSMR	3.1147211075914294	0.659958716813508		grey70
CSDC2	0.6901581318080982	0.16242614010032327		grey70
DHX15	9.503178878930457	10.333961317740386		grey70
PMM1	7.733612896065183	5.403091065194583		grey70
SDHAF4	3.858268083354089	3.8623188341441783		grey70
FOLH1	0.19490732412295345	0		grey70
IL7	0.8404566468515414	0.6558360880216294		grey70
GPR68	4.549685864710244	3.6961578884181354		grey70
MLIP	0.7555320082376045	0.1479896878261381		grey70
ZNF516	11.763603357933	11.417079870733309		grey70
EXOSC8	6.595804258994804	6.8216868225865195		grey70
DEGS2	1.922618212532366	0.7392277912724128		grey70
CHST9	0.5694094546408035	0		grey70
DESI1	8.066369078518775	8.049974929118708		grey70
KCNK13	0.4408326560139892	1.5092085778033288		grey70
MPI	4.934363099201499	6.008199774913264		grey70
HEY1	6.927137464675436	1.1244108172658325		grey70
TDP1	5.663921884644661	6.423203307797713		grey70
SHLD3	5.231207567003441	4.862658921756757		grey70
ZNF397	8.594893286816832	8.820190241839725		grey70
GCNT1	6.224763529642476	11.47032368136402		grey70
XRCC6	10.051994880935501	6.343348744533038		grey70
ATG10	5.3423015010500174	4.199310102849286		grey70
CPZ	0.08966535494510218	0.09730828327667164		grey70
DNAJA1	11.464208697334776	11.466758005909238		grey70
ROMO1	6.668048421661777	6.271944813154914		grey70
LCA5L	1.8938702912860201	0.35445520459979835		grey70
PCSK5	4.871440648305757	0.4445127313870218		grey70
RBM39	12.653835351272457	12.118682888747855		grey70
RASGRF2	3.433941200800002	2.4794065052071477		grey70
TMEM241	2.2926389922973907	5.747369385061087		grey70
STK32B	0.8842923853619024	0.06450584223354466		grey70
ENOX1	0.8664033192309251	0.23335517952327567		grey70
GNA11	3.6271521767521806	7.211648962941162		grey70
SLC35B2	6.511053306972241	8.23813504841248		grey70
CALB1	2.1765932274522886	0.06393112174736218		grey70
ZNF25	5.741660499335344	0.9606889872994793		grey70
CCDC122	3.003206942002263	2.0064465849698148		grey70
ATP5PF	8.082630842166248	9.5641249308308		grey70
LACC1	4.246241709093524	4.659437412070892		grey70
BTBD2	7.862974038483019	7.244798724493988		grey70
LAMP1	11.55281800685411	11.672720564766527		grey70
CYB5R4	11.666968521228966	11.409499988347036		darkgreen
MARCHF5	9.272864063547582	8.480309874490391		grey70
MSX1	1.0808181694622236	0.07930430519893215		grey70
NECAB1	2.102027306197593	0.04442386036105255		grey70
GRTP1	1.5054526953547833	2.7139727095039126		grey70
CYTL1	1.1924939012241675	0.07339954313828001		grey70
IPMK	10.938037367532527	10.708572845290378		grey70
TLE1	5.169563993793843	7.165842660378419		grey70
CHUK	9.385820881105143	9.324976526695139		grey70
TRMT44	4.632725301809107	6.245944404481052		grey70
THEG	0.1083755584216326	0.050499655508336294		grey70
CCT6B	3.8241179806802688	1.7924445460439546		grey70
SGTB	8.797986278131745	3.4893179035319166		grey70
DCUN1D2	7.256158311660551	7.106782447078122		grey70
EVL	8.226185204808694	5.904120125595646		grey70
SPATC1L	3.0273358172868807	0.18992756584159884		grey70
ME1	1.2746005178887805	1.153482113480804		grey70
GEM	0.7889661043023305	3.0151078541231238		grey70
LSS	5.241137963664674	5.392212843976438		grey70
GOLPH3	10.08662233987965	10.86464817244097		grey70
FEM1B	8.44697030497145	7.714577041528473		grey70
TBC1D14	12.068985321272079	11.410284973017774		grey70
SVIP	6.971976497100792	9.245012936793811		grey70
MATK	5.02145188148416	5.8406243731265945		grey70
TMCO3	10.090576487165414	9.384295891795517		grey70
ANKRD34B	5.396299871543006	0.573487770228877		grey70
MAT1A	0.10329821451962339	0		grey70
ELP2	6.998543905668068	8.151350338393447		grey70
ZBTB10	4.18524040467811	4.546225846419869		grey70
DNAJC24	4.052904213426398	5.248511950767962		grey70
SNU13	8.149396945080724	7.978292869868354		grey70
PRIM2	4.172928446859691	6.80889269961541		grey70
ACTBL2	0.1247845179648372	0.04505478968143051		grey70
PML	10.086064422761677	8.33052289113201		grey70
NUDT12	0.8283415987394102	2.1934843592622806		grey70
SFRP5	0.9205722847948707	0.8681839844422748		grey70
ASB6	8.767776002490136	8.318184706849815		grey70
CPEB3	7.2358300496179355	5.086966132156927		grey70
TFDP1	9.365032688297172	11.56936197753958		grey70
LDHC	0.6409461442155846	3.9925862569532184		grey70
GPBP1	11.064223269928055	10.599415175311373		grey70
MMP16	0.6395472525776785	0.14309322963865745		grey70
HSCB	3.922531129613269	5.302121043172749		grey70
GAS1	0.9089761461102759	0.29969969148627046		grey70
RHBDL3	0.5384005386649531	1.4626635358944786		grey70
FGD3	13.292985097586204	11.972513729367815		darkgreen
EXOC6	9.286164831405946	10.3537011193151		grey70
SPDEF	1.8444701244343913	0.06142218228120165		grey70
CHEK2	2.8708463740288876	5.73748047479466		grey70
POU3F2	0.42277224915311284	0.22194686911477407		grey70
TLR7	3.222670342003965	8.154102033315269		grey70
DRD5	0.15413407090403367	0.02323284189305262		grey70
PRDM14	0.3389764235087258	0.4334140493106788		grey70
ZC3H13	9.944719411536887	9.423252356856112		grey70
MRAP2	0.6522678681302306	0.39296521614926494		grey70
LDB2	0.6714214239292616	0.29717643865376236		grey70
ZNF451	8.082644023086047	8.49839217037292		grey70
FABP5	3.451109924213453	8.258280122856602		grey70
PRPSAP2	6.593863094380903	7.763388014681086		grey70
RPL10L	0.14314101571506516	0		grey70
ACTR10	9.169243743355578	10.071895180162283		grey70
FTCD	0.5914511975848348	0.052477370055767594		grey70
XPO4	4.9057976756892225	7.290752533512833		grey70
BICC1	0.9362579713999926	0.412388741889078		grey70
RFK	5.684794743376717	8.71146646497896		grey70
CHST3	0.44223881106281876	5.612398763694411		grey70
MARVELD1	2.5389748240158236	7.486912219606194		grey70
DMAC1	4.471993772379233	5.482627891659204		grey70
MSH3	6.606087880974129	7.212514499502516		grey70
INVS	5.669256283348976	5.880701295502891		grey70
ACP1	6.443080850412663	7.871858466698732		grey70
MYCBP2	9.944287494909196	11.413206112995669		grey70
MYO1F	15.181523947503685	14.007359049999204		grey70
HMX1	0.04650886936904958	0		grey70
HLCS	3.4018159547693463	8.434758013641627		grey70
GSKIP	8.728985408399314	8.384456560403423		grey70
LGR4	1.7671888712758788	5.4275201296624145		grey70
ADARB1	5.336173941519989	2.4442716064739236		grey70
ADGRA3	2.0920438865370645	1.9142289521469118		grey70
HOGA1	0.944490101285386	0.438641607173228		grey70
LANCL3	2.249897984209971	1.0587834877416464		grey70
PDP1	7.349622913928921	4.478407044570245		grey70
MTMR6	10.463247762047853	11.431104151319749		grey70
BTRC	5.777630863390926	7.777581682193194		grey70
TRPA1	0.364880010663881	0.024735091458125653		grey70
KTN1	8.537350864725818	6.414334709016084		grey70
RPS10	10.359794658495424	10.774760891592969		grey70
MAGED1	4.6276628082438185	3.5327196417124873		grey70
KDM5A	11.380875701496826	10.791352645903608		grey70
MPHOSPH8	10.111886964599854	6.6026889359816865		grey70
SMC2	3.8121689435838833	7.65403778112404		grey70
OR9Q1	0.3939134204748718	0		grey70
PSPC1	9.156074916647608	9.092969186590233		grey70
WDFY2	9.671552926049573	11.285960759500776		grey70
PRDM1	9.572488872283017	5.221812378568313		grey70
PTGDR2	5.404615822279351	0.5571165726536859		grey70
TRIM44	6.390304767230934	6.973656231360842		grey70
TMEM259	11.045328775941499	9.68167205765888		grey70
TPO	0.7126464141847662	0		grey70
OSBP	8.969163275267778	10.17974325777703		grey70
CDH17	0.3593653230415157	1.002057368685884		grey70
CD226	5.393868256612143	4.613291462219645		grey70
C4orf19	2.6301310924383263	5.151848359913983		grey70
DNTT	0.6152916851563728	3.703979768791935		grey70
EXOC1	9.547891858488867	10.026455040646924		grey70
RNF125	6.6886716380005735	7.187680731382818		grey70
LMO7	4.0087105984105404	1.6530622855103405		grey70
TLE2	2.3877354271998423	2.530728044836966		grey70
CD180	3.192538239548764	6.7456836742817705		grey70
IQCH	1.1423839319143336	0.631919829162465		grey70
IQSEC3	1.475489117902643	0.3818121684239337		grey70
NUDT3	10.143185238481061	8.885488217474261		grey70
IL7R	7.801652113467717	4.874885445285253		grey70
DUSP14	2.798552181564037	1.4369649300408502		grey70
PIGN	6.37180463636981	8.94987438203264		grey70
PAQR8	4.732626091426343	4.090929708809508		grey70
FAM171A1	1.8489047804948613	1.627753023587726		grey70
LIG3	7.168707514445705	8.611991242310015		grey70
GLYATL3	0.2276636308309407	0.19013713669119706		grey70
CD109	2.4059695318764365	1.3801564362726433		grey70
C12orf4	5.734910661351991	7.474679817671276		grey70
NSMAF	9.871867992151925	7.501567075356364		grey70
COX7C	7.412851933598268	8.744175837291003		grey70
SUSD3	6.144931557762507	8.355923274485315		grey70
CEP162	6.7529936829275945	6.076065506873949		grey70
INCENP	6.385636453209459	9.150720014626609		grey70
RGS7BP	0.3542946603087341	0.8476471302593674		grey70
PUDP	4.950813354527686	0		grey70
KCNE1	6.9238494655528	0		grey70
NALF2	0.27455400239569683	0		grey70
DEPP1	0.7957849134031827	0.8433613786538274		grey70
COMT	5.5400409178895	7.467532726060409		grey70
COL6A1	2.180439955034847	1.3353028389472652		grey70
TBC1D19	2.0366155943976887	2.8330057326896454		grey70
MORN4	1.0092175997401285	0.3946753038619465		grey70
SLF1	7.659078080575252	4.835931816011342		grey70
UBAC1	8.844307255716759	6.588257491037033		grey70
COL4A5	0.47040071759023167	1.3578012908564674		grey70
COX5A	7.215558530757635	8.837199604349472		grey70
GSTO1	8.497556660099146	6.694505204225387		grey70
CCNO	0.2095599632429713	8.652042075765046		grey70
MRPL54	6.5456106305187864	5.6333831825659155		grey70
MRPL45	3.715692104866146	6.861707562090033		grey70
PRLR	1.0762364604137564	1.1614327700168139		grey70
MTDH	8.78765839872434	10.468078087249964		grey70
DOHH	2.8516630706983905	6.070273523109903		grey70
PRR5L	8.312242075865694	9.835588475094392		grey70
BLOC1S2	10.092096229722836	8.893392056416767		grey70
SPATS1	0.4618481001196383	1.015511141868892		grey70
OLIG2	3.750382337287729	0.024218279280928103		grey70
NLK	6.443887974429349	8.430074927499039		grey70
ZNF558	5.398017393480877	1.9153243752713451		grey70
OLIG1	7.145142274384099	0		grey70
KCNA5	0.24912206320610267	0.048022179867647154		grey70
CCDC77	5.877277121406476	6.7017696608506725		grey70
TFF3	3.2779196759281755	0.04447070444645464		grey70
RUNX1T1	1.049739516294432	0.7140462959930786		grey70
KIF6	1.1156851630212015	0.03303642951380696		grey70
ARVCF	2.674174595040855	4.555342054269289		grey70
UBTD1	8.426287926516833	8.53791564692089		grey70
ARHGAP23	2.166991437776991	9.754801648328623		grey70
COMTD1	4.346712640254907	7.816387630020033		grey70
COMMD9	7.1585173572072085	4.8965015872792454		grey70
ALKAL2	0.30459332856565846	0.022757953072701752		grey70
ADAMTS10	3.7373266512571397	9.45243057556295		grey70
UMODL1	0.9196982888243088	0.10680364134207485		grey70
AVPI1	2.0631286762989753	2.7141655125006316		grey70
RRP12	11.031232251199201	4.962483427153069		grey70
LHX3	0.5290983511434441	0.11385223898281598		grey70
ALDH1A2	6.081066234315307	1.4786922281277621		grey70
PPARGC1A	0.6118594293372115	0.7867000010412588		grey70
TRAPPC12	9.265986890812373	8.156626453305089		grey70
ZFP91	9.901849195412336	10.173610017375529		grey70
PACSIN1	2.0396097388014773	2.5801261290171866		grey70
GRB7	0.5204162809771686	1.2291183975151918		grey70
NR6A1	8.019833224557134	4.897530251666747		grey70
TANGO2	10.240573474676408	7.384782909546899		grey70
GLYAT	0.09715303511346084	0.47035728928593384		grey70
RAB33A	4.60212303465994	0.9039227147164154		grey70
ZNF280C	3.4447600873197866	6.257792632218831		grey70
MYDGF	5.001415945842289	6.753992327749809		grey70
SRSF3	10.863536687850383	11.22301523878944		grey70
SLC6A13	2.8491420608184725	6.48514156749302		grey70
ADI1	8.523614845402092	4.8542046373166174		grey70
PRMT3	5.52055734169987	6.254399478521121		grey70
FILIP1	0.9517195621654666	3.6178590039993255		grey70
AIFM1	5.903125649302344	6.78631420452409		grey70
GPR63	0.9303558252555554	0.12666444670360258		grey70
PDE4A	4.739516483423915	6.074895243177965		grey70
MFAP5	0.8379087826757422	0.5881009655495195		grey70
CYP39A1	0.19273271428745123	5.030580911944123		grey70
NEO1	4.109509580166274	1.730805600339787		grey70
STOM	8.96372827024389	9.438144643103996		grey70
RCAN1	5.787329817211734	7.111786103633047		grey70
HARBI1	5.026631493828281	5.4365659852247274		grey70
ACACA	4.455731890791689	7.68482293434569		grey70
OR5I1	0.08040349003444867	0.4271572521961131		grey70
TTC17	9.408422395003932	9.28942827725733		grey70
CAMK4	5.230144559621791	0.7908435678263941		grey70
SYK	12.509817329416434	13.724834896245849		darkgreen
SLIT2	0.6721181031983373	0.28505809625316586		grey70
IBTK	5.133612091479254	10.407393885487073		grey70
USP25	10.220434737851669	11.359537876024936		grey70
SLC46A3	7.522667646693334	5.493080887460556		grey70
ALLC	0.11747425179780502	0		grey70
WNT7A	1.7446964094257345	0.02331698044665294		grey70
CDC37	10.325463701336396	10.092548328441223		grey70
POMP	8.960435547614834	9.290753868300282		grey70
SNTG2	0.5330670977430757	0.10506053281073682		grey70
SLC24A3	4.847342264807195	4.352534404945708		grey70
ASRGL1	5.72969063708917	5.477286886482594		grey70
TNFSF11	0.6338922819841712	0.6278212556902713		grey70
SELENOP	1.8497291360711015	10.397025846458227		grey70
CHL1	0.7371670744292658	0.28192367898239656		grey70
MAFB	7.923504702255429	4.99199702937722		grey70
LPIN3	1.082279052561647	0.1415832892877085		grey70
TRMT2A	6.33304088916331	8.040059741828408		grey70
TPP2	8.120843476486803	9.32233045348909		grey70
CSTF2T	7.586681072075919	9.197424628011062		grey70
PCGF5	9.804091943474562	9.028855600388367		grey70
CLEC4E	11.824403862798519	12.425365744959775		darkgreen
ELP4	5.120185348726586	3.6523575456437998		grey70
SPIN1	6.534126800578984	10.182197437349965		grey70
EFCAB11	4.912187376956154	4.1492246344629535		grey70
POP1	2.983217750349635	3.813792576509136		grey70
COLEC11	0.212096029662627	0.7315780264522408		grey70
ARHGAP19	9.694852015364802	9.432104984135483		grey70
CHD6	6.846696184665644	8.0645676459148		grey70
SECISBP2	9.89772329938193	8.536180186744058		grey70
DDX39A	8.587833158928666	9.225252557392709		grey70
ATP7B	5.560967971093515	2.3571952365133533		grey70
RIMKLB	5.8682021520317855	0.22601762226938196		grey70
ERICH5	0.1736027841813445	1.3177015702547217		grey70
ETV6	10.90806111084987	10.561141534284932		grey70
NDUFS4	3.7134966869743034	8.415834003363095		grey70
RIN3	11.953694646852231	13.100031204043344		darkgreen
RANBP1	5.514118690510751	6.577536562851108		grey70
KRTAP8-1	0.1012666378257197	0		grey70
CLEC1A	5.752956542194286	4.816453136316333		darkgreen
SLPI	9.371292914196172	12.804936937970835		grey70
KRTAP7-1	0.024038578003715484	0		grey70
KRTAP11-1	0.07917426274610793	0		grey70
HMG20A	6.164679416985717	8.628019862721738		grey70
MRPS28	4.246574551814153	4.92202714618528		grey70
DPCD	1.340823021005842	6.7900284225219005		grey70
SOD1	7.045659618802893	9.150524488459078		grey70
STARD4	4.593272450302642	7.10982348306152		grey70
SLCO5A1	2.414669735841842	1.432334817257436		grey70
CLEC9A	6.834160478197825	5.319940574086927		grey70
DOP1B	8.992724197248487	10.979821732002213		grey70
ADGRE5	14.26594760823713	13.567726467859044		grey70
ADAMTSL2	0.42843494081049144	0.7706845737101053		grey70
LRP6	4.737133778288112	7.788676513632576		grey70
GNPNAT1	3.5734863296371153	5.567335628523227		grey70
RNASEH1	6.775476251716557	6.149854522219168		grey70
EPPIN	0.44473991910424443	0		grey70
UBL7	9.055844342295435	9.300822044220515		grey70
POLL	5.208967932991365	6.960066981788173		grey70
ZDHHC8	5.026902537953239	4.823610697271093		grey70
DYNC1LI1	10.875564217984623	10.022343332478961		grey70
GPR82	3.138091139037557	2.317283575127428		grey70
TGS1	7.361315340800219	7.80425047699882		grey70
COX7B	9.041184175999652	8.867161216630933		grey70
TMEM18	5.679875502640935	6.9630416110684665		grey70
PCSK1	0.5868443091834411	0.16295838288793177		grey70
ZNF706	7.280210066440582	9.332393845873321		grey70
CCDC188	0.3763667983639318	0		grey70
HIRA	9.568023239599087	8.453805725384397		grey70
COL27A1	1.9179893701778994	4.20009872599573		grey70
DNTTIP1	10.60662147458628	8.576236414151166		grey70
RPS7	10.25088279022499	10.272511329237004		grey70
LIPI	0.14049475820302434	0.06565639405075317		grey70
DAD1	9.531986836117131	7.548614484535795		grey70
ABTB2	6.513522393909084	10.468604052317794		grey70
SYDE1	0.4497678201453467	1.573439718293293		grey70
PRMT2	10.4385058458208	3.5344866025062234		grey70
AARS2	4.281284051878962	5.20300433921667		grey70
YWHAZ	13.722853479317031	13.57632145759979		grey70
FTSJ1	5.686885309718689	6.868648600509799		grey70
OXA1L	9.329875876883792	8.638742720236245		grey70
GDF3	0.26235384365347475	1.8393273605274294		grey70
SMIM10L1	5.315063467548551	5.4925632394156585		grey70
C3orf20	2.682166744515553	3.2034942782591775		grey70
GABARAPL1	11.930939494438883	7.346357295427946		grey70
CCDC105	0.12909857083232884	0		grey70
FAM172A	8.042180908740644	8.13469670955781		grey70
KCNIP4	0.3572319208083113	0.7057046652698351		grey70
OR10V1	0.09806410238511357	0.17691128545539925		grey70
EBP	6.03667125860689	8.324214278534845		grey70
ARHGAP1	10.316788902607458	10.38301723333235		grey70
MSGN1	0.1339133353373675	0.1727563371041853		grey70
UBE2C	5.798748288827305	6.7516915057037235		grey70
MOCOS	0.9893289283419849	10.577430814808416		grey70
FAM204A	8.45870116842856	7.247769975643488		grey70
SMC6	7.062891680094022	8.675713783446179		grey70
LRP10	14.199619646398185	11.534531997968916		grey70
ASB9	0.786669254050429	0		grey70
DMGDH	0.9107017712378189	0.022532688866538413		grey70
CEP85L	8.911430793171975	9.37905239777176		grey70
DGCR8	6.552418776758907	7.5395513853575675		grey70
NETO1	0.6795554192904188	0.023160868972859017		grey70
REM2	9.487269274042708	1.5004147997922448		grey70
ASB11	0.6138606624583828	0.5241574271286239		grey70
DEPDC7	1.8651496776431156	2.73381758195523		grey70
ZCWPW2	2.726838181726789	1.0678357663596154		grey70
FBXW4	6.225593213311013	7.997206409299682		grey70
TNNC2	1.0095539329961234	0.36854738472882714		grey70
CHRNA9	0.41828881846190025	0.7553125504564168		grey70
BRD3	9.659280039391712	10.5586010359392		grey70
SLC6A11	0.5074625977697366	0.020418380768055588		grey70
ZSWIM1	6.17131663369891	5.046658519344406		grey70
UFD1	10.15153766650013	9.432229637138606		grey70
CSE1L	7.329258141315994	7.869356448632325		grey70
CMYA5	2.309648471618011	1.5231446180028987		grey70
PATL1	10.670197191029146	9.59008037765779		grey70
HOPX	4.8262420860721305	7.589724120792802		grey70
PIGA	7.977625801390404	7.6181950188223215		grey70
ZRANB1	9.998077122871875	9.933679286592696		grey70
CNDP2	8.289651473208451	8.522598709155394		grey70
NEUROD2	1.415632378115973	0		grey70
GOLGA7B	3.101376183395572	0.6292477214797205		grey70
PLPP1	1.9961383413516989	2.086487069058892		grey70
TMEM98	1.0795309348422182	1.4417429969861975		grey70
ENPP5	1.6079427295242048	6.600518910180368		grey70
WRN	5.588674834438865	9.560318123918895		grey70
SUSD5	0.8191263310122059	0.16290949294701032		grey70
TMEFF1	0.22459415654936218	1.7550194134795212		grey70
PDCD11	5.857507358790325	6.790411265824402		grey70
PDE3B	10.384060392996508	8.325290029052006		grey70
ALG11	7.657258228925496	6.017915158411089		grey70
CYP1A2	0.9052904460383474	0.023182330167602367		grey70
LCA5	0.5778493729961088	2.3274113766493776		grey70
PLCL2	10.175417120457768	11.449776600636504		grey70
ATG12	9.643347578932998	9.629009160537127		grey70
TMEM245	5.503532413106273	7.942322811235331		grey70
SLC27A2	2.3930098185545603	3.6170837450048583		grey70
VEGFD	0.2491471909553001	0.6192574338586645		grey70
SEL1L3	6.583942368461926	0.84845831139660155		grey70
NUP58	10.120681793019623	9.320174125250587		grey70
STAU1	10.5383442950002	9.517537710958221		grey70
CLCN4	7.735348645499356	9.336712486018207		grey70
ERG	2.870184814379589	7.723721838212874		grey70
HSP90AB1	9.093873150720604	12.212537147483529		grey70
KLF4	7.5295303560490625	7.1548560076637235		grey70
MAGOHB	3.6991402490616103	4.50118110887128		grey70
SH3YL1	5.342384398471345	5.315072458595809		grey70
RPL30	11.445541163132788	10.511306707733208		grey70
PRRX2	0.14111635973544073	0.18745305445603655		grey70
CDC45	1.561257629342449	8.35315276368983		grey70
N4BP2L2	11.375708135444302	9.993321970218489		grey70
IREB2	9.635471486262318	10.287342482476348		grey70
TCP11L1	6.548518493851617	5.012681895602955		grey70
TEX43	0.017700563809094516	0.07372033262711941		grey70
RAD18	5.83633428085517	5.756067160028262		grey70
CDC6	4.247428017441256	6.984830318044674		grey70
FOXE1	1.0331806693452539	0.04948746002211584		grey70
SLC7A13	0.1893541690534835	0.10891362728678852		grey70
ZNF518B	8.784620974630872	6.105567110840499		grey70
MED27	6.135201443994712	5.799772396479308		grey70
ADGRV1	3.2945895856709604	2.6057683336743027		grey70
GIPC1	3.847530918116772	7.324253169195624		grey70
CA13	2.479657626055851	2.5883259581368705		grey70
RIBC1	2.8319947242441534	3.7460116810150916		grey70
EIF3A	9.941944762178212	10.734135484991777		grey70
PSMD3	7.90294850691765	8.720076154670002		grey70
FSBP	1.8054054053362303	2.106786835357115		grey70
MS4A3	5.064660982921144	6.267350477113596		grey70
CNDP1	1.211045743847831	0.4120504722404089		grey70
ITGA9	3.188847115716088	2.619198480773998		grey70
TMEM64	4.888410201884111	5.098206763750903		grey70
SOX3	0.11691570290525093	0.023326554139170837		grey70
DUSP9	0.1697926014731932	0.6847181709001612		grey70
COMMD8	7.634183986979955	9.153004776583321		grey70
C15orf61	3.2690506431218407	4.505844810031867		grey70
ARPC5L	7.148372506051201	8.399010580188385		grey70
PPCDC	10.5774985384959	8.953668921816998		grey70
TSPYL4	7.021767091236987	5.506628865551159		grey70
PNCK	1.0953209341806884	0.9998900419641544		grey70
TRPM2	6.764115409764666	13.269190736267545		grey70
SLCO4A1	2.6839514881742015	7.890848583491905		grey70
GFRAL	0.12601237788426065	0		grey70
NIPAL2	4.181606383464058	0.23345052337005895		grey70
PLIN2	6.551189510837841	10.844066763722248		grey70
OR7C2	0.06396293947972079	0.4120287583504198		grey70
SLAIN2	9.7755558478282	10.648658645707545		grey70
CLEC4D	9.077047066697665	12.795587271211597		grey70
PCDH20	0.14090665085225362	0		grey70
LRRC1	2.533172564505019	6.231831327428274		grey70
ISLR	0.2044365424060886	0.5793080608507976		grey70
PRMT5	8.64700033100044	6.068128954784377		grey70
IKZF3	5.9491779537297935	6.143122660904658		grey70
HCN4	0.4827094330064851	0.07746429778122046		grey70
YBX3	9.308331532437803	7.81647815478747		grey70
[truncated: 13,666 more rows]
