# Supplementary material for: Human and mouse neutrophils share core transcriptional programs in both homeostatic and inflamed contexts
Source: Nat Commun. 2023 Dec 8;14:8133. doi: 10.1038/s41467-023-43573-9 (PMC10709367; doi:10.1038/s41467-023-43573-9)
Supplement: Supplementary file 8 — Source Data [file 41467_2023_43573_MOESM8_ESM.zip › Figure 2/source-data_Figure2b.csv]

symbol_human	symbol_mouse	orthotype	orig_group	group_split	Hs_SRX1066926	Hs_SRX1066927	Hs_SRX1066932	Hs_SRX1066933	Hs_SRX182671	Hs_SRX182674	Hs_SRX1903068	Hs_SRX1903072	Hs_SRX1903076	Hs_SRX1903080	Hs_SRX1903084	Hs_SRX3140239	Hs_SRX3140240	Hs_SRX3140241	Hs_SRX3729682	Hs_SRX3729683	Hs_SRX3729690	Hs_SRX3729691	Hs_SRX3729692	Hs_SRX3729693	Hs_SRX3729694	Hs_SRX3729695	Hs_SRX3824891	Hs_SRX3824898	Hs_SRX4203014	Hs_SRX4203033	Hs_SRX4203043	Hs_SRX4559878	Hs_SRX4559879	Hs_SRX4559880	Hs_SRX4559881	Hs_SRX4559882	Hs_SRX4559883	Hs_SRX4559884	Hs_SRX4559885	Hs_SRX4559886	Hs_SRX4559887	Hs_SRX4559888	Hs_SRX4559889	Hs_SRX4559890	Hs_SRX4559891	Hs_SRX4559892	Hs_SRX4559893	Hs_SRX4559894	Hs_SRX4559895
ACTB	Actb	ortholog_one2one	mouse	a_hi_both	12.92722238661032	12.863649100355834	13.227137548732292	12.790665112591865	12.816648337637842	12.587870288994928	12.480283955248384	11.987424445054131	11.710575209517868	11.930676253064275	12.028454194251106	13.143666310968344	13.360921946316042	12.934540784644897	12.577810553774238	12.801344419055257	13.319466778544255	12.492707908350388	12.804284394388253	12.963387321596262	12.761025139146222	12.968901415794098	10.032099305452588	10.512395414010411	10.692075376745205	11.856256124182663	11.050914724865258	12.043968516197438	12.854858117069677	12.828029329555898	12.987363600077025	13.136055745064361	12.782355008811017	12.893454338267816	13.00673622078215	12.137307976585467	12.541829198095293	12.645403237206734	12.76266001145638	12.608416316918431	12.967625266109659	12.29295502180446	12.851116434368482	12.365040268263012	12.556115814438561
S100A11	S100a11	ortholog_one2one	both	a_hi_both	12.588394941801857	12.74250563242656	12.187615841111295	11.889394926301533	12.413726817408872	12.450753751130891	12.491684692932042	12.077970598063873	11.906290737705776	11.846707644011785	11.996311555664095	11.513880697046783	11.51396408727628	11.790562342724076	11.146775189086672	10.931669144699665	11.795562479050293	11.184568683707521	11.36718624837257	11.268315612751072	11.102219432998242	11.435844414445063	8.64271398167165	8.531168358720818	10.201945642439533	11.086041838892516	10.621808635275691	11.406862004984047	12.018989822208301	12.518380662673668	12.466044626135403	12.378458370600088	12.108095337877785	12.346148617808044	12.174521619830355	11.158738602970894	12.052877970082708	12.192696377853563	12.219550072826177	12.287548776157765	11.40231769378612	11.498945659983532	11.416543211458311	12.372046698105681	11.64405900762026
TYROBP	Tyrobp	ortholog_one2one	mouse	a_hi_both	11.587635954658088	11.83255648368367	11.712919494220179	11.692088682789777	11.980924597578715	11.935786921954481	12.006285512063272	11.518196662740547	11.350707298842167	11.489120651816892	11.537654858011898	11.038740300720264	11.262496094341806	11.222808728528733	11.245628430903196	11.515665267388467	11.498667322269919	11.411494033597599	11.553316642039672	11.539922996118408	11.418925655309238	11.705665420812162	8.709570378934242	9.085204338640391	10.756078859904838	11.256977435414042	11.202595089894732	11.426842290093383	12.335355969400977	12.565172048801402	12.308865278053183	12.202492643370976	12.359937157220159	12.399770389407376	12.291285285113823	12.646256523897483	13.18278551019507	12.83525344829848	12.589307897334843	12.561328185865387	12.300833142558405	12.217433939934315	12.324352228085244	12.733759853676347	12.73633512034831
CSF3R	Csf3r	ortholog_one2one	both	a_hi_both	12.20487982534415	12.274140146011959	12.136686120570594	11.716697037075274	11.9461900065184	12.305664250551056	11.719148169864281	11.085241865155803	10.87930981384782	11.733748650768803	11.47826003116942	12.924915853901236	12.925869900349301	12.784417609546118	13.10356039103561	12.753122913066376	13.025128535380341	12.773843744610724	12.595062439350237	12.243285595483268	12.619378693082963	12.316853543662319	9.732428835961558	9.94542393992513	12.613213913917038	12.758309938957787	12.3435045102739	10.042760361688556	10.787989744334507	11.11835140567364	10.93842523449012	10.913889214323055	10.683342409396749	11.002463853803553	10.689648546269348	12.289146132211826	12.518648383314876	12.29241997718865	12.035113556820308	12.291710581314922	11.01767080391482	12.055064269346833	12.379016731141881	12.103473266086873	12.416723480728477
ARHGDIB	Arhgdib	ortholog_one2one	both	a_hi_both	10.942004282412649	11.011419288837827	11.34389912942376	11.146297301364827	11.081647947211847	11.080306731141729	10.438533752345563	9.98462016850107	9.660285376078479	9.987024308633849	10.317701932167822	11.196759275215927	11.352283091951895	11.673090048464493	10.294615430666825	10.395407559392794	11.02704651897693	10.446052140078113	10.29078813868179	10.72528283822608	10.255666139085614	10.256265622543902	8.32075023979585	8.61315837064246	8.768560795895741	10.249369736518206	10.000670766272105	10.947080591037366	11.836698807665487	11.523726816199497	11.657397584817048	11.486159579144285	11.599383751576099	11.855884182208497	11.425427385841932	10.067463573354662	11.105325446400105	10.77701407476859	10.869355215163877	11.186551725271707	10.72151556578731	10.684291191671765	10.610348243487492	10.79349179642857	10.346157237074484
UBC	Ubc	ortholog_one2one	mouse	a_hi_both	10.758438115301372	10.925350990693328	10.840176397331113	10.98890139921529	11.181302453979793	11.037595816707842	11.520177803572473	11.21321555566979	11.304991787988788	11.173811851499543	11.25265344857134	11.416329965886515	11.133331060768334	11.269968218159923	10.22265390664378	10.484793775288123	10.559463280615194	10.057041629432726	10.194173422364338	10.542622637320358	10.12497330127644	10.181224301591882	8.957936569044733	9.099062507333379	11.631416123938115	11.636991546289831	11.888849736178628	10.95879459161392	11.661068640599346	11.341487660139839	11.33508141012452	11.569249366820687	11.319366133295494	11.659343955950435	11.427090093474513	11.479829282498429	12.152430364293826	11.982596680960018	11.619532075805935	12.119760806937855	10.838343725702849	11.380410121794291	11.189974769828249	11.860974192205894	11.811819721573418
PFN1	Pfn1	ortholog_one2one	mouse	a_hi_both	9.77928615662364	9.382255730308907	10.506003893821612	10.30814115117226	10.674249394736327	10.226630100354722	11.148394647484318	10.359394954127596	10.73997319417562	10.599974778209802	10.933346643284597	10.35463999853297	10.975626863422107	10.672207338877438	10.575741292242283	10.730817193937524	11.028242617921599	10.397463868576528	10.420109930245177	10.934898027577713	10.497357170155768	11.153838190830275	7.312736745704788	7.651932062226004	7.7817124880200685	9.122715134118081	9.102852043458897	10.701904947935365	11.555916007307038	11.65249378411286	11.348225774348256	11.518025372020645	11.015909481696278	11.359242966852126	11.527081703316291	10.478019139989465	11.034794406184306	10.839005228253537	10.788399031963824	10.653596729475277	11.24078262708074	10.75883006769585	11.169094998307017	10.85381679890047	10.71626616441754
LSP1	Lsp1	ortholog_one2one	both	a_hi_both	10.25447829632305	10.333651992548369	10.18756642122021	9.996735731743936	10.541955088764128	10.506456875697982	11.202029326659945	10.533549263220282	10.61344934700602	10.643951602862835	10.838229951403912	10.77070555292168	10.895083653111495	10.43515372219417	10.358832697652977	10.570962309815812	10.60854219558205	10.439091049807073	10.524733843168839	10.724031801605323	10.395339361697605	10.791024069700235	8.308781496469821	8.343620288803097	10.047356945812988	10.47901732421421	10.000871192337003	10.398385715958588	10.769210197575122	11.088353427183979	11.094685691113872	10.907372243847702	10.792113439196248	10.936878051193299	11.096620146927396	11.82218409661934	11.44435940866767	11.52272369051913	11.036906196753199	11.104741697119742	10.700245984309369	11.547832779694925	11.605394219205266	11.018399914948857	11.961615083320257
TALDO1	Taldo1	ortholog_one2one	both	a_hi_both	10.241834156039682	9.933025770436934	10.472564464384204	10.212639671194546	9.96592525360598	9.483945069991181	10.716668374188464	10.397841848616897	10.408138388923103	10.185397828620408	10.493302153648035	10.80865512361845	10.739942239090249	10.53018943466482	10.270313994941901	10.571284100081593	10.941909899708605	10.137079454587152	10.13336415967617	10.32661276516596	9.943874387228647	10.167527647247693	8.248141590656305	8.508935281674155	9.154548704894227	9.383622423686786	9.112250966671327	10.380101291313764	11.118880729963047	11.345982422729586	11.237003391361757	11.214740842831613	11.151792101267105	11.240061133578243	11.132630081679087	10.636489781160245	10.942472632120783	10.906109559352949	11.020345127302916	10.93317427613323	11.134823705508586	10.813124524178866	11.15090281210169	10.537263292315714	10.797803749932614
LCP1	Lcp1	ortholog_one2one	both	a_hi_both	10.527436197544246	10.859574430445438	10.682706830346437	10.553284724141445	10.606984846806848	10.213691724155355	10.338705618863017	10.00289397076808	9.841751293170894	10.13222197927865	10.019241035355494	10.625617222628499	10.671455368435021	10.328691466621157	9.30964442882288	9.585985891342261	9.965353434479564	9.36827725122261	9.527085525154295	9.867580077036546	9.463006099279037	9.666844483911857	8.980178695570594	9.410384754909433	10.763236240812532	10.88038710603488	10.855725383982415	9.846980821699798	10.88382706948444	10.886126046415367	10.899784763581831	11.09700647569013	10.868612429070962	10.871487200477699	10.873169129091904	10.371438078672956	10.628798279238753	10.112888418746516	10.084263073563179	10.209817413761808	9.590737200271056	10.296539360813536	10.22694393864863	10.434746306976544	10.3427626905663
GMFG	Gmfg	ortholog_one2one	both	a_hi_both	9.439491626918551	9.31083912389125	9.925344469074089	9.778419907987473	9.99178876531474	9.688219158825051	10.350107827096437	9.930267508625022	9.495156515485604	9.90980929254821	10.098174185372413	9.813331455523263	9.94725770256575	9.92435412576465	10.466286935707927	10.91726177771846	11.161467462068826	10.589212201803896	10.802669471691537	10.801031735520843	10.614775443844252	10.581908347783536	8.103336969375244	8.077139857079702	10.342962960131304	10.698231526712677	10.697656081910605	11.124070975631353	11.44887766002381	11.66462223871374	11.624708457081566	11.330687185132469	11.771905723529036	11.424785765496134	11.269025779328793	9.735901906024518	10.54651445546914	10.441693414681133	11.03492361003232	10.807875725485658	11.991025172345044	10.91901723973109	10.80301719546865	10.75873447788659	10.0559432703189
ALOX5AP	Alox5ap	ortholog_one2one	both	a_hi_both	10.311246940744272	10.001607357011158	10.13055555020488	9.545779823300636	9.727823527039337	9.773687463496968	11.46714279053252	11.215459209285395	10.667166776895318	11.138428203134684	11.137874733654224	9.443105638611819	10.218537348572383	9.511625351064716	8.946058161965142	8.811809780688025	9.522991116116165	8.947689776877098	9.54239334445652	9.175187977055725	9.219421950188613	9.56409114637103	8.3744647114422	8.57091018216248	9.971666525529445	9.852419242403794	9.924697910181111	10.421889829844966	10.651455894209324	11.13683267983446	10.474967813291723	10.407348099299377	10.376171305110464	10.019289056806464	10.21464238063983	9.112912177179325	10.00215318707151	9.182796158783795	9.130047584379884	9.485520820681655	10.40338788084387	9.289956763617575	9.863302004817564	10.935560036082256	9.26701076164125
NCF1	Ncf1	ortholog_one2one	both	a_hi_both	10.308130282779265	10.009452773644407	10.888526262965332	10.257732554939091	10.477762605651268	9.448402686545023	10.263649099173037	9.387670419762392	8.39242850602026	9.108135114421236	9.652079023026035	11.170076673065942	11.215494597337708	10.887664003904025	11.413737735726366	11.280347933581053	11.106236887892543	11.02158924750945	10.659456141497518	11.044007937042824	10.64698713956116	10.92342580597033	7.5210218481515785	7.2886350491712655	10.216321140217875	9.803783120290241	9.979769368878111	9.45431836010221	10.157178161754098	10.088790649830571	10.26261715914255	10.128912322935273	9.727157621867153	10.300394625544667	10.273198408479958	11.4507007362084	11.074220169791127	11.77869522110357	11.066365234913187	10.638494369107724	10.680737184124181	11.41124062366189	11.542824106531796	11.382297658527806	11.893723846460494
SELL	Sell	ortholog_one2one	human	a_hi_both	10.17743551344354	10.033774871590861	10.534192832631621	10.917211949344054	10.303311724150113	10.668938333752523	9.496764231669717	9.44297818022507	8.613030574882226	8.840873736131396	8.963412802352403	10.754719672237146	10.320264445779266	10.32321278141608	8.728548869965952	9.170033444953104	9.803821376563501	8.744237238789944	10.591997313353128	10.19706979986074	9.823384729034748	9.93534150443609	8.087459059474925	8.339761581670656	9.119137512378343	10.181201205770785	9.894657912328418	10.522618166024602	11.030278933542167	10.691909551255897	11.381559418794788	10.730370062135627	10.555172897355	11.087585568537085	11.107373844076584	9.151796931119291	10.212436419389242	10.226153541831023	10.244907119797473	10.163340210525831	9.465125233863427	9.770457010314582	9.191263208788362	10.34183390456645	10.061441605531165
ARPC2	Arpc2	ortholog_one2one	human	a_hi_both	9.851990549272708	9.752731002433956	10.080542111752154	9.887002112127707	9.961096607655698	9.65444613874892	10.127890471559825	9.743664547071782	9.658107001422005	9.965683028442758	10.045861518608321	10.029488134148725	10.199881375713192	10.109223192269173	9.953505015331281	9.95530421207343	9.847917136588695	9.957397453198467	9.777075397024845	10.239030358299456	9.63384381001309	9.723214028773429	8.401389040181723	8.639185504307195	10.742602145466316	10.631016612908725	10.711628663781486	9.917486484983886	10.368258252958464	10.313277236912125	10.290097387555624	10.363533397680058	10.283868248846998	10.345140603788037	10.260485607567627	9.918764471879955	10.328559148088049	10.194650805053298	10.300337235187289	10.354295748030088	9.809980431182453	10.291256294769383	10.195279289928198	10.34739828276598	10.003945225264916
CXCR2	Cxcr2	ortholog_one2one	both	a_hi_both	10.731186117895042	11.02495918504734	10.841911198320668	10.568917625734098	11.05969804476157	10.375060923866567	10.564837409534347	9.992278812926486	9.7363153602532	10.303389787627477	10.321793458107349	11.514416990101914	11.324943875240415	11.582478502550655	9.960443371213604	10.156556188769626	10.306571087354323	9.986676392884567	10.205292049982285	10.809333165741691	9.95894029014954	9.781311400465531	9.020059283530985	9.249229676855387	7.950592160069333	7.4794815588643555	8.076747842226062	9.551351634465464	10.89461186754755	10.884380828869036	11.20893465947072	11.18243465828942	11.364800543697186	11.165112957216756	10.637991188557757	9.551430678077399	9.91539354789492	9.730773298858532	10.050816050128216	10.389619102917779	9.53207770672557	9.448354860147113	10.287649702898802	9.344738410055813	9.49143344548266
ARRB2	Arrb2	ortholog_one2one	both	a_hi_both	10.544824537699087	10.717399706640325	10.165590384800158	9.666306089371771	9.912685140024161	10.174298942495172	10.262954327461864	10.056152426035288	9.830861870056706	10.37271045389021	9.929901684994881	10.446748773628615	10.36982886117243	10.127248867486225	10.837353118529872	10.832235563208062	10.953399668278426	10.885349236080335	10.457011099525948	10.54650789795123	10.562665020443452	10.632820548700868	8.057106730143941	8.18527559807159	10.49025941296445	10.739722575987104	10.530675340990367	9.472606624411297	9.703344162925877	9.595776521410473	9.491600045465482	9.522951249264178	9.316162017333395	9.548741671966003	9.765871912064362	11.100574183440317	10.788795193096123	10.786041587836067	10.646068670422329	10.692141399541732	10.79505237115664	10.853066443146204	10.918709893594574	10.53386190586553	10.784659347447375
SPI1	Spi1	ortholog_one2one	both	a_hi_both	10.268637921419163	10.26378123571589	10.109202582282853	10.095448357557984	10.542183662756056	10.628536448021984	10.418286541554572	10.221657145856073	10.222573331357983	9.954102588883936	10.101033119165463	10.657318904275813	10.879266523377343	10.779668866498696	10.463388776043475	10.550315590774618	10.676728478018306	10.660648047355009	10.78926459556802	10.563273740858053	10.501531429506123	10.6949707657207	5.927808059882587	5.834115961093652	10.805311750905117	10.714735020903895	10.57068002860589	10.462428494905973	10.756248030688605	11.124858360081397	10.969209921063158	11.036189156478317	10.940987876355328	11.126529410922581	11.00060012506075	11.791324578170848	11.365543779047423	11.69036261933869	11.241287844404114	11.442122018228584	10.571885100904005	11.647530487002692	11.471283194608763	11.195772391182071	11.951419268421473
GABARAP	Gabarap	ortholog_one2one	both	a_hi_both	8.894623783556407	9.070017179433865	8.47680465974582	8.940962879641805	9.848127903140622	9.73537810875842	11.090665136645327	10.765050812075769	11.164231927452107	10.801208982821267	10.953620838811032	10.037412777084054	9.81338819886272	10.260829868614362	10.198068811202281	10.41847068798624	10.222281995792217	9.994098628756293	10.20670283774479	10.385395951968018	10.311444550885916	10.512762715289478	7.471638557280515	7.7127021766585	10.57266725252434	10.8117625705797	10.723615612700984	10.58350741880771	11.108270101857743	11.358485569884907	11.417464030128325	11.018908932094728	11.032373543854282	11.249308843456385	10.904273230594422	8.772472986172676	9.968477960565203	9.540643514724472	9.72999916601505	9.607458687550906	10.764563133608595	9.87366031139048	9.698550555792625	9.910970098911797	9.08953827958
MCL1	Mcl1	ortholog_one2one	both	a_hi_both	10.135011918856458	9.738464722491466	10.07425478748404	9.850976438448827	9.921978819410374	9.61242207533418	9.131143524550417	9.210656726836755	8.732240608563039	8.869782705953028	8.76748561987864	10.553047231921909	10.541971123061707	10.074215051705819	10.06364690667209	10.223753278871676	10.384650591936476	10.308539947841453	9.769363775151191	10.355426753333605	10.059677426700715	9.388819887389241	8.230742890039627	8.321741619010778	11.576910398080148	11.579325017572287	11.497676790807555	9.147151518792867	10.195309060889201	9.875702471899267	10.334182651933235	10.826293361931286	11.031533621928576	10.66018828946623	10.986609616403877	11.748466902065207	10.2110694921517	10.47851857577482	10.476138302378418	10.552812911289173	10.777979986715845	10.915576169690455	11.041238146979518	10.389402262183676	10.892496793866789
YPEL3	Ypel3	ortholog_one2one	both	a_hi_both	9.673383348149192	9.728294863598085	9.808762574358905	9.602719524634136	10.012231943913275	9.97749954565249	10.808008538638404	10.59690941527617	10.387775561997932	10.31900256526127	10.511907286578083	10.175056442652895	10.553777840663312	10.291966128044209	10.795325674660758	11.038038368045171	10.892353654102333	10.73517667047609	10.24520496890417	10.537676894022278	10.761729757402767	10.522781343920602	7.533934587296538	7.81115978739561	9.167569666016616	9.489686740795033	9.329599777529044	10.114390304828943	10.72014971547788	11.133195952753459	10.951298843836948	11.296233887043638	11.024998050076732	11.14036080397579	11.103670452196235	10.975783356888098	11.248190755762566	11.02495992794798	11.275932294730646	11.151110045213203	10.962940604596533	11.13083186706645	11.059798887537882	10.803294608702645	11.035499234104686
VASP	Vasp	ortholog_one2one	both	a_hi_both	10.06623985270812	10.182436799301682	10.022991728322998	9.566334792043014	9.7732643612687	9.620527907908514	9.929860089702121	10.023095689595399	9.948577354744293	9.761852586278495	10.109755269208584	10.046508641950485	10.1066960875286	9.799763066153144	9.976583151112882	10.205304188177726	10.12080868666359	9.895909723181266	9.67041953920483	10.084985978478226	10.056655076116389	10.044770257151562	7.523088250922561	7.157638587993481	10.319451862851222	10.508637010371958	10.442487739519029	10.219037709778156	10.23001080168993	10.159637573500046	10.347272792154598	10.509965064405048	10.36988847413522	10.571796090529945	10.555038479433748	11.010623759061124	10.22164582833384	10.478100720182722	10.164101041910753	9.890801475240803	10.74675085838672	10.344056347381791	10.867098972415203	9.765563235330728	10.776645800290261
ALDOA	Aldoa	ortholog_one2many	mouse	a_hi_both	9.138401140241458	8.82077280921667	8.974009342097105	8.93714421550928	9.847521050241664	9.096673040353961	9.841827255927669	9.3681980977788335	9.503331490549066	9.49440602746868	9.621106524440926	10.374174841563237	10.151018409192258	9.843197871058964	9.50531853631499	9.939917181131484	9.628423195051305	9.199099223457717	9.212694963697196	9.504712109063687	9.388547735686522	9.646124401681726	6.832784642957933	6.878997709047587	10.108417171947362	9.890597528447415	9.808856377286338	9.795623634004478	10.058580638958773	10.337108456483334	10.134969834047162	10.192514664180605	9.917534496610337	10.103821120087499	10.185773941333144	11.225050834564186	11.565012467550519	10.8404227597891	10.377742982927654	10.555284178208023	10.064593508813399	10.404708193787393	10.796095059021956	10.577476658059684	11.337569533107406
ARPC3	Arpc3	ortholog_one2one	both	a_hi_both	9.161364131890883	9.175854721023947	9.176808136821366	9.211400756420218	9.025102242791858	9.5615698914513	9.93661253851342	9.250524221096331	9.311496744265574	9.541847428888012	9.642843829176574	9.486313091800769	9.514629973038643	9.437692846760271	9.16890045700208	9.381023944009858	9.709113926125019	9.305440389982813	9.383847485808705	9.757053246209267	9.193063744982954	9.450790787359805	8.473266230867841	8.748515061350929	9.676722177960945	10.077078520292364	9.847686354001924	10.367008424119193	11.151638950995503	11.0602706785582	10.805737435621843	10.76233865089416	10.72013773351816	10.877431364505595	10.760785095109226	9.56195553220025	10.459446931821217	10.285790807529251	10.474858650475205	10.664607427253753	10.544379992033075	10.298184202753307	10.236858937962094	10.590269374099146	9.967534263685925
CAP1	Cap1	ortholog_one2one	both	a_hi_both	9.700459972951759	9.448043082388962	9.540314104207376	9.512165553285334	9.937287160246838	8.794331277750285	9.062887190211052	8.489578691096117	8.421798957723514	8.866215489544322	8.925733014440189	10.039097592659353	9.808388296008324	9.321946714550078	8.116368598619164	8.75541917089035	9.06598328844841	8.410114245135347	8.794727181945206	9.330804112752904	8.696560030752481	8.801580364770599	7.505618938297383	7.591267205412277	8.33426771566663	8.555491163209199	8.665275237434916	9.57016834692002	10.272944670993933	9.908653442764198	10.18694583054139	10.42452123737999	10.203470346652466	10.191447545888092	10.103176083093587	9.197999060659654	9.65803639001376	9.228085097969647	9.444526606593149	9.497484785006327	9.533774856735068	9.232691197910022	9.661367001140471	9.529522288283296	9.755002178503139
JUNB	Junb	ortholog_one2one	both	a_hi_both	9.739763945283771	8.67662585451994	8.961323348139674	9.010063722519169	8.90357994753185	9.17830978483831	8.576451509285723	8.839989962348179	8.710982290605255	8.359858766227314	8.3297871551629	10.064697606745797	10.3101620110424	10.38656985721166	10.22124270981815	10.395154548559098	10.097245593241889	9.662150970220495	10.514097205162424	10.221697446968296	9.985877551496944	10.071660321326702	5.684331268846483	5.98369960398073	10.823598326633533	11.20275912251368	10.877504202512236	9.803771264368242	10.176948973236362	10.463746927575274	10.486912781232817	10.659055771122718	10.986772152585345	10.217624556744523	11.497813398493587	12.089244742371235	11.197677779839431	11.61186676723123	11.55270904626263	10.886054519863801	10.941801527880417	11.473133647691808	11.208283050000128	10.541143509922207	11.395422371000054
VSIR	Vsir	ortholog_one2one	both	a_hi_both	9.919182821422853	9.93545497270075	9.472264353730727	9.449933540688574	10.08602045173667	9.972327307830193	10.116508126693331	9.672557188726117	9.744091573355147	9.718853629003824	9.874321962177408	10.774173352203963	10.774750336286731	10.748702339634331	9.700753569010173	10.19343752714484	9.87841192460394	9.72876354338322	9.5640420938279	9.753914849666002	9.742862701648214	9.639068779784438	7.806061513793244	7.728260958458592	10.960149903563808	10.623037142958333	10.774744659224885	9.869085008818907	10.811297490801499	10.476170475017604	10.75807503267386	10.714169352521193	10.686292273831166	10.755350093111659	10.528828352208953	10.61817482219701	10.771409564431822	10.183589869495114	9.998353823870533	10.172975662366559	10.697874324401772	10.21388374495843	10.523783925838936	10.177482528068298	10.509865255041264
MXD1	Mxd1	ortholog_one2one	both	a_hi_both	8.9277830751978	9.2259013786891515	9.583267781748352	9.073584737370616	8.745183105653178	9.236938885522553	9.024771237588382	9.333095532026363	9.041634228659792	9.02119963949195	8.945294786282926	9.803477177267581	9.869645905780356	9.538621856060413	9.56044178128167	9.803035394779993	9.880265626926766	9.892866255233704	9.292689882604272	9.032760597402962	9.80692183922865	9.427172957749216	7.703127623881743	8.116929233563946	10.703840013889684	10.300458894818028	10.489746162573267	7.686192703062472	8.362791662579873	8.286381878391635	8.422958985147746	8.551159248712844	8.320831229794736	8.40450714220512	8.48094570090462	10.771720558687393	10.245577153431068	10.126530333688056	9.887139938071572	9.742070784648392	10.13820676477899	10.155191449200927	10.214549739271488	9.778384336644143	10.34516115001267
ZFP36	Zfp36	ortholog_one2one	both	a_hi_both	10.21794149380035	8.396973306303922	8.056188998338047	7.916752796175448	8.496391617633973	8.857156778763635	7.295362333241266	7.971225464982097	7.772861278963592	7.530239439136559	8.079590606027008	10.15215546428569	10.331894714058457	10.74562265493278	10.30944260984403	10.79317937100323	10.853447749611622	9.470793993051519	10.828730691061079	10.29014368074517	9.842975044394697	10.237073160005293	4.9746337480776095	6.122085769569558	10.60781435383083	11.188928774827207	11.005280875986978	7.414378180718183	8.762793781758717	9.002584053423197	9.112080936217033	9.122945845886838	9.179191424476434	8.951682744792132	9.609948089777973	10.627544521345689	10.056450880103867	10.30932454682378	10.05839756778404	10.014502747945972	9.13598528253001	10.114192599387218	9.949989039098902	9.969317116327472	10.388273174141329
GPSM3	Gpsm3	ortholog_one2one	both	a_hi_both	9.775149303500797	9.727655547691313	9.226974693237654	9.269924084374757	9.829689801628753	9.721900783057984	9.970838354952297	9.415050498973343	9.517994888757016	9.48441487301766	9.449815738610157	10.139325582376886	10.12738593624239	9.831011977371942	9.600094850110352	9.823786931594357	9.946518192843042	9.510525489433775	9.537298847475892	9.468380519471136	9.474361026676211	9.553669828950087	6.239194508524427	6.470876675086133	9.22045963874376	9.473099247889653	9.596974249623583	9.542863078886572	9.847971150398926	10.244211406872518	10.211036933604275	10.189985827855393	9.929640102646358	10.136083530360942	10.045213049403586	9.607235388691532	10.111570899326647	10.23069845714374	10.238697995804927	10.094676688925937	10.082778883787556	9.876254134192017	10.015369214379541	10.066079522215327	9.949556253756143
NCF4	Ncf4	ortholog_one2one	both	a_hi_both	8.803845177874528	8.493501775526216	8.662041399429311	8.588402230179314	9.116915165778368	8.709015974986489	7.852820834163612	7.290261586454312	7.1877896160914805	7.229591162264125	7.754507756228022	9.577067691755284	9.91988493095763	9.297939425749126	9.862716066745634	9.701462015089525	10.073155717173611	9.595968466287937	9.50507140640155	9.268196273474151	9.254033267569488	9.694991647478163	5.908075499267453	5.900192893912095	7.646529751563454	8.24250743296572	8.378091645971345	9.180374530330804	9.569299664998008	9.896998230366016	9.835232168674333	9.69548946178774	9.52707047630307	9.442496864931226	9.735610931586063	10.300579347662808	10.179696301678765	10.329939720634009	10.430371212735265	10.094372329673977	10.465601005608702	10.179877852841724	10.51644045924185	10.010786992918806	10.5160756616446
TKT	Tkt	ortholog_one2one	mouse	a_hi_both	8.986119647564237	8.660714382483226	8.892427420715594	8.657076367376776	9.472201470444332	8.793143462502504	10.083957774642101	9.035566118300464	8.587265851006073	9.444530863667204	9.299415357694752	9.890261490443065	10.073275055651067	9.818050181869113	9.150684198589495	9.370632740269397	9.373995211528277	9.173445939326722	9.207551981502801	9.749858132106088	8.928705118526876	9.499126887136512	7.478156686627277	7.451991126896861	9.186603152290708	8.734361719446435	8.964534684245333	9.732296249779871	10.466621169972512	10.283278845664247	10.143602763733174	10.33904083708401	9.502828620390233	10.083964011384962	10.36989664664416	10.44734806768719	10.707531843919314	10.29473395580811	10.473960711769942	10.233245746215907	10.365489041377495	10.05088575598647	10.299873446534894	10.261595310327905	10.666005318052239
TPM3	Tpm3	ortholog_one2one	human	a_hi_both	8.93056190937097	8.934992820734749	9.320436257926213	9.455736643036179	9.000492863846588	9.042012081463701	8.521014276344532	8.510872661624923	8.35107270309016	8.596408790577314	8.774184536156811	8.906560547379126	9.236214246096496	8.785168122137716	8.15642946864371	8.476383498226149	8.745536158120052	8.496216174970812	8.52143282611776	9.257160506019256	8.457544081130848	8.62332459734139	7.239496971399413	7.501619247863705	9.604245784602314	9.700971700543631	9.911837458645241	9.259327288632454	9.671181099912111	9.295862953296227	9.621017358555347	9.741341227125972	9.459348849832239	9.506081822578752	9.613622700647573	10.732840360145595	9.870077135289323	9.80929202991847	9.78946636327752	9.747307195852212	9.072565339732584	10.083977933633113	9.941050785256161	10.09578089080396	10.48328514370155
PTPN6	Ptpn6	ortholog_one2one	both	a_hi_both	9.093530960383495	8.61382939167919	9.265734835594289	8.774302440192601	9.08552023662574	8.854031932346135	8.497719498032701	8.302738334958471	8.131145981687832	8.090004835604477	8.398932777325838	9.06314200768627	9.145831158726605	8.793102848704583	9.27787133511341	9.911064282074255	9.831206965885388	9.563133595148043	9.378898372343134	9.22951506278261	9.770252118557412	9.757375165616862	6.582774784133298	6.741008810787983	9.13367444684395	9.954659272850972	9.028490819000417	7.923154208973782	8.275942800423655	8.16223132928522	8.346583698854364	8.07793552715954	8.366350945450053	8.582879436627003	8.288079096025397	10.189774146430144	9.933051520459333	9.844310516956728	9.608424316211492	9.713893567069457	9.411086472392652	10.204446178216713	9.809149575856424	9.796144043837174	10.178514123201198
ZYX	Zyx	ortholog_one2one	mouse	a_hi_both	9.561222248053527	9.271726109004303	8.657787257330924	8.676871757233569	9.445921599992957	9.441394686167994	9.270565738110125	8.786286433395645	8.609117685542744	9.033874670582177	9.12362497814963	10.20393481944037	10.42539450208708	10.50377840748227	9.312673604137709	9.305073886976748	9.627937503564443	8.928075994461791	9.41807278115121	9.40206041757685	8.935114835868946	9.117188384716806	5.149474566635872	5.311887642424658	8.663341182001568	8.718279953312457	8.774486107719781	8.205524128078894	8.987188461200942	9.03119335638191	8.90464575980283	9.294447743761884	9.410830112580955	9.343928522130636	9.369142215983754	10.139606622675343	10.127489468597888	9.768021142106878	10.230118117628217	10.256824655035263	9.532201643161452	9.95865168961541	10.612258231683581	10.02725243898385	10.492845397309239
TMBIM6	Tmbim6	ortholog_one2one	mouse	a_hi_both	8.902977420200886	9.101388538703258	9.091055559751936	9.245667221274386	8.528472118455905	9.061557347043555	9.114153538498966	8.848504343518883	9.112049819629645	9.021906648445645	9.059382092094063	9.338391297670409	9.46161235942025	9.49041078061571	7.777455657507009	8.039889316908093	7.94691548896551	7.790616990631371	8.196996462544048	9.050650764242283	7.610868697376675	8.30061673810642	7.4004460248647685	7.867527380828951	7.528125447522144	8.072656066101995	7.838999925294717	9.040007434852663	9.806473243318184	9.424759146149489	9.723000868374411	9.590092004576585	9.680614189020027	9.790679669260836	9.41971592048516	9.254259873767174	9.314569371224792	9.216475144413087	8.933809561756705	9.240249406596098	9.088872143102629	9.04165946098166	9.489093946245323	8.85895947896026	9.184604311401875
GNB2	Gnb2	ortholog_one2one	both	a_hi_both	8.71997145281477	8.431832266510005	8.253410200597505	8.16480702538221	9.134246993891251	8.640089069733348	8.973083357803784	8.524794431915904	8.407519842024588	8.525435622974449	8.66977758034777	9.575869089004803	9.73067220902802	9.409964634912736	9.61715813705218	9.623219896490511	9.245014195302115	9.292921975039077	9.294257725284687	8.971687991531892	9.062727865288121	9.33523584852149	5.475044014659694	5.283950544455175	9.217206811690483	9.36815722592854	9.566217344671204	8.863748006568176	9.684557711014081	10.178904632139387	9.768076714243673	10.100004419931047	9.963424708222428	9.761703503529285	9.918814734780867	9.584519591111412	10.058668050135338	10.255557357581456	10.273943758018536	10.13535543618172	9.861256249838577	9.633885326973127	9.667330820379707	9.88437723257454	10.21256699709573
RHOG	Rhog	ortholog_one2one	both	a_hi_both	8.705268377992827	8.711178146628955	8.451466775958608	8.145750764859612	8.989029094780332	8.615224606701062	9.420503143984563	9.377505324219912	9.347519018844991	9.079362328221666	9.22525804729233	9.24949746432923	9.38025165239251	9.287954780425697	8.287765926778999	8.627805552475737	8.549173116684052	8.141889599960898	8.457986449927276	8.41529387609236	8.2488305050032	8.531194880688885	5.7203157909271765	5.6920782274590564	9.327217109421516	9.510846400180421	9.460714165774831	8.452500519167153	9.267150215604305	9.742185101238551	9.340436519517542	9.503035604399772	9.340582623540307	9.266402526611163	9.244080720366286	9.094052031078926	9.786065673665602	9.660481774133489	9.568352317348566	9.71317210885166	8.57102528879869	9.225792885999985	8.97107211224973	9.639548186746294	9.647938602087224
BTG1	Btg1	ortholog_one2many	mouse	a_hi_both	8.679244009536339	9.428778732247585	8.82417075661894	9.195469143409255	9.489207753413595	9.202862911591124	10.453973341399859	10.51406795683347	10.258109829882104	10.33936841302456	10.08757601809333	9.39750250242413	9.407812061148833	8.780737485981568	8.43994675609518	8.471200351407996	8.538226750153038	8.75774071082205	7.97814593892097	8.761023212494473	8.772610625149593	8.594273972465807	8.390539266333175	8.942086987882137	9.918076241168244	9.72027798292103	9.805348722705956	7.374103409668756	9.047454608638885	9.559786107811712	9.18490883684146	9.541686537629287	9.052381202904906	9.208191906139232	9.710995405764907	8.726098289729828	8.29256745905712	8.416794707646355	8.709989485544968	8.887019321854702	8.500831966843904	8.441011009735595	9.060181019217591	8.689422011552152	8.048334068283856
RGS2	Rgs2	ortholog_one2one	both	b_hi_hs	12.172727990478394	12.322716239989418	11.615561712845256	12.582272881943753	11.825015542147476	12.073903228771485	11.242403467279175	10.632420503956531	9.502719321171053	10.517019348927205	10.221355308430388	11.66754407102493	11.77608706411459	11.774445644374278	11.77490122768002	12.099304970798823	12.300651977715333	11.819283030791974	11.838957439093317	11.933123071098306	11.856640153233387	11.765172018521946	10.293273691750175	10.81470020616479	11.865917198492289	11.901653740789417	11.918197262311583	11.387512891826402	11.969592793637833	12.16934990084824	12.127566327589772	12.197659214335184	12.201397044831731	11.857976020697167	12.431095187439565	10.71474356337154	10.938036708741292	10.74399865874778	11.107796356984972	11.309307246201719	11.459574185827769	11.023329092644806	11.691000884838367	11.520283353467237	10.485448089053762
FPR1	Fpr1	ortholog_one2one	both	b_hi_hs	11.260098844783094	11.402017259457278	10.833891546967708	10.713589796882246	11.691079199252988	11.016097138817738	11.650232222584643	11.38018011806174	11.243454619878731	10.848635412176757	10.323790152516045	11.531261140094061	11.195267057864633	11.720144294102436	10.470879580368619	10.494710196896433	10.566580476315345	10.330409717518704	11.04134723572377	10.834403195896714	10.639443484575963	10.592172679655912	9.0846784357791055	9.097107569502358	10.712395275853385	10.882304198601368	10.922645060038333	11.058714158831224	11.735585023482706	11.951062463064261	11.783088265242165	11.981780288091606	12.163735543059186	11.868194337645209	11.588888801453887	10.164100473563497	11.214049467678436	10.941709376379407	11.307015273119166	11.407748978413748	11.028126323774593	10.302970115072322	10.575455535949661	10.885869795905215	10.9077946055917
FCGR3B	Fcgr4	ortholog_one2many	both	b_hi_hs	11.930462205201824	11.9900199715942	11.788114695037702	12.027550014292029	12.183274828578872	11.812937611236531	11.268951882666048	10.724504078231073	10.007065456447028	10.200239541253456	10.379315344182983	12.48636850448895	12.30501491114231	12.037439422846104	11.129988523235411	11.442397790159909	11.97326171890727	11.717512517945174	11.688137499523187	11.81219180661294	11.417477164977285	11.646554073813036	10.322877692164864	10.655367468458394	9.965610497249509	9.943924185692872	9.015424765106694	11.991240573550888	12.575127734786589	12.541613164304094	12.51299385077356	12.646544404632797	12.748356534186502	12.290582436505172	12.71063167840039	11.165328512804425	11.685304694967636	11.87556818699494	12.285230304511876	11.963147844227285	11.612639715255508	11.336312862488132	11.989304906623353	11.744374185622936	11.628353191939835
NAMPT	Nampt	ortholog_one2one	both	b_hi_hs	13.023702908731948	13.23937959932814	12.790668950649149	13.012439489138403	12.417123215393364	13.216685657154743	11.416165705725728	11.46546903236188	10.894646423247401	11.518203993577933	10.779560324127763	11.92043511199784	11.859232955121763	11.819712196614178	10.612750723058289	10.813375029020387	11.231040433427518	11.44330243403652	11.200535484360934	10.834861749369017	11.343170257204228	11.089832500407397	11.228105095334497	11.588015496853151	14.112630047969072	13.844186141671619	14.032078520569991	12.109212772370242	12.584496847180315	12.532810195788311	12.707641619402633	12.764398482901036	12.526650053282852	12.705862543652486	12.308588174745015	11.568514898404102	11.506873413748858	11.822320849831101	12.237756977318213	12.053452455007484	11.509412702863527	11.768286158577157	11.549330785235394	12.1053051313303	11.717074125102547
FOS	Fos	ortholog_one2one	mouse	b_hi_hs	11.265529962471186	9.200143344678112	8.256476893987164	10.424016795186864	9.452739210702871	10.542499445893748	7.568653844113054	8.145929874178874	7.112169208771637	7.399720452609756	6.983326416793462	11.539887315151283	11.621316915143389	11.714465694770945	11.81094819085305	11.712651318339807	12.024694801674132	10.936048539527746	10.930517384450633	11.222286316352074	11.34234164468908	10.363820528150153	6.750709893382311	7.391682342624391	11.229447751109994	11.342960463070447	11.442167817011235	9.435443343099058	9.919940837921228	10.062100455718232	9.957542588451979	10.668792339533503	10.337954594371153	9.496222987085932	11.582346925318049	11.51141985233896	10.40040665851428	10.173313275209642	10.134580743218741	9.898380486249271	8.93304411486609	9.426962257029217	10.71843748637188	9.397677338667341	10.440948319577595
TAGLN2	Tagln2	ortholog_one2one	human	b_hi_hs	11.053097561263439	11.187841334199124	10.671175483399969	10.425929650912009	10.993274889411172	11.20113528015404	10.497425417645504	10.006512720470223	10.152338603880695	10.191226209467068	10.526618801812772	11.500375216202654	11.573080086484405	11.372508266671797	11.183575477372997	10.73640793379666	11.19068100114517	11.189329219991683	10.862239895341137	10.945753514355303	10.696079103601733	10.339146865048539	7.3698563494902105	7.415797244445355	9.938646358823796	10.496611474131113	10.306867390778484	10.784353222647148	12.539893156412914	11.986983216038684	11.766152312732128	11.960256745854153	12.42494918597567	12.529486293515223	12.122306002867377	11.901811215053737	12.384885041371852	12.434636329222256	11.4212747832232	12.138000058908226	12.108696591781976	11.998015723914818	11.685357241843645	11.302258587012687	11.560157140998198
LITAF	Litaf	ortholog_one2one	both	b_hi_hs	10.998489952338206	11.200747928694739	10.622784371479446	10.546358330604889	11.145622034926816	11.30741027336787	11.155567083991436	11.026115022482813	11.312192057661475	11.12278473853896	11.08544873983166	10.544962054368344	10.807706265683171	10.866911553357555	9.860223435115122	9.692692547397924	9.741443690733096	9.81081821973151	10.252763855188261	10.256537651548445	9.840531077337587	9.792407164797353	9.126938926577125	9.202493231382052	11.052659864825827	10.87182433976948	10.755275472341264	10.439490646195097	10.509968546991775	10.98979557150199	10.445616689479563	10.620796163282069	10.733196114290955	10.526133157977107	10.318057596207922	10.350029414720941	10.761825572716504	10.682402109360321	10.350969100035966	10.417484068069657	9.58971264651648	10.186141666585453	10.302012726796686	9.959431797001338	11.018519220514419
MYO1F	Myo1f	ortholog_one2one	human	b_hi_hs	11.401233563244428	11.352761249575098	11.246821829436275	10.840061539709794	10.929951937779862	10.947454566119893	10.176616247793955	9.69482178405241	9.460433241007216	10.456307533432126	10.150356878527097	11.271405832549764	11.392645845942177	11.154266334050176	11.460478557399686	11.409275509021775	11.416454292108472	11.350124681221489	10.915733771299477	11.0607728537852	11.380131025731894	10.89547120086427	8.631652662781345	8.659497015328716	10.57618182435173	10.357771317180102	10.078789713415725	8.764673145164307	9.2047356583441875	9.17792615641529	9.232377110794983	9.536803939966818	9.241095417842702	9.299122365559137	9.35593362716301	10.664452870424796	10.630915130929262	10.587837572063583	10.415476176005576	10.619392755572033	9.669040489194353	10.745072460206035	10.742712741406757	10.322172845372835	10.851568235728715
SOD2	Sod2	ortholog_one2one	human	b_hi_hs	11.737749843297577	12.176841100357887	11.783271172602621	11.583952450429532	11.584276578993434	11.776867088802874	11.405680595725272	11.580798700072494	12.166874549475564	11.75690230810367	11.19211592119951	12.091019824356557	12.067242810442078	12.303624143919611	10.909270948626812	10.81553554974981	11.105842596063212	11.285863454378308	10.962292181229245	11.285993484161606	10.844012673643382	10.584680991808698	10.443603197639	10.226412136188896	11.441786025989254	11.96319224058799	11.769810540821899	11.728534730244995	12.149977030388818	12.283934050067861	12.192855065264688	12.211601594284167	12.504694090807812	12.236796478238945	12.456473428946154	12.516121710203405	12.266766057968628	12.21249174582456	12.119391750463143	12.341215074777944	11.857709644612651	12.20651718611965	12.025786639629429	12.118831505799687	12.335146235511926
GLUL	Glul	ortholog_one2one	human	b_hi_hs	11.536049470337497	11.982019847562228	11.827903647518273	11.83445734352614	11.920859397726336	12.321467788219078	11.877315583318705	11.9385687977405	11.86638836233283	12.02195360021611	11.519201798148298	10.228352730555814	10.376957001645662	10.690306083155825	9.96988481769814	10.509797525234237	10.239453745329406	10.656054618795524	10.52587544336933	10.444734742308517	10.672673151296886	10.465799781136585	10.162791307714533	9.986142465743574	13.171990280328604	12.938717839435153	12.905472158933735	10.272846690756769	11.082200297375184	10.944513970758845	11.242851046708648	11.314490541767185	11.043721566314103	11.06556882270514	11.004169519459833	11.308555239563402	11.489941822355771	11.043945693937566	11.122962908951253	11.473908592789718	10.495386157741986	10.94247078031398	10.649716922831303	11.308468874245376	11.13291225443554
DAZAP2	Dazap2	ortholog_one2one	both	b_hi_hs	9.796245612271484	10.013516764621913	9.765594480060374	9.689781952710538	10.288632423989206	9.92528274851138	9.778711897281825	9.527548319958765	9.345843205071874	9.563995654663744	9.41369068489352	10.858718022444789	10.745929927257686	10.666328221104173	8.650907324732067	8.899248663859655	9.076868820829434	8.809444411103444	8.679573051815563	9.271642949703557	8.843199202961292	8.9537252517342	7.474855632559024	7.7665851974528435	10.039911035811555	10.004502809367516	10.106507831713218	9.406143137246453	10.43188334772419	10.602945362038378	10.360806361206047	10.442252414163589	10.308389919512992	10.230752460336717	10.235378395124028	9.522914071892751	10.665906355637924	10.087315278355899	9.977452545660007	10.429931350854128	8.603866976834444	9.373696728795016	9.384070444337926	10.16527940557064	10.323035163882473
SDCBP	Sdcbp	ortholog_one2one	both	b_hi_hs	10.04510169839057	10.127268767223402	10.163041360634987	10.290357451046935	10.045676371661466	9.716840498979112	10.419012470922468	10.319330440595335	10.559495016704902	10.555309721705864	10.502883225136651	10.207462923699559	10.369412866894642	10.238223864427802	8.58588842501494	8.962651018389039	9.110451926453315	9.061280682816536	9.1761287578079	9.514690097115706	8.987824703540824	9.146507369763034	8.429946147928922	8.910475739908934	9.724848124008659	9.553766448052144	9.638812317781547	10.030747778714895	10.464435750088013	10.69360584164931	10.652278537705005	10.719362321659554	10.64678171125213	10.699280753024116	10.486141421226181	9.255355243047283	9.391532709627825	9.674858775241919	9.610633956657692	9.855667836981896	9.121150370065797	9.39968515890646	9.966059342873923	9.679588732111377	9.360835619371239
ARHGAP9	Arhgap9	ortholog_one2one	both	b_hi_hs	10.265317812485247	10.077439981891507	9.676695288710699	9.532348664062718	10.211462091596347	9.812865792989339	9.590400604618976	9.078156146096802	8.767274643825017	9.154471944736944	9.362440981519528	10.78578778916637	11.165311100513112	10.820418911001113	11.303218740394417	11.086995443073976	11.365511744511343	10.770730510526725	10.648744457346949	10.66810393989223	10.875128289952865	10.894459857805737	7.910335584350846	8.512892545061232	8.6235242864338435	9.026569649517603	8.418106330953297	9.005383071235574	9.022825812644184	9.272867363407904	9.395071162787575	9.092316245668204	8.761854675089085	9.082481405859655	9.312652119221855	11.336638781828308	11.300233716718678	11.295706492608101	11.040769449019471	10.816096960291441	10.625423645200692	10.859076461464245	11.632392219498337	10.801775861725192	11.304018319030876
TNFAIP2	Tnfaip2	ortholog_one2one	both	b_hi_hs	9.881617719040529	9.905169609548873	9.666541240088149	9.361151468400822	9.585525338787372	9.950132061535367	10.517365158003031	10.156528659889043	10.441703661264908	10.645651870022522	10.506044878571027	11.138493593964737	11.290205989330326	10.716420717499298	11.1922895721025	11.233824957419015	10.836953099424502	10.472100739556403	10.033014301659078	10.334182607230346	10.259580128727672	10.3247471984058	8.10441374652913	7.990667829670836	11.009996123288575	10.734496171082341	10.701827100330386	7.2087794111629355	8.305885419160033	8.76036107006814	8.31029641279846	8.723893729343045	8.52853988849805	8.725679526455982	8.615651406878918	10.402797606537213	10.640660377996262	10.344573026345776	9.690912062240779	10.25085046175163	9.20903121321835	10.678966060146315	10.357206862325564	10.00471353932392	10.384232371220126
C5AR1	C5ar1	ortholog_one2one	both	b_hi_hs	10.511895306526597	11.025187612776529	10.63407983680458	10.421958580120421	10.433206944325802	10.723654365671472	9.454497939975942	9.760387804994247	9.101363688819053	9.447467804058796	8.878616267871069	10.152582498662193	10.189918900392867	10.230447463087753	8.994928372040434	9.469993645418246	9.596192457001203	9.323449901052474	9.399272736993444	9.499855479777732	9.163524481885228	9.241985191624593	7.032596111368453	6.960779213596257	10.789880588524067	11.200861059545266	10.888942122419888	9.380063352437165	10.458936536629091	10.40135892357745	10.397466749037235	10.898565468460259	10.379208394152558	10.575196633207392	10.865021535857142	9.530296286191993	9.980091392248525	9.78875096707814	9.656449814356547	10.056385604818283	9.223795252714114	9.492924040068825	9.522347419052968	10.178585783176665	9.742259822691828
VMP1	Vmp1	ortholog_one2one	both	b_hi_hs	11.061532033726635	10.993165565391857	10.961827584698348	10.968203883794853	11.227497798818787	11.074279642364175	10.099476009926793	9.464062112205829	9.209988401475185	10.091484934311605	9.51120600595086	10.92981557048004	10.937395715001587	10.973449994280681	10.064734231136704	10.20722474667971	10.62137320873614	10.488150238175217	10.534882361740655	11.199256901104489	10.144374726674563	9.793291403098362	8.928999443091671	9.388636968481313	9.41670926827474	9.581606445725672	9.87786454159407	10.656642843929486	11.604496077023816	10.6456903874798	11.240974368147283	11.628668022009045	11.340979174397335	11.440183894958993	11.33632876877033	10.070778802975667	10.247594237312107	10.207899817965979	10.805210010073123	10.794400261439284	10.388780699657792	10.395583204466949	10.688198709566525	10.083135951645405	10.105977723543743
HCLS1	Hcls1	ortholog_one2one	both	b_hi_hs	9.783235690383538	9.928534380275408	10.080063609748477	10.200755983232865	9.899379384981298	9.797399422713545	10.193913911819848	9.653578856430348	9.262720214446887	9.997733874666206	9.939398334267485	9.80276865313695	9.737893836553013	9.438216031679344	9.431408505424786	9.836501540251206	10.068654089373718	9.487797413410064	9.496427898850758	9.793451609438764	9.519509404103626	9.559671798527114	8.253952413899757	8.570367700750682	9.400409310012623	9.596485060878674	9.795640969089506	9.544833010225048	10.177571501338324	10.029058222027956	10.099243601184533	10.226535305540883	9.81007472548878	10.133784682694829	10.096632023873507	9.462191318369257	9.691596784215816	9.641205771086804	9.774316886744876	10.011486587302462	9.57133750468239	9.993573689957833	10.16917770605043	9.991889193358494	9.458712489578065
G0S2	G0s2	ortholog_one2one	both	b_hi_hs	10.08049188271409	9.542639572417256	8.79522753411316	10.338179181916798	9.469523397435683	10.56152577832793	6.991710115413877	8.207862360919677	8.121434032705103	7.534670803516047	6.427660725332717	6.7682225623066445	7.0459117792080415	8.343997820766427	8.535865450418264	9.035631191913492	7.667218400473423	9.409617328144282	9.022445475096324	7.321202823102852	10.542913803554141	9.306547684112608	3.9941191467916974	4.836240159568487	12.567219090589798	12.849184199606485	12.97361096091997	9.860052613194599	9.713530146595303	10.538661576403417	11.240936630466425	11.16452219608037	11.795851382053327	10.352769762953631	12.817064604637345	12.811591265559757	11.5042621960165	11.22491057099367	11.31009930101376	10.512936757683898	11.07688468512698	11.6249344225459	10.499011062451732	10.635328804020002	10.15412134311632
XPO6	Xpo6	ortholog_one2one	both	b_hi_hs	10.41465131886358	10.1725444972186	10.118413506469096	10.115633312220005	9.753290964986148	9.89865924670348	9.252335254013461	9.06556589520953	7.913213768447797	9.377281478867465	9.211341759951065	10.932382818365829	11.24140055676204	11.223740158402231	10.48805108989302	10.720398349899819	11.175661058607275	10.361940130816036	10.42851813288176	9.84813875520111	10.356781756162027	9.691276919412205	8.324281207659837	8.68265923219354	11.781727719812011	11.489521345168955	11.840248003216356	9.160954195013128	8.833249557933991	9.112866947749026	9.022874046348738	9.512997468720782	8.995722193482496	9.243289108800482	9.291381835474064	10.808465205662545	10.858389738384792	10.74551898015142	10.385796644380848	10.510552178021655	9.9243141771788	10.336286990133754	10.413892160230056	10.229118384069517	10.885686096006932
SLC11A1	Slc11a1	ortholog_one2one	both	b_hi_hs	10.435632324328967	10.392130013752599	10.180334386055243	8.880052600494432	9.21746853042286	9.577618363808538	9.256200900548345	8.670380050136536	8.920219752096795	9.350930549653036	8.552227580646841	9.523082391958972	10.103394141610146	10.000268209269846	10.54833584253079	10.7281808511271	11.029438403823521	11.025449897322433	10.655237007774115	10.528030682594162	10.890953305663155	9.99662920806598	7.633221199240523	7.327049380209959	10.4838113867094	10.854305873382387	9.942448565044952	7.524868195337041	8.388458712633971	8.049085210863224	8.53445944382488	8.292526462548992	7.285140438443878	8.24974382368387	8.459868648048626	10.915313380401763	10.576813198433738	10.668535556306741	10.313129123611603	10.674323510341925	10.213024719728493	10.528899531965223	10.956080784033185	10.957359350271703	11.70459654930143
AQP9	Aqp9	ortholog_one2one	both	b_hi_hs	11.37637958027771	11.719835421661003	11.223222540009443	11.096998109724128	11.073689218061027	11.354241556763752	9.717319207305275	9.928957650097775	10.065538577464718	9.832794448272177	9.278742788006	10.315137766987089	10.416627717577864	10.443305322332488	8.80382906933996	8.876924146555814	9.306705377530651	8.942466229961518	9.616508491861406	9.443103400196952	9.05882851383294	9.023385910404741	8.484331649992319	8.640976746568567	10.862096701212343	10.353300892248589	10.712829018268131	10.434249846883102	10.417052314390052	10.596717898336326	10.705411539633964	11.05697123171708	10.945569788691676	10.59397149236513	10.624757746114886	8.90338366249156	9.034547895291569	9.375317056073515	9.720784778550945	9.849802174500153	8.979802447556075	9.198373727580918	9.165835117900484	9.68307012311188	9.331255374409256
RNASET2	Rnaset2b	ortholog_one2many	human	b_hi_hs	9.356142984708315	9.356490927964126	10.022333830223976	10.074225258417234	10.26216263634636	9.075800761093298	9.035424093077003	8.002318952588261	7.426905303283389	8.541486156257136	9.161948260192222	9.80464143675227	9.819891454439508	9.853594600663177	10.888052895705094	10.08735386857506	9.844062522657628	10.25848689901334	9.487909982743528	9.806762783561132	9.941487663942162	9.763257283902307	7.339213696408124	7.618629198020723	8.429257576502428	9.263037108536327	9.1479700195909	8.453277800132815	11.00467002404742	10.421696335576366	9.563548509978366	10.200455708132088	9.416363180415793	10.532021242592338	10.476494565855798	12.532436317010934	10.803519278369611	10.752606356725403	11.163014491912552	10.86503476238572	10.231209121794668	11.42012066716463	12.237500984068367	9.792292589273181	10.880785342188833
RNF149	Rnf149	ortholog_one2one	both	b_hi_hs	10.5940104382728	10.795368532235281	10.68531082185532	10.306783725728765	9.051344205250277	10.083547325198845	8.881790684462299	9.053959197494365	8.33099294914971	8.978836621489117	8.855778430511336	9.91748227658066	9.86239840515786	9.42550438198682	9.48366178149942	9.47131502398296	9.843039943960719	9.738727658939938	9.45696656704741	9.065446302373346	9.700719553029835	9.35979826857374	8.573805133127767	8.43751212188748	9.784324546063456	10.252115776834321	9.594949814211072	8.56959001789781	8.954117594099948	9.186224269015415	9.219623202742572	9.484379454622868	9.398682676403018	9.474986886311415	9.33180347552678	9.920530093534113	9.149015449515929	9.730491263723245	9.302378504681746	9.860717446543465	9.590637990558864	9.59313737664275	9.894556060151967	9.56367472709211	9.480283303080784
ACSL1	Acsl1	ortholog_one2one	both	b_hi_hs	11.791075089097237	12.168977958995569	11.656417314584166	11.428920912461452	11.020064369524263	10.519753469018887	8.891431900904665	9.206692367973949	8.407467233321533	8.579566805149602	7.866509525707311	10.533539103562681	10.62954603514297	11.063988008888762	9.984564468386154	9.769856334135016	10.553642279073172	10.058539626281156	10.783069232473693	9.603967746741258	10.19130891615146	9.400349797432598	7.130317861840734	7.176370718712254	11.75856181183301	11.406492002484264	11.634210146000262	9.023627437673245	8.606091239210548	9.019034780597567	9.28255097294224	9.463102738191118	9.379559912103852	8.822879803861753	9.301228640555737	8.809512825454261	8.300311189510879	9.179562831504883	9.387611040594953	9.010875284371437	8.738949816979032	8.633408798855744	9.41659437719821	9.4161192128482	9.304394860846617
IRF1	Irf1	ortholog_one2one	both	b_hi_hs	10.853688673916807	10.971921632046177	10.773602636395482	11.13245958166232	12.251844901972762	12.737311466101115	9.73870994040808	9.799614981570706	10.159595161616439	9.423473490280712	9.647393124138265	11.462812872567383	11.171661391719848	10.715464995714681	10.198384076169209	10.521135233957844	9.970006565622597	10.070965072662174	10.239153180868168	10.426188207005053	9.9073984505814785	9.875175603679518	7.325328960819576	7.143888209175741	10.872025965550655	10.306543480511158	10.081017987013757	5.944646756937004	8.210520423903457	7.464775468721914	7.941972231604397	7.695705565350262	8.702644108092276	7.640657242209385	8.155180812671416	8.517943985790508	9.025107340806414	8.071807313140255	8.027671879576186	7.877040279812966	8.032985308476068	8.261217688045855	8.075388637925279	7.755520425907309	8.446558816676056
UBE2B	Ube2b	ortholog_one2one	both	b_hi_hs	9.093427014174598	9.469433280847054	9.645130302164224	9.490320124005326	9.354918778196879	9.357162987516226	10.013270232915625	10.031072577262707	9.755219173688905	10.048937876603983	9.811984939235534	9.018545527293982	8.989889200517544	8.86620187115671	9.536589749516795	10.006718031540014	9.930207545058291	9.695682056485921	9.510450330309109	9.816812481002872	9.846037990655322	9.477892451076412	6.501790810963559	7.038144059455062	10.770245439939163	10.198129251903822	10.549281870897573	8.616853229509223	9.540329218987312	9.924953968354831	9.435843542683072	9.732517841802698	9.7186662536957	9.641536024185255	9.646283084974634	8.877247514221647	9.32739156295923	9.444323648021971	9.738519144655031	9.962003830302278	8.981340359949764	9.288699168567227	8.973168079215725	9.880128050506826	9.12219215799114
NFKBIA	Nfkbia	ortholog_one2one	human	b_hi_hs	9.313914349387211	8.897454266269786	9.498385453605799	8.528618554952255	8.555616490224448	9.071062262227901	8.620186344328353	8.973797704372492	9.234120312907484	8.366879808662981	8.633921338967545	8.197612733495587	8.147569944217429	8.36145852124912	8.239311403172579	8.279485489442887	8.32755646132377	7.700936405248674	7.337292109256974	7.943862408272238	7.960296391416897	7.268949410843137	7.057757646124304	7.575853088681003	12.058476875277174	13.01135894234188	13.039844747284073	8.241840850772846	9.006279398133792	9.080861100869777	9.16294947325918	8.617937507101736	9.285240389804553	9.80677128701114	9.280242463789937	10.76585984486048	10.53277550928432	10.343866485761225	10.466221505897424	9.807759019728747	8.993363476380358	10.411209931185246	8.6538689946576	9.947360470640222	10.769626209698876
FCGR3A	Fcgr4	ortholog_one2many	both	b_hi_hs	9.629358827838514	9.527522473696159	9.544807516202512	9.706882472155062	9.252855448888925	9.556586312649259	9.856890266139269	8.73123619418956	8.598953294558989	8.97259658121432	8.294666914394291	11.755578850777866	11.110740155834572	11.15700588148716	9.227784811874688	9.882849292633393	10.097295129102582	9.907521261121156	9.530077751492957	10.98929437702484	9.32773821100565	9.532079873619681	8.200855933974298	8.177861772096707	6.856504997612137	6.691668015573594	7.430819978118039	8.285388591803386	9.66994795452673	10.623539783159286	11.519986039905904	10.963134823155494	11.170138894555484	11.298738334972295	10.209709906148284	7.712439748282512	9.030480492399143	9.235120276690497	8.69347401500315	9.32310143262954	8.568848437947826	8.686867793390617	9.790546020846891	8.692891757881492	9.32939074154135
MBOAT7	Mboat7	ortholog_one2one	both	b_hi_hs	10.013625680150248	10.04152764275867	9.362608645914772	9.337718269464753	9.906343242996396	10.09298627871157	9.22956706993658	8.610209167362061	8.846371610077036	8.863741670394132	8.910024435023878	10.4020389802198	10.42470171385929	10.622947411098021	9.800810817220757	9.852934794380353	9.486442880960078	9.57974323639763	9.541996553072867	9.742747143823555	9.420456891212229	9.439919929481437	6.36135452516919	6.113987372117157	9.09763000206031	9.094121644302872	9.182778444036606	9.37150594539947	9.733722369037029	9.7896426319809855	9.946734913913541	10.187863937444904	10.133125317482012	9.944439239257068	10.087313461540068	10.617393058513851	10.32676939277064	10.35618113410529	9.871836011271503	10.558710281318744	9.566335882416483	10.132984415585176	10.55295141260935	10.14118082942706	10.538878958332685
PNRC1	Pnrc1	ortholog_one2one	both	b_hi_hs	9.54722168888623	9.67337691155496	9.42509502242479	9.940260571071628	9.35033823246511	9.750468616231638	9.769969777263718	9.899131261728376	9.895556806678016	9.359770866816413	9.742943359996863	9.11680185455942	8.755829531549136	8.961001772971008	8.084746889956966	8.423693124860439	8.998832333768037	8.83265313962862	8.338752179719613	9.054723746733112	8.720145549598673	8.546892249553702	8.630797025615335	9.402724491587646	10.5973788211815	10.538042552688042	10.776306828944614	8.545094597794941	9.671509217385687	10.281997427629781	9.938450608965919	10.533017557540767	10.013017395614492	10.10059460301431	9.968280005491835	10.627307286041622	9.778861435138282	9.961297942971607	10.632929358597721	9.854646318889229	9.653211030586343	9.929961912699552	10.111928957846306	9.7410514691616	10.027380114397534
GCA	Gca	ortholog_one2one	both	b_hi_hs	9.68154683438797	9.484350500924604	9.174778792194154	9.096958160283195	10.070816137174486	8.878753773987777	8.27002486413983	7.069353940830117	7.251843524420239	7.859087919653149	7.680477030239394	10.01380011739931	9.969865104423139	9.906713808047668	9.435360384681237	9.656975545880409	10.04512697528383	9.511156683802302	9.955809755966273	9.736461704673376	9.446907773076388	9.404167183154824	6.9462791402738695	7.266073401441304	9.23199164774953	8.911756807228896	9.238155504172331	11.20121678594194	11.125398167760398	11.191742431084766	11.206833636331027	11.29492558938828	11.16924788421862	11.180075861518793	11.092810301667278	9.856371785288864	9.918397500984721	10.50417572396	10.941693177984245	10.78260877690335	10.94950293307916	10.289512659108217	10.88971585366631	10.073794227975865	10.527389960833705
TCIRG1	Tcirg1	ortholog_one2one	human	b_hi_hs	9.179072962699394	8.672808075675274	9.618594898101504	9.044250531268103	8.20831419582547	8.368187278487074	10.440325558393303	10.081692823392718	10.333708547980077	10.538012302186399	10.778875539684575	10.242561098348522	10.295009537272898	9.962388393856203	11.720960432035664	11.531883605480138	10.916764173985914	11.142934747403787	10.555174103588392	11.027896940313537	11.14818206819043	11.206975988774568	6.495112195420622	6.37888801004856	10.041062498514421	10.041863080098702	9.739691440027286	6.880145931835506	7.862584632367561	7.600313573158963	7.787846802393893	7.599800426579466	7.873429310203753	7.820282685906462	7.920486381158209	11.54188675811187	10.510172212245777	10.751138778923183	10.282627009369705	10.648397280296175	10.178116736884752	10.905618720992168	11.117591414062924	10.559650177653502	11.33727111275776
CD63	Cd63	ortholog_one2one	both	b_hi_hs	8.230700266567991	7.8763348055623466	7.784069649859931	8.239530390430089	8.431453455651756	7.412567704459699	9.239028670313076	8.732165549564911	10.420563512053786	9.438840385769284	9.436650092012481	9.444890261599188	10.045277963783095	8.704066457320327	8.151994078263535	9.0787221966553	9.875717195623537	8.789264968945128	8.497782845345293	8.631018776280596	8.805373459801734	9.33931641206975	6.3678793967737946	6.9951618097956825	10.349547045081312	10.17198268745042	10.697366477061578	8.63867171109845	8.949314914001285	8.992489238413992	8.730048401007275	8.773865182732804	8.817225412756734	8.854509294468235	8.436629316585785	9.745156956594345	9.655214415384693	9.336833029415168	9.11220566436822	9.134407947562288	9.328191384162295	9.756116315169468	9.307355268305765	9.28535908533495	9.700071090211601
NINJ1	Ninj1	ortholog_one2one	human	b_hi_hs	9.193479361081259	9.382496614226337	9.221406748943933	8.781210127803966	9.636278357557694	9.638881695804434	10.421677480965817	10.485337149051698	10.541075897519027	10.150217099912501	10.327349706050097	8.782142674587547	9.597609172844322	9.571463440421292	8.499964637518536	8.917477232746226	8.575183305378284	8.779532271915546	8.58050586814518	9.06530460323943	8.565289108077629	8.837579170831678	7.46612598848616	7.106845029426454	10.664953395052526	10.597990849227553	10.747270110451968	9.26432858527971	10.02313465685021	10.385422544509469	9.776132348072387	10.09016847455728	9.74964893122274	10.194188497896928	9.780527400758453	10.709351722169497	11.049673567832121	10.535727376825669	9.957132665850292	10.166352171286755	9.495729750759102	10.375268041287942	10.331181688039235	10.3158510906757	10.564625121681454
MMP25	Mmp25	ortholog_one2one	both	b_hi_hs	9.88770862849242	9.711818607727027	9.030045311035105	8.861472413958325	9.541427959506294	9.464346301571059	8.888219571225257	7.9007054646062285	7.503901447691068	8.561964377118121	8.372047862931447	10.638683121322368	10.853363581371774	10.488545866454723	10.937973154970289	10.792972645447508	10.80640798442889	10.21307562677151	10.184684481808707	10.215228778638412	10.141270619894227	9.924538258617456	6.156991003101359	6.175269771655507	11.527327165700175	9.646379086590343	9.082620406204587	8.064735673839557	8.735543446602113	8.669213324850764	8.829981043153781	9.150631002313014	8.68146059781991	8.858144032219336	9.095914169234197	10.35621385967247	10.353011274181068	10.391381192123962	9.91893734339629	10.322810050175926	9.769792174089352	10.445741050702738	11.010456098012131	10.011481874219871	10.825384996322494
LYN	Lyn	ortholog_one2one	human	b_hi_hs	8.962056245462275	9.127878782133761	9.509546884134707	9.416754260881275	8.812958530769933	9.289035114446602	8.66836213412584	8.327935041187658	8.607880053370081	8.77851664091495	8.598494597039293	9.975116030823935	9.950766133207377	9.836374352084235	7.388411591068791	7.7835675566239635	7.715531855488838	7.633683180440856	7.97216088383598	8.594226362939455	7.75050662609804	7.541088249630535	7.004909682320437	7.318711250614246	10.060846824564354	9.570477693376095	9.828550679772341	9.29597875381891	9.870082879458836	9.184440813087107	9.796720413211442	9.804581278327747	9.875606702598574	9.902148388527548	9.587379894532383	9.065956862876368	9.233461899124803	9.096885398268599	8.756400596455263	8.727740882296713	8.570782132215719	8.743173355905087	8.487450228461162	8.407194289038678	9.571561051876452
RNASEK	Rnasek	ortholog_one2one	both	b_hi_hs	8.58710150924902	8.681970306847006	8.602825341615077	8.789490386292886	9.283626137193494	9.224694211462129	9.74697445907222	9.445769885657308	10.19008431694554	9.676347400209902	9.64774065439723	9.334564021082395	9.423153869444546	9.305569215617023	9.008803242730805	9.330146400953122	9.293013491107883	8.925111861451466	8.547409888260006	8.883317648035051	9.056746082501585	9.229091408619757	6.099819685196567	6.6259507134393925	8.926924205796213	9.190018719226732	9.231738585751383	8.161254455195909	9.620033515169235	9.747303229356266	9.481385988847892	9.411213885116357	9.555493362325322	9.774317748360426	9.206360328417635	9.036235081044685	9.573606732772667	9.647876876844379	9.682625585668287	9.827080100310145	9.3455590069715	9.65549600324865	9.184281107819823	9.637308082209207	9.574073047211826
PGK1	Pgk1	ortholog_one2one	human	b_hi_hs	8.87870332942447	8.918276417988114	9.310094111135342	8.939706151202401	9.37240981692062	8.679788296619751	9.064554420809886	8.399984572639811	8.430727745632078	8.811891418160686	8.75787643645968	8.806881073502641	8.803875102470348	9.207596102062311	7.219169750141303	7.919438388318486	7.982234420462239	7.47007357628041	8.175234965160124	8.405886603531163	7.8884566841601265	7.841510771253008	6.641237819513737	6.424308174153103	10.154135955486867	9.785650163502774	10.01741792728835	8.207882873551638	9.051640580732228	8.783350926844331	8.9975688261861535	8.945727682844813	8.869311380470693	9.026471523929136	9.084102455614886	8.528179884736717	9.088259203890809	8.466974938246203	8.384228370712243	8.429899387441447	8.755763793442357	8.690085952174943	8.634691212585476	8.496284634266253	8.702991882741513
HNRNPC	Hnrnpc	ortholog_one2many	human	b_hi_hs	8.808768444056994	8.949751913324201	9.261783149628355	9.353256042643524	8.857686733062822	9.120693821357166	9.403234460625116	9.302989005004921	9.44481121900071	9.380190053236735	9.186801551560322	9.047342323427705	9.49499442246124	9.203052147966867	7.936445252740712	8.203234780626985	8.354441678504406	8.237787630705316	8.164377440872846	8.723733512448945	8.11253954059554	8.420937054948261	7.31775936160799	7.7474776391240345	8.868992585267224	8.881341882367103	9.137816807130465	9.470708351856834	9.988632493211002	9.919877123856361	10.023089450300112	9.954964038686526	9.937077122735124	10.065950519536473	9.641041586483936	8.661193010835166	8.91949600641717	8.763469764475307	8.637157007265381	8.906198624353351	8.911080562815773	9.029751487455998	8.979118176596899	8.515537068662576	8.280626614035775
SLC25A37	Slc25a37	ortholog_one2one	both	b_hi_hs	9.791364459352451	9.76824011893606	9.635773070459583	9.215330923352516	9.113617206059715	9.145589540835122	9.170121182105348	9.006231108612907	8.757666543584198	9.20428149781375	8.936268170100822	9.90559892571681	9.800377675965047	10.268780209526104	10.039151914996083	9.625626517614668	9.751637086488648	9.891048611677807	9.843139556719361	9.038193592134641	9.17460622247091	8.957009587102197	8.424970194034488	8.399922283368467	10.781555329709727	10.757926166391043	10.747701563516435	8.367100500009757	8.920993472245387	8.880284737297123	9.163273605585301	8.824648748889786	9.198320505097124	8.76486684144253	9.043983674351594	10.511593279534472	10.12256582230052	10.400806331834499	9.981525513065096	10.034070445973986	9.560846216176477	9.995938949943135	9.91079973061527	9.520800735415364	10.64062143230507
ATG16L2	Atg16l2	ortholog_one2one	human	b_hi_hs	10.570047053598781	10.39023062848243	10.389515042491078	9.89355438386321	9.818333911920572	10.139756947371703	9.487632747056294	9.28220595046841	8.681829314232338	9.952934731498459	9.551220492502773	11.06569310418988	11.129770045252757	10.967179442550254	11.24516343862763	11.183963781744849	11.530974990707211	11.3717529142592	10.65251187003006	11.045626485748521	11.172807913673621	10.657874994710747	7.483269980680708	7.613881521498805	8.888154107283293	9.358710977553185	8.768050339834787	6.977209893841008	7.19612559333675	6.925445666209708	7.122769033309003	7.271747336872227	6.8763353151742015	6.995561615073641	7.031590011358012	11.019227145635107	10.289222439251649	10.617285801011352	10.251320695444212	10.718415328023173	10.209358285968367	10.962215705325555	11.041765828421259	10.252548393206634	10.537012828062917
SEC14L1	Sec14l1	ortholog_one2one	both	b_hi_hs	9.566612340661827	9.833454329743775	10.232712674652024	9.884746228851542	9.292093735714026	9.560503115681621	9.361428920394781	9.188864081214469	9.408990687625847	9.709437575912293	9.380478204160962	10.016091085833079	9.86059458376179	10.049398287568533	9.15044352672434	9.434502449167846	9.092197684266514	9.179421441357315	8.454456276623496	9.377139252984406	8.802500875049205	8.497139276956045	7.984005375874235	8.611032217389875	10.56866515396433	9.899298215370536	10.166485866186411	7.14743911615034	8.673583530799442	8.504609051790858	8.551541775964372	8.734561035305067	8.800914909046243	8.62569660019283	8.844090764409435	9.722208341726907	9.701546516838354	9.431242480624512	9.200147725304582	9.790386405489558	7.956957056488342	9.551590221077495	9.444343919485739	9.485135102774155	9.817653094323408
EFHD2	Efhd2	ortholog_one2one	human	b_hi_hs	8.721822221631703	8.79992633460254	9.016224507537276	8.816976812823027	9.180115074749219	8.95924702257828	9.312142227072938	8.692836057651341	9.151949847153286	8.883523426807054	9.149524691106835	9.147130531357675	9.471653218204901	9.128768460142453	9.523821223869492	9.282049009046698	9.38626424845585	9.112596956558853	9.337467835342272	9.353270022864743	9.196299631676789	9.327760424358146	5.74702246337536	5.7222738435990905	8.757143781737247	8.786369250225539	8.95222509222132	8.78911230671763	9.835163687023204	10.09380566119508	9.857198509561972	10.059319914518351	9.976462366509796	10.103251042827754	10.128969468496921	10.411582400708367	9.903686925673847	10.238369997185952	10.01910267437018	9.870170113717068	10.185799952895186	10.473209089926923	10.296957967594361	9.426556283847537	10.34055783403191
SHKBP1	Shkbp1	ortholog_one2one	both	b_hi_hs	9.35091909856144	9.342347033781493	9.629051596276126	9.133140858347808	9.18279470159517	9.933833737242203	8.742922460480191	9.480458405679862	9.018094211266364	9.386344449804213	8.772350197903451	9.691811774302552	9.252917938745552	10.180812485165136	10.766828104283807	10.31474076075391	10.017290121669294	10.641257239007302	10.532092198742358	9.45826554624277	9.983882602459857	9.552170618862098	6.759395992167559	6.7660710560642	10.247310614015108	9.833832298773043	9.251868568042788	7.916863361468043	8.824108878083155	8.84958908483301	9.160157978363168	8.788407326213687	9.27709401255783	8.619609874708798	8.506566526827385	9.480585788327742	9.970095939865708	10.439468658698903	9.990465012335447	10.032972161861927	9.073088339350445	9.746905208304725	9.467292475744442	9.959459352092333	10.529739612107955
TUBA1A	Tuba1a	ortholog_one2one	human	b_hi_hs	9.280682025420044	8.080129073947065	8.815684276891234	8.529717760477459	9.547319409854959	8.230328291516617	7.251029747598002	6.872412804571436	6.216569465213876	6.664094167725973	6.6388947809457095	9.246755243851428	9.282104312529285	9.525713880450526	8.675808032592851	8.743863017711012	9.043540638526446	8.418483130063315	8.904137445161329	8.693769488974393	8.372222767720572	8.663007320083302	5.484400474140218	5.261505315872133	8.469684019013165	9.415701382825151	8.59621980638629	10.201049932992168	10.79007677446054	10.836596853804473	10.811109965592404	10.869336654336259	11.38921003123085	10.9541593750304	10.777325160492373	9.343131229635867	9.836584698838507	10.056633820508655	9.857172966935055	9.91722697167117	9.740369618679797	9.574052756877155	9.36656066328592	9.675634245847752	9.275743748839314
LCP2	Lcp2	ortholog_one2one	both	b_hi_hs	9.350297087992985	10.226280307815363	9.726130983511295	10.054734120760992	9.386893774495885	10.297178841774507	8.6925791993694	9.807649242075986	9.234497957923097	9.186645769164276	8.809347292267766	9.127171226605238	9.289088049913556	9.078841990677093	8.657946359607742	8.932371236761856	9.082050101555454	8.52329518962697	8.609397397933009	8.798483310214129	8.633027081441227	8.308802829821996	6.828237637535811	7.310111690963319	10.38587239056917	10.15517797861202	9.914379096743978	7.499459735145096	8.01666199433453	7.7724932227825665	8.046846473455156	8.10832682538459	8.03026077968842	8.02802149046365	7.913916947253098	7.802243458309616	8.262152523822824	8.026085803837407	8.555712388617483	8.337165157628812	7.279333101944995	8.233760766394084	8.334444909990735	8.14266481538627	8.146389635532044
SLC44A2	Slc44a2	ortholog_one2one	human	b_hi_hs	8.80125061009488	8.656056333663965	8.912217536456572	8.851481830799221	9.213508090978667	9.115645265131489	8.86584008199745	7.6623118603050555	7.835580180849927	8.827380161415025	8.610412887374606	9.618267508473481	9.723108601305501	10.2046575749872	9.763432614172585	9.764343036390548	9.959169735056815	9.607205113831025	10.083370252804235	9.402361057182658	9.163234497449357	9.123058566923339	6.3960163669824315	6.698012159748776	7.871372404500213	8.100475118124207	8.487454356723198	8.915139406145796	8.59358348051161	8.137946823077819	8.755355223544276	8.72683851766113	8.499522412143836	8.393875571914325	8.596114920456081	8.860320886010664	9.463285562956056	9.020175812953976	8.994817974927653	9.228352886898257	9.469433128212675	9.043353312241885	9.272152781704595	9.075671425594523	9.102342061084633
THEMIS2	Themis2	ortholog_one2one	human	b_hi_hs	9.07375623851658	9.348529008742327	9.329954070981422	8.463534153320843	8.953001380518327	9.139761973057613	8.891366688901563	8.577342078667483	8.835146483972123	8.755092507252984	8.447664238336435	9.00615253508904	8.951094907934012	8.616673718792315	8.909458098134653	8.620087865121347	8.642105199851674	8.87853554312527	8.717914869541996	8.94998419953207	8.603926757730322	8.615876332358393	7.086232281163683	6.7976618889589835	10.236476572136514	10.094279157891295	9.952386855341315	7.415411080743733	8.251757776951388	8.341932783413338	8.40376437716414	8.132746230128012	8.816065418800761	8.355451288666895	8.018426217644455	10.160279716784903	9.66263817205585	9.252264960411674	9.004316582849038	9.406431415289811	9.015194220904512	9.416385674902015	9.252424257538959	9.221534281893383	9.86835372924412
NCOA4	Ncoa4	ortholog_one2one	mouse	b_hi_hs	8.69703064884505	8.94919822111336	8.8263584553148	8.714004361340663	8.858851004329328	8.560851751851569	8.84544913427828	7.73294853234465	7.468373992119511	7.990858025316168	8.0347152645828	9.777722307806004	10.047909461108565	9.608993058176685	7.9631465730555675	8.032826400888872	8.640828101033067	8.2979095216284	7.6023440835628175	9.293019893864525	7.942249494282164	7.801469005249688	8.219316059953837	8.718043153394177	6.241126246534564	6.539452827216172	6.888138907044485	9.78243110522307	10.346723067211398	10.055331685611641	9.784940746258624	9.784696600416364	9.592711104887455	10.345345922011061	10.019225142312383	8.294720415460102	9.409582067839604	9.28068789164638	9.058083998155844	9.481063584579326	8.541220019560892	9.067044312472243	9.043029386782562	8.951987212167172	8.351767103917709
FLOT2	Flot2	ortholog_one2one	human	b_hi_hs	11.285244200999601	11.277680453662242	10.271110361421439	9.999735748458106	10.620222877711683	9.99749553628173	8.089775059592604	7.6104105138523135	6.919000787516254	7.360966637503348	7.6164853417457135	9.976134813738504	10.139468672604567	9.761316418042487	9.430924750011659	9.173818598419622	9.97948795370167	9.222816749572539	9.8884439758197	9.000224045540362	9.17320214289643	9.183695271301975	4.903758907218949	4.860879639432812	5.946800490482281	7.958704122317754	6.980125522007121	9.0799111132146	8.85045206908076	9.004005476096093	8.934540895215841	8.94250818620383	8.831072437558586	8.983347940896243	9.041008119347875	9.123600642839644	8.842512365627158	9.483162618507565	9.117895554827541	9.361685806447031	8.981765204373174	8.98513488303843	9.443028554309196	8.951954316879553	9.508221579081209
USP15	Usp15	ortholog_one2one	human	b_hi_hs	9.179185971849524	9.180816970871154	9.647751342960518	9.78534801162137	9.349248063592333	9.241859465756557	9.017040414796936	8.667515262739784	8.432469429762198	8.91300207155837	8.613013120680371	10.024160418266662	10.08488365041782	9.737873891031645	9.399688290178899	9.552686551905545	9.85283115328125	9.591280114288175	9.075885309238299	9.151301672013647	9.16561351835188	8.65127278340152	8.712281642321221	9.145938242563023	10.403899996486729	9.845392618694747	10.002072103579273	6.734225890866006	8.444579264225094	8.31739177820359	8.445151624261138	8.668676639805557	8.392828037863746	8.352836069933314	8.261652866556492	8.881465901676338	8.716441314237079	8.54665404983228	9.002001798268834	9.428254077323396	8.44316033154189	9.156351999418808	9.354898468514087	9.132418836188739	8.740669815392565
CKLF	Cklf	ortholog_one2one	both	b_hi_hs	7.859771524240127	7.488331246120819	7.994610598373832	7.8121931285345765	8.040058564403473	7.343261653184586	8.776047111727609	8.243730599243904	7.802937945280607	8.57852871666686	8.497980141309993	8.405664794139543	8.55870652991176	8.533200818532	8.20019420180396	8.401586938837177	8.631684853198212	8.140983508636722	8.403655552164983	8.204922106814838	8.270620878556603	8.508013219682447	6.770278880631175	7.048189792634088	6.938788859352361	7.28912993752459	6.98252149098479	9.000084203594618	9.651879442194357	9.94738896448028	9.631133648668913	9.57079743006056	10.148055781368603	9.726769384947122	9.665486686928993	9.200846115479479	9.44897806911033	9.800122915901142	9.579870823380967	9.306701677855086	9.696093480232715	9.446832270524354	9.548767056112023	9.37947673342422	9.46378875254212
BCL2A1	Bcl2a1b	ortholog_one2many	human	b_hi_hs	10.540633040723518	10.101901423409844	10.388716174993757	10.659232986567064	10.323425206098811	10.607700695724638	8.699828097364867	9.618913866890193	8.999915909843493	8.364374135642718	8.316679963803379	8.08628302471921	8.4776921275785	8.652241388032017	8.816892721007411	9.288788337217843	8.880753137763968	9.311129303510851	9.297680992605564	7.849257843140722	9.828414023134549	9.09735135206117	7.671279542813103	7.60800788095485	11.179621307082135	11.656320823247349	11.552674471591315	11.228872234527575	11.148825769990772	11.574840618551516	11.674045263363801	11.245373151447122	11.204359400376383	11.236136341488464	11.374777851803557	9.692372693558065	9.868915888724535	10.184274012869441	10.562484901605313	10.370778536708245	11.130273329931894	9.976851584159665	9.85183096043593	10.848058133696611	9.709543031850679
RNASET2	Rnaset2a	ortholog_one2many	human	b_hi_hs	9.356142984708315	9.356490927964126	10.022333830223976	10.074225258417234	10.26216263634636	9.075800761093298	9.035424093077003	8.002318952588261	7.426905303283389	8.541486156257136	9.161948260192222	9.80464143675227	9.819891454439508	9.853594600663177	10.888052895705094	10.08735386857506	9.844062522657628	10.25848689901334	9.487909982743528	9.806762783561132	9.941487663942162	9.763257283902307	7.339213696408124	7.618629198020723	8.429257576502428	9.263037108536327	9.1479700195909	8.453277800132815	11.00467002404742	10.421696335576366	9.563548509978366	10.200455708132088	9.416363180415793	10.532021242592338	10.476494565855798	12.532436317010934	10.803519278369611	10.752606356725403	11.163014491912552	10.86503476238572	10.231209121794668	11.42012066716463	12.237500984068367	9.792292589273181	10.880785342188833
CFLAR	Cflar	ortholog_one2one	human	b_hi_hs	9.070493490148003	8.748892658691881	8.329662626590466	8.476898908924142	8.283230531371846	8.539807904982641	7.318103883468667	7.195528996762773	7.8411793428707375	7.770831893106433	7.335588718324222	9.491536369966578	9.667369365727396	9.503111460942831	9.541514622635145	9.405712912526713	9.571371989105604	9.410160919738823	9.295598504998296	9.17010685972339	9.195442594438342	8.800751993453922	7.101686672420244	7.367345307999865	8.34764681646558	8.179282869250464	8.3667632486493	7.820064008235519	8.529955076582262	7.901168040229337	8.462911988883164	8.692534202884604	8.608063926284881	8.035540765435492	8.93206418995091	8.469895111089764	8.118107104490301	8.38270286149107	8.541065328861183	8.910804821828888	9.066630218069754	8.75133984136226	9.122216773370951	8.61645294272253	8.6687147681127
BASP1	Basp1	ortholog_one2one	both	b_hi_hs	10.273671036115312	10.532526686049705	9.554646349219455	9.949898675960988	9.649975945883842	10.49224493418906	8.912374606362045	8.462012368387708	8.955092181396372	8.462412939299739	8.605177965136923	9.345828150533617	9.316669255700724	9.08172020706247	8.696856709093685	8.577112593904126	8.974781091043628	9.424753276970089	9.644125950328744	9.284083772476984	9.188915864022295	9.401394209426206	7.140624993217183	7.6515877358169675	8.377166602367623	8.934594204166553	8.826436899729607	9.862128008703136	10.09431403862735	10.507198832764095	10.27701408409064	10.36268778995065	10.121391283131866	10.343844215957702	10.259939980457789	10.220062016297083	9.389024750725937	10.285522817578116	9.933601033958901	10.427797999459996	10.271587355779898	10.037285786049623	10.149936703337499	10.16094415157578	10.600447435470162
EVI2B	Evi2	ortholog_one2many	mouse	b_hi_hs	10.745577827415419	10.990056638570072	10.55331492300649	10.848813071820596	10.674841768204809	10.576538633435623	9.561276823671376	9.402797851639983	8.56318315536069	9.13190926442793	9.265520216933187	10.734770428032316	10.337257481820334	10.004107136556105	8.557247443880112	8.895925212764228	9.405874853078794	8.608009585492635	8.900855290519972	9.434806285244905	8.788897868138129	8.90713170690747	6.777450278758863	7.495754290486073	9.321278032371614	8.425787466630284	9.155333443849887	9.629873611562275	10.472565215747734	10.468436521101504	10.485305309009888	10.69336026484275	10.29616387006122	10.598384585229109	10.284753398918191	8.13911109953429	9.17696954131636	9.296738749062929	9.763835662349742	9.744572966917314	7.82562631685246	8.722185648520266	8.885378533658537	9.819520711925492	9.237903253546607
ITGAX	Itgax	ortholog_one2one	human	b_hi_hs	10.018717459880241	10.075835235947064	9.597200121978894	9.17776836638559	9.100814681134626	9.593229149003852	9.377574065427293	9.53031401141684	9.871367976232563	10.331037945167406	9.929262104890917	10.769612065673067	10.625915289823329	10.449604216366255	10.563073142046969	10.07608394513315	11.23518812019822	10.100702128195962	9.854027324261232	9.980840091668975	9.926740392055066	9.970170427836448	7.044964942049448	7.115436061876071	10.86227684950767	10.404132752926278	10.268340725916419	6.804773810007987	6.955920173234392	6.573140269454471	6.864471349035643	7.390574178338543	6.823689323179642	6.894487954622724	7.100522593163456	9.994987674481045	9.806407406005134	9.4318624607195	9.576455902654695	9.658030959597465	8.333949432650776	9.711916083208497	9.66246960633086	8.954975518825858	10.265502200113996
OAZ2	Oaz2	ortholog_one2one	both	b_hi_hs	8.157963584743229	8.368164277398675	7.519850384785082	8.05068320919161	8.833746322199577	8.561054513309045	8.068534740179857	7.541667329433917	7.656599556455587	7.905429295371165	8.131755320320124	10.227603975854263	9.854102457903862	9.917955280337278	8.050156202666095	8.611826598519308	8.946763193525666	8.316775887482672	7.943838034055313	8.631788490549727	8.319663482812798	8.15628058428334	5.751409222727396	5.574113257950774	7.7398038344454365	7.995664737090242	8.000916040254765	8.81809354356009	9.963790912768117	9.573607137950296	9.547705335177158	9.836291601166225	9.586377340410062	9.809217359352477	9.82918628890855	9.081982903590982	8.977172166758661	9.096944655180284	9.379247418140794	9.287453841592061	9.647493984312076	9.384674737793569	9.59150680502431	8.413538483389702	9.009954637083007
ZFP36L1	Zfp36l1	ortholog_one2one	human	b_hi_hs	9.663315513596741	9.29016643446075	9.703258485745485	8.5622512750135	8.82335947558713	9.161590975032468	8.256649819163332	8.447265721790025	8.080808607649086	8.49682055807867	8.009571668832054	9.707705489173915	9.757365729213204	9.700021744220198	9.643460929164753	9.414377584488609	9.84909007266442	9.22756463838926	9.678602454099407	9.746657023324314	8.963174675878806	9.235771947133344	5.019376337397046	5.583339548128996	10.636804167811631	9.934128534947682	10.084151253976025	6.425576257152598	7.408589661486181	7.461786428313867	8.151049605032895	8.343523908383393	7.961545120382163	7.620362826711701	8.535080175720669	10.477927924891171	9.124338695114862	9.943604802952756	9.681271602168161	9.755689294198838	8.819982282864125	9.946034959780047	10.437448025852248	9.067399474812339	10.12438938257968
AMPD2	Ampd2	ortholog_one2one	human	b_hi_hs	8.469696459551153	9.01771399353634	9.475519928723303	8.564881491995065	8.758121196254251	9.164645164370016	9.229534017732796	8.880530886975162	8.774504461326439	8.990355070240895	9.123425302155994	8.879120284642486	8.944416529355394	9.236766895704228	9.123998925765358	9.29816014973227	8.709025052125586	9.31441878919095	8.205608123010474	8.990554366203874	8.957647030599311	8.5189851241885	7.380196797165958	6.872802908965525	11.415223743025802	11.443531798540384	10.867654593125922	6.01948496020167	7.51762381163442	7.4029137976317685	7.161742579451737	7.507539799698936	7.362709242650473	7.195969409975008	7.476034841691803	10.804531527282087	10.542569898245839	10.358185239538605	9.444459034213205	10.582993069335508	8.33658185916218	10.560949897677919	9.6537840642816	10.654054739818884	10.722122650198397
CXCR1	Cxcr1	ortholog_one2one	both	b_hi_hs	9.605769033645323	9.640685588752127	9.277448800892405	9.357021824546086	10.3885581719704	9.12575078145321	9.716334190153352	9.321403740010796	8.964211253367058	9.091341469241264	9.357175561651637	10.54898658587687	10.295632401034176	10.04536986541412	8.993057600633101	9.295118227494596	9.361934865394742	9.03284873317715	9.407120191729414	9.512853918753011	8.974455122369973	9.125244286810915	7.437943481437844	7.623860286446116	8.20051973814369	7.566439563083114	8.339424527677068	9.165542916961936	9.746684282100178	10.053308130594838	10.034012292300359	10.018445488456733	10.410076523293114	9.847896722182583	9.781147192171648	8.995746865397276	9.232293062512078	9.013190972459691	9.112154898968267	9.118551889574544	8.80552904450796	8.752030968499566	9.3255705852557	8.885379165167222	8.819732944311673
NOP10	Nop10	ortholog_one2one	human	b_hi_hs	8.96592212470279	8.857831805284494	8.965484011265405	8.660181558365819	8.899419242981487	9.029305218436706	9.627099082597319	9.335469017394738	9.578397183944181	9.31980328734593	9.32977813122714	8.313323585955597	8.509815802928326	8.953393017577872	8.106997151819872	8.305155583903556	8.886149768894873	8.419122038216186	8.803971279856203	8.062295749602777	8.325903764959007	8.87909143038443	7.2117934871470135	7.267323451215177	8.998133475751196	9.252203450108981	9.523253215687763	9.058625051359607	9.745018652046985	10.38981530529351	9.87914012103565	9.849127640493611	9.91097590283793	10.038185701322199	9.71531893676394	7.932921065474491	9.005365910294865	8.831757376774092	9.245045917561905	9.07306940442379	8.970910445538628	8.614959574357409	8.460934406706999	8.880446188698054	8.184775471242226
MYL12B	Myl12b	ortholog_one2one	mouse	c_hi_mm	8.378073481166284	8.511296729626787	9.101931360233811	8.786147325058929	8.635629952738553	8.333984851568319	9.729443617649112	9.587606613869458	9.13656656671411	9.357661937750263	9.474948766375547	8.689366519680958	8.735249601868961	8.562397013307024	7.677542293750505	7.8015128374553555	8.226144033722374	7.816857588261987	7.991727907165838	8.020781824805379	7.706057482636442	7.918808550942237	7.935598282309835	7.887692566144935	7.5524883247609536	8.198208483919572	7.897527544148742	8.681489682418238	9.560945610592984	9.521285479740152	9.26669705335447	9.20044172176418	9.26652167879397	9.357817499852604	9.288259818835229	8.026106729802278	8.806081271811404	8.743841248137523	8.998349455575191	9.001929820832805	8.361844794444021	8.604309234539333	8.537349763300393	8.906799222029068	8.372438564276363
ACTR3	Actr3	ortholog_one2one	human	c_hi_mm	8.491711140176344	8.350960722391205	8.230912689449413	8.39562516268477	8.53660959459731	7.981506713125849	8.719133723746076	8.36609578079183	8.615615726709464	8.632612337937466	8.538123740555864	8.74924433527123	8.781696412369856	8.481981893809962	7.3182749248306695	7.611461524648409	8.033753808822086	7.562168112062657	7.928613144403503	8.64212592751857	7.655974765182333	7.674315667152404	7.036841351609174	7.538654120860174	8.365728195628204	8.018137010481794	8.279144544306371	8.09105573434944	9.485367145699545	8.943204534986005	9.274117531339508	9.426854098955152	9.382727836365385	9.320732931259915	9.418269212177568	8.263248643289216	8.453845378946555	8.43919435407579	8.714137215293388	8.887495329025569	8.420042145871113	8.49514637770821	8.937879359067452	8.399596186064965	8.464634624962233
PGD	Pgd	ortholog_one2one	both	c_hi_mm	8.192095652405975	7.931377787459917	7.988712591859517	8.089036959627494	8.512377173907359	7.865317300310021	8.911376733847026	8.614969892220287	8.59062504599769	8.789363426257115	8.764922017850406	9.038004689245154	9.537899356911751	8.621212153665281	7.579066429714953	7.563122047318627	8.193451575420047	7.485547832972436	7.945732206098878	8.45293900654101	7.944160267778891	8.287813240027742	5.94216868625483	6.259301773826344	9.274645075477135	8.39472636858555	8.955559248803649	8.64674631491126	8.677911959976216	8.409667707604097	8.436425185595168	8.494045364240701	7.962422931974124	8.294986600286318	8.769475851978559	7.626506451160674	7.970547100832174	8.061096718292891	8.366720614114822	7.774463978316512	9.408930288576965	8.490782764687522	8.870577091473402	8.697203059128693	8.483894631691786
PYGL	Pygl	ortholog_one2one	both	c_hi_mm	8.794021115030683	8.604398825576483	8.545177441511953	8.58484382665916	8.428535199313593	7.606480301216022	5.153512350082285	4.9916873185253765	5.348882257693968	5.531101472527583	4.916147462222233	8.426743058822384	8.570216168693355	8.235533452718249	7.82504804806321	7.731386208131292	8.646022568787739	7.904387742404791	8.204849185920384	8.230923796452402	7.579889145043978	7.922215007657749	5.557509775199827	6.223938310026436	7.201682962930219	7.565099396754365	7.428431639826915	8.620869720461128	8.215385490287268	8.339761871117927	8.720207956989666	8.8072179271509	8.06640000930606	8.246759193109394	8.779093165118379	8.55190907925138	8.233760675335859	8.56006147884071	8.858817708345919	8.549042787614386	8.689383738150386	8.292731364431939	8.90858944139281	9.036487168166966	9.11798346973994
MMP9	Mmp9	ortholog_one2one	both	c_hi_mm	7.919254428820728	6.850644676084075	6.888340394637039	6.739008873714168	7.384632337939849	5.89833406276147	6.168629661411574	5.014102442085788	6.599707459185865	5.829409404774122	5.062171329607055	8.178228824838598	8.627698688832622	6.8133927012905255	7.057956014938333	7.976736698082943	7.514294860257188	7.127286099777893	7.453771189098572	7.195021921591144	7.478748453053236	8.6375566954946	3.101688227008248	2.2527105384333495	6.265005380787058	6.877448025414885	6.55400447254317	9.043668050685325	7.616968645546468	8.38024954811019	8.438035590727246	8.306351530336928	7.210437182074345	7.436790057585311	8.994021788214681	8.102146200814047	7.911704001697699	8.115007484765103	7.114748097665561	7.179228753637068	8.146458352126643	7.980052093387618	9.086835148289973	9.186291458479237	8.745737081971996
PRDX5	Prdx5	ortholog_one2one	both	c_hi_mm	6.195455914508639	5.7977204514482565	6.54259645518613	6.234180598731577	6.79430554145162	6.478113502040657	8.608174620322117	7.8311028385509545	8.170304024780995	8.155958738688303	8.34225084387282	6.828374837719605	6.965692895692915	6.927110304910294	7.137824057436912	7.379144414885557	7.312962600740382	7.171002882982662	7.422570865664493	7.513676692194635	7.46368456483117	7.882195426582772	4.967607714044753	5.162088235286228	6.708357780199868	7.15638973967019	7.5005826769556405	7.862312322509072	8.65861498811705	8.878882484069228	8.606327214368175	8.520077370976267	8.511583192365574	8.44669849206293	8.35290819635752	8.010991886810414	8.246377264322863	8.26425230675758	8.172474404223303	8.20524803487791	8.845820227236391	8.39683993843131	8.469181859954995	8.054834854009941	8.025393432115056
PGLYRP1	Pglyrp1	ortholog_one2one	both	c_hi_mm	7.298995015075989	6.513825466958847	7.976441096019605	7.395279161835437	8.008715978302995	6.0010206837291875	4.627474585022542	4.5754955606865755	4.962410715604881	5.544669513463278	4.531361309435118	6.655938247960362	7.092527274336886	5.895882200709177	5.964825993876387	7.029327351279809	6.960218157889072	5.9822901435721585	6.505715868512578	7.413947647277585	7.111520299372612	7.015218062975655	4.282405331151853	4.219656281938305	3.4996734547948667	5.23363075814882	4.458917796559531	7.449189155848533	8.3566023988266	7.727746857963207	7.558933364410898	8.423027424939802	7.038645816827453	7.769365712600391	9.258815453711977	8.568968024752591	8.625286506240451	9.203593707650693	9.021858787594013	8.298464367074587	9.446264043087822	9.227100271283424	9.099262490288664	9.295654012354412	9.958622093619802
TXN	Txn1	ortholog_one2one	both	c_hi_mm	7.214507348649928	6.72248571111285	7.492486308485938	7.600554706111108	7.5728347782856575	6.776277140576587	6.192418819131774	6.611022878632364	6.946648033781924	6.528712424797278	6.603815270034956	6.980241094089157	7.65252017414039	6.817910335492118	6.910809878553743	6.8570692098492385	7.674603220536614	7.52069599672492	7.51997395333575	7.421689902780333	7.527376795875826	7.621889657279085	4.466424502100584	5.402643396670293	7.199349557238343	7.256512644029082	7.86049745242511	8.609077705312206	8.766610608209254	9.302058050718399	8.754303252685313	9.258671607038984	8.354495480980626	8.395667431327125	9.038265657088218	8.146905724258216	8.113164180610063	8.28795809690904	8.904283885987747	7.868538962493271	9.834455166029803	8.562547838674497	8.803918451682032	8.97722208572688	8.206382271554295
CDC42	Cdc42	ortholog_one2one	human	c_hi_mm	6.750860910141305	6.925234160146194	6.801439845554332	6.740217003730217	7.6591805625690315	7.172884498050765	6.931111479201843	6.502389561695537	6.604438431574646	7.161109626249132	6.609848421746775	8.034791904494273	6.206107368456476	8.133753282072606	7.01161599258353	6.730030621426462	7.081391550073444	7.103632670982558	6.716949327183796	8.087704058788848	7.021692229444861	7.331354907018184	6.198704099209278	6.4094473359249164	8.157651531674668	8.130078088615818	8.450420789032384	7.948963443738321	8.636627078197932	8.23965594474399	7.882828656033034	8.234296712215468	8.222436166857998	8.37070499799056	8.173075725652017	6.961132538673492	7.3840562239409415	7.450268493265527	7.203690596864744	7.612652618585717	5.481830424054293	7.628483211939843	7.179014471114242	8.159375221655669	7.8301096869257645
OSTF1	Ostf1	ortholog_one2one	both	c_hi_mm	7.135641697143908	6.814992969188726	6.867048742812883	6.87074949792122	7.346775548584885	6.753630527660259	8.203930778106491	7.791987880704573	7.6920156412653	8.058075504908542	7.982176350207266	7.636051669860215	7.69157123679224	7.355455574598822	7.164528991612729	7.333786365649618	7.689774724162125	7.392321793794614	7.622538518770212	7.79204991559571	7.222591718466277	7.5335477983574135	6.522696597042477	6.787129642309942	5.042832715869488	5.464388358320408	5.6709146153192895	7.522298637216877	8.698368283434016	8.449373399342171	8.637151209614526	8.560279872000907	8.497234099541878	8.643906513706781	8.488959183223134	7.437345114600833	7.641674954080956	7.865728322693079	8.058979292430838	7.984489836971648	7.815406474820911	7.880356982129177	7.949726007422428	7.497102654261259	7.690042082979875
RSRP1	Rsrp1	ortholog_one2one	mouse	c_hi_mm	8.231353024050716	7.625591538057775	8.435195778957546	8.144912705677237	7.754037671512465	7.97320298602169	8.30156030317614	8.367968050282338	8.3225380140498	8.280049576380327	8.405982300755829	7.871921250407489	8.530575127421791	8.182995526540065	8.955840333611464	8.593922754595916	9.250683447651001	8.39556707180341	8.505043661202192	8.568310566088167	8.714139905088548	8.2453318072677	7.819918845308945	8.509539530947778	7.777777721173039	6.852724959885154	7.9672646187368095	4.576144061167981	5.934988178202323	4.763458211648663	4.429888678080896	6.05882197811435	5.777000207714106	5.947064246030249	6.817838072622441	7.1355898747443645	7.108941492178288	7.283773107070064	7.848749228613426	7.490377506889545	6.764133126629364	7.364899137714301	7.838390855597177	6.596029134611297	6.633900678303339
ANXA1	Anxa1	ortholog_one2one	mouse	c_hi_mm	6.425121301372411	6.1590439611457075	7.765091288170564	8.127164735272997	7.615789069407582	5.893948368567895	5.771258936806991	6.9268930668918545	7.151613561666934	6.7410844057624315	6.898534615302314	6.582694876801965	6.533630840594179	8.249055734273911	6.082847285816806	4.668000294925887	6.9462636979585914	5.213691426500416	5.833750312546694	5.714322624220507	5.718534629563374	5.909886557134886	2.3120921053851147	2.756431321343444	3.8523159154278845	4.4594699151246315	2.8860359919663088	4.8003205836159495	8.500367637840457	5.379352060392116	6.521928795076898	6.095631358623932	6.911929415228904	7.5215804028077455	6.5366846716460065	5.776154586818484	5.275622706947204	6.476851232364978	5.191137564690451	6.506838228636352	6.385256781552669	7.160203985919369	4.641426319736945	7.4938576262880074	5.979393182723788
GRINA	Grina	ortholog_one2one	mouse	c_hi_mm	7.45954797221853	7.095783212474912	7.186148962873941	6.409034037134289	6.604513452029265	6.564595532063798	7.7008042646989425	7.633821838935271	8.978106668563884	8.359347754428864	7.49345118987612	7.024043218170349	6.941424659642619	7.570582869799442	6.750471058245753	6.173318334028202	6.290258342085059	5.0805001264294205	6.164351336877025	5.2564564097291395	5.537430979485435	5.925247906193056	2.965484726990919	2.761111416006079	8.648621863128918	8.75191270592518	8.65485585630813	6.795158403231156	6.401434246442858	6.101345210691946	6.551715320332521	6.41769272967117	6.610567401549359	6.955012772687782	6.7128036962255235	7.999770131063362	8.299497357356552	7.844974527818529	7.104672812629601	7.658637050725673	7.173679724408566	7.311911022760647	7.290028093057149	8.081318065272534	8.899288750572744
MAX	Max	ortholog_one2one	both	c_hi_mm	7.545655625192573	7.768593204695733	7.553827890304111	7.833930201866357	7.6170102927115835	7.737178125811922	7.02875140027456	6.751264195970595	6.654278439277512	6.9499416433170875	6.75795360214258	7.595358852626839	7.638992350266701	7.669306388170717	7.222653992368764	7.5451806701964035	8.55981016673983	7.846575402325177	7.520835094114313	8.509957160287104	7.827685556452672	8.313927696051454	5.659134854839342	6.161610742977496	7.7622829918457565	6.8850793657593705	7.480058430842603	6.317688191944154	7.773493594614559	7.244744380486135	7.195196617347466	7.271121063985889	6.953285612630843	7.250418860147414	7.453145062626072	6.248612270382927	7.486194471578945	7.204641819903552	7.2734373561683645	7.238687126406601	6.802353998671535	7.002951528033345	6.5287782851317555	7.56148015166288	7.236799665448934
SLPI	Slpi	ortholog_one2one	both	c_hi_mm	7.32461715125064	7.81069966583499	6.540705202664637	6.095757150482298	6.545468666041931	6.4343696034557665	6.0335647531272825	5.598230214352249	8.25954952474545	6.917065807719584	7.608173969640503	5.861415592045203	6.874853733405682	6.448328152254959	5.818426594482561	6.466091083079744	7.016816520494223	5.580240535112566	6.744706928561047	4.745313821986734	5.540377389147139	6.189788570106902	4.075588763405529	3.1250592240515584	5.503310536320885	6.80547212341146	6.730569979434856	7.991148170849198	8.242645679437265	6.522065309118843	6.513842501740355	7.119202114633356	7.006985552915935	8.746713365732557	7.004731182669379	6.800652136207464	5.759043018948228	8.16412268169167	6.3083494065837735	7.342826869567831	7.943168296823573	7.638625975184574	6.946854576226972	6.816634647182249	7.024575876230414
ITGAM	Itgam	ortholog_one2one	mouse	c_hi_mm	8.11722982109704	7.734373074049829	7.848763798171394	7.586915909222743	7.504023178961321	7.433467250063919	5.902014085007602	5.59464122301019	5.613454094188029	6.037159232825693	5.942917770206444	8.067560844474334	8.45285941761458	7.670198316378	7.910556450979026	7.6656501985840135	8.014756949735657	7.509742785756942	8.215377422966709	7.741556167816154	7.832719285149904	8.285217814929679	4.305813114222848	4.041957755868928	7.03140273970163	7.515285583434087	7.411684795813197	6.878439679688088	6.818096468281683	6.556507219556697	7.703982064990678	7.214090340775576	6.981581665971775	7.1062385468750655	7.332405535623276	7.51201782441304	7.1142154173919705	7.429800105274872	7.167673703522111	7.2340553432179915	6.993420384767937	7.436038910435307	8.190608341994286	8.028343061428561	7.5895269926302955
IL1B	Il1b	ortholog_one2one	both	c_hi_mm	9.832541420411648	8.08544300745314	7.116666943201062	9.76384745443363	8.723725462405392	9.04644937769711	5.378054813110892	6.078125247382948	6.638076314094777	5.899318200770699	5.703273382878486	7.37653543416165	9.199889375600753	7.32014020067462	7.022254068687189	6.93277919749107	7.3978812283408	6.579886807484941	8.608874476588879	6.737357061433736	6.183551997988912	6.705243280643757	4.061880638016088	3.9198639535590583	3.8365207295419523	5.3734368371996855	7.589385119356693	5.0040752174042895	5.285161934640832	5.5581368609277675	5.912242265133978	5.2925719543384835	6.612146844019375	5.8360464657742925	6.410796437651804	3.803996647409022	3.589655520467422	4.803755238945371	5.397900278900275	4.766683141183556	4.16428290404832	4.552163885224021	4.684500097864176	3.4075796756131536	3.490414043962926
CAMP	Camp	ortholog_one2one	human	c_hi_mm	5.341975787761018	4.6472088653999	8.03905412454119	6.207656872074508	5.999080642764695	4.090863505574963	5.142877950100689	4.996890574210527	3.6166208260333494	7.843870513691413	4.24570838532858	5.236116397122421	5.7117534122376155	4.419237849202668	5.593780301013072	5.156562826009182	5.564420973167531	5.479374668273163	6.298357227854828	6.549724764543222	5.713481978836179	6.234227723650504	4.141202405659196	3.988100492853322	3.5512547708140554	4.987178408679576	3.875329494483721	6.807584472642851	6.857435851908586	7.126295143618086	6.908923699006633	6.918867672660795	6.449923009960036	7.065836169086673	6.918260673007875	7.205684797653748	7.287198587070586	6.85342267073769	6.93094776648581	6.86080558716454	7.341353211251686	8.637718019059655	6.61974324314152	7.588843580525519	7.745905069535564
PKM	Pkm	ortholog_one2one	mouse	c_hi_mm	5.7267044580647	5.645150081935041	6.513207563629612	6.260998563437852	5.871345147719574	5.21923943347423	6.062547401325761	6.625375925602038	7.231455948823949	6.9137153269907925	6.559598772412445	6.475908975199433	5.807560311143262	5.782550127675045	4.921006943263953	5.317925018689286	5.409606916876986	4.1540824203871445	5.416168455646424	5.088868190157233	4.458066642649686	5.338313480605789	3.4665358965483732	4.5437482092606025	7.916835601540594	7.049436816312597	6.821095382701952	5.892042162420694	5.921955443846236	5.871017557823047	6.073234297891533	6.215352361562217	5.849526979680987	5.820184043756914	6.680798190840027	5.625538017858572	5.847103837403916	5.257821076477212	5.546681048677044	5.233312239721883	5.984802685762822	5.902967507850387	5.745259521060693	5.90394372066592	6.23681297973851
LTF	Ltf	ortholog_one2one	human	c_hi_mm	3.472185683686773	1.1806131921405816	9.231485748161754	7.201424919884046	6.578960172267975	1.382603623372685	2.9697837496076915	4.577703744769585	3.3688401329047326	8.124505296836464	3.3962529433047592	1.5296970318150036	1.1409304415617731	0.3537512366257858	1.913283898275286	0.9882985835498969	1.0575778129185298	0.9532190422300055	1.085178520457839	0.715592942493441	0.8977686070078235	2.061346953559254	3.01068120945545	3.317773070634238	1.9430301238829388	0.744057734611223	0.6740502024844933	2.9942431767986832	5.680568592767315	3.773394549388011	5.126666771296624	6.0419065840992605	5.377337013402816	5.2069244845929354	4.492012040507394	7.205789916902138	6.825629534780404	4.117664875401597	5.443750184535888	4.6105983754773625	6.268291797624423	8.176769486099152	3.6898549943042744	5.546174907983198	6.779195845815785
SAMHD1	Samhd1	ortholog_one2one	mouse	c_hi_mm	3.5908592314146675	3.8050241182648272	4.80815982436446	4.839504593301386	4.346905277547111	4.86520891906166	3.627061288883515	4.0534482446283855	5.054544367886471	4.209359938352057	3.273235081396414	5.56475647579591	5.2065422302329445	4.237222812277797	4.688146445341366	5.272818020489814	4.53156336899295	3.783571792964605	4.404963460186892	4.929983959475091	4.621996336878715	4.354870323553708	3.126496668498459	2.9312509401677187	3.7535602535906794	2.8147546626305386	2.4356853940510828	5.407353091077568	4.768404497651686	4.235793220131811	4.823826943834684	3.75451823184436	6.312525449270046	4.083872346362706	5.517839242190306	4.2492725410792	3.6958264908574647	4.371953563431762	4.986363330081369	3.922309757602589	3.8261240818656486	4.252403472011021	3.6529783614655504	3.603257680031287	3.932304057490905
CLEC4D	Clec4d	ortholog_one2one	both	c_hi_mm	5.446027630647704	4.932434981679036	4.5720852326294805	4.586524994708879	4.378490052027189	4.123670831079366	3.364070343089779	3.2915291524154475	2.399067981882904	3.1519248792200325	0.9264093894168495	4.711067045585923	4.648211108218726	4.425705081788002	3.3019311602631234	4.216178250939916	4.645768743030127	4.00166616179644	4.487065480474071	4.3449660860558845	4.0387878571646505	3.2680513607997965	2.3790591885610266	2.6269497720443393	4.782839264626113	4.511303126923228	5.064160331835517	6.19649908970707	4.592076235126639	3.9864709173509714	5.61474226022531	4.1281523254642165	4.768866809555817	3.575699458393203	4.323635235387911	5.573020626452958	4.929515827571611	4.74456424020287	4.3114616998771735	5.322941448583034	5.1806119192099365	4.984496934719583	5.025320095544159	5.152689450113844	5.438280707070238
GSR	Gsr	ortholog_one2one	mouse	c_hi_mm	4.271779583028129	4.076267910187717	4.73061153644643	4.800347817883487	5.140794726530902	3.6664422318760628	5.054926251960347	4.946675237654207	4.543391884378774	5.0026920353777635	5.478850820600274	5.268274035309236	5.084112920899784	5.094671346695222	3.5632822554231054	4.4090286893434945	4.685375010238039	4.06529070698597	3.6975274196453922	4.5979625476485015	3.8935150157261176	4.213668838563631	3.932062589085496	4.417110762110118	3.850919609375013	3.226380438697395	3.951751711167012	2.8341652989731316	5.039176654654952	4.472108071751916	4.75090096249736	5.31481208162605	4.397638493466105	4.609594410872514	4.832728423270903	4.53171606457365	4.4967347306667245	4.01367020729945	4.549212019004635	4.439646805539682	4.555574581560682	4.432362034586604	4.831700743404178	4.158600721515073	5.074289546861399
HP	Hp	ortholog_one2many	mouse	c_hi_mm	3.3143010715253474	3.5160087153943036	5.686919464209581	4.37491504133745	4.140000093774594	1.966710266896978	0.8698074604112914	1.6735745140966758	0.7594814156743167	5.397205262558153	0.620507587886666	4.845990516582804	2.2109065581670957	1.6500140706364108	2.8195944120763965	0.6016356700692831	1.0757968443555872	2.55124431011204	5.56803505462954	1.5963784647161487	3.7593747786561713	3.4748225273172846	0.8115869347062636	1.1543356316591893	0.6202870494972321	2.6198759134820375	1.1516653189979362	7.314664925576497	2.704463216720635	3.7614280462927265	4.511258400607627	3.6895326569298232	2.765518622034178	3.3519287650652223	2.537389012924538	3.2082614412398227	4.4445014283107565	5.448795420484805	4.198663165363723	2.417153912633599	4.661709815715286	4.495342887159028	2.4562037179976945	4.266444375298276	4.52180858106723
GPI	Gpi1	ortholog_one2one	mouse	c_hi_mm	1.7517152175056157	1.4537361727654576	5.274994230110958	5.206649318544461	5.440553209786888	3.4236865371077947	3.792454443950702	4.944882990150748	5.068131504754324	5.289092901965132	5.1065002953687095	1.0693474633626583	1.0366095318783244	2.042550138953195	2.827642029622459	3.5947993273878347	4.703123740004368	2.228351720342708	3.768316464296723	4.590420518491943	3.701919275289607	4.888060041054942	0.6793994752312579	0.7709364250518072	2.428644646630576	1.834542952239681	1.15949550108083	6.288760729363917	3.006621898166717	1.704669264840394	2.5680187238951873	2.6083737668647164	2.1419571930826358	2.4330352803534634	2.6007578652256145	3.9119778876865285	3.9052503772841125	1.8345805705572529	2.08589913106696	2.2839896099661416	3.104599340600924	4.639561016237073	2.559397343566595	2.151820184186836	3.9375842249733726
RETNLB	Retnlg	ortholog_one2many	mouse	c_hi_mm	0	0	0	0	0	0	0.10761556538450749	0	0.1585024880774392	0.3170446841395532	0.6549982104939077	0	0	0	0	0	0	0	0	0	0	0	0	0	0	0	0	0	0	0	0	0	0	0	0.6020311258815603	0	0	0.7214566592899957	0	0	0	0.4222383838634557	0.7686162744747916	0	0
TMSB4Y	Tmsb4x	ortholog_one2one	mouse	c_hi_mm	0	0.13367662228661956	0.14581699047641067	0	0.30664138593062445	0.04263173128024561	0.18287786573626086	0.16456490206317664	0.29053056721475823	0.3879503082881391	0.13946687552658438	0	0	0	0	0	0	0	0	0.13120884181596865	0	0.36960160347680937	0.06188953540375658	0	0	0	0	0	0	0	0.3922294844009758	0.21059583955194078	0.1573658545040565	0.2511009869059604	0	0.6476414680190139	0.5037161049046031	0.3611788110429235	0.1658514971865523	0	0.8845182140385343	0	0	0.15248977665300487	0
MMP8	Mmp8	ortholog_one2one	mouse	c_hi_mm	1.8725431465812319	0.1379034882914776	6.274748833399667	4.806233976370621	3.448198985886142	0.48836384197136995	0.3208242995749399	0.8528378339890479	0.25699733810686876	3.1229189994695306	0.2116938071189605	0.18764107818068257	0.08696986451601862	0.6359317285697605	0.16428684676854763	0.32001323396843906	0.13926908861782278	0.08297775137725247	0.1814460844127496	0	0.09274733267407254	0.6327102639919431	1.0817186600966802	1.6401368638302753	0.13590912079276612	0.09753528911565729	0.0975447277706253	2.5348903162070915	2.116251293049084	1.481805759332502	2.237484484162352	2.5864892661677765	2.7670937116888856	1.2640355292082932	1.7067029362843555	2.6415647562573734	3.0636228742891283	1.1965214366136105	1.8330155484819735	1.616248055536182	2.0710497249486126	4.059951719783972	0.9103105351140738	2.0873331625974894	2.5769470234097342
H3-5	H3f3b	ortholog_one2many	human	c_hi_mm	1.5419672523966528	1.5089427587304862	1.0270372436928727	0.9504370589883229	1.8243373221044257	0.9905054680324807	1.0635353853226719	1.2470519115535235	0.732056416144568	0.7963269637641798	1.3052900036171495	0.9504572159562806	1.0587916580524181	1.4333601002493497	1.28633826121107	0.8458505040393368	1.210942394024008	0.5772968493931444	1.0361846924088525	0.7717089801443837	0.7783027901407508	1.079705784579036	0.40645177128078125	0.6769172871711457	1.596956126889758	1.3890557208626781	1.7269362553551184	0	1.7373133860159415	1.873021762479696	2.192154072325772	1.2639352078277346	2.2279083128167625	2.048423486655683	1.052959758608387	2.084625241587302	1.2052811471488498	1.1866571157905923	1.3602586342462226	1.657950459894727	0.43821831928282573	1.8079380651824302	1.066133977907121	0.7805142039032184	1.8283171763837058
HPR	Hp	ortholog_one2many	mouse	c_hi_mm	0.11079618737137333	0	0	0.13709164110312425	0.1422761874229542	0.0543886857484211	0	0	0	0	0	0	0	0	0	0.295138776368244	0.19573688445814186	0.42166334668302624	0	0.10283278934071305	0.22485526548949603	0	0	0	0	0	0	2.626607577572251	0	0	0	0	0	0	0	0	0.19792450667869088	0.7399629953940432	0	0	0	0	0.43119289494684176	0.18655253429753668	0
HDC	Hdc	ortholog_one2one	mouse	c_hi_mm	0.1279792209471314	0.6631132230418515	1.7336007709293184	1.939454155735823	1.5881569355364429	1.007397895167725	0.5069390427731629	0.8846698097575152	3.0124626574443947	1.3501339816608604	1.9388789347463862	0.30402383094255686	0	0.47871714364866946	0.6898850665083346	0.25692610639781943	0.8448467917459302	0.5176737969086466	0.6234071109507401	0.9272358097797998	1.492876085234825	0.3318095315584418	0.12761611254315652	0.10580008504832289	2.028558897710282	0.4768596550413985	0.7559549152531254	0	0	0	0	0.23404017306053326	0.0899008018130272	0.15725459992546026	0.3946282799165194	0	0	0.55161051259652	0.14836276875233248	0.6761247567727019	0.22875097841963943	0.43746319651016197	0.6373598451543164	0.1530555882772235	1.0462696274048993
FTH1		ortholog_NA	human	d_not_mappable_human	14.281426811620962	14.477843415566033	14.207922585146521	14.38781439330013	14.467102472000812	14.851813119063456	15.613971017531366	15.800713684009052	15.655897948235202	15.722132537318096	15.342836641010857	13.568117955629484	13.495717695065656	13.525844746706115	13.532562543680038	13.553719699253037	13.221639609518748	13.714331579909045	13.360069322832935	13.144470761064493	13.511981760745016	13.289219955654072	11.132595933937319	11.543644910781476	14.881665807454603	15.113661289201897	15.093110998160705	13.400501134216432	14.347422609310874	14.6264722741311	14.382099685507244	14.776976135014003	14.367198293894056	14.773606034289331	14.442882432126098	13.772036448467277	14.472973659572887	13.819589880965276	14.244413203912625	13.89731845443462	13.559265070325077	13.964833428402843	13.277487620188586	14.060857872461908	14.063999196762127
HLA-C		ortholog_NA	human	d_not_mappable_human	12.596936932946905	12.80227160843342	12.241939006243845	12.234515405719653	12.332190260224744	12.716722535412465	13.215401654978338	12.751041203748134	12.449770521346572	12.45184000060022	12.972173799280124	13.159849129476367	13.20482425465738	12.963736073287855	12.366811015422716	13.075581426456196	12.982460800213596	12.64968778307166	12.583961713941417	13.109429064373279	12.572730063347764	12.949167114343672	9.568227149262446	9.552857578783676	12.728423553088108	13.363433188582157	12.687630657909349	13.24749998154855	14.270426979967326	14.191550946416443	13.788309143398338	14.155528504535441	14.451553958998003	13.892013203507062	13.372313060294315	14.09031326432136	13.868079445878994	14.46730483431493	14.281495482898949	13.93560875284996	14.1250238488041	14.323026452593712	14.01296864326476	13.916465317449486	13.898510729517668
HLA-B		ortholog_NA	human	d_not_mappable_human	12.245058568407606	12.295017085533342	11.711682240930724	11.869927621974833	12.206693419715672	12.671921611367617	13.2282336770316	13.061188654873417	12.91332752440148	12.891707830080842	12.885428763285761	13.269940557145786	13.34210173883947	12.570084440292986	12.782803033550552	12.681295554592982	12.54832200748217	12.259838667571435	12.538678380816066	12.531962757534737	12.680063343031664	12.809463772949519	10.25940878797063	10.459618213230556	13.115588837729101	13.30018997625437	13.163026328714466	12.503922650661424	13.762278422679081	13.780221597219011	13.705794714032795	13.498599289317417	14.090528537377303	13.659814461340622	13.620059108898339	14.008197530040034	13.860579527688378	13.774875653343324	13.862380829269839	13.563115507758999	13.87230274776412	13.832679278392572	13.285308454509735	13.6614210994605	13.687280159362082
SRGN		ortholog_NA	human	d_not_mappable_human	12.192773785535866	12.55058301793852	12.413106352587132	12.40704739247948	12.068354165400946	12.423999816986116	12.721676277139592	12.715246019524374	12.54378651348933	12.426740989826717	12.305411201290994	11.553212877123812	11.691772404619902	11.670138465897528	10.710501997230985	11.16113921299049	11.45279475223885	11.372663354852566	11.195316862221555	11.286857734175555	11.46166778599205	11.331774960902974	11.532267485177291	11.491916628114582	12.90541142118398	13.27578811560825	13.039631700676633	12.713378939479288	13.361563358572262	13.386622063121308	13.425363942052352	13.546718509436547	13.51765692195483	13.368660813707889	13.348178674734678	12.867984043800627	12.348289589326683	12.652460000077008	12.9842391415283	12.779770579345389	13.318231748151137	12.558219337542075	12.539517567808867	12.966224229283778	12.393196593133483
HLA-A		ortholog_NA	human	d_not_mappable_human	11.097268324607679	11.244868890972052	11.206193801248352	11.301185556272946	11.796510186178354	11.1293151989904	12.671991255085503	12.8136930053905	12.067045336282284	12.164978657185355	12.11031498002872	12.110578370238922	12.242560093569976	11.158989623607999	11.66882907653471	11.574693361218218	11.819522070656909	11.094486304498107	11.592081920497987	11.86993007653094	11.524276582973497	11.512069256495636	9.206824533489819	9.551900777918224	11.11393788274053	11.755245269129048	11.257775597967848	11.54411989279226	13.089591190980638	12.910417400631536	12.871737854538935	12.77039599686166	13.222980823945665	12.825019216337212	12.084248188906336	12.705078837444416	12.825066601611203	12.198071277316949	12.613954862003151	11.677581219068689	12.688348612117034	12.768535983294878	12.522050758953558	12.270886657959052	12.209691196052104
HLA-E		ortholog_NA	human	d_not_mappable_human	11.40275626882646	11.475572605576705	11.146463573456078	11.363191130475993	11.62303736250807	11.549347197471922	11.611778200239982	11.59525460025267	11.277667739614941	11.177932047207806	11.330392802371575	11.947264346537715	11.855063367222273	11.241352679310149	10.909200575439458	11.355493826417828	11.23280683365853	10.884102502448913	11.272577285433261	11.355435902374715	11.20919209475775	11.208190502426921	9.261788160190394	9.551890444911677	11.423740940308573	11.233533943497466	11.42168418150149	11.29939659950833	12.177888929911088	12.138247164695944	12.015432550707812	12.042539882818112	12.324646822151694	11.779598908878505	11.851130305634673	12.331977537961672	12.174499209799405	12.150583813629694	12.028390155427362	11.888759143946801	12.15685447731829	12.18866050643497	12.092767073616422	11.815085079463712	12.030158201673439
CXCL8		ortholog_NA	human	d_not_mappable_human	11.783074582535653	11.933697336989788	11.606554459599307	12.752288292923845	11.445357078979626	12.123299006363279	11.428742097120956	11.994103877123239	11.219722626791057	11.813947475480633	11.146583180257803	9.03877264706325	9.658476350101742	9.597335801629129	8.69491086018708	10.308562190292525	9.844084309918186	10.112149793131415	9.346480982951647	8.306698663888238	10.28682890388552	9.792491957386568	10.86604821715799	11.888069583992824	14.999104350046691	14.975924980723123	15.538175432888476	11.852572926537198	13.216935809225449	13.66346506917906	13.46415394583059	13.959731716399727	13.146691122070225	12.925841136639978	14.642440674250386	11.6720779722082	12.04671646266199	11.65441707443907	11.787953755796888	11.387844345908478	11.009130566132056	11.595965655953941	11.026819211020923	11.226645384752004	10.685166806390251
MNDA		ortholog_NA	human	d_not_mappable_human	10.734938644277218	10.69244650992978	11.094458598608163	11.460615035532875	11.051223883813016	10.411615114635136	10.366965510604212	9.263850455323551	8.78055158456407	9.850540498415013	9.569204357903589	11.75612858343415	11.673705214117861	11.30231138341197	11.041870954929148	11.464113177156044	11.71602760050945	11.119028139077251	11.11048093729543	11.334330100223523	11.329707773980212	11.411817666871455	10.033839441154061	10.740862989300926	8.758200371319086	8.371165609281766	8.404648653935041	11.332610220073462	12.177881450058235	12.252579423976435	12.10584140139904	12.238172702042723	12.098088748105114	12.021019216748712	11.962394054945229	10.35861816136972	11.035734078025147	11.268971310999891	11.81891625810125	11.574250355464399	10.019220966049824	10.89707194977509	10.956242312214968	11.003966898459947	11.073326508066852
ICAM3		ortholog_NA	human	d_not_mappable_human	9.682768190920573	9.538932003171439	9.541929193529462	9.422519553516343	10.368432410719759	10.064695319374367	10.446497168380757	9.535398988124685	9.196707100743641	9.6222000798776115	9.73996452057622	10.513460790129098	10.718645896738206	10.21401325524698	10.31386045145387	10.568567851766149	10.788245567502441	10.400321822939114	10.368181655959892	10.285873445395799	10.175095596011788	10.443232602864615	8.213037234254411	8.34043104260997	9.028410597310586	9.653786795556393	9.172783370368245	10.316172975892718	10.895154976592368	11.104986270858257	10.88286899454283	10.931259011042187	10.721269379077398	11.006339177743676	10.909840823370192	10.795574181035636	11.428719972934939	11.121711456453761	10.799061729783034	10.854857816960454	11.147457943067458	10.745502956607984	11.067522904287818	10.903751711936996	10.97521230219683
FCGR2A		ortholog_NA	human	d_not_mappable_human	11.198537546548275	11.398391301097588	10.807498230429477	10.796373704967229	10.773795416101784	10.736520566543167	9.376080047339835	9.210226243278914	9.145466608655678	9.427606342476212	8.989588076236235	11.480439924921304	11.203563703413302	11.3395038041519	10.306553881269643	10.04258828197069	10.425221631049634	10.027082730453499	10.310923781827151	9.952121322908546	9.799747599906741	9.89891657692544	8.8399198863836	9.291297049925447	9.821399548442397	9.409362016177104	9.760379271563076	9.366232982984	9.798258237267577	9.989757185964029	10.207093344014167	10.299318808532323	10.383729454108785	10.078532876473833	9.988351230906874	9.146255976047243	9.746540892346905	9.896888046338566	10.143712775398326	10.131306091833359	9.730096808738324	9.231679025701293	9.515710845689869	9.546455393325122	9.927586096064715
TREM1		ortholog_NA	human	d_not_mappable_human	11.059729060853398	11.173626291336781	10.870968062259756	11.029365862749422	11.270920927952666	11.23460872150363	10.11101462356459	10.351379829963346	10.002488597755681	10.167449691582064	9.147071984774339	9.817333399210757	9.89596562360518	9.931696248417744	8.884830792562662	9.628457994834166	10.0237868599984	10.20450212675737	8.5814660096274	9.432796694159999	9.566148921750816	9.344660819216825	7.76213416290761	7.4300157713107176	11.46173637504433	11.030904674497306	11.419440156326806	10.879691574790376	10.706122322011678	10.628163429676947	10.32600155334603	11.38917128279283	10.915584148731872	10.6173605017003	11.120980067066755	10.113654024845916	10.390689647185047	10.077463401999259	9.733478671094549	9.960927145926554	10.359178552926895	9.984708623525364	9.790222277002062	9.96869946511654	9.247734903171617
S100P		ortholog_NA	human	d_not_mappable_human	9.15052571323756	8.95858645235133	9.455488994480536	9.80896219985714	10.702081196028319	6.109834978440617	9.728206352058018	9.584581379771906	9.082226814361594	8.91616086807035	9.694533632818157	9.342176228821394	8.691645845236252	9.903222512974326	5.751175860434298	9.478826254507196	9.92254625143588	10.682753858180702	10.675269998390194	10.016066345587783	10.809786452026668	10.87659700010565	7.963790303108896	7.676056310930741	11.425883057378725	11.19041515304467	11.184418544209949	11.783312695260657	10.467668709400302	10.995256629119968	12.008213897352716	10.964495318874706	10.316430309497061	11.569499772125994	12.072456426725772	10.996094151303978	10.630739498908289	11.226627031174283	10.256341091893535	11.542406502240183	12.303738273936455	10.297930733287707	10.276802612680298	11.420117742080636	10.872709739978259
VNN2		ortholog_NA	human	d_not_mappable_human	10.728359307359902	10.777821530510561	9.983924538182437	9.804616011166589	10.577552962449031	9.975598838766297	10.172614343057244	9.88974011257698	9.489920793631807	9.54367206265051	8.894058942599283	10.46912240236924	10.688959692341953	10.456695669157643	9.001500436661038	9.13235335002685	9.856272555933804	9.62635402540092	9.869881141499354	10.212322531486622	9.5443711255934	9.571111652578578	9.657264835714768	9.833324603294042	10.856848846150681	9.935341894903278	10.324308140713088	10.569791640472312	10.693263826063152	11.29032682138342	10.303553263803217	11.476922915665936	10.03267552494049	10.878462649881165	11.18672091569131	9.51946976527091	10.303790178167192	10.53518536578035	10.449334485137053	10.673989244419168	9.679774016919003	9.862167294023383	10.239110554476863	10.915421428208294	10.26991561173938
PRR13		ortholog_NA	human	d_not_mappable_human	9.976497795149582	10.21780440670362	10.531475933477532	10.506901520867983	10.238193910108144	10.017921842597312	9.773261251908988	9.768927992924185	9.559895283494534	9.601920876587126	9.61594627975539	10.332693112826341	10.681956427224545	10.640770962990686	9.52635830197632	9.7694772966879	9.772131489336019	9.585361217424195	9.654002682441002	9.693301043462053	9.609889259479012	9.89502237660063	6.444738351812196	6.968256007215018	9.128636792176039	9.652816143903468	10.175106573386662	9.401307680276592	9.999050392798706	10.06983693777429	9.96503052055822	9.852577575550638	9.81681471408452	9.939049217437343	9.652545782586342	9.149595049401064	9.96794164376651	9.551916056255271	9.542352915069506	9.674703460215737	9.643096270069456	9.429250162419493	9.39302142570832	9.904204645013946	9.287470051064584
S100A12		ortholog_NA	human	d_not_mappable_human	10.186362918919016	9.565710076183816	10.91073399659305	10.489582826316912	10.291827876253091	9.72190012019676	8.605011697893804	7.658141324643028	7.653201699314443	7.775877581707867	6.913153822038967	8.629163923630387	9.178692843250937	9.543203533291814	7.970017600152289	8.630260545958295	9.960494122880002	8.700249092933605	9.848264475372105	9.30821855097086	9.394970699630301	9.95422461572773	6.721630864015822	5.860031994103238	8.511782179306223	9.988950497304387	9.513221255352853	11.203054999676397	9.956892407387382	10.773213548116322	11.021604667613676	10.946474003409667	10.254659233937595	9.374171210918584	10.654802374563372	8.842158276173818	10.093230553900145	10.194364394149789	10.903114595587983	10.256979825260807	10.03521990680449	9.700838847279586	9.734280364757593	11.824144870371521	10.274855460147599
CMTM2		ortholog_NA	human	d_not_mappable_human	8.965625155279579	8.911014725453153	8.569255838873543	8.574469554300897	8.693353505520726	7.908590441084266	10.901195690624103	9.678768291734864	9.687130784198356	9.906664473011165	9.826414237317916	8.83496190627076	9.018855061005521	8.80478349463161	9.489939048004308	9.669223878542248	10.243450659184163	9.763228420650332	9.566227965700262	9.681346948970576	9.283618975000977	9.623645841550259	8.176317795413782	8.159746452497718	7.848354467770429	8.590355608846146	8.382190703434503	10.32491050177891	10.66981119574599	11.088034417136198	10.515882201543182	10.73191717821731	10.865646528717521	10.836267550336746	10.817904132836707	9.532110320865893	9.771311718191699	9.552631060579015	10.132754188310019	9.874214227644924	11.59621466105837	10.12200369843018	10.728920733265555	10.097440888634567	8.79452547451626
APOBEC3A		ortholog_NA	human	d_not_mappable_human	10.382352542020874	10.219406135278351	10.093604268077575	9.523379796467806	9.473789023794327	10.103413596754908	9.361721419316332	9.369080642441073	8.349184416252914	8.795177203703592	8.605459538726791	10.411070259986369	10.642573308023056	9.871841748442236	11.377569547560638	10.671267685040794	10.98448116482633	11.122096283322556	10.841611393759806	10.8788357951233	10.853056760608585	10.443243484077184	8.18457648568935	8.127100878202212	10.851121263026007	10.573557709226543	10.479412700751267	6.972206121855547	8.03206004633144	8.350624016573068	7.731902013215028	8.680568951410953	7.949913748303143	7.82381802296026	8.879805928181042	10.964957967378439	10.263125435516157	10.63976501657914	10.929053700102829	11.14159359120854	10.237430579409635	10.842122966659234	10.909463248089708	10.880390251558886	10.982780369385836
TNFRSF10C		ortholog_NA	human	d_not_mappable_human	10.387703848411038	10.271438275433916	9.9828930601120085	10.25974244937981	10.516229434829807	9.929687742580766	9.183809866313139	8.080859307878011	7.992118573240826	8.76851468065976	8.348790958778201	10.545284399425388	10.725842117088463	10.478756821187375	9.812507673735782	10.130114788371047	10.113756917139947	9.698968756483657	9.979007712308869	10.288147752683763	9.44410999859005	9.59736832179872	8.122023199406296	8.348388828744135	8.207797478774184	7.91306359249137	8.516856325392633	10.30232437855476	10.243147060056357	10.30371725107739	10.687406133692766	10.742815636373953	10.602578090151747	10.375985885102283	10.537686351026025	8.870737521764932	9.692150800603171	9.521831974678953	9.427442062753373	9.899784577068722	9.791397654229756	9.391578412658768	9.852224321767284	9.250061926830163	9.228130360781686
HLA-F		ortholog_NA	human	d_not_mappable_human	8.59992748100558	8.390429761568091	8.545713682542083	8.553156765110767	8.761636225953492	8.256257364213319	9.597025198100432	9.731971312675402	9.348631696222027	8.890119884754283	9.865529137483588	10.238912208809367	10.432112956379637	9.57277436565612	9.994190246090739	9.79651556936469	10.076800452680901	10.618062130712943	10.080649271314257	9.908993003754865	10.627567427198526	10.441260556083481	7.204771259069572	7.293763055299749	9.063067255642018	9.053839197791634	7.938253082661651	8.049032019795705	9.255960103614779	8.737957133245539	9.683037649767495	8.923371401517015	8.923413970240217	8.226738335059958	8.668236171511403	9.64446706341702	9.102863396918371	10.383140390883453	9.211342314856696	10.101520672434663	10.535121695165373	10.162781574077478	10.022871779059605	9.718653028298185	10.493484910170551
UBE2D3		ortholog_NA	human	d_not_mappable_human	8.80547159136773	9.134419676620636	9.171926136266114	9.199084844703135	8.886944060734068	9.563544740625384	9.135828410607067	9.010919288245711	8.862928297031182	8.950136683300492	8.769453328210819	9.642671629680637	9.455909620656401	9.728974665765463	8.204739367354374	8.568792352812327	8.706198393307233	8.454810926715325	8.503241097546537	9.041600856819624	8.455291394988025	8.481942547985977	7.559771820602236	7.894154189228366	10.388168595663785	10.111213483663011	10.256845150573044	8.540008428488544	9.557871929404467	9.590109743914025	9.555180860586212	9.642385843068356	9.708253931184194	9.570084659747124	9.426726257317892	8.473652577921087	9.16576954614659	8.978351834042472	9.287001027106822	9.289000292763005	8.883915834238184	9.063551584986675	8.86339375438501	9.260108824067371	8.591555089673134
CASP4		ortholog_NA	human	d_not_mappable_human	9.19883262373942	9.117335778510416	8.375264960836724	8.900485315617322	10.435070034330554	10.35193616123986	7.183931293402851	7.2563787442923875	6.9266234627322305	6.975971699230378	6.734859408898091	8.81946296864912	8.729984022459977	9.00207990600257	9.367002830861344	8.292342525267939	8.761217396075201	8.435112108122434	8.99838110390719	7.895567375935803	8.63760856543706	8.076552393407656	6.388146596704049	6.616664416481807	7.183096221396477	7.495747104465922	7.33218787006942	8.189332476433615	8.297537308198816	8.757953545490386	8.739381219883024	8.608082046822041	8.907076781422688	8.336085481347592	8.167036712078692	8.015970679871293	7.9432400805618855	8.76865680943908	9.441390077443048	9.0003559692596	8.824789851020556	8.204950567161669	8.597797967688901	8.272900743610158	8.1324655363869
SLC2A3		ortholog_NA	human	d_not_mappable_human	9.615717632245461	9.610333027094287	9.184882380367444	9.296392998593833	9.169084211298463	9.358269540544459	8.294861148935807	8.390156588961073	7.874861299369636	8.642296782204188	7.7420301410218295	8.517671931053798	8.410214026141086	8.420954650120693	8.447032850883845	8.351156325052544	8.430415438380955	8.566588398708449	8.497688493873461	7.979980643884804	8.538623945253748	8.851948488025283	7.485259957601491	7.658089777007021	10.884895798642605	10.65350770328752	10.024372365151278	8.678104911315222	7.127733101195303	8.646301716549518	8.56632130407408	9.276601881580227	8.254428486961526	7.974332328029349	9.064338114891942	8.684116977912065	8.617139081185192	8.52197916517587	8.57914475778743	8.451958815274452	8.229494675178337	8.238210769791563	7.85696278345627	9.170680815702058	8.725255030597635
PILRA		ortholog_NA	human	d_not_mappable_human	9.232893276703061	9.416946726430462	9.078151592475125	8.827631716098782	9.234286876755723	9.236905126653756	10.003195326539092	9.771768914253546	9.675648146735266	9.697607947620616	9.559363170221093	9.183089530134739	9.158355983825933	8.997352704050579	8.439812221265655	8.648705944058264	8.692458175721741	8.542212546881178	8.282820463915039	9.056084182991848	8.65308592417136	8.716350141367418	7.3265003617078275	7.4095897003622255	8.320013405516006	8.521803658940218	8.62260403893412	7.660363698893566	9.151848314114792	9.554155141523685	9.240584976244453	9.15928300837603	9.234828084273405	9.117117301016982	9.09856409448873	8.117048708070522	9.317790358199796	8.964461494583336	9.013976904173624	9.188988534306134	7.701906796243078	8.699176946218401	8.322922427265185	9.384489427549715	8.937956718955292
LILRB3		ortholog_NA	human	d_not_mappable_human	9.7643974266508	9.674383039148859	8.808944697600554	8.763551547874904	9.505998012684394	9.919065274952166	8.364736196901438	8.11107570192109	8.752487253177621	8.747857051760414	8.19809463642111	9.94727098171112	9.912857973734221	9.8004360975799365	9.7068057040769	9.700825173139558	10.212584417911614	9.847346578235623	9.838332542045299	9.406421125572557	9.244688888952973	9.160304978013901	6.017913737154989	5.840443469063874	7.509372402597187	7.947250159103323	7.254976962442654	7.39927526665738	7.852586279780552	7.771224860907745	8.31102537887535	8.13318051075651	8.146877042235097	8.048529334103138	8.190037128285924	9.09183967834496	8.886250880826827	9.25069330221861	9.920635327995035	9.61856842108931	8.609801792424348	9.125169186162536	9.1683193981252	8.299953978216237	8.877750754943227
	Lcn2	ortholog_NA	mouse	d_not_mappable_mouse	NA	NA	NA	NA	NA	NA	NA	NA	NA	NA	NA	NA	NA	NA	NA	NA	NA	NA	NA	NA	NA	NA	NA	NA	NA	NA	NA	NA	NA	NA	NA	NA	NA	NA	NA	NA	NA	NA	NA	NA	NA	NA	NA	NA	NA
	Fth1	ortholog_NA	mouse	d_not_mappable_mouse	NA	NA	NA	NA	NA	NA	NA	NA	NA	NA	NA	NA	NA	NA	NA	NA	NA	NA	NA	NA	NA	NA	NA	NA	NA	NA	NA	NA	NA	NA	NA	NA	NA	NA	NA	NA	NA	NA	NA	NA	NA	NA	NA	NA	NA
	Cd52	ortholog_NA	mouse	d_not_mappable_mouse	NA	NA	NA	NA	NA	NA	NA	NA	NA	NA	NA	NA	NA	NA	NA	NA	NA	NA	NA	NA	NA	NA	NA	NA	NA	NA	NA	NA	NA	NA	NA	NA	NA	NA	NA	NA	NA	NA	NA	NA	NA	NA	NA	NA	NA
	H2-D1	ortholog_NA	mouse	d_not_mappable_mouse	NA	NA	NA	NA	NA	NA	NA	NA	NA	NA	NA	NA	NA	NA	NA	NA	NA	NA	NA	NA	NA	NA	NA	NA	NA	NA	NA	NA	NA	NA	NA	NA	NA	NA	NA	NA	NA	NA	NA	NA	NA	NA	NA	NA	NA
	Srgn	ortholog_NA	mouse	d_not_mappable_mouse	NA	NA	NA	NA	NA	NA	NA	NA	NA	NA	NA	NA	NA	NA	NA	NA	NA	NA	NA	NA	NA	NA	NA	NA	NA	NA	NA	NA	NA	NA	NA	NA	NA	NA	NA	NA	NA	NA	NA	NA	NA	NA	NA	NA	NA
	Fxyd5	ortholog_NA	mouse	d_not_mappable_mouse	NA	NA	NA	NA	NA	NA	NA	NA	NA	NA	NA	NA	NA	NA	NA	NA	NA	NA	NA	NA	NA	NA	NA	NA	NA	NA	NA	NA	NA	NA	NA	NA	NA	NA	NA	NA	NA	NA	NA	NA	NA	NA	NA	NA	NA
	Ccl6	ortholog_NA	mouse	d_not_mappable_mouse	NA	NA	NA	NA	NA	NA	NA	NA	NA	NA	NA	NA	NA	NA	NA	NA	NA	NA	NA	NA	NA	NA	NA	NA	NA	NA	NA	NA	NA	NA	NA	NA	NA	NA	NA	NA	NA	NA	NA	NA	NA	NA	NA	NA	NA
	Wfdc21	ortholog_NA	mouse	d_not_mappable_mouse	NA	NA	NA	NA	NA	NA	NA	NA	NA	NA	NA	NA	NA	NA	NA	NA	NA	NA	NA	NA	NA	NA	NA	NA	NA	NA	NA	NA	NA	NA	NA	NA	NA	NA	NA	NA	NA	NA	NA	NA	NA	NA	NA	NA	NA
	Lilrb4a	ortholog_NA	mouse	d_not_mappable_mouse	NA	NA	NA	NA	NA	NA	NA	NA	NA	NA	NA	NA	NA	NA	NA	NA	NA	NA	NA	NA	NA	NA	NA	NA	NA	NA	NA	NA	NA	NA	NA	NA	NA	NA	NA	NA	NA	NA	NA	NA	NA	NA	NA	NA	NA
	Lilrb4b	ortholog_NA	mouse	d_not_mappable_mouse	NA	NA	NA	NA	NA	NA	NA	NA	NA	NA	NA	NA	NA	NA	NA	NA	NA	NA	NA	NA	NA	NA	NA	NA	NA	NA	NA	NA	NA	NA	NA	NA	NA	NA	NA	NA	NA	NA	NA	NA	NA	NA	NA	NA	NA
	Stfa2l1	ortholog_NA	mouse	d_not_mappable_mouse	NA	NA	NA	NA	NA	NA	NA	NA	NA	NA	NA	NA	NA	NA	NA	NA	NA	NA	NA	NA	NA	NA	NA	NA	NA	NA	NA	NA	NA	NA	NA	NA	NA	NA	NA	NA	NA	NA	NA	NA	NA	NA	NA	NA	NA
	Hmgn2	ortholog_NA	mouse	d_not_mappable_mouse	NA	NA	NA	NA	NA	NA	NA	NA	NA	NA	NA	NA	NA	NA	NA	NA	NA	NA	NA	NA	NA	NA	NA	NA	NA	NA	NA	NA	NA	NA	NA	NA	NA	NA	NA	NA	NA	NA	NA	NA	NA	NA	NA	NA	NA
	Prr13	ortholog_NA	mouse	d_not_mappable_mouse	NA	NA	NA	NA	NA	NA	NA	NA	NA	NA	NA	NA	NA	NA	NA	NA	NA	NA	NA	NA	NA	NA	NA	NA	NA	NA	NA	NA	NA	NA	NA	NA	NA	NA	NA	NA	NA	NA	NA	NA	NA	NA	NA	NA	NA
	Selplg	ortholog_NA	mouse	d_not_mappable_mouse	NA	NA	NA	NA	NA	NA	NA	NA	NA	NA	NA	NA	NA	NA	NA	NA	NA	NA	NA	NA	NA	NA	NA	NA	NA	NA	NA	NA	NA	NA	NA	NA	NA	NA	NA	NA	NA	NA	NA	NA	NA	NA	NA	NA	NA
	Slfn4	ortholog_NA	mouse	d_not_mappable_mouse	NA	NA	NA	NA	NA	NA	NA	NA	NA	NA	NA	NA	NA	NA	NA	NA	NA	NA	NA	NA	NA	NA	NA	NA	NA	NA	NA	NA	NA	NA	NA	NA	NA	NA	NA	NA	NA	NA	NA	NA	NA	NA	NA	NA	NA
	Csf2ra	ortholog_NA	mouse	d_not_mappable_mouse	NA	NA	NA	NA	NA	NA	NA	NA	NA	NA	NA	NA	NA	NA	NA	NA	NA	NA	NA	NA	NA	NA	NA	NA	NA	NA	NA	NA	NA	NA	NA	NA	NA	NA	NA	NA	NA	NA	NA	NA	NA	NA	NA	NA	NA
	Cd177	ortholog_NA	mouse	d_not_mappable_mouse	NA	NA	NA	NA	NA	NA	NA	NA	NA	NA	NA	NA	NA	NA	NA	NA	NA	NA	NA	NA	NA	NA	NA	NA	NA	NA	NA	NA	NA	NA	NA	NA	NA	NA	NA	NA	NA	NA	NA	NA	NA	NA	NA	NA	NA
	Cstdc4	ortholog_NA	mouse	d_not_mappable_mouse	NA	NA	NA	NA	NA	NA	NA	NA	NA	NA	NA	NA	NA	NA	NA	NA	NA	NA	NA	NA	NA	NA	NA	NA	NA	NA	NA	NA	NA	NA	NA	NA	NA	NA	NA	NA	NA	NA	NA	NA	NA	NA	NA	NA	NA
	Slfn2	ortholog_NA	mouse	d_not_mappable_mouse	NA	NA	NA	NA	NA	NA	NA	NA	NA	NA	NA	NA	NA	NA	NA	NA	NA	NA	NA	NA	NA	NA	NA	NA	NA	NA	NA	NA	NA	NA	NA	NA	NA	NA	NA	NA	NA	NA	NA	NA	NA	NA	NA	NA	NA
	Fcgr3	ortholog_NA	mouse	d_not_mappable_mouse	NA	NA	NA	NA	NA	NA	NA	NA	NA	NA	NA	NA	NA	NA	NA	NA	NA	NA	NA	NA	NA	NA	NA	NA	NA	NA	NA	NA	NA	NA	NA	NA	NA	NA	NA	NA	NA	NA	NA	NA	NA	NA	NA	NA	NA
	Ube2d3	ortholog_NA	mouse	d_not_mappable_mouse	NA	NA	NA	NA	NA	NA	NA	NA	NA	NA	NA	NA	NA	NA	NA	NA	NA	NA	NA	NA	NA	NA	NA	NA	NA	NA	NA	NA	NA	NA	NA	NA	NA	NA	NA	NA	NA	NA	NA	NA	NA	NA	NA	NA	NA
	Pilra	ortholog_NA	mouse	d_not_mappable_mouse	NA	NA	NA	NA	NA	NA	NA	NA	NA	NA	NA	NA	NA	NA	NA	NA	NA	NA	NA	NA	NA	NA	NA	NA	NA	NA	NA	NA	NA	NA	NA	NA	NA	NA	NA	NA	NA	NA	NA	NA	NA	NA	NA	NA	NA
	Mcemp1	ortholog_NA	mouse	d_not_mappable_mouse	NA	NA	NA	NA	NA	NA	NA	NA	NA	NA	NA	NA	NA	NA	NA	NA	NA	NA	NA	NA	NA	NA	NA	NA	NA	NA	NA	NA	NA	NA	NA	NA	NA	NA	NA	NA	NA	NA	NA	NA	NA	NA	NA	NA	NA
	Cd33	ortholog_NA	mouse	d_not_mappable_mouse	NA	NA	NA	NA	NA	NA	NA	NA	NA	NA	NA	NA	NA	NA	NA	NA	NA	NA	NA	NA	NA	NA	NA	NA	NA	NA	NA	NA	NA	NA	NA	NA	NA	NA	NA	NA	NA	NA	NA	NA	NA	NA	NA	NA	NA
[truncated: 78 more columns]
