# Supplementary material for: Human and mouse neutrophils share core transcriptional programs in both homeostatic and inflamed contexts
Source: Nat Commun. 2023 Dec 8;14:8133. doi: 10.1038/s41467-023-43573-9 (PMC10709367; doi:10.1038/s41467-023-43573-9)
Supplement: Supplementary file 8 — Source Data [file 41467_2023_43573_MOESM8_ESM.zip › Figure 3/source-data_Figure3b.csv]

symbol	mean_lfc	fisher_adjusted	rank	logfish	group	label
ARID5A	0.49109598369599183	0	1	Inf	p	NA
BCL3	1.034665201616284	0	2	Inf	p	NA
CXCR4	-0.8009099357510973	0	3	Inf	p	NA
FBXL5	0.567038934622855	0	4	Inf	p	NA
GALNT6	0.19073115505765342	0	5	Inf	p	NA
IER3	0.9121231134498273	0	6	Inf	p	NA
IL13RA1	0.4419019261720793	0	7	Inf	p	NA
IL1A	3.975058853272638	0	8	Inf	p	NA
IL1B	2.684468814251911	0	9	Inf	p	NA
IL1RAP	0.706138370006774	0	10	Inf	p	NA
P2RY13	0.36913629892167193	0	12	Inf	p	NA
PIM1	0.7449129930538192	0	13	Inf	p	NA
PROK2	0.7342748225212503	0	14	Inf	p	NA
QSOX1	0.44500823337189116	0	15	Inf	p	NA
SEMA6B	0.9686641918041848	0	16	Inf	p	NA
SLC2A1	0.3450066142524384	0	17	Inf	p	NA
SOCS3	2.062952979059293	0	18	Inf	p	NA
STEAP4	1.053052196290471	0	19	Inf	p	NA
TGM1	0.7912193603884575	0	20	Inf	p	NA
TLR1	0.953589696429544	0	21	Inf	p	NA
TLR2	0.7304750530811613	0	22	Inf	p	NA
KCNJ2	1.3981907883197116	2.4995e-320	23	319.6021506637072	p	NA
ARRB1	-0.848580276722691	1.1188715933675364e-302	24	301.9512197521596	p	NA
JUNB	0.9039947268710488	5.699326471932153e-295	25	294.2441764648199	p	NA
PPP1R3D	-0.20125287214283738	1.4283326916385847e-283	26	282.84517062357213	p	NA
CSRNP1	1.3273072550426361	6.535244259721879e-259	27	258.1847381756937	p	NA
LMNB1	0.5421193454495067	1.679166220071923e-255	28	254.7749063110764	p	NA
CNNM2	0.20310071050605305	1.6624994522449452e-254	29	253.77923848911482	p	NA
JAK3	0.5720562765361681	5.867168375454271e-253	30	252.23157144826203	p	NA
UPP1	1.3466474815034706	8.996001233687874e-248	31	247.0459504936784	p	NA
ACSL1	0.06347648322553702	9.704217995724118e-247	32	246.013039456033	p	NA
TSPO	0.6857582848288808	1.2043116823211267e-238	33	237.91926110079044	p	NA
XBP1	1.4831567327863255	2.7824075200093836e-228	34	227.5555792615726	p	NA
LRG1	0.4887734933166646	1.5429910834326841e-226	35	225.81163658361098	p	NA
VMP1	0.3828156997510231	9.152717348533405e-220	36	219.03844994918254	p	NA
RUFY4	-0.21030813387424138	1.6597994143144194e-215	37	214.77994439299607	p	NA
NFKBIZ	2.0803325215831565	1.2995107721325176e-207	39	206.8862201161181	p	NA
TGFBI	-0.1520953406284263	2.6688293215355664e-205	40	204.57367919956786	p	NA
SIPA1L1	0.4350320714981899	6.447919334090835e-197	41	196.19058040435718	p	NA
SLC35F5	0.45232232631500585	1.6169280455665973e-195	42	194.791309306073	p	NA
SYCP2	0.2887286891972452	2.981070576401066e-191	43	190.52562774198861	p	NA
ETS2	1.5442961792186274	9.495609140036091e-191	44	190.0224771701928	p	NA
CXCR2	-0.3611804319425215	1.12383338821451e-190	45	189.9492980694987	p	NA
SPATA13	0.5651972139315121	3.8296345892238223e-190	46	189.41684266296468	p	NA
PHACTR2	-0.22076627605957796	2.6299144434966154e-189	47	188.58005837976944	p	NA
CLEC4E	1.1288663387360327	3.020650913924566e-188	48	187.51989946172316	p	NA
ZFP36	1.269152920337422	1.88460251493319e-185	49	184.72478023366736	p	NA
ZFP36L1	0.5208231040380021	2.7438337373919328e-185	50	184.56164220824257	p	NA
SBNO2	0.44065175288913966	3.8531687492325096e-185	51	184.41418197067668	p	NA
CD38	1.0376606139408355	4.673475894955072e-183	52	182.3303599929903	p	NA
APP	0.3309045067468188	6.546087653462682e-183	53	182.18401818369648	p	NA
HIF1A	0.4534674737353216	6.044067563929862e-182	54	181.21867068952199	p	NA
NLRP12	-0.6008756169204639	2.6823521081843175e-178	55	177.57148421358198	p	NA
SRPK2	-0.5044310382370859	1.7371085703524809e-171	56	170.76017303703279	p	NA
SLC7A5	1.2441807230003301	1.606313640995403e-168	57	167.7941696525476	p	NA
TPD52	0.12871528949229583	3.1915602086703555e-168	58	167.49599695820686	p	NA
IL1R2	0.6606638285854668	1.2671802227524255e-166	59	165.89716161386104	p	NA
MVP	0.3952759425168982	2.0878995670433427e-164	60	163.68029039576936	p	NA
SNAI1	0.20981265854498002	1.1531979227265038e-162	61	161.93809614858458	p	NA
POLR1A	-0.4178811600230203	3.616825207986342e-161	62	160.441672479085	p	NA
DMXL2	0.38681770147247635	1.8114339457862555e-159	63	158.7419774979549	p	NA
SCNN1A	-0.12493724732842824	6.251713379596962e-155	64	154.20400094116354	p	NA
MAP3K8	1.3320581141210475	7.0028542360125084e-155	65	154.1547249133713	p	NA
MARCKS	0.9084265289588956	3.791631812377364e-154	66	153.4211738415914	p	NA
TBC1D14	-0.1060267509821414	1.1770532475621693e-153	67	152.9292038900883	p	NA
GCNT2	0.06644144764259644	1.0909149436441938e-152	68	151.96220910912385	p	NA
CTSB	0.3422583649626668	5.901419257040136e-152	69	151.22904353049725	p	NA
B4GALT6	0.19193292950645627	1.4627663057836358e-151	70	150.8348250520124	p	NA
PICALM	0.2158805594045231	5.798465506969919e-151	71	150.23668692195912	p	NA
GOLIM4	-0.4207326502290984	2.957652295010648e-145	72	144.52905288349467	p	NA
CISH	1.3730311173402552	4.624660549756045e-145	73	144.33492013898507	p	NA
TLR4	0.5984186018940607	2.339350829668406e-139	74	138.6309046426784	p	NA
NFKBIA	1.5519419190511827	1.9447144173640814e-138	75	137.7111441660962	p	NA
SEMA7A	-0.050238658694404435	7.674533810698718e-138	76	137.11494799625342	p	NA
PLA2G15	0.08384185723154507	2.2952061373560974e-137	77	136.63917830346182	p	NA
ST3GAL5	-0.3345665202880945	1.936328360264296e-136	78	135.71302099363982	p	NA
MCL1	0.09506466814844751	1.0915740156729288e-135	79	134.96194681102355	p	NA
ARL11	-0.43523522343456633	4.81306255773374e-133	80	132.31757849354764	p	NA
TTC39B	0.5315304848120497	9.035807798249986e-133	81	132.04403301558338	p	NA
SORT1	-0.31215300513581684	3.716339431896373e-132	82	131.4298846265763	p	NA
EMILIN2	0.40232890360667867	3.4998875452162595e-131	83	130.45594590972877	p	NA
CEBPB	0.38207288631590325	6.428023715917196e-131	84	130.1919225295949	p	NA
IER5	1.261331199689315	9.943988529470936e-131	85	130.00243938533086	p	NA
SNTB1	-0.48496182581753233	3.073614585916422e-130	86	129.51235059152194	p	NA
RHOBTB2	0.19402590359540306	4.969518546638049e-128	87	127.30368568423782	p	NA
IRF2BPL	0.1365247579947893	3.6509654907777913e-127	88	126.43759227201757	p	NA
CLEC4D	0.7646803415702638	1.8555124967318532e-126	89	125.7315361163659	p	NA
FNDC3B	0.6273042827870032	5.301992679990425e-126	90	125.2755608761959	p	NA
PPARD	0.3624232752140762	9.65024900763594e-126	91	125.01546148030937	p	NA
FZD7	0.2344788435878257	1.1663168931198824e-124	92	123.93318343393807	p	NA
TMEM268	0.4400391330189592	2.00136925388744e-124	93	123.69867277636573	p	NA
TRAF1	1.6997516962315449	2.00136925388744e-124	94	123.69867277636573	p	NA
CXCR1	-0.06717409582508746	8.851643753281332e-121	95	120.05297607317874	p	NA
FABP5	0.46833018960102235	3.724535109242112e-119	96	118.42892792750379	p	NA
IL1RN	2.5457851476885804	1.1911975679102232e-118	97	117.92401620196193	p	NA
MYD88	0.6835174150377616	2.783696735177577e-118	98	117.55537807991382	p	NA
NAAA	-0.16227423116913206	3.3159934585282983e-118	99	117.47938633485514	p	NA
PFKFB3	0.710746234107858	7.304091766707783e-118	100	117.13643377907665	p	NA
DUSP6	-0.37764525698836365	9.50756072080904e-118	101	117.02193089225052	p	NA
ATP1A3	-0.6983916109758037	1.3148469094856248e-117	102	116.88112481009138	p	NA
LAMP2	0.4144625891673482	1.755928327574348e-117	103	116.75549321483892	p	NA
PKNOX1	-0.157824340172841	1.2886576554563794e-116	104	115.88986244191221	p	NA
GBP5	1.4500541893496282	1.3942738332441866e-115	105	114.85565192309032	p	NA
MAPK6	1.3139863862167536	2.203184386048055e-115	106	114.65694915491812	p	NA
SEMA4F	-0.6841254784673381	2.4640382569598277e-115	107	114.60835255354594	p	NA
LRRC75B	0.24955333165941693	2.805897016275106e-115	108	114.5519282727532	p	NA
TNF	1.8144728044902743	8.217299038862165e-115	109	114.08527090816273	p	NA
PLEK	1.1253274986594446	1.3638409982623959e-114	110	113.86523625842027	p	NA
MBP	-0.6068649155338941	1.9615894024919594e-114	111	113.707391893436	p	NA
ST3GAL4	0.5152554809059596	3.900240016105973e-114	112	113.40890866618811	p	NA
BST1	0.3449423779222056	8.316266655200146e-114	113	113.08007159377235	p	NA
SLC2A6	1.1123430462025041	9.361362775469937e-114	114	113.02866092446854	p	NA
SNX1	0.21763628190564246	5.524774031083679e-113	115	112.2576854803687	p	NA
TNFAIP6	1.9927525492097808	1.257898207217618e-112	116	111.90035450184175	p	NA
BASP1	0.24937760842564957	2.2661046664389e-112	117	111.64472003489315	p	NA
TNFRSF1B	0.3657343646599486	9.65864177182918e-112	118	111.01508394112825	p	NA
HRH2	0.2500928561352239	7.137785565827372e-111	119	110.14643650330902	p	NA
MFSD2A	1.5612504339901223	3.1882578926065867e-110	120	109.49644655653375	p	NA
GSN	-0.19703916750718733	4.824322203563183e-109	121	108.31656369453361	p	NA
NHSL2	-0.4028428973942714	9.605830713838502e-109	122	108.01746507131912	p	NA
RHOB	-0.706545438507073	6.0348351064388326e-108	123	107.21933459190335	p	NA
NFIL3	0.22869135007449257	1.4592472175509415e-106	124	105.83587112611677	p	NA
THEMIS2	0.37635644638412996	7.04746457488881e-106	125	105.15196709849559	p	NA
TIMP2	-0.6946624269479112	2.3265255339640775e-105	126	104.63329217665796	p	NA
ICAM1	1.9056773636175262	1.3824078548592551e-104	127	103.85936380719133	p	NA
TNFAIP3	1.7406491157984028	2.0528897147253328e-104	128	103.6876343811568	p	NA
TNFSF13B	-0.4093089381727279	5.199155113633583e-104	129	103.28406722546116	p	NA
FBXO10	-0.11918933852244905	6.746167075054205e-104	130	103.17094290730994	p	NA
AZIN1	0.6809310169056401	1.1270584938611996e-103	131	102.94805354366825	p	NA
MAP3K15	-0.5889045233008321	8.639170822602001e-101	133	100.06352793859162	p	NA
ZC3H12A	1.079814137696637	9.85504664811688e-101	134	100.00634131567963	p	NA
MBD2	0.33108338011006455	1.6408341735395273e-100	135	99.78493530752445	p	NA
HMOX1	0.5766931400062252	5.433348709122237e-100	136	99.26493242130758	p	NA
TSC22D3	-0.7581395376959947	7.544807990195187e-100	137	99.12235180822236	p	NA
MPPE1	-0.7183528685158768	6.641456465106781e-99	138	98.17773666981923	p	NA
ADAMTSL4	0.3549885376458948	1.7003713269841176e-98	139	97.76945622706269	p	NA
ELP1	-0.43234633996497185	1.8165539587091214e-98	140	97.74075169737651	p	NA
PLK2	1.8755142693590376	2.073255739200711e-98	141	97.68334712372702	p	NA
BIRC3	1.357271684857712	4.849534989530317e-98	142	97.31429990287465	p	NA
DHRS3	-0.47303452196477785	1.9389242482038964e-97	143	96.71243915803305	p	NA
ARHGAP24	0.3570717549677891	2.6982735140683517e-97	144	96.56891402959741	p	NA
NFKBIE	0.9232366581765421	4.2226997591502437e-97	145	96.37440979652436	p	NA
RNF11	0.0450825748315593	1.6925264992498897e-96	146	95.77146452300447	p	NA
SLC7A11	0.6981645382754994	1.8589147942975775e-96	147	95.73074051620682	p	NA
IL10RB	0.2789557507152948	6.783333782898764e-95	148	94.16855681237556	p	NA
ALAS1	0.46958715552584585	1.1129291068695738e-94	149	93.95353249916569	p	NA
DDX6	0.008613556860372584	4.241926563411227e-94	150	93.37243685429691	p	NA
SLC16A6	0.018609261972754455	3.974511673488869e-93	151	92.40071622311746	p	NA
CLIC4	1.7618115208494174	2.2635627371025876e-92	152	91.64520746405812	p	NA
SLC35B2	0.9788762670577991	2.584474474722447e-92	153	91.58762775273674	p	NA
GUCD1	0.10563461780637401	4.31973024018491e-92	154	91.3645433732909	p	NA
TPCN1	-0.3910997622590926	4.362816728518287e-92	155	91.36023303030105	p	NA
HIP1	0.030183045542768197	4.7784730739329706e-92	156	91.32071085684059	p	NA
HIP1R	-0.15007976596070993	1.6890576951191238e-91	157	90.77235551547108	p	NA
CD47	0.22644272858435283	1.2013591393877881e-90	158	89.92032714335602	p	NA
CDKN2D	0.30541512646601104	1.497106125483049e-90	159	89.82474741269766	p	NA
NCOA4	-0.2519828068656528	2.0116330988931783e-90	160	89.69645122722271	p	NA
NR4A1	0.7942090961606179	2.4815622591562694e-90	161	89.6052748244486	p	NA
PAQR7	-0.3724496285327842	5.449135739019389e-90	162	89.26367237360206	p	NA
PPP1R3B	-0.01412011148033325	1.3254866228474477e-89	163	88.8776246509206	p	NA
RHOH	1.4455299206286536	1.4016873342411835e-89	164	88.85334885096096	p	NA
DRAM1	0.8267897613893461	2.369958444041616e-89	165	88.62525926904544	p	NA
CMAS	0.11712514116037694	3.2203863022807014e-89	166	88.49209202927123	p	NA
LPCAT1	-0.35644898604271785	7.17429434826929e-89	167	88.14422080898056	p	NA
TP53INP2	0.0334601453499623	1.1013982342015768e-88	168	87.95805562412959	p	NA
ARG2	0.17061167175289796	1.9097729287367086e-87	169	86.71901826712876	p	NA
HVCN1	-0.6142602112146986	2.45305134095625e-87	170	86.61029336216431	p	NA
SNAP29	0.3676004434447168	6.272401086150586e-87	171	86.20256617865068	p	NA
NFKB2	1.1382209236245109	1.137333526535952e-86	172	85.94411215844913	p	NA
RAB24	0.11171043595530371	1.158772728827029e-86	173	85.93600173426505	p	NA
FAR1	-0.25826367042133647	7.135095566257444e-86	174	85.14660020564389	p	NA
F3	2.788904968525472	4.931500620073545e-85	175	84.30702090793335	p	NA
STAT3	0.5039282940782894	6.798990763911068e-85	176	84.16755554879282	p	NA
BMP2K	0.01515327479005742	1.7656335519902337e-84	177	83.7530994269546	p	NA
RILPL2	0.40103798311889466	4.982675290780117e-84	178	83.30253741385589	p	NA
DAGLB	-0.5654903947019625	1.4924870433038672e-83	179	82.8260894304137	p	NA
SYT11	0.2582974183291028	1.543222379902945e-83	180	82.81157148715404	p	NA
HDC	0.4221044055888312	8.091923328667609e-83	181	82.09194824084122	p	NA
RNF149	-0.0015413047222002057	2.3800062069871243e-82	182	81.6234219103146	p	NA
TECR	-0.15317145916452285	5.049039050842806e-82	183	81.29679127032254	p	NA
SLC41A1	0.4851778897099261	5.2621972176398203e-82	184	81.27883287937314	p	NA
PIK3CG	-0.18283581021832215	1.8516395507759767e-81	185	80.73244355131744	p	NA
SMG9	0.2606023229257805	2.3762998974861233e-81	186	80.62409875072603	p	NA
ST8SIA1	0.6104454440587245	3.7118020563098287e-81	187	80.43041519197487	p	NA
TMOD3	0.43726897643242124	9.334710587398549e-81	188	80.02989914233667	p	NA
ZFAND5	0.3677202810330067	2.067066267414101e-80	189	79.6846456002421	p	NA
GABBR1	-0.2648260476757311	2.3911617639402658e-80	190	79.62139104253323	p	NA
PDE2A	-0.5565524681743941	2.701468402227001e-80	191	79.56840010782817	p	NA
IL23A	2.0451420296857554	5.130756844688669e-80	192	79.2898185668126	p	NA
OASL	1.2120570775538597	1.652049032031334e-79	193	78.78197706717022	p	NA
TIFA	2.2278370662481652	4.995440581725101e-79	194	78.30142620237815	p	NA
MED12L	0.5019291493482971	2.3023732128228223e-78	195	77.63782427621797	p	NA
CREG1	-0.08538691316317486	6.705561063643882e-78	196	77.17356487826723	p	NA
ATP6V0A1	0.032943359068014585	1.9982745934410124e-77	197	76.69934483331618	p	NA
TLR5	-0.5208186605561917	1.9982745934410124e-77	198	76.69934483331618	p	NA
RAB8B	0.5256937763994474	2.827593042327345e-77	199	76.54858309564936	p	NA
ATF3	1.336145897469333	3.493367600979188e-77	200	76.45675571190692	p	NA
DENND4A	0.29246081061242607	6.751150896907132e-77	201	76.17062218486235	p	NA
TNFSF14	-0.11419144879723457	2.1834148308811017e-76	202	75.6608637440677	p	NA
GGT5	0.07345228400544526	2.4250491169469728e-76	203	75.61527946077182	p	NA
SELP	0.22866607078491694	5.18309353448775e-76	204	75.28541095377953	p	NA
ATP8A1	0.12472931235026748	6.424242071061308e-76	205	75.19217810282504	p	NA
PRR5L	0.16992986601204307	7.576779723361746e-76	206	75.12051533863405	p	NA
ADAM9	0.5969709848330618	3.1655486414299484e-75	207	74.4995510087758	p	NA
GADD45B	1.5584489533293133	1.3773064484095074e-74	208	73.86096941918672	p	NA
GPLD1	0.8759289487238878	2.093133844305502e-74	209	73.67920300004889	p	NA
DGKH	-0.29081658745750716	4.098691458561325e-74	210	73.3873547732882	p	NA
JUN	0.3918844117447048	5.315902077244609e-74	211	73.27442302767362	p	NA
RND1	0.7911708155340794	1.1104843217634675e-73	212	72.95448756860554	p	NA
GADD45A	0.3043782606517916	1.9390276317955393e-73	213	72.71241600203484	p	NA
KCTD12	-0.14760667923623988	6.652434961332869e-73	215	72.17701936271003	p	NA
GCH1	1.3031564919695042	9.942036814752752e-73	216	72.0025246330282	p	NA
IL27	1.2685868513801084	5.71916397804634e-72	217	71.24266745132188	p	NA
SH3BP5	0.022586296407246676	9.712467850456103e-72	218	71.01267040576042	p	NA
P2RY2	-0.20613615683694816	1.3991299142183559e-71	219	70.85414195783939	p	NA
CD101	-0.8839971981070819	2.1972147130277266e-71	220	70.6581275015106	p	NA
IMPA2	-0.6389340953842378	2.3509249907487378e-71	221	70.6287612273717	p	NA
TET2	0.46848480860723474	4.709131420599846e-71	222	70.32705918926743	p	NA
SLC25A38	-0.087646588633168307	8.994046129072898e-71	223	70.04604488933307	p	NA
RPS6KA2	-0.32645736630131866	1.0531636601509222e-70	224	69.97750413481873	p	NA
SAMSN1	0.9751979081245334	1.6843956278328414e-70	225	69.7735558945437	p	NA
PIK3AP1	0.9362709329725228	6.500188178123893e-70	226	69.18707407050516	p	NA
PLCB2	-0.5797248146923966	6.672699912148855e-70	227	69.17569840600916	p	NA
MGST2	-0.2621116564630491	9.812592434377213e-70	228	69.00821623918418	p	NA
LMO2	0.06862582147199259	1.8121118299883337e-69	229	68.74181500442509	p	NA
CUX1	0.26714835958989747	2.702273404422138e-69	230	68.56827071303977	p	NA
MTA3	0.346659266833165	4.074062934543999e-69	231	68.38997226647133	p	NA
HERC6	1.0579400125355498	5.345706650141116e-69	232	68.27199487717704	p	NA
CD83	1.314680510393134	7.756046880565591e-69	233	68.11035957454054	p	NA
RNASEL	-0.022871880679008517	1.3141785168261407e-68	234	67.88134563659773	p	NA
DMWD	0.11542671318972723	1.908212568808185e-68	235	67.71937324791374	p	NA
BATF	1.3163193277250083	2.714093479249099e-68	236	67.56637519837749	p	NA
SCAMP1	0.3285987918561574	3.5700557546356108e-68	237	67.44732500132716	p	NA
DARS1	0.04593075423337103	4.269875485282891e-68	238	67.36958478934102	p	NA
MARCHF7	0.1142612215301103	8.478242874092717e-68	239	67.07169414646472	p	NA
LHFPL2	-0.17287802365760485	1.3581585452730174e-67	240	66.86704952952671	p	NA
LYN	0.37226480004708945	1.6988379326575447e-67	241	66.76984805038919	p	NA
TXNRD1	0.4339793878563073	3.3780639760012686e-67	242	66.47133212973209	p	NA
RAB31	0.10602926477711452	3.395927326947976e-67	243	66.46904161225706	p	NA
ATG3	0.2161527542663868	9.82263700296843e-67	244	66.00777190507475	p	NA
MTF1	0.7358732092424307	2.1563912803224453e-66	245	65.66627243297191	p	NA
PTGS2	0.6171301040928167	5.109772560496768e-66	246	65.2915984301822	p	NA
CCDC125	-0.6891535989390954	5.474225480569035e-66	247	65.2616773181882	p	NA
GAB2	0.19603640620876736	7.317837929662276e-66	248	65.13561721319223	p	NA
PTPN1	0.416491524311438	1.5397859326737851e-65	249	64.81253965235877	p	NA
FLOT1	0.38209585551526637	1.8532626090719207e-65	250	64.73206303637998	p	NA
ARSG	-0.2702253815383242	2.6229170511909726e-65	251	64.58121544359938	p	NA
PPP1R15B	0.7214892724549844	3.0471375216818427e-65	252	64.51610794500286	p	NA
DCUN1D3	1.152331225051496	3.313800636329341e-65	253	64.4796736229977	p	NA
USP18	1.4057236291094124	4.59286343695375e-65	254	64.33791646759299	p	NA
NRROS	0.13147163706431336	5.713779694694405e-65	255	64.24307650865454	p	NA
ATP2A3	-0.534807227322988	5.946424271900443e-65	256	64.22574410751392	p	NA
FAM217B	-0.2249702982691573	9.280641895742206e-65	257	64.03242198475765	p	NA
NEDD4	-0.0971787800615241	1.3650801398640323e-64	258	63.864841851715475	p	NA
RHOV	1.2350280354067869	1.7028830712379108e-64	259	63.768815171919705	p	NA
NEMP1	0.299767885470912	3.420661684652416e-64	260	63.46588987692696	p	NA
PTPN18	-0.4714168676218049	3.500219026285648e-64	261	63.455904778812275	p	NA
RSAD2	1.3284381074491725	5.348764923924199e-64	262	63.27174648875407	p	NA
STK24	-0.02509718010131086	1.4457187861960186e-63	263	62.83991617556192	p	NA
DUSP16	1.1994751778050012	1.5220422465664996e-63	264	62.817573292903106	p	NA
SELL	0.07016574268646059	2.662545012623903e-63	265	62.57470304136769	p	NA
FLOT2	0.015456825500631818	3.5124155229221907e-63	266	62.454394112174384	p	NA
SCN1B	1.227767505980866	4.056585065618357e-63	267	62.391839412539255	p	NA
MAFF	1.3568194795912984	7.532111759913181e-63	268	62.12308324463606	p	NA
SGK3	0.2601718974580429	5.566584544441622e-62	269	61.25441119054673	p	NA
ANKRD33B	0.42228552885195186	6.514182319938429e-62	270	61.18614009050017	p	NA
RAB11FIP4	-0.7898385641575234	1.4948664417187302e-61	271	60.825397607483794	p	NA
GRAMD1A	0.8257617925644999	1.584008375074408e-61	272	60.80024252650979	p	NA
CIC	0.33937594196611764	1.6072308874463588e-61	273	60.79392172999387	p	NA
RAP2C	0.6563374174543634	3.2431610720112286e-61	274	60.489031481500156	p	NA
GLIPR2	0.07861036619176953	4.014201937360491e-61	275	60.39640078379786	p	NA
UBE2L6	0.6820939787831954	6.273609915757345e-61	276	60.20248248861896	p	NA
DGKD	-0.49788692238430177	8.34216680853664e-61	277	60.07872113032539	p	NA
SLC16A3	-0.26541665247325036	8.34216680853664e-61	278	60.07872113032539	p	NA
C3	0.9161422144534692	8.900595141219309e-61	279	60.05058095314092	p	NA
CENPB	-0.005752743667100662	1.9143914399999043e-60	280	59.717969256292406	p	NA
TNIP2	0.38331086770789646	2.415244541034459e-60	281	59.61703889081507	p	NA
ARHGAP26	0.13630887035975575	3.3141166371234554e-60	282	59.47963221107428	p	NA
VILL	1.4237603713272948	3.3409386841973025e-60	283	59.47613149483751	p	NA
TLR6	0.1988190118004603	3.5928387219295917e-60	284	59.44456227729801	p	NA
ADAMTS10	-0.4115623374563799	4.414353869987355e-60	285	59.355132855219956	p	NA
NT5C3A	0.7787084398784437	4.802517702358695e-60	286	59.31853102562868	p	NA
RASSF3	-0.44341665860659435	5.751775984699612e-60	287	59.24019803682951	p	NA
C15orf48	1.8000652265871842	6.834769124317395e-60	288	59.1652761511369	p	NA
DUSP1	0.17684555778773223	7.400031134727224e-60	289	59.13076645302419	p	NA
DUSP5	1.116016937845921	1.103432431483716e-59	290	58.95725425564434	p	NA
SYTL1	-0.562504574103222	1.361785221119238e-59	291	58.86589138334698	p	NA
SLC3A2	0.47756294811600586	1.555913360850174e-59	292	58.80801458983493	p	NA
NABP1	0.5136263326670374	2.548689375678459e-59	293	58.593683091423294	p	NA
TNFAIP2	0.6662042788934143	3.2114592904601457e-59	294	58.49329757887815	p	NA
CHST11	0.09181484167002914	3.93827984634878e-59	295	58.40469342699757	p	NA
IGSF6	0.5231234377398565	3.962194610341151e-59	296	58.4020641971161	p	NA
IL18BP	0.5360809074303817	9.506218057224676e-59	297	58.021992227915945	p	NA
NFKBID	0.7069621242106935	9.917882479491032e-59	298	58.00358104212385	p	NA
HDAC6	0.48034683073461615	2.1719762307389082e-58	299	57.66314493180668	p	NA
RBFA	-0.41006896073705934	2.733893004653065e-58	300	57.56321848625614	p	NA
PARP10	0.8994443281197282	3.695858720780414e-58	301	57.432284638631096	p	NA
STAT2	0.9534603640449704	3.839788087174551e-58	302	57.415692743109105	p	NA
TRIP10	1.3395499635013672	7.040387397507492e-58	303	57.15240344313475	p	NA
PLEKHG1	0.31565461488416513	9.401787245282769e-58	304	57.02678958076371	p	NA
PLEKHM3	0.15363382854190372	1.0596734545555202e-57	305	56.97482794486098	p	NA
AHR	0.548154160563701	1.3750809206828722e-57	306	56.86167174374502	p	NA
IRAK2	0.9457316634404216	2.9673102749176293e-57	307	56.52763703958161	p	NA
IFIH1	1.3607508125961807	3.129851099830879e-57	308	56.5044763231756	p	NA
PLAU	1.332913985009498	3.364499324625852e-57	309	56.47307955453962	p	NA
G0S2	0.8163012688335671	5.016519731715034e-57	310	56.299597475183134	p	NA
IRAG2	-0.4854028847066396	5.529028051935087e-57	311	56.25735120663032	p	NA
PRKAR2B	-0.1200709214860792	6.750321607529901e-57	312	56.170675535458116	p	NA
SDCBP	0.48388735256811743	1.3649795173189752e-56	313	55.86487386553318	p	NA
PLEKHO2	0.21259110636006992	1.5555068883166077e-56	314	55.808128061346494	p	NA
ID2	0.7721682097637483	1.9975078129934275e-56	315	55.69951151332396	p	NA
GPD1L	-0.3708471949079702	3.026630587837716e-56	316	55.51904058315773	p	NA
HSPA2	0.676894691125392	3.7116663636163295e-56	317	55.4304310688089	p	NA
MGAM	0.14496612071384704	5.8383447797934515e-56	318	55.233710261602134	p	NA
TM6SF1	-0.3672288817482112	6.232553183806921e-56	319	55.205334006873876	p	NA
BCL2L1	0.5149942200606735	7.921263509362395e-56	320	55.10120553919616	p	NA
GCNT1	-0.11770786833533795	7.921263509362395e-56	321	55.10120553919616	p	NA
LITAF	0.37164562551862523	8.272765763678415e-56	322	55.08234927217717	p	NA
ABTB2	0.2606005163393386	9.750343681039896e-56	323	55.01098007597853	p	NA
SPTBN1	0.2291302483711035	1.2585894123829386e-55	324	54.90011592598358	p	NA
ORAI2	-0.3722850935032256	2.0763493249590063e-55	325	54.68269957898372	p	NA
PIK3CB	-0.18732166299103414	3.980563310351923e-55	326	54.40005546429156	p	NA
PER2	-0.2832914358980651	4.010258122626606e-55	327	54.39682767285997	p	NA
SPATC1	1.5726968831013712	1.0744603852780087e-54	329	53.968809592059294	p	NA
TNFSF15	2.0180296298021787	1.1581741902370265e-54	330	53.93622611749152	p	NA
STAT5A	0.5286331397866056	1.897622202728109e-54	331	53.72179024691517	p	NA
GCLM	0.6507345218076509	2.2438836718049022e-54	332	53.64899966167735	p	NA
DDX60	0.46129050242293923	2.2825670913596582e-54	333	53.64157644841401	p	NA
CSF3R	-0.226382770435222	3.17015974653556e-54	334	53.49891885283244	p	NA
TFDP1	-0.29701267025778705	3.3374935746008314e-54	335	53.47657956173766	p	NA
C16orf72	0.10225439089891988	5.115766427477746e-54	336	53.29108929249151	p	NA
SEPTIN5	-0.5569951251199684	5.122320099646622e-54	337	53.29053328546024	p	NA
TALDO1	-0.4165063692182405	6.280661200233137e-54	338	53.20199463325374	p	NA
PIM2	1.0088883956727386	7.382096581416348e-54	339	53.13182027714337	p	NA
SOD2	1.1246710194229124	7.623525991270458e-54	340	53.11784411470123	p	NA
GRINA	0.7427991436070789	1.4006807290625675e-53	341	52.85366084644724	p	NA
CFB	1.7931896734818504	1.9606699333977062e-53	342	52.707595510956935	p	NA
ADORA2A	1.230303865808951	1.9717846651126274e-53	343	52.705140515287134	p	NA
ATG16L2	-0.5592532344124581	2.6319182740726336e-53	344	52.57972760049514	p	NA
HEXA	0.1001573195731115	4.2966414503129655e-53	345	52.36687088616891	p	NA
NSMCE1	0.31430767091592804	6.607031592626629e-53	346	52.179993616535015	p	NA
UBE2H	0.35158842521943684	7.53355403218531e-53	347	52.12300009253382	p	NA
HPN	1.3587455333613825	1.6675622972960098e-52	348	51.777917932603906	p	NA
LIMD2	-0.3275978649449127	1.695394123103906e-52	349	51.77072932660986	p	NA
ATP11A	0.06798085434151276	2.0642327630511805e-52	350	51.68524133320317	p	NA
DNAJB14	-0.3396234143650917	2.6530626343522697e-52	351	51.576252496933435	p	NA
MGLL	0.2003296334591872	3.426295129959607e-52	352	51.46517523103994	p	NA
RALGPS1	-0.3467877690564859	4.103464206758492e-52	353	51.38684935043985	p	NA
FAM107B	-0.08086966103390637	4.330142101198471e-52	354	51.36349785127857	p	NA
SNRK	-0.4885915651921982	4.975412328534428e-52	355	51.30317092203647	p	NA
CDK5R1	-0.9003861850374045	8.903323047172214e-52	356	51.05044786844583	p	NA
IRAK3	0.7361438635925893	9.177323412220532e-52	357	51.03728396333022	p	NA
NFKB1	0.9211264108259902	9.597220717506816e-52	358	51.01785451714861	p	NA
GSAP	0.9347611832295563	1.724759384443332e-51	359	50.76327148337173	p	NA
DCLRE1C	0.1989777325221523	2.0831491262295932e-51	360	50.68127963913511	p	NA
ZNF445	-0.27490614046632667	2.6440474824408108e-51	361	50.57773074995158	p	NA
B4GALT3	0.0816707438686582	3.445058484135026e-51	362	50.462803401007	p	NA
KDM7A	-0.15507668097488117	3.574210446278104e-51	363	50.44681988021129	p	NA
CBX4	-0.31868125369956923	5.293558048316514e-51	364	50.27625232015395	p	NA
RAB21	0.3451240806671143	7.556852612657123e-51	365	50.12165904809239	p	NA
LBR	-0.20762003347487742	9.586399626347484e-51	366	50.01834447061859	p	NA
CEBPE	-0.4301296424808587	9.655428001283796e-51	367	50.0152284702558	p	NA
IKBKE	0.796162731033765	1.2622406407637756e-50	368	49.89885784081843	p	NA
FAM117B	-0.6705985363989757	1.3294564551914687e-50	369	49.87632588291291	p	NA
PHOSPHO1	-1.048091578803169	1.4419897718604645e-50	370	49.841037820088374	p	NA
MIB2	-0.49385475719376626	1.9160251543396505e-50	371	49.7175987936295	p	NA
FNIP2	0.4587484092154878	2.5687453969146797e-50	372	49.590278939016876	p	NA
MMGT1	0.2488405606582813	3.3370489278134383e-50	373	49.476637425672564	p	NA
BAZ1A	0.41755322664288785	4.446908179313269e-50	374	49.351941837861446	p	NA
ADGRE5	-0.1179089685514094	4.685243037487761e-50	375	49.32926787604575	p	NA
PGS1	0.39947902591618656	5.785748878251807e-50	376	49.237640420179275	p	NA
FAM114A1	-0.06812250333925916	5.798453076304878e-50	377	49.23668785299424	p	NA
LYL1	-0.7312556915864128	6.270683427536526e-50	378	49.20268512382111	p	NA
TSPAN13	-0.48857387282290465	8.749929587687575e-50	379	49.057995441812174	p	NA
AP1S2	-0.07103138839648246	1.1823289380580321e-49	380	48.92726168072251	p	NA
PXYLP1	-0.0870866029394223	1.744049895623097e-49	381	48.75844109447007	p	NA
ISG15	1.310091920163342	2.039564043955058e-49	382	48.690462652935956	p	NA
ANXA7	0.27559123712886635	2.105534946237523e-49	383	48.676637546059354	p	NA
CTSC	0.5333434775541386	2.22730600034125e-49	384	48.652220112947845	p	NA
PDE4B	0.8707650148745888	2.886857765975607e-49	385	48.539574613062	p	NA
ZNRF1	-0.17921138347073712	3.0659708899682588e-49	386	48.51343197289527	p	NA
SCIMP	0.7558071282648049	6.989847191419087e-49	387	48.155532318481626	p	NA
KRI1	0.287038577482772	2.2813050927399222e-48	388	47.64181663000919	p	NA
LPP	0.2819235252456162	2.4493370097923075e-48	389	47.61095145520866	p	NA
ROGDI	-0.2798100159681838	2.685455331813263e-48	390	47.57098206701157	p	NA
CDC42EP3	0.16115078353973963	3.492358028600326e-48	391	47.45688123980181	p	NA
GPR4	1.2608729830323593	3.60877543973697e-48	392	47.442640141580654	p	NA
ACVR1B	0.20545761935408088	3.9254633033449445e-48	393	47.406109078227836	p	NA
FRAT2	-0.7470698297203225	4.164908297404291e-48	394	47.38039455641079	p	NA
XXYLT1	0.45925521195895824	4.219780005867364e-48	395	47.37471018996921	p	NA
KIT	-0.23578789000386755	4.4560032213274374e-48	396	47.35105450387467	p	NA
CHMP4B	0.43393899335850916	4.9845047789469756e-48	397	47.302377983280955	p	NA
PTGIR	0.14840837272031596	5.025832262834982e-48	398	47.29879201008105	p	NA
KMT5A	-0.1480959285175731	6.219519166525069e-48	399	47.206243189488724	p	NA
SOCS1	1.054320386956276	8.331079745356413e-48	400	47.079298708429796	p	NA
RHOU	0.6444371525675902	8.55618419474802e-48	401	47.06771987464965	p	NA
SATB1	-0.44006072665525586	1.0084035742434796e-47	402	46.99636562365459	p	NA
RANBP2	0.556517806573783	1.214815268650275e-47	403	46.915489758201836	p	NA
MYO18A	-0.5318477907715823	1.3947326567970528e-47	404	46.85550903024322	p	NA
ZNF652	-0.6695903313639225	2.0352332884413123e-47	405	46.691385802617695	p	NA
TRAFD1	0.5967006305870105	2.34861646589777e-47	406	46.62918789865187	p	NA
HCK	0.5194527317845689	2.6608005665631374e-47	407	46.574987675650405	p	NA
DHRS9	-0.08948765327263895	2.7062456514391803e-47	408	46.5676327841529	p	NA
CCM2L	1.1814687361877119	2.833739426042509e-47	409	46.54764008741063	p	NA
HLX	0.1226291979268716	3.5415218301807864e-47	410	46.450810076836696	p	NA
CPEB2	-0.3618086341485564	6.954926602082377e-47	411	46.15770744891835	p	NA
ARHGEF18	-0.544099007866706	6.9654330821169405e-47	412	46.15705187574737	p	NA
IL1RL2	0.5613524694239719	9.474948142938997e-47	413	46.02342315827779	p	NA
TTL	0.7652045534664886	9.55088927330278e-47	414	46.01995618982902	p	NA
NIN	-0.22908476304091588	1.138988055761408e-46	415	45.943480830217744	p	NA
CDC25B	0.16474343187946472	2.048823008266849e-46	416	45.6884955573885	p	NA
MYO5A	-0.2630649157505725	2.5039942679540014e-46	417	45.60136666963046	p	NA
PSMA6	0.6697718662872808	2.8977207087075072e-46	418	45.537943475494366	p	NA
SFXN5	-0.3417694345221813	5.106942508719103e-46	419	45.291839031176494	p	NA
BTG2	0.4202491588741227	5.26238267017819e-46	420	45.27881757405646	p	NA
TBC1D8	0.31181061714504615	5.391172122574641e-46	421	45.268316802341076	p	NA
CCNL1	0.5724341831062627	5.493813765259818e-46	422	45.26012606681041	p	NA
MAP4K2	-0.37474046459224875	6.122272479565137e-46	423	45.213087345477305	p	NA
GPCPD1	0.03206255204350466	8.3024556403192e-46	424	45.08079343614103	p	NA
B4GALT5	0.8266428560453594	8.753456116515772e-46	425	45.057820441151506	p	NA
NAMPT	0.6079989902178258	1.0449618527046109e-45	426	44.98089956358382	p	NA
NFIC	-0.6439823948936342	1.1539555461091714e-45	427	44.93781092120745	p	NA
TMEM71	-0.5159605051429653	1.520884273754069e-45	428	44.81790383077417	p	NA
INSIG1	0.4722797407053957	2.261190917763852e-45	429	44.645662767583474	p	NA
MAPK14	-0.002970648420157377	2.412447533325549e-45	430	44.617542123055664	p	NA
RIPOR2	0.26708966635291914	2.995070240267253e-45	431	44.52359298809845	p	NA
DDX28	0.041649918337766594	5.645828510286079e-45	432	44.24827231750464	p	NA
EDN1	1.7693281663395348	6.1913926493998e-45	433	44.20821165276947	p	NA
ZHX2	-0.11250095407999433	7.31145960844013e-45	434	44.13599591488709	p	NA
KIF21B	-0.5488207311260231	7.714871141585832e-45	435	44.11267132338769	p	NA
NBN	1.2760241811746824	7.969097737174379e-45	436	44.098590846727866	p	NA
BRPF3	-0.16168864077474981	8.012901930968896e-45	437	44.096210172509146	p	NA
H6PD	-0.33464265193091153	8.056352834998173e-45	438	44.09386152173235	p	NA
DHRS13	0.8793743480878576	1.110364123154152e-44	439	43.954534579100944	p	NA
FFAR2	1.041548594980253	1.4848069842800295e-44	440	43.82832999827288	p	NA
MCTP1	0.5047516176761645	1.8406074727130096e-44	441	43.735038819106464	p	NA
ABHD15	-0.5888038323095635	2.4029646078030625e-44	442	43.61925262567926	p	NA
TNS1	0.022367915546124096	2.7986116261193366e-44	443	43.55305736603407	p	NA
ST3GAL6	-0.15474263883261302	4.951883240983683e-44	444	43.30522960397063	p	NA
PLK3	0.5794587268202754	1.1727286957135909e-43	445	42.93080244788673	p	NA
CALCRL	-0.23332600085113156	1.4611090163582666e-43	446	42.83531737924946	p	NA
PPM1M	-0.5644421303159622	1.4634585151334193e-43	447	42.83461958406312	p	NA
ADPGK	-0.30923933149530364	1.9064771444944746e-43	448	42.719768396831135	p	NA
GTF3C6	1.213826872997214	2.070741905573985e-43	449	42.683874027601014	p	NA
IL15RA	0.721579973351454	2.1951424649464604e-43	450	42.65853728875565	p	NA
ANKRD9	-0.626992553754878	2.5027907113721165e-43	451	42.60157546549223	p	NA
SLC11A2	1.6283051148929322	4.16084032244259e-43	452	42.38081895049225	p	NA
GFPT1	-0.16601185892388945	5.348533472788125e-43	453	42.27176528190118	p	NA
EHD1	0.691899240864539	5.7759462712571796e-43	454	42.238376855293865	p	NA
C7orf50	0.2783268833991425	6.202657481890633e-43	455	42.20742220042974	p	NA
SGPP2	1.2857695599903187	8.991229783910113e-43	456	42.04618090316786	p	NA
JUND	-0.2362232731697655	1.1935429951484879e-42	457	41.92316193173103	p	NA
C19orf12	0.40657711701404836	1.5418420406264388e-42	458	41.811960116815676	p	NA
NBEAL2	-0.4818274839821173	1.658627258287466e-42	459	41.78025120159294	p	NA
CPD	0.05206617909582387	1.7249037104364196e-42	460	41.76323514360132	p	NA
TNFSF10	1.0576159788087958	2.323190531663858e-42	461	41.63391517097592	p	NA
PCGF5	0.25726341106375566	2.6789416097784477e-42	462	41.57203675217282	p	NA
SMIM14	-0.16894511352272398	4.296300898280883e-42	463	41.36690530973709	p	NA
ENTPD1	0.051025060715423405	4.544314034103483e-42	464	41.34253166440844	p	NA
SPRYD3	-0.0417138639429976	5.12880219803107e-42	465	41.28998405000036	p	NA
ESYT1	0.14092424471388618	5.4156741003611194e-42	466	41.26634747812523	p	NA
PFKP	0.49311787460883066	6.823195322817211e-42	467	41.166012196299235	p	NA
SVIP	-0.07314012657154606	9.979368984023105e-42	468	41.00089691917564	p	NA
XYLT1	-0.6117463647574009	1.2253589411297263e-41	469	40.91173667593775	p	NA
STK17B	-0.29975608343678534	1.636507869979131e-41	470	40.7860819018254	p	NA
HGF	-0.2753348322963137	1.648177986798418e-41	471	40.7829958906301	p	NA
ALDH2	-0.2518119204838263	1.7003563788009684e-41	472	40.76946004501816	p	NA
DCK	0.12674406059782792	2.0327469453894235e-41	473	40.69191668287765	p	NA
IDH3A	0.5889290675238036	2.5190828763847477e-41	474	40.59875754422698	p	NA
GDF15	0.807061503905778	2.657671334494114e-41	475	40.575498727848206	p	NA
GPR35	0.4990607366442113	3.1004732103413676e-41	476	40.50857201682507	p	NA
DDX58	0.6846156344345822	3.3398528569479373e-41	477	40.47627266636904	p	NA
FOXRED2	-0.3410906453485304	3.4285467626962975e-41	478	40.46488992272115	p	NA
GBE1	0.204049034775115	6.317231234360369e-41	479	40.19947322600752	p	NA
FGR	0.2499555747400195	7.160330553647684e-41	480	40.1450669282073	p	NA
TMCC1	-0.1870415154886924	7.194188980255037e-41	481	40.143018158121066	p	NA
CIAO2A	0.261534466916393	7.45407668590025e-41	482	40.12760614363316	p	NA
SEMA4D	-0.27656774506921256	7.635521911266414e-41	483	40.11716127223738	p	NA
PI4K2B	0.50458290860663	7.842470409970894e-41	484	40.105547111241705	p	NA
BATF3	1.108427137844102	8.778495159166461e-41	485	40.05657992601683	p	NA
SH3KBP1	-0.2627224039508049	9.30527508820932e-41	486	40.031270783465466	p	NA
TMEM38A	-0.7410255124563782	9.388380444449478e-41	487	40.027409319842796	p	NA
RELB	0.514411004272794	1.3172545303357575e-40	488	39.88033029911582	p	NA
CLEC6A	0.8324828457800024	1.4026165552049736e-40	489	39.85306103939151	p	NA
TUBA1A	0.013964146178855026	1.5869858026219104e-40	490	39.79942695848179	p	NA
PLBD1	-0.3172541763454648	1.7251469362066335e-40	491	39.763173908784296	p	NA
SKAP2	0.09460528717421726	2.0560460399375592e-40	492	39.686967164644194	p	NA
ABCA3	-0.1961687638470689	2.449622162071208e-40	493	39.61090089750567	p	NA
HBEGF	1.0053393871419711	2.802312247933721e-40	494	39.552483475046216	p	NA
MOV10	0.2883961792401551	2.802312247933721e-40	495	39.552483475046216	p	NA
TRAF3	0.010227691437097054	4.175959537240272e-40	496	39.37924371806097	p	NA
BAIAP3	-0.5878672411121793	4.406696410806366e-40	497	39.35588686817697	p	NA
EPM2AIP1	0.5648059528691353	4.573895642112275e-40	498	39.33971374846819	p	NA
PAM	0.17633297201956658	5.476955447993395e-40	499	39.26146079180251	p	NA
LGALS8	0.5299637529518416	6.164117257007633e-40	500	39.21012910850212	p	NA
CFLAR	0.6464264993138862	6.5906113369393195e-40	501	39.18107429891962	none	NA
GDE1	-0.2140810201312332	7.1978719563865275e-40	502	39.14279588331931	none	NA
TMX4	-0.42174838538492976	8.241411187286425e-40	503	39.08399841714061	none	NA
WSB1	0.7863035535468547	9.05081386304539e-40	504	39.043312366613854	none	NA
LRP12	0.7662267098160395	9.057356421708853e-40	505	39.04299854172663	none	NA
SGSH	-0.028526594923461785	1.0118992518340425e-39	506	38.99486272519447	none	NA
PRELID1	0.08595141046121348	1.146225660917399e-39	507	38.94072987308113	none	NA
BRD3	-0.5101703833390743	1.2823802449256045e-39	508	38.89198318091115	none	NA
ZNF516	-0.6164216414206436	1.3239800846086424e-39	509	38.87811854753198	none	NA
TFEC	1.4230099790639428	1.471536004142238e-39	510	38.83222910753039	none	NA
OAS2	1.0681057803434335	2.0058291756063958e-39	511	38.69770605598684	none	NA
CASP6	0.3752150180148643	2.1032483295068087e-39	512	38.67710944734817	none	NA
FBXO31	-0.42370076641390997	2.252858288547482e-39	513	38.647266125824984	none	NA
N4BP2L1	-0.25083093739343565	2.421728320615708e-39	514	38.61587457939092	none	NA
GNG2	0.15213946762061495	2.8215299229235693e-39	515	38.54951533958438	none	NA
NFE2L2	0.6322921851122666	3.0150638612465194e-39	516	38.52070348475327	none	NA
MBOAT7	-0.10549573000248537	3.650953722577151e-39	517	38.43759367188642	none	NA
P2RY14	0.9911646619872914	3.8328597185489515e-39	518	38.41647707549519	none	NA
RAB3D	-0.872318551932353	4.5669471737431525e-39	519	38.34037401188425	none	NA
RCSD1	-0.3629978104781736	4.5669471737431525e-39	520	38.34037401188425	none	NA
NUP98	0.2519824178868844	4.7013834042688395e-39	521	38.32777433005648	none	NA
IFIT2	1.1244499846929297	4.9861860456661186e-39	522	38.30223152103907	none	NA
CAMK1D	-0.5721450186903045	7.968443256004321e-39	523	38.09862651566336	none	NA
SLC37A2	-0.5285954379713466	1.0016404076973018e-38	524	37.99928816368038	none	NA
MVB12B	-0.19817858196725785	1.0484288669935357e-38	525	37.97946102988167	none	NA
ZNFX1	0.5311909368224746	1.0550016360951532e-38	526	37.976746866862456	none	NA
LRRK2	-0.17909648596565303	1.998154641507331e-38	527	37.699370903820544	none	NA
SFMBT2	-0.28524537652750154	2.2463274774696451e-38	528	37.64852693049187	none	NA
PCTP	-0.2197280421217879	2.9750239719601976e-38	529	37.52650953049069	none	NA
CAMKK2	0.07694021010349206	2.9855767397255663e-38	530	37.52497176145724	none	NA
PNRC1	0.439937061163181	3.346313504992331e-38	531	37.47543337386073	none	NA
DENND2D	0.23223503273468432	3.4194735828268994e-38	532	37.466040747063815	none	NA
RNF144B	0.7388028440451587	3.5593304107850537e-38	533	37.448631694794635	none	NA
RASA3	-0.32781301392316986	4.301362231135873e-38	534	37.36639398261231	none	NA
ZUP1	0.5962813809444493	5.216898863008061e-38	535	37.2825875826112	none	NA
ITM2B	-0.2120981072027932	6.861628392640167e-38	536	37.16357280586537	none	NA
LY6E	0.7664626539944246	7.705107264618791e-38	537	37.11322131098738	none	NA
FOSL1	0.9505623353003106	8.383972197757367e-38	538	37.076550170529785	none	NA
MLEC	-0.4114118334199057	8.551524081149683e-38	539	37.067956476962266	none	NA
PABIR1	0.04375990915493904	1.134372980589729e-37	540	36.94524412641395	none	NA
KLHL2	8.765364336000943e-4	1.780980831555087e-37	541	36.74934075476172	none	NA
PPM1K	0.5752102303431204	2.8408150387183214e-37	542	36.54655704163044	none	NA
ZFYVE26	0.40429659049134486	3.0397884441044484e-37	543	36.51715664032385	none	NA
CMTM6	-0.029131006215319253	3.917328561628863e-37	544	36.40701000095198	none	NA
ANKRD28	-0.13894208662111546	4.588813395232236e-37	545	36.33829960259488	none	NA
SLC12A9	-0.05292337505195812	4.6522121334606205e-37	546	36.33234049035569	none	NA
YPEL3	-0.7664723006695378	8.318868471426813e-37	547	36.07993574222311	none	NA
NT5E	-0.43133864288680124	8.380684184619525e-37	548	36.07672052486905	none	NA
TSPAN32	-0.5010947261640762	9.348143821428358e-37	549	36.02927461459686	none	NA
IRF5	1.0023914803968956	1.2228819455730227e-36	550	35.91261546680745	none	NA
FOSL2	-0.04483254472710574	1.3423128658170005e-36	551	35.872146247161275	none	NA
CYTH4	0.2658978404514021	1.3968529663170594e-36	552	35.85484930560936	none	NA
FAM222B	-0.1683106842094006	1.4264503375641637e-36	553	35.84574334387882	none	NA
RIPK2	1.103049041100644	1.6107925076243563e-36	554	35.792960399119835	none	NA
TASL	0.5664393967578184	1.620739718407637e-36	555	35.790286724778575	none	NA
TGM2	1.0493136886163263	1.9657038030133216e-36	556	35.706481922113255	none	NA
PLAC8	0.7415139909658267	2.0769819711141933e-36	557	35.68256727326731	none	NA
DPEP2	0.0757800941201589	2.4427779676131597e-36	558	35.61211600573331	none	NA
DNAJA1	0.9167369613581071	3.518984021169022e-36	559	35.45358270518353	none	NA
ANKRD13D	-0.6750685764303546	4.4121306309381764e-36	560	35.355351637787656	none	NA
CKAP2L	1.0288297066803793	4.789878904232456e-36	561	35.31967546610285	none	NA
DUSP2	1.24522883349297	5.274516274453104e-36	562	35.2778173633229	none	NA
ALOX5AP	0.33797563171753287	6.740938134006399e-36	563	35.17127965864714	none	NA
FDPS	0.18583507091649445	1.2041938367092043e-35	564	34.91930359992411	none	NA
RALGDS	1.2244812584468507	1.4292695797762752e-35	565	34.84488584960832	none	NA
PRKD3	0.22505633624892965	1.5298522077703076e-35	566	34.81535052241773	none	NA
SLC17A9	-0.13344557848006772	1.7382226824919423e-35	567	34.75989458716095	none	NA
LMTK2	-0.40657142885059	1.8698253835984685e-35	568	34.72819894880067	none	NA
BMX	-0.632438242446602	2.3329874175347904e-35	569	34.63208760347369	none	NA
DGLUCY	-0.41381092401377695	2.572695416362773e-35	570	34.5896116272459	none	NA
GPR141	0.3480797204893912	3.1234714906598615e-35	571	34.50536245370247	none	NA
CKAP4	0.02405845781700187	3.150316897184725e-35	572	34.50164575739252	none	NA
GPR65	0.4867365693825909	3.464383879269476e-35	573	34.46037399095856	none	NA
TBC1D10C	-0.6171416260556497	3.4849074787872133e-35	574	34.45780874754748	none	NA
FUT4	0.30542958228759254	3.7401542670235055e-35	575	34.42711048444782	none	NA
CRYBG1	0.03562120316149247	4.075557441630034e-35	576	34.38981298145977	none	NA
EFHD2	0.27338434678927265	5.43528505733659e-35	577	34.264777674101715	none	NA
CDK2	0.8128472015497197	5.595305291558822e-35	578	34.252176212473934	none	NA
DGAT1	-0.3214130488577427	7.310719826937771e-35	579	34.13603985950232	none	NA
RHBDF2	0.45546208397882887	8.0821218654809725e-35	580	34.0924746053773	none	NA
PPP1R16B	0.2125344976904546	8.141570269356379e-35	581	34.08929182440473	none	NA
DOP1B	-0.19878313601917802	1.0508342171974047e-34	582	33.978465794186235	none	NA
NAPRT	0.19241203715560862	1.0787460405836966e-34	583	33.967080785302976	none	NA
CTNS	0.29355136779200325	1.3735788196205413e-34	584	33.862146414551304	none	NA
EEF2K	-0.11143427176102903	1.4915223016433008e-34	585	33.82637024856527	none	NA
LY75	-0.38288862324432194	1.654052688424354e-34	586	33.78145066048631	none	NA
HNRNPH2	0.5865994529637206	1.7743647783891002e-34	587	33.750957091969866	none	NA
RASGEF1B	1.349053331591042	1.8100077949574164e-34	588	33.74231955479949	none	NA
HDGF	0.5549734121476173	2.020098351933351e-34	589	33.694627485671134	none	NA
ZC3H12C	1.3134207235705266	2.1212279522797385e-34	590	33.67341265864151	none	NA
FAM117A	-0.19722904439546826	2.5841012761666395e-34	591	33.5876904694624	none	NA
PFKFB2	0.19958339433741581	2.9322757731091654e-34	592	33.53279518781416	none	NA
MMP14	1.377276251624359	3.5262861854005623e-34	593	33.45268244424979	none	NA
CRLF3	-0.22332862461289987	3.918453524715e-34	594	33.40688529986697	none	NA
ARFIP1	0.20376190187076537	4.421948727433388e-34	595	33.35438629737961	none	NA
TRAK2	0.17136742977004013	5.153833204927493e-34	596	33.287869640762175	none	NA
TKT	-0.3174660229801576	5.915742014387638e-34	597	33.227990773852106	none	NA
UCK2	0.6793639271569601	7.778414445925282e-34	598	33.109108920691874	none	NA
RIN2	0.39889700076570556	9.44610787253847e-34	599	33.02474709918059	none	NA
PACS1	-0.6627273721533874	1.074508141038801e-33	600	32.968790289716665	none	NA
MT-ND1	0.35206289487975706	1.108348592872936e-33	601	32.95532362575282	none	NA
GADD45G	0.22414091997901728	1.3310927161730687e-33	602	32.875791693045265	none	NA
CARNS1	-0.48015823102893823	1.3397714178369006e-33	603	32.8729692915159	none	NA
TXNDC16	-0.43090606064092074	1.381121025876779e-33	604	32.85976826308142	none	NA
SLC15A3	0.5776574891133646	1.591962774808045e-33	605	32.79806709167653	none	NA
ID1	0.548493447257442	1.6424685819204203e-33	606	32.784502929122276	none	NA
IST1	0.3452690121180618	1.8270665931551467e-33	607	32.73824562313857	none	NA
PLAGL2	0.7227414293842277	2.2697228415585344e-33	608	32.64402717176309	none	NA
C21orf91	0.8503655762734721	2.2734452798312003e-33	609	32.64331549448432	none	NA
TNFAIP8	0.1158442255397535	2.8067805594687607e-33	610	32.55179154017539	none	NA
SUN2	-0.20917990908923387	2.8608276195825662e-33	611	32.54350831001002	none	NA
NQO2	-0.02848467192156015	2.988780585186519e-33	612	32.52450596657344	none	NA
EIF2AK3	-0.3850703337974946	3.249592993301126e-33	613	32.488171030354195	none	NA
TACSTD2	0.10266474569349347	3.756231134129641e-33	614	32.425247691914805	none	NA
KMT2D	-0.2874872458427089	4.298216696682859e-33	615	32.36671169312534	none	NA
PLXNC1	0.07530726682639306	4.3697874913773576e-33	616	32.35953968283879	none	NA
PRNP	0.9478920526525078	5.0829670859224206e-33	617	32.29388270250437	none	NA
SERTAD1	0.8216027255060238	5.143519261513338e-33	618	32.28873962947508	none	NA
NCF1	-0.16578165945078588	6.452093777228431e-33	619	32.190299329033095	none	NA
CLEC4A	0.967700503207034	7.466599402496895e-33	620	32.12687714878586	none	NA
GATM	0.5504019226890804	7.593838014887713e-33	621	32.11953867108755	none	NA
FAM53B	-0.5826964642060949	8.122540674509241e-33	622	32.0903081052005	none	NA
ZEB2	1.1266329105028168	8.551395620351369e-33	623	32.067963000972995	none	NA
OLFML2B	-0.2810512104517784	1.0966962757597663e-32	624	31.95991363133611	none	NA
IRF7	1.2526081116692216	1.478831315349141e-32	625	31.830081361494024	none	NA
GPAA1	0.23312712232203306	1.4916832161659065e-32	626	31.82632339675511	none	NA
JOSD1	-0.27140905553698674	1.5283447992977126e-32	627	31.815778656532785	none	NA
ALDH18A1	0.38037820471570893	1.640803035007851e-32	628	31.784943549320612	none	NA
SUSD3	-0.5667225037362715	1.867050075632871e-32	629	31.728844033802723	none	NA
IL16	-0.403462107467335	1.9024827845744305e-32	630	31.720679264438154	none	NA
TNIP1	0.6623204473942608	2.2078682058363633e-32	631	31.656026854487365	none	NA
ZNF831	-0.6975685863423917	2.2661465138533914e-32	632	31.644712014992898	none	NA
TREML2	0.3195481564382658	2.4218822755248407e-32	633	31.615846971156856	none	NA
TRPM2	0.39500009269117303	2.5279110520407063e-32	634	31.597238211357812	none	NA
EGR3	0.5312085940315614	2.709910110703776e-32	635	31.56704511468751	none	NA
H2AZ1	0.2198049836428825	3.3153535586698386e-32	636	31.479470150398992	none	NA
ARL5B	0.9849419120656161	3.498646132657884e-32	637	31.456099981611345	none	NA
SLC6A12	0.07789490403626713	3.5218566174775333e-32	638	31.45322832909159	none	NA
MXD4	-0.7112701517664705	4.280649044023832e-32	639	31.368490377045813	none	NA
SORL1	-0.39979174168404236	4.457652805763103e-32	640	31.350893760533477	none	NA
RAB20	0.8511254954884335	4.468869288974031e-32	641	31.349802347936976	none	NA
BIN2	-0.18536133724356557	4.649402046847209e-32	642	31.33260289753005	none	NA
FGL2	-0.01291762080806395	5.407669751952683e-32	643	31.266989838753556	none	NA
TREX1	0.8868949144919879	5.595719487305086e-32	644	31.252144064760802	none	NA
IL2RG	0.869511375131564	5.944270327280522e-32	645	31.225901448410223	none	NA
HELZ2	0.9550459510434813	1.2964885508786416e-31	646	30.887231314075642	none	NA
PML	0.5337803937082493	1.3654286570806616e-31	647	30.864730986586586	none	NA
NIPA2	0.34100543966410896	1.9518765334978494e-31	648	30.709547657220785	none	NA
LDLRAP1	-0.5937620349090746	1.9632735204884015e-31	649	30.70701919089225	none	NA
CASP8	-0.06067975022166442	2.3931838958590763e-31	650	30.621023928261494	none	NA
ATP5IF1	0.21253419085419548	2.6562447656754485e-31	651	30.575731908413804	none	NA
TIPIN	0.43186598707856694	2.708379188922075e-31	652	30.567290531963312	none	NA
TGM3	-0.5549169230956239	3.3911974149521133e-31	653	30.469646927494466	none	NA
CBX3	0.2809565158572719	4.0941556808950065e-31	654	30.38783564724553	none	NA
FMNL2	-0.20110266075343358	4.61722885413477e-31	655	30.335618598997765	none	NA
ACSL5	1.0478369908872511	4.802773551782478e-31	656	30.318507889632063	none	NA
ETHE1	-0.16215924139760773	5.2894572715322144e-31	657	30.27658888676833	none	NA
LAMB3	0.5695205660026186	5.3324793422045045e-31	658	30.273070818313407	none	NA
RECK	0.015104199681919823	5.546745229838889e-31	659	30.25596178144695	none	NA
PARP9	0.7382111350994077	5.745529506398377e-31	660	30.24066994067282	none	NA
HSPA5	0.5127838181638747	6.038276189988113e-31	661	30.21908702628401	none	NA
KIF13B	-0.24434419677446384	9.972001968008174e-31	662	30.001217644458777	none	NA
N4BP1	0.6991461326031972	1.1371855085449398e-30	663	29.944168683275535	none	NA
MVD	0.7221193308237253	1.1749094027947304e-30	664	29.929995620526938	none	NA
CTC1	-0.19487332661271758	1.2598301077934363e-30	665	29.899688016963836	none	NA
PLEKHG3	-0.8053818782559207	1.3459634424491671e-30	666	29.87096673577193	none	NA
TRIB1	0.3662705724938596	1.379474422571242e-30	667	29.86028634755098	none	NA
RPP30	0.48492241196883895	1.4352480786095748e-30	668	29.843073025857187	none	NA
AGFG2	-0.5688244106702502	1.586944307959518e-30	669	29.799438314058175	none	NA
PRKCD	0.0038268845013156834	1.7437919454401012e-30	670	29.75850533267031	none	NA
EGR2	1.0635990276686023	2.0287704615897287e-30	671	29.692767086975596	none	NA
ADM	0.748180265623652	2.2071932811178675e-30	672	29.656159634555816	none	NA
IQGAP1	-0.08494563082829494	2.3092282790400018e-30	673	29.636533132727266	none	NA
N4BP2	0.6392973120349471	4.6565607461745126e-30	674	29.331934727175653	none	NA
MRPL52	0.793094477148737	4.82394828589701e-30	675	29.316597356603797	none	NA
MXD1	0.37667125036886595	5.0721021155311375e-30	676	29.294812011481753	none	NA
TBRG4	-0.016210804323569313	5.332851269480287e-30	677	29.273040528401264	none	NA
VCAN	0.6432869298660584	5.969138516919391e-30	678	29.224088342965295	none	NA
XPC	-0.33041629657800686	6.101574035865196e-30	679	29.214558114676322	none	NA
ARHGAP31	0.9541540616670021	6.120626246879149e-30	680	29.21320413967641	none	NA
PYGL	-0.32979304287088973	6.536047107456315e-30	681	29.184684826360186	none	NA
SPPL2A	0.768250416946344	7.092828270714102e-30	682	29.149180555023047	none	NA
DOT1L	0.44670133381654875	7.85264504667748e-30	683	29.104984032975956	none	NA
TST	-0.42445523187335477	9.16219908222592e-30	684	29.0380002758242	none	NA
SEPTIN9	-0.24971519763634437	1.0174135351410954e-29	685	28.992502489038074	none	NA
AP3S1	0.09437069120586508	1.2772108115940997e-29	686	28.893737413812687	none	NA
CMPK2	0.8038624219308323	1.7823317724165157e-29	687	28.74901145096224	none	NA
CTDSPL	0.809548732584472	1.8147174263521053e-29	688	28.741190990313836	none	NA
PTPN22	-0.3639198699728316	1.8147174263521053e-29	689	28.741190990313836	none	NA
LACC1	1.0397337677421818	2.0986247695858375e-29	690	28.678065205565275	none	NA
ADCY9	-0.4638280313962503	4.2547537923412476e-29	691	28.37112556594867	none	NA
TICAM1	0.9073055545732516	4.656136181782661e-29	692	28.331974326010265	none	NA
MRPS24	0.7429008559233358	5.75007238430284e-29	693	28.24032668819638	none	NA
SGK1	0.4011006891037114	6.072661189170413e-29	694	28.216620948710865	none	NA
CDKN1A	1.6285708578408977	6.575643646276319e-29	695	28.182061730542404	none	NA
IDI1	0.5644517093478794	6.733029618274594e-29	696	28.17178947508724	none	NA
TBXAS1	-0.23166762814045735	6.756901408076506e-29	697	28.170252417946525	none	NA
ECHDC1	0.6667077404705278	7.720356620790735e-29	698	28.112362638153332	none	NA
NOD1	0.07715406819173665	8.209698327585995e-29	699	28.08567280111099	none	NA
TAF4	-0.7658889627560536	1.0575577300700665e-28	700	27.975695915994013	none	NA
MPC1	0.28252355324028955	1.1694326794234364e-28	701	27.932024774108307	none	NA
SNX18	-0.10169703226043071	1.1694326794234364e-28	702	27.932024774108307	none	NA
GYG1	0.8073482595552965	1.2146335210034976e-28	703	27.915554737550718	none	NA
STOM	0.4105612638359812	1.5077753674523937e-28	704	27.821663356040947	none	NA
PLEKHF2	0.49161257882519577	1.526189497234429e-28	705	27.81639153945201	none	NA
TCTN1	-0.42700280011785235	1.7368543120551016e-28	706	27.76023660879763	none	NA
DAXX	0.8783050639705825	1.7709373684953043e-28	707	27.751796797927863	none	NA
RARA	-0.21750869379581175	1.7709373684953043e-28	708	27.751796797927863	none	NA
PLIN2	0.6250206663640931	2.3301696334104377e-28	709	27.63261246173258	none	NA
CAMP	-0.06333769199226115	2.601234570414713e-28	710	27.58482048285091	none	NA
FMO5	-0.48954014126969964	2.9378451123450727e-28	711	27.531971104606697	none	NA
ARAP3	-0.5083288140424945	3.5268719304634382e-28	712	27.45261031036451	none	NA
TFRC	0.9517558001781489	3.64066856514699e-28	713	27.438818856050815	none	NA
ASNSD1	-0.19039002792838622	5.8992794451260205e-28	714	27.22920103108941	none	NA
STIMATE	0.15039102043705932	6.489969125049009e-28	715	27.187757369278636	none	NA
SLC45A4	-0.03612540521452377	6.5582142475726205e-28	716	27.183214399649167	none	NA
MGST1	0.1237698588467636	6.634029770042891e-28	717	27.178222583926523	none	NA
ARL4C	-0.5964878573621097	7.351510211623738e-28	718	27.13362343517402	none	NA
MAPRE2	-0.08813794530785098	7.351510211623738e-28	719	27.13362343517402	none	NA
SUSD6	0.27240473121454184	8.336695564767306e-28	720	27.079006057559663	none	NA
NTNG2	0.01925042548434979	8.45036962914745e-28	721	27.07312429408129	none	NA
INPP1	-0.18838889671981168	8.58722466321314e-28	722	27.0661471747259	none	NA
ABCA1	0.8045746090103512	8.64699187220732e-28	723	27.063134949241928	none	NA
SLC25A24	0.08282857279238114	1.0566587796326999e-27	724	26.976065234118423	none	NA
NAPSA	0.21339750405422334	1.253575890198002e-27	725	26.901849369167625	none	NA
LIMK2	0.2530635406755771	1.2695890785240648e-27	726	26.89633682219928	none	NA
VPS26B	-0.48854215958943215	1.4642308227530111e-27	727	26.83439045528162	none	NA
SULF2	-0.535240060712589	1.5670875642605399e-27	728	26.804906735750503	none	NA
CYTIP	0.1467108762660792	1.6265199961370953e-27	729	26.78874059321298	none	NA
ZNF740	-0.6013036785016642	1.8225347985449845e-27	730	26.73932417073466	none	NA
ESYT2	-0.24409581246473944	1.8404828063539772e-27	731	26.735068235343352	none	NA
AGL	-0.3375610168921711	1.8587863802811814e-27	732	26.73077051834854	none	NA
VAV1	0.29660918887838567	1.8898678077907086e-27	733	26.72356857273409	none	NA
GPR15	1.226314945492843	1.9366065720304334e-27	734	26.71295859866694	none	NA
LYRM1	0.707466827559048	1.9390368940430482e-27	735	26.712413927524246	none	NA
RGS14	-0.6083827508685525	2.0692605333235076e-27	736	26.684184825399317	none	NA
KLF3	-0.36307791538922873	2.1166970886247565e-27	737	26.674341287540955	none	NA
PTEN	-0.14076047053789487	2.1204757848470213e-27	738	26.673566682679567	none	NA
LSS	1.104484378603013	2.4228908026800792e-27	739	26.615666158649177	none	NA
ADGRE1	0.8441683831329715	2.4320022775546356e-27	740	26.6140360226851	none	NA
FMNL3	0.2983154901396341	2.7030588243706093e-27	741	26.56814450301693	none	NA
ZNF395	-0.5245715597800517	2.810398518872757e-27	742	26.55123209209646	none	NA
ZMYND8	-0.16955117014824592	2.9009680082053466e-27	743	26.537457060558417	none	NA
BACH1	0.16311782113735301	2.9902260280417475e-27	744	26.524295982571495	none	NA
HMGCS1	0.3410417469347482	3.1902024844317684e-27	745	26.496181751086834	none	NA
PSD	0.9499340877263545	3.3486293879747085e-27	746	26.475132915662307	none	NA
REL	0.7344367297170267	3.3505247447476444e-27	747	26.474887170305987	none	NA
TMEM170B	-0.2228364307611486	3.539666485519425e-27	748	26.451037656144283	none	NA
ZXDC	-0.37566690252852847	3.984454877063123e-27	749	26.3996310870853	none	NA
EIF2AK2	1.0258197251122596	4.4033262098777536e-27	750	26.35621913968196	none	NA
MIF4GD	0.04262920435791977	5.0785133306041354e-27	751	26.294263403229667	none	NA
DDX1	0.3421188188783794	5.1282677533920966e-27	752	26.29002930782914	none	NA
PAQR8	0.2811996387318673	5.991207485367899e-27	753	26.222485639817076	none	NA
RLIM	0.5282955110016245	6.301411993602072e-27	754	26.20056212478122	none	NA
RIOX1	-0.3504281015180906	6.644249254966595e-27	755	26.177554083621896	none	NA
ST3GAL2	-0.1758837042474712	7.060223872680734e-27	756	26.15118152768355	none	NA
AP5B1	-0.2879785780433036	7.168216537228854e-27	757	26.144588883995596	none	NA
RRAGD	-0.11077684407270817	7.519753435499249e-27	758	26.123796399216555	none	NA
MORF4L2	0.510631643090684	7.656565995898744e-27	759	26.1159659697179	none	NA
SINHCAF	0.6424753142703047	7.749470444158707e-27	760	26.110727973756585	none	NA
ARHGAP19	-0.1509456090652496	8.058000579646796e-27	761	26.09377270570696	none	NA
RAB11FIP1	-0.33156525407377135	8.862692747031797e-27	762	26.052434306611467	none	NA
CRACR2A	-0.3215984069030817	9.946228030989144e-27	763	26.002341588189953	none	NA
FCGR1A	0.9964923769359518	1.082354261363785e-26	764	25.965630568643455	none	NA
NUAK2	-0.6676114537919119	1.1712486717608439e-26	765	25.931350888609835	none	NA
KLHL6	0.28535023017620553	1.5189001724003776e-26	766	25.818470768599582	none	NA
STK38	-0.32181038323859523	1.5189001724003776e-26	767	25.818470768599582	none	NA
TAX1BP3	-0.15549907521775305	1.5769433050425634e-26	768	25.802183920336144	none	NA
GNS	0.5013489156109799	1.5957857876374697e-26	769	25.79702540715246	none	NA
MITD1	0.619982166240416	1.7278438808033323e-26	770	25.762495500727873	none	NA
CASS4	0.03116578373415389	2.327177299395845e-26	771	25.633170528094446	none	NA
ATP6V1G1	0.35952159832401437	2.4661053672360854e-26	772	25.607988371604193	none	NA
GTPBP1	0.15274061608929201	2.945897669223107e-26	773	25.53078234319047	none	NA
NLRP3	0.823254765186619	3.000683321343973e-26	774	25.52277983564807	none	NA
THBD	-0.5822245740400814	3.5659133552537956e-26	775	25.447829213542132	none	NA
FSCN1	0.5839533830727154	3.808860354180646e-26	776	25.419204949765025	none	NA
UBE2V1	0.21082310738209148	3.944786188490366e-26	777	25.403976531028764	none	NA
PGAP6	-0.25506041679009417	4.0663019128831235e-26	778	25.390800379207228	none	NA
GFOD1	-0.43540417374641754	4.39502744284289e-26	779	25.35703840881819	none	NA
PEAK1	-0.19335142565830563	4.6765621229066425e-26	780	25.330073292162915	none	NA
MT-ND2	0.4078456960385368	4.876468273132756e-26	781	25.31189459700919	none	NA
ABCA2	-0.18007482113900525	5.847594397596225e-26	782	25.233022758655324	none	NA
ATF4	0.13638041797789036	7.058408113174882e-26	783	25.151293234588156	none	NA
IL6ST	0.7763775025092715	8.65897875349537e-26	784	25.062533325982102	none	NA
RELL1	-0.6001100674224057	9.495484338789159e-26	785	25.02248287818354	none	NA
PLEKHB2	0.05130341543363171	9.808404498728214e-26	786	25.008401632146295	none	NA
IFI35	0.7500864111346994	1.0208908410986038e-25	787	24.991020692431153	none	NA
PHLDA1	-0.025906600175610677	1.1893046578320004e-25	788	24.92470688022813	none	NA
ACTN1	-0.4626664986338244	1.2722836752871574e-25	789	24.89541604523137	none	NA
PIP4K2B	-0.3596767511088142	1.4299209282933316e-25	790	24.84468797746874	none	NA
MARCHF3	0.43779686454610117	1.5340818791352307e-25	791	24.81415146000397	none	NA
AQP9	0.17669934375496174	1.5657588941573674e-25	792	24.805275112647575	none	NA
ATP5PO	0.36130688677251777	1.6482725970789938e-25	793	24.782970961560633	none	NA
ABTB1	-0.34683405003449985	2.093062405524267e-25	794	24.67921782279806	none	NA
CAMKK1	0.12313874851135993	2.1720347731829965e-25	795	24.663133226191565	none	NA
SYK	-0.07218418382753508	2.324866732332361e-25	796	24.63360193699832	none	NA
SLC35A5	0.1759032132857429	2.4010710726468165e-25	797	24.619594984465465	none	NA
NCAM1	-0.18349779958292808	2.5108537090098776e-25	798	24.600178590043175	none	NA
JAK2	0.4873143175689661	5.152087838178891e-25	799	24.288016741278835	none	NA
CERS6	0.03576218439893738	5.193838047634273e-25	800	24.284511596507897	none	NA
TRIM25	0.48885975212064525	5.241260578053085e-25	801	24.280564248082687	none	NA
BMF	0.18897195001711442	5.579937123345252e-25	802	24.25337069481476	none	NA
C5AR2	-0.8174139240016494	5.622264875099413e-25	803	24.250088697845566	none	NA
RAB11FIP5	-0.5532787350344185	5.815702430469354e-25	804	24.23539782293844	none	NA
PSMD11	0.31822870095478556	5.865979625719619e-25	805	24.231659449785898	none	NA
ADAM17	0.48446894133179985	8.541081600135887e-25	806	24.068487128933118	none	NA
IL17RA	-0.23672988628826783	9.186148338069158e-25	807	24.036866545867284	none	NA
PDSS1	0.8902836276629187	1.0238397526399132e-24	808	23.98976801210069	none	NA
CD63	0.2580412962056575	1.0781222975868141e-24	809	23.967331971844526	none	NA
CREB5	0.22916886999359795	1.2619680408485106e-24	810	23.898951643395282	none	NA
TBCEL	-0.13592903790834143	1.3970579743978917e-24	811	23.854785571381395	none	NA
OAT	0.2956075656847572	1.6401892496041556e-24	812	23.785106038954165	none	NA
LCP1	0.3028751250997055	2.034833967089408e-24	813	23.69147102138648	none	NA
INPP5A	-0.04244983890170178	2.482934740474342e-24	814	23.60503469495383	none	NA
HNMT	-0.12292212711527721	2.5545393887768024e-24	815	23.592687396486696	none	NA
SERPINB8	0.7632154211443782	2.5660437675868957e-24	816	23.59073594037755	none	NA
PGP	-0.6319297403798203	2.612551757553921e-24	817	23.5829350969393	none	NA
NXT1	0.5812374545531543	2.6523793622161013e-24	818	23.57636435993004	none	NA
TLE3	0.002583817522852232	3.0933840408336404e-24	819	23.509566159382132	none	NA
SNX10	0.4650655268263241	3.1605299284120884e-24	820	23.500240092796215	none	NA
PTGES	0.4126763761585821	3.163680556733939e-24	821	23.49980737455854	none	NA
TMEM165	0.3319223298059774	3.190270448978545e-24	822	23.49617249891135	none	NA
CCDC88C	-0.3903453001686717	3.288869268644307e-24	823	23.48295338922175	none	NA
VCL	-0.33223357040142565	3.738276343837463e-24	824	23.427328597508364	none	NA
KDM6B	0.42640308423181517	3.990537103681248e-24	825	23.39896864680286	none	NA
RMND5B	-0.3526655087489741	4.347641864362798e-24	826	23.36174623798431	none	NA
VAMP5	-0.29003225859551907	4.891971030088611e-24	827	23.31051612348978	none	NA
VAMP1	-0.45252378738549826	5.1065925499526216e-24	828	23.291868792695958	none	NA
UBA7	0.24229567760436393	5.132867103558214e-24	829	23.289639980028834	none	NA
TBP	0.16575571465094976	5.383657923329944e-24	830	23.268922542901816	none	NA
MBLAC2	-0.5703711081450819	5.750731241878755e-24	831	23.240276928506677	none	NA
YWHAE	0.3996626199277594	6.514431950689384e-24	832	23.18612344816885	none	NA
PARP14	0.9315583431717185	7.080871302939597e-24	833	23.14991329898021	none	NA
KLHDC4	0.01007326454663322	7.61190924723664e-24	834	23.118506398217296	none	NA
ADD3	-0.49533864735421185	7.810980670564056e-24	835	23.107294436919435	none	NA
IRAK4	0.14370065860273476	8.12560527507559e-24	836	23.090144278615593	none	NA
MAST3	-0.5220486502085955	8.514374517281654e-24	837	23.06984725065741	none	NA
HK3	-0.014701286603074777	1.0311421250511834e-23	838	22.98668147063164	none	NA
IL10RA	0.525940951040599	1.1439927052406406e-23	839	22.941576744847048	none	NA
HSDL1	-0.26125116240814755	1.209498736425003e-23	840	22.9173945810135	none	NA
NSMCE2	0.7160883979806232	1.254696097109638e-23	841	22.901461452932764	none	NA
VRK3	0.11465604463620589	1.3426579541090535e-23	842	22.872034610982052	none	NA
EIPR1	0.37183746531360035	1.4284987787396724e-23	843	22.845120126570595	none	NA
CYBB	0.540415606945553	1.5335618680691729e-23	844	22.814298698703958	none	NA
DAPP1	0.7879952957407662	1.5921668072489544e-23	845	22.798011434291332	none	NA
DTX3L	0.749787769419193	1.9828623214440628e-23	846	22.702707439659	none	NA
RELT	-0.14380779236795818	2.042417911021955e-23	847	22.68985538963355	none	NA
LMBR1L	-0.10981276652635684	2.2017108918869168e-23	848	22.65723970911603	none	NA
MPZL3	-0.7204163230898171	2.374904534408922e-23	849	22.624353843307624	none	NA
PTGER2	0.8157662890578542	2.414144369460215e-23	850	22.617236761999585	none	NA
STIM2	-0.2789837430136448	2.6045285973552786e-23	851	22.584270869713176	none	NA
ATP6V1A	0.2152460867302203	2.6942561254661845e-23	852	22.569561121089155	none	NA
ESD	0.4465016587001973	2.709322470498146e-23	853	22.567139301049075	none	NA
SLFN5	1.050960408435993	2.830704534883904e-23	854	22.54810545934071	none	NA
CSF1	0.7121397440826273	3.180707249090952e-23	855	22.49747630132808	none	NA
PPA1	0.741136822219421	3.5450032590534055e-23	856	22.450383361217654	none	NA
SQLE	0.28040355411813367	3.9927754637586765e-23	857	22.398725111942515	none	NA
KLHL36	-0.5360816474064273	4.504859043694403e-23	858	22.346318793475913	none	NA
PDCD10	0.47332528835445464	4.6057949294913534e-23	859	22.336695402666397	none	NA
SIK1	-0.801159975262844	4.8526656119650614e-23	860	22.31401963406732	none	NA
SMAD3	0.1921042899161504	4.86608242159133e-23	861	22.312820539273027	none	NA
ACADM	-0.08817893776077561	4.9381242309676354e-23	862	22.306437988493787	none	NA
INSR	-0.2791579159937914	5.028581528621364e-23	863	22.29855450424235	none	NA
SLC39A11	-0.38433276047598175	5.2371148117265463e-23	864	22.280907905084053	none	NA
CD44	0.7294105836448673	5.553792195467241e-23	865	22.255410374144684	none	NA
SLC9A3R1	-0.5538149635272189	5.588169991673202e-23	866	22.252730391154362	none	NA
VASP	0.10169566069149057	5.60364406126433e-23	867	22.25152945852869	none	NA
XKR8	-0.5085421180689151	5.772303371232012e-23	868	22.238650852043243	none	NA
THRA	-0.16945446975523493	6.182713373919238e-23	869	22.208820886609747	none	NA
MSN	0.21006404646815566	6.377862590234977e-23	870	22.195324841779414	none	NA
SEMA4A	0.13150342369637483	7.5023647049131e-23	871	22.124801827751092	none	NA
ZFP36L2	-0.9952914633294834	8.072203744522172e-23	872	22.09300788492712	none	NA
RNF31	0.28730187501295007	8.835769348908561e-23	873	22.05375562958237	none	NA
CCDC82	0.4372220110485464	9.513544279193486e-23	874	22.02165765612947	none	NA
ADAT1	0.29620871184046255	1.0098379155932207e-22	875	21.995748327219676	none	NA
GTPBP6	0.1801782868996225	1.092103305256425e-22	876	21.961736278498684	none	NA
ASF1B	0.21936461790106676	1.2565324684292815e-22	877	21.900826284884783	none	NA
MAFK	0.33112584601565287	1.2907760634158168e-22	878	21.88914909689597	none	NA
TANK	0.5121813437222579	1.3659237848430696e-22	879	21.86457353253261	none	NA
LAMTOR4	-0.4212208928700009	1.7972282183294286e-22	880	21.74539677115594	none	NA
CEBPA	-0.2299974339014775	1.8224338748397323e-22	881	21.73934822065784	none	NA
EXOC2	-0.11838924996458293	1.86993197895347e-22	882	21.728174191165348	none	NA
RAP1GAP2	-0.535823391066024	2.0822633275943516e-22	883	21.68146434951826	none	NA
TMEM59	-0.23774086871455496	2.19674171981152e-22	884	21.658221001911766	none	NA
EXOSC4	1.0224088785374519	2.240342268973073e-22	885	21.64968562712518	none	NA
PIM3	0.7620819461391118	2.3715341289502847e-22	886	21.62497062099814	none	NA
URGCP	0.8535736850374842	2.556462544339538e-22	887	21.59236056589689	none	NA
LBH	-0.4581045900448221	2.746731095064146e-22	888	21.56118385592206	none	NA
SMIM5	-0.3639014727479593	2.927020030930875e-22	889	21.533574305481146	none	NA
GPR157	-0.5950829834042727	3.035461873834165e-22	890	21.517775217604875	none	NA
PGM2	0.19236046114782338	3.1441543706874955e-22	891	21.502496139257342	none	NA
CHST15	-0.3118543316684547	3.422088396338935e-22	892	21.465708776341852	none	NA
ADCY7	-0.28877933995080163	3.6768535058366995e-22	893	21.434523673061285	none	NA
RASGRP2	-0.37575573623658487	4.718479849172222e-22	894	21.32619789531757	none	NA
SLC39A1	0.4588424979767115	4.81022926924253e-22	895	21.317834223419524	none	NA
VDAC2	-0.023822181763230827	5.354558450063551e-22	896	21.27127633633675	none	NA
ADAM10	0.07486401068786688	5.501419276607342e-22	897	21.259525255145117	none	NA
SPRING1	-0.2920555967267174	5.547507676709415e-22	898	21.255902088113487	none	NA
SYNE1	-0.014171466725026814	5.576826920488726e-22	899	21.253612833837845	none	NA
DMPK	-0.10323503083435145	5.69396419626679e-22	900	21.244585268030765	none	NA
PTGER4	-0.004128080014042754	5.8406481393513995e-22	901	21.233538956359336	none	NA
ABHD5	-0.16751355495577425	5.873638639164554e-22	902	21.231092775866383	none	NA
TOM1	0.2862537748986124	6.026403597043099e-22	903	21.219941786353466	none	NA
FLT1	0.7808455716601207	6.07728128151884e-22	904	21.216290662256526	none	NA
NFATC1	-0.4737805069002232	6.42522823570756e-22	905	21.19211144079856	none	NA
SQSTM1	0.5121405579955585	6.497081120711112e-22	906	21.187281710723123	none	NA
STING1	0.4805881785966833	7.285625027633387e-22	907	21.13753318453801	none	NA
EPSTI1	0.45016826291187095	7.9126696242749565e-22	908	21.10167696688334	none	NA
MYO9B	-0.27711477331579343	8.293383332298564e-22	909	21.08126826042806	none	NA
LRRC8D	-0.12940940432937467	8.75250524122324e-22	910	21.057867620496246	none	NA
MAP2K3	0.0076109734445844466	1.0420837729969338e-21	911	20.9820973667487	none	NA
CBX8	-0.8961939772571252	1.120928888603516e-21	912	20.950421938044354	none	NA
NIBAN1	0.047722868444166844	1.1597102726564433e-21	913	20.935650495861672	none	NA
NEDD9	-0.010767367756101267	1.1876797272449482e-21	914	20.925300656528716	none	NA
DDIT4	0.5689052678530278	1.2717011759900446e-21	915	20.89561492710344	none	NA
MAPK7	-0.12243971817443093	1.3047682772262453e-21	916	20.884466610822066	none	NA
HK2	0.04716478949269608	1.3387065555915727e-21	917	20.873314609884083	none	NA
DOCK5	-0.283442112219731	1.3766182851184901e-21	918	20.861186466168803	none	NA
TENT5C	0.15121375352603306	1.3922638020977532e-21	919	20.856278468072656	none	NA
DUS2	0.03933093131628839	1.492048207944911e-21	920	20.82621714462057	none	NA
IQGAP2	-0.39942086681334027	1.5594325002381485e-21	921	20.80703341886037	none	NA
RNF213	0.6923578395510197	1.6943674420076302e-21	922	20.770992402309936	none	NA
SLC43A3	0.9074763695318583	1.7148784275605177e-21	923	20.765766662857992	none	NA
FANCA	-0.1450478539477008	1.9390925906547e-21	924	20.712401453092333	none	NA
ANKLE1	0.3521748343396874	2.0543635228346646e-21	925	20.687322704851635	none	NA
DCAF12	-0.2890218520992262	2.2274894192435096e-21	926	20.652184350220413	none	NA
LNPEP	0.2672719604554452	2.2733059218656022e-21	927	20.643342116743952	none	NA
RLF	0.10585919082748005	2.2910164821148838e-21	928	20.63997178638206	none	NA
SEPTIN1	-0.17671425434378782	2.3219177321091025e-21	929	20.634153171817083	none	NA
WTAP	0.3932289493061695	2.3939593041439564e-21	930	20.620883236609615	none	NA
PRMT5	0.2549355891299766	2.625976106852812e-21	931	20.580709229773266	none	NA
F2RL1	-0.20876740718943246	2.637565269966549e-21	932	20.578796784382188	none	NA
MT-CYB	0.2862488061264453	2.7560298440884834e-21	933	20.559716083915077	none	NA
MIDEAS	-0.5938143802147154	3.003108141678692e-21	934	20.52242902861064	none	NA
VPS9D1	0.21025398244698343	3.0319000490665456e-21	935	20.518285119944455	none	NA
H1-2	-0.5971774325471607	3.0340044171137167e-21	936	20.517983791272847	none	NA
CLINT1	-0.2339836259144953	3.066013992028362e-21	937	20.51342586753551	none	NA
ASB7	-0.37370147451524666	3.619377000483599e-21	938	20.441366177681452	none	NA
ZYX	0.02183835236719181	3.657869808789951e-21	939	20.436771756030275	none	NA
SELENOH	0.23830823459183803	4.083938133059105e-21	940	20.38892084559457	none	NA
ANKRD44	-0.29377424331991897	4.2037427137891394e-21	941	20.37636387242519	none	NA
HACD4	-0.40434558244548574	4.624607761117053e-21	942	20.334925096310094	none	NA
OAS3	0.9145502638969507	5.0977077268616046e-21	943	20.292625068091926	none	NA
TMEM131L	-0.1910647748733205	5.389257971062221e-21	944	20.26847102725435	none	NA
AMFR	-0.3392455609067452	5.894491929959322e-21	945	20.229553622549258	none	NA
CGAS	0.7626399870246403	5.915641370959134e-21	946	20.227998162486927	none	NA
DAP	0.06252265932016896	6.048982512655881e-21	947	20.218317671017203	none	NA
PARVG	-0.1978741886925572	6.062205052842106e-21	948	20.217369377798203	none	NA
MRTFA	-0.559199431498862	6.692937820383676e-21	949	20.174383209717806	none	NA
WDFY3	0.2737203697456448	6.7466388255960085e-21	950	20.170912538732974	none	NA
PREX1	-0.4484042882784905	7.046111994861042e-21	951	20.152050458179527	none	NA
ACAP3	-0.5125059931868344	7.220139811936764e-21	952	20.14145439260145	none	NA
PSTPIP2	0.2733767988351627	7.699148614838534e-21	953	20.113557297206835	none	NA
TIAM1	-0.1544976587527305	7.699148614838534e-21	954	20.113557297206835	none	NA
TP53INP1	-0.2414565966041304	8.846076412217481e-21	955	20.053249313523835	none	NA
CBL	-0.19277176962707768	8.925264195554297e-21	956	20.0493789195325	none	NA
BACE1	-0.01981768182098921	9.40112217852858e-21	957	20.026820303117905	none	NA
TRA2B	0.4727379079221153	9.977683556190473e-21	958	20.000970273896495	none	NA
TRA2A	0.32205884700410226	1.0005902001284281e-20	959	19.9997437549515	none	NA
AOAH	0.2330465141603	1.1170503851815793e-20	960	19.951927237347398	none	NA
CMTR1	0.19544636980962363	1.2236998907692588e-20	961	19.912325078729534	none	NA
PNPLA1	0.764478770729426	1.3417984308397684e-20	962	19.87231272034361	none	NA
HS3ST3B1	0.540807159158259	1.4536865342205857e-20	963	19.837529232496998	none	NA
FAM20C	0.2144610097312212	1.5061195950911744e-20	964	19.822140541132697	none	NA
LRRK1	-0.024967046841013085	1.5591661709139878e-20	965	19.807107596635923	none	NA
AHCTF1	-0.0034171285233001816	1.6585236171115927e-20	966	19.780278339816363	none	NA
ABCC5	-0.38784372693018626	1.75006449897401e-20	967	19.75694594500953	none	NA
RILPL1	0.27019671700064907	1.8348980507193282e-20	968	19.736388060698008	none	NA
RBM47	0.09341952366944693	1.8569266170814084e-20	969	19.731205258579188	none	NA
CORO7	-0.18331499056432474	1.9350623332703278e-20	970	19.71330504069193	none	NA
SLC43A2	-0.07430560088280543	1.9460549933241237e-20	971	19.71084489122093	none	NA
PDZD8	-0.34943508304946747	2.0288834291818607e-20	972	19.69274290492201	none	NA
LGALS3BP	0.9379269903225534	2.100482597232738e-20	973	19.677680912296474	none	NA
LRP10	0.1140125808321028	2.1012587143737122e-20	974	19.677520472435724	none	NA
NOC4L	0.5441571731978433	2.114265595148384e-20	975	19.674840457301954	none	NA
RTN4	0.21484667499917554	2.114265595148384e-20	976	19.674840457301954	none	NA
SLC9A8	0.4945105070135296	2.153839095611212e-20	977	19.66678674416632	none	NA
SEC22C	-0.28455512455325155	2.2201986342313845e-20	978	19.653608168841465	none	NA
ZMPSTE24	-0.16500950810281675	2.3812723558375548e-20	979	19.62319092972201	none	NA
DYM	-0.14984679269309076	2.3994107341586973e-20	980	19.619895402590668	none	NA
LDLR	0.6013655298011661	2.458133094437617e-20	981	19.609394606146488	none	NA
SAMD14	0.6963260767418354	2.6401995380083248e-20	982	19.57836324927366	none	NA
MCM5	-0.18977049287467043	2.985793813444243e-20	983	19.524940186153916	none	NA
PACS2	-0.3304023536416722	3.098527058987761e-20	984	19.50884470686697	none	NA
PBXIP1	-0.5633940070095281	3.1348439073233904e-20	985	19.503784079036077	none	NA
ILRUN	0.09028805324424619	3.3369012295498056e-20	986	19.47665664803395	none	NA
DGKZ	-0.5114336446217222	3.747412167890371e-20	987	19.42626853738497	none	NA
RASSF4	0.7129829873008307	4.0952360763140335e-20	988	19.387721057594582	none	NA
TMEM106A	0.6939433137964726	4.181191058975503e-20	989	19.378699986966936	none	NA
EGR1	0.9203497222799434	4.246961494101938e-20	990	19.371921676606416	none	NA
TAP1	0.634496634051681	5.027666325789497e-20	991	19.29863355311755	none	NA
FASN	0.6271761460353017	5.365282826826592e-20	992	19.270407379589432	none	NA
TLCD3A	0.44493313588620265	5.616553292068659e-20	993	19.250530116003567	none	NA
SLC27A4	-0.33354154838575195	6.010552751746966e-20	994	19.221085586899925	none	NA
SHPRH	-0.2808108666167125	6.043796521274137e-20	995	19.218690165639334	none	NA
DNM1L	0.446561676176959	6.158729500536866e-20	996	19.21050887027312	none	NA
FHL3	-0.24408070383321592	6.315501193187623e-20	997	19.199592178473868	none	NA
CPEB4	0.2732697852816725	6.350775722899895e-20	998	19.197173224062507	none	NA
PLCL2	-0.31971407898634857	6.495532315691061e-20	999	19.187385252243885	none	NA
FGD3	-0.40531620201229385	6.689192856251954e-20	1000	19.17462628271404	none	NA
JDP2	-0.522503056945283	6.830884354855103e-20	1001	19.16552306709872	none	NA
PADI4	-0.37628383177587	7.760772086835148e-20	1002	19.110095070446445	none	NA
TARS1	0.6515643792461847	9.076242139823484e-20	1003	19.042093926340822	none	NA
NR4A3	0.7346377917511888	9.401536594257691e-20	1004	19.02680115918017	none	NA
HAAO	-0.4066046402631469	9.778390479297648e-20	1005	19.009732624096294	none	NA
MARCHF8	-0.304555094964909	9.939183092825971e-20	1006	19.002649309049087	none	NA
HSP90AB1	0.5886473240100968	1.0577442088214115e-19	1007	18.97561934376437	none	NA
AFDN	-0.6774677165190949	1.0729079822447225e-19	1008	18.969437523623057	none	NA
KIAA0895	-0.33765398089229204	1.09758386197734e-19	1009	18.959562287119937	none	NA
RNF38	-0.03348442876108421	1.137114642217005e-19	1010	18.94419574817739	none	NA
ADPRH	0.5405371721065938	1.1375048267768716e-19	1011	18.944046751824157	none	NA
KLF10	0.7500210917268947	1.1382162042769246e-19	1012	18.94377523582666	none	NA
TMEM216	-0.3682773322762445	1.2367891189892363e-19	1013	18.90770434424053	none	NA
TIPARP	0.559747838284868	1.3109692511827041e-19	1014	18.88240749457863	none	NA
CD164	0.2788536946258536	1.3361338338360454e-19	1015	18.874150038577966	none	NA
CHST13	-0.6578485870354088	1.3398177123442462e-19	1016	18.8729542851488	none	NA
SLC22A4	-0.2602165303280859	1.3474172350497494e-19	1017	18.87049790181106	none	NA
CEP63	-0.013081986864738797	1.4721527738065643e-19	1018	18.832047118409967	none	NA
MCTP2	0.09020497560862167	1.483208271024823e-19	1019	18.82879786137486	none	NA
KCNAB2	-0.3007332807976136	1.494886162976385e-19	1020	18.8253918780242	none	NA
TOR3A	0.5241275345769945	1.5109377749778665e-19	1021	18.820753420862964	none	NA
UPB1	0.7646026427221916	1.5109377749778665e-19	1022	18.820753420862964	none	NA
ATF5	0.348113469637463	1.6550809869408524e-19	1023	18.7811807503348	none	NA
DOCK8	-0.2617307157770908	1.663982224390399e-19	1024	18.778851317402506	none	NA
AHI1	0.40583012025640053	1.9218539500683525e-19	1025	18.71627961931547	none	NA
NCOA1	-0.1826946095195355	2.2986210641018623e-19	1026	18.638532617827618	none	NA
PDE12	0.29558952078085315	3.047342996004541e-19	1027	18.516078660680986	none	NA
LTF	-0.3701279828208346	3.245470892059324e-19	1028	18.488722281610567	none	NA
MIDN	-0.06919620171763949	3.258008705020305e-19	1029	18.48704775964162	none	NA
ZDHHC19	0.4457699038210989	3.258008705020305e-19	1030	18.48704775964162	none	NA
FAM241A	0.6226112912650262	3.4925290885986274e-19	1031	18.456859968044057	none	NA
NKIRAS1	0.49491137462741774	3.4925290885986274e-19	1032	18.456859968044057	none	NA
NLRC5	0.7646795359855245	3.4925290885986274e-19	1033	18.456859968044057	none	NA
CEMIP2	0.29303564053913367	3.8106876419057103e-19	1034	18.418996648434955	none	NA
ZDHHC9	-0.4610961294723428	4.0104201555070417e-19	1035	18.39681012571909	none	NA
DCLRE1B	-0.16176794272658349	4.012098975130251e-19	1036	18.396628361837383	none	NA
SMPDL3A	0.40494336858579205	4.158921429841977e-19	1037	18.381019284229534	none	NA
ZNF398	-0.5790463357997033	4.34668655003031e-19	1038	18.36184167669446	none	NA
RHOC	0.2858524458401292	4.40511471550356e-19	1039	18.35604277745364	none	NA
MPP1	0.2578470118718718	4.431728445143859e-19	1040	18.353426858926902	none	NA
SREBF1	0.12340381215297304	4.497223492073632e-19	1041	18.34705552938502	none	NA
OGFRL1	-0.08821347348586166	4.849134360580912e-19	1042	18.314335782217647	none	NA
GRK5	-0.41861744113887206	5.205095500431858e-19	1043	18.283571297867166	none	NA
AGPAT4	-0.032783530085175656	5.341316189837564e-19	1044	18.272351712344072	none	NA
DTX4	-0.07089642090788052	5.364050719350412e-19	1045	18.27050712436446	none	NA
RGS2	-0.7319831018256147	5.520940828233882e-19	1046	18.257986907471203	none	NA
USP5	-0.09326813188398865	5.708957164090644e-19	1047	18.24344321561459	none	NA
MCM4	0.220762561763404	5.949223783640678e-19	1048	18.22553969451891	none	NA
ITPRIP	-0.36457672198081487	6.027044540992716e-19	1049	18.219895599002328	none	NA
BCL9L	0.31163094347381787	6.330500824033652e-19	1050	18.198561930344372	none	NA
BTBD19	0.4295144637802939	7.308768598846965e-19	1051	18.136155787990806	none	NA
ICA1	-0.5480720371367335	7.593935006388376e-19	1052	18.11953312414219	none	NA
IFRD1	-0.43496287987911386	7.915719282837046e-19	1053	18.101509615688045	none	NA
DHX58	0.627202416073374	8.296514880147157e-19	1054	18.0811043035491	none	NA
NUCB2	0.24520269934186467	8.629312453547732e-19	1055	18.064023805620298	none	NA
MARCKSL1	0.1744440726184182	9.234525740318034e-19	1056	18.034585403813534	none	NA
IL15	0.03898835351938772	9.486277515192841e-19	1057	18.022904174481326	none	NA
RUNX2	-0.4814203537432313	9.561419146772788e-19	1058	18.019477643093023	none	NA
DOK3	-0.36364395421887225	9.936398618095897e-19	1059	18.002770994244095	none	NA
MEGF9	-0.21890845910902634	1.0327620688797141e-18	1060	17.98599972114708	none	NA
TRPS1	0.32873320511800136	1.0718095643869815e-18	1061	17.969882371810083	none	NA
SLC49A3	0.54611364335265	1.1249580846863614e-18	1062	17.948863658822436	none	NA
LTA4H	-0.08067168062765265	1.1556390093013806e-18	1063	17.93717780670462	none	NA
SHMT2	0.4157753377730708	1.196346601647753e-18	1064	17.922142979732385	none	NA
ETS1	-0.43190164095637557	1.2040377105025709e-18	1065	17.919359910747048	none	NA
MYO1D	-0.20379649508900546	1.2150833132804465e-18	1066	17.915393943252916	none	NA
C19orf38	-0.26479907009156983	1.2486357356477606e-18	1067	17.903564239825567	none	NA
SESN2	-0.3946961626267422	1.2540487690969604e-18	1068	17.9016855737622	none	NA
ATG7	0.5509889206041848	1.2772867333452984e-18	1069	17.89371159864001	none	NA
ZBTB39	-0.29651324030757525	1.3111031177899678e-18	1070	17.882363149861387	none	NA
OAZ1	-0.2736556106741571	1.3962128413123167e-18	1071	17.855048371998276	none	NA
ST8SIA4	-0.19180517911462816	1.5175211488249979e-18	1072	17.818865247696532	none	NA
TRPV2	0.03312444448404978	1.6083401911771916e-18	1073	17.79362208523629	none	NA
GBA2	-0.429835941091532	1.7143882029464818e-18	1074	17.765890830424507	none	NA
SRSF3	0.4976351728140445	1.8501191006073816e-18	1075	17.732800313179872	none	NA
PSMD12	0.2758866443859342	1.8592796365669484e-18	1076	17.730655287213125	none	NA
GALNT7	0.19126235216053222	1.879067622302342e-18	1077	17.726057590594355	none	NA
MAPKAPK3	-0.3798625589124446	1.8956350146392034e-18	1078	17.722245277961587	none	NA
NDST1	-0.47209941015728507	1.923999696080935e-18	1079	17.715795000900275	none	NA
CORO1A	-0.4201321381691162	1.926586628892661e-18	1080	17.715211458177482	none	NA
LMO4	-0.375711942045709	1.9386532546983054e-18	1081	17.712499861389315	none	NA
NRG1	0.5571438895686885	1.9756722896897394e-18	1082	17.704285091419695	none	NA
CTSD	0.29722444792075103	2.004417318844302e-18	1083	17.69801185346198	none	NA
NCEH1	-0.09439155723360361	2.0198914630045015e-18	1084	17.69467196633785	none	NA
UBTD1	-0.12843299762169058	2.0260622527867897e-18	1085	17.693347214638905	none	NA
FKBP5	0.07650548448555529	2.0844870527917198e-18	1086	17.681000798028006	none	NA
ERO1A	-0.2767415983615356	2.3311337545258044e-18	1087	17.632432807051728	none	NA
MFSD14B	-0.06844189925075105	2.3631689787888437e-18	1088	17.626505222958517	none	NA
LIMA1	-0.21904436932386404	2.689129307988733e-18	1089	17.570388314029667	none	NA
ATXN10	-0.15673796123172262	3.0766853910587162e-18	1090	17.51191691061399	none	NA
FHIP2A	-0.25100066439151403	3.1733762738624284e-18	1091	17.49847842964128	none	NA
USB1	0.5576853151002417	3.1733762738624284e-18	1092	17.49847842964128	none	NA
SGPL1	0.15518528312195093	3.288739000376098e-18	1093	17.482970591459324	none	NA
CARD6	0.06726720777426072	3.495400318594734e-18	1094	17.456503078516103	none	NA
SLC16A14	-0.6909867289497775	4.04573195923661e-18	1095	17.393002893804606	none	NA
SNRPD3	0.09324074559272719	4.563447098905256e-18	1096	17.340706979600082	none	NA
CHD7	-0.15319276291386008	4.8824377941484696e-18	1097	17.31136328123625	none	NA
CLEC5A	0.7054150687464965	5.419074384823117e-18	1098	17.266074887611616	none	NA
MCF2L	-0.24460724894444624	5.578753997573874e-18	1099	17.25346278894843	none	NA
NADK	-0.13530772465408147	5.99344446159036e-18	1100	17.22232351471822	none	NA
ELMO1	-0.1827807155232654	6.078062129115483e-18	1101	17.216234864934897	none	NA
ATP13A2	-0.011178713956833721	6.14006563910108e-18	1102	17.211826986098732	none	NA
CLIC1	0.30077680840591536	6.184813069192059e-18	1103	17.208673422024386	none	NA
PTPN12	0.17072011891241784	6.509128493872675e-18	1104	17.186477155155142	none	NA
CYBC1	0.13016654390227378	6.932187231486826e-18	1105	17.159129715937425	none	NA
TMEM205	0.2721244369404545	7.039002203930127e-18	1106	17.152488898817985	none	NA
ITPRIPL2	-0.15180509123946606	7.836921247943427e-18	1107	17.105854517370837	none	NA
NHP2	0.3788363354585645	7.958599186727107e-18	1108	17.099163366811506	none	NA
CNR2	-0.13567515447746814	8.004510054411338e-18	1109	17.09666524552825	none	NA
RNF114	0.21068746175210595	8.137270820917986e-18	1110	17.089521229773954	none	NA
HECA	-0.23923042749961698	8.314187224700823e-18	1111	17.080180199971863	none	NA
GNA15	0.3040772417894923	8.432975865906839e-18	1112	17.07401914256611	none	NA
NINJ1	-0.20024294544167154	8.964080579650658e-18	1113	17.04749424817219	none	NA
STAB1	-0.29826741807938056	9.343316787525421e-18	1114	17.029498926038162	none	NA
PTPRJ	0.19743996064505182	9.531146077791508e-18	1115	17.0208548742479	none	NA
EPS8	0.4015484795355855	1.0210961048954144e-17	1116	16.9909333804777	none	NA
ITGA5	0.22365200660216794	1.0296883715500021e-17	1117	16.987294191793694	none	NA
ADRB2	-0.2667918773572529	1.1010145203059437e-17	1118	16.958206953464973	none	NA
NCBP1	0.02505800315876359	1.1041332889521032e-17	1119	16.95697849620621	none	NA
ACAD8	-0.30650799938017037	1.1447061627921134e-17	1120	16.94130597904903	none	NA
FPR1	0.44906053788614037	1.4066694760074304e-17	1121	16.851807936402558	none	NA
ABRAXAS2	0.126122381881046	1.5004920817443655e-17	1122	16.823766292051058	none	NA
MAML2	0.6303989185904904	1.5275958823311718e-17	1123	16.81599152094762	none	NA
GALC	0.1314464955534394	1.6675217316774213e-17	1124	16.777928497509713	none	NA
TMEM123	0.03589816957897172	1.675675166502209e-17	1125	16.77581016653417	none	NA
ZDHHC21	0.5130676265655604	1.8004203101647863e-17	1126	16.74462609652075	none	NA
ZNF746	-0.3825623469368853	1.834691788118369e-17	1127	16.736436882889834	none	NA
MICAL1	-0.2837721945415623	1.8848594703745118e-17	1128	16.72472102398126	none	NA
SERP1	-0.07291731827749982	1.9218451892089232e-17	1129	16.716281599071305	none	NA
BCORL1	-0.18599060460354477	2.1692092558591214e-17	1130	16.66369855112946	none	NA
TMEM231	0.6848118730172624	2.296426626668038e-17	1131	16.63894742620611	none	NA
ABHD11	0.08154552690845061	2.6627718376448143e-17	1132	16.57466604493808	none	NA
STAT1	0.5359426649272099	2.7938250694437205e-17	1133	16.55380078997333	none	NA
DDX5	0.30216808620476615	2.910576447637306e-17	1134	16.536020989283752	none	NA
SEPHS2	-0.06266917870442794	2.911186687627444e-17	1135	16.535929943373716	none	NA
TUBA8	0.3340940709303731	3.076637447321828e-17	1136	16.51192367824212	none	NA
TRAPPC14	-0.5203706873483711	3.122458558142577e-17	1137	16.505503316953646	none	NA
MPST	-0.1750710509789988	3.2239912281035156e-17	1138	16.491606148502004	none	NA
EYA3	0.31290924219032346	3.2263487653458745e-17	1139	16.491288687573782	none	NA
GOSR1	0.44076665186836883	3.6070697413446537e-17	1140	16.44284546067905	none	NA
ATF6	0.2992920773471058	3.746232269279414e-17	1141	16.42640529953441	none	NA
DAPK2	-0.5747105417874558	3.808669623420084e-17	1142	16.41922669784271	none	NA
OSBPL2	-0.3163769851869799	3.975409310508309e-17	1143	16.4006181494871	none	NA
PSTPIP1	-0.3848724363085081	4.2922946645171134e-17	1144	16.367310471519435	none	NA
PPP3CA	-0.2272065488199925	4.779762018876877e-17	1145	16.32059372607857	none	NA
MRPL24	0.875327875485853	4.792037639001052e-17	1146	16.31947977944465	none	NA
ARHGDIB	-0.09114620049918606	4.795857149302284e-17	1147	16.319133761393395	none	NA
SAMHD1	0.35419636473023003	4.8543676419945876e-17	1148	16.313867335782543	none	NA
TEC	0.025639265844393605	5.146549906803659e-17	1149	16.288483811454288	none	NA
ARHGEF6	0.017562498466988766	5.19436646932124e-17	1150	16.284467413584352	none	NA
ITSN1	0.411063062738354	5.677875589111648e-17	1151	16.245814127758425	none	NA
IL18RAP	0.16689504531230934	5.780978624145883e-17	1152	16.237998636477272	none	NA
ARHGAP9	-0.43795485449031396	5.809335332726941e-17	1153	16.235873553985186	none	NA
NCOR1	-0.25727895761646197	6.268550682761608e-17	1154	16.202832858409657	none	NA
ACAP1	-0.33857937948253153	6.691726072752922e-17	1155	16.174461845283872	none	NA
RSRP1	-0.215969181672006	6.920777167507967e-17	1156	16.159845133778983	none	NA
HELB	1.0725565638207473	7.122836300553286e-17	1157	16.14734703664425	none	NA
HNRNPA2B1	0.4497600218320946	7.76450027054419e-17	1158	16.109886490576642	none	NA
ALCAM	-0.12756082569065466	7.829996477551836e-17	1159	16.10623843331628	none	NA
PALLD	1.0142853976125252	8.327875586154288e-17	1160	16.079465771567918	none	NA
ZSWIM4	0.17299108781906875	8.424624036690401e-17	1161	16.074449471160957	none	NA
IFT57	0.5005024348985638	8.605135963138167e-17	1162	16.065242263328965	none	NA
PDE3B	-0.2555823259886605	8.818602026336152e-17	1163	16.0546002561798	none	NA
IER5L	-0.22763510722982372	8.827652761287582e-17	1164	16.054154758295002	none	NA
NMI	0.6011452184145042	8.846648719112293e-17	1165	16.053221217261147	none	NA
F5	0.007611328244715291	8.91572658896759e-17	1166	16.049843258128465	none	NA
CCNJ	0.3147653790137879	9.192466276472672e-17	1167	16.036567954711067	none	NA
STK39	-0.05815533298361564	9.441954924393879e-17	1168	16.024938077208486	none	NA
PRDX5	-0.04946767136475676	9.684601511983781e-17	1169	16.01391824430026	none	NA
MLLT6	0.93486983762293	9.815683222925891e-17	1170	16.00807946584291	none	NA
UBE2V2	0.38529420477516574	9.842242183429236e-17	1171	16.006905952690186	none	NA
KICS2	-0.12701018045243456	9.926589098870424e-17	1172	16.003199954929848	none	NA
GIGYF1	-0.5032340963567696	1.0811372914129102e-16	1173	15.966119152376887	none	NA
PDK3	0.02482115162911583	1.0932005531219259e-16	1174	15.961300157241233	none	NA
TTYH3	-0.20518264918390763	1.1741472327303782e-16	1175	15.930277441118088	none	NA
NGDN	0.21934666152984258	1.2363806130767224e-16	1176	15.907847813459762	none	NA
SFT2D2	-0.06882218990228109	1.2795043588164513e-16	1177	15.89295823028738	none	NA
SKI	-0.5741063817984879	1.281131521935154e-16	1178	15.8924062829652	none	NA
MMD	-0.42626823084376436	1.3093631438476562e-16	1179	15.882939887828915	none	NA
NOTCH2	0.12532369781058544	1.3213504028903032e-16	1180	15.878981998538222	none	NA
ARPC5	-0.1163666802583122	1.3388262414945997e-16	1181	15.873275783896712	none	NA
SPINT1	0.011161373112574178	1.3808450074532734e-16	1182	15.859855065943721	none	NA
NECAP1	0.30000487663669456	1.3906876089056572e-16	1183	15.856770414914582	none	NA
CPED1	0.6116228180635849	1.3913697738720779e-16	1184	15.856557435492636	none	NA
COP1	-0.2876091894958589	1.473216632605769e-16	1185	15.831733386607697	none	NA
FNBP1	-0.06563566128605601	1.5408612707381347e-16	1186	15.812236460609977	none	NA
CCPG1	-0.4642691005790513	1.585930982669466e-16	1187	15.799715716449692	none	NA
SPHK1	1.45951607194197	1.6057142378940065e-16	1188	15.794331741715075	none	NA
MAP2K4	-0.12307433947293055	1.6422028621103595e-16	1189	15.784573195296202	none	NA
HLCS	-0.3463402525145879	1.8097406556730226e-16	1190	15.742383657108753	none	NA
STK4	0.12574849004773955	1.8426629370952519e-16	1191	15.73455409936976	none	NA
EIF4A2	0.15410211761057108	1.8513341757588387e-16	1192	15.732515181685331	none	NA
ANKRD49	0.31922242194556416	1.9870247842846358e-16	1193	15.701796715874117	none	NA
LENG9	0.6394146890377751	2.088349147053052e-16	1194	15.68019689074534	none	NA
ZYG11B	-0.4330394949555602	2.089312637429137e-16	1195	15.679996568851081	none	NA
NCOA7	0.6680815738822852	2.152371255379829e-16	1196	15.667082816529504	none	NA
DYNLT3	0.3468369546820701	2.1919256267581767e-16	1197	15.65917418578826	none	NA
IL6R	-0.3236063671922622	2.3269954780078803e-16	1198	15.633204460666056	none	NA
ITGB8	1.7786829829404684	2.362575188580002e-16	1199	15.62661436124588	none	NA
NUPR1	0.6246049938199113	2.473970801926145e-16	1200	15.606605430267603	none	NA
PARP8	-0.16201854368265095	2.7286176042663796e-16	1201	15.564057323250362	none	NA
REPIN1	0.6272183779155149	3.1157998774456323e-16	1202	15.50643044410349	none	NA
AGRN	0.3046383361155531	3.1428144880262583e-16	1203	15.50268125347313	none	NA
CARHSP1	-0.23472464824086642	3.1607483182623804e-16	1204	15.500210084464602	none	NA
WDFY1	-0.13635381680052316	3.179456143351107e-16	1205	15.497647161192074	none	NA
PPT1	-0.03428710817761527	3.2266832170527182e-16	1206	15.491243669811196	none	NA
HOMER1	0.12818822936695104	3.2947502183798826e-16	1207	15.482177504557434	none	NA
SLC66A2	-0.2981706660995166	3.294880018386948e-16	1208	15.482160395425419	none	NA
CDK5RAP2	0.5259051944110843	3.364887208245584e-16	1209	15.473029488841945	none	NA
SCP2	-0.15704648522308665	3.419433156118575e-16	1210	15.466045881538378	none	NA
PIGA	0.7009817415371331	3.5696547620463605e-16	1211	15.447373784500812	none	NA
IVNS1ABP	0.45600788364152905	3.694102560236341e-16	1212	15.432491051308773	none	NA
ARFGEF2	-0.2666116747678823	4.141993769619572e-16	1213	15.382790558707143	none	NA
MPZL1	-0.6560095385809597	4.3522057896949024e-16	1214	15.361290577644452	none	NA
PITRM1	0.5527975103164599	4.411148850017715e-16	1215	15.355448287120566	none	NA
ZMIZ1	-0.20129154084181905	4.524934538588998e-16	1216	15.34438769927319	none	NA
VPS54	0.019752232180739664	4.625242249027015e-16	1217	15.334865515971329	none	NA
SETD1B	-0.46388454929267653	5.169754502758993e-16	1218	15.286530079851618	none	NA
TSC22D1	0.727184312716667	5.169754502758993e-16	1219	15.286530079851618	none	NA
BRAF	-0.150069001390059	5.449838475433445e-16	1220	15.263616369332071	none	NA
MTURN	-0.5517559071103185	5.481679654551111e-16	1221	15.261086347914695	none	NA
RGS3	-0.02253886587410341	5.54023238154016e-16	1222	15.2564720186824	none	NA
KIF3B	0.03197264661325546	5.6016104008725e-16	1223	15.251687100195626	none	NA
AMACR	-0.2213680229039794	5.834500714190837e-16	1224	15.233996302660502	none	NA
LPCAT2	-0.07404718302371326	6.270972992900813e-16	1225	15.20266506958973	none	NA
TMEM67	0.42982588726147763	6.562606518031663e-16	1226	15.182923634470871	none	NA
ABCC1	0.5352331050593626	7.554970836535781e-16	1227	15.121767207771816	none	NA
NFKBIB	0.6155564458552907	7.720921893877741e-16	1228	15.112330840918105	none	NA
RAB44	-0.06248346706546651	7.847931905483443e-16	1229	15.105244773874933	none	NA
SAMD9L	0.5518917563949951	8.187542593209406e-16	1230	15.086846427708839	none	NA
LCP2	0.6520895812408994	8.25806991995019e-16	1231	15.083121444333685	none	NA
ACAD11	-0.2721357948479378	8.668923696408551e-16	1232	15.062034819677981	none	NA
KLF2	0.09669787502194493	8.947427359403225e-16	1233	15.048301818787458	none	NA
KIAA0040	0.158320683784029	9.570505648661117e-16	1234	15.019065116076655	none	NA
SHISA5	0.2205486915141852	9.719130957123517e-16	1235	15.012372566081847	none	NA
RNF4	0.20088436333136128	1.0104281847479515e-15	1236	14.995494548131871	none	NA
NSD3	-0.04932475295543541	1.2076665037424127e-15	1237	14.918052979275059	none	NA
PTPRC	0.04062067644279327	1.2145048778033786e-15	1238	14.915600736602912	none	NA
CNST	-0.26531066693737654	1.2340755860707165e-15	1239	14.908658239323767	none	NA
COPS4	0.41117698201306735	1.2917879992586883e-15	1240	14.88880875438022	none	NA
IFI44	1.0980400400160524	1.3354583319723742e-15	1241	14.874369657980893	none	NA
RASSF2	-0.23910264823997135	1.3383082295358113e-15	1242	14.873443851463362	none	NA
TMEM138	0.4854738520168082	1.5965029350532046e-15	1243	14.796830278705345	none	NA
AIM2	0.5932009096078196	1.6003560546152912e-15	1244	14.795783382749251	none	NA
SH3BP1	-0.2467745398528409	1.6003560546152912e-15	1245	14.795783382749251	none	NA
CCND3	-0.1099952642528623	1.688103393274721e-15	1246	14.772600957145475	none	NA
PNKP	-0.4247088271047454	1.90922884763987e-15	1247	14.719142012250398	none	NA
C2orf68	-0.38309746719567767	1.917275292533706e-15	1248	14.717315524344421	none	NA
MLST8	-0.27383099838436287	2.0109374248296742e-15	1249	14.696601443313748	none	NA
C3AR1	0.848534429610828	2.073234464207519e-15	1250	14.683351580321247	none	NA
FURIN	0.14920956189256526	2.0736882094994097e-15	1251	14.683256541617732	none	NA
ENTPD5	-0.2645053429534409	2.074399573577328e-15	1252	14.683107585514174	none	NA
VSIG10L	0.07377672646252673	2.2300160759827466e-15	1253	14.651692006151197	none	NA
ADAR	0.47210360649498573	2.3860402232057836e-15	1254	14.622322239387776	none	NA
SNRPA	0.3259275465042957	2.5123382959768398e-15	1255	14.59992188158139	none	NA
TPT1	0.2520341073026996	2.523587407826915e-15	1256	14.597981648299232	none	NA
TTC39C	0.29041532004368725	2.56077597200792e-15	1257	14.59162841386913	none	NA
NUP107	0.26437581500119783	2.5681147569737988e-15	1258	14.590385573591135	none	NA
UBE2E1	0.5709983051687894	2.6057470436572123e-15	1259	14.5840677462888	none	NA
CCDC86	0.3825262188123256	2.6690122987725253e-15	1260	14.57364942498479	none	NA
MRPL42	0.40040788145566314	2.7001381809818893e-15	1261	14.568614010025325	none	NA
SLC39A8	1.031878492381152	2.7072573710454078e-15	1262	14.567470455159823	none	NA
IFT80	0.3245079241445485	2.8189451971452613e-15	1263	14.549913367125473	none	NA
TTC13	-0.30443018825811896	2.9762270991784353e-15	1264	14.526333933288432	none	NA
ZC3HAV1	0.4265022821107378	3.105959537852968e-15	1265	14.507804206238381	none	NA
MAPKAPK2	0.14662431121371733	3.1735363149304534e-15	1266	14.498456527668704	none	NA
NISCH	-0.3189637530498505	3.4010189161665316e-15	1267	14.468390952553047	none	NA
GNB2	-0.18341007864187459	3.6124748436977374e-15	1268	14.442195168534717	none	NA
CYSLTR1	0.5655994237471796	3.614525402476366e-15	1269	14.441948718733709	none	NA
AREL1	0.07077669047672816	3.6223184100272776e-15	1270	14.441013376871236	none	NA
ARL6IP1	0.46838407560767814	3.799767094843505e-15	1271	14.420243022468496	none	NA
SMAP2	-0.4913680699833972	3.893552041797484e-15	1272	14.409654016084199	none	NA
GRN	0.05625985072646677	3.906179405865168e-15	1273	14.408247813995434	none	NA
PYCARD	-0.2683234129180485	3.92281727321724e-15	1274	14.406401921052638	none	NA
TMEM63A	-0.39913114997271254	4.066207904457704e-15	1275	14.39081041973379	none	NA
CEP250	-0.32726774292991834	4.1437933692597475e-15	1276	14.382601908867953	none	NA
CHSY1	-0.31489324611356106	4.1862421325621e-15	1277	14.378175655645109	none	NA
CCDC71L	0.5467084838067112	4.3608641986758525e-15	1278	14.360427437445816	none	NA
PPIF	0.6519596734682152	4.768708698123593e-15	1279	14.321599206117494	none	NA
TBC1D1	0.01590971082974396	4.775796403017371e-15	1280	14.320954195892673	none	NA
TMEM140	0.3716868860765179	4.778072590598893e-15	1281	14.32074725654155	none	NA
GALNT4	0.2642811239972398	4.993430487943417e-15	1282	14.301600991429531	none	NA
CITED2	-0.07949712553010493	5.083305865258173e-15	1283	14.29385375777765	none	NA
SMPDL3B	0.31129155497336364	5.282540813020898e-15	1284	14.27715713889443	none	NA
ECE1	0.48441982347570367	5.325164482463044e-15	1285	14.273666973293386	none	NA
MXI1	-0.39513913208096163	5.331757293717923e-15	1286	14.273129628275072	none	NA
USPL1	0.15916331679697812	5.391701390330461e-15	1287	14.2682741684243	none	NA
NECTIN2	1.242811021921294	5.921404880452428e-15	1288	14.227575242695288	none	NA
UTRN	-0.25600025542899885	6.553026149540379e-15	1289	14.183558099008849	none	NA
MFNG	-0.638504445476774	6.6086034959212455e-15	1290	14.179890304219626	none	NA
RARS2	0.33162171036831634	6.82626863006925e-15	1291	14.165816625189931	none	NA
PRR33	-0.3981207585707414	7.535172474279321e-15	1292	14.122906802570249	none	NA
MIF	0.7885995994241273	7.797171249914658e-15	1293	14.108062927229085	none	NA
REXO5	0.6877981529614725	7.931673391269642e-15	1294	14.100635177382735	none	NA
METTL9	0.3442580500076415	8.276203598569657e-15	1295	14.082168834022772	none	NA
GPX3	-0.07786469697038899	8.297386331068257e-15	1296	14.081058688437642	none	NA
KMT2E	-0.06541430300728501	8.463105511062787e-15	1297	14.072470244663586	none	NA
PLEKHA2	0.13216302988749323	9.131170566774703e-15	1298	14.039473544688661	none	NA
FAM174A	0.1314238371952345	9.22879954711925e-15	1299	14.03485478694464	none	NA
LRRC32	0.3810985521159735	9.605150203939815e-15	1300	14.017495839315336	none	NA
MYBPH	-0.040565944755960856	1.033169294755321e-14	1301	13.9858285093091	none	NA
UGCG	0.38871724906952354	1.0580208851882411e-14	1302	13.975505759302267	none	NA
STX2	-0.31537958566921553	1.0916824704858933e-14	1303	13.961903663251277	none	NA
PLXND1	0.20921451955214104	1.1132344735796799e-14	1304	13.95341335331391	none	NA
LY6G5B	-0.42934417340010667	1.1253235689716238e-14	1305	13.948722585095554	none	NA
RNF44	-0.47767306347904837	1.1573017325019442e-14	1306	13.936553396729666	none	NA
CD53	0.45441360522392	1.163769902168371e-14	1307	13.934132878875912	none	NA
ALPK1	0.6654612344260005	1.1815955393494855e-14	1308	13.92753115720149	none	NA
RABEPK	0.4713519918092887	1.1883722137133143e-14	1309	13.925047511338297	none	NA
SNAP23	0.11869714499533297	1.1883722137133143e-14	1310	13.925047511338297	none	NA
VASN	-0.2604963152027502	1.1883722137133143e-14	1311	13.925047511338297	none	NA
PPP1R12A	-0.09227113880798642	1.1994874380225358e-14	1312	13.921004295946307	none	NA
TK2	-0.44567382275931855	1.2071962489718881e-14	1313	13.91822212268023	none	NA
SORBS1	0.4832112034214156	1.2328893534752161e-14	1314	13.909075897720061	none	NA
DGKG	-0.17129488876145	1.278062560265947e-14	1315	13.893447887247016	none	NA
ANKRD46	-0.3121742268498097	1.4115383728874189e-14	1316	13.8503073109944	none	NA
ARHGEF40	0.09236708354838243	1.4349256308280614e-14	1317	13.843170606914626	none	NA
P4HB	0.3483762471048032	1.452458025471865e-14	1318	13.83789640941567	none	NA
GBA	0.39720460626015164	1.5879601616560873e-14	1319	13.799160397242648	none	NA
PFKL	0.12336184817841866	1.638021074008287e-14	1320	13.785680515111231	none	NA
SYNJ2	0.11104532791582676	1.7334855317252956e-14	1321	13.76107977876564	none	NA
DRAXIN	0.621844744537799	1.8179737032754248e-14	1322	13.740412403074982	none	NA
TMEM209	0.27402777316171817	1.853798991263156e-14	1323	13.731937358496749	none	NA
LSP1	-0.10754111166313493	1.8950739445009857e-14	1324	13.722373839488938	none	NA
KLHL24	-0.042249994229652074	1.9476927732604048e-14	1325	13.710479547149623	none	NA
ZC3H12D	-0.13370855705975673	1.977621196292019e-14	1326	13.703856891765566	none	NA
RAB1A	0.4840807659337042	1.9951085533437157e-14	1327	13.7000334694832	none	NA
PLIN5	0.2064071886047327	2.0175594315450122e-14	1328	13.695173663341015	none	NA
DKC1	0.28589441215289224	2.167360775143935e-14	1329	13.664068790750818	none	NA
SMARCE1	0.2541955613094258	2.221200613425251e-14	1330	13.653412215261076	none	NA
TBC1D15	0.1695357798926263	2.3179883200632872e-14	1331	13.634888756700656	none	NA
POLA2	-0.05132284008109849	2.331802361448093e-14	1332	13.632308262219167	none	NA
FUT7	-0.3686540513475489	2.48873357974491e-14	1333	13.604021592358688	none	NA
BTG3	1.031062305278646	2.5252721841951407e-14	1334	13.597691804981634	none	NA
WIPF1	-0.1528425213531019	2.544773514975475e-14	1335	13.594350863847195	none	NA
ATP13A3	0.6337242221774901	2.5634218897405715e-14	1336	13.591179911448267	none	NA
TBKBP1	-0.22602150430052884	2.567611396091452e-14	1337	13.590470705410002	none	NA
UAP1L1	-0.046207944666230336	2.8144444460536853e-14	1338	13.550607319400456	none	NA
IFNGR2	0.13382492184588107	2.87840461205105e-14	1339	13.540848158130432	none	NA
ANXA11	-0.2506034577569106	3.1563858118167514e-14	1340	13.500809917470765	none	NA
MYL12B	-0.039955712000363394	3.332884524604891e-14	1341	13.477179733202856	none	NA
RIN3	-0.3993669458627592	3.342825292945978e-14	1342	13.475886320473599	none	NA
TFEB	-0.5291240558587113	3.4362154916970075e-14	1343	13.463919608542676	none	NA
BNIP3L	-0.20311692745231472	3.449299860548479e-14	1344	13.462269049146443	none	NA
UBL3	0.028275046420489103	3.512604040827451e-14	1345	13.454370803403423	none	NA
OPA3	0.4187583744506634	3.6205451524319837e-14	1346	13.441226031989581	none	NA
SPI1	0.048220099208612796	3.656424585578734e-14	1347	13.43694337954994	none	NA
SEC24A	0.5397792400106606	3.760342226223657e-14	1348	13.424772628424181	none	NA
OTUD3	-0.34988135875937315	3.8224148465521024e-14	1349	13.417662180757882	none	NA
NOD2	0.2971749590020766	3.9890934386066757e-14	1350	13.399125790865892	none	NA
PKN1	-0.3622945912523719	4.0878651698882933e-14	1351	13.388503436977839	none	NA
FUS	-0.028208030171742116	4.136850328865308e-14	1352	13.383330191583036	none	NA
XPO6	-0.13007821483121437	4.2779795239163146e-14	1353	13.368761298462816	none	NA
IFI30	0.6313745535751745	4.289148431607153e-14	1354	13.367628924170695	none	NA
SMARCC2	-0.021032661184833414	4.293187500187675e-14	1355	13.367220143778038	none	NA
LDAF1	-0.22377432146479953	4.348848985435791e-14	1356	13.361625673026923	none	NA
TM9SF4	0.3294878903323809	4.6556942828651555e-14	1357	13.332015545459504	none	NA
MYB	-0.20813074114488092	4.685764367333209e-14	1358	13.329219554522652	none	NA
MAP3K3	-0.47545575308003013	4.7373269499573894e-14	1359	13.324466641098013	none	NA
RASGRP4	-0.29298896310447775	4.742912385897355e-14	1360	13.323954897838695	none	NA
FBXO9	-0.20449330143001213	5.020038566145023e-14	1361	13.29929294640087	none	NA
ATP6V1C1	0.6171615925057964	5.029127257563159e-14	1362	13.298507374806949	none	NA
TMEM104	-0.5085411138888406	5.3744503031469066e-14	1363	13.26966594862505	none	NA
ANXA5	0.5863859258713912	5.543215664248874e-14	1364	13.256238224425543	none	NA
PWP1	0.04338465509116188	5.554048258638788e-14	1365	13.255390351022658	none	NA
NPEPPS	-0.013992287486672968	5.93175629164143e-14	1366	13.226816700423418	none	NA
MAN2A2	-0.38173157699309923	5.942651530757816e-14	1367	13.226019735450363	none	NA
DNTTIP2	0.6916478494841158	6.421498826576544e-14	1368	13.192363592470187	none	NA
SLC9A6	-0.08029456680464227	6.530967599834797e-14	1369	13.185022470771147	none	NA
INTS3	-0.30498286224909826	6.832433186907911e-14	1370	13.16542460649942	none	NA
TECPR2	0.42862426762728084	7.01637404654355e-14	1371	13.15388726656053	none	NA
EXOC6	-0.2076933212812885	7.498331181345938e-14	1372	13.125035381858625	none	NA
SMC2	0.2810945419903677	7.590207152589515e-14	1373	13.119746371140243	none	NA
CD81	0.05895094785243905	7.621066041638621e-14	1374	13.117984274904643	none	NA
PHACTR1	0.3688201421654749	7.973046298200118e-14	1375	13.098375714020971	none	NA
PRPSAP1	0.3104251462572381	7.982819319218135e-14	1376	13.097843700311131	none	NA
EEF1E1	0.5061847004715363	8.052323439548608e-14	1377	13.094078789025554	none	NA
PI4KA	-0.0831990466181037	8.475195887267376e-14	1378	13.071850255157193	none	NA
EIF5	-0.12819351425237965	9.400769027534812e-14	1379	13.02683661759672	none	NA
TWF2	-0.30115148272696796	9.549675786225649e-14	1380	13.020011372567385	none	NA
TRABD	-0.26164700540472324	9.69189397211632e-14	1381	13.01359134562581	none	NA
BCL6	0.3326636791608154	1.1034499236998758e-13	1382	12.957247371024561	none	NA
ACSS2	-0.012415248102672619	1.105984804856808e-13	1383	12.95625083976927	none	NA
RAB10	0.5158653116854033	1.1651688064714945e-13	1384	12.933611150682406	none	NA
CPNE2	-0.384416038075768	1.1921600887331197e-13	1385	12.923665421621715	none	NA
TAP2	0.30373178415478297	1.2380438063103948e-13	1386	12.907263988189657	none	NA
SEC22B	0.7170013644673062	1.2854554299781814e-13	1387	12.890942976858616	none	NA
TMEM185B	0.48677333300865266	1.3219451730219573e-13	1388	12.878786556611189	none	NA
ERMP1	-0.19632678085015887	1.3248523621282144e-13	1389	12.877832515603012	none	NA
SLC12A6	-0.23994784607524575	1.3258061333667575e-13	1390	12.877519976206122	none	NA
NUP153	0.10351607910768595	1.4182138990673878e-13	1391	12.848258262679792	none	NA
SRC	0.7123858936205938	1.4936453606313545e-13	1392	12.825752505736029	none	NA
SELENOO	-0.2940911978075104	1.5093550186496143e-13	1393	12.821208596867045	none	NA
CRISPLD2	-0.3304705057884591	1.6741349547461838e-13	1394	12.776209535745876	none	NA
GAN	-0.06565327131482403	1.689364540219522e-13	1395	12.772276625903707	none	NA
CCNB1	0.22681541486068374	1.701947636072185e-13	1396	12.769053806010973	none	NA
FFAR1	1.0133149293056716	1.7111902176886148e-13	1397	12.766701711148075	none	NA
ITPK1	-0.4777289491672088	1.7546214632799973e-13	1398	12.75581656246916	none	NA
RBBP8	0.43907263594366913	1.8458873273460055e-13	1399	12.73379481176368	none	NA
BHLHE40	0.003592076695166601	1.8593672680929993e-13	1400	12.730634818537723	none	NA
TOR2A	0.019663828698417027	1.881703582535607e-13	1401	12.725448788245615	none	NA
RCBTB2	-0.3191464525617483	1.8865668467066987e-13	1402	12.724327801837745	none	NA
PDCD4	-0.43726431056018167	2.0153222677122984e-13	1403	12.695655496471652	none	NA
BIRC2	0.38076504662713384	2.0458412528107726e-13	1404	12.689128068425935	none	NA
SLC8B1	-0.2886471916040053	2.2723196265218e-13	1405	12.643530580411936	none	NA
PELI1	0.47575814505672	2.3395238929679527e-13	1406	12.630872515109052	none	NA
SRP19	0.4567652139191507	2.4004000660118306e-13	1407	12.619716369962692	none	NA
TBC1D7	0.6300704671395259	2.460109093593742e-13	1408	12.60904563367091	none	NA
PRDX1	0.7571191102240822	2.4658475546350534e-13	1409	12.608033776169837	none	NA
DPP4	0.3609716169365375	2.4854676097732587e-13	1410	12.604591892146145	none	NA
EIF2S2	0.4324788898792946	2.6159851300392633e-13	1411	12.58236472898701	none	NA
SDC4	1.0927582527174213	2.7220201373339076e-13	1412	12.565108666237517	none	NA
CST7	0.7088038438122811	2.9341745686454175e-13	1413	12.53251405138432	none	NA
PRPF18	0.12591659375788888	3.4139298478194346e-13	1414	12.46674540736245	none	NA
GNB5	0.23057670110853087	3.4366493788491893e-13	1415	12.4638647741178	none	NA
C5orf15	-0.14113793032966854	3.542227900362308e-13	1416	12.45072350054692	none	NA
SIPA1L2	-0.3263533039785879	3.574513174407856e-13	1417	12.446783097937045	none	NA
RXRA	-0.17185801689015823	3.715814461793119e-13	1418	12.429945979347695	none	NA
UBE2N	0.40896257613054793	3.751867826922463e-13	1419	12.425752469613153	none	NA
SCARF1	0.9071786302777592	3.764691959779307e-13	1420	12.424270553498097	none	NA
BATF2	1.1059760463655537	3.843319369559096e-13	1421	12.415293525326382	none	NA
B3GNT8	-0.284594498141781	3.961098683147333e-13	1422	12.402184337850066	none	NA
EIF3D	0.2339004045913334	3.9695256625120335e-13	1423	12.401261386048265	none	NA
VDAC1	-0.05371504910588332	4.122384302195955e-13	1424	12.384851524312422	none	NA
NATD1	-0.31077993212237603	4.153071053338888e-13	1425	12.38163063864475	none	NA
TLE5	-0.21619707304496938	4.1616599084605457e-13	1426	12.38073341329157	none	NA
TOR1AIP2	0.4025174953583898	4.3162709861041083e-13	1427	12.364891297057884	none	NA
TNFRSF1A	0.16991890974211357	4.3579624882969743e-13	1428	12.360716512317332	none	NA
INPP5D	-0.4107540604103859	4.4695541828161214e-13	1429	12.349735793556816	none	NA
FADD	-0.802620086923104	4.526566111140847e-13	1430	12.344231132314587	none	NA
TAPBPL	0.07192152193393386	4.5315490816618307e-13	1431	12.343753311758546	none	NA
KLHDC2	-0.33657717510824553	4.71133652565285e-13	1432	12.326855873470487	none	NA
LINS1	-0.03696365079223328	4.798223776088781e-13	1433	12.318919501584052	none	NA
ENTPD7	0.47255145642852026	5.244507910474591e-13	1434	12.280295255190424	none	NA
DUSP7	-0.5526346518839949	5.363105831822657e-13	1435	12.27058363288532	none	NA
PHLDB2	-0.3845619869631278	5.464234895907697e-13	1436	12.262470639523482	none	NA
SEC11A	0.2520556077825244	5.625314163347967e-13	1437	12.249853217999103	none	NA
S1PR4	-0.5218045314301991	5.628766081344833e-13	1438	12.249586799250979	none	NA
FAM102A	-0.4521012406165174	6.090556573629108e-13	1439	12.215343018399777	none	NA
NEU1	0.05612489303658832	6.15915861921696e-13	1440	12.210478611210347	none	NA
RPS9	0.2730168259773629	6.16202337536205e-13	1441	12.21027665853912	none	NA
WDFY2	-0.23257415721665575	6.196254360946225e-13	1442	12.207870762428659	none	NA
RP2	0.19995942500692906	6.430956577082467e-13	1443	12.191724422837872	none	NA
PAICS	0.2907894130338575	6.460976507716476e-13	1444	12.189701838063321	none	NA
SLCO3A1	0.23569630857589685	6.955788408628577e-13	1445	12.157653637474771	none	NA
FHOD1	-0.3873507844678804	7.101977932294486e-13	1446	12.148620681499008	none	NA
BRI3	0.07313169106579707	7.130818587516205e-13	1447	12.146860612134802	none	NA
CFL2	0.4173353688346287	7.316624381346379e-13	1448	12.135689240073322	none	NA
PTBP1	0.07661517808090383	7.432305805903748e-13	1449	12.128876429385212	none	NA
USP25	0.190182935440294	7.934045381610538e-13	1450	12.100505319752129	none	NA
S1PR1	-0.6203825138912964	8.18534442705869e-13	1451	12.086963041404898	none	NA
PFKFB4	-0.3219690155866393	8.405203213769299e-13	1452	12.075451782099373	none	NA
HAGH	-0.29725156385810536	8.503276310855564e-13	1453	12.070413708453716	none	NA
RAB37	-0.3436836533282915	8.753769463244682e-13	1454	12.057804895026889	none	NA
AGPS	-0.24525530423466818	8.925707095571223e-13	1455	12.049357368992725	none	NA
RPS6KA5	-0.42402021378920196	8.942919925117433e-13	1456	12.048520657901998	none	NA
ETNK1	0.32890341964378184	9.111637270073297e-13	1457	12.040403577640674	none	NA
CEP85	0.236946090123881	9.32146946652539e-13	1458	12.030515618665525	none	NA
MOB3C	0.476824125637726	9.364302062417704e-13	1459	12.028524585799271	none	NA
APLF	0.2780043961058759	9.488949469067658e-13	1460	12.022781866080761	none	NA
NACC2	-0.14936229647816943	9.56079641185731e-13	1461	12.019505929599548	none	NA
TRIM21	0.6283486619809814	9.694347113046028e-13	1462	12.01348143410969	none	NA
MEF2C	-0.04697713677330638	9.708044023769132e-13	1463	12.01286826290905	none	NA
GPSM3	-0.26680738710488794	9.734279046930177e-13	1464	12.011696208246105	none	NA
TMEM154	-0.1280508399919378	9.86492514468404e-13	1465	12.005906205837437	none	NA
UQCRC2	0.42496012117827947	1.015192704062475e-12	1466	11.993451512068585	none	NA
PHF1	-0.2854820988376081	1.0875390088950533e-12	1467	11.963555156401805	none	NA
ATP11B	0.17678596502573413	1.1186352312389228e-12	1468	11.951311506756648	none	NA
KIAA1109	0.046973484769433374	1.152848685182879e-12	1469	11.93822769140658	none	NA
EZR	0.1403569806772483	1.2013599381078158e-12	1470	11.920326854616734	none	NA
MAFG	0.1562396356887109	1.208126581771952e-12	1471	11.917887560015364	none	NA
RPAIN	0.29653867360705166	1.3006130981991943e-12	1472	11.885851876618302	none	NA
NONO	0.2709067994246778	1.3261661714500375e-12	1473	11.877402054496667	none	NA
NLRX1	-0.19656517759101916	1.3501270690771957e-12	1474	11.869625355355334	none	NA
ATXN1	0.46232457917276343	1.3884439544541775e-12	1475	11.857471646171222	none	NA
GPC2	-0.5324323916123976	1.5165143892118734e-12	1476	11.819153464597848	none	NA
GRB2	-0.05639043675555434	1.5634831795432066e-12	1477	11.805906786676157	none	NA
NDUFV2	0.6970342260509194	1.5642613016191218e-12	1478	11.805690698608334	none	NA
FOXO3	-0.3059869898930997	1.5850439302325597e-12	1479	11.799958696605094	none	NA
RBMS1	0.20799924761205912	1.6396788580355312e-12	1480	11.785241203074415	none	NA
SLC31A1	0.356578510440756	1.6550398041413608e-12	1481	11.781191556866466	none	NA
ZBTB38	-0.40400622263597596	1.6605886974029331e-12	1482	11.77973792237582	none	NA
RP9	-0.40247452928856114	1.675272115603523e-12	1483	11.775914640145562	none	NA
TPRA1	0.42491624874183737	1.8401945323286347e-12	1484	11.735136264027867	none	NA
ERH	0.260634241650147	1.920911982815261e-12	1485	11.71649253428114	none	NA
KMO	0.8751823353354619	1.930577781393134e-12	1486	11.714312696319476	none	NA
MAN2B1	-0.1208199341176346	1.9315097493549433e-12	1487	11.714103095398857	none	NA
MAP2K1	0.13993595799963116	1.98594850012087e-12	1488	11.702032017876551	none	NA
SPECC1	-0.238096100344232	2.1041775331512553e-12	1489	11.676917620784813	none	NA
EIF4A1	0.20811875951587	2.114460819299963e-12	1490	11.674800357866086	none	NA
SERTAD2	0.2821532118460272	2.147725305369972e-12	1491	11.668021265798762	none	NA
PSMB9	0.3533219975430694	2.179671797329168e-12	1492	11.661608895083253	none	NA
JADE1	-0.22300194436774395	2.3383666567732428e-12	1493	11.631087390296289	none	NA
MTFR1	-0.11361608934302561	2.35591958783745e-12	1494	11.627839536955587	none	NA
PRR12	-0.28875186124284496	2.3623802251978266e-12	1495	11.626650201381366	none	NA
INHBA	0.47301123004964374	2.41242458396297e-12	1496	11.617546254473568	none	NA
EID1	-0.4179077397950923	2.4963720695823153e-12	1497	11.602690685125818	none	NA
AMPD3	0.022546552532011953	2.57424195147345e-12	1498	11.58935063643259	none	NA
RBM38	-0.18610885300630545	2.594188118274634e-12	1499	11.58599853412459	none	NA
TRIM11	-0.17771543972723397	2.5990865023187803e-12	1500	11.585179266149408	none	NA
AKAP13	-0.0710046110000047	2.6836116790645384e-12	1501	11.571280326744652	none	NA
COQ4	-0.19318620298794792	2.6882992011889143e-12	1502	11.570522397004384	none	NA
ABCG1	0.030121507182972667	2.7239872328186032e-12	1503	11.56479493226932	none	NA
TPST2	-0.0411440915732153	2.857335191438107e-12	1504	11.544038809931164	none	NA
RHOF	-0.2853624270962003	2.9276885053883466e-12	1505	11.533475132390757	none	NA
PSMC1	0.24084073400666955	2.9280437055763244e-12	1506	11.533422445049109	none	NA
ZNF217	-0.31251015798251075	3.0268571631439083e-12	1507	11.519008072839945	none	NA
ALOX5	-0.05349297090489737	3.0549470534914396e-12	1508	11.51499631228747	none	NA
BORCS6	-0.6014490131340324	3.371001710816864e-12	1509	11.472241027070208	none	NA
TMED5	0.29953198699297207	3.3716836334296168e-12	1510	11.472153182179428	none	NA
TCIRG1	-0.009959843292753616	3.4152216378847188e-12	1511	11.46658110662758	none	NA
PNPLA2	-0.241977367500274	3.726602762668515e-12	1512	11.428686898412117	none	NA
STX11	0.25342527467190146	3.726602762668515e-12	1513	11.428686898412117	none	NA
AURKAIP1	0.25613594375147647	3.770110579674589e-12	1514	11.42364591148169	none	NA
PCED1B	-0.043982909055139824	4.0657708357169545e-12	1515	11.390857103707903	none	NA
MT-ND4	0.26526485823087714	4.435583332120648e-12	1516	11.353049257171172	none	NA
KIAA0930	-0.34842292184504386	4.602849821575803e-12	1517	11.336973194718217	none	NA
MASTL	0.3589721082156494	4.703810966680101e-12	1518	11.3275501396907	none	NA
KSR1	-0.4149398108403161	4.723510448214034e-12	1519	11.325735119664886	none	NA
NR1D1	0.6257483898747865	4.810755333803471e-12	1520	11.317786729956932	none	NA
SLC38A2	-0.08905695142270376	4.862030805435177e-12	1521	11.313182293829144	none	NA
RERE	-0.35268696562382146	5.00280489185476e-12	1522	11.30078643416299	none	NA
MSRB2	-0.3077564626755434	5.004804837335915e-12	1523	11.300612853193782	none	NA
GOLM1	-0.3113107693040807	5.172165279242076e-12	1524	11.286327605462967	none	NA
TMED3	-0.09922343466903635	5.2705513511511195e-12	1525	11.27814395096625	none	NA
ABI3	-0.021060026362043887	5.284846434878562e-12	1526	11.276967627742327	none	NA
SLC25A12	0.4592129577789836	5.353184496560461e-12	1527	11.271387788475833	none	NA
CFAP119	-0.49330642829575244	5.506936883209001e-12	1528	11.259089901080209	none	NA
LGALS3	0.5567662155986921	5.723827922993081e-12	1529	11.242313431029993	none	NA
THAP11	-0.39103634944989724	5.799560530427868e-12	1530	11.236604914444177	none	NA
PRDM1	0.622723838630273	5.893061001364086e-12	1531	11.229659063330661	none	NA
TRIM27	-0.3901387284696939	5.911736040157867e-12	1532	11.228284965489772	none	NA
CDC14A	-0.05693673414397629	5.971851735633121e-12	1533	11.223890983129817	none	NA
PNPT1	0.7065427004016295	6.045717339018061e-12	1534	11.218552161652806	none	NA
SLC7A6	0.3874980811581812	6.0673059931446555e-12	1535	11.2170041016798	none	NA
NFE2L3	0.7287182262120867	6.459777612465959e-12	1536	11.189782432986547	none	NA
VPS13D	-0.10943366171273153	6.472655716532731e-12	1537	11.188917492686457	none	NA
SPTLC2	0.009627644089542801	6.533275896756941e-12	1538	11.18486900139857	none	NA
CARD9	-0.37697007835533997	6.6881713906674165e-12	1539	11.174692606222841	none	NA
METRNL	-0.039078215695324915	6.712460972267674e-12	1540	11.173118226369194	none	NA
ANP32E	0.39844908226735326	6.748393771201684e-12	1541	11.17079958410446	none	NA
GSTCD	0.26363149845478445	7.117279374420867e-12	1542	11.147685986486122	none	NA
NBEAL1	0.42319308446889603	7.331889870682896e-12	1543	11.134784067020503	none	NA
TCP11L1	0.38696576851017	7.371980552151515e-12	1544	11.13241581915351	none	NA
DPEP3	-0.3132542416482649	7.498608938208838e-12	1545	11.125019294807279	none	NA
FOXJ2	-0.37754104106215386	8.358382508073843e-12	1546	11.077877757941787	none	NA
PAQR3	0.202762213629779	8.501199319157895e-12	1547	11.070519801232741	none	NA
GLUL	0.11735299765973271	8.535079847194465e-12	1548	11.068792411627895	none	NA
SRM	0.31025497965199217	8.639819665593429e-12	1549	11.063495322226547	none	NA
CDC42EP2	-0.08565414287853987	8.880945680641658e-12	1550	11.051540786246534	none	NA
SLC41A3	-0.2231642997830018	9.282224433669176e-12	1551	11.032347935041562	none	NA
RARG	-0.390525410579618	9.359344566586002e-12	1552	11.02875456377063	none	NA
CHD2	0.17235616567931294	9.395338974144288e-12	1553	11.027087546383608	none	NA
POFUT1	0.12358082439512463	9.496517630673654e-12	1554	11.02243562113662	none	NA
C16orf54	-0.5970389589287045	1.0408769481564099e-11	1555	10.982600609486006	none	NA
TMC6	-0.4248693159003631	1.0489716372733767e-11	1556	10.979236254363345	none	NA
IDH1	-0.2017409454690747	1.0502470470964798e-11	1557	10.97870853086258	none	NA
AMPD2	-0.3454817004060005	1.0526433673523588e-11	1558	10.977718741658805	none	NA
IFITM10	-0.41100284622591976	1.0611881742067491e-11	1559	10.974207598404531	none	NA
GUSB	-0.15369914852423192	1.0901325219318813e-11	1560	10.962520703852626	none	NA
S100A8	0.31261999110655636	1.1369414413014015e-11	1561	10.944261903275848	none	NA
ERGIC2	0.36495755278955083	1.235383424538786e-11	1562	10.908198230001428	none	NA
NUP62	0.48432751102329136	1.235383424538786e-11	1563	10.908198230001428	none	NA
SLA	0.011441288880128037	1.285573469643327e-11	1564	10.89090309867968	none	NA
HOOK2	0.44132249104502735	1.329546096585788e-11	1565	10.876296600682327	none	NA
TOR4A	-0.16611299825343928	1.3356365168381743e-11	1566	10.87431171566999	none	NA
HMOX2	0.20942191118617046	1.3447929168771136e-11	1567	10.871344587023438	none	NA
EML2	0.37753176048935566	1.4115411920345869e-11	1568	10.850306443615334	none	NA
FCHO2	-0.19774285049578935	1.4147657866899647e-11	1569	10.84931545128266	none	NA
UNC119	-0.21246806334440832	1.4499200713643922e-11	1570	10.838655938125136	none	NA
CD302	0.13472286253946922	1.4954017443868225e-11	1571	10.825242117084331	none	NA
AGFG1	0.15984173646467842	1.5202015888180598e-11	1572	10.818098817906375	none	NA
TXNIP	-0.4473401098466638	1.592838634869772e-11	1573	10.79782821888518	none	NA
DNAH17	0.5673222093126273	1.607666842370806e-11	1574	10.793803945333131	none	NA
THOC1	0.29603524925156094	1.6191522450642066e-11	1575	10.790712313641519	none	NA
TMEM184B	9.37801763737452e-4	1.6430406450213376e-11	1576	10.784351692992114	none	NA
CEP85L	-0.2793408839323839	1.6760158685630496e-11	1577	10.775721873774511	none	NA
EHD4	0.4298187142311506	1.7221702590414635e-11	1578	10.763923915073429	none	NA
FHDC1	0.3700371686002158	1.7317336773767704e-11	1579	10.761518897156465	none	NA
DVL1	-0.39999298184084897	1.743412811846484e-11	1580	10.758599766831605	none	NA
RTN2	0.5908163178774986	1.764814731399175e-11	1581	10.753300879711981	none	NA
ANXA2	0.13809057550428783	1.7890866290803692e-11	1582	10.747368630019153	none	NA
TJAP1	0.21114560780217012	1.8047515298201275e-11	1583	10.743582581379336	none	NA
CTNNBIP1	-0.37338169271747984	1.822934185045735e-11	1584	10.739229010767644	none	NA
SLMAP	-0.21814292706447563	1.8248609850226236e-11	1585	10.738770213803175	none	NA
FKBP3	0.337550872954254	1.8399185513373663e-11	1586	10.735201401712018	none	NA
CRTC2	0.06347222695591646	1.8723064139783997e-11	1587	10.727623074930051	none	NA
YPEL5	0.18898655030166903	1.8723064139783997e-11	1588	10.727623074930051	none	NA
FES	-0.3382726657053005	1.916025364939927e-11	1589	10.717598745893943	none	NA
KLHL42	-0.5723459442847226	1.9499391459735382e-11	1590	10.709978941960705	none	NA
GLRX	0.14198364059165278	2.132828107812089e-11	1591	10.671044144474077	none	NA
SLC23A2	-0.0872733603417873	2.1502682603093643e-11	1592	10.667507355570699	none	NA
DEF8	-0.26306703695524686	2.1808878102193598e-11	1593	10.661366674932927	none	NA
NARF	-0.1000614520315212	2.2014322065300423e-11	1594	10.657294684169138	none	NA
ST3GAL1	0.26867785331944716	2.237959170453808e-11	1595	10.650147841046437	none	NA
MDH2	-0.164965041242896	2.2956799284048324e-11	1596	10.63908866288445	none	NA
HIRA	-0.29556260268227846	2.3275767847278095e-11	1597	10.633095983114169	none	NA
IL18R1	0.23469707108012794	2.377861749655246e-11	1598	10.62381339913164	none	NA
PSAP	0.11845002860786827	2.4946009318126298e-11	1599	10.6029989197695	none	NA
TBL3	0.3654317313888362	2.507156747349397e-11	1600	10.600818513117634	none	NA
TMEM176B	0.6627651272541154	2.545345807152415e-11	1601	10.594253206672658	none	NA
SLC11A1	-0.053578140820178734	2.6287853639961993e-11	1602	10.580244871876673	none	NA
RSL1D1	0.2578930219770311	2.8379930733388375e-11	1603	10.546988668855427	none	NA
SUSD1	-0.11822480139133347	2.85475841147323e-11	1604	10.544430638732836	none	NA
BLCAP	-0.2175552946617403	2.9262738839413355e-11	1605	10.533685028614721	none	NA
FNDC3A	0.5506199329639669	2.9504915579445624e-11	1606	10.53010562364262	none	NA
ZBTB18	-0.3819987596451403	2.965097310609986e-11	1607	10.527961049089784	none	NA
AGTRAP	0.2478906765021487	2.966491818308793e-11	1608	10.527756845124689	none	NA
METTL6	0.5372859260928358	3.042493828117466e-11	1609	10.516770294089596	none	NA
UBC	-0.1683952206332846	3.1270026148257237e-11	1610	10.50487175559624	none	NA
NEDD4L	-0.21918796330203077	3.128544547420236e-11	1611	10.504657656712974	none	NA
TUBA1B	0.18097250273822232	3.225985117388277e-11	1612	10.491337640496672	none	NA
MRPL18	0.42561536963750685	3.226097630366714e-11	1613	10.49132249383238	none	NA
JADE2	-0.2859834152785013	3.256752233625951e-11	1614	10.487215280324309	none	NA
TRAF3IP3	-0.4620892584496526	3.270232372380506e-11	1615	10.485421386649483	none	NA
MAN1C1	-0.24786443040239267	3.3472616704473176e-11	1616	10.47531033556894	none	NA
RBIS	0.41946286127974386	3.348617094266697e-11	1617	10.475134510075641	none	NA
ZC3H7A	0.2047052623405154	3.397352751213516e-11	1618	10.468859357471485	none	NA
PIK3R5	0.14951826604588458	3.62603266679614e-11	1619	10.440568287679728	none	NA
CTSA	0.3322303872297893	3.6721688460651315e-11	1620	10.435077358181982	none	NA
UPF2	0.09877662396363536	3.8235450091873134e-11	1621	10.417533793110298	none	NA
ARHGAP45	-0.33080379006084526	3.8293245464427085e-11	1622	10.416877824366308	none	NA
OGDH	0.1663775763511255	3.845621699195723e-11	1623	10.415033440334794	none	NA
KARS1	0.4238211554385369	3.8750403654149946e-11	1624	10.411723769187171	none	NA
SLPI	0.78821751088274	3.877462344301793e-11	1625	10.411452411113675	none	NA
HSD17B12	0.28766531520429606	4.0291960052733466e-11	1626	10.3947816053001	none	NA
RNPS1	0.18154270955412	4.124194546495817e-11	1627	10.384660856366992	none	NA
PARVB	0.7070113384671675	4.130788159951773e-11	1628	10.38396707646447	none	NA
IRF9	0.43586621396684117	4.33632987258516e-11	1629	10.362877687633361	none	NA
PAK1IP1	0.14269491911921775	4.361649883148592e-11	1630	10.360349198894694	none	NA
ANXA3	0.4025490413179514	4.4574060604673466e-11	1631	10.350917800783131	none	NA
KIAA0513	-0.4611768852306321	4.4935822348955564e-11	1632	10.347407306085378	none	NA
TAF15	0.03579687922533201	4.587916950605866e-11	1633	10.338384452196237	none	NA
PDE4DIP	0.6647696935452801	4.6185018954229994e-11	1634	10.335498873807586	none	NA
COX6B1	0.3546511396006841	4.650809856253355e-11	1635	10.332471415824536	none	NA
USP46	-0.21172911509632264	4.661420946939059e-11	1636	10.331481676582957	none	NA
ATP1A1	0.3809233814092037	4.760121924117955e-11	1637	10.322381923268267	none	NA
TMA16	0.4982520957321291	4.764823899862083e-11	1638	10.321953145546415	none	NA
CREM	0.5167939558459327	5.0184206297844706e-11	1639	10.299432940164023	none	NA
P2RY6	0.06320797498183563	5.070337202091686e-11	1640	10.294963157010265	none	NA
GTSE1	0.32449844412678047	5.122467454375533e-11	1641	10.290520792210323	none	NA
ODC1	0.21471301906472562	5.2301026648176053e-11	1642	10.281489786022561	none	NA
G3BP2	0.35093231278588205	5.2993003360755803e-11	1643	10.275781466293537	none	NA
PITPNM1	-0.399256055428838	5.312677345289991e-11	1644	10.274686559286048	none	NA
ELK3	-0.5755339982783226	5.329015352962428e-11	1645	10.273353028549245	none	NA
SLC7A7	0.31676299110055733	5.332195335671934e-11	1646	10.27309394934622	none	NA
TAPT1	-0.2468818372217835	5.3626457864869136e-11	1647	10.270620888111429	none	NA
PRKCQ	0.5360258838522871	5.391660029462973e-11	1648	10.268277500000757	none	NA
RFX5	0.40427395512078185	5.4085277206999795e-11	1649	10.266920940031186	none	NA
ASCL2	-0.6004175939122866	5.464526762091226e-11	1650	10.262447442774032	none	NA
HIVEP1	0.3263323687369528	5.4919673123469716e-11	1651	10.260272056305928	none	NA
NOTCH1	-0.40153692766468874	5.5906466455453406e-11	1652	10.252537956272787	none	NA
CD3D	-0.24245154652780695	5.636061226094085e-11	1653	10.249024297675815	none	NA
WDFY4	-0.4078350156773631	5.700660610303993e-11	1654	10.244074814014233	none	NA
PIK3CD	-0.007510607354393189	5.86566092714996e-11	1655	10.23168304563843	none	NA
PPP2R5A	-0.10694019093340798	5.973358534695689e-11	1656	10.223781417118525	none	NA
WDR37	0.28745540814814646	6.24134445761171e-11	1657	10.20472184819754	none	NA
HIVEP2	0.773835152832505	6.286689169367188e-11	1658	10.201578011793245	none	NA
MRPS22	0.365743279185652	6.313841866799145e-11	1659	10.199706299421399	none	NA
ATG4C	-0.35691849078472804	6.408031936279522e-11	1660	10.193275332486333	none	NA
ETV6	0.39457014771412646	6.442656247720074e-11	1661	10.1909350401112	none	NA
EIF1B	0.25894567599366125	6.668798552329666e-11	1662	10.175952401329734	none	NA
CAMK2G	-0.4081777638936681	7.26954504066276e-11	1663	10.138492768303607	none	NA
TGIF2	0.12091833476025425	7.441785863891521e-11	1664	10.128322830883723	none	NA
WDR26	-0.05269528310058519	7.490947462413478e-11	1665	10.125463248832599	none	NA
SKIL	0.4969174602908048	7.679582636182003e-11	1666	10.114662382016466	none	NA
AKAP11	-0.33986103264070133	7.830467741812616e-11	1667	10.1062122952063	none	NA
HES6	-0.2969352488414456	7.917539341462882e-11	1668	10.101409769984748	none	NA
PIGV	0.6280437638686018	7.977126089598401e-11	1669	10.0981535432648	none	NA
PARP12	0.7038827976598978	8.139894455702872e-11	1670	10.08938122626596	none	NA
RABGEF1	0.33979029269056193	8.177114741144872e-11	1671	10.087399908191829	none	NA
RAP1B	0.29096385434474314	8.177114741144872e-11	1672	10.087399908191829	none	NA
TMEM147	0.4898292389097606	8.40649080004788e-11	1673	10.075385257974393	none	NA
RRP1B	0.2521654956742489	8.434723486105754e-11	1674	10.07392915023275	none	NA
FOSB	-0.12882679144041698	9.132894015846937e-11	1675	10.039391582163754	none	NA
TOR1AIP1	0.4325129374089134	9.437706519573781e-11	1676	10.025133531857593	none	NA
HIPK1	-0.2473376667361084	9.878534871376658e-11	1677	10.005307462746387	none	NA
AAGAB	-0.004716020318523615	9.934340162124252e-11	1678	10.002860973392108	none	NA
AP1S3	0.9477045144603143	9.981594720269388e-11	1679	10.00080006764199	none	NA
MAX	-0.18019402463703285	1.0343431534667987e-10	1680	9.985335355890705	none	NA
GALT	0.12813610759914537	1.0447042867118999e-10	1681	9.98100662325983	none	NA
AICDA	-0.26656214843363224	1.0729507290882271e-10	1682	9.969420220789319	none	NA
DSE	0.7228349267165758	1.076726931161253e-10	1683	9.96789442421054	none	NA
SLC35C1	-0.04646657595473129	1.0838733833097695e-10	1684	9.965021448555591	none	NA
STK11	-0.36248371624615267	1.119813712952495e-10	1685	9.950854218549257	none	NA
SEC14L1	-0.3599641784767286	1.1657017402106659e-10	1686	9.933412555194979	none	NA
LAMTOR3	0.5527079343567297	1.1739696773319567e-10	1687	9.93034312041164	none	NA
SETDB2	0.5660311198785177	1.2187806089780226e-10	1688	9.914074464098885	none	NA
RANBP9	-0.09490668868485007	1.2367375655765213e-10	1689	9.907722447431256	none	NA
TSC22D2	0.28049272902289474	1.3091994560611774e-10	1690	9.882994183802223	none	NA
CACNB4	0.14761076436105847	1.3211240289830576e-10	1691	9.879056408294336	none	NA
TBRG1	0.2531339668060324	1.373919319799305e-10	1692	9.86203876945604	none	NA
TECPR1	-0.05276803914930486	1.3843965823631833e-10	1693	9.858739481512151	none	NA
CTSS	0.2643800444696163	1.4511518962185652e-10	1694	9.838287126337653	none	NA
MAP1LC3A	0.08005323471207532	1.4516369142964744e-10	1695	9.838141996470776	none	NA
OAZ2	-0.16205772965617599	1.53729916685137e-10	1696	9.813241608186857	none	NA
ETFB	0.42409698368712057	1.5467617984321044e-10	1697	9.810576562571956	none	NA
E2F3	-0.12756147877666996	1.5479383569754982e-10	1698	9.81024633807072	none	NA
CLDND1	0.44195449562567696	1.5880798333443907e-10	1699	9.799127669220345	none	NA
STAT4	-0.07593889710543153	1.6953047677004215e-10	1700	9.770752216615676	none	NA
CCDC126	-0.14414948773923228	1.698110522749466e-10	1701	9.770034046802229	none	NA
HMGCL	0.030818700159690952	1.730319997313881e-10	1702	9.761873573046733	none	NA
RASSF1	-0.19457451966873346	1.7419709696704675e-10	1703	9.758959086881156	none	NA
NOLC1	0.5336789316821571	1.7700739876593327e-10	1704	9.752008580101124	none	NA
LRRFIP2	-0.001232099139434644	1.8607506532035496e-10	1705	9.730311819880013	none	NA
AFF2	-0.3925474319030069	1.8796984721406684e-10	1706	9.725911811581039	none	NA
RPS18	0.3036254126993502	1.92646306575962e-10	1707	9.71523931288537	none	NA
TP53	0.32749800158971343	2.0203417299479013e-10	1708	9.694575165762055	none	NA
PDE8A	-0.20577447876739358	2.0296831530868983e-10	1709	9.692571753025666	none	NA
TIGD3	-0.7502219504238182	2.0887653371790492e-10	1710	9.680110348192377	none	NA
TMED4	0.06466902294567894	2.1295141577145694e-10	1711	9.671719468247252	none	NA
PPM1H	-0.43602955648795416	2.135531937479565e-10	1712	9.670493929192707	none	NA
WNK1	-0.0864130750125097	2.2126588998682792e-10	1713	9.655085531089801	none	NA
SSH3	-0.23335652442044613	2.2172957005824276e-10	1714	9.65417638511389	none	NA
IK	0.2627093131487461	2.245722168900008e-10	1715	9.648643973799013	none	NA
IGF2R	-0.30081501745161277	2.247899927627804e-10	1716	9.648223026664551	none	NA
CCM2	-0.5034150127801793	2.2633830704754738e-10	1717	9.645241936847537	none	NA
TGFBRAP1	-0.30803849648198645	2.2825367134110681e-10	1718	9.641582228337537	none	NA
TMEM43	-0.10084864940320486	2.3489099301768693e-10	1719	9.629133636086225	none	NA
TUBA4A	-0.27614697854993775	2.377392937686575e-10	1720	9.623899031748646	none	NA
NIPAL3	-0.3084694059463659	2.4205091179262966e-10	1721	9.6160932770563	none	NA
ARL10	-0.018398866699340752	2.4510869204697925e-10	1722	9.610641287519421	none	NA
HIPK3	0.08545705184998106	2.5367067873006775e-10	1723	9.59572972907964	none	NA
TGIF1	0.30040727483273344	2.5743982211305864e-10	1724	9.589324273335722	none	NA
TMEM229B	0.3104798368734106	2.634212469584432e-10	1725	9.579349198756669	none	NA
COMTD1	-0.40206018032661534	2.6694379108050963e-10	1726	9.573580176064107	none	NA
CRK	0.026190305254159576	2.7230624788549806e-10	1727	9.564942393948076	none	NA
RFLNB	-0.3810487498730436	2.7601970767435937e-10	1728	9.55905990841063	none	NA
CHI3L1	0.24683864946109693	2.938434403303963e-10	1729	9.531883999896358	none	NA
ITGB3	-0.11414756066691363	2.9522998504245645e-10	1730	9.52983953547654	none	NA
YTHDF3	0.043252735736960805	2.9783268780935647e-10	1731	9.526027639168895	none	NA
SNX4	-0.03974495934021431	3.0006097639854254e-10	1732	9.522790481871963	none	NA
YWHAG	-0.07348075497514277	3.023255554144347e-10	1733	9.51952514059466	none	NA
ZNF281	0.2179038299217954	3.0491327269459153e-10	1734	9.515823670640977	none	NA
HIGD1A	0.27960997869499643	3.072855506761175e-10	1735	9.512457860860335	none	NA
SLC35D2	0.1253155738088508	3.072855506761175e-10	1736	9.512457860860335	none	NA
IRF1	0.4182709600489884	3.0729273857397246e-10	1737	9.51244770214035	none	NA
TFE3	-0.04426024267364302	3.160277307681131e-10	1738	9.500274807282967	none	NA
STARD5	-0.11902925515128382	3.1655449653600804e-10	1739	9.499551513111058	none	NA
DDHD2	-0.06288074355844282	3.2418938980904486e-10	1740	9.489201203006283	none	NA
CDC42SE2	-0.21711735987028247	3.2582828460060893e-10	1741	9.487011218023882	none	NA
MACF1	-0.013874417461895645	3.2582828460060893e-10	1742	9.487011218023882	none	NA
PHGDH	0.20901133903487815	3.2582828460060893e-10	1743	9.487011218023882	none	NA
GCA	-0.038519323718243154	3.301867651161574e-10	1744	9.48124033856025	none	NA
GALK1	0.022595571672909875	3.327380179814878e-10	1745	9.477897574675872	none	NA
HSP90AA1	0.6707707019415095	3.4452284606256284e-10	1746	9.462781973785601	none	NA
OXSR1	0.17968751650849954	3.52906800135006e-10	1747	9.452339973171185	none	NA
MLH1	0.216237314942982	3.855668261455411e-10	1748	9.413900339503932	none	NA
SEC23B	0.4145036012659483	3.9508420505480285e-10	1749	9.403310332491824	none	NA
ACAT1	0.19251359989514255	3.97830557628676e-10	1750	9.40030186148352	none	NA
ITGAM	-0.05628510078362975	4.035113680459241e-10	1751	9.394144225477056	none	NA
FCSK	-0.31647596208244766	4.1609021911703676e-10	1752	9.380812492891081	none	NA
NET1	0.7408667464187028	4.1913808663543736e-10	1753	9.377642873491952	none	NA
TUBB1	0.34315981717679916	4.277838333790639e-10	1754	9.368775632122908	none	NA
GAS7	0.01762304617390789	4.2994996737300106e-10	1755	9.366582079671694	none	NA
SEPTIN6	-0.19729776996027223	4.3761067606269807e-10	1756	9.358912091385411	none	NA
UBR5	0.04630772404616704	4.390753968229119e-10	1757	9.35746089749685	none	NA
ABR	0.006319874231513147	4.4290892056493047e-10	1758	9.353685572564395	none	NA
MRPL30	0.5655025220608354	4.4922273041553107e-10	1759	9.34753827679998	none	NA
SLK	0.09003258872754466	4.672479249429475e-10	1760	9.330452618655023	none	NA
MR1	0.7453135932299907	4.686583901255697e-10	1761	9.329143603640125	none	NA
CDKN2AIPNL	-0.17093582567447696	4.694134634074083e-10	1762	9.328444458410853	none	NA
GNA13	0.050506906743522435	4.816082868145232e-10	1763	9.317306048978518	none	NA
PXN	-0.34526343757917827	4.882385938540049e-10	1764	9.311367893834532	none	NA
AP2M1	0.10458073151404004	5.127639537170969e-10	1765	9.290082512451782	none	NA
EVI5	-0.34755645233888177	5.222912809169279e-10	1766	9.282087224175015	none	NA
MYH9	-0.07476399261655284	5.282942763314437e-10	1767	9.277124094539515	none	NA
SLC6A13	-0.23483599265392463	5.36720652786633e-10	1768	9.27025169292109	none	NA
PSEN2	0.10636434969078754	5.468555167992986e-10	1769	9.262127402268645	none	NA
CDCA8	0.2177798469164994	5.693883310856952e-10	1770	9.244591437429705	none	NA
ANO10	-0.12524615377693168	5.908405996651164e-10	1771	9.228529669750214	none	NA
E2F2	0.3819978948028802	6.060527138385022e-10	1772	9.21748959970577	none	NA
CTPS2	-0.4221445807938051	6.137309602481997e-10	1773	9.212021967760876	none	NA
BZW2	0.436273457477739	6.382589902713557e-10	1774	9.195003059175114	none	NA
TUT7	0.10741711644429218	6.614309907024892e-10	1775	9.179515460502191	none	NA
IRF2BP2	-0.06360487533992613	6.626592005839305e-10	1776	9.178709767762191	none	NA
FNIP1	-0.019745815010409177	6.731188565868373e-10	1777	9.17190824305356	none	NA
ARRDC3	-0.6174735360478465	6.96858220189344e-10	1778	9.156855572623368	none	NA
BABAM2	0.4266379897551877	7.138632418961331e-10	1779	9.146384980070641	none	NA
QKI	0.3719245144756102	7.225074466655825e-10	1780	9.141157672406564	none	NA
B4GALT1	-0.09029658268305295	7.659278871125237e-10	1781	9.115812117708623	none	NA
AP3M1	-0.10856720506744827	7.714200008041433e-10	1782	9.112709105259624	none	NA
RABGGTA	0.20071563744912937	8.010499620819977e-10	1783	9.096340395801114	none	NA
TPST1	-0.04813964901954194	8.015826620704339e-10	1784	9.096051685000495	none	NA
RREB1	-0.30278790323092464	8.105577130735684e-10	1785	9.091216057216394	none	NA
GABARAPL2	0.3556948351753649	8.237683336872868e-10	1786	9.0841949066855	none	NA
PPIL1	0.6642241704757581	8.422539116041952e-10	1787	9.074556963387302	none	NA
FOS	-0.3349274122382984	8.641193736167323e-10	1788	9.063426257842952	none	NA
CBX7	-0.4938965668374393	8.6465163194197485e-10	1789	9.063158834499825	none	NA
RNF24	0.24572699038844625	8.701514745682046e-10	1790	9.06040513951592	none	NA
EXOSC1	0.2245900052052111	9.007686890488762e-10	1791	9.045386718418163	none	NA
CABLES2	-0.1557276638261637	9.225117393227236e-10	1792	9.035028098566581	none	NA
XPR1	-0.31518389697765825	9.23894393122839e-10	1793	9.034377668504137	none	NA
IGF1R	-0.2942615469510939	9.352238569271709e-10	1794	9.029084423146822	none	NA
PTAFR	0.16671324277497224	9.398477341188214e-10	1795	9.026942501281628	none	NA
PLAUR	0.23455052613755198	9.446877113372017e-10	1796	9.024711733985548	none	NA
TCP11L2	-0.3349530451699295	9.485567281487046e-10	1797	9.022936691148287	none	NA
SDE2	-0.0761001525289865	9.770319288094145e-10	1798	9.010091243569697	none	NA
AFTPH	0.30947331876697054	9.991660082073919e-10	1799	9.000362349152603	none	NA
ELOVL1	0.15068859218809158	1.0143017363041744e-9	1800	8.99383283107902	none	NA
ARF4	0.25710950288480083	1.0191072234372432e-9	1801	8.991780120117879	none	NA
CASP3	-0.021776889452281338	1.0363667654252273e-9	1802	8.984486522571451	none	NA
RINL	-0.1274665692942486	1.0386111743739981e-9	1803	8.983547009159738	none	NA
LRP1	0.1286114557437522	1.0403937872120033e-9	1804	8.982802249889852	none	NA
PRMT9	-0.27997273153385005	1.0583873222162213e-9	1805	8.975355370941221	none	NA
DONSON	0.1208924086703065	1.0927329341054097e-9	1806	8.96148596743426	none	NA
PDLIM5	0.3522237714912127	1.1908047553943402e-9	1807	8.924159439697636	none	NA
SMPD2	0.018981443577895468	1.1975401233099234e-9	1808	8.921709926731623	none	NA
APBB1IP	-0.17683519267484943	1.1988642983017077e-9	1809	8.921229972726072	none	NA
FCER1G	0.5829209875336312	1.280509541243723e-9	1810	8.892617181198627	none	NA
SMG1	0.10121926313398016	1.296526023848971e-9	1811	8.887218761655465	none	NA
MMP9	-0.12978741634544802	1.3132858094622284e-9	1812	8.881640748423337	none	NA
RIPK1	0.2722959467630651	1.3213974558362527e-9	1813	8.878966533699444	none	NA
KANTR	-0.14534420175444052	1.3854705133478948e-9	1814	8.858402712773536	none	NA
CELF2	-0.2771947246246113	1.405348066323022e-9	1815	8.852216099557925	none	NA
LRIF1	0.4812012546685056	1.4245393739623014e-9	1816	8.846325542452417	none	NA
PHYH	0.0728307502920678	1.430514126285087e-9	1817	8.844507849192258	none	NA
NARS1	0.09994003150696423	1.4882152383809773e-9	1818	8.82733425287541	none	NA
GDPD3	-0.33701450432638425	1.524828069641038e-9	1819	8.816779121966762	none	NA
GNAL	-0.09685472793769853	1.5273978999875165e-9	1820	8.816047810842534	none	NA
UBALD2	-0.005291537207516458	1.5944930529316653e-9	1821	8.797377368600399	none	NA
LXN	0.14306813197128979	1.6680127721619164e-9	1822	8.777800628243721	none	NA
ADORA2B	0.1964705577580677	1.7143280225400428e-9	1823	8.765906075791413	none	NA
RFC4	0.2108012038708952	1.7199618096349025e-9	1824	8.764481196144173	none	NA
TOMM40L	0.5401195231557924	1.7947682139751549e-9	1825	8.74599163059062	none	NA
NLK	-0.12263340040920172	1.801648425029624e-9	1826	8.744329953626863	none	NA
NOP16	0.42583141844990396	1.807404038976099e-9	1827	8.742944751543517	none	NA
CLOCK	0.4355273738451741	1.883627783375486e-9	1828	8.725004912369434	none	NA
MID1IP1	-0.0780363601947147	1.892150321102964e-9	1829	8.723044364217394	none	NA
VIM	-0.1650829250932161	1.892150321102964e-9	1830	8.723044364217394	none	NA
RBL1	0.11997868861089979	1.9133041665546213e-9	1831	8.718215982740293	none	NA
KCTD20	-0.3460827016833712	1.9419612923808743e-9	1832	8.711759430799244	none	NA
PELO	-0.7921173416250649	1.9419612923808743e-9	1833	8.711759430799244	none	NA
PRPF31	0.25344651279331415	1.9470391262423753e-9	1834	8.710625321135115	none	NA
CACFD1	0.3963492557043437	2.0343435244954183e-9	1835	8.69157570913418	none	NA
VPS13B	-0.2584142465678563	2.0343435244954183e-9	1836	8.69157570913418	none	NA
DNAJB4	0.5942331692019256	2.0405857610444868e-9	1837	8.690245148126339	none	NA
SRPK1	0.11474118412766271	2.095476002921399e-9	1838	8.678717308277282	none	NA
SLC25A27	0.16973996318316198	2.1391163535512597e-9	1839	8.669765592085348	none	NA
B3GNT5	0.6455553207826988	2.177190218075325e-9	1840	8.662103625597593	none	NA
CCNB2	0.27163556758792506	2.1900980930595e-9	1841	8.659536432958786	none	NA
FAM214B	-0.25584801440757504	2.2250625643626047e-9	1842	8.652657773008697	none	NA
ZMIZ2	0.06429612099178034	2.2825609290135125e-9	1843	8.641577620899387	none	NA
HERC2	-0.35068186365723997	2.28914621188074e-9	1844	8.640326467270825	none	NA
PRKAB1	-0.467624505225626	2.3120929498083767e-9	1845	8.635994710572685	none	NA
NAA25	0.5428751045754208	2.352647480721447e-9	1846	8.628443142372156	none	NA
TMEM181	-0.18932327578312122	2.39094908893006e-9	1847	8.621429671325522	none	NA
PLGRKT	0.6204330305379033	2.4502177299530065e-9	1848	8.610795321873962	none	NA
AGK	0.4717420591824367	2.5413814100385376e-9	1849	8.594930151224906	none	NA
PBX1	-0.6468398788146984	2.57043489642881e-9	1850	8.589993391400052	none	NA
SYNJ1	-0.07238610780448969	2.57043489642881e-9	1851	8.589993391400052	none	NA
LARP1	0.2831945656475514	2.6176893832821038e-9	1852	8.582081888392544	none	NA
ARMCX6	0.909174697587859	2.6269438209321814e-9	1853	8.580549214811965	none	NA
YARS1	0.41111634126588337	2.7230556212586606e-9	1854	8.564943487650485	none	NA
VEGFA	0.6152604151797281	2.7994134297723604e-9	1855	8.552932958264902	none	NA
MAP3K14	-0.5517221287914279	2.8693111135874596e-9	1856	8.542222359530616	none	NA
RCOR1	-0.19310151346345628	2.998733162705208e-9	1857	8.523062177495058	none	NA
P2RX4	0.528547172116645	3.037581947186583e-9	1858	8.51747199693902	none	NA
ARF6	-0.0831123942077241	3.041113332726867e-9	1859	8.516967394765189	none	NA
AKT2	-0.09908613157862733	3.057330008856409e-9	1860	8.514657680904271	none	NA
SNAPC1	0.2593288195309093	3.188730541137722e-9	1861	8.496382178606316	none	NA
KLHL25	-0.34173987332423533	3.2129912696707442e-9	1862	8.493090454510408	none	NA
B4GALT4	0.40638801710331973	3.3603423283066416e-9	1863	8.473616477454943	none	NA
TRAF4	0.2078750359319136	3.385741414465524e-9	1864	8.470346214141776	none	NA
SVIL	0.048451072360025896	3.4032492480072516e-9	1865	8.46810624277308	none	NA
LRSAM1	-0.38590659787427883	3.4732360149611684e-9	1866	8.459265704304372	none	NA
RRM2	0.28540184213023384	3.4922621177019095e-9	1867	8.45689316702851	none	NA
STARD3	0.23074854148992718	3.634432476240261e-9	1868	8.439563395445873	none	NA
ZNF18	-0.30381882764772716	3.6883511040386352e-9	1869	8.433167743993486	none	NA
IFFO1	-0.4951834655482476	3.745470691583971e-9	1870	8.426493596946504	none	NA
NELFB	-0.42289480433757454	3.8401051126605985e-9	1871	8.415656887813798	none	NA
RASGEF1A	-0.5901532833356772	3.964385280466287e-9	1872	8.401824145042099	none	NA
P2RX7	0.8852302934306131	3.966621157942147e-9	1873	8.401579275924101	none	NA
FAM168B	-0.31045980594619077	4.112979785570081e-9	1874	8.385843424951545	none	NA
ARHGEF3	-0.14532979356921702	4.186943562160001e-9	1875	8.378102893134963	none	NA
ZCCHC2	0.4130846228944698	4.274912718920426e-9	1876	8.369072747854684	none	NA
TMX1	0.1820400360263581	4.356505630161394e-9	1877	8.360861720365945	none	NA
ELF1	0.30591810663187846	4.435428403606823e-9	1878	8.353064426714546	none	NA
UTP6	0.07638959839525133	4.454799077064018e-9	1879	8.351171878987415	none	NA
ABCE1	0.37229364152198535	4.472015725000241e-9	1880	8.349496678004275	none	NA
PRPF38A	0.4751201375712494	4.517308482327378e-9	1881	8.345120250904616	none	NA
PARP6	-0.16547623009416934	4.565477643815534e-9	1882	8.340513779526866	none	NA
NCL	0.2354129676480446	4.5818736655734075e-9	1883	8.338956889633907	none	NA
RNPEP	-0.16154757264560124	4.746352614638018e-9	1884	8.323640000441705	none	NA
DCTN1	-0.25516342599834957	4.761618988902363e-9	1885	8.322245358539986	none	NA
GFI1	-0.20208107302710263	4.811634846479772e-9	1886	8.317707338559163	none	NA
ELOB	0.25732025027546024	4.918317307657024e-9	1887	8.308183455971612	none	NA
FBXO3	-0.02010442796430891	4.921052105535105e-9	1888	8.30794203650492	none	NA
GNPTAB	-0.1718812585705991	4.981229376687444e-9	1889	8.302663459324432	none	NA
ARRB2	-0.1002315448986985	5.081555473222245e-9	1890	8.294003329047651	none	NA
PITPNC1	-0.3154645053126232	5.084500711409132e-9	1891	8.293751687564463	none	NA
CSGALNACT2	-0.04359003384010579	5.231653818665484e-9	1892	8.281361001231458	none	NA
RPS6KA1	-0.20595619224362247	5.238837218790104e-9	1893	8.280765095745512	none	NA
MIS18A	0.4921311317368545	5.249974795613866e-9	1894	8.279842781575395	none	NA
CPNE5	0.7809553158468229	5.260811233502745e-9	1895	8.278947281118427	none	NA
OSBPL9	0.02240401765548843	5.369854456052337e-9	1896	8.270037485211049	none	NA
VPS37B	-0.031477317659189215	5.448042665367019e-9	1897	8.26375949998277	none	NA
NOP58	0.2879181596031954	5.502519468595121e-9	1898	8.25943841218425	none	NA
NDUFAF2	0.4340691904856718	5.779132177409058e-9	1899	8.238137372454723	none	NA
APRT	-0.13766837138854748	5.882769312272845e-9	1900	8.230418181762355	none	NA
CDKN1B	-0.6530286598603412	5.903355689220071e-9	1901	8.228901048862191	none	NA
TXNL4A	0.34050163849811754	5.963682608942126e-9	1902	8.224485478038119	none	NA
CABIN1	-0.3424612482303779	6.0488368002232265e-9	1903	8.218328132754781	none	NA
CCDC88B	-0.0071200485020923255	6.09603316469776e-9	1904	8.214952678937804	none	NA
RAP2A	-0.18389122888091705	6.235222163922539e-9	1905	8.205148067791418	none	NA
RAB5A	0.3496424394163001	6.27752589790435e-9	1906	8.202211486931448	none	NA
SPEN	-0.30976501320136607	6.343177739657036e-9	1907	8.197693119239336	none	NA
NFU1	0.10694685410169168	6.346669787877228e-9	1908	8.197454097090715	none	NA
MYO1F	-0.2725427459246067	6.38315210613218e-9	1909	8.19496480650756	none	NA
STARD4	0.11765413970427048	6.491614006244109e-9	1910	8.187647311387696	none	NA
SAT1	0.4830075641635822	6.691047220818197e-9	1911	8.174505905157423	none	NA
TBK1	0.16088122111701178	6.769155419044345e-9	1912	8.169465514435986	none	NA
FLI1	-0.2954136249525574	6.842421511735027e-9	1913	8.164790175608138	none	NA
BIN3	0.042172403464167965	6.856193407373325e-9	1914	8.16391693983482	none	NA
TAPBP	0.45211783002289635	7.019856692865571e-9	1915	8.153671753701103	none	NA
CRTC3	0.06970091934791753	7.1049266367126235e-9	1916	8.148440402104615	none	NA
PDIA6	0.31525642281230715	7.2278598784876605e-9	1917	8.140990275395758	none	NA
VPS13C	-0.1530955771165439	7.240830628781948e-9	1918	8.14021161103976	none	NA
TENT4A	0.3723271102636217	7.750905789067811e-9	1919	8.110647541854023	none	NA
CLIP1	-0.20934200087516186	7.876541103361119e-9	1920	8.10366445630592	none	NA
TLE4	-0.02562365397766914	7.876541103361119e-9	1921	8.10366445630592	none	NA
CDC23	0.1236789947111945	8.064551800229356e-9	1922	8.09341976418278	none	NA
MYADM	-0.4328314448432197	8.40041430145728e-9	1923	8.075699294366725	none	NA
SORD	-0.07402610371075533	8.587069150646626e-9	1924	8.066155039765384	none	NA
PPP4R1	-0.2014206600749935	8.934371977886653e-9	1925	8.048935969865015	none	NA
SUCO	0.1100134672043273	8.934371977886653e-9	1926	8.048935969865015	none	NA
SLC25A22	0.5840150509795142	8.994763889969244e-9	1927	8.046010232277219	none	NA
PES1	0.2589981572747695	9.192309174320485e-9	1928	8.036575377004361	none	NA
STX12	0.16300551191676382	9.23376587143764e-9	1929	8.034621141484225	none	NA
FRY	-0.3509733760077044	9.298442277558408e-9	1930	8.031589800577654	none	NA
GIT2	-0.18519708906547208	9.410988281854847e-9	1931	8.02636476734648	none	NA
CERK	-0.33400458236920155	9.499238044497309e-9	1932	8.022311229062895	none	NA
EIF4E3	-0.055243151698902225	9.499238044497309e-9	1933	8.022311229062895	none	NA
BBC3	-0.044633641173928845	9.783823800166715e-9	1934	8.009491377241636	none	NA
RPN2	0.2463540197078422	9.828313386286902e-9	1935	8.007521004027	none	NA
ARHGAP4	-0.2638627841656067	1.002002869534538e-8	1936	7.99913103473501	none	NA
PRKD2	-0.29515917037621453	1.026307527167493e-8	1937	7.988722485871346	none	NA
ADAMTSL3	0.054131028143908695	1.0433059428252737e-8	1938	7.981588318805152	none	NA
FBRS	0.1528445572352102	1.061730469198041e-8	1939	7.973985719221232	none	NA
ASXL1	-0.31223232191961536	1.0695444283293902e-8	1940	7.970801170346743	none	NA
MYBBP1A	0.3200759719398898	1.0724616072032289e-8	1941	7.969618246069326	none	NA
DENND11	0.08028616869551199	1.0868199593689301e-8	1942	7.963842394394566	none	NA
UBN1	-0.2780283620882617	1.1108638922389656e-8	1943	7.95433914940357	none	NA
YY1	-0.33132917338848106	1.1368252874855886e-8	1944	7.94430627454812	none	NA
INTS10	0.1900038070384983	1.1539905875696194e-8	1945	7.937797733453465	none	NA
TYMS	0.3369129604475055	1.1738028879378693e-8	1946	7.930404826315087	none	NA
ULK3	-0.3573558680428741	1.1738028879378693e-8	1947	7.930404826315087	none	NA
PCNA	0.19205418735714946	1.2822575492354674e-8	1948	7.892024735364838	none	NA
POLR3C	0.19851812247741363	1.3014202622944238e-8	1949	7.885582435857769	none	NA
CDK4	0.47678014054323725	1.3073328905487003e-8	1950	7.883613812480418	none	NA
PIP4P2	-0.3193521271054784	1.3254981906436057e-8	1951	7.87762086075928	none	NA
MSR1	0.23333186063548114	1.3291788181964163e-8	1952	7.876416588258292	none	NA
CDC42BPG	0.3207485036303308	1.3831708451145845e-8	1953	7.859124173825588	none	NA
CPT1A	-0.23246940705734967	1.3880295950871863e-8	1954	7.857601273905637	none	NA
RBM17	0.22494714493273607	1.3963016789184456e-8	1955	7.8550207397823195	none	NA
PTPRE	-0.1280978185648445	1.4017913265283742e-8	1956	7.853316631506504	none	NA
OXA1L	-0.05448481528537135	1.4108668814061185e-8	1957	7.850513961013942	none	NA
HERPUD1	-0.23886301466395504	1.4234586698665867e-8	1958	7.846655138077586	none	NA
PLCG2	-0.20930211659878845	1.4467487380657417e-8	1959	7.839606887779915	none	NA
HDGFL3	-0.3703181664343394	1.4655962940453768e-8	1960	7.833985641846038	none	NA
FAM53C	0.16350770314199828	1.4743732633247468e-8	1961	7.831392553328734	none	NA
INO80C	0.2748873399937233	1.494995600177189e-8	1962	7.825360085481076	none	NA
NAA20	0.3385658409448092	1.5122481920156136e-8	1963	7.8203769260456815	none	NA
RETREG1	-0.26276886690931767	1.574407758063826e-8	1964	7.8028827788746185	none	NA
AGAP3	0.07198945917725236	1.6149580206280128e-8	1965	7.7918387622781164	none	NA
GABPB1	0.3265463515080882	1.6241888593067877e-8	1966	7.789363472763582	none	NA
CUTC	0.20442806540525535	1.6324104755103837e-8	1967	7.787170626933711	none	NA
CLN5	-0.32584176755902994	1.704790755477967e-8	1968	7.768328918324235	none	NA
CYB5A	0.24961203934857518	1.7071007564838035e-8	1969	7.767740845204209	none	NA
KLF6	0.14528546774749257	1.7762170305346466e-8	1970	7.750503970198752	none	NA
HSPA13	0.2840790395279728	1.8485126038294356e-8	1971	7.733177583903472	none	NA
POU6F1	0.242814402769862	1.8555111761171023e-8	1972	7.731536425464285	none	NA
SLC30A4	0.49260682780394605	1.881144053214748e-8	1973	7.7255779460121925	none	NA
CNOT6	0.038836640026425326	1.885352605071493e-8	1974	7.724607414627374	none	NA
ZEB1	0.2861301438207163	1.9400265647534043e-8	1975	7.712192323241512	none	NA
PTGES3	-0.008549194181959013	1.96937222208249e-8	1976	7.70567219207988	none	NA
AP3M2	-0.051984843566752016	2.025190335891304e-8	1977	7.6935341537121635	none	NA
CTSZ	0.3252339104511031	2.0630220837516837e-8	1978	7.685496123068941	none	NA
CCNYL1	0.2846271547587694	2.073517629624938e-8	1979	7.683292267791509	none	NA
RETREG2	-0.4943307517455002	2.167154571309306e-8	1980	7.664110111720031	none	NA
PHF6	0.1868850275899064	2.184306700022629e-8	1981	7.660686382095611	none	NA
IP6K1	-0.3242799243919638	2.196197711914454e-8	1982	7.658328565256396	none	NA
NME2	0.8117402045083074	2.2005844787876244e-8	1983	7.657461954541587	none	NA
FUZ	-0.46282580945293605	2.321600465861738e-8	1984	7.634212517759043	none	NA
SLC7A1	0.3080661319385374	2.3604530198293084e-8	1985	7.627004638923441	none	NA
DNAH14	-0.19447100261473166	2.4454881213036596e-8	1986	7.611634442376456	none	NA
LONRF3	0.23763514123702784	2.49774328398519e-8	1987	7.602452200100352	none	NA
RPS23	0.2594124483662823	2.5145359177490572e-8	1988	7.599542156515987	none	NA
SCRN3	0.2772797873761121	2.562442141370532e-8	1989	7.591345931972167	none	NA
ARID3A	-0.05595595422768861	2.602012341603675e-8	1990	7.584690647867568	none	NA
TRIM14	0.32081619259861155	2.6096833422148418e-8	1991	7.583412186558991	none	NA
RFX7	-0.1286500526884852	2.6343071921250238e-8	1992	7.579333582424439	none	NA
SLAMF1	0.558266324173296	2.6538638168293854e-8	1993	7.576121366745501	none	NA
ITGA7	0.8773859138872023	2.700675822041684e-8	1994	7.568527543597799	none	NA
CEP43	-0.06586548578643259	2.7800297847502077e-8	1995	7.5559505511022955	none	NA
DNA2	-0.19203046861890521	2.9024761163905802e-8	1996	7.537231345254317	none	NA
CALHM6	0.5884010386424404	2.9635947991358998e-8	1997	7.5281811760399044	none	NA
CPOX	0.5026615727681698	2.9635947991358998e-8	1998	7.5281811760399044	none	NA
RALB	-0.02138431844328785	2.9635947991358998e-8	1999	7.5281811760399044	none	NA
ZNF622	-0.2331073979818	2.9740072427752853e-8	2000	7.526657978149804	none	NA
SLBP	-0.2984505790247911	3.009201147011925e-8	2001	7.521548781313553	none	NA
U2AF1	0.012099187696655285	3.068162076955165e-8	2002	7.513121702327988	none	NA
RPRD2	0.06697833626549443	3.1266914208320226e-8	2003	7.504914977996825	none	NA
TMEM38B	0.02594129888811014	3.1599589669285594e-8	2004	7.5003185567968504	none	NA
[truncated: 7,698 more rows]
