# Supplementary material for: Human and mouse neutrophils share core transcriptional programs in both homeostatic and inflamed contexts
Source: Nat Commun. 2023 Dec 8;14:8133. doi: 10.1038/s41467-023-43573-9 (PMC10709367; doi:10.1038/s41467-023-43573-9)
Supplement: Supplementary file 8 — Source Data [file 41467_2023_43573_MOESM8_ESM.zip › Figure 3/source-data_Figure3c.csv]

study_id	PHOSPHO1	CDK5R1	CD101	ARRB1	CXCR4	RAB11FIP4	TSC22D3	FRAT2	TMEM38A	LYL1	MPPE1	RHOB	ATP1A3	TIMP2	CCDC125	SEMA4F	FAM117B	ZNF652	NFIC	IMPA2	ANKRD9	HVCN1	XYLT1	MBP	NLRP12	MAP3K15	ABHD15	BAIAP3	PLCB2	DAGLB	PPM1M	SYTL1	ATG16L2	SEPTIN5	PDE2A	KIF21B	ARHGEF18	ATP2A3	MYO18A	TLR5	TMEM71	SRPK2	MED12L	STAT3	PI4K2B	MCTP1	NABP1	RELB	BCL2L1
Thomas HB 2015_condition_GM.CSF_Hs	-0.1297406903390295	-1.786089477280717	-0.013009869772472454	-0.03440919947424155	-2.6972453441150486	-0.43019866057287987	-0.06130800225138777	-0.08915225101263696	-0.03836075997173556	-0.21563860233888807	-0.1953541475638178	-0.002702673061988764	0.1097548279632197	-0.021535268707474232	0.07320807610770155	-0.0038293634476834395	0.0400982999034919	-0.15645372154690645	0.06861462962246054	-0.25007621649058087	0.15956691507683723	-0.008584835455078762	0.009949316906450739	-0.004162237709132405	-0.15171065470240938	0.03916978059524505	-0.004365942486697265	-0.04819724427903787	-0.11650972197668086	-0.5011887343558797	-0.11984037086347663	-0.09234406031414387	-0.1674479153440521	-0.040495927239457156	0.13580085642438405	0.33614746598749984	-0.0481272578979718	-0.4838598777180616	-0.0030627262324705476	0.002551246849686853	0.061412889547555145	0.06435473639997256	-0.01680795878434164	1.5836366360446885	0.04074498640368616	0.10935838892638496	2.2392420241051143	0.08356502495600124	-0.02785739591803243
Thomas HB 2015_condition_TNF_Hs	-0.06119180299637451	-1.0759873252254089	-0.002923121294519177	-0.03166398737766536	-0.11554774078811232	-0.334963884904949	-0.07664456133097537	-0.06443961614909789	-0.0420869074618535	-0.21761360828276288	-0.05871008054862457	-0.10174693330981684	0.030722918038175284	0.0032243179748835927	0.014698761516298231	0.03159769129900942	0.013255284021181065	-0.034574114922957665	-0.05209817696436243	-0.09387137891583511	0.01745184113343924	0.011886420637029816	0.008425046971097755	-0.021586542425662807	-0.03228608071628268	0.05036254688011811	-0.03500670632946152	0.02041961455289649	-0.04703463972307474	0.019284067182026035	-0.06642902942263156	-0.00713328807305819	-0.02984795977746342	0.005843448228385612	0.014542534894487114	-0.059321082442399954	-0.040917516818639664	-0.3316289133211461	-0.008838361836799292	-0.0030547554988148364	-0.013068761874501601	0.08959530949257187	0.013777242274917922	0.0702462240267656	1.8182261968566924	0.07804900251892405	0.05313665034025168	1.265721958378123	0.08494478365709203
Wright HL 2013_condition_GM.CSF_Hs	-0.3816010840313919	-1.7755682101854096	0.001686432315782035	-0.03672788695623758	-2.937930095896641	-0.2446738507496517	-0.1024390739002339	-0.5408001442661069	0.039940788544712544	-0.38050390536694556	-0.049366746317341705	-0.006932080602748089	-0.027397827790050514	-0.032344139053699456	0.07753667315654865	-0.007659903850370272	0.026701352711716794	-0.16731553145696593	-0.021213457979955056	-0.07544758738812728	0.03726139290409742	0.013059730248809786	0.012600250371114995	-0.09497629141210999	-0.4645717796333835	-0.09746467839353555	-0.2638269409164401	-0.10784595795524321	-0.0978212506432075	-0.5756156040420559	-0.05119898827437574	-0.06610410408563205	-0.16651660384705494	-0.008550901333022989	0.17086153305950932	0.09367564842241044	-0.12125412358168007	-0.207757734284964	0.044076693327979484	-0.015468191579878495	0.13892420821461351	0.021676073248550087	1.0306824675476889	1.0575679761006183	-0.03761951532662256	0.32683712428474	2.3683897300013124	0.0666583261456865	-0.13257197652685165
Wright HL 2013_condition_TNF_Hs	-0.1548435427269645	-0.05725854679399438	4.2222502348103345e-4	-0.0039589605371694175	-0.030062364956242746	-0.0323936762423766	-0.12531564226441075	-1.2847136102898455	-0.011004136866583317	-0.1584863457804532	-0.00710071834774365	-2.2573313192103845	-0.01631752340632082	-0.009232541924516936	0.025377325915136934	0.015411510935474354	0.01168710449436479	0.017265251198776883	-0.06784549143711416	-0.020354533301389817	-0.02096407989409345	-0.0022827136479235716	-0.001847643417298302	-0.04616810412371414	-0.05313318372152161	0.019536445010973107	-0.021391881095793968	-0.008882728947825347	0.0010536537493607296	0.04692769273568097	-0.021169529207560073	-0.002330427053460524	0.010818153228863188	0.004041474515780954	-0.005422599052984048	-0.009437880961496805	-0.03357006412500558	-0.03670979032546245	-0.015410402351096707	-0.008468344398258842	-0.0016835047286957302	0.024727770116153475	0.017628890588723776	0.023008554311084298	0.606121758752657	0.09316132501765703	0.04003832486872884	1.0368993295757047	-0.02016955968569718
McCreary M 2019_condition_LPS_Hs	-3.0207281796883136	-1.3813325440270532	-1.0436040067308399	-0.5171130266146013	-0.16853565111381197	-1.500899655928511	-1.7058501126584111	-2.407092814318223	-0.2998013465947908	-2.9828928426430417	-2.476661267219876	-1.3315383646001342	-1.1381190291165553	-2.017587777017912	-1.966588748867939	0.1672939447310704	-0.4180693487905821	-2.0604664918728477	-1.654429408227941	-3.3765412935696997	-0.8229128212488803	-1.1703133953883227	-1.333767104365269	-0.9887774372578245	-1.3880699057833745	-0.14855701019014786	-0.08618443920631104	-1.1736284291061925	-2.312162300676116	0.1378127471132034	-1.3160190569020078	-0.7848056503079996	-0.8747493647928456	-2.1222186268727157	-0.1793639705097576	-0.5603830548685009	-0.7839381655324877	-1.5194016268888428	-1.5288556259044634	-0.5114319984043794	-1.2844958369171982	-1.8867277513012652	-0.6630181103381875	0.46060540715638726	2.827457508356571	3.3523020440653064	0.8336128541156036	1.318559480092198	1.6714979126196836
Ter Haar NM 2018_condition_JIA_Hs	-2.403457647438921	-0.62920883569648	-0.16913907342663204	-2.2950487505337125	-0.3196423588190553	0.0807485863743924	-0.8406130765408446	0.919561218354901	-0.12921745625164516	0.2735622612416662	-0.8918719535830374	-0.15821141771135486	-0.09197892453717642	0.3709054330889521	-1.2196880909203767	-0.08685828804144038	-2.3153743224576324	-0.16509300719939576	-1.4214010618203685	-0.07533521476764532	0.044471348683959515	-3.1674573656470755	-1.2525732732342392	-0.47716105300021217	0.08094223551166861	-1.584549316308437	-0.009264219035193528	-1.7309794175153483	-0.2447616094381451	-0.0011823382661188472	1.232964688263907	0.015603409899287699	-0.232195956331773	-1.2066799857239578	0.08463839819419569	-0.20651501234599318	-0.7200381452530346	-0.6179911146812757	0.5757820885251227	2.626992528623907	-0.26042167479689704	-1.3339830165009443	0.16121801850218878	0.21087232171707662	0.7253620297112805	0.8278904088589987	0.655519839248147	1.308028780726246	1.7782712341590021
Miralda I 2020_condition_F.alocis_Hs	-5.310858188235849e-6	-8.842904857506647e-6	-3.693019238409467e-6	2.8407493190254174e-6	1.851970717536004	-1.071643438431565	-1.4038602760926209	-1.517910349836204	-6.779581833091791e-8	-1.8229850180728502	-4.1864682489917965e-6	-2.1927736963133754e-6	-3.220474556729823e-7	9.039931999294137e-8	-1.5207735954798504e-5	1.19709983755794e-6	-2.2019533992757735e-6	-5.834711605989537e-6	-5.609827512397997e-6	-1.992025004488708e-6	2.528646416185009e-6	3.2211606278005666e-4	-3.8127091667308687e-6	0.7331209440617862	-0.8558320611090793	-1.302025898512583e-6	-5.97798327245719e-7	-1.677685958191891e-6	-1.2426708701639326	-2.8996430900318493e-6	-1.5955663127912125	-3.559279036200943e-6	-1.675708955464896e-5	-2.4677683516832896e-6	8.289598891827333e-6	3.935219602857206e-5	1.164409782333158e-7	-0.7223923186588036	-3.9462298394036704e-6	-4.7406523603996877e-7	-1.939097842677459e-6	-2.843046186975168e-6	-3.7128135498545764e-6	9.321574354954235e-5	-2.0804195600025397e-6	2.1734594583310045	4.487513059383779e-6	5.058349556256832e-6	-3.6717172892457677e-6
Mistry P 2019_condition_Lupus_NDN_Hs	-0.4256878547682136	-0.20689301856574807	-0.19634210050746656	0.10065901209497213	-0.08733770573166506	-0.04713531557999958	-0.12005711933996685	0.5127139359594075	0.15664559021354257	0.5976862211219233	0.07857995456865327	0.060006961909818884	-1.1058054608010504	0.35113744807931224	-0.24978255982186226	-0.27335798887975016	0.19133030638708443	-0.2672899144144174	0.22290325633776184	-0.22525742636327453	-0.0241229780907694	-0.0720880431172368	-0.14285456525650667	0.2296230906031826	0.5529579507111436	-0.062365795871095336	-0.6824766846205109	-0.10068460436651545	-0.09958097372442835	0.24697666518171577	-0.008891368905455587	-0.13144020169760537	0.11774417428929687	-0.11747060843535616	0.12290266945583792	0.07829228129392	-0.06711801867316917	0.06462704198827637	0.4616199589660185	0.3253491880762618	0.1749168426237128	0.0642641772441893	0.507948221875065	0.633613257071489	0.3187387632810429	0.5529619106146556	0.27439874068646114	0.729699140639482	0.29523134022093955
Wright HL 2020_condition_RA_Hs	-1.1850822629187132	-0.14906187513423974	-0.37416110407130565	0.1377356095259669	0.3160404809148955	0.07350303221430322	-0.0990405969449394	-0.6771411277912415	-1.4208642125892104	-0.06970583269325294	-0.19932081990869172	-0.1186754642501892	0.07778105150381184	-0.3088317869762627	-0.30182052808450355	-0.1550434454245895	-0.9510403583941776	-0.9226441865169298	-0.48201346867735945	-0.38890323149002987	0.09645981262117108	-0.2916170496822992	-0.17490840733403468	-0.19631136518884076	-0.33251454850190565	-0.1251362762982502	-0.0702400890649755	-0.03853253387066925	-0.1737547130020218	0.07536637109609588	-0.12260646959972434	-1.5386204062179212	-0.13644081658203655	-0.015682746824415814	0.06782315458265378	-0.47359865398460216	-0.5098321404780256	-0.23800086261251974	0.05501148720960392	-0.14643076869090252	-0.2925486242235345	-0.1600048087329424	0.1454441941887992	0.01938169345684382	0.11393344331643088	0.23616681992162275	0.09618709691658518	0.18025172514994212	0.11352047550184287
Stasulli NM 2015_condition_Y.pestis_Mm	-3.6216411762044647	-2.5487119247069963	-4.308055680976285	-3.1576832393859786	-1.961694373655049	-2.956765198622816	-1.8204516951220826	-2.8639984659739075	-3.1347412926276506	-0.9499589165450946	-3.406680160987192	-2.831294505394088	-2.5537939268176855	-6.125706626090203	-2.3929153305814364	-4.392361347053678	-1.7649628191434337	-1.4337394209103258	-0.8643765514200298	-0.9372233757430134	-3.025507423174904	-0.0872247929713943	-3.219239199453399	-2.0604210251847435	-3.70264532988729	-2.916194570071458	-1.3939553836660772	-0.9185257827341625	-0.15446193651193044	-1.3585718265173319	-2.129210939792333	-1.4228311018622688	-3.457249942166956	-1.2673808935018356	-2.5530449019189376	-2.7481802800524875	-0.8372373645268553	-0.42264580116777883	-3.4164456146410953	-4.817456923640483	-2.0782821911265317	-1.333740580378224	0.9931445441338461	-0.1776182896451116	0.02783900474704067	0.06477132243397107	-1.8207141607271025	-2.6356300549229665	0.04298231625251331
Hutchins AP 2015_condition_LPS_Mm	-2.4090982714252935	0.643226953254469	-4.17391693190014	-1.713580239618744	-1.1168118069337103	-1.3334129488653403	-1.5058299005632028	-0.29298349498575277	-2.9075171249442	-0.3541089904394115	-0.29656830728949274	-0.04674910397335739	-2.1534455972924436	-0.3413554937806891	-1.0900503895958982	-2.683716013611233	-1.4520649798661434	-1.2462407943271983	-0.5786155737379391	-0.15628425983174482	-0.48337159080921405	-0.08067745001033469	-1.1237942866184898	-1.6242350780169015	-3.8354834159529267	-1.2413344434724631	-2.927711208652513	-0.6823648885269873	-0.5413300607455599	-1.772580398227738	-0.9828187982884345	-0.3678117748234765	0.06346147357370234	0.01040907231398094	-1.039033286622813	-1.3013734767477223	-1.3922735433519393	-0.6248192685523636	-0.5792564788097643	-3.382689407866361	-1.7231846328642246	-0.22190454694661516	-1.0122215470225684	0.06098051870965072	0.5208792898349728	-0.2580406370681056	0.6481179840409583	2.5353335874456606	0.8517216251816809
Yan Z 2019_condition_G.CSF_Mm	0.7366705303823782	-1.7589850025874472	-1.0291134935346835	-2.247550543040216	-2.472262212750437	-1.2793322267291072	-2.0105030876825696	-1.3910364019452994	-1.5880058414277898	-0.8094710445193283	-1.951135322952592	-1.8747718644833307	-1.8314895298581473	-0.909817830265898	-1.3774879515627403	-3.15428404964362	-1.1168529550364954	-0.9737747094590701	-1.2112578366271154	-2.4964294341041917	-2.9320892769947426	-1.7682369237786335	-0.8524859500273284	-1.6902156907739574	1.7577524318736444	-1.9461634218577768	-1.9676229362243116	-2.4804717140430776	-1.7846299628625306	-2.6039892133529916	-1.217439510290667	-2.408205744737284	-1.5480846367061556	-2.035274008784707	-2.39550065969728	-1.146388023766312	-1.422133681336116	-1.5427667612150997	-1.4117507720971627	-1.5438195707439013	-1.0145110079038633	-1.8843414119857667	3.458868319943501	1.5587564830051976	-0.1937577451175601	-0.9929162689900028	1.5240145787596078	0.9745682939556688	1.5030434680903884
Gal-Oz ST 2019_condition_IFN_Mm	-0.5687832314277076	-0.9791417556323756	-0.18380315749774442	-1.2322052262266743	-0.672770708455391	-1.1907340960093042	0.01609915464371402	-0.014914664110186335	-0.2583188941598933	-2.4162073663049264	0.1156064659116077	-0.5151417431306792	-0.37900159852377013	0.010532623951341533	-0.5514688157332149	1.6491748358115779	-0.9824863350626593	-1.2943418315911488	-2.3100323828577696	-0.21041729600455442	-1.1971488676667301	-1.3621684430414025	0.11779688632085795	-1.6479731115124923	0.6132113219456862	0.35693923909190906	-0.19240279092771223	-0.3725787699802098	-0.7227582052828878	-1.0646116600290292	-0.9395220080335368	-0.5065325547892864	-0.8497658958159263	-0.4474744551339164	-1.6593941046753102	-1.1376267873686445	-1.0968471971332303	-0.2691469277608026	-1.0868875799566031	0.7032848841078673	-0.41454233371114135	-0.0015166046916086245	1.88841837143178	1.0499238253195224	-0.20834582851044053	-0.0022298691250174675	-0.23480582519724147	-0.17631759494498137	0.5343143089534834
[truncated: 172 more columns]
