# Supplementary material for: Human and mouse neutrophils share core transcriptional programs in both homeostatic and inflamed contexts
Source: Nat Commun. 2023 Dec 8;14:8133. doi: 10.1038/s41467-023-43573-9 (PMC10709367; doi:10.1038/s41467-023-43573-9)
Supplement: Supplementary file 8 — Source Data [file 41467_2023_43573_MOESM8_ESM.zip › Figure 3/source-data_Figure3d.csv]

sample	CLIC4	IFIH1	CD274	TIFA	ICAM1	PLEK	NFKBIZ	ETS2	PIK3AP1	TNFSF15	IER5	PPP1R15B	RAP2C	CSRNP1	RAB8B	SOD2	IL1RN	NFKB1	SOCS1	F3	CFB	CCNL1	ATF3	TNFAIP6	FFAR2	NAMPT	PARP10	BIRC3	MAPK6	EDN1	IL23A	GCH1	TLR2	NFKBIA	HCK	BCL3	IRAK2	IL27	NFKB2	FNDC3B	CD40	PLK2	MYD88	STAT2	CLEC6A	C15orf48	MARCKS	GADD45B	MAP3K8
SRX6838300	-1.749362039343415	-2.252582317178931	-1.517923040197896	-2.312909576718375	-1.9729245744658948	-1.7595751734199239	-1.83881530231647	-1.4453762309628568	-1.2089419270962878	-1.3233603476358464	-2.2073646957355373	-2.2992053650972566	-1.3486898373101381	-1.2331915177799309	-1.3846883559880638	-1.9763573209952472	-1.4997941947360092	-1.6699410637351684	-1.045046650389511	-1.957854105120533	-1.5801409544902094	-2.1461376429485095	-1.460962716453737	-2.130570986916074	-1.7576243603425195	-0.6182407372965977	-0.5025982584465403	-2.1938340076248655	-1.8037962601503061	-1.248177900486805	-1.2726382545907489	-2.204892238560164	-1.3205771948633986	-1.9769642434877017	-0.6289369043876483	-0.9127200286938024	-1.6155958301559017	-0.8705849638726791	-2.813695525269529	-1.1996239284171937	-2.55809906850741	-1.3773423918115664	0.9724817871492172	-0.2237890939029256	-0.9933038265947304	-2.2015137595991807	-1.9265793717868733	-1.8257590365380159	-1.7524190649586662
SRX182671	-1.2335296708610815	-1.4765976507131535	-1.3417491276653908	-1.2331870577266966	-1.2576572013050242	-1.1519610543691439	-1.4995312466549027	-1.4672067976322607	-0.2809798521180509	-0.6455671355527837	-1.1805432167001784	-1.4567985872204523	-0.4157953623793057	-1.232359868906836	-1.3474233032416023	-0.7780724251631204	-1.1277476175550645	-0.5594328017523746	-0.4406775234832433	-1.4610352626127814	-1.0211600554422422	-1.475660903258349	-0.9107277521451077	-0.5075684896215925	-1.1747956004684457	-1.2303699263865677	-0.28621451121458913	-0.6393671444215504	-1.5435208568856833	-0.4765394761210573	-1.3467425067083447	-1.1958357065958205	0.15969665031194757	-0.5841391383824629	0.416711326089617	-1.0486755859699486	-1.5487472603314891	-1.1989921397455245	-1.146555539833561	-0.8560738124350902	-0.9720106263531686	-1.18988245594241	0.9231998668993722	-1.345461876727179	-0.48384409191440353	-0.5630277733127003	-1.095682407957039	-0.6876304947001776	-0.49712098956169976
SRX1066926	-0.7566580975020958	-1.2588889411126276	-0.7530028126445121	-0.8945859104784438	-1.2915102766694648	-0.8617786746293462	-0.7271379453076163	-1.0279307218511984	-0.29316790137348564	-0.007063864632960003	-0.6891060973497064	-0.6948380738928723	-0.5074365582512992	-0.46042397196684237	-0.43367951045287073	-0.7170415271403323	-0.9323372371814563	-0.5228193284664366	-0.2273584655916765	-0.7292137900232657	0.40173475936607944	-0.8089579300845864	-0.7557663379878539	-0.4068484073464545	-0.4340708822688633	-0.60547504358906	0.7715596216353681	-0.9875157035991016	-1.389410882815138	-0.24562759008247523	-0.9164038848513115	-0.12436555168375664	0.1313858989979464	-0.3549266946147009	0.10281041503676933	-0.4810897492456905	-0.7678499003366784	1.133052234906406	-0.8728588338825477	0.42800919803232224	-0.4230420900454841	-0.10212448655506944	0.8522763844479723	-0.7163900232324042	-1.4485161578406758	-0.4895228807913048	-0.2178198835677863	-0.19522427676634496	-0.4351839725178876
SRX7052817	-2.4780907000040315	-0.6723040301086441	0.3916210036981012	-0.46925361970376567	1.1994438931782418	1.003363579851313	0.059006407009300856	0.4647908699608914	-0.3390808726654021	-0.5517419399827406	-1.2767974341518533	-0.8711414069777635	-0.20620070484058292	0.5087228688843236	-0.13734124818662644	0.8378272122655727	-0.20378279592788742	0.3287036233276832	-0.12007430094669078	0.05365174814333886	0.436300899749553	0.38127069529410745	-0.2585286985438272	0.19446016460372617	0.22449570385577483	0.40669694401244466	-0.6265534169402425	-0.7702783183503987	0.192502512761195	0.5489547608351233	-0.5676111205709545	0.548257140990418	-0.21905419032302262	-0.3654456788608887	-0.1479310320103308	0.778805641944116	0.35800674503957075	0.008836283067339018	0.040246349184362436	0.41974497162322466	0.7923375395559524	0.28356644324718894	-0.1505793230855244	0.024679883297685407	-1.6930392211371117	-0.31017499052240965	-0.0482392366883928	0.2533636742728905	0.40746326666031624
SRX1903080	-0.9162146065915674	-1.1018215654519483	-1.3306977366667703	-1.1202384896297155	-1.035535768443339	-1.1511959318995695	-1.05447940474914	-0.9520830771998064	-1.0491407434556168	-0.4094676976472365	-1.2992408175036632	-0.9931425677189587	-1.0476865241110667	-1.1410668516896514	-0.8674631665743525	-0.9987272412768242	-1.1114094772272698	-1.1807977974397887	-1.3628428873240237	-0.8062660922966552	-0.7223246463808481	-1.278450825256828	-1.1541305803646749	-0.7879980564667719	-1.2701858079548225	-0.33022920185915294	-1.2495209320746048	-1.0605736814992885	-0.9739512675251476	-0.5079988394584609	-0.8845709194984455	-1.060650720267152	-1.2404571157576991	-1.3718995864285244	-1.2336885913722417	-1.5245915322311687	-1.1462496366922843	-0.7509065031186676	-1.377764321488814	-0.8017984932815031	-0.8162094726902583	-1.1861313138062914	-1.010001618447733	-0.501559624865229	-0.3836281494635722	-1.1336566371992811	-0.9947830129727501	-0.8081773827818967	-0.9774441223014452
SRX1066933	-0.29065886896054566	-0.3003225624853031	-1.546575838503108	-1.05615382942868	-1.7829763760948907	-1.6303181670326725	-1.9595829584591964	-1.4544645607835898	-0.2289452630806131	0.023961273325402897	-1.1645556457976176	-1.6633907131884094	-0.9687902639512701	-1.6992444963152424	-0.551988014800471	-1.3807414736852783	-1.6191199984018843	-0.9468197499254009	0.516962671835784	-1.4249648656857052	-0.8130188100127038	-0.6924982044868416	-0.7323345634607189	-0.9032724281993664	-1.138949030062903	-1.087388240600018	-1.1943713245230736	-0.25390350623191127	-1.11935453487908	-0.1865487228792701	-0.7771684711136467	-1.3287533810298213	-1.3227705551216078	-0.9694070797389215	-1.7129827852083908	-1.5206552098541328	-1.7048075024024443	-1.5483813864349432	-1.5372278804322936	-1.4097235973618798	0.19071677553905236	0.15580749827374346	-0.9468597452242478	-0.1722742356322406	-1.2731954836280719	-0.6197348831279104	-0.9542347346581838	-0.5665944823220663	-0.5694633770737771
SRX6838304	-0.7643877550031443	-1.5718140002092489	-0.8622452096093509	-1.7950827899902932	-1.7327650335274452	-2.329080481204674	-1.665599889169587	-2.1584749804547307	-0.9118071960514319	-1.3185338220402167	-1.2549312296632813	-1.923268199408789	-2.106627570263787	-1.3004276613586678	-1.8938246721649725	-1.7676371950206429	-1.56094516879903	-1.3635189641103593	-1.067168221888857	-1.8328842026246117	-1.4142637084148786	-2.4171860205039155	-0.8785965825575852	-1.7740114498528803	-1.7262177150591507	-0.9874264637171841	-0.31094932411387444	-1.363756129658119	-2.0186652800057288	-1.481036061194071	-1.390142724651556	-0.4649181615610818	-1.0190607921079746	-1.5227543020206618	0.05435890703466975	-1.3191441966421122	-1.0699644115133613	-0.8303566290854666	-1.5443429761971386	-1.1178735217198124	-1.6999408486964689	-0.8997324535622326	0.3008818369702711	-0.1324870087440476	-1.69303922113711	-2.033584188204677	-1.9162014325193044	-1.47078438601308	-0.9379223572993004
SRX8736736	-1.2764004782861786	-1.4215999663867271	-0.9401377646838263	-1.3794321861962722	-0.490362097767094	-0.9290772996795513	-0.46320418197896124	-1.5604991583369479	-0.7070583482194724	-1.5784265408467577	-1.0471379491980166	-1.3731570760524698	-1.437924408296629	-0.13139482299485392	-1.476504695034109	-1.5664121157310964	0.12771915834082423	-1.7161660929192017	-0.9151825533677307	-1.2329839285078277	-1.0067494696431556	-1.845638436266322	-1.6237504834385288	-1.3752989984461443	-1.2482205829903705	-1.628272744916821	0.036152737202516036	-1.9510393336741187	-1.1613058942096364	-0.9227731066247703	-0.7277631372436372	-1.0037834643375665	-1.3040537412402493	-1.0560752951759245	0.27317122711150876	1.3352228635904861	-1.1018094990005158	1.0292224457638717	1.1835923103487018	-1.082948078807873	-0.28188627599252963	-0.9812636757011354	-0.47568200537159383	-0.9164166691516727	-1.69303922113711	-1.2817696468740434	-1.1325417010789736	-0.13080040492786735	-1.204492480501036
SRX6838292	-1.1204982090622895	0.7542535090127476	0.584435916048883	-0.3823409993382991	-0.9143323077125306	-1.0275311450011877	-0.9571826026614688	-0.8789318843171919	-0.6686684852961128	-0.5876639569040492	-1.4278064332437082	-1.1720797579344608	0.26832117890294865	-0.8242408392819983	-0.2584424620419088	-1.5359372844749049	-0.9150909018944697	-1.3536990988663886	0.8751740173244933	-1.6055842075774645	-1.4639271591476235	-1.487471696185894	0.9746842034166081	-0.6307364545969157	-0.10931358667944588	-0.14535804987501874	1.5404106753812814	-0.08680623877447897	-1.5714574822621707	-0.6637868207391103	-1.1300490949217172	0.1824359773431939	-0.5093362597197466	-1.6919578585036137	-0.6801889498262914	0.15005453777006864	-1.0433517320740497	1.1902971830984177	-1.0583947916245486	-1.165469907076855	-0.9148806984429257	-1.2087947003974966	0.12039557520431819	1.7228324388725151	0.19844164797194302	-1.447067483578457	-0.6025027707452252	-0.9893364965283171	-1.6907138949673135
SRX1903068	-1.2661822433691452	-1.4699240697135143	-1.1703081402347801	-1.1048373577548314	-1.157990716845899	-0.7304700759472122	-0.9604693549840588	-1.268090401664532	-0.8738071932546183	-1.1639180708993633	-1.3627191972506096	-0.9488161903403751	-0.9576028152320385	-1.1970909085400376	-0.7051526980095312	-0.8856019621788991	-0.7822818108934614	-0.778808308246106	-1.5758051617753712	-1.0574335311620227	-0.9612008717068297	-1.2928443306175335	-1.2936680191516376	-0.8245178607216894	-0.5126126309555624	-0.021625548060063227	-0.7874563542736306	-1.389124889939386	-1.476868821604653	-0.8561261803203517	-1.0019365013354145	-0.8233806214506932	-1.0028763150347333	-0.9531635247607209	-0.41296650727653555	-0.9539576031276428	-1.1554667420216622	-0.6468708421512683	-1.0977225795492889	-0.9453353537014644	-1.3212008936009088	-1.3319615118647221	-0.24683618386393494	-1.059975343478423	-1.6930392211371084	-1.0504313628536546	-1.2482618949362716	-1.0393968037399208	-0.8154437437413461
SRX7052819	-1.2617597977406882	0.17473669276551648	0.6358201526737288	0.16198077410726053	0.17806753862246855	0.7896065498971805	0.3295985392041008	0.7603294270916293	-0.39498003763623674	0.4015026774589265	-1.0339967271552963	-0.6312333919078433	-0.15136146393088298	-0.7350504746184093	0.14236831881611195	-0.6494996175781613	-0.7392909952027087	1.1092663821560864	-1.1804661112930754	0.6178824873094119	1.2341023653825858	1.4068310973710312	-0.6846605899683337	0.6460211478756221	0.0074533255023508	1.3971604599520477	-1.32201368591295	1.3500145092081317	0.6575190905493405	0.36403090489421963	1.3492513619236028	0.3309745572104361	0.029633825163279136	-0.6328574677890135	-1.4721942678773163	-0.9557172508605668	-0.25104645719632823	0.4372698299542705	-0.7408107539012877	0.7097276664484794	-0.36731309489807296	0.44100181530075205	-1.5529316117651324	-0.8186445375507458	-0.12789475728998537	-0.5260269464581678	0.023512455995379763	-0.9597671516042623	0.2771294973382079
SRX8736734	-1.172917409235189	-1.0500803442008846	-1.4821916504649435	-0.9593832512527274	-1.3993716356752541	-1.1078095686074987	-1.6208353325194893	1.3483097946143139	-0.5285519218265105	-0.13521603146348007	-1.081507320376134	-0.4009973296041867	-0.1693691065998076	-0.9401146157312859	0.7661087290005606	-0.1960691829760424	-0.7030660720064268	0.039627567102760074	-1.5142070355433177	-1.7208795440536302	-0.9808935931011855	0.013083683453064241	-1.0058441138637648	-0.5516928813857814	-0.30780926480251813	1.0942076617365746	-1.39386912214	-0.04310155224213201	-1.1058632261914172	-0.8324554445301643	-1.0217345818249979	-1.018450115979597	1.0757465225801344	-1.1482650416103004	1.0460150520128084	-0.5946993043938075	-1.2189301343084114	-0.12641837369090864	-0.8326291305438855	-0.6418589872594473	-1.5268440095450322	-0.291679636270861	0.8575906178037916	-1.6000408465370461	0.19278437306249252	-1.5414010271594254	-0.09939182940713878	-1.4573573675019453	-0.9480311837922979
SRX3140241	0.6237957488836393	-0.3705097104737262	-0.8578788509275644	-0.5571777778537547	0.49018423540231315	-0.9561548866489994	-0.2873054076351413	-0.295982335587771	-1.0974755743362323	-0.21044969433172858	-0.4931771000437429	0.7148445653830658	-1.8112810313479089	-0.07358141665982869	0.03963025610832863	0.23692308833401346	-0.9997391782596731	-0.9401670233350413	-0.24396589461651186	-1.28192503259248	-1.5801409544902094	0.3466302076038094	-0.9210410376175605	-0.8103942833679232	-1.4025650280397268	-0.7687170726282199	-0.6213841508114104	-0.3509271923198356	0.14227219602514315	0.1579716975360847	0.08265234611185693	-0.7148295780398857	-0.6862558569665997	-0.6749430347548544	-0.6163701769469099	-0.1897013610524964	-1.574861272710479	-0.8741009846573666	-0.8647508710003589	0.4083049088843803	0.3333289534968451	-1.2870278589593556	-0.7151065390264113	-0.23977395468475252	0.07381353519850654	-0.421921903172037	-0.8826549682156455	-0.24276921581033786	-0.10560945903867597
SRX7052818	-1.0081928433612102	-0.7870308015656946	-0.3287722909589825	0.11377751647812681	-1.5068245937463376	-0.6999355261370026	-1.531878714260558	-0.6983509514028792	-0.1789889472766183	-1.742555827452672	-0.9192086270055968	-0.6504258142919801	0.7886225773848953	-3.1352009277837496	-0.4467849790223871	0.20933410171757214	-0.6187167476982209	-0.3513742705504723	-1.171926481613822	-0.6773986711623383	-1.5801409544902107	-1.2266375401863452	-1.0165159660600303	-0.028775602683614915	-0.34386007117224165	-1.320602488730695	-0.22354080834727347	-1.323684521567007	-1.0366767055156503	-0.708489562479826	-1.3478633677572158	-1.6343990031226927	-0.44750550410346573	-1.6275925197926742	1.540114181751225	-1.045438507716373	-1.76547428267706	0.22790345456686362	-1.2947442968216663	-0.501688493881816	-1.8542642293491518	-0.7924738564681888	0.6889445224593037	-1.0674602941732203	0.4470725324592327	-1.4377995974536615	-0.4307947996244167	-0.7265963231470967	-1.613709569424553
SRX7052816	-0.3661930045103127	-0.9210850272152722	-1.124185695683152	-1.1182620284820597	-0.8044899822497915	-0.50871869864876	-0.7387331825937727	-1.2018734509589597	-1.3945298292906136	-1.2622980441071705	-1.1597733641338528	-0.2259921093000245	-0.3145671844622787	-0.7330722194799034	-0.5260193833825161	-1.521161349865985	-2.250379885651049	-1.1108596436314182	-0.5726516683831758	-0.8336036569432353	-0.2282110728541806	0.2886601901567322	-0.537594759719033	-0.624523184973951	0.9222658967612046	0.017583366559983372	-0.9338791788198972	0.03139237791458748	-0.35704746049916936	-0.6701204354044074	-0.1864430321655273	-0.24465268998957573	-0.10525526976267123	-0.8580136289085025	-0.6778875098991051	-1.6235598647993612	-0.35681587288279454	-1.0424508219817703	-0.5951446572936938	-1.3335889805124228	-0.6570240610302865	-0.7498321440107212	-1.623270130679372	-0.9270515301391387	-1.4475337823824637	-0.509192140464482	-1.2976971483159854	-0.6612815037074817	0.37113007414094307
SRX1066932	-0.785583995994244	-0.9456991138761246	-1.6772388667691047	-1.1600466539459207	-1.228588687471895	-1.6007783407713776	-1.2900717889688522	-1.6774749860828568	-0.5937505841232706	-1.3641113444355282	-0.8331966989990284	-2.2217345813367166	-0.9810380927444018	-1.5403221331186394	-0.9429125610829753	-0.9934387904370119	-1.3501721393600266	-0.8652226546838444	-1.01653083444848	-1.1267515248999709	-1.3704877501834811	-1.4861500298641852	-0.913740747161029	-0.7104675642761341	-2.220738786984891	-1.8101262929598356	-0.9823710522048397	-0.7013428371983247	-0.844255185897655	-0.9077951346965185	-1.1155418504049701	-0.8823162568512025	-1.0569187623301957	-0.5025981703200784	-1.0723297269573098	-1.1092376619376363	-0.7093567459848045	-1.324787392620752	-1.0710909151269028	-1.6126511116053366	-0.5059566896411022	-2.0763547410546592	-0.3027977832539009	-0.042908521517961616	0.43181814315138706	-0.15734195989351968	-1.1188382287695515	-0.7479996811531989	0.1745360161654734
SRX1903076	-0.7768526262201685	0.05237019208593639	-0.1830885243675001	-0.5528901763779369	-0.4400180240559779	-0.8207369465485781	-0.9088708648100884	-0.2790663646034258	-0.6755435820296399	0.9774039519336244	-0.3508973692551918	-0.9390021349355553	-0.916411935323295	-0.21004684000525273	-1.116365346588701	-0.5175638895690998	-0.9660785427631285	-0.9407945511224659	-0.2053043683217113	-0.8569328937916432	-0.4372364620038157	-0.9717534415803238	0.8018007006830328	-0.5609882414967613	-1.2055158518046456	-1.4987009979662518	-0.18314719441487168	-0.8262852426489933	-0.23016027399985287	-0.2144258205679893	-0.5896093659358596	-0.6900868918012855	-0.7666948614385853	-0.7973729886187775	-0.8779222230421846	-0.4212949988820939	-0.5201929805361281	-1.1610989251769204	-0.7870647069068301	-0.8421271933152064	-0.5791056922242943	-0.6777157507968753	-0.993487967935999	0.8805494625505325	0.10984004670583393	-0.39250141566566604	-0.48318482990137485	-0.039931733928851146	-1.0834163875286191
SRX6838296	-1.5228425981096616	-2.1534676615039494	-1.2788777909161722	-1.8976771576669977	-1.229321115613863	-0.8434746328870071	-1.1512376631100731	-0.017002140765476282	-1.4430144655930743	-1.0400387106540316	-2.137458985621992	-0.8233840427549856	-1.2708518941464844	0.47656150892984156	-0.956331714741407	-1.3879820329619452	-1.6698805875333467	-1.6140665028525227	-0.5015926851184641	-1.0682533632333482	-1.580140954490208	-0.8768069461010789	-1.3457080247989517	-1.366468482268745	-0.9598011007741148	-0.15092830560844647	-0.48018541052422214	-1.8480455269953533	-0.8196287457173452	0.6137604465850283	-1.1930043610757277	-0.712099478693723	-1.7628252170704695	-2.073865478575029	-1.053597880559226	-0.3825794642852618	-1.329097093053344	-0.580745463237071	-1.3085498687782526	-1.3054662834559683	-0.46279208941335825	-1.0138201142511196	0.20639172697779268	0.22875043522647473	-1.0599293947851205	-1.649183187654788	-1.298551270527632	-1.2640026156407145	-1.3797902675242333
SRX1903084	-1.0984233225896114	-1.1946964556274227	-1.310880367941172	-1.2840698274318578	-1.284133197830855	-1.425275569017659	-1.222499478520825	-1.1265434174655498	-1.0963147852231507	-0.5240658370197459	-1.0916621857265534	-1.2356282117326978	-1.217322208286129	-1.0599579527133194	-1.6749925922388778	-1.433566186308844	-1.2658291936528672	-1.2488971018281465	-0.6763854563997449	-1.158150947349211	-1.0943064132158817	-1.0267355917641938	-1.046296471097301	-0.9983608000487331	-0.9984518707527568	-2.201479114127343	-1.3597429928669298	-1.1560230950666408	-1.1587296345799458	-0.5189442943330821	-0.9291746724798375	-0.9323544848421783	-1.0909335253317292	-1.23302458326767	-0.9975491898683466	-1.2694396480144827	-1.1196021561199472	-1.0415038902117815	-1.2336126328096804	-1.4010921818471065	-0.7463531483539216	-1.0453475768081855	-1.7073939039058241	-0.7240917405490822	-0.5933422502506176	-1.0937915498468875	-1.2147050525520404	-0.9272799489726292	-1.1633041841191525
SRX7052814	0.03697821107829248	-0.5424025450684847	-0.3361130519983208	-0.40060099084690204	0.8876561296684743	0.7853645822180786	0.0921346000010854	0.7603536549993354	-0.14956149455214768	-0.19834143541294638	-0.868446923931308	0.647394532729431	-0.0953128113242173	0.6505418968422021	-0.31909898204857784	-0.14437831186667513	-0.8711165080018874	0.9794397374728419	-0.4735953268285159	-0.24948705182712622	-1.5801409544902107	0.36000585789096673	-1.0529488027223863	-0.4407942640137849	-0.2721641151989402	0.5665816130565194	-1.0192277782144938	-0.4989295980622376	0.43253879235676507	1.2643592588147154	-0.2789440731022505	-0.14021047282459034	-0.2648925182342257	-0.11730492274527254	0.2114492060233129	-0.7125024866275124	-0.7386853398156941	-1.1040852325226436	0.17166232969765957	0.10441912626836769	-1.1134909062419323	1.061201883805402	-0.7086940099749025	-0.5795102280185344	-1.6930392211371117	0.3845356170231691	-0.56515392585391655	0.11932894892722092	0.17866043610077434
SRX7052813	-0.1131559549524273	-1.1913250124005021	-0.7472729309271464	-0.2968794204412645	-1.0335104970308109	-1.468990614594044	-0.7695127932180204	-1.6496304499415304	-0.4130965404704383	-1.1389453848423097	-0.4057677305471584	-0.39045314306018297	0.22543332824337212	-0.310433498476241	-1.0075865447906944	0.4531936123179491	-0.7041032277802085	-1.3657251123007708	-0.604832768420142	-0.6410701438449264	-1.5801409544902094	-1.1594055757152046	-1.0016408055098218	-0.18221062251708559	-0.1633172539672097	-1.0437564106976778	-0.4565611194401715	-0.5552546080848404	-0.331108527240653	-0.8996053160003775	-0.3443739861331259	-0.5634428683079875	-0.9112576035701837	-0.031324845160950174	0.9521563253647306	-0.5935112926331984	-0.964325160352935	-0.5496635976781467	-0.5469089662673174	-0.7025530356363617	0.3731356847746611	0.20657328177523088	-0.20645156121964495	-1.068867064792516	0.11334389219542478	-1.00038482972503	-0.028817073428800216	-0.9107849192426251	-0.8123769547647095
SRX3140239	-1.4875546636118795	0.26774299211306335	-0.616667290497489	-1.2556879364051003	-1.4312417367087242	-1.1839278854736857	-1.1216101317735059	-1.3770451927667646	-0.8633184043970457	-0.5959607242084424	-0.4798953109690384	0.5499414767737468	0.11362827678565118	-0.9543001452691656	1.140206505287074	-0.9486441871711134	-1.0348833816234435	-1.1996735886426992	-0.02006498971806428	-0.12357752300159847	-1.0003789305549498	-0.030464967636737995	-0.4306925365058425	-0.3226109909487069	-0.3912722438463035	-0.8803563531551453	-0.47960296932274155	-0.9695116873921213	-1.4470042377618104	0.10075067862555231	0.40733241948247845	-0.7522143723137173	0.910890497499443	-1.0967721643715336	-0.836176701429692	-1.722550090370794	-0.5777248602253046	-0.9149412578923487	-1.118466912476994	-0.04915022061548979	-2.55809906850741	0.15696204414528028	-0.6600065623397608	0.3555381788018582	-1.69303922113711	-1.3336565855279088	-0.8896611442182663	-0.9002483978102145	-0.1714726446196821
SRX3140240	-1.4129025179202144	-0.21516616098243183	-0.6390485018457431	-0.8468637818716357	-0.9836923686103336	-0.5409357504551472	-1.091708744619374	-1.0330352920843868	-0.7894141491643807	0.7483399807821012	-1.2148067763347068	0.5029087225768287	0.43746277516523024	-1.249056109575654	-0.3451089349767625	-1.137204438037354	-0.5646296058911294	-0.5921600718355466	0.06827334357272237	1.4274897089204042	1.044556510563158	-0.26949262188413975	0.0424414499324282	-0.5158216984709618	-0.9141246527368441	-1.071689226335215	-0.3373574993274871	-0.6322688822980049	0.1030498224228744	0.7651212500261488	-1.624188008975534	-0.5147002358198004	-1.8418109001966836	-1.2166260837625844	-0.878885297231846	-0.5202105769346649	-0.09051785285401975	-0.7139666726218886	-0.7477269491591418	-1.0036877217913356	-0.24487383512567093	-0.48259492169247376	-1.3405540074274176	-0.0779465502005526	-1.69303922113711	-0.46300739897144827	-0.7682044842177403	-0.673081123879991	-0.425570715776372
SRX1066927	-0.6764940326762029	-0.41226791705841553	-1.3279871263076268	-1.0312210076318131	-1.3962118811992568	-0.6207777986159914	-1.6293799510447933	-1.1984623644305592	0.28112567102672537	-0.03939832721969096	-1.2787288456454977	-0.7069345583613591	-0.48912238357945403	-1.0396237978895508	0.6806711298522968	0.12170003442478441	-1.1077245699788103	0.17474011782562957	-0.3295463130096219	-0.9719066809238098	-1.3166689733201247	-1.3683597895980883	-0.7991733533453913	-0.4010599991864456	-1.081118191360388	0.033255615172973485	-0.007417952238140545	-0.45036551380226797	-0.97601578805329825	-0.34147460838351634	-0.5208616283461958	0.10030086454326477	0.32464700382958167	-0.4523623163897518	-0.749948018332799	-0.9998614998150108	-0.08718812851410072	0.34532599567556066	-0.23083551731578997	0.9778062150536238	-0.6317431009495262	-0.5002504132451683	1.512738182488872	-0.6885500581247092	-1.1470078725661168	-0.7604107971258494	0.2002406457831725	-0.7572033777526749	-0.7514399627842243
SRX7052820	0.4639365863032521	0.2123397434302057	-0.36540190078312845	-1.0257704306139948	-1.456144865447757	0.053600100659913524	-0.0032232296127716804	-0.6370457875452162	-0.6164281687692467	0.37479719926856786	-1.0349318700503964	0.007689161559819118	-0.631098719622308	-1.7463336311922952	0.12234655793257121	-1.9130333277213825	-1.5248896203139404	0.37288897383756764	-2.1732984920745837	0.05906286067323488	1.1833523156256378	1.3589292596897322	-0.45399700409804894	-0.20429979387354846	0.3179800595919029	0.7384928416118878	-1.604002674890865	1.4565649780548038	0.8132607686780152	-0.18208957566177175	0.6751902173966142	-0.6026253443614352	-0.2853728092985215	-1.0972686283110866	-2.198859663335662	-2.3117929339284298	-1.2896575511787802	0.3228166019335891	-2.23966310670748	-0.03124534563261984	-0.19126606602919988	0.6992142835442952	-1.50516525970316	-0.2960729282450277	-1.6930392211371084	-0.7067484031345833	-0.5168461485590443	-1.6512005503837002	0.7774197150476495
SRX7052821	-1.869362458615298	-1.720538724953201	-2.686021124628316	-2.07044824955454	-0.25456868327080756	-2.283855203353672	-2.6149065123428787	-0.6101941041819411	-2.772721631073578	-0.6251913203002583	-0.09625677174037843	-3.875907385677887	-3.080659331490472	-1.205748269282583	-1.9768480384445066	-0.7872661741358098	-1.6705236652747688	-2.165602562531616	-0.33085518891101984	-2.289887302642877	0.5612738663295519	-1.280426072981278	-2.338824354929583	-1.2364404990248883	-0.8632593454236567	-2.4169816259417645	-1.1093780511190101	-0.001516880504154231	0.6623856019568496	-0.1142815438026884	0.9025002535544799	-2.5811591914698107	-0.12953351035544353	-0.7806963036467337	-2.014417299585607	-0.45374880183852623	0.7259278165939922	-3.3375861297199263	2.130580072499455	-1.830386544546546	0.357497265747728	-0.6789213840864098	-1.276212676266437	-2.1918867610719297	-1.69303922113711	0.4513245049787929	-1.7052715054376528	-0.488784078344376	0.6800924488029401
SRX7052811	-1.6096827823025157	-0.624777506528758	0.545187071933566	0.4627574620096009	0.07495167375567302	-0.696072955131067	0.8226114063783888	-0.6995707581570991	-1.143326951024143	0.2681928871168195	0.930794386518058	-0.18336859943948824	-1.1134149890814828	0.7331165778235069	-2.356187934072901	-1.0354142342926094	1.0191728472365107	-0.5573627847119114	0.5241875439753465	-2.2898873026428785	-1.5801409544902107	0.05270654220227422	0.5008181305060437	-1.590193233329062	0.3051911533840852	-2.362766685395269	0.4362385466095776	-1.6767202454403172	0.005394245780284082	0.2725905850214618	1.1181021989030386	-0.10846297621910801	-1.9848550906845612	1.4585987996853036	-0.06675367485662374	0.8999751586940958	-1.7035300090230312	0.22575526742373803	0.557141773080323	-1.9892095785162778	0.7010213945257712	0.2007278150178201	-0.9245129372632107	-0.2546566145366004	-1.3789223160186266	-0.20272894521486737	-1.322766934777191	0.3920682073022153	-1.0849479858515143
SRX8736732	0.36084403154622063	0.4873604268810593	0.684546306241305	0.5255640393705602	0.2577450915828432	0.5823487213917793	0.6603559873007248	-0.4042936600462438	-0.23152975343623006	0.7490676122898209	0.41395090761278797	0.6381741308010783	0.23212347826318896	1.3213541735518353	-0.22043211761934117	0.2929001144446174	1.1422219934663944	0.26143063956562207	0.8228980149846696	0.6803035690050041	0.6268714791762502	0.18329918409358376	0.7803252233905863	0.6097445475518994	0.1481320949064874	-0.04587623429223323	0.034914852259188583	0.07742472704410432	0.3686791919510836	0.47625863006321656	0.09858327726151879	0.5179866838166644	-0.49493945804998524	0.6804220650511247	0.6767469502229331	0.26817625174151427	0.5056473771133836	0.14564147242975303	0.5785903145815205	0.1571414471276207	0.6008752472195639	0.8259403471724741	-0.6523357013304989	0.7372220487362	0.5039324860486836	0.6765581250967284	0.7995810899374246	0.7078802235304724	1.0503249952117333
SRX182674	0.24751517302096626	-0.2903921993903676	-0.8195116694424227	-1.220276199660465	-1.3679895129396469	-0.7289104224688747	-1.3181991242802609	-0.9906950270519445	1.0217368173377368	-0.1610878627747818	-1.019468008672614	-0.9572953699108733	-1.1677543123285063	-0.877650536872347	0.6188752617357355	-0.7331653216391752	-1.3443005275980768	-0.29566473579176933	-0.03570175918085462	-0.7814967018623207	0.12824159123137902	-0.3388398530091248	-0.3388061902293297	-0.6738044254493429	-1.4940050003791125	-0.10904602450217588	0.15876394396938504	-0.8312512544574344	-0.8851746201997032	-0.044333775328222136	-0.2732395166729912	0.2973311243796385	-0.9197643863079346	-0.4910435126593242	-1.4555941508494952	-0.43225716461333613	-0.15350596249244558	-1.1306204167265352	-0.4503005454936157	1.1117470776077083	0.526610623607518	-1.0136679014647836	-3.500710431303961e-4	0.053377670850203895	-1.2726761619944855	-0.3278340892181027	0.360927203982384	-0.38834888344106905	-0.15751920922846874
SRX1903072	-1.2335001209205176	-0.2511405188297812	-0.6608738800548231	-0.9343325137068127	-1.1321842676176028	-1.049092900922581	-1.0582564612228589	-1.2838711341199027	-1.5234709761043963	-0.9929833963515045	-1.1524992641280536	-0.9655435728298758	-1.0953140442395624	-0.8133836239936642	-1.0409860317129778	-1.177652380896931	-0.859077753605137	-1.0027634800653975	-0.6615852688454865	-1.0851307410126876	-0.8558094029977396	-0.6317473958598269	0.3249276224939864	-0.7632504074979318	-1.2014208289091746	-0.32174868714860333	-1.044564874638676	-0.9338096961042607	-1.0275607033902276	-0.6084198729204	-0.6944739298184923	-0.7893685982951252	-1.0905557978408067	-1.0836833366076466	-1.3560857048026453	-0.8487049635832222	-1.1705942468758772	-0.53465327549142	-0.8059613785905213	-1.3736814861213813	-0.7986591294193657	-1.1257390907677005	-0.5645063226975566	-0.0980662164063705	-0.4892452736119131	-1.438874004732253	-1.1334171800549124	-0.7274258467270813	-1.1176335745485213
SRX7052812	0.7000108339466331	-0.6780181713863326	-0.3546756859194528	-0.032305966757879175	-0.08571480013849632	-0.7152799642469125	0.6232610976154848	-1.3285860435451358	-1.2084665471982996	-0.3454386256555323	0.12480986813057146	0.24240814325266596	-1.1370712899360003	-1.2748013834436753	-0.929696239040491	-1.7277923600290734	0.26234317811684815	-0.1830009370231149	-1.2483181625058601	-0.4805043101719114	-1.4776698192747015	-0.3333011532134073	-0.7955330485473288	-1.0590934614766436	0.1761142483072533	-1.0055649509008733	-1.1928315504465523	1.1755580520071252	0.6534744067899914	-0.2287175172400764	0.4393281229383423	-0.0011736355996525515	-1.1421857256535197	1.0390588478547946	-1.5151316586681862	-1.0950655067127437	-0.5866357675476112	-1.6601902771190582	-0.19711451931778504	-1.0473932574720082	0.0032390104174585704	0.5985499251627576	-1.2945910676918104	-0.28827717751097187	0.5655943716899369	-1.9409127228218583	-1.1340375314284232	-0.5600104864268537	-0.7312425694317518
SRX7052815	1.0932642304674391	-1.0982193425001718	-1.249730479278819	-1.5683750619652042	0.31206124549005587	-0.07110673666282283	-0.3677457999192568	0.5231299570906658	-0.45259323005647517	-1.3286578821017507	0.36955580279884714	0.6218774171771989	0.03498753712493252	0.8230915725713913	0.02148472877753038	1.6134494454348625	0.04187966182619164	-1.6450822355899322	-0.812565703685051	-0.06642578739299292	-1.5801409544902107	-0.3411219241074263	-0.5829439165301038	-0.1323256664609741	-1.8831588220411413	0.2442851367576346	-1.1134379006952195	-0.32921374007565796	1.1563403261027072	-0.038633601370819545	-1.0406161499432702	-0.4993430644572489	-0.3347284420233219	0.25728095914012494	-0.5267172035643344	0.8449090176246881	0.6215383228808887	-0.8256390542874295	-0.03609525676649061	0.021173116554367946	0.010536252895449792	-0.6484020001615118	0.007492294617354865	-1.9122493215857352	-1.6930392211371117	0.24050971358868067	0.31238440896076136	0.8751957876535862	1.8145026534394317
SRX4997378	-0.4278270610630775	-1.1123213220039117	-0.9929850918905949	-0.3302690433297934	-0.8523062398015325	-0.8732631901216791	-0.7408924784258257	-0.8502316718325316	-0.8530593496218668	0.9666410659749877	-0.9199281003093647	-0.8758993586188466	-0.8214963976857256	-0.914973135699441	-0.8949364203330795	-0.5572800172625283	0.8478740621262599	-1.2937246227881092	-0.6298722649878821	0.5876627607944471	-0.7989372344053389	-0.2861575334244633	0.17397755152337355	-0.4477685768945003	-0.7938443036434608	-0.886019417959904	-0.7640642034439992	-0.9224701413803257	-1.001890358994466	0.6479282587399895	0.46086921230309374	-0.7731271689264472	-0.8682856895130774	-0.7850047256898854	-0.7133573872365508	-0.8017364095202665	0.8281280934244788	-0.7794064882516486	-1.0018866495834802	-0.8157260725271204	-1.0011440403167575	-0.84299156643904	-0.8506840387624384	-1.1298307396812064	-0.44166987542192754	-0.1102182926097161	-0.9547274137937797	-0.4719840548916074	-0.7822836153288881
SRX5229186	-1.5842182843877937	-0.9968511550737129	-0.904563146129279	-0.367685905931329	0.4698087903028073	-0.13676810500559547	-0.15064240144578012	-0.44981131256243256	-1.1770995285869594	0.3208956908424335	-0.27332545907848205	-0.9078382527983345	-0.9671110053513123	-1.1980415210225437	-0.6373917064345572	0.7779394662187081	-0.48085489076224525	-0.45439321846988345	-1.0676879411431028	-0.32847789547409134	-0.5393820157123489	-1.4758604440842042	-0.9494610881320278	-0.26183492094849853	-1.5923204243590183	-1.4199540949542875	-1.0732176959071311	0.2311147076360092	-0.6407459034440695	-1.8772748030291655	-1.624188008975534	-1.0235204513795433	-0.27541336860510396	1.1076823123248896	-0.4798222536198234	0.7633959799081095	-0.5652998896228675	-1.281370867508652	-0.4146454219844096	0.22942939004786833	-0.42596260726904267	-1.1149585406770102	-0.8281426024681514	-1.6189196446382297	0.3604649136783961	-0.32763835942638603	-0.20015389985232934	-0.3671619350974445	-0.2829464293096739
SRX4997380	-1.4288400217805877	0.2853698781515715	-0.6138170043591651	1.065703815488477	-0.9850176812803796	-0.79661804537171	-0.9624580505768439	-0.8122207418355483	-0.46926850387870855	-1.9780414289222321	-1.0210202006261266	-0.7346184700465311	-0.7723270380034801	-0.7835653724105154	-0.7317253780807629	-1.0250494657732054	1.045450789594304	-0.5287324938936835	0.5173099081408132	1.2685333779136327	-0.7265623365643565	-0.8716726076586039	-2.2144113197422794	0.15195544871747943	0.5309575857258533	-0.9741064457732547	-0.3433411532830833	-0.8224686560371675	-0.846254222427496	-0.37465064552025057	-0.4588461746226817	-0.5138193671325315	-0.8487819817270889	-1.0086699089856541	-0.780851670682472	-0.878998679216925	0.8526551509827116	-0.46978401125920694	-0.9528565265764104	-0.8042859828172234	-0.840489870374785	-1.0811753664559571	-0.8750587938480326	-0.44582187519750455	-0.5340816669582477	0.04302669233039419	-0.8993264976758645	-0.7892390999098577	-0.9171216774271574
SRX476251	-1.1129085842421176	-0.6261063435717614	-0.627050672816138	-1.5395021074968358	-0.8424507167001413	-0.005385946864734108	-0.7119818277688482	-0.698905490216775	-0.8778040018003869	-0.45381023245676483	-1.1619168655466747	-1.2037668461486712	-0.3313436572431402	-0.34923335420134466	0.2821194224958517	-0.7782248140697183	-0.8006896443076085	-0.9064001646915985	-0.3300526868558466	-0.8715339821859144	-0.6784368024657382	-0.5388706127870132	-0.6646400311340978	-0.35326126608999003	0.6039556988334809	-0.22886323670689854	-0.5488102675249545	-0.6386975660486474	-0.670853895707266	-0.5187404167634125	-0.7176596007338673	-0.7341634991530839	-0.6171939214174835	-0.9065371116190577	-0.7265394243257887	-0.7001602624479402	-0.5822328603482189	-0.5773259015216653	-0.7264234232011396	-0.32428423236830534	-0.6199169201834129	-0.7942223071183804	-0.987913204101695	-0.4768804952085354	-0.349972539128362	-0.6983492545479038	-0.5435093528518049	-0.5591729822429773	-0.7467576043553446
SRX5229187	-1.1664231901712427	-1.0294231256729998	-0.8277761419955935	-0.3800386225396758	0.3822349149454058	-0.48471938355147887	-1.1728598147984801	-0.48401912664296587	-0.9985647713705034	-1.9780414289222321	-0.7851447991424609	-0.8816302827568523	-1.1771025281223342	-1.071030068922332	-0.6314128858046971	0.35462101783528194	-0.7660989880701328	-0.13110479538097225	-1.2648008627729177	-0.614739526013121	-0.08153528990261383	-1.1731814143502	-0.6956487029936427	-1.0397784781218276	-1.947130796925443	-1.1042564725459072	-1.4035047354601584	0.3515067893039535	-1.4329284101581619	-1.8772748030291655	-1.624188008975534	-0.9365838323117945	-0.28636974931450976	0.8214546813811918	-1.1888603114473442	-0.16525751941499398	-1.134367045321664	-0.8450534323959216	-0.18452493064393674	0.12303959286960062	-0.2028046351497789	-0.9345400414919794	-0.9794798117757607	-1.0304511508092238	0.09729329402054776	-0.45568786977626735	0.028265237004768184	-0.21015466203306307	-0.7335071828903782
SRX5229193	-0.7807213850851439	-1.0312655635710228	-1.0950695272703577	-0.6485267320000839	-0.06129270809888762	-0.6125791105882109	-0.32196505031178085	-1.0770829999933844	-1.1078208617563745	-1.978041428922231	-0.42466500203745117	-1.0086024718934212	-1.0006388916934976	-0.7225787328343459	-0.9435981063533033	-1.0698070457476572	-0.7180397540961068	-0.4493045611588821	-0.8983406924780987	-0.739935967136057	-0.20713614172312977	-1.2662229056953112	-0.9768554705574479	-1.5757142384154297	-1.114395543048176	-0.9350675319446384	-1.045176458575367	-0.6089180987242218	0.45109832964172003	-1.8772748030291644	-1.6241880089755325	-1.1410434538377343	-0.5238210957454806	-0.4179380802359932	-0.9945205149221118	0.009456859269027867	-0.5292166676022803	-0.7609957259277731	0.4682226619321235	-0.4183538527214377	-0.5250154656408831	-1.2466600831005408	-1.0296143143403038	-1.101943509340719	-0.05275771289837396	-0.35517247125552304	0.20143732092790606	-1.0870280298341695	-0.9422387168675491
SRX1092511	-0.8746107461786827	-0.9768139527506191	-1.285330658371463	-1.1447067768193793	-0.5311318646015124	1.0374503362755279	0.8912703760557618	0.7433578179909268	0.8026419667369985	-1.978041428922231	0.8415515951897347	0.8530930076914752	-0.24043965099666437	0.48376390059530583	-0.9295403987242019	-0.7441072864475303	0.7458317377085953	0.7033857080625574	0.8678806435447057	0.2934219633136318	-0.09166798605282919	0.7929904515634765	0.3420908464846158	0.8946373488590068	0.61666103976319675	1.0322355471847176	0.4105206286281137	0.2704104753867123	-0.32263688960069126	-1.8772748030291644	-0.15796830880635512	0.81485865233652	0.8224755049414891	-0.22212439909430304	0.6067471347954726	0.610436758873601	0.8451369138659854	0.6627646725492189	0.08946447915105156	-0.9787516899448668	-2.5580990685074085	0.18189472752193317	-0.6325252841563173	-0.6470832552919009	0.08518811130796565	0.9345961908715784	0.9865539920203569	0.46817755785631116	-0.924303051952184
SRX476252	-0.6834542783524422	-0.8208275607911114	-0.8532965335840199	0.838833867369411	-0.9034261882932976	-1.0037977922490813	-1.015165505129252	-0.9820167203801375	-0.9034755591385087	-0.8886885926911635	-0.6302882912891423	-0.5531476442643554	-0.48942997054949594	-0.7768551113495251	-0.6625539621298786	-0.8928763784446645	-0.7505815169264415	-0.8802896762312665	-0.462390957668256	-0.7677919958075149	-0.6598208995862829	-1.0126114023038097	-0.9189658691040322	-0.7787685515438929	0.814392143480674	-1.0737038492343347	-0.6970014816126976	-1.0361008035725827	-0.9375829660664121	-0.6084674854455232	-0.698944099904238	-0.585705385473581	-1.2112896652493934	-0.9399642195147849	-0.9612307753399869	-1.0593033348599064	-1.0347460063822664	-0.8476604073464816	-1.0834148846117972	-0.4442808222925079	-0.8047804074728191	-0.9918292440201167	-0.8697077295133401	-0.860140230127243	-0.43045853158527775	-0.683589010768642	-0.9266293274640236	-0.6531644376252711	-0.9923153494861247
SRX5229192	-0.6031400555065858	-1.213837151831531	-0.9995123266210619	-0.25505107967409574	0.18938785266241134	-1.4575021651657214	-1.1178017137242162	-1.5543184048949268	-1.201010067451652	-1.2036774344744572	-0.8535039539311042	-0.8578832805896562	-1.2400565479615078	-1.3352543132439367	-0.8803302803372445	0.6338717499768344	-1.1657892775782699	-0.7665921372707405	-0.7295550165775306	-1.2726818269246325	-0.5088766560456432	-1.068695730828508	-0.9077966490191273	-1.899790982657115	-0.8580716455061834	-1.2551046295202206	-1.300563430430026	-1.234942683908165	0.37785967218515076	-1.8772748030291655	-1.624188008975534	-0.7849626265674151	-0.8183475169284186	-0.7104425013755172	-1.1090840353002278	-1.6652814846405997	-0.6403245944804724	-0.8577973420571244	0.7820075963784564	-0.5750114426942396	-0.6013977180135966	-1.2552723624815703	-1.4272433862062712	-1.2135858094737635	0.08698856186530043	0.10382410414516403	-0.6879795132318955	-0.68810432041544	-1.1476803096633896
SRX4997379	-0.90186605924006	-1.077881675637041	-0.49005386132510537	0.3557068062869924	-0.32491186803400196	-0.9129699182468709	-1.0040567269041707	-0.9848964379644362	-1.214858572325911	-1.9780414289222321	-0.8222211689066633	-0.9537788092439028	-0.9626027852565583	-0.9121300622179818	-0.9620832489747541	-0.7495580127684933	0.23898216926438867	-0.7121971225805528	-0.7770207535134805	0.5628858478495865	-0.16045841507921466	-0.12956417563870373	-0.01495954047561689	0.4592782600112653	-1.8145152549598547	-0.2079563111639983	-1.3924181112317602	-1.0337779025744527	-0.8642642280698315	-1.3290955910160354	-1.3288864560912041	-0.604848101201004	-0.9396511220475157	-1.047001414459612	-0.9022193625712478	-0.9310195161163232	0.7788900679171964	-1.0712043693145106	-0.7655024526491018	-1.0185087386636553	-0.3793368613791693	-0.9590820519028668	-0.9126643649548861	-1.223852049489124	-0.4870079734409237	-2.188984166236829	-0.8001379806199018	-0.44770018944510326	-0.9478907481424835
SRX5229185	-0.5573058754823422	-1.3186190562678226	-1.1289087996965648	-0.5425558319632392	-0.3129725144307373	-1.396826319606046	0.5792710680874681	-1.4458755472977238	-1.3112600492170248	-0.3805154300252523	1.083190262727331	-0.9273499807331197	-1.1308176241996026	-1.050409101655278	-1.3657917177390342	0.2469732453185652	-1.4669662172512223	0.323332792870453	-4.118503812085687	-2.289887302642877	-0.5783316953301431	-1.3421171809402468	-0.9305194334068148	-0.4699169261771412	-1.284316468712206	-1.486497153106282	-1.0775208328069303	0.056359099537459385	-0.9710016081047325	-1.8772748030291655	0.5304306520098515	0.6079703804547015	-0.777386534104396	0.4131942485385981	-2.1804589469535025	0.06221544880855796	-1.0354141227333662	-0.9750357272784865	-0.8676562731986226	0.9482522419426216	-0.3094995942251496	-1.6208084438325945	-1.5212996189942567	-1.2976212644275336	0.8673111322269487	-0.11658447877659558	1.2951925056325542	-0.7894898848565615	-0.7431663527918871
SRX5229191	-1.2845551380339404	-1.3211598184077609	-1.1016245042240307	-2.0693259281511267	-2.4854493911917346	-1.016575817707572	-0.9942048268551703	-0.3922288350109274	-1.0305646134840882	-1.9780414289222321	-0.24099893078628898	-0.5283789694122877	-0.6279813638591368	-0.5637368149820351	-1.0167935684880873	-0.825148902146459	-0.6102887255227163	-2.487259780586575	-0.5780958789520572	0.15307464480458297	-0.46406936315516767	-1.1192094140006392	-1.5390842844987191	-0.4282983815115625	0.3825184549354723	-1.321292907959613	-1.1964619938523764	-1.6204279770977013	-0.2043744688952768	-1.8772748030291655	0.8780596311157236	-1.833261838536702	-0.9706109516508132	0.7295937719676503	-0.6705403562966425	-1.691470822788052	-0.9316549429979809	-0.7832525824428521	-0.6714617465258269	-2.071127465154135	-1.31386610465463	-0.923290841046179	-1.0726350916166187	-1.455472973786408	0.14734229761526005	1.5364851164968358	-0.9438073612255317	-1.5270048335271729	-1.0860114240223282
SRX1092512	-0.5099567398864171	4.516235374322973e-5	0.10270158432111254	-0.8549479076973311	-2.0160761497766093	0.18975544391788665	0.9409800897473387	1.020164583961489	0.7527240527629	-1.9780414289222321	0.7584427521819055	0.6160091063608933	0.7506603287621421	0.7201350105810447	-0.6433879057983639	-0.8367662419854239	0.9239222239460014	0.19664643562841388	-1.5593520541089803	0.8064517695001993	0.2762506571158845	0.785726166125379	1.2737572534843942	-1.0494529051686654	0.12965034841191686	0.3504021616613811	0.456636646576496	0.5809376111723441	-1.0515029100658637	-1.8772748030291655	-1.624188008975534	0.8947791816990112	0.9036654756174096	-0.030375482160484264	0.8128698846253222	0.19882911959840657	0.7314268456575947	0.7814710804144416	0.22030479966972177	0.8636266421948783	0.1391061094786986	1.1950336114834592	-0.7947600568059413	0.34226179840792426	-0.01662476260739821	1.022187347971095	0.6777711265443888	0.4150953268647275	-0.37734849455350217
SRX1092510	-0.4878688645086586	-1.191766348707279	-0.43431506671216386	-0.5282208418850591	-0.0607046435136384	0.4624738617876061	0.6523380245876119	0.5648233900188641	0.7594904265670982	-0.41585037392189156	0.8783404432225397	0.5879261574607437	0.63911708758113694	0.3356263499904262	-0.7617567592050045	-0.33778306940965636	0.7266540583456517	0.7775029287605866	-0.6792358051529919	0.7647265160069366	-0.4508629792629173	0.6669188510815435	0.6052995617638	-0.4611790914873847	1.0677405150178108	0.5514506326091314	-0.28335458764608284	-1.7857632610850231	-1.3210147597592314	-1.8772748030291655	-1.624188008975534	-1.0738076571928121	0.015026201282607132	-0.674584209762986	0.3105253141195531	0.30346839038428763	0.8934176209276349	-1.140139008868764	0.3739974292501854	-1.3461493058973917	0.32838160593093574	-0.028869204444490336	-0.935897522816222	-0.0022611568634914674	1.0567445436936482	0.6169577584181776	0.7825327005673625	0.8665405576307229	0.14251760635459093
SRX7052824	-0.1415568763609211	0.5700908025074782	-0.04738813725215464	-1.082908507564136	-0.1526075584031867	0.28607966109410754	0.43534550779646036	2.144161108311007	0.45816580038693133	0.20074795189273856	-1.4318774703169583	-0.1791947459524885	-0.7995203689034752	0.7043301811177273	1.550004092930955	-0.2132300962640853	0.2918717557199651	1.333711996853972	0.4780046876785306	1.5662233658940794	-0.10302875995369357	0.4745004200980711	1.2407007672090788	0.1501497168827596	0.926561062335977	1.0487127107691976	0.2589718770987982	0.2706090722465202	0.5986162089670655	1.8441861470470045	1.49365353260628	-0.1702005324343821	2.84344794144744	-0.36065744605945677	0.11764553436611185	-1.0070135072086384	1.421653655818905	-0.286865789285838	-0.19931933043889144	0.9838623841878417	-0.23796716308879332	1.9176181740515923	1.6295111160295808	0.5621571973532883	1.4348558532461257	1.1782077699510904	0.7651233171255349	-0.2303585486775531	-0.08123849929375888
SRX6838297	-0.7942970508208357	-0.7243694760038595	-0.7988304517133759	-0.3671547542289087	1.4767274090006106	1.2865935773403583	1.1603742946381919	1.9885371380169277	-1.1542606534791526	-0.016014816194833463	-0.13929314352911157	1.3108765011819268	-0.3703911106278325	2.054301901241276	-0.41348169553369707	0.3851582572769556	0.9107573212395241	-0.09764545262881556	-0.2641910653272182	1.5176180333216684	0.28695838576239036	1.0968491942687384	0.2389401672710215	0.15446667395011576	0.7921132023418408	1.4862842037675275	-0.3938458122838685	0.5162940499098867	0.33213043050590796	1.6015549019524218	1.0253232664707554	-0.07539024049796889	0.3901804916074154	1.4118809763567686	-0.780080462083524	1.3501686404213806	-0.7411214271959947	-0.20831652321325567	0.6783262464602839	-0.49875957585702074	0.5102061314011285	-0.2349268753993493	-0.8337141922657219	0.32806138901140525	-0.34379474814731414	-0.08797611524246282	-0.689105065160401	0.3996661469447761	-0.20885850629895428
SRX6838295	0.7327355940762078	0.8437909238101089	1.3836549931604158	0.02933644520920426	0.5808538183312622	0.46772885885076243	0.00852590792133327	0.25765161926368635	1.2200769419248736	1.4208230498029315	1.1672149605145101	0.44353224128467506	1.4524295356402401	0.3123581352214174	1.5336422761854207	0.6892111386677141	0.44395738954222724	0.7143177494964278	1.9853134148076732	0.15825620186421355	-0.24781515037916868	-0.29746890186117436	1.4341017058343941	1.061562057513985	-0.05319268203799775	-0.3908905901571505	0.32850013742680306	0.20540677383167652	1.056300934630283	0.9695905867808279	0.7566838724089517	0.3534837205568798	-0.4432836943090977	0.21351026740766532	0.5827894525701989	0.32452066824962256	0.8942487013581093	1.1551096032885002	0.8843428139665828	0.9767512390422853	0.2662229250140754	1.523945596012513	-0.8535641697952555	0.4298922083764707	1.4945964127751605	1.0442865361287843	1.0381670608431626	1.116946871009345	0.02655687143406904
SRX7052849	1.1516888078143934	0.8277136299797376	1.1342811112708826	1.443467096677548	0.7930900660707199	1.4489846478255648	0.6305753170682387	1.339601742483519	1.5050235997189074	0.05005522892349514	1.4878832618958013	0.29665090880690187	0.4583634826904317	1.5206305957644923	0.979090901053798	0.7977458914548851	0.42612276639731955	0.7638944316396918	1.0714167892354047	-0.10448290097022221	1.0030189501165327	0.1477226348071448	1.1889990684474205	0.813072313723575	-0.7213082595665627	1.2254129171677992	1.100562550387466	0.013473798980265416	0.8469369438211649	0.27762621301421847	1.4919585285512218	0.3721566090711888	1.256035438384353	0.3986306662227106	0.6941384651958911	1.2022408997164855	0.8690560552401629	1.8066198313064221	0.7059961144676775	2.001106586132711	-0.5440749494400655	-0.6345241344377621	1.4054748158479224	1.2639532196275443	0.9475783544507562	1.1883872946204876	1.4361434726722038	0.5731715314872723	0.4024970130888156
SRX6838299	0.8604441847384526	0.02313659345273015	-0.42733029259529803	0.75974359036604	-0.14409008831854717	-0.2582326150832062	-0.44390914356793787	-0.19699374431969593	0.8899455348028941	1.2322014850599057	1.090433308098943	-0.019146902116314805	0.8602722801209992	-0.38157545117403974	1.223025967454863	1.3702550189787341	-0.9400686490141467	0.46184719889250686	1.079637504344134	-0.18586552275320126	-0.8586042010467627	0.44898681417078656	-0.7018952405595628	0.6898491612005142	-0.7568606060218647	-0.9788953081320616	-0.016135946381919206	-0.9695633576910466	0.9301634695982808	0.215268715636126	0.05361742907735104	-0.27429318741792974	-0.47145738490215444	0.09796381404757935	-0.07514386305886345	-0.509593345365389	1.0397906418035245	-0.1900121416836037	0.8180905568637413	0.88440752597682	1.4766045160391583	0.0525530560454067	-1.5774610759658072	-0.6520241013349115	-0.2786234788668447	1.0447955941629925	0.9872809399263629	0.5588688061648636	0.1549829711070483
SRX1066935	-0.5191341216307651	-0.14809195571482284	0.7253973497024376	0.6170004159068648	0.6040163541343307	0.505489708315432	0.2899968351932496	0.43466442905167246	-1.0090938194556214	1.1095134278087462	0.11850251659871507	0.33136712312171007	-0.6210552554819927	0.38481798777372916	-1.5069531239303087	-0.4221448108986767	-0.13429734135220456	-1.0171468626338194	1.8111815038266998	-0.45029177933222037	1.0609860609028463	1.1484635912354821	1.310570444670435	-0.5364360822008138	0.7691671627078523	0.15978484882961527	-1.1578131129712206	0.0540707804717728	0.31472468374339185	1.2555826011802975	0.07929821281441767	-1.138110638182082	-1.7236578448836721	-1.1361226020230832	-1.0828202578567292	-0.1020363730454252	-1.3295284510018501	-0.3427791054766163	-0.610385503238793	-0.6148225085426506	-0.19501759239176344	0.6162267189125881	-2.288749061428638	1.4954913131595213	-0.4459108856011317	-0.5987288639481013	-1.1285576046759265	-0.028975015679051856	-1.024061523305719
SRX7052847	0.150651269697403	1.024975670202743	0.6423877415013589	0.6752961766938118	1.6228444411714442	1.69460744611379	1.0667678047473241	0.9832215661848851	0.8900060743824033	0.5496338398583908	2.4852142484262854	1.2999405629073508	-0.006894549383557274	1.4595990479950582	0.7900686642563352	1.2676544449267457	1.4720623921668092	-1.140983733220328	0.7108953716230985	-0.166517331949403	1.0637414034818504	-0.18652463310490708	0.09297905525112989	0.6894034786810822	-1.2162108297611052	0.7331432270007249	1.0431743480476314	0.9556177255489026	0.8845741355592166	0.40856246499443716	0.39681907816194156	0.3342986337468858	0.059001838779647174	1.4651657781314655	-0.25815701955910214	1.6474778937586243	1.060446518864839	1.1584243557792455	1.319751182140514	0.7286170164311586	0.2971629055425148	-0.04700131982248223	0.13984924519372538	0.7582435086145344	0.5343600531305155	1.141460174764588	1.0013934195921887	1.8467618306945484	0.7327256836602501
SRX1066929	-0.43053854504092537	-0.36082634283745524	1.6782820923665303	0.0296702338753785	1.0062639454339752	2.1875729782945363	0.4225069965292921	1.6297850815777064	0.06283515389529182	1.7394342299062944	-0.04952749645469902	1.424429987507983	0.26241506104359147	1.8757500985442328	0.7683054933216809	0.18014568461791716	0.6961609539557141	0.4511042195022714	0.7813835624821895	0.04522700067605946	0.7845518472920102	1.086860305174534	1.1263974164044839	0.05454708832992839	0.651091691485938	2.1714024496317488	-0.05598254191638219	-0.484843708074426	0.8850366008570467	1.3265636005137034	0.20166360280753284	0.5829572912772235	0.5869314655815967	-0.5033339957768513	1.145666672387786	-0.09530611683482204	1.1597329125401425	0.8387873482713502	0.48794224058388924	1.8930079944288714	-0.6614206982672831	-0.39386233957886435	0.32222452500819676	0.5887075707174788	0.8503038211742522	-0.8062941924718787	0.507836036241241	-0.297387989031897	-0.7766200156038425
SRX1066930	0.48763363617647065	0.21194272031930106	0.5227138940026641	0.4041412458593909	0.12405914693511554	-0.14026514957315528	0.6620307427989952	-0.053787756157417786	0.22414160521616186	0.06246989761093357	0.9250120222892582	0.25350683315885847	0.05947940480661202	-0.12854167880877132	0.011378703474931202	-0.1976630036575653	0.43890674667446117	0.09611867455746051	-0.034254816087993856	-0.06281164288088043	0.1695838874524054	-0.12962947029664532	-0.23263591778584425	0.6331218027561635	0.43480035964977665	-0.5728883034574312	1.2778744087340268	0.2428404817716716	-0.23389515267338157	-0.22616887095969176	0.07675627772328167	0.7546945714247781	0.9840253229949834	0.9365128830743552	0.7844079783275101	1.0544985763095207	0.42420593064467255	0.5815901024554329	0.6446975698680025	0.8484017933906544	0.2411649081293234	0.7925527155621512	0.8753037294431646	-0.771950890380638	-0.13393749377756062	0.1634051156872247	0.5965400837999052	0.838813552175444	0.4960866852784825
SRX6838293	-0.8137787927507295	1.245757438479872	1.2125592026378011	0.7347778640583383	1.0690769127395614	0.16027148252563356	1.4754328490818374	0.7173827955198997	-0.45433334556535004	-0.2068613890690456	0.4978657279221419	0.6509554826597943	0.9784651595111669	0.79785479861843	-0.1321870722442083	-0.1355496688489031	1.227918461289478	-0.49593954629794795	0.585030219147084	1.1474258079905169	0.5274965038577027	0.8317078488229587	1.7238802194461984	0.4470602312992805	1.3973661518961193	0.5888620417710037	1.5415759126568063	1.3061544476837619	-1.0046135583759703	0.4612321253183674	1.3227695487977658	0.540960622549354	0.36835631016140874	1.197527837658746	-0.3010584401871028	1.683577283647037	-0.7885895318475534	1.3391164876089832	0.5821391317252474	-0.9574428102365835	-0.3343560702681573	0.06410565500700366	0.2866885835183521	1.8347547843743457	0.8997780434941647	0.02038908019683145	0.19420701737953644	0.2573338787815854	-0.7380749878394348
SRX7052845	-0.15843664274450908	0.8396809312966345	0.9035398373748524	1.1720161249486305	-1.4302858338473645	-0.9266164812927165	-0.6217956003832581	-0.963948145471311	0.8142026394212846	1.2581751025620989	-0.26748559009837747	-0.00237881964734057	1.3794860362340697	-1.6758768124081351	0.30837278220557246	0.1086188780274544	-0.46681909573672226	-0.10101465373831	1.3131353512904997	-1.1268715901959323	1.0230762807850755	-1.3064030153144683	0.25116251706301995	0.8635965549022979	-1.5144079477807122	-0.47526238782793095	1.2836332227515288	-0.39884985187291144	-2.3498384928146567	-1.272523277317875	0.6617700125708547	0.9074277277311756	0.5069482334114819	-1.1808840257354283	-0.38753969918191217	-0.1728978054256654	0.2859203278944389	0.9275213982826388	-0.8186092170046648	0.8417800035745125	-0.6023355572560894	-0.43581253769575173	0.7388545145914838	1.4564323330908826	-0.09771867247922626	-0.7023529710642131	0.422889284816736	-0.336948988335633	-2.289100779568532
SRX7052827	1.054248014091309	-1.5420525835680383	-1.010553256272545	-0.9356206750030337	0.5659319653852093	1.0698706156751834	-0.29176747456164986	0.6192539502348319	-0.3963112018086485	0.40111639966431567	0.24817433153267526	-0.4888203113717137	-0.5843439531166079	0.3454759053613203	-1.1847449023122816	9.050030084829929e-4	-0.1335474786955626	0.5939294842542279	-0.8087844778746262	0.7656965009653649	-1.5801409544902094	-0.9204036697915801	0.960531613026755	-0.061342257625640176	-0.497178954181807	0.11995733986420265	-0.7644829035886522	-0.4163141013036579	0.08080144632971897	0.6955246303194963	0.024502199784229066	0.812680651049264	-0.352275670030286	-0.11729705559524661	1.0093453246080388	-0.036355052835771694	-0.3607832018237448	0.028538422270863787	0.16833371528486657	-0.1366879845245426	2.288957337142957	0.37288364637731825	0.0894299983548589	-1.2840133407085141	0.7881296816354424	-0.2895666398728687	0.5912077280078897	0.27489845666580004	0.7140327988591465
SRX182673	-1.0438232875314717	-0.28920995533268884	1.4504772674181208	0.7779135151507871	1.4097880194682966	1.2688779261090473	0.8524791968599248	1.130262683130956	-1.1554196033260664	0.9537310600088418	0.36312303140117624	0.8276246840586612	0.520157806517129	1.3800386168635246	-0.1780354877192569	0.03969867818693142	0.7277548143169579	-0.14766431696358032	1.7734586682606464	0.4445599940649562	0.4328733149597506	0.8794650222098923	1.240321678602751	-0.07706225817238636	1.3370136733888998	0.7842835734944641	-1.0745724484181955	0.04273403822358632	1.060712713827093	1.4800525715401387	0.3306096097767654	-0.5871500827975336	0.6085685600084195	-0.4780307018970646	0.954663235660735	-0.22639317422285862	-0.5476747180197695	1.3271389081824259	-0.2595383093536747	0.1619298947957533	-0.9024923358186644	-0.09275136163127473	0.21970514528740823	1.3423225884860106	-0.14651382531854773	-0.6438183058382254	-0.8856227517334913	-0.060277752461623445	-0.6891397915832559
SRX1066934	-0.5164744181303754	0.4247474304035599	0.3207525538487408	-0.14105597059795474	1.1882843036807247	1.077144718046562	0.6147287679597317	1.4383376719548906	-1.2907926722631136	0.22977622400306483	-0.5252438690971826	0.39749889820907297	-0.11873238783222267	1.4220911497778566	-0.48641225018522455	0.23939224481904944	0.4358295504488753	-0.5405385414805672	0.2075017882104097	1.019804723628961	1.0285144050986108	1.4736867677423933	1.609410376124243	-0.3403382695156617	0.05347485924724969	1.4812267894817677	-1.168916370042202	-0.5041302676239906	0.524189828347435	1.540927485089598	0.133102631848901	-0.48057349733635335	-0.7527217108049291	-0.4802681397008875	-0.29258254097966996	0.08644585963883306	0.13355288332709248	0.34808434056883847	-0.1766641802679914	-0.9528269618138221	-0.6094398490602596	-2.2076623518759	-0.4001598078413597	1.9272870355435472	-0.2954056278554525	0.3826431339712465	-0.9132935715069982	-0.47261137872140485	0.010355764432897534
SRX7052822	0.7823882551376082	0.9109320499643416	0.7865258041565804	0.9791555170068238	1.0308222378821739	1.1294460188682434	0.6776847632251748	0.7388786824237829	0.9165868110970867	1.0435164844025093	0.2687492632016326	0.11199029388263508	4.943347584007224e-4	0.5712732730409602	-0.4052040623343864	0.0022024937704608473	0.7383869831705772	0.41439957842814673	1.4488691444834723	2.146079853561671	1.0175737893064172	0.4697747627779608	1.7019914845670674	0.6214842797772883	0.42741865193184275	-0.5976144987726904	0.8745290971489686	-0.049547060763671984	0.6307804690596166	1.787576188692255	-0.99103293198410225	1.9887766066682449	0.47894854205626136	0.7481708169832386	-0.5740135608187326	1.1617573746782077	1.8712897449075652	0.382864941567145	0.9768107306049146	-0.09266162332400095	1.2471561490375063	0.3512402466938003	0.3665367662768377	1.2984974776323341	1.1368699437303162	1.8227846792242886	0.9862900016192329	1.3986581601292232	1.1807606643316857
SRX7052825	-0.31941978660422976	0.46550111117414184	0.1525482958752563	-0.49226863702590457	0.6289170619180948	-0.6656626006173667	-0.055090362194210554	-0.009724738140042832	-0.09162987576266199	1.157120930564181	-0.4609188261964465	0.46291739556944655	0.25856288203832534	0.590624066226132	0.7902680265303139	0.3588656211960205	0.46573350366413196	0.7945535706910133	-0.1628809693791304	-0.050697750145875776	-1.580140954490208	-0.07865006595123725	0.15473346342363348	0.23814068236203173	0.3705497373695087	0.05937284088713907	0.43580164796088	0.585002520752183	0.8947452460944147	-0.14593463128786052	-0.30747569956977444	0.5809369662832342	0.3302053325364702	-0.49318084223478886	-0.48852097651006016	1.466765132906895	1.0419734641233198	-0.2550077058733464	0.5932434044233748	-0.34950077001305374	-0.5535895242864454	-1.0786455119999252	1.0092744920026022	0.4972668661181568	-0.1784915657598657	0.5908813348365145	0.41279132285818143	0.23371507815296164	0.8024108856247211
SRX182672	1.2040440222621238	1.2296199051526542	0.7182583019975056	1.370265113854726	0.924677999029641	-6.039543969714459e-4	1.1410404839698316	0.42269276779879095	0.17820380568250183	-0.42654668578590416	1.2581408302587376	0.8759132306388259	1.7307815886730715	0.012294953944869758	0.7470625875912495	1.4993497232366335	1.4577358244414884	1.1861999765179216	-0.7886998287695225	1.5795236626206142	-0.5792202046509333	-0.2604566379492998	-0.5610152191326602	1.1069794811637472	0.886848240551007	-0.5748527258892422	0.9874873074841534	1.6300264569525842	1.3510875516538539	-0.4663150765822333	1.6069152616478113	0.44061387687364556	1.727818033290949	1.4224801548071395	1.326440714410027	1.3361930655872905	1.1027518586588019	0.6973388733683074	1.3230623046334684	1.0342459339225454	1.4551876041405785	1.3253342869150044	1.0497715007182291	-0.9884046596700791	0.6817336446761992	1.2048960329344827	0.8242257573594125	1.0342942290468813	1.5410950261182752
SRX6838303	1.216797487385006	0.4025162352839972	0.3383743096704822	0.9209570716298349	0.16663338876558986	-0.1432070380088811	0.3566557708670502	-0.22550641616804046	1.4875650221180656	1.0758171098746112	1.4058804707689974	0.6923040025638071	0.7235934716974498	-0.2210019187111569	1.1834582260731834	0.7733059987532216	0.038914600202634785	1.3123733574924032	1.2560959434102903	0.4573905392115159	1.644303746168452	0.008888570243320045	0.342705932366443	0.9703813556842952	-0.43051458168633366	-0.5401102850493881	-0.010615506098341776	0.46462268332618717	1.009764732682172	-0.03264778879219411	1.1583885015146862	-0.03855786904685637	-0.6689902116385679	0.39065945876938896	0.7583662361594948	-0.29976101810776945	1.1111807894298884	-0.4546033992582013	0.6734278394882122	1.489601682194924	0.9502151092357729	2.3855379753299175	0.2671714926042675	-0.8334661273719194	0.6879875371119073	1.2249929773663402	0.9271545586905282	1.013628140906594	1.3427258239717268
SRX182676	0.3859951523941313	0.3203644537758218	0.9614063970639366	0.3709041876308438	0.8808227797794647	1.658784875174464	0.9416235378677934	1.421821947028744	0.23485055728697307	1.5416472162903854	0.18491472058852745	1.42296219531304	0.08661490327154643	1.4081972167816164	0.5613491092267707	-0.04129819211748549	0.5913228449972997	-0.4190923428780908	0.8198875686853714	0.04415843068548807	1.6053051699055636	1.8231867406750015	1.4983726670571993	-0.0014366684911525727	1.0753017081744494	1.6491800100308112	-0.15720442191196782	-0.31523003808070504	0.2302512949065346	1.2133741656778223	0.3843760428221998	0.7281715066308119	-0.615664555589552	-0.3199726710994605	-0.09405931111860291	0.16516016949267648	0.9190039960695833	0.8000660209940673	0.22407670966442841	0.35007812307362757	0.1962620175607855	0.3931232851827284	-1.17531604191123	1.4776381053794854	0.8002272558806875	-0.36530267053621224	0.30390510649300795	0.003920997580503752	-0.19995961827636963
SRX3140244	1.2224605467955485	1.6996642400676307	1.539817892661448	1.0873450276893417	1.4206662279274063	1.2919068448258029	1.0913315313424343	0.6899514417320086	1.4020241792929145	0.581161777682489	1.228082596066249	-0.06944718282348995	-0.2117320181327259	0.9216135613142771	0.5208993440853242	0.5386196693214974	1.4215295114173578	0.600620544168598	1.6679957578610145	-0.06674731866879981	0.13153000473558887	0.2849142213803969	1.5871074217952261	1.3299990407795164	1.1263691780924512	0.5937588932920598	1.740355360865372	1.708863307925699	-1.0238983666321075	-0.032538632390642995	-1.6241880089755325	1.4055209751908333	0.4259318846990392	1.2040084047552733	0.36235389845138694	1.3743622253352366	1.4784233671607399	1.1909660986283808	1.5421310781760207	0.6162002548699312	1.1070067991490125	1.616319011456632	1.2168300941499666	1.694715907413807	0.765739903637633	0.5216040018674035	1.0640592665656996	0.9764051723019467	-0.1283662596226758
SRX7052826	-0.317089434989281	-0.36037785496720764	-0.8813552734460552	-1.480757633595486	0.9220756665872428	-0.8327187197505947	0.7982182750073376	0.003349863618092802	-0.861278894793294	-0.14713917227044243	0.0703091091821057	0.3361095653557284	-1.6721924124566576	0.20942372255620256	-0.35530465659877564	-1.8387543668849262	-0.31642345177889847	0.07513481780682366	-0.9228644798840685	-0.09788686839718201	-1.5801409544902107	0.5427803207144154	0.09611904528924693	-1.3933623304194682	0.46703707263330496	0.02570720325140246	-0.3906684594733149	0.35403006991432123	0.6525151372934253	0.4424985487131868	-0.1606460178145486	-0.3032008757299024	-0.2599628263182333	1.35045375213957	0.027225953357022152	1.196883981777654	-0.9389383502645855	0.13809334009394283	0.8623153789723447	-1.2311228288237777	0.6166184196943568	-0.30077666045250057	-0.9416211814987272	0.18092505114237978	0.4572704338846637	0.9624847490281333	-2.100368914422768	-0.24021993585165266	0.8764275840858289
SRX182675	1.0419794899072037	1.1278279946893648	-0.3434167797023285	0.6259916695511761	0.18944627183378912	-0.1466295741237998	0.565111095521281	0.21486717950219306	0.7037319596379167	0.04237765316343804	1.1456521391093717	0.29863082418601894	0.2619513686374077	0.04213265193473729	0.7400977500762949	0.8104401876693546	0.3213633859967827	1.1607837798608358	-0.5427756682483253	0.5185891462923504	0.3386257498075957	0.443363286003092	-0.2356358868320896	1.0237647185239507	0.15879604996778968	0.36958134756333777	1.1098519225668029	0.8782150033731465	0.5783997578976656	-0.2654525825487129	0.45066276219803686	1.131202069929416	-0.01976224814137254	1.1341386264320066	-0.17166877806951233	1.0347851792495932	0.8503429311773846	-0.21190336689202835	1.1329701188813217	-0.7953604325052185	0.4788846413900098	1.2190859422392235	-0.05362779150574951	0.15619978931540063	1.0974610857461464	1.22984659203859	1.1709956337372927	0.9618966148797096	0.8424022060367349
SRX7052844	2.0639103414849207	0.8642985987661924	0.615332213266084	0.25508181736500846	-0.42712818600741786	-0.18815144985127014	-0.8923197517458864	-0.4968858076290182	1.1670545957634775	1.0110634844209325	0.22232844617556827	-0.047763210086686964	1.0203645432523833	0.5990636337146442	-0.09030274536101127	0.7095703456071744	-0.13969241107210909	0.08852839454941012	0.6495447707821711	-0.22290581817590185	1.0030331109398747	-1.3102504131587882	-0.42542277099572984	0.5589757992648682	-1.6323039437338789	0.02038336556658566	0.9342022053095945	-0.9129276157997203	0.03812795609525257	-0.690675193135776	0.8512402489786411	0.024228438106923898	-0.18545816238232166	-0.48321931935733686	0.7634662539541357	0.3315806289170822	0.10448942210185909	1.1724812220509522	-0.29834220271390793	0.8522668651518293	-0.35315680729061516	-0.9821303332821663	0.02164759078227431	0.9762072214147842	-1.6930392211371084	0.582397593449641	0.54406075629186	0.15056562307766408	-0.7871190918645168
SRX8736737	1.0813132202573266	0.9682686206189425	0.9665726588291155	0.7801932028387559	1.1065870736032537	0.8357055278899401	1.0635863782063417	0.7499159503748473	0.7752055895341774	0.2921312068098853	1.182457757932101	0.8070254877281661	0.9437430115911296	-0.2661387675450375	0.3805591369467422	0.5803262957317428	-0.15779036543807315	0.7672873163975337	0.8581963590995767	1.1052290429981155	1.135735373916445	0.7654088438800075	0.606448768039285	0.8796334334649889	0.4492305563888451	-0.32566893705629296	0.9448366208802313	1.062762852580932	0.7622264584916049	1.1969973374201182	1.3757437164271202	0.6488879331379166	0.8695233207423058	1.2248678598536151	-0.7579449579035086	0.32770138018028017	0.8122001277542756	-1.7853939295335026	0.6763733150622417	0.8595438190428981	1.2368530605901213	1.4923388409017677	0.457538106286169	0.7181904089701586	0.7826062246032135	1.0652529795159056	1.1124011364274917	0.542190986454188	0.3693914759512966
SRX1903081	1.2204806813187083	0.6925196820745434	0.9014136733747341	1.090436469882541	1.0020660353122628	0.9992140296497488	1.1159713860220775	1.1202016611513141	1.0844464601450008	0.5077071846948824	1.0250330448493328	1.0593935137537456	1.1685785481552198	0.5505552649949675	1.3889385305648654	1.1011962947692695	0.8099682783662171	0.9414957098966579	1.0814431187649005	1.104102742242131	0.8963751079814697	1.0157466772742862	0.03282889765337958	1.0131238886123115	0.849613485961051	1.0979227944581835	0.8023045133666461	1.1126859845639665	0.9325993658460786	0.5008243859455116	1.2989851233469518	0.8695775278944401	0.8481991457808515	0.9960575043313141	1.0833637051997071	0.8235013948290488	1.0675735389464567	0.6582677314450034	1.074531029125597	1.5306255516111067	1.2188102494403639	1.217765872723385	0.602803761380672	0.06541049358616137	0.7962476799395112	1.0940573285681239	1.0070673495659044	0.7215531977712543	1.2351554811518972
SRX7052828	-0.7484120786931847	-0.997959225849517	-1.2893428900768926	-0.9657432845314202	1.5366283270067531	-0.690388006746603	2.1166755993534943	0.9463259109411857	-1.2693796673535744	0.2792231401314876	-0.06824962155828432	1.761570078816083	-0.77998881302866	0.8047419314190177	-0.8501167469846899	0.33997884366358583	2.0698199374399677	0.3866250556496023	0.8409698427981704	0.9467648086202329	0.1650279726505502	1.2612044521641448	0.795058176687088	-0.3821740947161177	1.341681231715109	0.0449755629445677	-0.890004977196222	0.795413364306424	0.11185530746162055	1.1761360958532021	-0.693301535420519	0.2011265706039847	0.4972528176608053	1.8606866800132105	-0.5531924956452999	0.11228159113281189	0.25871628401580027	-0.9441621432622477	0.8544197048940971	-0.7663177796609203	-0.6405408604628136	2.310278966931075	-1.5047194397375856	-0.6240048012868921	-1.6930392211371084	0.8925103515432024	-1.3891238139014948	0.32107271095341944	0.9294270076257876
SRX8736735	0.8158481347077963	0.7897556325571892	0.5713386284817407	0.9167613457747256	0.6262281943724286	0.38396502129386556	-0.17132011965271876	0.2834504573645995	1.2058947163575742	0.7702583767395003	0.6175114389327907	-0.07446019338850687	0.5371996220165185	-0.5551283743057355	0.9907195347136033	0.9951708978687257	-1.300388591112086	0.7608887803092667	0.6120077957738145	0.846750470727546	0.18580134890237135	0.3320090717056426	0.7952675985397502	0.5045983826640084	-0.27754220097544624	0.8929750742024603	0.8663196202195004	0.8678499542467644	0.7236359216815229	0.7668476841522943	0.568329306757441	0.9012873315222764	0.6428965238796998	-0.08653090709401678	-1.592224309961812	-1.2408053800772003	0.9588464236305344	-0.19122524233771201	-1.0666544905350104	0.8069104752503374	0.23807314539778546	-0.6051165924545666	1.0574983296182179	0.8089604965932549	1.0358415668863372	0.866894852531869	-1.0602574587025313	0.23185979084267971	0.07586718972495306
SRX1903073	0.8157406868513244	1.6795728122405427	1.1782297188851185	0.9192355473790923	0.9430641526961493	0.7925647013898203	0.9733946352933491	0.6186505818171977	0.8087017118072016	0.3505254912421845	0.8958510235541657	0.8516812190495936	0.7155280262562774	1.421376725516378	0.8991205200144867	0.7812940238663619	1.3743965193778054	1.2167550466339923	1.0552594037956446	1.371100289242123	1.2061602684683292	1.0866101421596654	1.4089861616291521	0.846121724855188	1.226900316391496	0.6695877216298752	1.2545244412442649	1.0432929404106073	0.8263442753952176	0.6683467655736083	0.8919689137770951	0.9853215265415662	0.6308256845782378	1.1324457111039914	0.611675063222129	1.0942092410713729	0.9394702153420217	1.5953740728411279	1.1943481277521693	0.8769903450167544	0.6822900454941071	0.7648043909309031	1.4811188704738587	1.6273178855458774	0.5978176867746613	0.9469969007395712	1.0527999302483224	0.983155487021051	0.902836906434998
SRX6838301	-0.7468195197436321	-0.06786839422286037	-0.41764307899914394	0.44379462307337236	0.9985401229228071	1.320486965982923	1.5520608367270996	1.0329848800268768	-0.9211852761751413	-0.06625539038672087	-0.1612765427444285	1.0147868065072392	0.38165795118884405	0.49518599782502637	-0.5814756238019646	0.04448192985403852	1.436140317920129	0.06605608714497209	-1.1611721358990748	1.2189609531907348	-0.11884927621244457	1.351357840967007	0.37311710470738707	0.19989911853029302	1.1730055466319507	1.7335376260006834	-1.6581072508483965	1.5248365446845153	-0.1282104704266088	0.6972651346611344	0.5522181349644901	-1.1104016034045314	0.9495717545539597	1.3062329206596948	-1.0634966752563053	0.5089602098004345	-0.875439387017747	-0.09867731507424421	-0.4121216659514584	-0.4645313878104292	-0.5352620833583737	0.612130722627339	1.351699979048887	-0.04062205816521051	0.47465273248930306	0.006566549263814914	-0.04888212558173663	0.13278752133996238	0.3961003726505964
SRX6838294	1.2761488404326915	1.6362496013056134	1.7890808636197446	1.3652310182266674	0.9022040003566588	1.2087917295751218	0.8634195521864716	1.0206180832598135	1.190318768650683	0.9948907900577925	1.408926777764215	0.8763422218124824	1.8263839976482346	0.3603888450979792	1.5377561278215315	1.0809214828351223	1.1044286392382174	1.4199528803548274	0.7860929510998321	1.1461361654752844	1.1140951530681726	0.9876225466026382	1.2407939507842543	1.1888102882131917	1.653754400316606	0.21361818925674395	1.1908692556344798	1.099892397073009	0.9566817096538195	1.524466098505462	1.660424306704662	1.6149330610309471	1.3661299414793369	0.7467906632341202	1.4848639395132752	1.3291335126700639	0.9979415942726547	1.575499975898825	1.591884046057769	1.0679502927214921	1.3186190882099855	0.2945072548980339	0.9398553284257758	1.266331494324787	1.6304741825037679	1.042250659037058	1.5803231496397625	1.0846382985797154	1.1625096206996175
SRX7052831	1.344765706257809	1.5001678872817381	0.8902355701132213	1.0667539226390443	-0.6124423773702798	0.29137718498161197	-0.8882729822199128	-0.0463190402531252	0.9374851343878546	0.9455067899523788	-0.30761170235000285	-0.0458614109102387	1.1329249765295488	-0.13338448702971845	1.4096581039960516	0.18145144574646446	0.800474411074202	1.1005608822870188	0.12216438433096548	0.8031708476732137	0.6652316418760927	-0.5664803531278672	1.5985059759290452	1.4935143460775053	1.4054103476161484	0.48868890049608915	0.43683949856700227	1.283573862261796	-0.22061487696585264	-0.1642676862476894	-0.5656454599272158	0.49025219039133255	-0.5754938429101445	-0.9094928549431154	-0.18884870225127284	-1.1676797999577107	0.6059842245114027	-0.3657504140694355	-0.8018772816006557	0.09467272249316287	0.7836149229682265	-1.1645421142964052	0.8126249164982892	0.7168673558257944	1.6107517925948742	0.4124728770526783	0.8735610309063313	0.20320212811430963	-0.16215164720763983
SRX3140242	0.35065220619247806	-0.5688890269160815	0.4392619410219142	1.331050098111524	0.46595697268154646	0.735855001656898	0.3687686769265863	1.3525805700887976	0.9526852121907989	-0.7862548911797386	1.4904374435244856	-0.649976313476966	1.1850243148405974	1.5121924102463593	-0.5497079425496538	1.66795632734695	0.8349105592158059	1.290020590142622	-0.4745383963684278	-0.969052689513245	-0.18911131596362146	-1.4268664109394409	-0.3854394550572077	0.7941483249566844	0.7603887545747543	1.1233364150744547	0.38122866026372715	-0.19202466501043225	1.1026193585874562	-1.3470654957465429	0.22885606293421126	0.5854121782259593	0.9748859968034771	1.1079774480904656	1.7549503183624433	0.8931430948567209	0.762022736057984	1.13750820622296	0.8271902489994571	-0.9830080866467193	-2.55809906850741	0.8559606781876803	1.4406167343067038	-1.123515562267716	1.13252272980869	-0.17581132921476733	1.4442853447532737	1.1067222789605222	-0.5394346510185989
SRX1903085	1.021863865501326	0.30978732592045743	0.7092130766963964	0.8005250128724543	0.810631124112295	0.9428588772356498	0.9550949332677102	0.9567435372874671	0.9334802279169762	0.6552074361135202	0.9545722027608726	0.9748893381541354	0.9476719493989736	0.5414124540994022	0.887751664601624	0.7341944410745413	0.7007922201529845	0.7619493646477824	0.2743198658810219	0.6672661728916088	0.609529613400611	1.4036036441737907	0.17544379350737377	0.9123956250373704	0.9987634728310868	0.6891994235674935	0.47281061907067745	1.125783196333639	0.8178722941895145	1.6738101225646504	0.6114818800680254	0.9009528436045139	1.431120445531432	1.0224371457220476	0.9391218472611258	0.799377679274532	1.0056278217068313	0.3002533196789912	0.9021048441274411	0.9388419625417835	1.0787478062525544	1.5150796797147061	0.10087318626341545	-0.5795486637663282	1.4766264754042253	1.0111097912979004	0.888969352482095	0.6599924771398556	1.1070419163971694
SRX7052832	-0.006676143900003499	1.1611021032896054	1.0632781396528257	1.0112238274787217	0.034422154244823235	0.39488909946227907	0.09458555838164188	-0.5104938261814633	0.9897334114015289	0.27135345465131117	0.058716944287394345	0.7249200855539779	0.8259241939676304	-0.1383274146812469	1.190851307640665	1.3147548811724512	0.7675402912283105	0.7339306947294207	0.4668269314155669	0.15187798729703275	-1.5801409544902094	0.5333604518736905	-0.17608955577144614	0.9260802044060404	1.3446884364451739	0.762378581513811	0.9814254979886856	-0.7933832322854341	-1.340691995513173	-0.06879604399560724	-1.264198980519473	-0.2216224846224159	-0.23626830759194367	-0.4700596348540705	1.3276613377246922	0.6868311551832704	-0.17024998026875737	0.10058444595796638	0.29430457348303074	0.674965692051702	-0.3145734993805013	-1.3035932899990847	1.4472549871332292	1.0851228091066956	-1.69303922113711	0.014180836600266821	0.7445958033687645	0.15698898751359058	-0.6038245358934715
SRX7052848	0.05852070963795237	1.6970347750152521	0.7988364259147611	1.0088373054516406	-1.7991784160915398	-0.8219902619313387	-0.25182482526322914	-0.33051932715118126	1.6815701147309579	1.8183338458203406	0.6753669781454259	-0.03285498490200167	1.2649631218760642	-0.45996174529553485	1.7229590147461387	0.29444606361658	0.7146890793768772	0.3762026079149661	0.5442125562811464	-0.6418511220437083	0.8321889056596031	-0.9908473718421829	-0.202857909713352	0.7849762356565932	-0.5018635300200835	0.21325067752595767	1.9378523544042425	-0.5621984715214967	-1.1260769497378682	-0.34756458691835507	0.025563361666202936	0.3385529529069131	1.2795239690365425	-0.6291153033790772	0.7972554141567173	-0.12320415346210338	0.9334177925993754	1.1244008308487383	-0.7378749006538344	1.5271203616396622	-0.3696885637715357	-0.3828862522740073	1.8556350894022957	1.2419251075887758	-1.6930392211371084	-0.6363561838718149	1.5917179690607313	-0.3817947210036396	-2.133574706712576
SRX6838298	0.7610521225224494	0.37434695153058867	-0.3753589724629351	0.7490673266191314	0.25738259866968377	0.943465104633941	-0.10769914982870918	1.256220272391569	0.8413498979541587	1.140941426750189	0.962070197744587	0.24830220390478513	0.4873437239536215	0.7858280535435744	1.2404657480436776	1.4766227582690454	0.5316229189834246	1.2072634359431722	0.27996388166754843	0.6592328513994588	-0.8311685244505322	0.7049002153085292	-0.05090977274888052	0.7920052588606995	0.4642797981066968	0.2607916879885403	-0.44081670446995164	-0.13963100424643582	1.5624514307832227	1.024652425448812	-0.39878698422653247	0.926335938354231	1.3882045008625066	0.3071131078578373	0.536790361978238	-0.20852364476944274	1.2658823340979797	-0.18324779596763818	1.0996944878670425	1.2359114503272335	1.371482600217788	-0.025915696218858197	-0.4886305452319557	-0.2359659928740313	0.6090474423501364	0.791437961232731	1.0064498450535377	0.8848016058841163	0.5385722493620247
SRX1066937	0.896341207146941	1.389876247578206	0.2698586335989137	1.0708398048710894	0.5422069681658153	-0.173311634150102	0.6139177609802663	0.412188164764289	0.8470409897678948	0.4163393633118459	0.8474273442251952	0.822170392385964	0.5907946313006267	-0.16115602422929012	0.18008498532325495	0.5779488190804329	0.9842778207607799	0.7193265053116041	-0.08286059533462704	1.0209973029422126	0.36442476299808907	0.687814417405805	-0.21418432442479143	1.0295156248288393	1.3741702941940814	-0.7927018032571155	-0.34138790743176334	1.3566913994671541	0.9417075324925369	-0.21524423538109239	1.4348283179598775	0.21504638346280294	0.22331392146512388	1.0863984263832587	0.133652887425966	0.8349262128753507	0.01825125405664757	-0.41309210694310117	1.0963259816430664	-0.9909123994861694	1.1799952930035544	1.2062876860505252	-1.0685922939947259	-0.37815291335496665	0.7187285572563218	0.9692396729409786	0.3156541406298724	1.0632064813618267	0.7102571563117004
SRX1066936	1.5562429385848657	1.02287263739917	0.5962460122120885	1.5129463420632898	1.0898326159236005	0.13159220478818054	1.472780448016658	0.5833329857136182	0.9999411708500621	-1.252669545187724	1.4484382378190106	0.6744203851342251	1.9389860055307677	0.30539781042146136	1.0471722543103839	1.483331836780767	1.3812707751457918	1.2449935616552876	-1.2139827096599223	1.6474426833663576	0.5221060021920231	0.65698412824942	-0.20798319315162603	1.0996212386712332	0.7590025485703178	-0.0734999266066988	1.0932077634833728	1.5099041741558852	1.4690004462696125	-0.3394914334413581	1.5846933631646156	1.0523568148668003	1.2432756002183583	1.426411358439503	1.0271307190408236	0.9596753268160048	1.2664760224788378	-1.5188158191287635	1.2118896890849649	-0.5672785214773971	1.789634573236349	0.7126834843603331	0.19241169395968882	-0.10211190298885621	1.5465041446638257	1.7452248190787456	1.2998395036520807	0.8240635411541943	1.7890473031402008
SRX6838302	1.4884064565063497	1.1664260217652778	0.25226570159931855	1.506127414946341	0.3851650265601034	1.162866181727104	0.8005215895295794	0.4384856399054254	1.4492459167865743	1.0327171930638905	0.9321060775198707	0.8291095120428927	1.3786107960041303	-0.04927672594070249	1.5693902619796827	1.0822191652776816	1.0614791818303033	1.7147051947338359	-0.3567482885525693	0.8115572814545537	1.3416792990444537	1.2412279499697003	-0.05754366623991697	1.0142478447459689	1.5217881069788117	0.5997580724390082	0.15703126409287121	0.990594175023082	1.283165304468679	0.7433729097234415	1.2473151406187657	0.7713484271715119	1.5370177036184283	0.8500842692291123	1.7594350845742754	0.5882167030107829	1.1335592719559888	0.08956998446704521	1.0877826389437957	1.771381446765799	0.872080599166828	0.47922370112153106	1.307896191755705	-0.7113016880170682	1.2408861490318148	1.1389448309655648	1.394176666084935	0.7146870424023349	1.692993246562367
SRX3140243	0.6841667296254668	-0.643317660516999	0.4228343969610735	0.44923878402598305	0.14827255758461871	0.7472897667377247	1.2096725740510208	0.7683259434154784	0.5553044723672457	1.3044204859515085	-0.35776327607457814	-0.9432663809236072	0.3513678199377349	-0.0029467625754077673	-0.7401809682812219	-0.24604656063564795	0.5261751145992135	1.0419452441277668	-0.6921042998738772	0.5728333130077621	1.0561397975930535	1.1464405451218918	0.3033817734904299	0.050253960706887216	1.023216214800711	1.119154243641262	-0.42854084245340246	0.6351332676215123	1.0864629439726086	1.3157888847458643	1.5142921182506324	0.37371196814796404	0.3004972317266436	0.8479122913477779	0.33676419246764255	0.28326122771130374	0.1805325456157184	0.49761284382530857	0.5038813795870309	1.112203392123733	0.8898350071649852	-0.8335623670938088	0.17025675231004073	-0.3943208763108683	-0.2716552995324658	1.4965254865242477	0.20236259892526606	0.17737435034089777	1.6249647557868794
SRX1066931	1.6934720319150547	1.7150994124438352	1.361724220489622	1.1245750663555767	1.20303476724536	0.7196082159371591	1.200696105901926	0.7726333624784733	2.08076157349686	0.26499841763389703	1.6764892189732792	1.3723276422049149	1.5789488492537307	0.7147616492818201	2.435749071692534	1.9975797726893432	1.4809184914042735	2.2257695124107033	-0.538553271898497	1.0684581555433448	0.05161978014959239	-0.2600802268478655	-0.5568172850823626	1.4201038838592146	0.906106544499749	0.9799637781804623	1.5344511791495432	1.4065888322917488	1.5477602374346842	-0.23294308687890394	1.2437055508212174	1.7678350350384138	1.9925654221357292	1.6618838926276378	1.9832757833488617	1.9062574985974072	1.946545591428249	1.0667987734503632	1.94957759159809	1.6652019948351993	0.4509975911792818	1.5125351275634815	1.317149105819266	-0.7817433186247329	0.4151554829513991	0.9055447926530997	1.9811014363830346	1.2157034501801125	1.4055917197840637
SRX6838307	1.072294054835272	0.3458258934064072	0.6412214193942964	0.7257367212552069	-0.7599818325866975	-0.378563313254271	-0.3780859065569643	-0.9546718747595421	0.8320372398374555	0.8246290552515102	0.46462426176693744	-0.0770953612100014	-0.03583361040513267	-1.5486583223079868	0.221929612259061	0.5335475693949455	-0.9874909465723085	0.38092278099119686	-0.18540731313930936	0.15243608709282458	0.24226747245902794	0.5747271308378438	-0.6777134166925265	0.6096936858891173	-0.6283503536537576	-1.183134341670457	-0.2664775642576581	-0.30964166589921993	0.7843893615964771	-0.5975581804887922	-0.4896860990209648	0.061341401611635586	-0.5586712286805988	-0.10825012344903935	-0.38487012754983463	-2.305323164774746	0.9670943708402159	-3.337586129719924	-0.43120153587077187	0.8008456724486085	0.15032730247255602	0.16334879349411766	-0.9948645423498355	-1.0101327464869354	-0.21684877430438035	1.1968744166603775	0.44662496041276584	0.1543573430940464	0.832537237884313
SRX7052823	0.13097144076603434	-0.4922640059948506	0.047873326809098754	0.7483117104089714	-0.2593721126036633	0.13416019663064	0.711638919811384	1.2069326488512782	0.3445051488248707	0.14451191361147972	0.7919989351954562	0.1334555847019808	0.7308846397505537	0.780334367973974	0.21412723130419117	1.1415450357365946	0.0962786632073783	0.6168391895516923	-0.24523444836777436	-0.04827798806341777	-1.4159102600489264	0.40490690450846045	-0.5425529410358673	0.2580263975740399	-0.40157994709948025	0.7237234136753893	-0.1149816226060348	-1.1502298351061684	-0.7086326873555554	0.1841387223196831	-0.7014042836335336	-0.514995710234631	0.2551664269674504	0.7171650052190414	1.685814669655521	0.34616285934215496	-0.8519623588858888	0.13692223638967135	-0.36675541814848556	0.35579434981099334	0.39907306903568224	0.7316390553234849	0.6192393056974369	-0.9544816443847166	1.1880335663674084	-1.791313992603029	1.4001321688900146	0.2846614312084389	-0.03923678361310404
SRX1903077	1.173237817584386	1.125868113073538	1.2565322756005448	1.258587888426145	1.3043191563060108	1.0295158286723638	1.0738951431470287	1.392498438513505	1.1058553499120962	1.4865701286966382	1.1208446600216104	1.3509560397538207	1.2608557597672785	1.3205630914667723	0.8681162240167624	1.2320521437942424	1.0865347469928348	1.0626503549827837	1.3940366019392616	1.291911739648817	1.2090809420326407	1.0633530937167714	1.268371967530314	0.7579638279201364	0.8865803969823975	0.37976817737590846	1.424079232876086	1.2520520233413295	1.6333810660136638	1.0252745418433205	1.4898871974106342	0.904887243071559	1.194845859193652	1.0814409964285807	0.7171789548310838	1.2398515115092663	1.116982359107812	0.9073468837192262	1.0424767049073744	1.1090664598089945	1.2254494926167663	0.7232527680009323	0.6437483296220265	1.284216710930391	1.27403210382282	0.9230217291545156	0.9833840020798842	1.023557144299278	0.9710101640719205
SRX8736733	0.4132084017347586	0.45040906023123606	0.5296775146508486	0.3484487122518707	0.09057543482576463	0.3405429615332557	0.6070358516396432	-0.32963944097064746	-0.38150212974151726	0.9204306147330401	0.13006568320166167	0.5090346361372103	0.09837027487067483	0.703387321197363	-0.28283097007038727	0.07918302410492072	1.041846965811415	0.0118252491462496	0.4920119832859695	0.42173201662518633	0.4927574976713634	0.6854250167842365	0.8780398495363916	0.48324824093987045	1.3720460098789327	0.15797356469501214	-0.2617210869145413	0.19710988149218855	0.6303051421667472	0.5582890795392045	0.43256115308141374	0.36034189940690187	-0.6600977382748119	0.5963335512933705	0.4701734340416071	0.08200383181944805	0.32732776098003424	0.6971622729369389	-0.3751112001076781	0.09863184576774775	0.527885190840799	-0.248456227874233	-1.1467160571657076	0.466861338782885	0.5268752752241023	0.6342665887431376	0.4807322461882127	0.5030474638005914	0.9637326866427842
SRX7052830	0.08111467012647404	0.918355019941299	1.0607252171469204	1.0042561248102053	-1.1578865961451785	0.35351585715695283	-1.2308898914035318	-0.4016543690291487	0.678672357550096	0.2110742336524217	-0.8596011544748026	-1.133164887012979	0.8747224801177281	-1.012584861040762	0.33780844760158807	0.8640802042618336	0.6337815888221132	-0.5338748197371678	1.2075162361959364	0.5966396964798498	-1.5801409544902107	-0.48457718510864495	0.1947048271261804	1.1116993854322315	1.5293837319682713	0.007679337087961186	0.7741210136764707	-0.7770856194073015	-1.915241687019335	-0.06011214756191318	-0.42644706683197825	0.7373287127977574	-0.06583998090761213	-1.114892026586895	1.2476714874674686	-0.365633227738217	-0.58352169254758	-0.028263619874011194	-0.4998032085854681	-0.18777222744716746	-0.008029250626751985	-0.6298924049877122	0.9085933572963648	0.6040776964750092	-1.6930392211371117	-1.493933887316148	0.362524168390136	0.3321287707687765	-0.6867765200103275
SRX6838305	-0.21485306368387166	-0.09085634296924558	-0.11859553734078207	-0.36001087049816616	1.428105622286884	0.9896019725505588	1.0448456931161034	0.2894923522019029	-0.5270071809612464	-0.4516885682911018	-0.12198141783641261	1.3260620737832098	-0.7414264688312826	1.1670559568240793	-1.1568059010513385	-0.008281523936740883	0.9726883615198615	0.018746161865954233	-1.0533730716109448	0.5995389413696702	-0.38068237989512094	0.949814209883715	0.2816823492486708	-0.07946074034138394	0.23297058199150358	1.4938933736866096	-0.4247561751809821	1.365064477961556	-0.1694109387536216	-0.037857612438632116	0.5973236687462101	0.5239667619904618	0.9178057258292251	1.287783558480054	0.3792188767880878	0.6656367567806737	-0.16266343570548136	-0.49753975428860425	0.20600797958983005	-0.5197860460519256	-0.7369844221671371	-0.12381480666628707	0.24299107543796905	-0.15968302006446672	-0.5343184472860181	0.04122950159565463	-0.6662000205612228	0.21486507994959747	0.7561183531005757
SRX1903069	1.5266746220697114	0.5784845378001592	1.1983391480658547	1.4336340118633106	1.549763063552216	2.0656953254139103	1.598242848775392	1.3199444014652306	1.9205931643262875	1.0623204846052032	1.7739701594422403	1.5817620058447552	2.0099237875556257	1.1252583474071005	2.2905287622304247	1.832237187328261	1.3779283338234822	1.9855855907039452	1.3567448125537365	0.9414069514824743	1.4247516047011053	1.394564881349593	0.06236793955360466	1.3817666195748954	1.867360920853939	2.166214410214216	1.3163446715072233	1.441205663192566	1.2639173973121824	0.8048383765563415	1.4030766606506442	1.4721246703369504	1.8739631486946091	1.7030420682560086	2.366843071621169	1.7494299223562966	1.5188748535837928	1.138097260005152	1.7574974846827158	1.791987534579153	1.3426616699205864	1.5567455110381865	2.4090923384402716	-0.3580015545705638	0.1468854187455227	1.5756214136768125	1.6276911436787591	1.0775657069301499	1.6953426057432417
SRX1066928	-0.5714073239184793	-0.9670588445207184	0.24451543040714957	-0.20059116878278416	0.43281141670742646	0.9574746610815759	0.6526838698091673	0.5542674514959042	-0.6695877691685297	0.9917944171235086	-0.06871202680465581	0.7055669459068786	-0.03760901656777825	0.7824926854032973	-0.41462681283862957	-0.32938452116731237	-0.04043148235136158	-0.35110195886304135	0.6077265172132736	-0.10012429004874547	1.2542315112436913	0.3840997682794992	0.86987672951003	-0.002626422937465893	0.44519239245749076	0.6861708072118138	0.787991193958641	-0.8754662326810493	-0.5895865879185718	0.724822446710288	-0.43906948857276845	0.2503611233688719	-0.024972655240694842	-0.4436297191002545	0.35793093671225296	0.039377194889209724	0.0020656467999146215	1.3013472049069201	-0.34397463234104725	1.0483226188314685	0.09826182854731148	0.6106965324290738	0.5224355037441419	0.1215195268043794	-0.06070490737814883	-0.702181521127688	-0.2477244130804587	0.049528679031927376	-0.44418737624177174
SRX6838306	1.1390635251129297	0.9139049276201003	0.48000380532807096	0.8343446262561309	0.6538538749704098	0.769907357887565	0.1663794377291922	-0.001429304380169547	0.7763243085629213	0.5780487773308572	0.723304006943096	0.7609253420390459	-0.4593338718493814	0.3129764317960346	0.5840913127234408	0.8741115107460917	0.616954913950041	1.1071302543048114	-0.3544954335492234	0.5867349035186978	0.25973969581798245	0.9627474222526998	-0.48749394706257004	0.46422451132538	0.5779063457546398	0.28505477672771834	1.055051344222461	0.6743256037710008	1.0862981982057007	0.1379667664247473	0.22553628644199783	1.3451078820045037	1.551713684523121	0.5700933573271438	1.4011076040082786	0.7754711121961189	1.1999156472612318	0.22659103697377816	1.3474452967692203	1.086902667772943	1.0134698645474929	-0.001543115518085708	0.5517925341839472	-0.6351738521758294	0.18399599937714037	0.7438068708474488	0.521004515551814	0.7238676507653494	1.1895691046544956
SRX7052829	-0.3579664170929476	-1.8194533991303248	-1.7145183485270783	-0.7925256706217056	-0.3541935862665985	0.08432852275822038	-0.47649865823097626	-1.5479917263696834	-1.207656132340955	-1.0984326081740057	0.27257554281695434	-0.6385499107286439	-1.0568617956236066	-0.22561543964330527	-1.2335834415015954	-2.7067989855224392	-1.4154882583917965	-0.5665361340994627	-0.6499066277107071	-0.7043683517928016	-1.3629267671497758	-0.3477631310745359	-0.6354398636845408	-2.1153909066864287	-0.5260099826904859	-1.4676797680562474	-0.812048678297894	0.8196060282640731	0.37065376601789934	0.2579404535682869	0.6259769026559249	-0.7393619403190739	-1.7081933547040895	-0.342453490598957	-1.3155369918681306	-0.714843154967514	-1.2764527737206137	-0.932835792534922	-0.5058953848976181	-1.7635310415623835	0.2791471711429365	-0.3740891741325241	-1.1786304921967679	-1.3035226627104908	0.5416538301137992	-0.9092766061505106	-2.411041928286762	-0.09387748186076358	0.19942956763236952
SRX7052846	0.37093422356243166	1.131790325594105	1.8755838777158953	1.5587625155540357	0.514474876434442	-0.22392696917258106	1.2650248311449908	-0.49586032727514673	1.2727853070550221	0.4483635650505912	1.2648585064660578	1.3319458165565126	1.255159019572121	1.1981538580179896	0.5943187054118806	0.9630498630615292	0.2583194775225761	-1.7434316894308814	1.9502489360226443	0.2769032429566277	1.1604979584806823	1.352313392392571	1.3981666853061951	0.9151518734794749	-0.5133082574220911	0.5561448624197197	1.2879725697179651	0.12631286257766286	-1.6289614643964037	0.08912981697695639	1.3515946028034824	0.8509175107583493	0.4138728848326318	1.1509911520398826	0.5428957813663615	0.6809056914543926	0.5598358069750674	1.357501533020447	0.14257068295061084	1.295138503734118	-1.0241007908319957	-0.12575973387805178	-0.27267651452932584	1.7582702894502926	0.19294220921346933	1.3548505964898379	0.33645088023868924	0.6329465662275757	0.03686670726545629
SRX4997384	0.9581269181939729	0.987517118479483	0.9758160200856651	-1.6583147028813043	0.35549827667029354	0.9625766376843812	1.2297452238212707	0.9651462035927207	0.9531803605760164	-1.9780414289222321	1.209577285560428	1.025755161541768	0.9930289969514287	1.10304211746846	1.025430771389855	0.5421008764071514	-1.6360929642369968	1.063153102584653	0.7987716726091774	0.032394701875845165	0.1750877397576294	0.7041928826314897	0.33274221670089377	-1.8906111775030987	0.6319982230983759	0.09658767097697714	1.2714368079720424	1.0634264564121256	1.1003995725917504	1.2412163694155696	0.4804442982530417	1.2743900612188581	1.1026677355584888	1.175998855793617	1.2219377552718516	1.1702346234882923	-0.6616023503331128	1.1977110972136116	0.996467977476672	1.1624815300008036	0.2846331830693999	0.8208910555420448	1.2150025222585692	1.2822669851410302	1.0009879036773732	0.7945307594365975	1.0170759153528788	0.9683616516289905	1.2392079557516575
SRX5229188	1.058723287479765	1.0310754726575921	1.0518505442182493	1.0314069381160718	0.4642669720575573	0.8701746682622609	0.09980879552578785	0.8087053509302556	1.1340062840132759	-0.22295358880677713	-0.6938659224537816	1.0095294935531556	0.9928590893768408	0.9154509351352755	0.9843014961028673	-1.172556766099866	1.0356556751245765	0.8029652471575497	0.94209864755056	1.0006863965964077	1.039190997440944	1.0237004227332298	1.1256979653017725	0.9260429669322763	1.045185730451516	0.8561298849993205	1.0125126868712675	0.9821308408879185	-0.008600348728752517	0.8368186446759822	-1.6241880089755325	0.6723169307720156	1.1500695003889942	-1.6248735236278962	0.7548026750894999	-0.6047440224973162	1.0962313837578181	1.0101402783246491	0.23457181356485432	0.249687562044956	1.1171315694790231	1.1152157220649723	0.9807947517583538	1.0189481292445925	0.7542375881116291	-0.24222136761780022	-0.6070084567052304	0.410668690076697	1.0984574613452096
SRX1092513	-0.21778755562246266	0.14114755983461338	0.14431600058388522	1.0085735596049485	-0.02828651544575846	-0.9724251136687819	-1.0651897911426227	-0.86469266745687	-1.3013676903246634	0.9751527057110667	-1.038326394386797	-1.0385071873496747	-1.743516083038584	-2.027093627077249	-0.11484357910314903	0.9755662181183896	-1.7812464969862456	-0.6580326655875732	-0.3678918884664192	-1.7051069936691434	0.6469685551931683	-1.175711676984148	-1.2049093360957577	-0.18903409924586817	-1.5253704281224714	-0.9875593457067481	0.4726416753153946	0.5412686994987104	0.6342224176754327	0.93051266186668	0.818572931953255	-0.4157843986280628	-1.1726140459534875	1.352470200290896	-0.993369667316944	-1.655306563135774	-0.8189373266874161	-0.9270705444604525	-1.0220201919950906	-0.2769192472472914	0.022708866518803748	-0.7687746621071323	0.8144949019611708	-0.09822532469825368	0.4516810326022105	-0.9455413355681443	-1.2611523179117143	-0.7302863170086713	1.153807222096932
SRX5229182	1.2518861543744777	1.2113165428484112	0.7849926050251855	1.2706453699440403	0.9071227646942125	0.4250222089111448	0.00467733925366974	0.33006663272659226	1.0147617266725153	1.0521239853667022	-1.376427441075797	0.9225581491262159	0.9581087664926915	0.8152651719988221	1.2807885857349952	0.3645929064204091	0.6009987036196298	0.6312012464270748	0.8926082880090265	0.5618931328863964	1.3603188564273307	0.5071730285549607	1.029978650572897	0.5875942601325949	0.46676833397134865	0.9845570351653383	0.6790606386138587	0.8484700180501902	1.7334858175440526	1.2620917214359086	0.6903747815373924	0.814860614663084	0.5423427831413812	-0.02783097412252408	1.193273023263706	0.34211557094425293	0.8196433235371027	0.9057147183082779	0.3987188337240047	-0.14531717812309877	1.334470721890128	0.8913483083529911	1.02183116563384	0.9115726319890459	-0.6098846592818001	-1.307070392241119	-1.3475722618438755	0.6506539527846639	0.5844331373440308
SRX5229184	0.2895391172675808	0.2950961859033116	0.2875539186465163	-1.5223968643877035	-1.5655915640464837	-1.0348081838595626	-0.5553374121562327	-0.41894546336011973	-0.05639234887320616	1.094639876732691	0.4589049028366924	-1.6901121194466016	-1.0822787015087585	-0.5833205007830676	-1.478229011143065	0.7227655601744211	-0.8484425392023632	-1.5395754190497701	0.9984627254010248	0.4834687473735233	1.3406035697761427	0.0029107485451230547	0.4235435794670028	0.5464434421403822	0.4837263415235538	0.7862868639528997	1.1177136715981855	-2.806142619670815	-1.9646083370493828	-0.05598492502280811	1.6073643984043666	0.834921905317796	-2.6524041284690023	1.092733283385811	0.3763024296138565	-2.332804209748279	-1.6372526758644967	1.499539705311647	-2.8802302918957583	-0.9008179370775143	1.0253687116505386	0.5001329963706153	-0.5448084305268039	1.4008177375074107	1.2035795681198205	1.5250637026418332	0.03865722533783781	0.35962025630537864	-1.142181177687979
SRX476254	0.8965209769753375	0.18130183464293276	0.4740481714114706	0.14545158674406383	0.9320990755355859	-0.3466077740695059	0.7432619299888698	0.633800346267614	0.7910968647714862	0.8718641345502735	0.7161660845168226	0.655453898690227	-0.6541292402144621	-0.21520251219676817	-0.9568756686438817	0.6134029089346787	0.43611869188945374	0.8015703455389843	-0.4052710611250958	0.5606012907744335	1.1695820748197374	0.06290071028926474	0.6813419320886663	0.2840034778857153	-0.5342338640819748	-0.014022344312724005	-0.02876265953698992	0.48246983044916825	0.3154716058409885	0.9082357197174962	0.8984280249189389	0.4560807366531145	0.7374790797242222	0.929779111639007	0.672975040902721	0.8919119588828531	0.4836441055494419	0.5570110966632599	0.8660910807789448	-0.7621761259088758	0.8204398229369254	0.667013051319707	0.7279515360809014	-0.03192301158988961	0.362871927998179	0.2953289592313744	0.27399863428011334	0.5623199231795392	0.8258984579189168
SRX5229190	0.9161947147044035	1.199943101234514	1.4789063296534377	0.8197083714446723	-0.1282614635486627	1.9149280697377031	1.865506114598818	1.8874401051500527	1.1707489671267233	-1.0476643834408568	1.6508066593814634	1.2267425699694507	1.3829517163161131	1.663022792027428	0.7587587401361815	-0.7059879942431853	1.6908400047424048	1.1846546616218148	1.3996625511066236	1.7168243187082521	0.40370968557599723	1.7758109799827662	1.317733867841394	1.2040990836209977	1.5502432683063319	1.2620095227009873	1.363169113882986	0.8911307775846451	0.704698509750914	-1.8772748030291655	0.857511692078737	0.9761715131255292	1.5046650373265917	-1.1546436749099052	0.5918872419806849	1.385781334255291	1.406288170969762	1.0803426723290046	0.27617950714067085	1.0691668345485237	-0.12446329560470093	1.4929594875807966	1.5057380147929804	1.2137048283614258	1.8496370418675532	-0.02609476885211038	1.115911031553867	1.4542994382344725	1.5426919262734144
SRX1092515	1.5137075299647673	-0.11105295186782177	-2.311622345959323	-0.1294744052313404	1.092149235479835	-1.9687194429184067	-1.5124308069092445	-1.4509747922814282	-1.1490716470905433	-1.9780414289222321	-1.2592648946296798	-1.5211511939534041	-1.2381315728224724	0.22095220317011963	-0.4911380561036617	-1.4453838147067488	-1.1998207361745823	-2.611347358885667	-0.969721966727839	0.09129312894764118	0.9275859948919545	-1.3522410820095265	-3.6894808759117033	-5.101184271988305	-0.48619701823405986	-1.7613517871370077	-3.877447877179327	-1.8279052211583475	0.31246529804538387	-1.8772748030291655	-1.624188008975534	-5.252789842235079	-0.5673786476408834	-1.6553485963942651	-1.8534191048805246	0.683366132332801	-2.0629279442316544	0.14435524193032295	0.9097830531242659	0.5616433723266481	-2.55809906850741	0.5120846760492052	-0.6545255988241154	-2.3393859039011864	-1.69303922113711	-1.554468925603115	-1.0599905142140618	-6.7086536589214925	-3.1222171909637075
SRX5229189	-0.05052436092558164	0.8416223191452623	1.0873184021635836	0.5354893482786145	-0.6606698496999758	0.7206603444735902	1.1969404316861354	1.115386825808591	0.6555810918176764	0.64329943682434	0.995330263625418	0.7648919619735914	0.8401175263627749	0.9895605285711213	0.1758595860256569	-1.5725967422132763	1.0833771148084241	0.32394265730509475	1.1369578217256475	1.1696544297356157	0.43816337641058967	1.340163921325003	0.8303181359881356	1.0487653598646733	1.0513937301252267	0.7065664675965969	1.0137831900535141	0.633595859097084	-0.569767366631035	0.8018548550954574	1.3303170107582767	0.11058507112598458	0.7342747849171845	-1.4746295481911251	0.1640484774258357	0.6342329318656349	0.9302916779714168	0.90334068268173	-0.8442205891752167	-0.9802964233556536	0.08949572467293514	1.2522811966747969	0.8247433277025817	0.9607094677041794	1.1441493273100487	0.6001204336277411	0.8841313965142568	0.6553737806942981	1.4635312557845948
SRX1092514	0.24837412244732707	1.3887867957451103	1.2943763101956887	0.8252963540767747	0.43207366152644316	0.1286285471519876	-0.715796770806546	-0.8985999004966878	-0.8515047377604837	0.5302146889164449	-1.4460865474876885	-0.7587846027060282	0.03182177179721603	-0.5933345236323718	1.3148372384442968	0.7920204637368299	-0.01678259904347086	0.015700897845741784	1.0740065531516136	-0.3211476564458742	1.2714710534987	-1.0346026977586438	-0.6008295360370826	0.916485958082288	-0.8925517718272031	-0.42552982951107293	0.548148678681291	0.8064409012972343	0.9914191701729138	-1.8772748030291655	0.37866694554575775	0.201971398203287	-1.2729786687912021	0.38823181763400855	-0.33471309421798645	-0.9413643961468346	-0.5618215160800447	0.7641273184210576	-1.4948727949919014	0.01596508460165375	1.252730763331067	-1.8148114415672154	0.9814735948568725	1.4002155563712366	-0.8038963800241925	-0.7632379705986739	-0.9139795831411697	-0.6359386364268397	0.12994632881554657
SRX476253	1.18043436378907	1.5550260641847962	1.3883339571552942	0.630432555168163	1.153957768894108	1.5560723618121663	1.3207304586857818	1.3597199986050692	1.2730063347066876	1.2774163077427587	1.2750263214422135	1.2316075234312742	1.6838067549245463	1.552351619637935	1.531560067095525	1.4003505919502393	1.425837827285216	1.2735492765832304	1.5372118788251237	1.4236891558285365	0.8897489996947401	1.7376060491165808	1.340617889824783	1.261342572609015	-0.6384046775265669	1.5947118979644492	1.5966176249344228	1.5206930222829997	1.551751287354021	1.2479603141092792	1.3808783675181748	1.2762230753891308	1.307417007446119	1.2364205227678813	1.2891150692558657	1.1839545232305684	1.3999912716309981	1.341677505940728	1.2942328985797307	1.7068857959934585	1.2912658454127992	1.4785349270012584	1.3142622338163055	1.6837800298956613	1.4687016807941957	1.4615329376899546	1.4803113463029993	1.1175524937793564	1.2982938903541845
SRX4997386	1.0422333454146642	1.2303596658196805	1.2564609585757545	0.6591413482910451	1.3399840257745863	0.8005094670664281	0.8651180713950954	0.838803131449973	1.0965961681947265	0.8769643250956992	0.7457478554542983	0.7017171120680494	0.7736121954200387	0.770480282540036	0.7179289085288391	1.1328904111435925	0.1258648437288196	0.890586332277413	0.3015939753067907	-1.2101402877509844	1.2334520093504817	1.368253660308953	0.8150166265094339	0.7959936956920519	0.8092914799184722	0.9595778959303416	0.7239977744473827	1.087680936095028	0.8000914938672318	0.8695937505343325	-0.48097461731638785	0.8337607149308822	0.7888226792238081	0.9977143718366405	0.5506460167241907	0.7860672888916557	-0.36958727654806567	0.7928766847015067	0.9814685278136402	0.8139209934247508	1.1235626525511027	1.1923531993223568	0.6445171019898455	0.9299095288242171	1.1262580018697084	0.2374148969633292	0.7979171471308785	0.9126544774546426	0.8638864811052166
SRX4997385	0.8695071767642764	-0.2160248285110316	0.06691806856526736	-0.1542476624252581	0.5631492094364825	0.9632926904971952	0.720094070622096	1.0281902745722795	0.5677902821749894	0.29636879674520383	0.9771520655065528	0.9509730560143896	0.9639860053227509	0.975274461432208	1.0494850888130478	0.8331696978208906	-0.6570532706611765	0.6938526650761027	0.10143986472156247	-1.1927606197906626	1.0524930031574706	-0.6913725390496618	1.0596808690356936	0.1811864705255926	0.6527593161541898	1.0863604526691473	0.6863472865651771	0.8240289255032982	1.037346928316435	-0.40656546042074676	-0.5513814989085288	0.045247283263884545	1.0260313788184834	0.7937323924555658	0.7919484859416017	0.9601590753644862	-1.3070143835647212	0.681583408835986	0.9064006638739796	0.9129187855680809	1.099054528740828	1.0045774281282773	0.9925855139273267	0.7506616965561104	0.8927429435291027	1.2762332362127407	1.0139851795213621	0.21744378728824848	0.8436453293406836
SRX5229183	1.5410088840135552	1.191528664828078	0.7329417935199134	1.1417395846068759	1.2128096402470516	0.3881966540400386	-0.7057972306794505	0.2492939042496909	1.328396341540945	0.3363528439722689	-0.986066178468921	0.8218148571750694	0.9643747826725725	0.6228033807887995	1.2283207082665382	0.5822247918196165	0.6377859425701301	0.5892573649278788	0.9535774678032499	0.3890557187478842	1.587859520248786	0.6234239597935344	1.1347580902490169	0.40519056559655364	0.25033296884363176	1.089255753505039	0.7364977952357122	0.8318723957007029	0.5343421733994149	1.3613204202837945	-1.6241880089755325	1.016895366298286	0.16426123601267445	-0.029910987575738058	1.3519638629859283	0.6400212685846224	0.9708369870158129	1.1383618933438493	1.4261906571173624	-0.4274013919241353	1.57445195026526	0.9419406369937927	1.017143499936482	0.9083253043248966	-0.37404928927964526	-1.3606015102254576	-1.0055140196367724	0.5386418260983395	0.22096432875151217
[truncated: 130 more columns]
