# Supplementary material for: Human and mouse neutrophils share core transcriptional programs in both homeostatic and inflamed contexts
Source: Nat Commun. 2023 Dec 8;14:8133. doi: 10.1038/s41467-023-43573-9 (PMC10709367; doi:10.1038/s41467-023-43573-9)
Supplement: Supplementary file 8 — Source Data [file 41467_2023_43573_MOESM8_ESM.zip › Figure 3/source-data_Figure3e.csv]

study_id	ALLOGRAFT REJECTION	APOPTOSIS	IL2 STAT5 SIGNALING	IL6 JAK STAT3 SIGNALING	INFLAMMATORY RESPONSE	INTERFERON GAMMA RESPONSE	KRAS SIGNALING UP	TNFA SIGNALING VIA NFKB
Thomas HB 2015 GM.CSF Hs	NA	1.5500398718058335	1.668107638486218	1.631094899877871	1.8542280087070802	1.7239148440789658	1.5053670974603013	1.9594267455643009
Thomas HB 2015 TNF Hs	1.4872228802521845	1.479311801074727	1.474121833336849	1.4476691272664053	1.5977613176004495	1.3925356049548305	1.48651025997503	1.6329742829005716
Wright HL 2013 GM.CSF Hs	1.4876558588301012	1.6176204627684725	1.7969567995142968	1.7292015014160185	1.8035895906810129	1.8652929099945836	NA	1.9573971732396744
Wright HL 2013 TNF Hs	1.4355861038577762	NA	NA	NA	1.5630085211055393	1.433714293524408	1.5256124663922535	1.578840374559894
McCreary M 2019 LPS Hs	2.010969828046898	1.8251514471562174	1.9202168452654842	2.072836141295455	2.5468819168493457	2.090486724180735	1.7384963590695641	2.7466195310015165
Ter Haar NM 2018 JIA Hs	NA	NA	1.7265246068613551	NA	2.004411589210704	1.9685814234478114	NA	1.7114190365739599
Miralda I 2020 F.alocis Hs	NA	NA	NA	NA	NA	NA	NA	NA
Mistry P 2019 Lupus NDN Hs	NA	1.4757474684002814	NA	1.9311005178537048	1.9881159362649212	2.597182743200289	NA	2.0774596951703352
Wright HL 2020 RA Hs	NA	NA	NA	NA	NA	1.8649120303063436	1.740498878486673	1.633609575698311
Stasulli NM 2015 Y.pestis Mm	NA	NA	NA	NA	NA	NA	NA	-2.1926884686617765
Hutchins AP 2015 LPS Mm	2.0277901257940854	1.8155428051793812	1.7521081493454893	1.9535809436677032	2.494076148947088	2.51504703286096	1.557780472429601	2.5481746360826243
Yan Z 2019 G.CSF Mm	1.7547396918626295	1.6169965956273022	1.570181992985097	2.149454154443147	1.6971994009807259	1.8546880820273162	NA	2.1059557924551875
Gal-Oz ST 2019 IFN Mm	1.667189703578515	1.5509186132354387	1.5773861636680477	2.185021920546367	2.2354833385360813	2.775363144184373	1.4948345827809353	1.8974450035647858
