# Supplementary material for: Human and mouse neutrophils share core transcriptional programs in both homeostatic and inflamed contexts
Source: Nat Commun. 2023 Dec 8;14:8133. doi: 10.1038/s41467-023-43573-9 (PMC10709367; doi:10.1038/s41467-023-43573-9)
Supplement: Supplementary file 8 — Source Data [file 41467_2023_43573_MOESM8_ESM.zip › Figure 4/source-data_Figure4a.csv]

	control	E.Coli	control	M/M	severe	control	G-CSF	control	G-CSF	IFN-beta	IFN-gamma
SEMA6B	-0.174762018595517	0.0910235061830318	-0.0299244975237075	-0.0246750604175367	-0.0124768157437209	-0.0920647849547818	0.0234076013830321	-0.11907081502683	0.231706728691222	-0.0230270956896323	-0.0545348436873646
PIM1	-0.216063716714693	0.112610169474464	-0.0435318839273267	-0.0209670293634717	0.0409658859892781	-0.181249836225035	0.0612053665967241	-0.359066750985651	-0.0439175318517747	-0.125352251136619	0.332698605318826
TGM1	-0.197086722583741	0.102023129800016	-0.00963053327761646	-0.00788426137718422	-0.00963053327761646	-0.0231096180394717	-0.014658979482431	-0.0268938164485941	-0.0307326376106179	0.000761917204424055	-0.0431669294265579
PROK2	-0.456882052947348	0.238122190039808	-0.257956250209506	0.0376669955232797	0.0121162759382496	-0.260754567108891	0.0880529285105356	-0.157755055390568	0.199006376350596	0.0576368979588592	-0.0959820218650707
IER3	-0.333854676217508	0.17400159656765	-0.0963578001617774	-0.0114116324022936	0.0379166752493841	-0.0582998679112931	0.0196869959298655	-0.347386949448366	0.122993867725301	0.208917992083085	-0.105776919628334
BCL3	-0.182246354727332	0.0949849109512849	-0.096574844236	-0.0265894226501855	0.0624990956304661	-0.13619623333031	0.0459914368128009	-0.24989437176264	0.0141554223306499	-0.0129433610891726	0.130868940422878
TLR1	-0.172441948599864	0.0871681237349789	-0.100017124247474	0.0178292881846528	0.000104396024720585	-0.147205750673976	0.0497091866276741	-0.131023491857539	0.0192442481590967	-0.0971033288097438	0.151662403030125
IL4R	-0.306330374467667	0.159656215807542	-0.190448077145901	-0.0310135173065772	0.0927358867676424	-0.549126630215689	0.185431873541913	-0.130175458269263	0.301227485851197	-0.131135145554821	0.0175765916188957
TLR2	-0.0714785601637291	0.0372538846235695	-0.263888709725895	-0.0460702044774494	0.132908605428309	-0.0841799714938819	0.0284263209429154	0.0258029182811029	0.138047235350405	-0.085808802083936	-0.00952061883045746
STEAP4	-0.356105462159967	0.185598475553255	-0.148241870475436	0.0284519812778861	-0.00273126182332186	-0.268145693623434	0.090548801705822	-0.305004521926148	-0.122666114773369	-0.276559185576581	0.50296057208832
IL1RAP	-0.150971693130106	0.0786848815142736	0.217910826585918	-0.0763140932921498	0.0531450980798848	0.411791934748527	-0.139055995044134	-0.0914933323003911	0.218758885146316	-0.121632986956099	0.0375534326016276
FBXL5	-0.341249051287646	0.177855468205454	-0.201452160346241	-0.0401196443397174	0.108512852353511	-0.00867929095780226	0.00293086711654498	-0.0572149203206345	0.115382213725873	-0.247306128292023	0.206993292464449
IL1A	-0.0699794827626312	0.00896528045737168	NA	NA	NA	-0.012333998744621	-0.0250451001625837	-0.105983745308703	-0.0780808406635393	-0.0608866252886843	0.16072605341991
SOCS3	-0.357279968557133	0.186210616112739	-0.122235380654535	-0.0198645211386346	0.0594624591745045	-0.2054845658246	0.0693890733542416	-0.290101967551448	-0.184889285817801	-0.11340838857548	0.369697460236207
IL1B	0.0576469871988076	-0.0300450121698181	-0.0693587914696386	0.0615314639027484	-0.0699642721279085	-0.103184451808446	0.0348438505189973	-0.312742700891002	-0.112280714449231	-0.0238704057027838	0.248696650664612
KCNJ2	0.0160093179324267	-0.00848853450501351	-0.0728667320083493	0.00507056481039655	0.0110211187891179	-0.105123447748514	0.0354986205304535	-0.125139518293451	-0.102480671179361	-0.096831842831933	0.22076323152977
JUNB	-0.069537264813345	0.0362421016100566	-0.16867321103128	-0.105584692646911	0.193407100589018	0.134007633355611	-0.0452523792413707	-0.371359420146906	0.0350652952622475	0.0575742494426522	0.109540476973967
CSRNP1	0.000258721697037019	-0.000134843066633089	-0.054186430356544	0.00241919628219087	0.0103698917634926	0.25849596435057	-0.0872902320430622	-0.252517164992024	-0.0515089674801998	0.152025339137779	0.00670086456009531
LMNB1	0.0717031664487304	-0.0373709470910953	-0.197243445147668	0.00620122242764265	0.0414578448723308	-0.26439964494654	0.0892838169348995	-0.279823909173873	0.0297287613104825	0.0918592206923202	0.0322297445849363
JAK3	-0.126299087398331	0.0608443081325683	-0.125261461251189	-0.031252621787954	0.076455836812195	-0.132415669972969	0.0447147969490157	-0.237369250201706	0.261215073880901	-0.0218951702466177	-0.0133773663129824
UPP1	-0.618354576288117	0.322279995410183	-0.187223833434079	-0.0494756684424547	0.118212272518767	-0.4732036351241	0.159793810388406	-0.211708442275798	0.00891484220681154	0.0126222642877637	0.0891762927214523
TSPO	-0.812476390968048	0.423454272989888	-0.234232352138032	0.00788999782869676	0.0484833314462085	-0.632718537216138	0.213659613875591	-0.177645190714467	0.0207385003122972	0.1644280347254	-0.0864719551454981
XBP1	-0.310961569740323	0.16206994677752	-0.0448310771073724	-0.016159223112807	-0.0271455892341353	-0.0382188392964818	0.0113543769879387	-0.114426279227447	-0.020511930325842	0.0323751763640268	0.0377701633455277
CD14	-0.494173683817401	0.257558201491011	-0.113724588742465	0.0480652923650118	-0.0394703846387871	-0.429726201942639	0.145112129610209	-0.315816782867789	-0.0136365395649645	0.0803904243218257	0.0876435682882878
NFKBIZ	-0.17762761057418	0.0925776693757269	-0.0748067181617722	-0.046014423132743	0.0846188782879879	0.00455864810610599	-0.0015393874793643	-0.119898894115177	0.086017782519326	0.0123682588446908	-0.00282542951777555
ETS2	0.148951307995943	-0.0776318777252887	-0.0313904195239847	-0.0523505879158811	0.0825745875659642	-0.377938641717335	0.127624242863631	-0.148220524829069	0.0511773723256594	-0.0876075276565838	0.131909569876407
SPATA13	-0.244339192838406	0.127347054531699	-0.0593410325808109	0.018544138917947	-0.0113826005322417	-0.171313659167135	0.0578500677889301	-0.141297747137806	-0.0701563418231477	0.115843822155274	-0.00237720656037515
CLEC4E	-0.324714574564663	0.169237870330811	-0.127143052253252	0.00866712410441951	0.0200717734208011	-0.239569468255181	0.080899036574769	-0.125537754298533	0.00501781386257865	0.120862706509515	-0.0600322070952578
ZFP36	-0.0894155780994655	0.0466024724398008	-0.195618391568493	0.028470149932352	0.00932245783723652	0.337926650990473	-0.114112790319971	-0.393809857055026	-0.11738038255787	-0.0340892463941429	0.302915219881609
ZFP36L1	-0.394243455029427	0.205475602105314	-0.0879359629863233	0.0196600978072547	-0.0055838425962225	-0.048593225963403	0.0164092077055087	-0.241247509988604	0.200598315121886	0.180606400983989	-0.177341850415038
CD38	-0.210948233231461	0.109126192342193	-0.0394671617227738	-0.00673564463552224	-0.0392724380227937	-0.044833643975065	-0.000406269034962057	0.00443706070164194	-0.0242072611442152	0.0447306588414876	-0.0369147353394002
SLC7A5	-0.0513994568201299	0.0064737722164803	-0.0315702417953235	-0.0414644873139041	0.00378853479121088	-0.160104615357473	0.0540309626842031	-0.0460386813136178	0.080822489358057	0.016689930381916	-0.0413993718706432
IL1R2	-0.150472127482536	0.0784245130771614	-0.234903358821198	-0.218465043636133	0.37108659947139	0.341489041883361	-0.115315756596241	-0.0308362944776883	0.105701485015336	-0.0767764003891677	0.0293390920930902
MAP3K8	-0.216973746200027	0.113084467409024	-0.0536216776303112	-0.012007775194884	0.0307764435054114	-0.150869081568451	0.0509462388371103	0.0170026582905049	0.0495334738430293	0.0244856334384809	-0.0624579418411168
MARCKS	-0.101586892804873	0.0529460354986263	-0.20828158099744	-0.0379993184856235	0.107233845840698	-0.351154732220335	0.118579716072322	-0.668547395494078	-0.0674363629661399	0.214376386887561	0.164375404113804
CISH	-0.0507578505789176	0.0133033393888191	-0.0352968249020575	-0.0181106374596178	-0.0276132998637409	-0.0480766473394752	-0.00619172622457461	-0.223465352107591	-0.194750458439435	-0.135769776005462	0.364160536743166
TLR4	-0.0620046163541344	0.0323161633151883	-0.0893621331674244	0.0142410952742447	0.00249890420422687	-0.139215234047023	0.0470109083305152	-0.216589356984075	-0.103989247673952	0.103675805940457	0.0679421025523021
NFKBIA	-0.287072538272958	0.14961923120609	-0.271068637253497	-0.0607434978456749	0.155640693706141	0.11023671528145	-0.0372252947188488	-0.278407138958102	0.0231881998352021	0.162117693585067	-0.0346675988294999
TTC39B	-0.0281968657919213	0.014695914167162	-0.0456611000429705	-0.0128614419583198	-0.0331789167675692	-0.0387621762970058	-0.0165400874004342	-0.0515931987469294	-0.0450196337190285	0.0384381738955784	-0.0538549115631005
IER5	-0.0690466516170508	0.0359863990977616	-0.0602244517360567	-0.000565612684822115	-0.0121038363279489	-0.0302470027316057	0.0102139617292762	-0.266549463824341	-0.0909007479701239	0.0398476094700459	0.149083628682789
CLEC4D	0.116150167019938	-0.0605362630592706	-0.121755321596731	0.0170604764533075	0.00662742553030133	-0.44676586476255	0.150866169620941	-0.137072363729492	0.0703614909741887	0.0886424281863721	-0.0609029952844867
FNDC3B	-0.0872600611996811	0.0454790393753342	-0.177578841791356	-0.109468589707033	0.201210200765075	-0.22073919915753	0.0745403355285084	0.0201858775863789	0.247396902151636	-0.0430081074046896	-0.114356774943229
TRAF1	-0.135909941352299	0.0701285081612406	-0.0302005064857414	-0.0267007854437017	-0.0102597500116146	-0.249476376348848	0.0842444516898519	0.0807161898406424	0.122000193898463	0.00143696836910802	-0.114762769461074
IL1RN	0.0145257436247528	-0.00757066700600471	-0.224399630934244	0.0817279221073286	-0.0592023926890337	-0.164536422166539	0.0555614959271615	-0.431312264709962	-0.100378440367645	0.505187896788242	-0.226041627660945
MYD88	-0.213484350409041	0.111265830493201	-0.161664264261501	0.00807533226060826	0.0297166328564842	-0.296628484518284	0.100167015408668	-0.238896987180282	-0.127216967117765	0.232911347112745	-0.0358569757310292
PFKFB3	0.0166130838303693	-0.00865856708418061	-0.137644063001743	-0.0571332314254455	0.116478750290865	-0.645759089998856	0.218063214068083	0.00312706732962539	0.491554433155939	-0.0925800128777446	-0.201407221324557
GBP5	-0.0553761015992955	0.00948462114168311	-0.0950882985600074	-0.0242363651579255	0.0587682503498496	0.118081268469704	-0.0398742833396059	-0.490810531276848	-0.496712555899327	-0.10599866273669	0.649140012690564
MAPK6	-0.093172317091656	0.043687442072154	-0.0461842621498349	-0.0335084182818365	0.0119111733539641	-0.433329217187798	0.146328814124399	0.119384780354327	0.194150538748536	-0.0391379649518605	-0.136735285164376
TNF	-0.186266133364642	0.0970799779087561	-0.0387918304293753	-0.0232908350132451	-0.00150641293020416	-0.111144237827254	0.0363729710803402	-0.118007723155026	0.0331747273630533	0.0946964473130196	-0.0544798494900494
PLEK	-0.265655737916745	0.138457016863096	-0.167846878987358	-0.0248292090788552	0.0781639970877336	-0.469091523396834	0.158405211584699	-0.391838321608712	-0.303457621026368	-0.107921709531	0.486145695272487
ST3GAL4	-0.337646869234601	0.175978048258976	-0.067443063811495	0.00877949410294967	0.0046899908728841	-0.309498836699744	0.104513141396434	-0.0652670337394884	0.0760688243017564	-0.085559583006106	0.0731225980309597
SLC2A6	-0.0806580818060964	0.0420381561503159	-0.00963053327761646	-0.00788426137718422	-0.00963053327761646	-0.0247119255184851	-0.0161838112593441	-0.0373441373542998	-0.0279296308448282	-0.0250289804722645	-0.0038121922043454
TNFAIP6	-0.0168117410843544	0.00794621292629333	-0.184809061035128	0.0194381361905492	0.0194320824994569	0.272925307612871	-0.0921628060685797	-0.452185776040288	-0.337681917448156	0.298711029437279	0.131473367118568
MFSD2A	-0.0318189580921041	-0.0133147001653556	-0.0144956721462727	-0.0155217859438034	-0.0217747920670152	-0.0322618510427585	-0.0174675328347868	0.0438436609271619	0.0973879750886901	0.0151093896511425	-0.0955673355110107
ICAM1	-0.14430830776815	0.0745938738964472	-0.14284506680752	-0.086259733444819	0.159294192507509	-0.200994982609132	0.06787300805845	-0.272235046560471	-0.104823287012074	-0.0307898297319618	0.23067992626685
TNFAIP3	-0.113942735277388	0.0593857725168829	-0.130653858665099	-0.0659771158410361	0.127294156806961	-0.135306018557956	0.0456908245605212	-0.209850388983244	-0.0518028342601776	0.180703816902112	-0.0433022902346141
AZIN1	-0.150134001804958	0.0782482854789578	-0.0400658413070248	-0.022860220033213	0.0427789101419939	-0.329900574762911	0.111402504076001	0.016204286501867	0.0719159067286	-0.0450215336243188	-0.00603821012589852
CD69	-0.0923758856698539	0.0412605102393803	-0.0451125445504831	-0.0126139728848132	-0.0326310428798189	-0.0435020198162687	-0.00855574075300417	-0.365907611617668	-0.365618674227164	-0.0694606017354329	0.471620718491473
ZC3H12A	-0.0384196712186859	0.0200239343878473	-0.0651035723042112	-0.0232716051555127	-0.00014364849901327	-0.0407184415013514	0.0123397085235215	-0.0604469454450639	0.00833622601973076	0.0320933783976061	-0.00639254023850998
HMOX1	-0.151859221634622	0.0791474521708649	0.0288313872726525	-0.0218262327763323	-0.0317753316721126	-0.0541397521148804	0.0107600381190364	-0.110481337917118	0.0935877287494774	0.124392432759836	-0.123808040624544
PLK2	-0.0117742073897354	0.00603738315213323	-0.010409058937875	-0.0166790886107243	-0.0151951052609671	-0.0360602532475571	-0.0180496010768572	-0.0234719929309747	-0.00468973889191215	-0.0169669394728894	-0.0288708105615496
BIRC3	-0.120458114871556	0.0627815208241229	-0.0776434791307342	-0.00356110897734796	-0.0104786933328683	-0.175023771351031	0.0591029173421203	-0.0703766860437206	-0.0297549276105814	0.0604210956662063	-0.00698253675508577
NFKBIE	-0.0256862271309031	0.00928422606516709	-0.0492283399018458	-0.0237037693250298	-0.0142737165409612	-0.0804724225638779	0.0244936026156798	0.0323334075854968	0.0558763328008251	0.0394887773295687	-0.0891525977452263
SLC7A11	0.168904553309048	-0.0880313023507668	-0.042653695528794	-0.0190421427089995	-0.0226110112926642	-0.0303927793308064	-0.000752609965310384	-0.0427946100261274	-0.0154712595979606	-5.42127037586168e-05	0.0308910328909477
CLIC4	-0.0469239478987669	0.0151387553025411	-0.0636553546576986	-0.0220367827951738	-0.00337980263290494	-0.181512373489436	0.0612940215155233	-0.0518541970061603	0.0309287423227641	0.114035097902376	-0.105885690297599
SLC35B2	0.0260867296987472	-0.0227733042596138	-0.0317043540569179	-0.0177033710086877	-0.0242254492203943	-0.0310044724048493	-0.0196128040728918	-0.0110040533620742	0.0155586758291074	0.0123529551336885	-0.0262070383707082
NR4A1	-0.0892803684461641	0.046532002570063	-0.0130648446034629	-0.00957110250834651	-0.0130648446034629	-0.0127935079290981	-0.0263957448306486	-0.0287642006567252	0.00731230268699966	-0.0140101401426569	-0.0401857369100682
RHOH	0.0339434674517849	-0.0194480387049223	-0.0414486146654651	-0.0178602176373375	-0.0161980368516681	-0.261546424319373	0.0883203268810372	-0.307003802644774	-0.194187076538123	-0.0270439096322479	0.297640363508816
DRAM1	0.0396726553074704	-0.0206769767067142	-0.0668322055890533	-0.0087700596146212	0.0295327596037221	-0.406554344247333	0.137287338843463	0.0376217343411839	0.0928293575718534	-0.0183213819070156	-0.0559269746431734
NFKB2	-0.0983508953803142	0.0508188457942168	-0.0619540245143374	-0.0150712386116207	0.0372647039944138	-0.0357444886981246	0.0120703807525924	-0.0762280113449818	0.0925563653738482	0.00552278676695511	-0.0219694645702357
F3	-0.0326327940364341	-0.00060056051811448	0.000125441901016693	-0.00963053327761646	-0.00963053327761646	-0.0670464820768078	-0.000961696162525023	-0.063320078378342	0.00319090906011259	-0.0512774265626728	0.0811027250956288
STAT3	-0.0179333871927019	0.00934669551060668	-0.129026038140129	-0.0318478238679523	0.0782635292104603	-0.0595640719941701	0.0201138987947702	-0.35063320400779	-0.0241200213173819	-0.0509842546283795	0.24250039284999
ST8SIA1	-0.0274569527911923	-0.0157341626778571	-0.0165920344394113	-0.0130970616430263	-0.0141028217071948	-0.0203420835502775	-0.0213027144559921	-0.0165898201949867	-0.01902792005221	-0.0222794968930474	-0.0246704344436819
IL23A	-0.0493942433578189	-0.00540602699265169	0	0	0	-0.0165099748551359	-0.0121236224015222	-0.0499536076038372	-0.01997293477489	0.0203709841993676	-0.030054294466566
OASL	-0.0641641970845503	0.0334417144060593	-0.260513538582002	0.055879368320969	-0.0131743659618951	0.0669336426143726	-0.0267328763602531	-0.312807371366852	-0.30940285629027	0.588846952164373	-0.245169616237198
TIFA	-0.0553029046026645	0.0184203467354317	-0.0810687264626558	-0.00949523745897553	0.0341553483844138	-0.154839652898736	0.0521377431622141	-0.248646919827243	-0.207677740829813	-0.179510256705634	0.428200468020916
MED12L	-0.0810992335380798	0.0413554008907072	-0.0228607605910687	-0.0301922119480432	-0.014782190952293	-0.253096474383471	0.0854669048072707	-0.0803766517735274	0.208100713652667	-0.107092959037232	0.0237656435256266
RAB8B	-0.0442471510307593	0.0230611564593023	-0.078286591742937	-0.0219084565133777	0.0511683190514247	-0.316498737927219	0.10687690364687	-0.0586798356620788	0.0581182778485594	0.136158698691192	-0.140657693486172
ATF3	0.223350289301533	-0.116407855575441	-0.0336969225029575	-0.0161922174741666	-0.0262165321531789	-0.0374984979440729	-0.0161023989351678	-0.0948314044287822	-0.0746986132642206	0.0833813170701437	0.00434749677582936
ADAM9	-0.132431611683575	0.067142169276706	-0.013652162846315	-0.0087917917069561	-0.00301282955476917	-0.358585682897975	0.121089037293569	0.0292441605935452	0.187439256252135	-0.0626389252764564	-0.0637241605396949
GADD45B	0.0195102617213674	-0.0101685461693487	-0.120883449424347	-0.028795297624706	0.0718392308882194	-0.0469407479020044	0.0151980282398599	-0.245201313888981	-0.121786056981114	0.20529844113649	-0.00835853409577678
GPLD1	-0.16085693902665	0.0824866989844344	-0.0036394372178546	-0.0116521560903457	-0.0133990854492867	-0.0256607004629904	-0.0182887201124284	-0.0256501884735131	-0.0151185476269496	-0.02077988590208	-0.0267247814701213
RND1	-0.286310447205986	0.149222037241684	0	0	0	-0.0251259431892479	-0.0167813183393516	-0.0189296236459969	-0.00159028097394683	-0.0359842288594958	-0.0277390107494055
CD274	0.00501237244635645	-0.00261239656169923	-0.0977624783221518	-0.00834564862370855	0.0259724881775883	-0.132080231123901	0.0446015242523115	-0.446739115081266	-0.380010488763971	-0.123247955362304	0.574693451911466
GCH1	-0.198545303104647	0.103479753893605	-0.073412125726509	-0.0323967653718976	0.0620353057213518	-0.294196540185116	0.099345784076524	-0.181627432004347	-0.122007408086866	0.126730373711778	0.0379784726586329
IL27	-0.0354329666077399	0.016862709349827	-0.0571591135890748	-0.0191243256846823	-0.0196697033744038	0.0108130140267415	-0.0106480455566519	0.000189810331049097	0.0600192409716068	0.0153252044070704	-0.0617698288875874
SAMSN1	0.0231083245610365	-0.0120438192245289	-0.263169604341741	-0.122220149791589	0.241197294398612	-0.672717727163489	0.227166743786925	-0.0213323463194779	0.249690789449148	-0.0664720418576811	-0.0713235900555671
PIK3AP1	-0.0654261539154518	0.0340994332251089	-0.17854068620987	0.0207693753219801	0.015937545901029	-0.536127862365746	0.181042383498055	-0.163030642558277	0.0760502647513515	0.061521110115124	-0.0241088865443777
HERC6	-0.0568857613974872	0.0296127317360141	-0.128167944158985	0.0572637002380366	-0.0488904619923729	-0.0310363783485962	-0.0074772858198116	-0.264975003422648	-0.268069973605194	0.514172475601487	-0.219452772437842
CD83	-0.00995774523133907	-0.0221638321805704	-0.0173540332636008	-0.0440832016426638	0.0459594487709194	-0.0496265964050805	0.0167581614923468	0.043525193727059	0.0961153894459181	0.0255183840639735	-0.104586531295334
BATF	-0.0575577436557713	0.0299984993602763	-0.102064061921708	-0.00901380442194182	0.038863035407118	-0.231130588418792	0.0780493527085165	-0.252825740013908	-0.000835844391156747	-0.0415225729525786	0.169763248438489
MTF1	-0.0339785648988428	0.0160617741810026	-0.0724136508086685	-0.0335594471072908	0.0662671860210451	-0.384502834236723	0.129840872781363	0.0835940368381743	0.166421298000574	-0.0677224344076866	-0.0736476340859044
PTGS2	0.110015031278149	-0.0573428648154442	0.0549819809606694	0.0405908659757984	-0.0718385577134502	0.75924775870184	-0.256386644958899	-0.103570178980374	0.0392443110929467	0.0636128092389443	-0.0343890238588496
PPP1R15B	-0.0667378102885338	0.0347830549303659	-0.0701572254175518	-0.00362423896457883	0.0139961121593542	0.078135798774229	-0.0263852939561642	-0.0152187394509163	0.0393203722104864	-0.0340121986159817	0.0182463204314292
DCUN1D3	-0.00965335246430271	0.00441382229267904	-0.0255217196760883	-0.0265489632339058	-0.0128579539389229	-0.0638794107723721	0.00353069669823358	-0.106722802717192	-0.0592111642225088	-0.00425317628583556	0.0934045012508648
USP18	-0.0720136896252479	0.0375327885518565	-0.106788452698334	0.0460818451159366	-0.0508487800861502	-0.017479921249186	-0.0165993789217887	-0.217141202542053	-0.21486057212977	0.454446953369482	-0.215703938097986
RHOV	-0.176174248389163	0.0907524076076365	NA	NA	NA	NA	NA	-0.0490566865524491	0.0101627219218101	0.00698635171612453	-0.0416462782434327
RSAD2	0.018762642490766	-0.00977889477604461	-0.436042794939139	0.162300962462775	-0.120012228933661	0.014900337087608	-0.0331948652790586	-0.46989707820892	-0.468050166946711	0.750300308535927	-0.232452156917822
DUSP16	-0.198726978804293	0.103574441385042	-0.0241290502145071	-0.0241750012883664	-0.0112218710410004	-0.328628801734082	0.110973045290939	0.0962203064069283	0.111753668686372	-0.0158329984484571	-0.0992901173238755
SCN1B	-0.0506653757379403	-0.00644665252876816	-0.0334318651654264	-0.0165180135266043	-0.0278454846618013	-0.0472527395663143	0.00380937925859909	-0.0374328754734177	0.0274768429052408	-0.00265214272125841	0.00112259083745378
MAFF	-0.0228318327398409	-0.00123510411796701	-0.0578839074559111	-0.0255368180439409	0.00538401615035249	0.157986839073288	-0.0533497993947566	-0.217652633664485	-0.100210307306189	0.0184522408257583	0.151226624077195
GRAMD1A	-0.00289256588300241	0.0015075753544086	-0.0894569877957691	-0.0179483441508891	0.0483754418865198	-0.121704574240653	0.0410978196617457	-0.0710707428335852	0.134993736063777	-0.023685248676788	-0.0206712225289188
RAP2C	-0.0686887244577205	0.0357998511725255	-0.0854519075962988	0.00685800453446561	0.0119031551826002	-0.185994935902431	0.062807715991028	-0.0530317780652066	0.0339654598923405	0.0163083128494613	-0.00963285637303494
UBE2L6	-0.133849624284073	0.0697610367159737	-0.216419143252007	0.0455987476518348	-0.00977285799298218	0.0301096843610627	-0.0109098707382172	-0.339699882108184	-0.338967801544474	0.314222643211432	0.0598828593581599
C3	-0.0590022903184803	0.0307513821069711	-0.0241277753760124	-0.0153837699892573	-0.0191456045134995	-0.0441266562803776	-0.0131606676575251	-0.134083237959977	-0.126867426043929	0.126481014896144	0.0170721678836641
VILL	-0.0246220292031584	0.012832746393203	-0.0360359097830815	-0.0220760963769715	-0.0185775968187472	-0.0692981177554287	0.00267764011454611	0.0336947103873677	0.0141076237672737	0.0231973339203148	-0.0517535482809136
NT5C3A	-0.213494012223704	0.111270866130855	-0.140301817499511	0.0286964258352198	-0.0051039384028285	-0.232550888777782	0.0785289669578872	-0.332931145227419	-0.327477661510197	0.661157639175116	-0.296364991904605
C15orf48	-0.091405630280951	0.0476396670082796	-0.0576470954623154	-0.027731427888316	-0.00765878981886452	0.00549360179455328	-0.0157304799622426	-0.384302130806416	-0.131524964243446	0.355211778139411	-0.0817331001751125
DUSP5	-0.00869522715657779	0.00445185506841674	-0.0257048439008079	-0.0169594628436718	-0.0182304118601264	-0.0776400011936683	0.0205332378039809	-0.120438629240338	-0.0868171207043792	-0.0367884773471377	0.149120679357377
NABP1	-0.155824653570949	0.0812141941911265	-0.0656023375890756	0.00471804248261384	0.0100060086620401	-0.188218110376892	0.0635584488554009	0.0381850496162824	0.212756618450411	-0.0687473680772962	-0.0772011109307481
TNFAIP2	0.094782087114255	-0.0493994413100487	-0.0224467330315097	-0.0163041528942471	0.0289477516103767	0.103638456612894	-0.0349971611705861	-0.293969001654355	-0.178742405272787	-0.0470397340075806	0.301810695920148
IGSF6	-0.113693427142124	0.059255835701063	-0.0325474357762941	0.0635547539328615	-0.0822321521959947	-0.406529372430828	0.137278906233449	-0.407240847329993	-0.267205059267887	0.0896464748721878	0.275354925162568
IL18BP	-0.179236678343964	0.0934162988180315	-0.0135733516662867	-0.0118263919050051	-0.0110848891037454	-0.0310293534457936	-0.0194130981597575	-0.0360547288091792	-0.0124955895753634	-0.00811401489852833	0.0137899378421993
NFKBID	0.0467371044472146	-0.0243588943695544	-0.0171774089340899	-0.0223194595149604	0.0326059340613424	-0.047725835058765	0.0161163027329858	0.0733901457046311	0.134865448073483	-0.0253339035683242	-0.0920059896691303
PARP10	-0.0676134534389424	0.035239431063603	-0.144402346679441	0.0282505285110895	-0.00342326583808614	0.010870560525136	-0.00415047684525835	-0.167522250210222	-0.115655792715711	0.217647106779442	-0.0636003065698278
STAT2	-0.0706037212686725	0.0356560074202615	-0.055313847016503	0.00697360355856289	0.00416980900627477	0.0715773356675191	-0.024170598775648	-0.520139663415893	-0.526427168813114	0.473644110006825	0.1035594902171
TRIP10	-0.0352729321629812	-0.00776083468711025	-0.0136199409171576	-0.0118729730279537	-0.0111314667767707	-0.0302117263535397	-0.0174573590480349	-0.0292159678812944	0.0402986914451624	-0.0144572940163215	-0.0476462658036754
AHR	-0.108083937415223	0.0493214003457146	-0.029807548226044	-0.0228083803626623	-0.0148525667923074	-0.0554545672155129	-0.00028930823492526	-0.0331116098840786	0.0181868381190545	-0.0352520713518115	-0.0305586570276815
IRAK2	0.0463765555759319	-0.0241709800352294	-0.0929198505915006	-0.0202308066974154	0.0518746950347069	-0.346638589111452	0.117054681896628	0.152753281254863	0.21089273383345	0.0310260257408108	-0.233534785105617
IFIH1	-0.035075039998638	0.0180762982732092	-0.184921009159085	0.0680048520662388	-0.0497203918107505	-0.0389625128334143	0.0131570595105971	-0.41480206385697	-0.415823213887805	0.582478754673748	-0.123988103160315
PLAU	-0.0282404824399147	-0.00578182018068554	-0.0296187290202993	-0.0359007906891153	-0.00198049828906606	-0.00955644733042839	-0.00734447866617722	-0.123946207902521	0.053489208118629	0.0125183627705725	0.0184049826916999
G0S2	-0.00801859031119715	0.00417920615094202	-0.218447961409874	-0.0798223147529056	0.169400873899153	0.378091931176835	-0.127676006428012	-0.395751424822684	-0.0139662068236969	0.184142608827437	0.0247919149270204
ID2	-0.198518321497329	0.103465691359554	-0.0269751495909188	-0.016118875533526	0.0198239086927473	-0.211368572649926	0.0713760147071407	-0.0545038595360618	0.0702816074637043	0.062651059744394	-0.0766901746523597
HSPA2	-0.0423784620442957	0.00498336555191627	-0.0136117749246579	-0.0118648084600863	-0.0111233028135931	-0.0256547424234705	-0.0146850484084695	-0.025201602907116	-0.0205096845256099	-0.0177885856266938	-0.0320569258221912
BCL2L1	-0.285224597387933	0.148656103572239	-0.0746893346774194	0.00266726456180937	0.00841846063716988	-0.250801178365391	0.0846918175732051	-0.0471323856403402	0.0587749079079824	-0.0811137385971772	0.0697965641058026
CD40	-0.0370361544718874	-0.00550604552944038	-0.00578785180187495	-0.0183343626505885	-0.0228390219041502	-0.0172147209601377	-0.0141663515885964	-0.0213646494978291	-0.0234549582015042	-0.0282733340954345	-0.0164792976492035
SPATC1	-0.0518587853834967	0.0270282613831313	-0.0255571850765479	-0.0168119328215963	-0.0180828631194829	-0.0855024399075195	0.0170430498085509	-0.0289666627128371	0.0940472493728161	-0.0114720050276437	-0.0298072928163396
TNFSF15	-0.00617342761409104	-0.00559332596022043	-0.0187782803832044	-0.0152825447654852	-0.0137987683154195	-0.0215309495259188	-0.0176278288087014	-0.0162030914994887	0.02116434240437	0.0132806578762605	-0.0332702402013246
STAT5A	0.00157484341253973	-0.00740635098648548	-0.0489194201917202	-0.0191510096031285	0.0397527117698404	-0.137999161491162	0.0466002587644839	-0.0539590959132731	0.0395097355254943	0.00778729396605988	-0.0039611928316961
GCLM	-0.305721740098909	0.159339001883539	-0.0542252248373185	-0.0237689359369237	0.0237712880808231	-0.234433965007604	0.0791648537171598	-0.284785233832708	-0.267263032691004	-0.157100673207397	0.459541532668066
PIM2	-0.010284504074042	-0.0208336875025721	-0.0262301677023456	-0.00991886615683423	0.0198995612575177	0.0729595553228682	-0.0248995364068712	-0.137142255651517	-0.0935771404473655	0.02774236263821	0.0973043927165095
SOD2	-0.19651036761938	0.102419166612452	-0.192183465429204	0.0516860032761587	-0.024623244346075	0.00925292870631471	-0.00312457602920547	-0.789986195356493	-0.314093729430157	0.0661899585583185	0.520174056061021
GRINA	-0.189660837370617	0.0988492624477763	-0.186052990617598	-0.0289893145053012	0.0887318884488173	-0.424450803918866	0.143330706373019	-0.428683788284786	-0.0831722483852736	0.107149900734275	0.159362952036248
CFB	-0.157921480812238	0.0770479332043252	0	0	0	NA	NA	NA	NA	NA	NA
ADORA2A	-0.0580897295234065	0.00309712267712903	-0.0239477711577327	-0.0187014621358427	-0.0139836083633413	-0.032792505275024	-0.0179572268645769	-0.0304226959725751	0.0176657684106102	-0.0268627619047391	-0.0347609176145554
HPN	-0.0196876506401402	-0.0131915067174635	-0.0332888250020235	-0.0227864291628728	-0.0158352907636999	-0.0434492698137155	-0.010456300282087	-0.0572628740185952	0.0601424020041597	-0.00195532134421648	-0.00617647661076204
IRAK3	-0.0861795549958104	0.0449158907422108	-0.261969657616635	-0.112833204597885	0.22752007889407	-0.66718218251917	0.225297472915712	0.228644055992877	0.232781552662985	-0.0950911301957864	-0.159147365382219
NFKB1	-0.0159149120383092	0.0082946871832811	-0.05854251858215	-0.0275929671890847	0.0542314890638964	-0.381290837264123	0.128756229306307	0.0693773653884849	0.193850773431558	-0.0571546625554624	-0.0932999900641524
GSAP	-0.0724987242614102	0.0377855835764438	-0.0787679609995287	-0.00602444136491942	-0.00647089222883966	-0.281520542903888	0.0950652888400295	-0.11714792222584	-0.127402488948588	-0.197638299916551	0.332067606530513
IKBKE	-0.196871889115887	0.10229083100172	-0.021368617561274	-0.0223954355804001	-0.0186814154832488	-0.0749115805663639	0.00569731072166974	0.0144417925882687	-0.00306492837592479	0.0289205953038318	-0.0471991577511912
ISG15	-0.15769297835176	0.0821879457001752	-0.535902734115373	0.258712618756788	-0.231884822443227	0.0276487840149812	-0.0162614816438531	-0.573833381718736	-0.548060889145882	1.06116172802805	-0.442356035631816
CTSC	-0.335358972965899	0.174785620439646	0.0116361683960978	0.0641046752570897	-0.0942809908916585	-0.37111850026605	0.125321182808729	-0.113919198980522	-0.0756599621711534	-0.0448432914595695	0.147300340561267
PDE4B	0.0537573202268513	-0.0280177580636229	0.0485578258013672	-0.0274478822595643	0.0267174283895672	0.194968905314798	-0.0658380916269573	-0.21229563814888	-0.220104936684682	-0.124608536641734	0.3624503130356
SCIMP	-0.098374246936711	0.0424926015235057	-0.0189678952427441	-0.0137241925760086	-0.0164780920878627	-0.0200150436670728	-0.0136963409246702	-0.010956721434022	-0.0126964307103431	-0.0190726969978188	-0.0214419580419442
GPR4	-0.0163770744724816	-0.0156071680812572	NA	NA	NA	-0.0162597946953198	-0.0121148885012112	-0.0234805972310027	-0.00706970592751766	-0.0243352336432777	-0.0350403588617424
SOCS1	-0.0183632583509864	0.00460140384722164	-0.0571579825079307	-0.00184205976570362	-0.0272196465570174	-0.00509306996465427	-0.0285587825402104	-0.192742494894583	-0.178414785822034	-0.0824981172023798	0.285787176058992
RHOU	0.073810746181396	-0.0414864815240858	-0.0270909551861887	-0.0148457289673639	-0.0245991333782398	-0.126245885006548	0.0359956502275202	-0.0134395316133428	0.116569133449537	-0.052009174971897	-0.013471179925943
RANBP2	0.00667775219665368	-0.00399626096370555	-0.0245191520054479	-0.0279471205073968	0.0460610200561601	-0.317818449159096	0.107322550448171	0.0522924266726576	0.271981390470245	-0.0275107665086957	-0.160660516963898
TRAFD1	-0.0614397561384995	0.0320217640260391	-0.093876164351316	0.0156347128627695	0.00166470439737943	-0.0429572523706223	0.0145060234761673	-0.204359951816806	-0.222900870757315	0.107021231627509	0.129096289006528
HCK	-0.202730087714813	0.105660820253699	-0.154195019129118	-0.0326979532221698	0.0858918383439271	-0.199515855467228	0.0673735288818122	-0.0933444461611734	0.284379392263061	-0.0679151761467639	-0.0540843364935465
CCM2L	-0.0272936092900893	-0.0140401242044448	-0.0192078132756589	-0.0122160422964016	-0.0192078132756589	-0.0441423024293894	-0.0145448241596104	-0.0305525411056369	0.0371767021071812	-0.0299348328461674	-0.0406863047053444
IL1RL2	-0.0323521026713808	-0.00807566944187915	-0.0300009982716951	-0.0265013468417329	-0.0100606384341768	0.0311341145731045	-0.0324880420518288	0.073541215917796	0.101497561439213	-0.00648595291461903	-0.0910471169154534
TTL	-0.0271714736104143	-0.0128111579929493	-0.0368060482932883	-0.0262420293614025	-0.016638020235233	-0.109417254329292	0.0337595987685336	0.0231359997462383	0.0371809152304286	-0.009596565632009	-0.0406094816691361
PSMA6	-0.151074401877768	0.078738412248893	-0.103712071633837	0.0252559741530001	-0.00953246976855887	-0.140768817602671	0.0470912734977079	-0.0223591137084561	-0.0187791984441159	0.0352233385206893	-0.0126593523850978
CCNL1	0.0212412036698388	-0.0110706951702611	-0.075623946490326	-0.0324332221239537	0.0654814608135128	0.165861888025624	-0.0560090859802387	-0.223661371181753	-0.0290787970907568	-0.000215305615075972	0.130605316807422
B4GALT5	-0.0793320815452842	0.0413470585594599	-0.15081097057232	-0.0586219823209393	0.121956575166705	-0.35718515553423	0.120616100089805	-0.0332366371883726	0.0759822219858155	-0.0710045235529169	0.0424603505703636
NAMPT	-0.0117841675461871	0.00614178597253096	-0.05640795079408	-0.125710894496415	0.193451641343993	0.395848591502473	-0.133672165803375	-0.262168012133413	0.00297155395962663	-0.00606956043793479	0.136867771655437
EDN1	-0.0394616704401798	-0.0133493452485548	-0.0231135545039756	-0.0213649303667628	-0.0106593875624945	-0.0536754901090765	-0.000712872313235224	-0.0245529054851683	0.00558997439855184	0.0336702876602294	-0.0287179450006304
NBN	-0.0217693203743819	-0.00954646469615583	-0.126677396188274	-0.0297666824687004	0.0747002068587874	-0.243481352715056	0.0822200216163912	-0.157038946804887	-0.159783390014016	0.163662999747009	0.0111633570097704
DHRS13	-0.04787201531765	0.00961716334864154	-0.0579679076320621	-0.000467467329801884	0.0146534821357786	-0.103500441434821	0.0349505555032648	-0.052009733672209	0.205590271945276	-0.0311596184975051	-0.0738433467464362
FFAR2	0.0810740214060379	-0.0428790760927151	-0.232448343422708	0.0513798548669349	-0.0139208070938278	-0.102258392873386	0.034531134227546	-0.318314505073018	-0.188687291682363	0.264114026092181	0.00972186232430588
MCTP1	0.314402011756942	-0.163863069493587	-0.166955259062723	-0.0317000928836305	0.0877239135704078	-0.65348516562955	0.220672194584603	0.130101733342215	0.101861443897468	-0.23565048029392	0.108677503516612
PLK3	-0.0233036306879015	0.0121456107533329	0.0197050329283447	-0.0418257629235404	0.0544267895823878	-0.0330478730995502	0.0111597738813308	-0.0537111472560603	0.097126892926124	0.0187290650878787	-0.049243464767094
GTF3C6	-0.0611835261399142	0.0299834753024953	-0.035666726976777	-0.0134999948838502	-0.0352770468261582	-0.131907578294029	0.0365040731627781	-0.0529110760082218	0.0047468893415315	-0.00172096398736804	0.0216852853934369
IL15RA	-0.0348470947545865	0.0125818076569855	-0.0465713621427123	-0.0325496296065746	-0.00662475632902362	-0.0927437240083248	0.0205465879330473	-0.0878889993606657	-0.0811788284302418	0.00931111146250018	0.0740424405424355
SLC11A2	-0.0466595326977059	-0.00206935289690412	-0.0274108240843149	-0.0204133287430139	-0.0149513175931565	-0.130535057016823	0.0421620820684913	0.0100817225752505	0.0568592250716945	-0.0568467558492452	0.0178001657427365
EHD1	-0.0733958078173953	0.0382531342268175	-0.0875275840614756	-0.00466090544622484	0.0289561658212808	-0.243347253283097	0.0821747382381409	-0.0707426730593776	0.160844135638275	0.0190004568384322	-0.0787714405779546
SGPP2	-0.0160055481282465	-0.0171806381961924	-0.0280300200751919	-0.0122846833374605	-0.0280300200751919	-0.0580332516912053	0.000962178459024626	0.107265336102002	0.0689931832689489	-0.0345238139459537	-0.0608208021741037
TNFSF10	-0.0246394468527587	-0.0151975825445394	-0.300108771218428	0.143390300061575	-0.127733996193544	-0.171066943467943	0.0577667555767454	-0.487483640783058	-0.412823419245949	0.546113362639909	-0.0527483512311367
IDH3A	-0.0768206785249478	0.0192223522733949	-0.0208069749091333	-0.0173105314426612	-0.0133361943612388	-0.0514211555605567	-0.0111466247032872	-0.0283207696990242	-0.00162816555479278	-0.0375120601261555	-0.0197995485353425
GDF15	-0.0360397286656552	-0.012104746115149	-0.0390888625425126	-0.0311498151832666	-0.00892729798240328	-0.0689502369743381	0.020535015601192	0.0140369700456083	0.0738775169862563	0.00751111786380553	-0.0587781996760156
PI4K2B	-0.0189004006588702	-0.00102739277067552	-0.0313323771109131	-0.0138317972485423	-0.0263466254324285	-0.0535502371382767	-0.00619662815191693	-0.0978608494970884	-0.0924047676688322	0.15597585806383	-0.0554172063195628
BATF3	-0.0426684561528282	-0.0075790544865761	-0.0280828178766368	-0.0151007407209563	-0.0328773141470274	-0.0452772617418966	-0.0127587172648403	-0.10559911586435	-0.0476681092060672	0.0753644524677065	0.00657356607748885
RELB	-0.0804834339520105	0.0418821039832064	-0.0849700439676954	-0.0430966691158558	0.0830540190066958	-0.388407366655485	0.131159375148347	-0.124844000768623	0.0921434394747061	0.082086567046932	-0.0734949728813848
CLEC6A	-0.134417369219172	0.0700569394910059	-0.0183222606118806	-0.0183222606118806	-0.00836368977628233	-0.0559748411577402	-0.00632579570459673	-0.0272008505321251	-0.0128788938482312	-0.0233104802116916	-0.0292999504358799
HBEGF	-0.0183044216739348	-0.0157436439638877	-0.0408335124232932	-0.0251423271802383	-0.0158811428596171	-0.0709510841507137	0.0194588322476611	-0.0447167349750484	0.0155474867296326	0.00237993569978198	-0.019572718289441
EPM2AIP1	-0.00977020254877566	-0.0116915318912174	-0.0434578892505119	-0.0287460615318749	-0.00805721167934844	-0.147161719717172	0.0496882575318609	0.0298407679190483	-0.00594545508564334	-0.00640284466918697	-0.00544585635079315
LGALS8	-0.0343443333007158	0.0170688754153428	-0.10241078756203	0.0143053220207388	0.00365504517717582	-0.293950252116727	0.0992626162688839	-0.249778256610029	-0.168580905879008	0.123921885342012	0.102924799477609
DDX58	NA	NA	-0.214873366021427	0.0776856584690349	-0.0558732904588774	0.0771338899046842	-0.0260469642730379	-0.516229166240962	-0.550806535991643	0.708065585286162	-0.117715001783562
