# Supplementary material for: Human and mouse neutrophils share core transcriptional programs in both homeostatic and inflamed contexts
Source: Nat Commun. 2023 Dec 8;14:8133. doi: 10.1038/s41467-023-43573-9 (PMC10709367; doi:10.1038/s41467-023-43573-9)
Supplement: Supplementary file 8 — Source Data [file 41467_2023_43573_MOESM8_ESM.zip › Figure 4/source-data_Figure4b_combes.csv]

	sc_raw	organ	condition	batch
CCATGTCCAATGGAGC-1-20	0.0889926062434743	whole blood	M/M	20
ATCTGCCGTGTAATGA-1-58	0.171657502615394	whole blood	M/M	58
CAGCCGACACAGACAG-1-17	0.0566150031131203	whole blood	SEVERE	17
CATGCCTAGTGGGTTG-1-25	0.208081336702914	whole blood	M/M	25
TGGGCGTCAGTATCTG-1-25	0.0726217086585026	whole blood	M/M	25
TATCAGGTCACTTACT-1-29	0.0363650004800179	whole blood	CONTROL	29
ACTTGTTAGCGTTTAC-1-58	0.11994881321752	whole blood	M/M	58
CTTAACTGTACGCACC-1-25	0.0469255815359727	whole blood	M/M	25
CTGTTTATCGTCTGAA-1-20	0.146181810470421	whole blood	M/M	20
TTGCGTCTCAACGAAA-1-32	0.184484380166863	whole blood	M/M	32
CCCTCCTGTAGCACGA-1-8	0.072659388715768	whole blood	CONTROL	8
ACGAGCCCATGCCTAA-1-32	0.0228301969268552	whole blood	M/M	32
ATTGGTGTCCACGACG-1-2	0.179878749446778	whole blood	SEVERE	2
GTTACAGCAGTTTACG-1-46	0.128826233210423	whole blood	CONTROL	46
AAGTCTGAGTGTTGAA-1-55	0.0542714674798994	whole blood	SEVERE	55
GTCTTCGGTGTCCTCT-1-6	0.0897213295583639	whole blood	SEVERE	6
CGGTTAAAGTTAGGTA-1-31	0.223653182823978	whole blood	SEVERE	31
TGGGCGTCAGGGCATA-1-53	0.106693039538869	whole blood	M/M	53
TTTGTCAGTTCTGAAC-1-62	-0.0233203936437494	whole blood	SEVERE	62
AACGTTGGTTAAGGGC-1-2	0.0949810131897688	whole blood	SEVERE	2
GGCCGATCAGCATGAG-1-25	0.0732257585949129	whole blood	M/M	25
ACGCAGCTCACGCGGT-1-51	0.0983064213686922	whole blood	M/M	51
ACACCAAGTTAAAGTG-1-2	0.267572680977637	whole blood	SEVERE	2
CAAGATCCAAGTCTAC-1-25	0.0492654641300179	whole blood	M/M	25
ACGATACGTTTGGCGC-1-56	0.169435948461883	whole blood	SEVERE	56
CGAGAAGTCAGAGACG-1-56	0.215235991763634	whole blood	SEVERE	56
CTCTGGTAGCTAGGCA-1-14	0.16896384127455	whole blood	M/M	14
CCACGGATCGTCTGAA-1-58	0.146847154378151	whole blood	M/M	58
CATGACACAGTCGTGC-1-42	0.100784241950449	whole blood	M/M	42
GTGCGGTAGCGAGAAA-1-28	0.0570522740273061	whole blood	CONTROL	28
GATGAGGTCACTCCTG-1-20	0.160205206631009	whole blood	M/M	20
TTCCCAGTCTGTGCAA-1-51	0.135125362343483	whole blood	M/M	51
AGGTCATTCTCTGAGA-1-20	0.0407460728204707	whole blood	M/M	20
TGAGCATGTTAAAGTG-1-25	0.0952051411864922	whole blood	M/M	25
GACGTGCGTTCCACTC-1-20	0.0511654319724733	whole blood	M/M	20
AGTGTCATCGAGAACG-1-2	0.218801964192935	whole blood	SEVERE	2
TCAGCTCTCTCAACTT-1-42	0.0883230243203874	whole blood	M/M	42
GTGCATACATCTACGA-1-20	0.0830799455268864	whole blood	M/M	20
CACAAACAGGACCACA-1-50	0.067399493128535	whole blood	M/M	50
TCACAAGAGAACAACT-1-20	0.0711414921082601	whole blood	M/M	20
CGTCTACTCTTGCAAG-1-14	0.120587100873447	whole blood	M/M	14
GGAAAGCGTACCATCA-1-19	0.30728422798196	whole blood	M/M	19
CATTCGCTCCGCAGTG-1-28	-0.0315594019847732	whole blood	CONTROL	28
ATTGGTGCACCAACCG-1-14	0.182539955834858	whole blood	M/M	14
CTAACTTCAAGGGTCA-1-14	0.108165939476462	whole blood	M/M	14
GGCTGGTGTTATCACG-1-32	0.239656390151788	whole blood	M/M	32
CGACTTCCAGCTCCGA-1-2	0.101416904208599	whole blood	SEVERE	2
GTCGGGTGTCGGGTCT-1-56	0.168793779471532	whole blood	SEVERE	56
CTTAGGAAGGAGTACC-1-33	0.189144524894138	whole blood	SEVERE	33
GGACAGAAGAGACTTA-1-6	0.14137854086762	whole blood	SEVERE	6
GCGGGTTGTATCACCA-1-58	0.108720300897366	whole blood	M/M	58
CGCGTTTGTAGCTGCC-1-55	0.0862866494526838	whole blood	SEVERE	55
CGACTTCGTACCATCA-1-27	0.106094934893289	whole blood	SEVERE	27
GAACGGATCTCAAACG-1-20	-0.0036496953835217	whole blood	M/M	20
AAGGCAGTCTCTTATG-1-30	0.0142418092126031	whole blood	CONTROL	30
CACTCCAAGTGTTAGA-1-14	0.253604590069202	whole blood	M/M	14
CAGGTGCCAAGCCATT-1-58	0.105468139990376	whole blood	M/M	58
CTACCCATCTACTCAT-1-2	0.157489330174322	whole blood	SEVERE	2
CACACTCGTCATGCCG-1-55	0.065184753018802	whole blood	SEVERE	55
TTATGCTGTTTAAGCC-1-28	0.0398275878872046	whole blood	CONTROL	28
AACTGGTCACAGCCCA-1-2	0.248384148703181	whole blood	SEVERE	2
GCTCCTATCACATAGC-1-26	0.164999672058085	whole blood	M/M	26
GGGCATCAGTATGACA-1-20	0.143935138869851	whole blood	M/M	20
TTCTTAGCAGGGTTAG-1-25	0.0784267846107379	whole blood	M/M	25
GCTTCCAGTCAATGTC-1-51	0.078955731588249	whole blood	M/M	51
GATCTAGCACGTTGGC-1-6	0.144982358696386	whole blood	SEVERE	6
GGAATAACATCTATGG-1-34	0.0964428306110577	whole blood	CONTROL	34
CTCGGAGTCCGCAAGC-1-25	0.12928125451674	whole blood	M/M	25
TAGACCATCCAAAGTC-1-49	0.225957689633576	whole blood	M/M	49
TACTTGTTCAAACCGT-1-27	0.0792202506025167	whole blood	SEVERE	27
TGCCAAATCCTTTACA-1-17	-0.0087134422123278	whole blood	SEVERE	17
AGCAGCCGTACATCCA-1-14	0.155294061465993	whole blood	M/M	14
ACTGTCCCAAACGCGA-1-6	0.139574982738866	whole blood	SEVERE	6
CAGCGACAGAGGTACC-1-56	0.107504633858117	whole blood	SEVERE	56
GTGTTAGAGTACGCGA-1-58	0.136775055892581	whole blood	M/M	58
CCTTCCCCAGCTCGCA-1-49	0.0871135815806015	whole blood	M/M	49
GACGCGTTCCTTGCCA-1-26	0.0612024349996539	whole blood	M/M	26
AAAGATGGTTGATTCG-1-17	0.103759630849493	whole blood	SEVERE	17
TTCGGTCGTAAGTGGC-1-28	0.0520007417604204	whole blood	CONTROL	28
TGAGAGGTCTGTCCGT-1-2	0.191628853742194	whole blood	SEVERE	2
TACAGTGTCTACTTAC-1-58	0.201002603950212	whole blood	M/M	58
TGTGTTTTCCATTCTA-1-25	0.0553057576184045	whole blood	M/M	25
CCTTCCCGTTCAACCA-1-56	0.330170677804632	whole blood	SEVERE	56
AAAGCAAAGTGTGGCA-1-25	0.119405215693698	whole blood	M/M	25
AATCGGTGTCCGCTGA-1-55	0.122289121710278	whole blood	SEVERE	55
GTCTTCGAGACAGACC-1-51	0.0989429813692699	whole blood	M/M	51
CGTCACTAGCCAGTTT-1-17	0.257038314033804	whole blood	SEVERE	17
CAGCAGCGTTCCACAA-1-25	0.153470289049673	whole blood	M/M	25
GCTGCTTTCGGCTACG-1-61	0.106219666251047	whole blood	M/M	61
CTGATCCTCTTACCGC-1-17	0.135932100077249	whole blood	SEVERE	17
ACTGTCCAGAACAACT-1-6	0.252277311378195	whole blood	SEVERE	6
GCATGATGTCAATGTC-1-17	0.177591793029156	whole blood	SEVERE	17
GTACTTTAGAACTCGG-1-58	0.0323901201634168	whole blood	M/M	58
AGCATACCACCGAATT-1-2	0.0455774552700862	whole blood	SEVERE	2
GTCATTTAGATCTGCT-1-33	0.268777969506876	whole blood	SEVERE	33
CAACTAGGTCACTTCC-1-58	0.366517662387766	whole blood	M/M	58
TGACGGCAGAGTCGGT-1-25	0.0661510092783825	whole blood	M/M	25
TTAACTCAGTTAAGTG-1-6	0.102682390512731	whole blood	SEVERE	6
ATAACGCCAGTCAGCC-1-42	0.0345277023745545	whole blood	M/M	42
TACGGTACAAGGTTTC-1-17	0.189402940001276	whole blood	SEVERE	17
TGTGTTTAGGACAGAA-1-14	0.148381648829926	whole blood	M/M	14
ACCCACTGTGCCTGCA-1-20	0.080679488807778	whole blood	M/M	20
CCCAATCGTAAACCTC-1-32	0.151156328293124	whole blood	M/M	32
ACACTGAAGTAACCCT-1-25	0.0950367746013151	whole blood	M/M	25
TCGCGAGCATGACGGA-1-42	0.0698108165497323	whole blood	M/M	42
CAGCAGCCAGCTTAAC-1-51	0.19283840739996	whole blood	M/M	51
GACGGCTCACGTCAGC-1-28	0.126506237292461	whole blood	CONTROL	28
TGCACCTTCACAGTAC-1-14	0.08526101081562	whole blood	M/M	14
GCGGGTTTCACCATAG-1-14	0.0801732421962346	whole blood	M/M	14
TAGGCATGTACTTAGC-1-2	0.251564694708238	whole blood	SEVERE	2
TACGGTACAGTGGGAT-1-19	0.122538971294798	whole blood	M/M	19
CTCCTAGTCCAAAGTC-1-6	0.0705662136739769	whole blood	SEVERE	6
TTCTACACATCCTAGA-1-59	0.0116821046050789	whole blood	CONTROL	59
ATAACGCGTTCAGGCC-1-6	0.120758862880624	whole blood	SEVERE	6
TGCTACCCATGCATGT-1-21	0.0236380808082112	whole blood	CONTROL	21
AGTGTCATCTGACCTC-1-17	0.143109771673421	whole blood	SEVERE	17
GTTCATTCAAGTCTAC-1-33	0.100401789508321	whole blood	SEVERE	33
CCTTCGACAAGCCTAT-1-26	0.105579432901089	whole blood	M/M	26
CTTCTCTCACGGTAAG-1-51	0.12257274880444	whole blood	M/M	51
CTCAGAACACCTATCC-1-7	0.0655153597100379	whole blood	CONTROL	7
CTGAAGTAGCCGGTAA-1-20	0.069147107336206	whole blood	M/M	20
TACTTGTGTTAAGAAC-1-55	0.225507757015	whole blood	SEVERE	55
CCTCAGTCACCTGGTG-1-20	0.0454732646101857	whole blood	M/M	20
CTGAAGTTCGCGTTTC-1-58	0.0338412887140759	whole blood	M/M	58
GGGACCTCACTGTCGG-1-14	0.0750903466230729	whole blood	M/M	14
CCCAGTTAGATCGATA-1-25	0.140158181580042	whole blood	M/M	25
CCCTCCTAGCGATATA-1-20	0.0561451859025393	whole blood	M/M	20
AGGCCACTCCCTGACT-1-28	0.118051219762412	whole blood	CONTROL	28
CCCTCCTGTGTCAATC-1-40	0.0486525277358621	whole blood	SEVERE	40
GTGAAGGGTACGACCC-1-31	0.29600372385022	whole blood	SEVERE	31
ACTGATGTCATCGATG-1-31	0.310478105882122	whole blood	SEVERE	31
TCACAAGCATGCGCAC-1-14	0.0756932240556647	whole blood	M/M	14
CAGATCACATTAACCG-1-6	0.0815518757945854	whole blood	SEVERE	6
CACATTTTCCGAATGT-1-41	0.0775866885125837	whole blood	M/M	41
TACTCGCAGGTTCCTA-1-51	0.210849398512101	whole blood	M/M	51
GTGCTTCGTAGCGTAG-1-33	0.101745718019799	whole blood	SEVERE	33
ACACCCTGTCAATGTC-1-25	-0.0172181184332984	whole blood	M/M	25
CAGCTAATCCCAGGTG-1-14	0.142261728891601	whole blood	M/M	14
CTTGGCTGTGCAGGTA-1-6	0.593637031567651	whole blood	SEVERE	6
ATCATGGAGCGAGAAA-1-28	0.0877994824995354	whole blood	CONTROL	28
ACATACGGTATTACCG-1-6	0.148512352485597	whole blood	SEVERE	6
CTGAAGTAGACTGGGT-1-32	0.1381564591953	whole blood	M/M	32
TCACGAACACCCATGG-1-51	0.225793592564727	whole blood	M/M	51
GTGGGTCAGTCTTGCA-1-33	0.186925164898196	whole blood	SEVERE	33
TGGCGCACAGGCAGTA-1-56	0.16966553121846	whole blood	SEVERE	56
TCATTTGTCTGAGGGA-1-25	0.101105619983322	whole blood	M/M	25
TCAGGTACACAGTCGC-1-32	0.278745338000129	whole blood	M/M	32
TCGGTAACACAGATTC-1-14	0.123490170036313	whole blood	M/M	14
ACTATCTTCTTGCCGT-1-26	0.0640073245347194	whole blood	M/M	26
CTAAGACAGTAGCGGT-1-11	0.178747659115587	whole blood	M/M	11
AACTCTTGTAAACGCG-1-53	0.0475107875566858	whole blood	M/M	53
GTCAAGTGTTGATTGC-1-25	0.0759348256360168	whole blood	M/M	25
TTCTCCTAGCGCCTCA-1-25	0.031624410266743	whole blood	M/M	25
TACGGGCAGATGTTAG-1-61	0.0478789866998645	whole blood	M/M	61
CGCGGTATCAGTTAGC-1-17	0.0738604633357504	whole blood	SEVERE	17
CAGATCAGTCCGAACC-1-31	0.321332952016699	whole blood	SEVERE	31
AAACCTGCAAACGCGA-1-58	0.0971289613391289	whole blood	M/M	58
GGACAGAGTGAGCGAT-1-58	0.139934011897281	whole blood	M/M	58
CCCTCCTCATTGAGCT-1-12	0.146167152803593	whole blood	M/M	12
CGCCAAGTCCAACCAA-1-9	0.14343600314551	whole blood	CONTROL	9
GCACATAAGCTAACTC-1-14	0.208674895828884	whole blood	M/M	14
TAAGCGTAGACATAAC-1-51	0.088854677646789	whole blood	M/M	51
AATCCAGCAAGTCTGT-1-56	0.110770552348194	whole blood	SEVERE	56
GAAGCAGTCCAACCAA-1-14	0.252115042579894	whole blood	M/M	14
TTAGGCAGTACAGACG-1-2	0.180123517671462	whole blood	SEVERE	2
TAGTTGGAGCCCTAAT-1-42	0.237997547004608	whole blood	M/M	42
TCCCGATCAACAACCT-1-56	0.164422289981082	whole blood	SEVERE	56
GGTGAAGAGAGATGAG-1-58	0.157596169423673	whole blood	M/M	58
CACATAGTCTTCCTTC-1-9	-0.0200032699601406	whole blood	CONTROL	9
CACACTCTCTTGTCAT-1-28	0.131554619608475	whole blood	CONTROL	28
TAGAGCTAGGCCATAG-1-55	0.132795765089832	whole blood	SEVERE	55
CCAGCGAAGCATCATC-1-6	0.203867513792384	whole blood	SEVERE	6
CCACGGAAGTGTGGCA-1-17	0.135860966685969	whole blood	SEVERE	17
TCAGGATTCTCCAACC-1-55	0.02684992845755	whole blood	SEVERE	55
TGAGGGAGTTGGTAAA-1-17	0.175932212560831	whole blood	SEVERE	17
AGGGAGTAGGACAGAA-1-51	0.14909545108027	whole blood	M/M	51
GAACCTAAGGACTGGT-1-58	0.191935516484069	whole blood	M/M	58
CGTTCTGCACTTAAGC-1-42	0.110187130849344	whole blood	M/M	42
CCTAAAGCAGGCTGAA-1-26	0.0962891572557571	whole blood	M/M	26
CTCCTAGCATCACCCT-1-2	0.474131412662166	whole blood	SEVERE	2
GCAGCCAAGAGTGAGA-1-8	-0.019510886802097	whole blood	CONTROL	8
GTAACGTTCTAACTTC-1-20	0.0788863022951469	whole blood	M/M	20
ACACTGAGTCTGCCAG-1-51	0.262594879541619	whole blood	M/M	51
AGCTTGATCACTTCAT-1-49	0.322914932204244	whole blood	M/M	49
CTCTAATCATATACCG-1-56	0.103539657580027	whole blood	SEVERE	56
ACTTACTAGAAGGTGA-1-51	0.237219917015963	whole blood	M/M	51
GAACCTATCGGAGCAA-1-61	0.0845459295848586	whole blood	M/M	61
TACTTACTCGGGAGTA-1-55	0.0194923626147527	whole blood	SEVERE	55
CGTCCATGTAATTGGA-1-31	0.229804303273834	whole blood	SEVERE	31
CGACTTCAGATGTTAG-1-58	0.174990827747795	whole blood	M/M	58
CTGCGGATCTAACGGT-1-48	0.193315522544411	whole blood	M/M	48
GACCTGGAGTGGCACA-1-14	0.248989528118373	whole blood	M/M	14
CGTGTCTGTTAGATGA-1-8	0.0689713891974129	whole blood	CONTROL	8
GACGTTACAGGACGTA-1-56	0.248094986275964	whole blood	SEVERE	56
ACGAGGAAGAAACGCC-1-25	0.0578357505122457	whole blood	M/M	25
TATGCCCGTTCTGTTT-1-68	0.037077970731449	whole blood	CONTROL	68
AGGGATGTCTCAAGTG-1-2	0.1580291804624	whole blood	SEVERE	2
GACTGCGGTCCTCCAT-1-25	0.125769698617705	whole blood	M/M	25
AACACGTTCGGAGGTA-1-20	0.142266289764817	whole blood	M/M	20
GCGCAACAGTAGGTGC-1-20	0.0493565610540162	whole blood	M/M	20
CTTACCGAGGGAAACA-1-55	0.0595614873894866	whole blood	SEVERE	55
CATTATCCATCACGAT-1-55	-0.0261261068060354	whole blood	SEVERE	55
ATCATGGGTATATGAG-1-58	0.118952658070467	whole blood	M/M	58
AACTTTCCACGTGAGA-1-53	0.108967220433736	whole blood	M/M	53
AGAGCTTTCGCTAGCG-1-25	0.105554678969995	whole blood	M/M	25
AGGTCCGTCTTGACGA-1-35	0.095226726483198	whole blood	SEVERE	35
GCGCAACCAGGTTTCA-1-31	0.107696099052546	whole blood	SEVERE	31
CCGGTAGCACTACAGT-1-51	0.108990265985509	whole blood	M/M	51
AGAGCGAAGACCACGA-1-49	0.354051530688513	whole blood	M/M	49
GCAATCAAGCGTCAAG-1-31	0.183724949184622	whole blood	SEVERE	31
AAGCCGCAGTATTGGA-1-29	0.129385062394484	whole blood	CONTROL	29
GGAGCAAGTCGGCATC-1-31	0.0846251460201435	whole blood	SEVERE	31
CGGAGTCTCCTTGGTC-1-2	0.16717807452451	whole blood	SEVERE	2
CCACTACGTCCGAGTC-1-17	0.0140052282391675	whole blood	SEVERE	17
CTCTGGTGTAGCCTAT-1-6	0.203931108373635	whole blood	SEVERE	6
CACACTCTCGGCGCAT-1-61	0.0122355363872881	whole blood	M/M	61
GTTACAGAGAAGGTGA-1-56	0.0977176010775536	whole blood	SEVERE	56
GTCCTCATCGCTGATA-1-58	0.0880678375688399	whole blood	M/M	58
ATAACGCTCTGCCCTA-1-24	0.0699674900979443	whole blood	CONTROL	24
GAATGAAGTATAAACG-1-42	0.123134882628005	whole blood	M/M	42
CCGGTAGGTGAAATCA-1-33	0.154236354511643	whole blood	SEVERE	33
TGTGTTTAGGAACTGC-1-14	0.102709010165872	whole blood	M/M	14
ACTTGTTAGGGTTTCT-1-51	0.225200669076218	whole blood	M/M	51
AGGTCCGAGCTGATAA-1-31	0.202251705403293	whole blood	SEVERE	31
CTGTGCTAGCGATAGC-1-59	0.106733323225518	whole blood	CONTROL	59
GTCATTTCACAGCCCA-1-28	0.089161329388058	whole blood	CONTROL	28
GATCGATAGCTCCTCT-1-31	0.295689391205298	whole blood	SEVERE	31
CCACGGATCTTTAGGG-1-49	0.295706633303758	whole blood	M/M	49
GATCGATGTCTCCATC-1-7	0.0166050054540384	whole blood	CONTROL	7
ACGGCCATCTAAGCCA-1-51	0.214113268600375	whole blood	M/M	51
CTCGTACCATTTCAGG-1-59	0.0644092157626032	whole blood	CONTROL	59
GACTACACAGTCGTGC-1-17	0.0568882910388835	whole blood	SEVERE	17
GCCAAATTCTCCTATA-1-26	0.163755693504856	whole blood	M/M	26
TTAGTTCCAATGGATA-1-2	0.0764332619272794	whole blood	SEVERE	2
TGCCAAATCGAATCCA-1-51	0.0639805214835758	whole blood	M/M	51
ACTTACTTCAAGGTAA-1-14	0.0497997813938506	whole blood	M/M	14
AACTTTCGTGCCTTGG-1-20	0.0402725625141851	whole blood	M/M	20
CTGATCCGTTGGAGGT-1-21	-0.031205829182037	whole blood	CONTROL	21
TCAGCAACATGGATGG-1-31	0.233510859069831	whole blood	SEVERE	31
GAACATCTCTCTTATG-1-29	-0.0107960213523582	whole blood	CONTROL	29
CGCTGGACATTCTCAT-1-4	0.00605555613594	whole blood	CONTROL	4
TCTCATAGTAGATTAG-1-33	0.0144984575513493	whole blood	SEVERE	33
AACTCCCAGCTATGCT-1-14	0.162916465480136	whole blood	M/M	14
CTAACTTCAGACACTT-1-51	0.171338471686733	whole blood	M/M	51
ATCCACCCACCTATCC-1-25	0.191430045907237	whole blood	M/M	25
ACTATCTGTGAGTATA-1-56	0.0887279220110507	whole blood	SEVERE	56
GGATTACAGTGCGATG-1-20	0.0894006241077685	whole blood	M/M	20
GTTCATTTCATTGCCC-1-31	0.141682817331387	whole blood	SEVERE	31
ACGATGTAGGTAAACT-1-47	0.0142836497432503	whole blood	M/M	47
GGGACCTGTGCCTTGG-1-26	0.13215116011895	whole blood	M/M	26
TTGAACGCAGCTCGAC-1-29	0.0145932427121151	whole blood	CONTROL	29
ACTTACTAGCCGGTAA-1-27	0.0667320381034677	whole blood	SEVERE	27
CGTCCATCACCAGCAC-1-28	0.126490525743387	whole blood	CONTROL	28
AGTGAGGGTAGAAAGG-1-29	0.0097146914811474	whole blood	CONTROL	29
TCCACACAGTCCAGGA-1-56	0.18794758481433	whole blood	SEVERE	56
GGACAAGAGATCCCAT-1-33	0.165394353012288	whole blood	SEVERE	33
GCACTCTTCAGGATCT-1-51	0.112902524911546	whole blood	M/M	51
GCATACAGTATGAAAC-1-40	0.112080091324424	whole blood	SEVERE	40
TTAGGACCAGGTTTCA-1-6	0.191231913515764	whole blood	SEVERE	6
AGCAGCCCAATCTGCA-1-26	0.158072931102177	whole blood	M/M	26
ACGGGCTGTAATAGCA-1-42	0.0897348761464112	whole blood	M/M	42
CCCAATCCATTGTGCA-1-22	0.0748175919393771	whole blood	M/M	22
TCGTACCGTGACGCCT-1-53	0.068608018087468	whole blood	M/M	53
GGAATAAAGTTCGCGC-1-58	0.0688428887828109	whole blood	M/M	58
GACACGCTCTAGAGTC-1-8	0.0331290026753049	whole blood	CONTROL	8
CTCCTAGAGCCGGTAA-1-25	0.0487889143889195	whole blood	M/M	25
AAAGCAACAATCGGTT-1-6	0.0663483709978212	whole blood	SEVERE	6
CCTCAGTCAATTCCTT-1-51	0.153286210664732	whole blood	M/M	51
TACCTTAAGAAACGAG-1-58	0.121492142542732	whole blood	M/M	58
TACTCGCCAGCATACT-1-20	0.0948754641971243	whole blood	M/M	20
GCGAGAACACCACCAG-1-25	0.0581221806269831	whole blood	M/M	25
TATCTCATCACAGTAC-1-44	0.0786927151473859	whole blood	M/M	44
CATATGGTCATGCAAC-1-31	0.109345421833456	whole blood	SEVERE	31
CAAGATCTCGGAATCT-1-56	0.144911540584328	whole blood	SEVERE	56
TTCGAAGAGCGATATA-1-2	0.320630170959765	whole blood	SEVERE	2
GACCTGGAGGCAGTCA-1-41	-0.013742772855945	whole blood	M/M	41
CGATCGGGTTATGTGC-1-56	0.170220398138396	whole blood	SEVERE	56
AGAGCTTAGGTGCTAG-1-56	0.163148958454225	whole blood	SEVERE	56
TTTGGTTTCAGAGCTT-1-35	0.0809274411670075	whole blood	SEVERE	35
TGAGCATTCCAAGCCG-1-33	0.131399070516142	whole blood	SEVERE	33
CGTTCTGAGGCAATTA-1-26	0.0562358305158639	whole blood	M/M	26
CTGAAGTAGATAGCAT-1-56	0.11134613918595	whole blood	SEVERE	56
TTGAACGGTAATCGTC-1-2	0.191183365559111	whole blood	SEVERE	2
TTGGAACGTCAATGTC-1-55	0.151797147862014	whole blood	SEVERE	55
GGAGCAATCTCTTGAT-1-58	0.0678722394908962	whole blood	M/M	58
ACATGGTGTCATCGGC-1-47	0.0782508870668421	whole blood	M/M	47
GATGCTATCGTTGCCT-1-17	0.137883961068173	whole blood	SEVERE	17
TTGCGTCAGGAGCGAG-1-59	0.0679404697476592	whole blood	CONTROL	59
AACGTTGTCGATCCCT-1-50	0.060555453806517	whole blood	M/M	50
AGCCTAACATGGTCTA-1-12	0.0604881611782884	whole blood	M/M	12
ACTTGTTAGAAGGTGA-1-29	0.0479987825353833	whole blood	CONTROL	29
CCTTACGGTCCGTCAG-1-20	0.0438782920653432	whole blood	M/M	20
CAGCCGAAGATCCCGC-1-58	0.306738286958918	whole blood	M/M	58
TTGAACGAGAGGTTAT-1-2	0.319705431046226	whole blood	SEVERE	2
CATATGGAGGATCGCA-1-26	0.14993143430176	whole blood	M/M	26
CAGATCAGTTCGGGCT-1-31	0.14311503084546	whole blood	SEVERE	31
GGAAAGCGTAACGACG-1-28	0.0904963124159328	whole blood	CONTROL	28
TGGTTAGCACGTAAGG-1-26	0.151912614522052	whole blood	M/M	26
GCTCCTAGTTGAACTC-1-17	0.140111270023041	whole blood	SEVERE	17
TCAGATGAGACGCACA-1-25	0.140797951980535	whole blood	M/M	25
GATCGTAAGACTAGGC-1-41	0.0828108746878436	whole blood	M/M	41
CTCTGGTGTCAAAGCG-1-48	0.0367960567175104	whole blood	M/M	48
GTTAAGCAGGCAATTA-1-20	0.0906559123816541	whole blood	M/M	20
GGACGTCAGTGTGAAT-1-59	0.0505975642649165	whole blood	CONTROL	59
TTGGCAAAGTCGAGTG-1-20	0.0353322477829859	whole blood	M/M	20
TTTGCGCGTTACGCGC-1-53	0.0749425755725586	whole blood	M/M	53
CTCCTAGTCACCTCGT-1-58	0.132294218800139	whole blood	M/M	58
TTAGGCATCAATCACG-1-35	0.196918781078395	whole blood	SEVERE	35
ACTGCTCTCTTTCCTC-1-58	0.134357527610686	whole blood	M/M	58
TTTCCTCCACCCATTC-1-51	0.185530598106039	whole blood	M/M	51
TGGTTAGTCCAGAGGA-1-14	0.124890823941843	whole blood	M/M	14
TTCTACAGTAAGGATT-1-2	0.325636907526173	whole blood	SEVERE	2
TACACGATCATCTGTT-1-17	0.0721193260169363	whole blood	SEVERE	17
GTCTCGTTCGTGGTCG-1-44	0.120808430581946	whole blood	M/M	44
TACAGTGCACGAGGTA-1-6	0.159321010364954	whole blood	SEVERE	6
ACGGGCTGTTAAGATG-1-35	0.0951113121460561	whole blood	SEVERE	35
CCTATTAAGTCTCAAC-1-25	0.0737143740627803	whole blood	M/M	25
TCGGTAACAACTTGAC-1-35	0.169272865883561	whole blood	SEVERE	35
CGTGTAACAGCTGGCT-1-26	0.131629466318423	whole blood	M/M	26
TCATTTGAGCACCGCT-1-61	0.0169953332174267	whole blood	M/M	61
AACTCCCCAGCCAGAA-1-58	0.0275606885609957	whole blood	M/M	58
CTCGGGATCGCCCTTA-1-45	0.0919023130473451	whole blood	CONTROL	45
GCTGGGTTCGGTGTCG-1-35	0.045915499274708	whole blood	SEVERE	35
GATGAAACAGGTGGAT-1-25	0.109502026359853	whole blood	M/M	25
GCACATATCATGCTCC-1-56	0.0494034928825344	whole blood	SEVERE	56
AATCGGTAGCCGTCGT-1-31	0.103114403264028	whole blood	SEVERE	31
CTCTAATGTCAAAGCG-1-26	0.12296511186055	whole blood	M/M	26
CTGCCTAAGGTGCAAC-1-28	0.125752652512359	whole blood	CONTROL	28
GACACGCTCACATGCA-1-53	-0.0267561302085833	whole blood	M/M	53
CATGACAAGCTGAACG-1-42	0.214268139536035	whole blood	M/M	42
GCGCGATGTTAGATGA-1-2	0.120106942257835	whole blood	SEVERE	2
CTAGTGAGTTGGACCC-1-57	0.0197532673181469	whole blood	CONTROL	57
GTGCGGTGTAGAAGGA-1-29	0.201093996082071	whole blood	CONTROL	29
GGATGTTCATGTAGTC-1-56	0.152771924931662	whole blood	SEVERE	56
ACTTACTAGAGGTACC-1-59	0.067116596201617	whole blood	CONTROL	59
TTTGCGCGTTCGCGAC-1-56	0.0669801827176004	whole blood	SEVERE	56
TTTGGTTAGACAAGCC-1-42	0.140741542617026	whole blood	M/M	42
AAACGGGGTACCGAGA-1-19	0.191581106377428	whole blood	M/M	19
GTTACAGCAGATAATG-1-2	0.359984869593273	whole blood	SEVERE	2
TTCTACACAAGTACCT-1-6	0.0704052008936482	whole blood	SEVERE	6
TCTCATAAGATCCCAT-1-17	0.0577035959502692	whole blood	SEVERE	17
GCGCAGTAGTGGGCTA-1-56	0.0844340072001254	whole blood	SEVERE	56
TAGGCATGTCAGCTAT-1-26	0.116965192012318	whole blood	M/M	26
CCTACACTCTTGCATT-1-51	0.0965255205486693	whole blood	M/M	51
TCGCGTTGTATAGGTA-1-26	0.0316512045344801	whole blood	M/M	26
ACATCAGGTAAATGTG-1-48	0.0598790508031109	whole blood	M/M	48
AGCAGCCTCGGGAGTA-1-14	0.0900219263366696	whole blood	M/M	14
AAGGCAGGTAGAAGGA-1-31	0.277582897417904	whole blood	SEVERE	31
CCCAGTTTCGGTTAAC-1-51	0.105745279155255	whole blood	M/M	51
GGTGTTATCACAACGT-1-20	0.017072555556324	whole blood	M/M	20
TGCGTGGGTGTCAATC-1-14	0.0773884570772003	whole blood	M/M	14
TCACGAATCGAATCCA-1-20	-0.002975513926563	whole blood	M/M	20
CTGAAGTTCCTTTCTC-1-47	0.0782323483811153	whole blood	M/M	47
GGTGTTATCAACACCA-1-42	0.35468270276755	whole blood	M/M	42
TGCCCATAGGACACCA-1-47	0.0390581937450972	whole blood	M/M	47
TCATTTGAGCGATAGC-1-48	0.130461092777134	whole blood	M/M	48
GGAAAGCCACGGTAGA-1-47	0.092959322351059	whole blood	M/M	47
ATTTCTGCATATACGC-1-61	0.055362287589031	whole blood	M/M	61
GTCCTCAGTGTTAAGA-1-6	0.136247511484084	whole blood	SEVERE	6
GAGGTGAAGCTAACTC-1-2	0.266621427660489	whole blood	SEVERE	2
CCTTCCCCAATCGGTT-1-3	0.0608696143340622	whole blood	SEVERE	3
TTATGCTGTAATCACC-1-61	0.061245631788023	whole blood	M/M	61
TGTGTTTAGTGAAGTT-1-32	0.237420394564504	whole blood	M/M	32
AACCATGCAGGAATGC-1-58	0.196715700873339	whole blood	M/M	58
CGTCACTGTATATGGA-1-6	0.0593526856012976	whole blood	SEVERE	6
AATCGGTGTTATCGGT-1-20	0.0788294153969791	whole blood	M/M	20
ATAACGCAGGAGTACC-1-2	0.238094875783711	whole blood	SEVERE	2
CTAGAGTAGATCACGG-1-53	0.026769883478998	whole blood	M/M	53
GGCGTGTTCAAGGCTT-1-25	0.0975197499605277	whole blood	M/M	25
CTCGAAACAATGACCT-1-31	0.291425783916554	whole blood	SEVERE	31
CTGAAGTGTTGGACCC-1-17	0.178586605240479	whole blood	SEVERE	17
CCTACCACATTGGCGC-1-51	0.0557373094243691	whole blood	M/M	51
CGTTCTGGTTCTGAAC-1-51	0.152553110104153	whole blood	M/M	51
GCGAGAAGTGATAAGT-1-25	0.165973369980635	whole blood	M/M	25
TCGGGACTCAGTCCCT-1-51	0.134760884134515	whole blood	M/M	51
GTCACGGTCGCCCTTA-1-61	0.10301115905874	whole blood	M/M	61
CTCTAATCACCAGATT-1-33	0.151775236622549	whole blood	SEVERE	33
TTATGCTGTGACCAAG-1-6	0.271446349226867	whole blood	SEVERE	6
CAGATCACACATAACC-1-33	0.361867581981132	whole blood	SEVERE	33
AGCAGCCTCTCTGCTG-1-32	0.180955093228143	whole blood	M/M	32
GATGAAAAGCTGTTCA-1-62	0.0460879971058738	whole blood	SEVERE	62
TTGACTTGTAAAGGAG-1-14	0.103308560884062	whole blood	M/M	14
ACAGCTAAGCTGGAAC-1-6	0.180329728479458	whole blood	SEVERE	6
TGGTTAGTCGAGAGCA-1-62	0.198210193924244	whole blood	SEVERE	62
CCTTCGACAAGCTGTT-1-49	0.338416179758643	whole blood	M/M	49
CAGAATCAGTGCCATT-1-56	0.141312022754296	whole blood	SEVERE	56
AAGACCTAGGCCATAG-1-49	0.130391228015813	whole blood	M/M	49
TCTCTAATCCATTCTA-1-26	0.12527241652204	whole blood	M/M	26
CGATGTATCCCTGACT-1-59	0.0719337460898695	whole blood	CONTROL	59
CTGTTTATCTTGCAAG-1-56	0.168567766346024	whole blood	SEVERE	56
CAGGTGCCAAGTTGTC-1-35	0.0709144569989583	whole blood	SEVERE	35
AGAGCTTCACGGCTAC-1-26	0.119717123909466	whole blood	M/M	26
TAGTTGGCATTACCTT-1-42	0.0343267137441858	whole blood	M/M	42
GCACATAGTAATCACC-1-44	0.157654450373973	whole blood	M/M	44
GGGTCTGTCAGTTTGG-1-48	-0.0087627038962477	whole blood	M/M	48
TCAGATGAGCAAATCA-1-13	0.108674810395572	whole blood	CONTROL	13
TGAGCCGAGAGCCTAG-1-6	0.208705733943553	whole blood	SEVERE	6
ATAACGCCATGTTCCC-1-27	0.155548469007866	whole blood	SEVERE	27
CTTGGCTAGCTGGAAC-1-40	0.0988279456945174	whole blood	SEVERE	40
GGCGTGTTCTTCAACT-1-32	0.203502083218723	whole blood	M/M	32
TGTCCCAGTACGCACC-1-56	0.0956340451755082	whole blood	SEVERE	56
TGCCAAACATTTGCCC-1-59	0.0734329144752938	whole blood	CONTROL	59
GGACAGAAGGTTACCT-1-14	0.0299341308748794	whole blood	M/M	14
ACTGTCCAGGACTGGT-1-31	0.160804433382056	whole blood	SEVERE	31
CCTTTCTAGGATGGTC-1-35	0.09558990711961	whole blood	SEVERE	35
GGCCGATAGGCCCGTT-1-48	0.0773149673090302	whole blood	M/M	48
CACACAAGTCCGAACC-1-26	0.113936983087643	whole blood	M/M	26
GGCGACTCAGACGCAA-1-17	0.153303156121155	whole blood	SEVERE	17
TGCGGGTCATTCGACA-1-2	0.358137351643624	whole blood	SEVERE	2
CACCAGGAGAAACCTA-1-62	0.24641956440717	whole blood	SEVERE	62
TGAAAGATCCCATTTA-1-6	0.102467131346695	whole blood	SEVERE	6
TTAGGACTCTTGCATT-1-32	0.265437845399795	whole blood	M/M	32
GCGACCATCCTAGTGA-1-58	0.125616799531695	whole blood	M/M	58
GCGCCAAAGCTCCTCT-1-25	0.0088510682203006	whole blood	M/M	25
GACTAACAGAACTGTA-1-46	0.0378069503621112	whole blood	CONTROL	46
TGAGGGATCCTGCTTG-1-17	0.146132324833402	whole blood	SEVERE	17
CTCTAATGTGGAAAGA-1-14	0.185582628766741	whole blood	M/M	14
ATCATCTAGAATTCCC-1-11	0.381378774731343	whole blood	M/M	11
CATTCGCGTTATCACG-1-25	0.0433463114779196	whole blood	M/M	25
TATTACCCATCTGGTA-1-25	0.0481650870209593	whole blood	M/M	25
GGTGAAGCAGCGAACA-1-26	0.059786881272962	whole blood	M/M	26
TACAGTGGTCCCTACT-1-55	0.0681191887359345	whole blood	SEVERE	55
AGCTTGAGTCACTTCC-1-58	0.102043566426209	whole blood	M/M	58
CAAGATCGTGCCTTGG-1-57	0.0200785843288739	whole blood	CONTROL	57
CTGTGCTAGACTTGAA-1-32	0.0936913804183265	whole blood	M/M	32
GGACAAGTCGCGATCG-1-26	0.167742677700237	whole blood	M/M	26
GTATTCTGTGGAAAGA-1-27	0.137540823372909	whole blood	SEVERE	27
ACGGGTCTCAAAGACA-1-28	0.0214002608259545	whole blood	CONTROL	28
CGCTGGACAGTCGTGC-1-26	0.0592829705983987	whole blood	M/M	26
CGGAGCTGTCAGCTAT-1-6	0.0478822886121511	whole blood	SEVERE	6
TACTTGTAGCCACCTG-1-31	0.292784603134985	whole blood	SEVERE	31
GGGCATCCAAGTCATC-1-6	0.106912866604636	whole blood	SEVERE	6
CGATGTACAATGGAAT-1-31	0.287394951478137	whole blood	SEVERE	31
GCTCTGTTCTAGAGTC-1-51	0.0339422219588084	whole blood	M/M	51
TCTGGAATCTACTCAT-1-2	0.261093290803831	whole blood	SEVERE	2
TCATTTGTCGGTTCGG-1-20	0.0838869718139246	whole blood	M/M	20
TGCGCAGCAGACGTAG-1-31	0.411898655375916	whole blood	SEVERE	31
CCGGGATTCACTATTC-1-14	0.075351845722808	whole blood	M/M	14
AGGCCACGTCTGCCAG-1-14	0.243711758764651	whole blood	M/M	14
CTAACTTGTCTGCAAT-1-33	0.121691247022073	whole blood	SEVERE	33
GGATGTTCACAGGCCT-1-35	0.0593131948541582	whole blood	SEVERE	35
GTACTTTGTCCTGCTT-1-55	0.0230679081128177	whole blood	SEVERE	55
GGAATAAGTACAGTGG-1-31	0.246092002250207	whole blood	SEVERE	31
GACTAACCAGCTCCGA-1-6	0.151258038122995	whole blood	SEVERE	6
CGTGTCTTCAGCTGGC-1-2	0.179335860437366	whole blood	SEVERE	2
GGAATAAGTCATTAGC-1-31	0.131893094709032	whole blood	SEVERE	31
GCTGCAGAGGTGACCA-1-31	0.164961673546375	whole blood	SEVERE	31
AGTCTTTTCACCTCGT-1-58	0.101602908660928	whole blood	M/M	58
TAAACCGAGTGTACCT-1-20	0.120282869447034	whole blood	M/M	20
AGTGAGGAGCTTCGCG-1-42	0.0558608812296571	whole blood	M/M	42
GAACATCTCAGCACAT-1-17	0.116946956323419	whole blood	SEVERE	17
GCAGCCACAGCTGCTG-1-17	0.145453324186491	whole blood	SEVERE	17
ACGATGTGTACAGTGG-1-20	0.105141480954809	whole blood	M/M	20
ATGCGATAGTCCATAC-1-28	0.0258536153559545	whole blood	CONTROL	28
GCGAGAATCAGCTCTC-1-51	0.164936458444619	whole blood	M/M	51
CTCACACCAAGCTGAG-1-6	0.0280674916033806	whole blood	SEVERE	6
TGCGGGTAGTCAAGGC-1-33	0.122999150445556	whole blood	SEVERE	33
GGACGTCGTGTTGGGA-1-2	0.179630902368274	whole blood	SEVERE	2
AATCGGTCAAACAACA-1-45	-0.003099988370572	whole blood	CONTROL	45
GAATGAACAAGTAGTA-1-14	0.052719296934951	whole blood	M/M	14
AGCTCCTAGTGATCGG-1-34	0.101828887704756	whole blood	CONTROL	34
TTCTCCTGTTCCACAA-1-62	0.108425932046083	whole blood	SEVERE	62
CCTAGCTTCAGCTGGC-1-56	0.045228166820666	whole blood	SEVERE	56
CGTCCATGTCGAATCT-1-58	0.165232716030659	whole blood	M/M	58
CGAGCACAGACTTGAA-1-14	0.0552843602832084	whole blood	M/M	14
AGACGTTAGAGCCCAA-1-14	0.1425721312538	whole blood	M/M	14
CTCATTAAGAGGGATA-1-59	0.0921890103794916	whole blood	CONTROL	59
TGAGAGGTCTTTACGT-1-26	0.0816344260403094	whole blood	M/M	26
GTTCATTTCCATTCTA-1-35	0.146175641757995	whole blood	SEVERE	35
CATGCCTAGTCCATAC-1-33	0.126600114160477	whole blood	SEVERE	33
GGAATAAAGGCCATAG-1-58	0.146364433609977	whole blood	M/M	58
ACGCCGAAGTCACGCC-1-2	0.0984052153125032	whole blood	SEVERE	2
GGGATGAAGAGTGACC-1-58	0.150760403940638	whole blood	M/M	58
ACATACGCATGTAAGA-1-20	0.0486232373295226	whole blood	M/M	20
TACTCGCCAACTTGAC-1-31	0.275077393066847	whole blood	SEVERE	31
AATCCAGCAAACTGTC-1-51	0.141496795970369	whole blood	M/M	51
CTGAAGTGTGCGATAG-1-17	0.339843435500024	whole blood	SEVERE	17
ATGGGAGGTACGACCC-1-48	0.0789185739605914	whole blood	M/M	48
TGAGGGATCGGCTACG-1-31	0.21547405393887	whole blood	SEVERE	31
CACAGGCCATCCAACA-1-25	0.0905119421902284	whole blood	M/M	25
TGGTTCCGTCATATGC-1-31	0.103643757553094	whole blood	SEVERE	31
ACTATCTCATGCGCAC-1-33	0.114222621822615	whole blood	SEVERE	33
TGACAACCAGGGTTAG-1-6	0.105117649304098	whole blood	SEVERE	6
CTTGGCTAGATGTCGG-1-26	0.150671931697642	whole blood	M/M	26
CTACATTTCTCAAACG-1-2	0.150121305632245	whole blood	SEVERE	2
TTCTACACAATCTGCA-1-48	0.0829118089746592	whole blood	M/M	48
GTTCGGGTCGTATCAG-1-33	0.044160734096352	whole blood	SEVERE	33
TGCGTGGCACAGATTC-1-28	0.0175742778762031	whole blood	CONTROL	28
TCCACACGTAGCGCAA-1-6	0.203439689181552	whole blood	SEVERE	6
TTCCCAGAGCTAGTCT-1-6	0.0981651618542065	whole blood	SEVERE	6
ACCAGTAAGCTGGAAC-1-62	0.048252423716442	whole blood	SEVERE	62
TTGACTTCAAGTAGTA-1-62	0.176517358454838	whole blood	SEVERE	62
CTCGTACAGAATTGTG-1-51	0.0829561088289728	whole blood	M/M	51
AATCCAGTCCTAGTGA-1-17	0.0719421258989692	whole blood	SEVERE	17
CATATGGCACGTTGGC-1-6	0.113298412544832	whole blood	SEVERE	6
CGGTTAATCAGCGACC-1-33	0.1453033403227	whole blood	SEVERE	33
GTATTCTCAAGCCATT-1-58	0.134750735774242	whole blood	M/M	58
TGCCCTAAGTCTCAAC-1-26	0.0655972796483702	whole blood	M/M	26
CATCCACCAATGTAAG-1-8	0.0010524338471038	whole blood	CONTROL	8
GATGCTAGTCGGCTCA-1-58	0.0846151805033219	whole blood	M/M	58
CACATAGTCCGCAAGC-1-62	0.172506763688996	whole blood	SEVERE	62
ACATACGGTTAGTGGG-1-59	0.0628394452132425	whole blood	CONTROL	59
CGGTTAAAGTAAGTAC-1-2	0.153555857362028	whole blood	SEVERE	2
CGCTGGAAGAGTAAGG-1-33	0.126047609769252	whole blood	SEVERE	33
GATCGCGGTTCCATGA-1-33	0.129412509037883	whole blood	SEVERE	33
ACGCAGCAGGATGGAA-1-58	0.160608113986062	whole blood	M/M	58
TACTCGCGTAGGGTAC-1-58	0.176389672903337	whole blood	M/M	58
TACTTGTGTTGCCTCT-1-58	0.0976916823566612	whole blood	M/M	58
ATAAGAGTCTTCAACT-1-7	0.0188808350458247	whole blood	CONTROL	7
ATTGGACCATGTCCTC-1-25	-0.0040492866826871	whole blood	M/M	25
CTCAGAATCAAGGTAA-1-51	0.112635797934793	whole blood	M/M	51
CATCGAAAGGTAGCTG-1-26	0.159973172309669	whole blood	M/M	26
GCTGCTTAGAGAGCTC-1-6	0.253994071993802	whole blood	SEVERE	6
TAGTGGTCATTAGCCA-1-2	0.382320133496175	whole blood	SEVERE	2
CAGCTGGTCTCAAGTG-1-33	0.107830908426103	whole blood	SEVERE	33
GGAAAGCCACGGTAGA-1-12	0.0926964156131604	whole blood	M/M	12
CGCGGTACAGGAATCG-1-8	0.0346594606923908	whole blood	CONTROL	8
ATTACTCGTCTAGTCA-1-4	0.100254861170953	whole blood	CONTROL	4
CTCTAATGTCACACGC-1-58	0.0779130820612751	whole blood	M/M	58
AGCCTAACATGGTCTA-1-47	0.0647708420657688	whole blood	M/M	47
GGGACCTTCCGAAGAG-1-28	0.0943163792564105	whole blood	CONTROL	28
CGCTGGACAGGTGCCT-1-32	0.429249027405949	whole blood	M/M	32
GTCTTCGGTCGCGAAA-1-31	0.409078081795941	whole blood	SEVERE	31
GGGCACTGTAATCACC-1-17	0.126647916492427	whole blood	SEVERE	17
CACACCTTCTGCTGCT-1-33	0.152423944457818	whole blood	SEVERE	33
ACTGCTCCATGCTAGT-1-25	0.0990018480183846	whole blood	M/M	25
CTCACACTCGCCCTTA-1-21	0.107733184371918	whole blood	CONTROL	21
TCAGGTAAGTGGTAGC-1-32	0.435281215528081	whole blood	M/M	32
GTCTCGTTCCTGTACC-1-6	0.195128261315321	whole blood	SEVERE	6
GTCAAGTTCTAACTCT-1-14	0.1079971812508	whole blood	M/M	14
GGATTACAGCCAGGAT-1-19	0.115757448671199	whole blood	M/M	19
CGATGGCGTCGAGATG-1-25	0.104681846191743	whole blood	M/M	25
GGACATTAGAGAGCTC-1-29	0.113234246438086	whole blood	CONTROL	29
CCCAATCTCTTTCCTC-1-44	0.0536136148683025	whole blood	M/M	44
TGTCCCACACGAAATA-1-33	0.0458903136031265	whole blood	SEVERE	33
CCACGGACAAGCGCTC-1-19	0.198642798319204	whole blood	M/M	19
GACCAATGTTCCGTCT-1-20	0.0687003520211957	whole blood	M/M	20
TACGGATGTACGACCC-1-58	0.21315440074025	whole blood	M/M	58
AGAATAGAGCTAACTC-1-27	0.0669515987248102	whole blood	SEVERE	27
CTGATAGAGTACGCGA-1-33	0.235318820024159	whole blood	SEVERE	33
ATGCGATAGACTAGGC-1-17	0.322390207661391	whole blood	SEVERE	17
AGACGTTCAGGTCTCG-1-2	0.159707607895326	whole blood	SEVERE	2
AACTGGTTCACCATAG-1-58	0.131038619376719	whole blood	M/M	58
CCGTTCAGTAAGGATT-1-29	0.0627514011340672	whole blood	CONTROL	29
CATATGGAGTCCGTAT-1-26	0.0356204762945068	whole blood	M/M	26
TGCGGGTTCGGATGTT-1-55	0.0762395866481527	whole blood	SEVERE	55
GAGCAGAGTCGGCTCA-1-33	0.149004988633433	whole blood	SEVERE	33
GACGGCTAGATGGGTC-1-14	0.245832146586366	whole blood	M/M	14
GAATAAGCAGAGTGTG-1-12	0.0676343217054133	whole blood	M/M	12
ATAGACCCAGTTAACC-1-42	0.0985168278143945	whole blood	M/M	42
GTGCATAAGGTGCACA-1-26	0.190257946468024	whole blood	M/M	26
CACAGGCGTTCGTGAT-1-32	0.502512643901227	whole blood	M/M	32
AACTTTCGTTCCACGG-1-58	0.0687080668276677	whole blood	M/M	58
CGACCTTAGAAACGAG-1-35	0.135133623244102	whole blood	SEVERE	35
CACAGTATCTCAACTT-1-53	0.123726788884789	whole blood	M/M	53
AGCGTATAGGACAGAA-1-19	0.180350964812829	whole blood	M/M	19
TGAAAGACATCGGAAG-1-6	0.217003670530958	whole blood	SEVERE	6
ACGCAGCAGCTTTGGT-1-58	0.0966782113181704	whole blood	M/M	58
TCTGGAATCGCTTGTC-1-25	0.123899041149405	whole blood	M/M	25
CGGACGTAGAAGCCCA-1-56	0.074800583891488	whole blood	SEVERE	56
CATCAAGTCAACCAAC-1-28	0.0573246838720149	whole blood	CONTROL	28
TCTGAGATCCACGTGG-1-6	0.0618455134936349	whole blood	SEVERE	6
GACCTGGAGCGAAGGG-1-32	0.110324270060454	whole blood	M/M	32
AAAGCAATCCGTCATC-1-17	0.0365426407216608	whole blood	SEVERE	17
GTCCTCAGTATCAGTC-1-50	0.185865341693427	whole blood	M/M	50
TATTACCGTCCGAAGA-1-14	0.174993634777751	whole blood	M/M	14
GTGCTTCCAGCGTCCA-1-17	0.136008010978243	whole blood	SEVERE	17
CCCTCCTCATACGCCG-1-35	0.1443105258634	whole blood	SEVERE	35
CGTGTCTTCATAAAGG-1-51	0.0391656664977467	whole blood	M/M	51
GAAGCAGCAGACGCCT-1-8	0.0253610116809012	whole blood	CONTROL	8
TCACGAAGTAAGGGAA-1-6	0.315933066024258	whole blood	SEVERE	6
CATATGGCAAACAACA-1-33	0.0216783141333287	whole blood	SEVERE	33
ACGATACCAGGACGTA-1-43	0.154837925450552	whole blood	CONTROL	43
GACACGCCACCAGGTC-1-59	0.0274971998850224	whole blood	CONTROL	59
CGGACTGTCGATAGAA-1-44	0.0536915876650656	whole blood	M/M	44
GAGCAGAGTGACCAAG-1-33	0.0259691497037446	whole blood	SEVERE	33
CGGACACAGTAAGTAC-1-14	0.195509868155881	whole blood	M/M	14
CTGAAACCAGTGAGTG-1-25	0.17516033800493	whole blood	M/M	25
CCTTACGAGTTTAGGA-1-25	0.0603970839191625	whole blood	M/M	25
CGTCTACTCATAAAGG-1-28	0.018332525884525	whole blood	CONTROL	28
TTGCCGTCATACCATG-1-56	0.119037309584638	whole blood	SEVERE	56
ATTACTCGTCACACGC-1-58	0.0636190611125776	whole blood	M/M	58
CATGCCTGTCGTTGTA-1-31	0.167980797368356	whole blood	SEVERE	31
GCTGGGTCACACATGT-1-3	0.0786536050442089	whole blood	SEVERE	3
AGATCTGGTGTTTGTG-1-2	0.258100943638111	whole blood	SEVERE	2
AGAATAGGTCTCATCC-1-48	0.0951865449774375	whole blood	M/M	48
CCGTACTAGGAGTAGA-1-59	0.0309636982504016	whole blood	CONTROL	59
GTAGTCAAGTAGGCCA-1-58	0.142851839395356	whole blood	M/M	58
TGCTGCTAGCCCAATT-1-55	0.125024112415164	whole blood	SEVERE	55
CAGTAACAGTGGGCTA-1-8	0.0458743391210271	whole blood	CONTROL	8
CCTTCCCCAGCTCGCA-1-32	0.0949558978967924	whole blood	M/M	32
GGAACTTAGTGCCAGA-1-47	0.0884816060650659	whole blood	M/M	47
GGCTGGTGTCATCCCT-1-42	0.0490217546361506	whole blood	M/M	42
GAGCAGATCGGAATCT-1-2	0.147941813584054	whole blood	SEVERE	2
AGCAGCCGTTATGTGC-1-2	0.310553720152903	whole blood	SEVERE	2
GACGTGCTCACAATGC-1-25	0.102733233068697	whole blood	M/M	25
TGAAAGATCAGCATGT-1-55	0.120622289106049	whole blood	SEVERE	55
GTGAAGGGTTTAGGAA-1-17	0.154155348407114	whole blood	SEVERE	17
GTCTCGTTCCTCAATT-1-28	0.0891121880191204	whole blood	CONTROL	28
GTGGGTCAGGGCTTGA-1-56	0.216207091563617	whole blood	SEVERE	56
GAAGCAGCACAGGAGT-1-11	0.257478310426458	whole blood	M/M	11
CGAATGTAGTGGCACA-1-35	0.152129837533502	whole blood	SEVERE	35
TGCACCTTCACGACTA-1-14	0.19996431250648	whole blood	M/M	14
AGGGTGACAACGATGG-1-56	0.0365136965870873	whole blood	SEVERE	56
CGAGAAGCAACCGCCA-1-14	0.215397373351024	whole blood	M/M	14
ACTTGTTCATCATCCC-1-19	0.254978046793447	whole blood	M/M	19
CGAGCACGTGGTAACG-1-2	0.161638484074728	whole blood	SEVERE	2
CACATTTTCCAACCAA-1-14	0.0988504216699775	whole blood	M/M	14
AGTGAGGAGATTACCC-1-48	0.0984721194054667	whole blood	M/M	48
CTCGGGATCAGTGCAT-1-58	0.0717464801335596	whole blood	M/M	58
TCTCATATCTGGCGTG-1-20	0.0852198995910475	whole blood	M/M	20
TGGCCAGCACTCTGTC-1-53	0.0208158065974385	whole blood	M/M	53
ATCCGAAGTATTCTCT-1-31	0.265852065704335	whole blood	SEVERE	31
GCAGCCATCGAATGGG-1-6	0.0713183279914541	whole blood	SEVERE	6
GTTCTCGTCCCAACGG-1-27	0.0407838596022157	whole blood	SEVERE	27
CAAGATCTCTCAACTT-1-49	0.27300676373487	whole blood	M/M	49
GACGGCTCATGCATGT-1-26	0.102014334223617	whole blood	M/M	26
CTCACACCAAACTGCT-1-40	0.0578828713165794	whole blood	SEVERE	40
ACATCAGCAGGATTGG-1-35	0.108675763464329	whole blood	SEVERE	35
CCCAATCCACTATCTT-1-33	0.214209963802056	whole blood	SEVERE	33
CATTATCTCGTAGGTT-1-25	-0.0113752798919355	whole blood	M/M	25
TCGCGAGAGACAATAC-1-51	0.182222147916016	whole blood	M/M	51
CTGCTGTCATCACAAC-1-42	0.162492400939069	whole blood	M/M	42
GTGTGCGCACGAAGCA-1-33	0.0862456506799817	whole blood	SEVERE	33
CTTGGCTCAAAGCAAT-1-26	0.0930735524248608	whole blood	M/M	26
GATGAAAGTCTCAACA-1-58	0.0495385938522845	whole blood	M/M	58
ATTTCTGGTATGCTTG-1-35	0.0397518958326764	whole blood	SEVERE	35
TCGTACCGTCCAGTAT-1-31	0.275882343024295	whole blood	SEVERE	31
GACGTTAAGAGTAAGG-1-33	0.113112526512427	whole blood	SEVERE	33
CGTTGGGAGGACCACA-1-53	0.0482542364558667	whole blood	M/M	53
GACGTGCTCCCGACTT-1-58	0.122436009645977	whole blood	M/M	58
ACGCCGAGTGACGGTA-1-26	0.0567322192084706	whole blood	M/M	26
ACTTGTTAGGTGGGTT-1-20	0.114508342218081	whole blood	M/M	20
TATCAGGCACATGACT-1-55	0.0605794304734496	whole blood	SEVERE	55
CGCTTCAGTCGCATCG-1-58	0.158543840239652	whole blood	M/M	58
GTCTTCGTCCCTTGCA-1-2	0.126489510026992	whole blood	SEVERE	2
TACCTTAGTACATCCA-1-47	0.126936526796338	whole blood	M/M	47
GCAATCATCTTTAGTC-1-26	0.0831288627663432	whole blood	M/M	26
ACGCCAGTCAGCTCGG-1-25	0.0910595004750466	whole blood	M/M	25
ACCCACTAGACTGTAA-1-58	0.0660773534261415	whole blood	M/M	58
TAAGTGCTCTGACCTC-1-51	0.0047570268884434	whole blood	M/M	51
GAACCTACACATAACC-1-46	0.12037127255481	whole blood	CONTROL	46
ATCTGCCAGGTGACCA-1-29	0.0442826613774311	whole blood	CONTROL	29
TACTCATTCTGCTGCT-1-42	0.0765551288723199	whole blood	M/M	42
ACTGAACGTTTACTCT-1-25	0.0829860903292562	whole blood	M/M	25
GATCGATAGGCTAGAC-1-14	0.0964411143909189	whole blood	M/M	14
TGGTTCCTCTTCGGTC-1-33	0.0855817531039239	whole blood	SEVERE	33
ACGGGTCCATAAAGGT-1-55	0.081443626133946	whole blood	SEVERE	55
GATGAAAAGACAGACC-1-29	0.0190820517001295	whole blood	CONTROL	29
AGGGTGATCAACGAAA-1-58	0.185007882830758	whole blood	M/M	58
CACACCTAGTCTCGGC-1-20	0.0498569998382779	whole blood	M/M	20
TGGGAAGGTAGGCTGA-1-17	0.0588526125685826	whole blood	SEVERE	17
ATTACTCGTATCTGCA-1-25	0.130889984139785	whole blood	M/M	25
GAATAAGCAGCTGCTG-1-2	0.237177738255024	whole blood	SEVERE	2
CATTCGCAGATGTTAG-1-42	0.0348797752927083	whole blood	M/M	42
CATATTCCATGCAATC-1-13	0.104653729247682	whole blood	CONTROL	13
AACACGTAGAGGTAGA-1-35	0.0931391520282499	whole blood	SEVERE	35
CATCAGATCACCGTAA-1-14	0.115993863262154	whole blood	M/M	14
AGCTCTCGTGTGAAAT-1-6	0.0294966802058211	whole blood	SEVERE	6
TAGACCAAGCTGTCTA-1-58	0.0820468608989959	whole blood	M/M	58
GCAGTTATCAGTCAGT-1-2	0.234479446706395	whole blood	SEVERE	2
GACTACAGTACCATCA-1-17	0.218271316353541	whole blood	SEVERE	17
TCCCGATAGTGTTGAA-1-62	0.100790197581122	whole blood	SEVERE	62
CGATCGGCATTGGTAC-1-25	0.0534618622055013	whole blood	M/M	25
CAGATCATCACAGTAC-1-25	-0.020925531387755	whole blood	M/M	25
TTGACTTAGCGCCTCA-1-50	0.0227100989913423	whole blood	M/M	50
CACATAGCATTCTCAT-1-51	0.135807092782704	whole blood	M/M	51
ATCCGAAAGCCACTAT-1-2	0.163255369823173	whole blood	SEVERE	2
GGGCATCCATGGTCAT-1-35	0.0640408310883467	whole blood	SEVERE	35
GGGCATCGTCAATGTC-1-31	0.515260022264911	whole blood	SEVERE	31
ACAGCCGTCTTTACGT-1-33	0.151962119260537	whole blood	SEVERE	33
CAGGTGCTCAGAAATG-1-33	0.334128061010601	whole blood	SEVERE	33
CGCTGGAAGATCCCAT-1-48	0.181352915121434	whole blood	M/M	48
GTCACAAAGGACGAAA-1-26	0.132751958457293	whole blood	M/M	26
GGCTGGTCAGCTATTG-1-55	0.100923733910623	whole blood	SEVERE	55
GTTACAGCAACCGCCA-1-20	0.0413307816794838	whole blood	M/M	20
CCGTACTTCCAGTATG-1-6	0.135367854304979	whole blood	SEVERE	6
AGTAGTCAGTTTAGGA-1-56	0.109881235054633	whole blood	SEVERE	56
CATCCACCAACACCTA-1-50	0.117783827505172	whole blood	M/M	50
TGTATTCGTCGCGAAA-1-58	0.155114549155891	whole blood	M/M	58
TCGCGAGAGCTCCTTC-1-6	0.194274624077159	whole blood	SEVERE	6
CATGACAAGGGCTTGA-1-25	0.199204447166532	whole blood	M/M	25
GGGCACTCACCAGTTA-1-26	0.0635516619965976	whole blood	M/M	26
ACTTTCAAGGTGCTAG-1-2	0.214420520180234	whole blood	SEVERE	2
ACTGAGTAGTTCGATC-1-33	0.32368458444813	whole blood	SEVERE	33
TCAGATGCAATCGAAA-1-14	0.0681011867570519	whole blood	M/M	14
TAGAGCTAGACTGGGT-1-58	0.0927484152922477	whole blood	M/M	58
TGACGGCTCTTCGAGA-1-33	0.128900929105444	whole blood	SEVERE	33
TTCTCCTAGATGCGAC-1-51	0.0686528613622646	whole blood	M/M	51
AGGCCACTCCTACAGA-1-56	0.0947399428070493	whole blood	SEVERE	56
CACACAAGTGACGGTA-1-25	0.024300550784207	whole blood	M/M	25
TACTCGCCACTTAAGC-1-42	0.0710953506555652	whole blood	M/M	42
GCATACAGTATGAAAC-1-3	0.0983574878999955	whole blood	SEVERE	3
TCAGGATCATAGTAAG-1-48	0.0791710688788783	whole blood	M/M	48
CTCACACTCGCCCTTA-1-46	0.110469457498501	whole blood	CONTROL	46
TTTATGCGTGTGACGA-1-56	0.05318474591444	whole blood	SEVERE	56
TTAGGCAAGTTTCCTT-1-6	0.105767186452672	whole blood	SEVERE	6
ACGAGGACATCGATGT-1-21	0.1352508898102	whole blood	CONTROL	21
ACTGATGAGTCCTCCT-1-17	0.0343387394573755	whole blood	SEVERE	17
CTACATTAGAGTAAGG-1-17	0.224401699776197	whole blood	SEVERE	17
CTCGAAAAGATGTAAC-1-51	0.302332709848805	whole blood	M/M	51
GAAGCAGCAGATCTGT-1-26	0.0631561932698422	whole blood	M/M	26
GCTCCTAAGGCAGGTT-1-24	0.123537964285125	whole blood	CONTROL	24
GTGCAGCAGTTCGCAT-1-26	0.139323263560451	whole blood	M/M	26
ATCGAGTCAGATAATG-1-26	0.117173916772792	whole blood	M/M	26
CAACTAGTCCGTCATC-1-42	0.174524862906658	whole blood	M/M	42
CTAGCCTCACCGCTAG-1-20	0.219796688962933	whole blood	M/M	20
TTAGGCAAGAGCCCAA-1-25	0.0603083559372623	whole blood	M/M	25
AGTGGGAAGCAAATCA-1-61	0.0414725377869326	whole blood	M/M	61
CAACCTCTCTACTTAC-1-56	0.113626274503139	whole blood	SEVERE	56
CATATTCGTAGCTCCG-1-32	0.418782425540601	whole blood	M/M	32
AGTCTTTAGGCCATAG-1-33	0.180801490291835	whole blood	SEVERE	33
GGTGTTAGTTAAGACA-1-42	0.16894167007501	whole blood	M/M	42
AGGGTGAGTTCCACAA-1-49	0.333624618036749	whole blood	M/M	49
TGCGCAGCAAGTAGTA-1-25	0.202512698206628	whole blood	M/M	25
TATTACCTCCGTCATC-1-53	0.0261240127671267	whole blood	M/M	53
GTACTCCAGATCCCAT-1-51	0.31363582518578	whole blood	M/M	51
AGCTCCTCACTGTCGG-1-33	0.164554409533516	whole blood	SEVERE	33
TATCAGGCACAGCCCA-1-25	0.0971282422590127	whole blood	M/M	25
TCTCTAATCTTAGAGC-1-2	0.0857754626510937	whole blood	SEVERE	2
GCTTGAAAGCTAAACA-1-26	0.109694146056089	whole blood	M/M	26
GATCGTAGTTGGACCC-1-17	0.0509294804716234	whole blood	SEVERE	17
CAACCAATCCACTGGG-1-41	0.0524149794117705	whole blood	M/M	41
AAACGGGTCTAACCGA-1-51	0.277550196904782	whole blood	M/M	51
GTAACTGAGACAGGCT-1-17	0.0692847129459672	whole blood	SEVERE	17
CTTGGCTGTTTGCATG-1-20	0.0206045257280894	whole blood	M/M	20
GCTGGGTCACATCCAA-1-26	0.138986440933132	whole blood	M/M	26
CCGTGGAGTGCAGTAG-1-14	0.142636550203665	whole blood	M/M	14
CTTAGGACAGGAATGC-1-49	0.330733533900355	whole blood	M/M	49
CCTCAGTCAAGTTAAG-1-19	0.225460635347372	whole blood	M/M	19
AAGCCGCCAAACGCGA-1-29	0.0060965492343699	whole blood	CONTROL	29
CGCTGGACATGAGCGA-1-56	0.079925976477887	whole blood	SEVERE	56
TGGGAAGGTTGGAGGT-1-42	-0.0061402874620081	whole blood	M/M	42
TTGGCAACACGAAAGC-1-59	0.0751293757738428	whole blood	CONTROL	59
AGGGAGTGTGTAATGA-1-14	0.141376859500054	whole blood	M/M	14
CACATAGGTCTAAACC-1-51	0.29326742797655	whole blood	M/M	51
CACAAACAGACAGAGA-1-14	0.124928427432522	whole blood	M/M	14
GATTCAGGTCGACTAT-1-50	0.0726696309240591	whole blood	M/M	50
AGGCCACGTCTAGCGC-1-20	0.157796936724486	whole blood	M/M	20
GAATGAAGTAACGACG-1-49	0.121855209477938	whole blood	M/M	49
TACGGTAAGTAGGCCA-1-56	0.083022813802246	whole blood	SEVERE	56
AGATTGCCACACATGT-1-25	0.062538092788714	whole blood	M/M	25
GACAGAGAGCTAAGAT-1-32	0.106630361903759	whole blood	M/M	32
GACGTTAAGATACACA-1-11	0.0782494661064364	whole blood	M/M	11
GTGCGGTTCGTAGGTT-1-56	0.0972889744396163	whole blood	SEVERE	56
ATCATCTAGGTTCCTA-1-17	0.068430593965353	whole blood	SEVERE	17
TTTGTCAAGTGTGAAT-1-58	0.0949058990772536	whole blood	M/M	58
GTACGTATCAAGCCTA-1-17	0.163812321061055	whole blood	SEVERE	17
CGACTTCAGCGTTCCG-1-42	0.154388598301863	whole blood	M/M	42
CGGACTGAGGCCCTTG-1-25	0.0011968858539179	whole blood	M/M	25
GCAGCCAGTCCAAGTT-1-57	-0.0159698685338547	whole blood	CONTROL	57
TTTGCGCCATGGTCAT-1-20	0.0867174067281889	whole blood	M/M	20
TAGGCATGTCGAACAG-1-25	0.125004042003369	whole blood	M/M	25
GTATCTTCATTGTGCA-1-32	0.0759133918875825	whole blood	M/M	32
GCTTCCACATACGCCG-1-17	0.0878894556623717	whole blood	SEVERE	17
CAGGTGCCAAGTTGTC-1-55	0.0733659153117173	whole blood	SEVERE	55
TTAACTCGTACATGTC-1-6	0.104906951247823	whole blood	SEVERE	6
GCCTCTAAGTTACGGG-1-32	0.20257062656655	whole blood	M/M	32
AATCCAGTCTGCGGCA-1-51	0.0580487979358228	whole blood	M/M	51
CAAGGCCAGTAAGTAC-1-31	0.2573621220669	whole blood	SEVERE	31
CCACCTAGTTCTGAAC-1-14	0.183196566677127	whole blood	M/M	14
CATCAGAAGTGCCATT-1-31	0.210958720251008	whole blood	SEVERE	31
CCTTTCTGTGTGTGCC-1-26	0.115232769121553	whole blood	M/M	26
CTGCGGATCAGCCTAA-1-35	0.14475762217875	whole blood	SEVERE	35
ACACTGAAGATAGCAT-1-62	0.116937710577079	whole blood	SEVERE	62
GTCGGGTCAAGGGTCA-1-32	0.36323582608668	whole blood	M/M	32
GGATTACGTATAAACG-1-25	0.0759133831558039	whole blood	M/M	25
TCATTACCACGGTAGA-1-25	0.0614915180610192	whole blood	M/M	25
TACTTACTCCTGCCAT-1-56	0.0985401624465503	whole blood	SEVERE	56
GTTCATTCACAAGACG-1-32	0.389841776771713	whole blood	M/M	32
GACTACAAGCTGCCCA-1-50	0.0178753403596453	whole blood	M/M	50
AGTTGGTGTGTGAAAT-1-26	0.0700693799926329	whole blood	M/M	26
TTTCCTCCAGACGCAA-1-59	0.052359988999146	whole blood	CONTROL	59
AAGACCTCAAACTGCT-1-56	0.162864227150186	whole blood	SEVERE	56
CTTCTCTAGTTTAGGA-1-26	0.176693772243604	whole blood	M/M	26
AGCCTAAGTGGACGAT-1-25	0.14766984233671	whole blood	M/M	25
TTTATGCGTACCCAAT-1-58	0.371425393310361	whole blood	M/M	58
CCCAGTTTCAACCATG-1-58	0.27822560833397	whole blood	M/M	58
TGTGGTAGTCCTCTTG-1-35	0.138799283920238	whole blood	SEVERE	35
GTGCAGCCAGCCTATA-1-33	0.182915609572439	whole blood	SEVERE	33
AGGGAGTCAAAGAATC-1-24	0.0796885821091677	whole blood	CONTROL	24
TGCCCTAGTAGGGTAC-1-2	0.146944812760486	whole blood	SEVERE	2
TGAAAGATCTTAGCCC-1-55	0.0805762563350977	whole blood	SEVERE	55
CCTATTACAGGGAGAG-1-58	0.155793667374004	whole blood	M/M	58
GTAACTGTCCTCGCAT-1-6	0.0578783539793081	whole blood	SEVERE	6
TAGTGGTCAGACGCCT-1-51	0.0868510613175175	whole blood	M/M	51
CGGGTCAGTATTACCG-1-17	0.0585720810251272	whole blood	SEVERE	17
GGGATGAAGGTGCAAC-1-31	0.174110727177975	whole blood	SEVERE	31
CACATAGTCAAACCGT-1-51	0.153678964435521	whole blood	M/M	51
CTCCTAGTCACCCGAG-1-58	0.180180762582382	whole blood	M/M	58
ACGCCGAGTAACGACG-1-2	0.0849299226401852	whole blood	SEVERE	2
CAGCTGGCAGGTGCCT-1-6	0.165789742606457	whole blood	SEVERE	6
CGGACACGTAGAGGAA-1-14	0.174819111045728	whole blood	M/M	14
ACTGTCCGTTTAGCTG-1-14	0.0801035640065064	whole blood	M/M	14
CGTTGGGAGGACCACA-1-48	0.0533752498729326	whole blood	M/M	48
AGCAGCCCAATGGACG-1-35	-0.0049256646535988	whole blood	SEVERE	35
ACGGGCTGTAGCGCTC-1-51	0.163015523642096	whole blood	M/M	51
GTCATTTCACCCAGTG-1-42	0.141168057816521	whole blood	M/M	42
TTCCCAGAGTGGGTTG-1-42	0.213328891233348	whole blood	M/M	42
TTGAACGTCATATCGG-1-58	0.225972389138402	whole blood	M/M	58
TACTCGCTCACCAGGC-1-42	0.187494050513373	whole blood	M/M	42
ACGAGGACACACAGAG-1-31	0.276049206575388	whole blood	SEVERE	31
TAGAGCTAGACTAAGT-1-14	0.124593462524415	whole blood	M/M	14
TTCTCAAGTCCAGTTA-1-2	0.23425571147251	whole blood	SEVERE	2
TATCTCACAGACGCAA-1-20	0.0815570666040915	whole blood	M/M	20
GACACGCCATCAGTCA-1-51	0.0907818192518767	whole blood	M/M	51
TCGTAGAGTCTCACCT-1-31	0.176976550288009	whole blood	SEVERE	31
CTCACACGTCGACTAT-1-26	0.185812473132602	whole blood	M/M	26
ATCTACTAGACTGGGT-1-19	0.331530091287909	whole blood	M/M	19
CTGATCCGTGCACCAC-1-25	0.0064385037454894	whole blood	M/M	25
CACCTTGAGTTACCCA-1-61	-0.0014564392231259	whole blood	M/M	61
CCATGTCTCACCTCGT-1-17	0.149435756593358	whole blood	SEVERE	17
GCTGCTTCAAAGTGCG-1-56	0.301161788052323	whole blood	SEVERE	56
GCAATCATCGCATGAT-1-31	0.0232138893330507	whole blood	SEVERE	31
GGCTCGATCGTTTAGG-1-58	0.158713969966808	whole blood	M/M	58
GCGCGATTCAGAGACG-1-25	0.127547677904924	whole blood	M/M	25
CTGTTTAAGTTTAGGA-1-51	0.164591727086317	whole blood	M/M	51
AGCATACAGCTGGAAC-1-25	0.067318379570968	whole blood	M/M	25
GCGCCAAGTGTGACGA-1-33	0.120074141174381	whole blood	SEVERE	33
GTACTTTTCTTAGAGC-1-58	0.121874307880709	whole blood	M/M	58
TGACTTTCACGCGAAA-1-50	0.0407867807873648	whole blood	M/M	50
CTTTGCGCAAGTACCT-1-51	0.0881387105466083	whole blood	M/M	51
TACCTTACACCACGTG-1-27	0.0955523429207945	whole blood	SEVERE	27
CACACAACAAGGCTCC-1-35	0.0963872198797917	whole blood	SEVERE	35
GTCCTCAGTCCTAGCG-1-28	0.0746411516787522	whole blood	CONTROL	28
GCTGCTTGTAATTGGA-1-25	0.114307194195404	whole blood	M/M	25
CCTTCGAGTGAGGGAG-1-2	0.238613767661006	whole blood	SEVERE	2
CATGACATCCACTCCA-1-31	0.134752897185327	whole blood	SEVERE	31
TGTTCCGAGATGTGGC-1-6	0.160018442050805	whole blood	SEVERE	6
TTGCCGTCAGTAAGAT-1-58	0.135914945547293	whole blood	M/M	58
ACTATCTTCCATGAAC-1-61	-0.0072425932930598	whole blood	M/M	61
CTCGAAATCCAGAAGG-1-31	0.354505878182632	whole blood	SEVERE	31
TCGCGAGAGGGTTCCC-1-31	0.0582913676390738	whole blood	SEVERE	31
AGAGCTTTCGTAGATC-1-51	0.142921100928161	whole blood	M/M	51
TCAACGAAGAGGTTGC-1-25	0.0624850343284664	whole blood	M/M	25
CTGAAGTCATGGGACA-1-17	0.142441275408532	whole blood	SEVERE	17
AGGTCCGTCTTGTACT-1-2	0.0557011958172418	whole blood	SEVERE	2
CCTTACGGTAGTAGTA-1-31	0.170289434964959	whole blood	SEVERE	31
CGAGAAGGTTAAAGTG-1-2	0.0604963781389701	whole blood	SEVERE	2
GACTGCGTCTAAGCCA-1-25	0.0456578702859511	whole blood	M/M	25
ATGTGTGCATATGCTG-1-32	0.152162721637583	whole blood	M/M	32
CTCGGAGCAGCATGAG-1-32	0.26724829040982	whole blood	M/M	32
TCAGGATAGCTCTCGG-1-17	0.217389924383465	whole blood	SEVERE	17
GTTTCTACAAGCCATT-1-25	-0.0132330257293459	whole blood	M/M	25
CAGATCATCTTATCTG-1-25	0.163796742231038	whole blood	M/M	25
AACGTTGCAAACCTAC-1-55	0.0399638914274314	whole blood	SEVERE	55
CTTCTCTGTCTTCAAG-1-26	0.189502176001803	whole blood	M/M	26
GACTGCGGTTCGTGAT-1-2	0.155054919780856	whole blood	SEVERE	2
ACACCCTAGTGGAGTC-1-40	0.0350784492174403	whole blood	SEVERE	40
AGAGCGACATCCGGGT-1-26	0.0218291419009967	whole blood	M/M	26
GCATGATGTCAAAGAT-1-20	0.0957830705650591	whole blood	M/M	20
AGCGTATAGTCTTGCA-1-56	0.233334507844796	whole blood	SEVERE	56
ATGAGGGCAGTAAGAT-1-17	0.167754834440241	whole blood	SEVERE	17
CTACGTCCACACGCTG-1-35	0.207476602400407	whole blood	SEVERE	35
CAGAGAGCAGATCGGA-1-59	0.0384868909606654	whole blood	CONTROL	59
GTGTTAGAGACCTTTG-1-26	0.155965826364619	whole blood	M/M	26
CGCTGGACACGCCAGT-1-26	0.0899442577220375	whole blood	M/M	26
ACTTGTTCATCGACGC-1-59	0.138445855986382	whole blood	CONTROL	59
GGACAGAGTAGGGTAC-1-6	0.063736336520717	whole blood	SEVERE	6
CGAGAAGCAATGGACG-1-26	0.19899993306423	whole blood	M/M	26
CAAGGCCAGTAAGTAC-1-2	0.249269311626399	whole blood	SEVERE	2
GCATGTACAATTGCTG-1-14	0.0903304342150791	whole blood	M/M	14
CGAGAAGCATATGCTG-1-49	0.166659688168837	whole blood	M/M	49
TTAACTCAGCCCTAAT-1-45	0.119845368174329	whole blood	CONTROL	45
CTTAACTAGCTGGAAC-1-53	0.0672067640460155	whole blood	M/M	53
TTTGCGCCACCAACCG-1-51	0.185211319684377	whole blood	M/M	51
TTAGGCAGTAAGGATT-1-20	0.099066421819959	whole blood	M/M	20
CATTATCCACACATGT-1-20	0.0825887605003233	whole blood	M/M	20
CATCCACTCATAACCG-1-42	0.045042075068231	whole blood	M/M	42
ACACCCTCAGTCACTA-1-35	0.136111821443563	whole blood	SEVERE	35
TGGACGCCAGCTCCGA-1-58	0.111055101940916	whole blood	M/M	58
GCTGGGTCATGCATGT-1-20	0.011090855831437	whole blood	M/M	20
CCACGGAGTATAATGG-1-48	0.105847902402556	whole blood	M/M	48
TGATTTCCAGATAATG-1-6	0.165915579086331	whole blood	SEVERE	6
CTGTGCTGTATAGGTA-1-20	0.117121059429213	whole blood	M/M	20
AGTGAGGGTCTAGTGT-1-53	0.0482465167976052	whole blood	M/M	53
CGAGCCACAACACCTA-1-31	0.150766265603579	whole blood	SEVERE	31
AACTTTCAGGGATGGG-1-51	0.202701934293513	whole blood	M/M	51
GATGAAAGTTCTGAAC-1-25	0.0691175441562479	whole blood	M/M	25
CCTCTGAAGCTGAACG-1-26	0.207196780678659	whole blood	M/M	26
TTGCGTCAGAGCAATT-1-51	0.165160599297547	whole blood	M/M	51
TTATGCTTCCTTTCTC-1-27	0.166080648908117	whole blood	SEVERE	27
CTTAACTGTCAGATAA-1-33	0.258456341923567	whole blood	SEVERE	33
TAGGCATGTCGAACAG-1-20	0.110331928628221	whole blood	M/M	20
GTAGGCCTCGAGAGCA-1-49	0.362525803098549	whole blood	M/M	49
TATCAGGTCTTATCTG-1-58	0.168916369759709	whole blood	M/M	58
TCGCGTTGTCATCCCT-1-6	0.217058670567818	whole blood	SEVERE	6
AGAGTGGAGGATCGCA-1-17	0.146589018484449	whole blood	SEVERE	17
CGTGTAAGTAAACACA-1-51	0.120063265818728	whole blood	M/M	51
CAAGATCCAGTATGCT-1-20	0.192993110299544	whole blood	M/M	20
GACGTTAAGGAGTACC-1-6	0.101485986888585	whole blood	SEVERE	6
GTGGGTCTCAAGATCC-1-56	0.11479927231727	whole blood	SEVERE	56
TCACAAGCACCAGATT-1-58	0.12152202572558	whole blood	M/M	58
ACGAGGATCGCAGGCT-1-14	0.20597795078581	whole blood	M/M	14
CGTCCATGTGACTACT-1-20	0.0452973347616688	whole blood	M/M	20
ACAGCCGTCACCCTCA-1-42	0.227787617735584	whole blood	M/M	42
CTCTACGAGTAGCCGA-1-28	0.0129776768286963	whole blood	CONTROL	28
CATGCCTCAGGACCCT-1-2	0.275467241961265	whole blood	SEVERE	2
CTCGGGACAATAAGCA-1-58	0.104579355576213	whole blood	M/M	58
TCAGGTATCAGTTAGC-1-14	0.255901414163201	whole blood	M/M	14
ACTTACTAGACTCGGA-1-56	0.0580208288202257	whole blood	SEVERE	56
GTGCTTCAGTAGGTGC-1-31	0.249094820934247	whole blood	SEVERE	31
GTGTTAGGTCTTCGTC-1-31	0.101423795061105	whole blood	SEVERE	31
GGGAGATGTCCCGACA-1-51	0.0940343705762151	whole blood	M/M	51
GCTCTGTAGGAGTTTA-1-6	0.110730426232322	whole blood	SEVERE	6
GACACGCTCGGAATCT-1-17	0.213815957318107	whole blood	SEVERE	17
TAAGCGTTCACCCGAG-1-51	0.132299817823408	whole blood	M/M	51
CTCGGGAGTATGAAAC-1-17	0.157041224299767	whole blood	SEVERE	17
ATCCACCCAGTAAGCG-1-20	0.0626025367683179	whole blood	M/M	20
AAGGCAGAGTCGATAA-1-51	0.163671200358077	whole blood	M/M	51
TATTACCGTAAGTTCC-1-6	0.119788720908553	whole blood	SEVERE	6
TGCGTGGTCCTGCTTG-1-31	0.205291171116317	whole blood	SEVERE	31
ACATCAGGTCCAGTTA-1-51	0.0222272769720058	whole blood	M/M	51
GACGTGCAGGCAGTCA-1-33	0.172468674045428	whole blood	SEVERE	33
AGAGTGGCATGTAGTC-1-33	0.15934263220559	whole blood	SEVERE	33
CCCATACAGTGTACGG-1-32	0.236604303702356	whole blood	M/M	32
TGGGAAGAGGTGCACA-1-34	0.137105079142669	whole blood	CONTROL	34
ATAGACCAGGGTTCCC-1-46	0.0437963775676229	whole blood	CONTROL	46
TCGGGACTCCCTCAGT-1-2	0.241371472984079	whole blood	SEVERE	2
CGTAGCGGTGTGCGTC-1-56	0.106177341217897	whole blood	SEVERE	56
GTATCTTGTTCAGTAC-1-2	0.112859663695674	whole blood	SEVERE	2
CACACTCCAATTCCTT-1-14	0.21391064070896	whole blood	M/M	14
GTATCTTAGGCTCATT-1-35	0.037202493084974	whole blood	SEVERE	35
TACCTTAAGCGATAGC-1-14	0.063666191345212	whole blood	M/M	14
TTTCCTCCATTATCTC-1-31	0.308225661324772	whole blood	SEVERE	31
GACGCGTGTCCAGTTA-1-25	0.136682040654941	whole blood	M/M	25
TGCGCAGGTCTAGCCG-1-2	0.213968457491664	whole blood	SEVERE	2
ACGGCCATCGAGCCCA-1-48	0.102939123637198	whole blood	M/M	48
AACTCCCAGAGCCCAA-1-51	0.12131983570294	whole blood	M/M	51
AGATTGCTCGTAGATC-1-59	0.0657873769510368	whole blood	CONTROL	59
CTCTAATGTACTTAGC-1-56	0.133917699155147	whole blood	SEVERE	56
GGACAGACAGACAAGC-1-55	0.102804637597864	whole blood	SEVERE	55
AGTGGGATCATATCGG-1-42	0.169897269493588	whole blood	M/M	42
AAGGAGCGTCAGAAGC-1-58	0.124364865603272	whole blood	M/M	58
CTCAGAACATGGGAAC-1-44	0.0762272381406756	whole blood	M/M	44
AGAGCTTCATGACGGA-1-41	0.0838644092538905	whole blood	M/M	41
ATCATCTAGTCTCAAC-1-6	0.330734692921232	whole blood	SEVERE	6
CCTAGCTGTCTCTCGT-1-6	0.133714177347925	whole blood	SEVERE	6
ACGGGTCGTTGGTGGA-1-14	0.188735201326477	whole blood	M/M	14
GCGCAACGTTAAGAAC-1-2	0.34855317679869	whole blood	SEVERE	2
ACGCCAGCACCGGAAA-1-31	0.221128809070171	whole blood	SEVERE	31
TACTTGTCATCAGTAC-1-28	0.126959150985161	whole blood	CONTROL	28
TCTATTGGTGACTCAT-1-25	0.080805852535828	whole blood	M/M	25
CATATGGCAGGGCATA-1-58	0.106080697548074	whole blood	M/M	58
CACACCTCAATGACCT-1-12	-0.0030053001177203	whole blood	M/M	12
GTCACGGAGGGAGTAA-1-17	0.167367724714044	whole blood	SEVERE	17
CATATTCGTTGAGGTG-1-56	0.128742084805007	whole blood	SEVERE	56
CATCGAAAGTTAACGA-1-42	0.140026673672217	whole blood	M/M	42
CTAGCCTTCCGTTGCT-1-42	0.122612707326027	whole blood	M/M	42
CATGACATCTTTACGT-1-25	0.0545770180366161	whole blood	M/M	25
TCGAGGCTCAGTCAGT-1-2	0.187549802738979	whole blood	SEVERE	2
ACGGGCTAGTTATCGC-1-2	0.229789032599028	whole blood	SEVERE	2
CTCGGAGTCCACGTTC-1-14	0.0757133992630415	whole blood	M/M	14
TGTGTTTAGTGTCTCA-1-26	0.099182009569083	whole blood	M/M	26
GACCAATGTGTCTGAT-1-21	0.0239465845698153	whole blood	CONTROL	21
ATTGGACTCTTGTCAT-1-35	0.0563372360291234	whole blood	SEVERE	35
CTAACTTAGCATGGCA-1-14	0.209173532999279	whole blood	M/M	14
CCTATTAGTCTAAAGA-1-19	0.260317697794763	whole blood	M/M	19
GTCAAGTAGGTGTGGT-1-25	0.146635897967798	whole blood	M/M	25
CCTTCCCGTAGCGATG-1-2	0.148681291550741	whole blood	SEVERE	2
CTGATCCGTGGCCCTA-1-25	0.072642083764258	whole blood	M/M	25
ACTGAGTAGATGGGTC-1-14	0.144933089861409	whole blood	M/M	14
CCTATTATCAACACCA-1-6	0.12440015140246	whole blood	SEVERE	6
TCCACACCATCCGGGT-1-26	0.133851486533024	whole blood	M/M	26
TGGTTCCGTAAGTGTA-1-56	0.110373880432471	whole blood	SEVERE	56
CTTCTCTAGGAGTCTG-1-2	0.141649692769687	whole blood	SEVERE	2
TCACAAGAGTTAACGA-1-26	0.1145135855499	whole blood	M/M	26
GGGCACTTCACGCGGT-1-55	0.181690894170281	whole blood	SEVERE	55
CGTCCATGTCTTGCGG-1-51	0.166593947227314	whole blood	M/M	51
TGCGCAGCAAGCCGCT-1-25	0.0531153251022178	whole blood	M/M	25
CACAGGCCAAGCTGGA-1-35	0.201396989369225	whole blood	SEVERE	35
CCAGCGAGTATGGTTC-1-49	0.0951408188116142	whole blood	M/M	49
GGGAGATGTTAAAGAC-1-14	0.177340077984102	whole blood	M/M	14
GGCTGGTAGTTAGGTA-1-20	0.0090512286970053	whole blood	M/M	20
TCGCGTTAGCTAGTGG-1-25	0.110817843994056	whole blood	M/M	25
GCGGGTTTCTAAGCCA-1-2	0.0584667262275176	whole blood	SEVERE	2
CACCTTGAGCCTTGAT-1-25	0.20881528570982	whole blood	M/M	25
CGTCAGGCAGTAACGG-1-42	0.120754465015312	whole blood	M/M	42
AGAGCGATCAGCCTAA-1-58	0.0669183850204916	whole blood	M/M	58
CGCCAAGAGATCGGGT-1-58	0.163258062874295	whole blood	M/M	58
CCGTACTAGACTAAGT-1-34	0.0662792513403428	whole blood	CONTROL	34
GTAACTGAGCCGTCGT-1-6	0.0569787249943708	whole blood	SEVERE	6
CCTACCATCCAAGCCG-1-6	0.0795095269972408	whole blood	SEVERE	6
AGAATAGTCGGCGGTT-1-6	0.259093204815372	whole blood	SEVERE	6
ACTGAACGTGACGCCT-1-56	0.130683091296409	whole blood	SEVERE	56
GACTAACCAAGCTGTT-1-6	0.140495271047664	whole blood	SEVERE	6
ACATACGAGTGACTCT-1-26	0.124360949844331	whole blood	M/M	26
CTCGTACTCCTAGTGA-1-33	0.213787259964605	whole blood	SEVERE	33
AAAGTAGAGGTTACCT-1-51	0.127377209568413	whole blood	M/M	51
TGCCAAAGTCGCATCG-1-26	0.0418009092628155	whole blood	M/M	26
GCTGCTTCAAACCCAT-1-53	-0.013896715289089	whole blood	M/M	53
GGACAGACAACTTGAC-1-25	0.0981394067088503	whole blood	M/M	25
AAAGTAGTCTTCAACT-1-26	0.220590852933322	whole blood	M/M	26
CTGCCTAGTAAGAGAG-1-51	0.148812589712523	whole blood	M/M	51
TTCGAAGTCTACGAGT-1-2	0.158273092433185	whole blood	SEVERE	2
CGTTCTGAGTCACGCC-1-2	0.13944234234148	whole blood	SEVERE	2
CTAACTTCATGCCTAA-1-56	-0.0019373566509134	whole blood	SEVERE	56
CACCTTGCACATCCAA-1-55	0.109921707995435	whole blood	SEVERE	55
GTAGGCCAGACAAAGG-1-56	0.0473715143416664	whole blood	SEVERE	56
CTAGCCTCATCCTTGC-1-55	0.0960088486601254	whole blood	SEVERE	55
ACACCAATCCGGGTGT-1-25	0.151735526390241	whole blood	M/M	25
CAGAGAGGTGACTCAT-1-58	0.0897554764201237	whole blood	M/M	58
GCCAAATAGGCCCTCA-1-53	0.0398463128996784	whole blood	M/M	53
GTAACGTAGCTAGTCT-1-32	0.0630894651909176	whole blood	M/M	32
CTGTTTAAGGACAGCT-1-14	0.198375912494415	whole blood	M/M	14
CATATTCAGCGATCCC-1-58	0.243731491648186	whole blood	M/M	58
GCATACATCCGAATGT-1-22	0.0444052299240776	whole blood	M/M	22
AAGCCGCAGTCCATAC-1-58	0.129910669986295	whole blood	M/M	58
GGGACCTGTCATGCCG-1-6	0.0984508475805439	whole blood	SEVERE	6
CGCTATCTCTATCGCC-1-58	0.143018646205037	whole blood	M/M	58
GATCTAGGTACAAGTA-1-28	0.0477319911863274	whole blood	CONTROL	28
GGACATTAGAGTGAGA-1-45	0.0775845542336426	whole blood	CONTROL	45
TTAGGACTCTATCCTA-1-58	0.0810734738872308	whole blood	M/M	58
AGCATACCAGCTATTG-1-9	0.0900681489644428	whole blood	CONTROL	9
GTCACAAGTAAACCTC-1-33	0.122684789009679	whole blood	SEVERE	33
GCTGCTTCACAGGAGT-1-58	0.102874472281851	whole blood	M/M	58
CGTGTCTTCAGCTGGC-1-31	0.18042067393892	whole blood	SEVERE	31
GTCGGGTGTTGAACTC-1-44	0.0260112704861706	whole blood	M/M	44
TCTCATAAGAGATGAG-1-59	0.116844701006187	whole blood	CONTROL	59
AGCGTATAGACAAAGG-1-20	0.126202611508871	whole blood	M/M	20
GGCGTGTCAAAGGAAG-1-26	0.223037264978808	whole blood	M/M	26
CGTAGCGCACACATGT-1-26	0.122376421966725	whole blood	M/M	26
TGGTTCCTCGCGCCAA-1-20	0.0803511535123967	whole blood	M/M	20
GGAGCAAAGGTCATCT-1-35	0.126395414115771	whole blood	SEVERE	35
AATCCAGCAGTACACT-1-6	0.304075093956591	whole blood	SEVERE	6
AAACGGGGTCCTAGCG-1-49	0.0600684336610433	whole blood	M/M	49
ACATACGCATGACATC-1-31	0.107402556198131	whole blood	SEVERE	31
AGGTCATGTACCGCTG-1-58	0.283368637985682	whole blood	M/M	58
GACAGAGGTGCGAAAC-1-33	0.0945645107737886	whole blood	SEVERE	33
CGCCAAGAGATCGGGT-1-26	0.167855423078814	whole blood	M/M	26
AACTCAGCAGTCACTA-1-42	0.145113729894835	whole blood	M/M	42
CTCCTAGGTGACGGTA-1-25	0.0528547177773848	whole blood	M/M	25
GGGACCTAGTGCAAGC-1-11	0.119487819407358	whole blood	M/M	11
CTACATTGTCGGCATC-1-31	0.341648126694794	whole blood	SEVERE	31
CGCTGGACAAGCTGAG-1-35	0.0127794587538358	whole blood	SEVERE	35
TGACGGCGTCAGCTAT-1-2	0.285962489408751	whole blood	SEVERE	2
CGCGGTACATTTGCTT-1-28	0.0180732323999089	whole blood	CONTROL	28
CACCTTGCAGATCTGT-1-53	0.0610239569219644	whole blood	M/M	53
GTAGGCCCAGACGCTC-1-6	0.312717637323528	whole blood	SEVERE	6
ATCACGAAGCTAGGCA-1-33	0.0145526404750816	whole blood	SEVERE	33
CCGGGATGTCTACCTC-1-31	0.252227415716441	whole blood	SEVERE	31
CCTTCCCGTTCCACAA-1-14	0.142203453818226	whole blood	M/M	14
ACGGGCTAGGCTCAGA-1-31	0.183511736424003	whole blood	SEVERE	31
GTCTTCGAGGCTAGGT-1-51	0.0879095019726074	whole blood	M/M	51
CCTTCCCCAGTAAGCG-1-49	0.241974388537102	whole blood	M/M	49
GCATACATCTCAACTT-1-55	0.0562960917037613	whole blood	SEVERE	55
CATATGGTCCTAGAAC-1-56	0.193225920211226	whole blood	SEVERE	56
CTAGAGTGTAATCGTC-1-26	0.107320940517199	whole blood	M/M	26
TGCACCTGTTCGCGAC-1-58	0.166099166575945	whole blood	M/M	58
ACGATGTGTTGCCTCT-1-51	0.210383939616322	whole blood	M/M	51
CTCTGGTAGGCCATAG-1-2	0.0381000187729592	whole blood	SEVERE	2
AACTCAGTCATCACCC-1-31	0.375441827573661	whole blood	SEVERE	31
ATTTCTGAGTTAAGTG-1-17	0.149330584321184	whole blood	SEVERE	17
AAACGGGAGATCCGAG-1-6	0.18965037500807	whole blood	SEVERE	6
CATCAGAAGAGGTTGC-1-57	0.144333296641207	whole blood	CONTROL	57
CGTTCTGCATGCGCAC-1-25	0.0739984290257316	whole blood	M/M	25
CGTGTCTTCTTGTACT-1-25	0.0814767070258607	whole blood	M/M	25
GCTGCAGCATCCAACA-1-20	0.0029981737220172	whole blood	M/M	20
CATTATCCATCACGAT-1-35	-0.0212490050324059	whole blood	SEVERE	35
TCAGGATTCAGTACGT-1-28	0.0502363913528046	whole blood	CONTROL	28
CTGCCTAAGTACCGGA-1-6	0.0700281833011731	whole blood	SEVERE	6
ACACCAAGTGCATCTA-1-62	0.0905427827709054	whole blood	SEVERE	62
TCATTTGTCCGAAGAG-1-9	0.101481118758385	whole blood	CONTROL	9
CGTGTCTTCAGCCTAA-1-58	0.0969190699112226	whole blood	M/M	58
AGCTCCTCAAATCCGT-1-17	0.197363384742087	whole blood	SEVERE	17
TATCTCATCCAGTATG-1-31	0.145034062920827	whole blood	SEVERE	31
AACCGCGAGCCACGCT-1-17	0.120211329566178	whole blood	SEVERE	17
CACCACTAGAAACGCC-1-55	0.109701081375903	whole blood	SEVERE	55
AGTTGGTAGTGATCGG-1-33	0.129248442920903	whole blood	SEVERE	33
AACCATGAGGAATGGA-1-49	0.0515036902498332	whole blood	M/M	49
CTGGTCTAGCATCATC-1-51	0.0886084619991958	whole blood	M/M	51
GCTCTGTGTAACGACG-1-20	0.16979343126865	whole blood	M/M	20
ATGCGATCAAGTTGTC-1-49	0.101651893064469	whole blood	M/M	49
AGCGGTCCAGGTCGTC-1-8	0.0473388430944046	whole blood	CONTROL	8
TCACGAATCCTCATTA-1-26	0.0324511501218721	whole blood	M/M	26
TTTACTGCACCAGTTA-1-33	0.14382020165296	whole blood	SEVERE	33
TCGCGTTCAACAACCT-1-17	0.0118476584075128	whole blood	SEVERE	17
GCGCAACTCCTTGCCA-1-26	0.0601373582547347	whole blood	M/M	26
GAAACTCCAAGGTTCT-1-25	0.13249737324312	whole blood	M/M	25
GACTAACTCACGACTA-1-59	0.0414110359041971	whole blood	CONTROL	59
ACTTACTAGTTAGGTA-1-9	0.0235900788411035	whole blood	CONTROL	9
TATCAGGGTCTTCTCG-1-14	0.139780033948923	whole blood	M/M	14
CTTCTCTCAACGCACC-1-55	0.0061646088262666	whole blood	SEVERE	55
TGCACCTCAGATAATG-1-31	0.23534634733141	whole blood	SEVERE	31
GCTGCTTGTTTACTCT-1-26	0.166188929964227	whole blood	M/M	26
CGACTTCCACGGACAA-1-42	0.0197342201367039	whole blood	M/M	42
GACAGAGGTTATCCGA-1-6	0.309969392517145	whole blood	SEVERE	6
AACTGGTAGAATTCCC-1-35	0.24558701829319	whole blood	SEVERE	35
TGGCCAGTCCCTCAGT-1-12	0.0679322796440575	whole blood	M/M	12
CCGGGATTCTCGGACG-1-58	0.165721309998354	whole blood	M/M	58
ACGCCGAAGCGTTTAC-1-26	0.109313811571299	whole blood	M/M	26
TGACTAGCAAACCTAC-1-55	0.120091598869654	whole blood	SEVERE	55
TGCCAAATCGAGCCCA-1-26	0.158354635286738	whole blood	M/M	26
AGGGTGACACCTCGTT-1-51	0.375366598428317	whole blood	M/M	51
GTACTCCAGTGTCCAT-1-56	0.209225297256158	whole blood	SEVERE	56
AGTGGGAGTCGCGGTT-1-31	0.219231989051382	whole blood	SEVERE	31
ACCAGTAGTTGTCGCG-1-14	0.012561731312858	whole blood	M/M	14
ATCCGAAAGCCACTAT-1-31	0.142669187330469	whole blood	SEVERE	31
TGAGCATAGACCCACC-1-26	0.249253687914694	whole blood	M/M	26
CACCACTTCCGTACAA-1-50	0.0002913767144921	whole blood	M/M	50
CGTAGGCTCTGTCCGT-1-31	0.254473403702252	whole blood	SEVERE	31
CATCGAATCCAGATCA-1-14	0.139475568723832	whole blood	M/M	14
AAATGCCAGTCTCCTC-1-51	0.112646110951522	whole blood	M/M	51
AGGTCATGTGGCGAAT-1-56	0.04592676971927	whole blood	SEVERE	56
CCATGTCTCTCGATGA-1-26	0.0850778883403271	whole blood	M/M	26
ACTTTCAGTTCGTGAT-1-56	0.0894778188805459	whole blood	SEVERE	56
CATATGGAGCGCTTAT-1-42	-0.0184982247198686	whole blood	M/M	42
CACACCTCAATCTACG-1-25	0.0188304932497242	whole blood	M/M	25
GGAACTTCATCTCGCT-1-56	0.0243376369560312	whole blood	SEVERE	56
CATTCGCTCTTGTTTG-1-2	0.157487493383477	whole blood	SEVERE	2
AGTTGGTCAGGCTCAC-1-28	0.0617393993719585	whole blood	CONTROL	28
CGGAGTCAGCGGATCA-1-2	0.235425781624479	whole blood	SEVERE	2
AGGCCACTCGTGACAT-1-32	0.106533171607456	whole blood	M/M	32
GAGCAGAAGTCCTCCT-1-2	0.247871609620165	whole blood	SEVERE	2
TAAGAGATCCAAGTAC-1-8	0.0566310857786501	whole blood	CONTROL	8
TACTTACAGACGACGT-1-20	0.0890040468623638	whole blood	M/M	20
TCGTACCGTGGTACAG-1-51	0.0810609658882732	whole blood	M/M	51
CTACACCAGGTGCAAC-1-35	0.063345382988345	whole blood	SEVERE	35
CCGTACTTCCAAACAC-1-25	0.113066590063649	whole blood	M/M	25
GGCTCGAAGCGCTTAT-1-35	0.184551432678841	whole blood	SEVERE	35
AGGGATGGTTAAGGGC-1-19	0.161962079727793	whole blood	M/M	19
GCACATATCCAGGGCT-1-20	0.180022608062135	whole blood	M/M	20
CCATGTCGTACTTGAC-1-33	0.0132397451291897	whole blood	SEVERE	33
AACTCTTTCTACCTGC-1-31	0.206371126517787	whole blood	SEVERE	31
AAACCTGAGACCGGAT-1-28	0.0205611588555691	whole blood	CONTROL	28
CCTCTGAGTGTGGTTT-1-33	0.0299803463833437	whole blood	SEVERE	33
CTGTTTAAGTAATCCC-1-50	0.132642519944306	whole blood	M/M	50
ACGTCAATCTGTCAAG-1-2	0.202609956705562	whole blood	SEVERE	2
AACGTTGCAATTGCTG-1-50	0.0799902091956912	whole blood	M/M	50
TACACGACAGGAATGC-1-55	0.0488023226749961	whole blood	SEVERE	55
GATCTAGCAGAAGCAC-1-53	0.0621946832460785	whole blood	M/M	53
TAAGCGTCAATCGAAA-1-53	0.107133906176779	whole blood	M/M	53
CCTAAAGTCGCTTAGA-1-14	0.200222594740692	whole blood	M/M	14
GGCAATTAGCTACCGC-1-45	0.0459686483832752	whole blood	CONTROL	45
CGGGTCACAATAAGCA-1-17	0.0639120232726008	whole blood	SEVERE	17
CCGGTAGGTGCGATAG-1-56	0.0715525548994975	whole blood	SEVERE	56
CACCTTGGTGCGGTAA-1-42	0.0333221404624045	whole blood	M/M	42
ACTTGTTAGCGCTCCA-1-2	0.192448180726109	whole blood	SEVERE	2
GAAGCAGGTGACGGTA-1-56	0.100553809816801	whole blood	SEVERE	56
CTTACCGTCGCCAAAT-1-6	0.0836533720185012	whole blood	SEVERE	6
CTTGGCTGTACCGCTG-1-25	0.161124729023385	whole blood	M/M	25
TACAGTGAGACCCACC-1-20	0.100863208113539	whole blood	M/M	20
CGACCTTAGATACACA-1-48	0.0909457496409997	whole blood	M/M	48
CTTAGGAAGAAGAAGC-1-33	0.181480913294627	whole blood	SEVERE	33
TGACAACCAGACTCGC-1-20	0.113512910806033	whole blood	M/M	20
CACACTCGTTAAAGTG-1-42	0.151297387167262	whole blood	M/M	42
CTCGAAATCCAATGGT-1-20	0.0090041338101837	whole blood	M/M	20
TTCGGTCAGAAGGTGA-1-58	0.14143823018642	whole blood	M/M	58
CCAATCCTCCCGACTT-1-25	0.0924896488187136	whole blood	M/M	25
GTTCGGGGTCAGAATA-1-51	0.0892593130754436	whole blood	M/M	51
CACACAATCCATGCTC-1-14	0.108079720979276	whole blood	M/M	14
ACACTGATCCTGTAGA-1-56	0.249279456918068	whole blood	SEVERE	56
TTTGCGCCATGTCCTC-1-11	0.101264211574546	whole blood	M/M	11
TAGTTGGCACAGACTT-1-59	0.0634913451786429	whole blood	CONTROL	59
CGTTAGAAGAGCTGGT-1-31	0.134187861166024	whole blood	SEVERE	31
CTCCTAGGTAACGTTC-1-26	0.149197543369112	whole blood	M/M	26
GCTCCTAAGGAGTTTA-1-20	0.060551406896866	whole blood	M/M	20
GCTGCGAGTGGTACAG-1-2	0.083143706899853	whole blood	SEVERE	2
AGGGAGTGTGACGCCT-1-14	0.196812029664445	whole blood	M/M	14
AGCTCCTGTGGAAAGA-1-29	0.0042765237863952	whole blood	CONTROL	29
CATCCACGTGATGATA-1-20	0.0909906398106898	whole blood	M/M	20
CAAGATCAGACACTAA-1-19	0.105003938074243	whole blood	M/M	19
ACCCACTTCCGTTGCT-1-33	0.126264661589409	whole blood	SEVERE	33
ATCTACTTCCGTACAA-1-33	0.316972510408103	whole blood	SEVERE	33
CCGTTCACAAGCTGAG-1-31	0.178534374273458	whole blood	SEVERE	31
TGCACCTGTTCCTCCA-1-56	0.140909737570128	whole blood	SEVERE	56
TGGCCAGTCGAATGCT-1-51	0.114821553453888	whole blood	M/M	51
ACTGAACGTGTCAATC-1-56	0.202507351092496	whole blood	SEVERE	56
TTCTCCTGTTCCACAA-1-27	0.109091506050667	whole blood	SEVERE	27
TATTACCCATAGACTC-1-42	0.165021480211911	whole blood	M/M	42
TGAGCCGCATCCCACT-1-31	0.218171775675321	whole blood	SEVERE	31
CCTTTCTGTAGCGCAA-1-56	0.154113835567753	whole blood	SEVERE	56
CATATTCAGAGTGACC-1-42	0.105856910878776	whole blood	M/M	42
AGTGGGAGTGTTGGGA-1-31	0.0856096034981094	whole blood	SEVERE	31
CTCTGGTAGACTGGGT-1-31	0.170399439215716	whole blood	SEVERE	31
ATGGGAGCAATGGACG-1-14	0.223356320321705	whole blood	M/M	14
CCTAGCTAGCCAGAAC-1-11	0.208430892360467	whole blood	M/M	11
GCACTCTAGTTGAGTA-1-25	0.1535675851332	whole blood	M/M	25
CACACTCGTCGAGATG-1-56	0.110842970160681	whole blood	SEVERE	56
CACAGGCAGCAATCTC-1-14	0.208444884251301	whole blood	M/M	14
TGGCGCAAGTCTCCTC-1-42	0.0459700714344908	whole blood	M/M	42
ACGGGCTCAAGTAGTA-1-26	0.219984135580108	whole blood	M/M	26
GGCTGGTAGCGAAGGG-1-32	0.236973320752509	whole blood	M/M	32
GGATTACAGTGGACGT-1-51	0.138321252439243	whole blood	M/M	51
AGCTCTCAGAGGTAGA-1-51	0.240978344057528	whole blood	M/M	51
GGCGACTCACGCTTTC-1-35	0.0871528193838065	whole blood	SEVERE	35
GTGCGGTAGACGCAAC-1-33	0.170436128031965	whole blood	SEVERE	33
CAAGAAACACTTCGAA-1-14	0.185114268226755	whole blood	M/M	14
GTATCTTGTCCTAGCG-1-20	0.0834174518816786	whole blood	M/M	20
TCCACACGTCGCATCG-1-8	0.0646151404478186	whole blood	CONTROL	8
TGACTTTCATGGATGG-1-58	0.156997475022643	whole blood	M/M	58
CACCTTGCACAACGCC-1-35	0.205556331566988	whole blood	SEVERE	35
TTCCCAGCAGACAAGC-1-55	0.0515364001983255	whole blood	SEVERE	55
AAACGGGCACATGACT-1-27	0.263009147047853	whole blood	SEVERE	27
CAGCTGGAGCAACGGT-1-33	0.178013916628265	whole blood	SEVERE	33
CTTAACTGTCCAAGTT-1-50	0.0447388484814411	whole blood	M/M	50
GCTGGGTAGTTAACGA-1-6	0.214007174932538	whole blood	SEVERE	6
CTGTTTACAAAGTGCG-1-26	0.0503668113442113	whole blood	M/M	26
GTCCTCACATTCACTT-1-35	0.0065518451687151	whole blood	SEVERE	35
CTTAACTGTGTTGGGA-1-2	0.140019361102073	whole blood	SEVERE	2
GTCCTCACAGAGTGTG-1-26	0.062287390727855	whole blood	M/M	26
CCACCTAAGTCGATAA-1-32	0.320505525814084	whole blood	M/M	32
CTGCGGATCACTGGGC-1-35	0.0297115058824623	whole blood	SEVERE	35
TATGCCCAGTGTCTCA-1-56	0.235927681681222	whole blood	SEVERE	56
AGTGGGAGTGAGTGAC-1-25	0.0238137532909861	whole blood	M/M	25
TTCTACAAGGGTCTCC-1-51	0.152062638671072	whole blood	M/M	51
AATCCAGGTCCTCCAT-1-33	0.246026200867617	whole blood	SEVERE	33
CGTGTCTGTGTGTGCC-1-17	0.102865468999144	whole blood	SEVERE	17
ACGAGGACACTGAAGG-1-14	0.191473593592416	whole blood	M/M	14
GGTGCGTTCTCGCTTG-1-57	0.0366657110205817	whole blood	CONTROL	57
TACGGTAAGTACACCT-1-33	0.103722027180722	whole blood	SEVERE	33
CAACTAGAGACTTGAA-1-58	0.130288151299149	whole blood	M/M	58
GAACCTAGTCACACGC-1-17	0.0687499956140832	whole blood	SEVERE	17
TACGGGCCAAGGTGTG-1-20	0.083812073001955	whole blood	M/M	20
CAGCCGATCGGAATCT-1-20	0.0402664569107709	whole blood	M/M	20
GCAATCAGTATATGAG-1-56	0.19084875902105	whole blood	SEVERE	56
GTCGGGTAGCTTCGCG-1-25	0.044239928215517	whole blood	M/M	25
TGACGGCTCTCTGTCG-1-56	0.202640574604319	whole blood	SEVERE	56
AGCTTGACATATACGC-1-65	0.119906683180053	whole blood	M/M	65
TGCGTGGTCGCAAGCC-1-31	0.339654598897637	whole blood	SEVERE	31
CATCAAGTCTTTACAC-1-26	0.137943179456367	whole blood	M/M	26
CATCAAGCAGAGCCAA-1-33	0.0865110213887232	whole blood	SEVERE	33
CCTACACCATCGGGTC-1-25	0.126490954998725	whole blood	M/M	25
TCAGGATAGCACAGGT-1-42	0.0927805183002412	whole blood	M/M	42
TCAGCAAAGCTAGTGG-1-58	0.109465204411898	whole blood	M/M	58
GTGCAGCGTCCATCCT-1-42	0.0415030973324538	whole blood	M/M	42
CTTAGGATCACGCGGT-1-2	0.110635135668554	whole blood	SEVERE	2
TCATTTGTCAAACCAC-1-59	0.136720808848853	whole blood	CONTROL	59
AGTAGTCCATCGACGC-1-20	0.171998494779242	whole blood	M/M	20
GCATGATTCATGTCCC-1-25	0.122999915631345	whole blood	M/M	25
AGATTGCCAGTCTTCC-1-2	0.160097531525362	whole blood	SEVERE	2
GCATGCGAGGCTAGAC-1-20	0.140792962794809	whole blood	M/M	20
ACACCGGTCAACGGGA-1-31	0.361150611243896	whole blood	SEVERE	31
TTTGTCAGTAGAAGGA-1-31	0.0613347844725041	whole blood	SEVERE	31
TCGTACCTCCAGAAGG-1-20	0.0573875239700113	whole blood	M/M	20
TTCGAAGCACAACGTT-1-6	0.0849835367427158	whole blood	SEVERE	6
CGTGTCTTCATAAAGG-1-14	-0.0140652866856361	whole blood	M/M	14
GCAAACTGTAGCCTAT-1-20	-0.0249397505016425	whole blood	M/M	20
TAAGCGTCACCGCTAG-1-35	0.0999118858117751	whole blood	SEVERE	35
TCATTACTCTTGCATT-1-25	0.0772772957498228	whole blood	M/M	25
GTAACGTCATTGGTAC-1-2	0.231301917127521	whole blood	SEVERE	2
ACATCAGAGTGTCCCG-1-33	0.0556311948235994	whole blood	SEVERE	33
GACGGCTCAACACCTA-1-14	0.0073560886240551	whole blood	M/M	14
AGTTGGTCAATGTTGC-1-2	0.208208379381211	whole blood	SEVERE	2
TTATGCTTCAGCTCGG-1-31	0.151327920903738	whole blood	SEVERE	31
GTATTCTGTCTCATCC-1-59	0.113755940890391	whole blood	CONTROL	59
GACCTGGAGCTGAAAT-1-19	0.221072760977915	whole blood	M/M	19
TGCGTGGCACCCATTC-1-28	0.151604086536475	whole blood	CONTROL	28
CTGATCCAGGGTTTCT-1-58	0.147613367173555	whole blood	M/M	58
GCTGCGAGTCGGCATC-1-32	0.0923697846878656	whole blood	M/M	32
CACCAGGTCAGCAACT-1-51	0.0297052883531977	whole blood	M/M	51
GTTTCTAAGATGCCAG-1-28	0.120689671729093	whole blood	CONTROL	28
GAAGCAGTCGCATGGC-1-31	0.0966671305652597	whole blood	SEVERE	31
CATCAAGGTACTTCTT-1-20	0.0752380145623616	whole blood	M/M	20
GGTATTGGTTTGTTTC-1-56	0.152230183099161	whole blood	SEVERE	56
ACTGCTCGTCCGTTAA-1-56	0.150771282216032	whole blood	SEVERE	56
GAGGTGAGTCATATCG-1-56	0.142919973628548	whole blood	SEVERE	56
ACGATACGTGTCGCTG-1-42	0.0252381161140104	whole blood	M/M	42
AAAGTAGCAAGGGTCA-1-14	0.176913389018988	whole blood	M/M	14
TTTGCGCGTATGGTTC-1-20	0.11471131271643	whole blood	M/M	20
CTAGCCTGTTGGTTTG-1-26	0.0870777940102979	whole blood	M/M	26
AGCTCTCAGTCTTGCA-1-26	0.127403497450615	whole blood	M/M	26
TGCTGCTAGTGTACTC-1-14	0.126972031045753	whole blood	M/M	14
AACTCCCTCCACGAAT-1-42	0.150928250352624	whole blood	M/M	42
GCAGTTAAGATGCGAC-1-55	0.0697637739633324	whole blood	SEVERE	55
GTATCTTAGTATCGAA-1-58	0.250414620007722	whole blood	M/M	58
ACGAGGATCCATGAGT-1-20	0.0183244203043516	whole blood	M/M	20
CAGATCACAAGGTTTC-1-55	0.173747130424801	whole blood	SEVERE	55
ACGAGGAAGCTAACAA-1-28	0.0339647940396132	whole blood	CONTROL	28
CAGTAACCAAACCTAC-1-7	-0.0037159971345565	whole blood	CONTROL	7
CTGTGCTTCCGTAGGC-1-51	0.141790263438643	whole blood	M/M	51
TACACGAAGGTCATCT-1-31	0.312582869971988	whole blood	SEVERE	31
TACGGATAGACCACGA-1-12	0.069523952404137	whole blood	M/M	12
TTCTTAGAGGCATGGT-1-33	0.27820961234992	whole blood	SEVERE	33
ACCTTTAGTACCGAGA-1-51	0.205941237235847	whole blood	M/M	51
CGAATGTAGATATGCA-1-27	0.177665437937975	whole blood	SEVERE	27
CTGCCTACATGTCGAT-1-2	0.181999680122204	whole blood	SEVERE	2
ATCGAGTAGCTACCTA-1-33	0.151528108836086	whole blood	SEVERE	33
AACTCTTGTGTGACGA-1-58	0.188820774879032	whole blood	M/M	58
TTGACTTCACATCCAA-1-61	0.0689452482106088	whole blood	M/M	61
CATGGCGGTACTTCTT-1-14	0.133225727931115	whole blood	M/M	14
TATGCCCGTGCACCAC-1-2	0.195896000928453	whole blood	SEVERE	2
ACGATACAGAGACGAA-1-11	0.160534070919852	whole blood	M/M	11
TCTATTGCACGCATCG-1-2	0.168543140465286	whole blood	SEVERE	2
CTAGCCTAGCAGCGTA-1-6	0.0225284350310189	whole blood	SEVERE	6
TCGGGACTCGTAGATC-1-25	0.016740636449112	whole blood	M/M	25
CCAATCCTCAGTACGT-1-35	0.242298927245463	whole blood	SEVERE	35
AACACGTAGAGCAATT-1-31	0.260645782787551	whole blood	SEVERE	31
CAGCTAAGTAAACGCG-1-20	0.157775808630405	whole blood	M/M	20
CACCTTGCAATGGTCT-1-20	0.059506439267655	whole blood	M/M	20
GAATAAGTCTTGTTTG-1-58	0.113286652788492	whole blood	M/M	58
GCTTCCAGTCTAGCCG-1-48	0.0660417550003182	whole blood	M/M	48
CCGGTAGTCATCGCTC-1-20	0.0390229258980142	whole blood	M/M	20
ATCACGACAATAGCAA-1-7	0.0348763058362793	whole blood	CONTROL	7
CATGGCGAGTGCGATG-1-25	0.082064362209888	whole blood	M/M	25
CTCGGAGTCGGAGGTA-1-25	0.0405184007792409	whole blood	M/M	25
CGATGGCGTCTTGATG-1-51	0.189698809496883	whole blood	M/M	51
GACGTGCAGAGCCCAA-1-58	0.158912621364563	whole blood	M/M	58
CCTTCCCGTTGGACCC-1-14	0.172210758820104	whole blood	M/M	14
GTCATTTAGTTCGATC-1-25	0.0283691305744911	whole blood	M/M	25
CACATTTCAATGGTCT-1-26	0.113950444181565	whole blood	M/M	26
ATTGGTGGTAACGCGA-1-31	0.213162327425826	whole blood	SEVERE	31
CTCTGGTAGGTGCACA-1-59	-0.0039085909301161	whole blood	CONTROL	59
AACTCAGCATCTCCCA-1-28	-0.0058836327875554	whole blood	CONTROL	28
ACACCAACAAAGAATC-1-20	0.0969418743677629	whole blood	M/M	20
TTTGGTTAGGCGACAT-1-25	0.132271059798778	whole blood	M/M	25
CAACCTCCAGTTAACC-1-19	0.16638910582702	whole blood	M/M	19
CATATGGCAAGTCATC-1-21	0.0474368686388165	whole blood	CONTROL	21
CTTGGCTTCCGGCACA-1-33	-9.7297022699526e-05	whole blood	SEVERE	33
AAAGCAATCAGTTTGG-1-26	0.193856918261478	whole blood	M/M	26
AGCCTAACAAACGCGA-1-53	0.0513543303375241	whole blood	M/M	53
CAGCTGGAGTCCCACG-1-6	0.195893703409395	whole blood	SEVERE	6
CTCGGGACATCCGTGG-1-28	0.0126367521669508	whole blood	CONTROL	28
CGGAGTCTCACGAAGG-1-26	0.310523613023346	whole blood	M/M	26
CTCTGGTTCATGCTCC-1-57	0.0329396027451825	whole blood	CONTROL	57
AAGGAGCAGAGGGATA-1-8	0.0705497797200167	whole blood	CONTROL	8
ATAAGAGCAATAGAGT-1-48	0.0473925810515812	whole blood	M/M	48
ACTTGTTAGGGCTCTC-1-17	0.160596861223629	whole blood	SEVERE	17
GATCGATGTAGGGACT-1-32	0.337180700009241	whole blood	M/M	32
CACCACTAGACTTGAA-1-45	0.0112439903670691	whole blood	CONTROL	45
CCATGTCTCTTAACCT-1-51	0.209922159920745	whole blood	M/M	51
ATAACGCCAGCCAATT-1-25	0.22162760640233	whole blood	M/M	25
GGGAATGGTATTACCG-1-19	0.159158266854943	whole blood	M/M	19
GCCAAATTCCTTTACA-1-17	0.0801557501107445	whole blood	SEVERE	17
CTGAAGTTCCATGAGT-1-42	0.107311327769804	whole blood	M/M	42
TCTCATAGTGCCTGGT-1-53	0.0298114880258507	whole blood	M/M	53
TACTCATCAATCACAC-1-31	0.22220579883093	whole blood	SEVERE	31
TCACAAGAGCCCAGCT-1-35	0.150953596793359	whole blood	SEVERE	35
ACACCCTTCTGCTGCT-1-31	0.134892981499937	whole blood	SEVERE	31
TCAGCTCCACGTCAGC-1-20	0.0041546272904575	whole blood	M/M	20
CCTTCCCTCTAGAGTC-1-20	0.0465811940742405	whole blood	M/M	20
AGTGGGATCGCACTCT-1-6	0.0248911376866456	whole blood	SEVERE	6
ATCTACTAGTGAACAT-1-25	0.0371993622621358	whole blood	M/M	25
CCTAGCTAGCATGGCA-1-56	0.066215459865786	whole blood	SEVERE	56
CCTTCCCCAGCCTTTC-1-24	-0.022558534626291	whole blood	CONTROL	24
CGTGTAAAGTGAATTG-1-2	0.171913900131775	whole blood	SEVERE	2
ATCTGCCGTCACCCAG-1-3	-0.0351903980249547	whole blood	SEVERE	3
TAGCCGGGTGCGAAAC-1-2	0.235448964461411	whole blood	SEVERE	2
TGGTTCCCAAAGCAAT-1-53	0.0265901390067101	whole blood	M/M	53
GTACGTATCCACGTGG-1-6	0.175737960899709	whole blood	SEVERE	6
TCGGGACTCGGCGCTA-1-56	0.0813138595827628	whole blood	SEVERE	56
CTTAACTGTAAATGTG-1-14	0.176173289864271	whole blood	M/M	14
AGAGTGGGTCCGAACC-1-42	0.0922737010762658	whole blood	M/M	42
TGCTACCCACGGTAAG-1-17	0.0620567185621177	whole blood	SEVERE	17
AGGGTGAGTAAATGTG-1-31	-0.0126396069872918	whole blood	SEVERE	31
ACAGCTAAGTGGGCTA-1-42	0.0727462040618579	whole blood	M/M	42
ATAACGCCATTACGAC-1-56	0.0676438360085587	whole blood	SEVERE	56
GTCCTCATCTGACCTC-1-57	0.0808022745639137	whole blood	CONTROL	57
GGAACTTAGTGTGGCA-1-11	0.168400785124512	whole blood	M/M	11
CACATAGCAGGGCATA-1-7	-0.0109403759132506	whole blood	CONTROL	7
GACGGCTCACAACGCC-1-7	0.0662272473381571	whole blood	CONTROL	7
CTCGAAACAATTGCTG-1-25	0.065706067617514	whole blood	M/M	25
ACTGTCCCACACGCTG-1-17	0.0569417501597105	whole blood	SEVERE	17
CTCGAAATCCGCAAGC-1-35	0.119960170695477	whole blood	SEVERE	35
TCACGAAGTAACGACG-1-58	0.136644583295654	whole blood	M/M	58
GGATTACGTTGATTGC-1-31	0.202195554677845	whole blood	SEVERE	31
AGGCCACCACATCCGG-1-48	0.0850066943130959	whole blood	M/M	48
ATAAGAGGTGACGGTA-1-17	0.140325841963494	whole blood	SEVERE	17
CACAGTATCGTACCGG-1-51	0.156453839540689	whole blood	M/M	51
CACATAGTCACTTCAT-1-25	0.105045559537642	whole blood	M/M	25
CGGAGTCCACTAAGTC-1-56	0.210557151362056	whole blood	SEVERE	56
GGGTTGCCATTCGACA-1-6	0.214864065256463	whole blood	SEVERE	6
TAGAGCTTCAGATAAG-1-49	0.34723698633139	whole blood	M/M	49
AACTCCCTCAGCCTAA-1-59	0.0826033997280051	whole blood	CONTROL	59
GGCGTGTAGTCGTTTG-1-49	0.236683413132156	whole blood	M/M	49
GTTACAGGTTGGTTTG-1-41	0.0270065471359011	whole blood	M/M	41
GTTCATTTCAATAAGG-1-8	0.132319693864542	whole blood	CONTROL	8
ACTATCTTCTCGCATC-1-51	0.212420944128503	whole blood	M/M	51
GTGGGTCTCCTTTCTC-1-32	0.0896307272298479	whole blood	M/M	32
TCGCGTTGTGAACCTT-1-20	0.0997668579961465	whole blood	M/M	20
CTTAGGATCAGGATCT-1-32	0.276759252885434	whole blood	M/M	32
CCACCTAAGGGAACGG-1-26	0.340300753982642	whole blood	M/M	26
ACTTACTGTTCGTCTC-1-2	0.089911930821086	whole blood	SEVERE	2
TCAACGACATCTCGCT-1-32	0.327834441644129	whole blood	M/M	32
TACGGGCTCTTTCCTC-1-51	0.102706881097921	whole blood	M/M	51
GCAAACTGTTAAAGTG-1-58	0.0723499820406299	whole blood	M/M	58
GCTGGGTAGTTGCAGG-1-51	0.0743524720543661	whole blood	M/M	51
ACACCGGGTACGAAAT-1-29	0.0208271553670213	whole blood	CONTROL	29
TTTATGCGTAGCAAAT-1-28	-0.0018548085151132	whole blood	CONTROL	28
CTTAACTCACGTCTCT-1-35	0.147205175909815	whole blood	SEVERE	35
TCAGCAAAGGTGCAAC-1-58	-0.002413602496931	whole blood	M/M	58
CCGTGGATCACATAGC-1-17	0.0684318336944104	whole blood	SEVERE	17
AAAGCAATCATGCTCC-1-17	0.10869149809208	whole blood	SEVERE	17
CAGCCGAAGATCCCGC-1-48	0.163034405348659	whole blood	M/M	48
CGTCTACGTCGAGTTT-1-33	0.0822260496298389	whole blood	SEVERE	33
ATAACGCTCTACCAGA-1-26	0.127453150697206	whole blood	M/M	26
GACAGAGAGGACGAAA-1-47	0.0395349157867552	whole blood	M/M	47
TTAGGCAGTACCCAAT-1-11	0.300363303902744	whole blood	M/M	11
GACACGCAGCTCTCGG-1-26	0.105181089682888	whole blood	M/M	26
CTGATAGTCTTGTTTG-1-2	0.389435153545131	whole blood	SEVERE	2
TCACGAAAGCCACCTG-1-26	0.0438213697093552	whole blood	M/M	26
GGTATTGCAAGAAGAG-1-31	0.0993427860484213	whole blood	SEVERE	31
TAGGCATTCCGGGTGT-1-14	0.0433469610338879	whole blood	M/M	14
TTTGCGCTCCACGTTC-1-20	0.0766503957000347	whole blood	M/M	20
CATATGGCATCCCATC-1-55	0.0820030324596704	whole blood	SEVERE	55
CAAGATCAGAGATGAG-1-6	0.151836555325191	whole blood	SEVERE	6
CGTCTACGTAGCGCTC-1-42	0.0364075749543694	whole blood	M/M	42
TCTCTAAAGAGAACAG-1-33	0.437247815276963	whole blood	SEVERE	33
TCGTAGAGTATAATGG-1-2	0.098253852688797	whole blood	SEVERE	2
GCGCCAATCAGCTCGG-1-55	0.140261736725256	whole blood	SEVERE	55
TCTATTGGTGGGTCAA-1-58	0.0684666758996475	whole blood	M/M	58
CACTCCACAAGTTAAG-1-42	0.0488406927043213	whole blood	M/M	42
ATTCTACAGCGAGAAA-1-35	0.143512235897186	whole blood	SEVERE	35
ACACTGATCAACCATG-1-14	0.0569548360361754	whole blood	M/M	14
ACGAGGAAGGGAGTAA-1-35	0.0859549422328212	whole blood	SEVERE	35
CTCGAAACATGGGACA-1-33	0.180401701443716	whole blood	SEVERE	33
CTGCTGTCAATAGCAA-1-25	0.0522657861482275	whole blood	M/M	25
TCCACACTCATAACCG-1-25	-0.032172108058049	whole blood	M/M	25
CATTCGCCAGATCGGA-1-25	0.0743305462617329	whole blood	M/M	25
CATGCCTAGTCGTTTG-1-14	0.198981396654796	whole blood	M/M	14
ATGCGATGTCGCCATG-1-31	0.239703309619682	whole blood	SEVERE	31
GTGCAGCCAGAGCCAA-1-25	0.0278012644957173	whole blood	M/M	25
ACACCAAGTAATAGCA-1-2	0.109208815843087	whole blood	SEVERE	2
TGGCCAGAGTGCGTGA-1-33	0.0255821157633382	whole blood	SEVERE	33
CGTCACTGTCTCCCTA-1-29	0.0533970162558967	whole blood	CONTROL	29
AGGTCCGCAGTTCCCT-1-19	0.19292431015965	whole blood	M/M	19
AGGGTGAAGTGGTAAT-1-31	0.0721196298185699	whole blood	SEVERE	31
GTCTTCGTCAATCTCT-1-32	0.242663323782936	whole blood	M/M	32
GCTGCTTTCTAACTCT-1-25	0.0588299096218823	whole blood	M/M	25
CATATTCAGGATGGAA-1-58	0.247037285297514	whole blood	M/M	58
CAGAATCAGGTGATTA-1-49	0.0550871856283676	whole blood	M/M	49
AGATCTGAGGAGTTTA-1-20	0.0799247748661845	whole blood	M/M	20
ACTTACTTCGTGTAGT-1-20	0.0622350818548588	whole blood	M/M	20
CTCCTAGCAGATGGGT-1-58	0.240980706439434	whole blood	M/M	58
CGATCGGTCCTGCAGG-1-20	0.124048778682971	whole blood	M/M	20
AGGCCGTGTCACCTAA-1-2	0.113048287573468	whole blood	SEVERE	2
GTGCAGCTCAAACAAG-1-30	0.0049636971096887	whole blood	CONTROL	30
TTATGCTTCCCACTTG-1-14	0.172452623276882	whole blood	M/M	14
AAGTCTGAGCCACTAT-1-29	0.0548058283189463	whole blood	CONTROL	29
GTGAAGGGTTCGGGCT-1-33	0.143971541891382	whole blood	SEVERE	33
GGTGTTAGTGCAACTT-1-28	0.0916645570044424	whole blood	CONTROL	28
GAACATCCACTAAGTC-1-51	0.198671736716669	whole blood	M/M	51
CACATTTCAAAGCGGT-1-33	0.0097383883738774	whole blood	SEVERE	33
ACACCGGAGGTGACCA-1-44	0.0562980200935669	whole blood	M/M	44
TACTTGTAGTCGCCGT-1-20	0.0683527521124528	whole blood	M/M	20
CGCTGGACAAGCTGAG-1-55	-0.0414527031084737	whole blood	SEVERE	55
ATTATCCAGCGTTGCC-1-17	0.14923685292939	whole blood	SEVERE	17
TTTGTCAGTTGGGACA-1-33	0.195353734006129	whole blood	SEVERE	33
ACCAGTAAGCTGGAAC-1-27	0.0345814197673209	whole blood	SEVERE	27
TAAACCGAGGATGTAT-1-62	0.0723585211020451	whole blood	SEVERE	62
TCGGGACCAGACTCGC-1-55	0.0511489420361757	whole blood	SEVERE	55
GAACATCGTCTACCTC-1-28	0.120869333935162	whole blood	CONTROL	28
CGATTGAGTAGTAGTA-1-56	0.0502695191270798	whole blood	SEVERE	56
CAGCATATCAGCTTAG-1-55	0.0780508966939036	whole blood	SEVERE	55
TGACAACAGCTGAAAT-1-20	0.0894648100988405	whole blood	M/M	20
GCAGCCAAGGCGATAC-1-31	0.108199521055359	whole blood	SEVERE	31
TGACTTTAGCATGGCA-1-49	0.181990990491455	whole blood	M/M	49
GGTGAAGAGAAAGTGG-1-14	0.236054705611796	whole blood	M/M	14
TGCACCTGTCACTGGC-1-2	0.087212711681396	whole blood	SEVERE	2
CATATTCCAGAGTGTG-1-2	0.253545917590128	whole blood	SEVERE	2
GGATTACCAAGCCCAC-1-58	0.258903110477202	whole blood	M/M	58
TCACGAATCCAATGGT-1-58	0.251812660198639	whole blood	M/M	58
CGAACATGTTTGTTTC-1-49	0.0832986851148911	whole blood	M/M	49
CACCTTGGTCATATGC-1-25	-0.0393270567880855	whole blood	M/M	25
AGATCTGAGGGCTCTC-1-33	0.0825467819545454	whole blood	SEVERE	33
CAGAGAGGTCCCTTGT-1-48	0.0467939360460129	whole blood	M/M	48
TAGTGGTAGCTCCTCT-1-20	0.0619254126463053	whole blood	M/M	20
CAGCAGCTCACCGTAA-1-58	0.227028140234096	whole blood	M/M	58
GATTCAGAGAAACGCC-1-56	0.154251450761037	whole blood	SEVERE	56
TAGAGCTTCCAATGGT-1-17	0.305434723458786	whole blood	SEVERE	17
GGGCACTAGACAAGCC-1-55	0.154867923804599	whole blood	SEVERE	55
TCAATCTGTAGCTCCG-1-55	0.102809676911758	whole blood	SEVERE	55
CTACGTCAGGCGACAT-1-48	0.234176405695588	whole blood	M/M	48
GGGAATGTCTAACGGT-1-25	0.110040922239268	whole blood	M/M	25
TGTATTCGTGTCCTCT-1-2	0.0165176291687641	whole blood	SEVERE	2
CGAGCCAGTATGGTTC-1-14	0.0372735767001984	whole blood	M/M	14
ACTGAGTGTAAGGATT-1-6	0.224381218064643	whole blood	SEVERE	6
ACTATCTCAAACGTGG-1-25	0.106430938015416	whole blood	M/M	25
CATGACACAGAGCCAA-1-49	0.508431744472559	whole blood	M/M	49
ATCATCTAGTAAGTAC-1-12	0.1117015874233	whole blood	M/M	12
TGACGGCTCATGTCCC-1-50	0.0869025911085783	whole blood	M/M	50
GATGAAAAGACAGACC-1-51	0.0522385840053081	whole blood	M/M	51
CCCAGTTCATTCACTT-1-49	0.248672193267245	whole blood	M/M	49
ACTGAACAGGGTGTGT-1-14	0.195569394915694	whole blood	M/M	14
TCAGGTATCGACGGAA-1-56	0.121170191788751	whole blood	SEVERE	56
GTAGGCCCAGACGCAA-1-24	0.104440387188601	whole blood	CONTROL	24
GGGCACTCAATGAATG-1-31	0.186160684136207	whole blood	SEVERE	31
GCTCTGTAGTACGATA-1-12	0.0706176411349742	whole blood	M/M	12
CTTTGCGCAGATCCAT-1-27	0.108131297786216	whole blood	SEVERE	27
CTTCTCTGTCCCTACT-1-19	0.114488572999053	whole blood	M/M	19
TATCTCATCCTGTACC-1-44	0.127344570236568	whole blood	M/M	44
AAGTCTGGTAACGCGA-1-49	0.109206316067315	whole blood	M/M	49
ACACCGGCACGTTGGC-1-41	0.158328180193841	whole blood	M/M	41
ATAAGAGGTCTAACGT-1-42	0.0610063294822407	whole blood	M/M	42
TACTTACAGACTGGGT-1-53	0.0461611233799763	whole blood	M/M	53
ATCTGCCTCTTGCATT-1-51	0.0528078525059049	whole blood	M/M	51
TCGTAGAAGGAGTCTG-1-2	0.0891897261159987	whole blood	SEVERE	2
AGATCTGCAGTTAACC-1-33	0.234080795350386	whole blood	SEVERE	33
CTGCCTAGTAAGGATT-1-32	0.107085773985986	whole blood	M/M	32
ACATCAGTCAATACCG-1-53	0.108150399814161	whole blood	M/M	53
GAAACTCCAGGACCCT-1-33	0.176309207047504	whole blood	SEVERE	33
AGGGTGAGTCGCGAAA-1-14	0.123465310098578	whole blood	M/M	14
TAGGCATTCCCGACTT-1-51	0.13103556557716	whole blood	M/M	51
CCACGGAAGAAGATTC-1-32	0.144095922349641	whole blood	M/M	32
ACTGAACCATAAAGGT-1-49	0.306243938126935	whole blood	M/M	49
CCCAGTTTCTCTGAGA-1-2	0.224394511888918	whole blood	SEVERE	2
GCATGTAAGGTGATAT-1-9	0.186476422242289	whole blood	CONTROL	9
CGGTTAATCAACACCA-1-55	-0.0263659455984116	whole blood	SEVERE	55
CGTTCTGTCTTTCCTC-1-56	0.227588992549997	whole blood	SEVERE	56
TGTCCCAGTTAGGGTG-1-49	0.275615215676475	whole blood	M/M	49
ATAGACCTCTCGCTTG-1-14	0.232681852554141	whole blood	M/M	14
CTACACCAGCCACGCT-1-31	0.146354065563322	whole blood	SEVERE	31
GACGGCTCAGCTTCGG-1-58	0.162407112104515	whole blood	M/M	58
CTGAAGTAGTGAAGTT-1-6	0.0999830185727118	whole blood	SEVERE	6
TCGCGTTGTCAAAGAT-1-26	0.165662504526535	whole blood	M/M	26
GCAGCCAGTGCACGAA-1-56	0.171652697067631	whole blood	SEVERE	56
CTTCTCTCATCTACGA-1-51	0.136281450066897	whole blood	M/M	51
TGCGCAGGTTCAGTAC-1-33	0.0914614701965131	whole blood	SEVERE	33
ACGATACTCAGAGGTG-1-46	0.0217089912295502	whole blood	CONTROL	46
ATGCGATGTCGGGTCT-1-35	0.117508072972668	whole blood	SEVERE	35
CGTGAGCAGTATTGGA-1-31	0.184781193044874	whole blood	SEVERE	31
CGGAGTCTCACCGGGT-1-33	0.200313439010525	whole blood	SEVERE	33
TGCCAAATCACGATGT-1-25	0.0798708984148806	whole blood	M/M	25
ACACCGGGTCAACATC-1-25	0.0272291547797514	whole blood	M/M	25
CACCAGGCAGTAAGAT-1-26	0.086424005604069	whole blood	M/M	26
TCTGAGAGTCTAGCGC-1-51	0.138812163043062	whole blood	M/M	51
TCAGATGCAGAAGCAC-1-48	0.0675948679339275	whole blood	M/M	48
ACTGAGTCAGGCAGTA-1-6	0.0648808882398331	whole blood	SEVERE	6
TCGTACCGTCCAAGTT-1-32	0.0032738263703196	whole blood	M/M	32
CCTCAGTCACGGATAG-1-14	0.0762720807970283	whole blood	M/M	14
GAATAAGAGTGCAAGC-1-17	0.0514798488386513	whole blood	SEVERE	17
GTACGTACAAATACAG-1-55	0.110995095568088	whole blood	SEVERE	55
CTCGGAGTCTTGAGGT-1-32	0.131586026553741	whole blood	M/M	32
CGTGTCTAGTGTTGAA-1-55	0.15799727944234	whole blood	SEVERE	55
CTGAAACGTACCGTAT-1-2	0.172635065246781	whole blood	SEVERE	2
CACACTCAGGGCTCTC-1-45	0.0349639117693246	whole blood	CONTROL	45
CTACACCGTCTCTTAT-1-14	0.13566260523803	whole blood	M/M	14
TGCACCTCACATCTTT-1-35	0.081184018083495	whole blood	SEVERE	35
GACTAACCAGTCAGAG-1-17	0.135593900286329	whole blood	SEVERE	17
TGGTTCCAGCTTCGCG-1-33	0.177163389461402	whole blood	SEVERE	33
TTGAACGCATATACGC-1-42	0.0719645889108125	whole blood	M/M	42
AGCTCTCCATCGGTTA-1-51	0.0410181963732808	whole blood	M/M	51
TGGCTGGAGGGCACTA-1-56	0.199687722940004	whole blood	SEVERE	56
CATATTCAGGGTGTGT-1-20	0.115181272583747	whole blood	M/M	20
GTAGTCACATCGGACC-1-53	0.011390965235621	whole blood	M/M	53
CCAGCGAGTTACCGAT-1-2	0.0837388606085323	whole blood	SEVERE	2
CAACCTCGTGAAAGAG-1-11	0.206529952917464	whole blood	M/M	11
TGCGGGTCACAGGAGT-1-58	0.139965920373595	whole blood	M/M	58
GACTAACGTATAGTAG-1-58	0.132230699313447	whole blood	M/M	58
TGGACGCAGGCTAGAC-1-31	0.201659045333577	whole blood	SEVERE	31
CCTACCATCCACGTGG-1-32	0.341617591024244	whole blood	M/M	32
GCATGTACAGAAGCAC-1-14	0.065167504852319	whole blood	M/M	14
GCGACCATCCTAGTGA-1-26	0.165729485886288	whole blood	M/M	26
CCACGGACAAACTGCT-1-26	0.120071686225188	whole blood	M/M	26
GAATGAATCGACCAGC-1-2	0.141728410091562	whole blood	SEVERE	2
TTATGCTAGACAAGCC-1-2	0.262906616825444	whole blood	SEVERE	2
TGGCTGGTCACCTTAT-1-17	0.009638003024844	whole blood	SEVERE	17
ACGCAGCTCCCGGATG-1-31	0.305528549021412	whole blood	SEVERE	31
ATCCGAACAGTTCATG-1-49	0.560366698912368	whole blood	M/M	49
AGCTCTCAGTGACTCT-1-2	0.261466091850626	whole blood	SEVERE	2
TTCTACACACGGTTTA-1-59	0.15536665372114	whole blood	CONTROL	59
CTACATTTCCGAGCCA-1-31	0.203738296657256	whole blood	SEVERE	31
CGAGAAGGTCTACCTC-1-31	0.126104107628965	whole blood	SEVERE	31
CATCAAGTCTTGTCAT-1-26	0.0532339438362512	whole blood	M/M	26
CTTAACTTCCTTGCCA-1-26	0.127384096356311	whole blood	M/M	26
AGACGTTGTCCCTTGT-1-58	0.316172648061504	whole blood	M/M	58
CACAGTAGTTAGAACA-1-48	0.137303871877034	whole blood	M/M	48
ATTACTCTCGAATGCT-1-25	0.0949986442269382	whole blood	M/M	25
ACGGGCTAGGTTCCTA-1-14	0.151480826914882	whole blood	M/M	14
GGACGTCTCTGAAAGA-1-44	0.0406478853778228	whole blood	M/M	44
AGCTCTCAGACAGAGA-1-11	0.160992999328269	whole blood	M/M	11
TCGCGAGGTGTATGGG-1-26	0.0856755070955364	whole blood	M/M	26
AATCCAGGTTCATGGT-1-6	0.115326080083116	whole blood	SEVERE	6
CCGGTAGGTCAAAGCG-1-12	0.106616843537679	whole blood	M/M	12
ATTCTACGTCAGAATA-1-24	-0.0033124591126066	whole blood	CONTROL	24
ATGCGATGTAGGGACT-1-49	0.0462510579102692	whole blood	M/M	49
GGGAATGAGACTAAGT-1-49	0.0691034504672539	whole blood	M/M	49
ACGAGGACACGTCAGC-1-6	0.104106085839208	whole blood	SEVERE	6
TGGTTCCTCAACACTG-1-20	-0.0173984715801872	whole blood	M/M	20
CCCTCCTAGCCAACAG-1-14	0.235124149368535	whole blood	M/M	14
ACTGAACCACGCCAGT-1-53	0.0294754362263078	whole blood	M/M	53
TAGTTGGGTCTGCAAT-1-6	0.128261194423507	whole blood	SEVERE	6
CCTTCGAAGTGGGTTG-1-49	0.213637596859827	whole blood	M/M	49
CACATAGAGGAGTTTA-1-56	0.154005418480235	whole blood	SEVERE	56
GGGCACTAGACTAGGC-1-42	0.0981459611481605	whole blood	M/M	42
GGTATTGCATCATCCC-1-21	0.0327773143265496	whole blood	CONTROL	21
TAGGCATCATCGACGC-1-56	0.0655420749172659	whole blood	SEVERE	56
CAACCTCGTGTGGCTC-1-17	0.0285450509527789	whole blood	SEVERE	17
CGTCAGGAGCCATCGC-1-25	0.109508536158744	whole blood	M/M	25
GGCTCGAAGAGGTTGC-1-17	0.147236673422055	whole blood	SEVERE	17
CATCGAAAGATAGTCA-1-55	0.0887101381038337	whole blood	SEVERE	55
CACCAGGCAGAGTGTG-1-51	0.202071072863823	whole blood	M/M	51
TTCTCCTCATCGGGTC-1-14	0.121920300249034	whole blood	M/M	14
CGCTATCCACGGCTAC-1-50	0.202901926123696	whole blood	M/M	50
TAAGCGTGTCCCTTGT-1-26	0.233191335536687	whole blood	M/M	26
GACTGCGCATTTGCCC-1-31	0.0085778308037937	whole blood	SEVERE	31
GGCTCGATCATAAAGG-1-33	0.191141563138209	whole blood	SEVERE	33
GTGTTAGTCTTCGGTC-1-56	0.0604799560473364	whole blood	SEVERE	56
TAGGCATGTCAGCTAT-1-58	0.114550377081451	whole blood	M/M	58
CCACCTAGTCGGCATC-1-33	0.154555794613033	whole blood	SEVERE	33
GAGGTGATCATAGCAC-1-14	0.191548065775466	whole blood	M/M	14
CTACATTAGTGTACTC-1-2	0.087216699158902	whole blood	SEVERE	2
GCGCAACTCACTCTTA-1-56	0.121219349565616	whole blood	SEVERE	56
TTGACTTTCTTGCAAG-1-58	0.15114421217406	whole blood	M/M	58
GGATTACCAATGAAAC-1-26	0.157742309293066	whole blood	M/M	26
CATCCACTCTATCCTA-1-7	0.0291654601488154	whole blood	CONTROL	7
AGTGAGGCACGCGAAA-1-21	0.0326601571991906	whole blood	CONTROL	21
TCTCTAAAGATCCCAT-1-31	0.0347868628657642	whole blood	SEVERE	31
CCGTACTTCAGGCAAG-1-20	0.0189961146745756	whole blood	M/M	20
TCATTACAGCGTTCCG-1-27	0.0415096301324598	whole blood	SEVERE	27
ACGGGTCAGAGAACAG-1-25	0.0522794820218706	whole blood	M/M	25
CGAATGTCAGTCAGCC-1-56	0.0563715048701907	whole blood	SEVERE	56
CCCAGTTGTGTTGAGG-1-29	0.0921212420556112	whole blood	CONTROL	29
CACATTTAGACCGGAT-1-26	0.416893039011856	whole blood	M/M	26
ACTGCTCTCCCTTGTG-1-28	0.0440631990291854	whole blood	CONTROL	28
TTAACTCCACCACGTG-1-17	0.154821188973052	whole blood	SEVERE	17
GCGCCAAGTTTGGGCC-1-31	0.145402485852546	whole blood	SEVERE	31
TTGTAGGGTCCGACGT-1-56	0.0565910901295981	whole blood	SEVERE	56
AACGTTGAGGATGGAA-1-14	0.185051596145036	whole blood	M/M	14
CTAGCCTAGGACATTA-1-58	0.236989045456831	whole blood	M/M	58
CTCGTACCATGACGGA-1-6	0.15038400856827	whole blood	SEVERE	6
GGGCATCGTCCGTCAG-1-8	0.0677791776571656	whole blood	CONTROL	8
GATCAGTAGTAGATGT-1-2	0.0300438196408448	whole blood	SEVERE	2
CAGGTGCCAGCTGTTA-1-29	0.0380824876330965	whole blood	CONTROL	29
TTAGGACGTCGAATCT-1-6	0.114885117758088	whole blood	SEVERE	6
CACAGGCTCCGATATG-1-28	0.0190013569956004	whole blood	CONTROL	28
GACACGCTCCAGGGCT-1-56	0.221151295654236	whole blood	SEVERE	56
CATATTCTCATCATTC-1-25	0.0591956444754866	whole blood	M/M	25
TGAGAGGAGCCGATTT-1-56	0.12554755491541	whole blood	SEVERE	56
CCACGGATCCGCGCAA-1-56	0.103939741700558	whole blood	SEVERE	56
CAAGATCAGGAATCGC-1-25	0.0439314142828034	whole blood	M/M	25
TCGCGTTAGTTGAGAT-1-58	0.148792734627113	whole blood	M/M	58
AGGCCGTTCCCGGATG-1-51	0.0982476851119978	whole blood	M/M	51
ATTGGTGGTAGAAAGG-1-61	0.104964627668187	whole blood	M/M	61
GCGCCAAGTGGCTCCA-1-20	0.0346535892480934	whole blood	M/M	20
GCGAGAAGTCCGAAGA-1-6	0.0905522528715549	whole blood	SEVERE	6
CTGCCTACACAAGCCC-1-57	-0.0118273384494965	whole blood	CONTROL	57
GACGCGTTCCGTCAAA-1-20	0.0283616420278157	whole blood	M/M	20
GTATTCTAGGTGCACA-1-28	0.0933710317212585	whole blood	CONTROL	28
CGTCAGGTCGCCAAAT-1-25	0.240313082090445	whole blood	M/M	25
CCACCTATCGAGGTAG-1-17	0.0883364501329515	whole blood	SEVERE	17
CGCTTCACATGCCCGA-1-44	0.0158432969749592	whole blood	M/M	44
AAGACCTGTCGGCACT-1-31	0.205747364114248	whole blood	SEVERE	31
TCGGTAATCAGCTCTC-1-42	-0.0124329985412121	whole blood	M/M	42
TAAACCGAGAGCCTAG-1-58	0.183795386960053	whole blood	M/M	58
ATCGAGTCAAGTACCT-1-28	0.0531377275008199	whole blood	CONTROL	28
CCTATTAGTTGTGGAG-1-56	0.105295744486627	whole blood	SEVERE	56
GCACATAAGGTTCCTA-1-32	0.001866894115967	whole blood	M/M	32
CACAGTAGTGAGGGTT-1-49	0.41526856299843	whole blood	M/M	49
GTAACGTGTTACAGAA-1-31	0.187629421460258	whole blood	SEVERE	31
GTACTCCGTGGAAAGA-1-2	0.204103345729284	whole blood	SEVERE	2
CACTCCAGTGACGGTA-1-32	0.0610326499533614	whole blood	M/M	32
CATGCCTAGTTCGCAT-1-51	0.117503338501316	whole blood	M/M	51
AGGGTGAGTGTGGTTT-1-17	0.0468125840704179	whole blood	SEVERE	17
AGCGGTCCACTGTTAG-1-25	0.115003388548479	whole blood	M/M	25
ATCCACCGTTGTGGCC-1-17	0.0681989070018774	whole blood	SEVERE	17
TGTATTCAGGGTTCCC-1-20	0.260106941594009	whole blood	M/M	20
TTGCCGTTCTGGCGTG-1-20	0.0910328630935027	whole blood	M/M	20
GTTACAGCATCACGAT-1-25	0.0758282074551202	whole blood	M/M	25
CGTGAGCGTAAGGGAA-1-51	0.305763565520711	whole blood	M/M	51
GACGTTATCAAAGACA-1-14	0.151760352544445	whole blood	M/M	14
ACGGAGATCAAAGACA-1-19	0.167821483266319	whole blood	M/M	19
CCACGGACAGTATAAG-1-31	0.0946906334195436	whole blood	SEVERE	31
GTGTGCGGTAAACACA-1-25	0.075704066295729	whole blood	M/M	25
TACTCGCAGGTGGGTT-1-53	0.049117603668382	whole blood	M/M	53
CTCATTAAGCAACGGT-1-14	0.140410837320085	whole blood	M/M	14
TTAGGCACAACGATGG-1-56	0.149625403239644	whole blood	SEVERE	56
GACCAATCACCGAATT-1-56	0.0877538298672613	whole blood	SEVERE	56
TATCTCACAATTCCTT-1-31	0.120700096038041	whole blood	SEVERE	31
ACATGGTAGAGACTAT-1-53	0.0902204932372015	whole blood	M/M	53
TCCCGATTCGTCTGCT-1-51	0.151019700234677	whole blood	M/M	51
AATCGGTCAGCTGCTG-1-20	0.0938951489895108	whole blood	M/M	20
CTTTGCGGTAGCGCAA-1-31	0.246998867970044	whole blood	SEVERE	31
TCACAAGAGGGTTTCT-1-20	0.0431419718356521	whole blood	M/M	20
ACCTTTATCCTTTCTC-1-17	0.09790249381713	whole blood	SEVERE	17
TAAACCGCACCTTGTC-1-35	0.0664527127979694	whole blood	SEVERE	35
TCATTTGGTGAGGGTT-1-58	0.158585380133854	whole blood	M/M	58
TCCACACAGAGTGACC-1-26	0.193946713899709	whole blood	M/M	26
GCTTGAATCAACGCTA-1-56	0.10298389320957	whole blood	SEVERE	56
TGAGCATGTGTGACCC-1-14	0.0738742768514126	whole blood	M/M	14
GTACTCCGTCTAGAGG-1-6	0.0922114389491779	whole blood	SEVERE	6
AAGCCGCAGGACATTA-1-13	0.0510477613215493	whole blood	CONTROL	13
TGACGGCTCCAACCAA-1-26	0.182992836798044	whole blood	M/M	26
ACGATACTCACATAGC-1-8	0.0246205782070777	whole blood	CONTROL	8
CTACATTAGAGGTTAT-1-2	0.216900286570791	whole blood	SEVERE	2
CTGAAACGTGCACTTA-1-46	0.119856038183689	whole blood	CONTROL	46
AGGTCATTCCTCCTAG-1-6	0.17138492265891	whole blood	SEVERE	6
GACCTGGGTATAATGG-1-55	0.181796715220073	whole blood	SEVERE	55
TTGAACGGTAGCGTCC-1-56	0.0736703695397399	whole blood	SEVERE	56
TTCGGTCGTTGTGGAG-1-6	0.104828663378645	whole blood	SEVERE	6
CTAGAGTCACCTCGTT-1-19	0.156408585535716	whole blood	M/M	19
TTCGAAGGTACCGTAT-1-33	0.100877191796508	whole blood	SEVERE	33
TTAGGCATCAGTCCCT-1-56	0.124950104327516	whole blood	SEVERE	56
ACACCGGCAATGGAGC-1-2	0.111141279048846	whole blood	SEVERE	2
TGCACCTCATGCCCGA-1-44	0.0792092804804756	whole blood	M/M	44
TTTATGCAGAATCTCC-1-19	0.23184423607919	whole blood	M/M	19
AGGCCGTTCACAGTAC-1-58	0.119455809502079	whole blood	M/M	58
GACTACATCTACCAGA-1-58	0.0907034012143291	whole blood	M/M	58
GTTAAGCGTTAAGATG-1-42	0.136381207336299	whole blood	M/M	42
TTAGGACAGACGCAAC-1-56	0.114000876194143	whole blood	SEVERE	56
GGGATGATCTTAGCCC-1-31	0.349054341444705	whole blood	SEVERE	31
CTGGTCTTCGCAAGCC-1-51	0.206687128462319	whole blood	M/M	51
GCTGCTTAGTGGAGTC-1-14	0.071931246809134	whole blood	M/M	14
CAGGTGCAGTAGATGT-1-26	0.110817140805883	whole blood	M/M	26
GACCTGGGTAGCGTAG-1-26	0.129347475492241	whole blood	M/M	26
ACGAGGACAGACAGGT-1-58	0.153438408755417	whole blood	M/M	58
CAGCTGGAGACGCAAC-1-31	0.462078173076518	whole blood	SEVERE	31
CTTACCGTCGCCAAAT-1-33	0.0974935960075761	whole blood	SEVERE	33
TTCTCAAAGGGAAACA-1-61	-0.0013315638127157	whole blood	M/M	61
TCTTCGGTCGTAGGAG-1-58	0.103817504293798	whole blood	M/M	58
CTACACCAGACTCGGA-1-25	0.0056166671886194	whole blood	M/M	25
TGGTTCCTCTATCGCC-1-14	0.136059730551867	whole blood	M/M	14
GTGGGTCTCTGTCTCG-1-26	0.108162599603125	whole blood	M/M	26
CACACAAGTTGAACTC-1-49	0.410165985274687	whole blood	M/M	49
ACTGAACCACACGCTG-1-46	0.137197665369263	whole blood	CONTROL	46
CAACCAATCATAACCG-1-44	0.035322994192929	whole blood	M/M	44
CTCTACGGTCACAAGG-1-25	0.0672102644601788	whole blood	M/M	25
ATTATCCCAAAGGCGT-1-17	0.271221685139847	whole blood	SEVERE	17
TAGCCGGAGCCGGTAA-1-31	0.180115281660953	whole blood	SEVERE	31
CTGCGGATCGCATGGC-1-57	-0.0135016087044271	whole blood	CONTROL	57
GATGAGGGTAAACCTC-1-17	0.0640675021068234	whole blood	SEVERE	17
AGAGTGGCAAGAGGCT-1-51	0.145811867401504	whole blood	M/M	51
ATGCGATGTACGCACC-1-32	0.313381605089903	whole blood	M/M	32
GATCGTACACCAGCAC-1-25	0.0937980510654513	whole blood	M/M	25
CATATTCCACCCATTC-1-57	0.0665878675042658	whole blood	CONTROL	57
TAGTGGTCACCAGGTC-1-41	0.0399925601312634	whole blood	M/M	41
TCATTTGGTGGTCCGT-1-58	0.0374648196738277	whole blood	M/M	58
GAATAAGTCAGCACAT-1-14	0.0854698106976312	whole blood	M/M	14
GAAACTCCACCAACCG-1-6	0.295451691282354	whole blood	SEVERE	6
CTTTGCGGTGAGCGAT-1-33	0.178150226368466	whole blood	SEVERE	33
CCTCTGAAGATCACGG-1-59	0.0741256276731681	whole blood	CONTROL	59
TTAGGCAAGCATCATC-1-6	0.0258403415819966	whole blood	SEVERE	6
AAATGCCCAAGTCATC-1-55	0.0418099556231532	whole blood	SEVERE	55
GAAACTCAGGACAGAA-1-27	0.295895419048775	whole blood	SEVERE	27
TTTATGCAGAATAGGG-1-42	0.132293386098326	whole blood	M/M	42
CAACCTCCACCAGCAC-1-58	0.158544169242422	whole blood	M/M	58
AGGGTGAAGGCTAGGT-1-17	0.0361040694261854	whole blood	SEVERE	17
GTCCTCACAGAGTGTG-1-58	0.0848705799731788	whole blood	M/M	58
TAGAGCTAGCCTATGT-1-19	0.0711199924946361	whole blood	M/M	19
CGCGGTATCACCCTCA-1-49	0.135565939963448	whole blood	M/M	49
AATCGGTGTTGGTTTG-1-17	0.248686111297657	whole blood	SEVERE	17
GCGCCAATCCATGAGT-1-42	0.188472862406014	whole blood	M/M	42
CTCGTACTCTGTTTGT-1-58	0.0742487423599776	whole blood	M/M	58
GTTAAGCCAGGGTTAG-1-6	0.216766632795746	whole blood	SEVERE	6
GGGCATCTCAAAGACA-1-17	0.139905335664663	whole blood	SEVERE	17
AGCTCCTTCTGCCAGG-1-49	0.282649816864699	whole blood	M/M	49
CACAGGCAGGGTCGAT-1-17	0.0034429480660803	whole blood	SEVERE	17
GTTCTCGAGAGACGAA-1-61	0.0939141750712158	whole blood	M/M	61
GAACATCTCGGCATCG-1-20	0.104324489365854	whole blood	M/M	20
CCGTGGACACCTGGTG-1-31	0.299938452394583	whole blood	SEVERE	31
ATCATCTGTGCTGTAT-1-20	0.0242747718395458	whole blood	M/M	20
ACGGCCAAGGACACCA-1-53	0.0332472638870228	whole blood	M/M	53
CAGATCAGTCACAAGG-1-49	0.114084639631276	whole blood	M/M	49
CTCGAGGCAGCTCGAC-1-31	0.0713634219679742	whole blood	SEVERE	31
GTAGGCCGTGGCTCCA-1-33	0.0668672128909448	whole blood	SEVERE	33
TGTATTCTCCAAGCCG-1-26	0.122013476137169	whole blood	M/M	26
TTATGCTGTCACTTCC-1-13	0.130296935144684	whole blood	CONTROL	13
GATGAAATCTGATACG-1-11	0.275211724612416	whole blood	M/M	11
GGCAATTAGACTTGAA-1-17	0.0848297721089964	whole blood	SEVERE	17
CTACATTAGCTGAAAT-1-55	0.225512485217669	whole blood	SEVERE	55
GTGAAGGCATCGGACC-1-25	0.176907692034607	whole blood	M/M	25
AACTCTTTCGTCTGAA-1-31	0.206495328201332	whole blood	SEVERE	31
CTCTGGTGTAAACACA-1-31	0.223274155687792	whole blood	SEVERE	31
TCCACACGTCGGATCC-1-6	0.185120765737044	whole blood	SEVERE	6
CTGATCCCATCGATTG-1-31	0.085344240736439	whole blood	SEVERE	31
GGAAAGCTCATCACCC-1-35	0.220708930361888	whole blood	SEVERE	35
GGGCACTGTCTGGTCG-1-58	0.135771735657107	whole blood	M/M	58
CCCAGTTTCAACCATG-1-26	0.247460498045338	whole blood	M/M	26
TGGTTCCAGCCAACAG-1-56	0.115443519771139	whole blood	SEVERE	56
GACACGCAGTCAAGCG-1-2	0.210743085838297	whole blood	SEVERE	2
CGATCGGTCACAACGT-1-8	0.0225761080478358	whole blood	CONTROL	8
CCGTGGAGTCGCATAT-1-25	0.0970310815579816	whole blood	M/M	25
GACAGAGGTAAGGATT-1-58	0.0956013088833347	whole blood	M/M	58
CATTATCGTTCACGGC-1-48	0.0860332447893889	whole blood	M/M	48
CACACCTAGATATGCA-1-6	0.199590148429903	whole blood	SEVERE	6
TATCAGGTCCTTTCGG-1-59	0.0849974364980351	whole blood	CONTROL	59
CAGCCGATCAGGCGAA-1-7	0.0253433644563866	whole blood	CONTROL	7
AAGCCGCAGCCACGCT-1-25	0.123397550120557	whole blood	M/M	25
TAGACCAGTGACGCCT-1-55	0.322262340131183	whole blood	SEVERE	55
AACCATGTCTTGTCAT-1-8	-0.0030539796897406	whole blood	CONTROL	8
AACTCCCGTCGCCATG-1-14	0.0986341107026398	whole blood	M/M	14
AGGCCACCAGGAATCG-1-49	0.245378906026577	whole blood	M/M	49
GATCAGTGTCAGATAA-1-6	0.241198791689056	whole blood	SEVERE	6
GATGCTAGTTCCCTTG-1-27	0.158162484715464	whole blood	SEVERE	27
TGCACCTGTACAAGTA-1-2	0.296173273483959	whole blood	SEVERE	2
ACGGGCTTCAACGGCC-1-56	0.160151343129419	whole blood	SEVERE	56
AGTCTTTGTTAGGGTG-1-51	0.104085844017964	whole blood	M/M	51
TTAGTTCAGACTAGGC-1-35	0.198930994270501	whole blood	SEVERE	35
TGATTTCTCTACTTAC-1-56	0.0065249083616137	whole blood	SEVERE	56
ATGGGAGAGGGATGGG-1-33	0.216637200376365	whole blood	SEVERE	33
ATCTGCCAGAGCTGCA-1-31	0.160936888741131	whole blood	SEVERE	31
GGAAAGCTCACAACGT-1-56	0.0013494383208293	whole blood	SEVERE	56
TTCTTAGGTGAGTATA-1-51	0.135250557477439	whole blood	M/M	51
ATCCACCAGACTGTAA-1-55	0.0974523483966469	whole blood	SEVERE	55
CCGGGATAGGACAGAA-1-35	0.172706573557358	whole blood	SEVERE	35
GCTGGGTGTCAAAGCG-1-56	0.131570377670957	whole blood	SEVERE	56
CACATTTAGGCGACAT-1-32	0.364088718427871	whole blood	M/M	32
GAAGCAGGTGCCTTGG-1-58	0.0826653799162095	whole blood	M/M	58
CCATGTCGTCTTGATG-1-17	0.141326273164152	whole blood	SEVERE	17
GCTGCAGAGCGCTTAT-1-55	0.0385929599302426	whole blood	SEVERE	55
TGAGAGGTCGGATGTT-1-26	0.122869834398199	whole blood	M/M	26
AGACGTTAGTGTACTC-1-35	0.0087348469903001	whole blood	SEVERE	35
CTCAGAAGTCGCATCG-1-20	0.083361502772439	whole blood	M/M	20
GTCATTTGTCCGTGAC-1-51	0.082998049540158	whole blood	M/M	51
GAGCAGATCTTGCCGT-1-26	0.0494892645604654	whole blood	M/M	26
TACAGTGGTTACAGAA-1-58	0.175077389758844	whole blood	M/M	58
CCAATCCTCGACCAGC-1-25	0.0690306159762924	whole blood	M/M	25
CACCTTGAGTGGGCTA-1-6	-0.0224995117108316	whole blood	SEVERE	6
CTAATGGAGCCCGAAA-1-8	0.174006435299985	whole blood	CONTROL	8
GAGGTGAGTCAGAGGT-1-14	0.152097998863566	whole blood	M/M	14
CCACCTAAGCTAAGAT-1-56	0.180324830390545	whole blood	SEVERE	56
GTGTTAGTCCTCAACC-1-20	0.125398655378103	whole blood	M/M	20
AGACGTTAGTGTGGCA-1-40	0.0778840950276206	whole blood	SEVERE	40
TTTCCTCTCTGGTTCC-1-31	0.237287829649026	whole blood	SEVERE	31
CGAACATTCCGCATCT-1-55	0.0880834159653722	whole blood	SEVERE	55
ATAAGAGAGCTAGGCA-1-26	0.071302120689721	whole blood	M/M	26
AGAATAGAGACACTAA-1-29	0.0384123402140668	whole blood	CONTROL	29
GCTCTGTAGGCTCATT-1-56	0.092593902319642	whole blood	SEVERE	56
ACTTTCAGTTAAGTAG-1-31	0.2229455741455	whole blood	SEVERE	31
TACGGGCGTAAACCTC-1-56	0.44781813512494	whole blood	SEVERE	56
CATTCGCGTATAAACG-1-2	0.146111512065909	whole blood	SEVERE	2
TGGGAAGGTAGGCTGA-1-56	0.106270946621795	whole blood	SEVERE	56
CATGACACACATTAGC-1-6	0.2049622846247	whole blood	SEVERE	6
GTGCATAGTTATCCGA-1-31	0.143721667033272	whole blood	SEVERE	31
GTCACAATCAACGCTA-1-35	0.0135522672466088	whole blood	SEVERE	35
GACTGCGAGAGTAAGG-1-58	0.055362523744746	whole blood	M/M	58
TCCCGATAGCTAACTC-1-58	0.253479840031939	whole blood	M/M	58
TAGTTGGGTGTAACGG-1-6	0.123112378262417	whole blood	SEVERE	6
ACCAGTAGTCCAACTA-1-13	0.156370929869512	whole blood	CONTROL	13
GACGGCTCAGCGTAAG-1-20	0.0821012238261263	whole blood	M/M	20
TTGGCAAAGAGACTTA-1-2	0.245616088859711	whole blood	SEVERE	2
AAACGGGTCCGGGTGT-1-26	0.159769528344797	whole blood	M/M	26
GCGACCACACCAGCAC-1-31	0.28836801973151	whole blood	SEVERE	31
GACCAATCACAACGCC-1-14	0.0685178261529776	whole blood	M/M	14
CACACTCGTATCTGCA-1-11	0.249317864208272	whole blood	M/M	11
GTCACAACATGCCTAA-1-31	0.343023580454019	whole blood	SEVERE	31
CTCGAGGTCCAGTATG-1-49	0.011120592050359	whole blood	M/M	49
CGTCTACAGGCATGGT-1-6	0.0447708382083315	whole blood	SEVERE	6
CTGATAGAGGTCATCT-1-2	0.171545978253436	whole blood	SEVERE	2
TACCTATGTGGAAAGA-1-25	0.111974727526037	whole blood	M/M	25
ATCTACTGTAACGTTC-1-35	0.0892865385033947	whole blood	SEVERE	35
TACGGATGTACATGTC-1-2	0.155851860558982	whole blood	SEVERE	2
CGCGGTAAGAAACCTA-1-14	0.16722853307472	whole blood	M/M	14
CGCTGGAAGCTACCTA-1-20	0.0482496763724008	whole blood	M/M	20
GAAATGATCGATGAGG-1-51	0.128979676691481	whole blood	M/M	51
TACACGAAGCCACGTC-1-58	0.0535109021261471	whole blood	M/M	58
CCTACCATCCACGTGG-1-25	0.0022232297762089	whole blood	M/M	25
GCAATCAAGGAGTACC-1-55	0.0254756970493656	whole blood	SEVERE	55
AGGGATGGTTACAGAA-1-28	0.0554465944851685	whole blood	CONTROL	28
TATCTCATCTGCGGCA-1-2	0.228887112800854	whole blood	SEVERE	2
GTCGGGTGTGGTCCGT-1-6	0.13303998502287	whole blood	SEVERE	6
AGCAGCCCAGCTGCTG-1-57	0.104354338752899	whole blood	CONTROL	57
ATTTCTGGTTAAGATG-1-14	0.177143975666592	whole blood	M/M	14
TGGCTGGTCACCTTAT-1-56	0.0140574436939109	whole blood	SEVERE	56
TGTCCCATCTAGCACA-1-56	0.12406891171534	whole blood	SEVERE	56
ACTGCTCGTTTGGGCC-1-6	0.147239987121193	whole blood	SEVERE	6
TTCTACACAGTCAGAG-1-31	0.15040952193125	whole blood	SEVERE	31
GTTACAGGTATATGAG-1-56	0.151215262093719	whole blood	SEVERE	56
GGGCATCTCTGGGCCA-1-59	0.0948526131657597	whole blood	CONTROL	59
GCAGTTATCTTGTTTG-1-25	0.0696799996462597	whole blood	M/M	25
TCTGGAATCCACTGGG-1-55	0.0179978722587784	whole blood	SEVERE	55
TTAACTCTCCTAGTGA-1-26	0.107267041816728	whole blood	M/M	26
CCCAGTTGTCTCTTTA-1-56	0.127444845734344	whole blood	SEVERE	56
CGTGTAACATGGTCTA-1-51	0.0448874863374829	whole blood	M/M	51
TAAGCGTTCCGTACAA-1-59	0.0327009826878185	whole blood	CONTROL	59
CCTTCGAAGGCAAAGA-1-26	0.0625403284619838	whole blood	M/M	26
CACCACTAGATCTGAA-1-41	0.0872331768175871	whole blood	M/M	41
GTCTCGTCACGAAGCA-1-17	0.0915329433537761	whole blood	SEVERE	17
ACATCAGCATCGTCGG-1-6	0.0985502993201032	whole blood	SEVERE	6
CCAGCGATCTTTAGGG-1-33	0.440655680783281	whole blood	SEVERE	33
ATTGGACGTTGATTCG-1-14	0.140897506148734	whole blood	M/M	14
CAACCTCAGATGTCGG-1-6	0.142121556672597	whole blood	SEVERE	6
TAAGAGAGTAAATGAC-1-20	0.137337319835827	whole blood	M/M	20
CACATAGCAATTCCTT-1-8	0.131854713573479	whole blood	CONTROL	8
AGATCTGGTCAGATAA-1-2	0.166800332771284	whole blood	SEVERE	2
ACCCACTAGCGTGAGT-1-58	0.10507700193184	whole blood	M/M	58
CATGGCGTCACTATTC-1-33	0.116260111206207	whole blood	SEVERE	33
CTTAGGATCAAACCGT-1-53	0.09997460945359	whole blood	M/M	53
ACACTGAAGTTCCACA-1-26	0.118496223009717	whole blood	M/M	26
CCGTGGACAAGTACCT-1-26	0.206258433235049	whole blood	M/M	26
CTCGGAGAGAGGTTAT-1-39	0.0611953958257657	whole blood	CONTROL	39
TCTGAGATCTGAAAGA-1-14	0.167604362995365	whole blood	M/M	14
TCAACGACACAACGTT-1-6	0.20096897962615	whole blood	SEVERE	6
TAAGTGCTCTGATTCT-1-42	0.172504536796837	whole blood	M/M	42
GCAGTTAGTCTCCCTA-1-7	-0.0196379614041524	whole blood	CONTROL	7
TGGGCGTCATCACGTA-1-56	0.0773312376809413	whole blood	SEVERE	56
CTTCTCTTCTGAAAGA-1-45	0.263219411685067	whole blood	CONTROL	45
AGAGCTTAGGACAGCT-1-48	0.120190693489401	whole blood	M/M	48
TTCTCAAGTTCCACAA-1-20	0.0754439373180481	whole blood	M/M	20
TGCGCAGCATCTACGA-1-35	0.101748008100289	whole blood	SEVERE	35
CAGCAGCCAAAGTGCG-1-12	0.0473213277596291	whole blood	M/M	12
TTAGGACTCTCCAACC-1-47	0.260706628545997	whole blood	M/M	47
CGTCCATGTGCCTTGG-1-14	0.105491514433615	whole blood	M/M	14
ACTATCTTCCTTCAAT-1-20	0.0517764380477105	whole blood	M/M	20
CCAGCGACATTTCACT-1-26	0.0574579658114495	whole blood	M/M	26
TCTTTCCTCATCGCTC-1-2	0.227842334834874	whole blood	SEVERE	2
GTCACGGCACGTTGGC-1-17	0.0444726328228404	whole blood	SEVERE	17
GACACGCTCTCCTATA-1-17	0.086946711714344	whole blood	SEVERE	17
GGATTACGTGTTTGTG-1-26	0.111496511776291	whole blood	M/M	26
GGTGAAGAGTTATCGC-1-58	0.160690483247018	whole blood	M/M	58
TCTTCGGAGATGTGGC-1-2	0.168833728033949	whole blood	SEVERE	2
TACGGATTCTGAGGGA-1-27	0.0239664128816753	whole blood	SEVERE	27
TCTCTAACAGTAGAGC-1-58	0.117247893042769	whole blood	M/M	58
CAGCGACAGGCTACGA-1-17	0.145163672195051	whole blood	SEVERE	17
CACAAACGTATAAACG-1-7	0.0604441758669838	whole blood	CONTROL	7
CGGAGCTTCCGTACAA-1-2	0.210191449447541	whole blood	SEVERE	2
CCATGTCCAAGCTGGA-1-59	0.14965087498434	whole blood	CONTROL	59
AGGCCGTCAGCCTTGG-1-25	0.173299229697466	whole blood	M/M	25
TACTTGTAGCTAGGCA-1-26	0.0870387191072092	whole blood	M/M	26
ACACCAAGTAAACGCG-1-20	0.144314548767897	whole blood	M/M	20
CACAAACTCCTCAATT-1-42	0.0867865945672779	whole blood	M/M	42
TACTTGTAGGTGATAT-1-13	0.11006562762261	whole blood	CONTROL	13
TCTCTAACAATGCCAT-1-25	0.0811729668662194	whole blood	M/M	25
TGATTTCGTGCGAAAC-1-58	0.0816585704684316	whole blood	M/M	58
GAGTCCGCAAGAGGCT-1-20	0.147231770263627	whole blood	M/M	20
GAACATCGTAAGTGGC-1-32	0.184453861925954	whole blood	M/M	32
ATGAGGGCAAGGACTG-1-34	0.118759629022975	whole blood	CONTROL	34
TTGGCAATCAGCTCGG-1-56	0.0867488454226761	whole blood	SEVERE	56
CCTCAGTGTAGCGTCC-1-31	0.122320774436646	whole blood	SEVERE	31
CGAGCACAGAAACGCC-1-17	0.176864530828224	whole blood	SEVERE	17
AGAGTGGGTGGTACAG-1-44	0.114320199230278	whole blood	M/M	44
ATTCTACCATTATCTC-1-56	0.0345648614598545	whole blood	SEVERE	56
TGCTACCGTGACTCAT-1-56	0.214796251124431	whole blood	SEVERE	56
TAGAGCTCATGTCGAT-1-20	0.170003910828077	whole blood	M/M	20
TGGCCAGAGAACTCGG-1-49	0.298448436024385	whole blood	M/M	49
CCGTACTTCATAACCG-1-28	0.100290648431412	whole blood	CONTROL	28
CAGCTAACAATAGCGG-1-31	0.397842391146781	whole blood	SEVERE	31
GCTGCTTTCACATGCA-1-33	0.228964298206228	whole blood	SEVERE	33
TTGTAGGGTACCGAGA-1-31	0.188191539499448	whole blood	SEVERE	31
ACTGAACAGACCACGA-1-7	0.0444724496870455	whole blood	CONTROL	7
CCATGTCTCGCCAAAT-1-51	0.187357080134818	whole blood	M/M	51
TCTTTCCCAATAGAGT-1-14	0.138150703669892	whole blood	M/M	14
CTTGGCTAGAATAGGG-1-42	0.123641702298616	whole blood	M/M	42
GTACGTAGTCGCGGTT-1-8	-0.0146348996032833	whole blood	CONTROL	8
GACAGAGCAAGCGAGT-1-49	0.368855594156467	whole blood	M/M	49
AACTCTTGTCATGCAT-1-35	0.121015037106359	whole blood	SEVERE	35
TGACAACAGCTCTCGG-1-29	0.107709763916236	whole blood	CONTROL	29
TAGACCAGTAAACCTC-1-56	0.135573283747098	whole blood	SEVERE	56
GCTGCGAAGCAACGGT-1-11	0.146787422833052	whole blood	M/M	11
TCTGGAAGTGCGAAAC-1-51	0.0752592504855187	whole blood	M/M	51
CGGACACCACGAGAGT-1-33	0.162336788134653	whole blood	SEVERE	33
ACCAGTAGTATATGAG-1-20	0.12770142476339	whole blood	M/M	20
AACTGGTTCTGTCTCG-1-14	0.137180138178284	whole blood	M/M	14
CGTGTAAGTTTGTTTC-1-59	0.0889639559441837	whole blood	CONTROL	59
ACTGTCCAGAAAGTGG-1-55	0.120727441830407	whole blood	SEVERE	55
AGTGGGAGTACGCACC-1-20	0.0461555883986042	whole blood	M/M	20
CAACTAGAGATGAGAG-1-67	0.0102504819419916	whole blood	M/M	67
ACTGAGTAGCGCCTCA-1-20	0.106333361918212	whole blood	M/M	20
GCGGGTTTCCGTAGTA-1-53	0.151338458244456	whole blood	M/M	53
TATCAGGTCATCACCC-1-11	0.160837225003268	whole blood	M/M	11
GCCTCTACATGACATC-1-59	0.0935004319460455	whole blood	CONTROL	59
ATAAGAGCAGGTCCAC-1-8	0.087541996878737	whole blood	CONTROL	8
GGCTCGATCTTGGGTA-1-42	0.003060074995583	whole blood	M/M	42
CCTACACCACCTGGTG-1-17	0.0262947325424734	whole blood	SEVERE	17
GAGGTGAAGTTGCAGG-1-26	0.0622404539199894	whole blood	M/M	26
CTCAGAAGTCGCATCG-1-25	0.0798287191336355	whole blood	M/M	25
AGGGAGTGTGTAATGA-1-51	0.149838676135275	whole blood	M/M	51
GTTCATTTCGAGGTAG-1-31	0.232192391378393	whole blood	SEVERE	31
GACTACATCACATACG-1-31	0.347807101881242	whole blood	SEVERE	31
TCTGAGACACTGCCAG-1-51	0.0813385655047364	whole blood	M/M	51
CCTTCCCGTGCACCAC-1-58	0.0887483048285979	whole blood	M/M	58
CTAACTTAGCACCGCT-1-17	0.0238241369192024	whole blood	SEVERE	17
CCTACACCAATAGCAA-1-42	0.111622820070601	whole blood	M/M	42
GACACGCGTGTCGCTG-1-56	0.143570533376539	whole blood	SEVERE	56
TTGGAACAGGCAGGTT-1-2	0.241821985498457	whole blood	SEVERE	2
GTCGTAAAGATGTCGG-1-6	0.138234181885799	whole blood	SEVERE	6
TTGTAGGGTTAGAACA-1-55	0.0628436398720417	whole blood	SEVERE	55
CATGCCTAGTCGTTTG-1-51	0.182910015187657	whole blood	M/M	51
CACCTTGCACAACGCC-1-55	0.206909108527943	whole blood	SEVERE	55
CGTCACTTCTCGGACG-1-62	0.0431800107235377	whole blood	SEVERE	62
TACTCATTCAGGATCT-1-49	0.503855773855837	whole blood	M/M	49
GACGTGCAGCTAGCCC-1-20	0.183164111594646	whole blood	M/M	20
TGCTACCCACGCCAGT-1-19	0.218774672107536	whole blood	M/M	19
CGACTTCAGTCCCACG-1-14	0.218010949685299	whole blood	M/M	14
CTCGAAAAGCTAACAA-1-25	0.132648086040626	whole blood	M/M	25
TCGTACCAGTACTTGC-1-17	0.153310008549274	whole blood	SEVERE	17
TTGCCGTGTCGGCATC-1-14	0.0321851821866802	whole blood	M/M	14
ACTGTCCTCATGCAAC-1-24	0.0221980541251813	whole blood	CONTROL	24
AGGCCACCAGGGAGAG-1-34	0.0451576729616237	whole blood	CONTROL	34
CATGCCTGTTTAAGCC-1-31	0.181124762153201	whole blood	SEVERE	31
CTCGTCATCATTTGGG-1-44	0.0998708352862989	whole blood	M/M	44
GCGCAACCAAGCTGGA-1-51	0.0951539182588905	whole blood	M/M	51
GACCAATCACCGAATT-1-17	0.070755126228632	whole blood	SEVERE	17
TTGAACGAGCTCCTCT-1-31	0.0267251137754015	whole blood	SEVERE	31
GACGCGTCATATGAGA-1-58	0.0587174365490958	whole blood	M/M	58
GGTATTGCATCCCACT-1-14	0.154331426745933	whole blood	M/M	14
CCACGGAGTCGATTGT-1-26	0.119810868247565	whole blood	M/M	26
TTAACTCTCTCGATGA-1-14	0.136653268990443	whole blood	M/M	14
CGGACTGAGCAGGCTA-1-26	0.14737060214639	whole blood	M/M	26
AACCGCGCAGGTGCCT-1-2	0.205808824446139	whole blood	SEVERE	2
GAATAAGAGTGACTCT-1-26	0.0740877568557097	whole blood	M/M	26
GACGCGTCAATACGCT-1-17	0.171943009132954	whole blood	SEVERE	17
TGACTTTGTCAAACTC-1-44	0.0972992009077799	whole blood	M/M	44
AACTCTTAGAGCCCAA-1-2	0.127139564768828	whole blood	SEVERE	2
GGTGCGTCATGGGACA-1-56	0.0538451719569041	whole blood	SEVERE	56
GTACTTTGTCCTGCTT-1-35	0.0189848106901843	whole blood	SEVERE	35
GCAAACTGTCTGATCA-1-11	0.163499051967387	whole blood	M/M	11
TGAGCATTCGTTACAG-1-6	0.150805310259607	whole blood	SEVERE	6
CGGACTGTCGATGAGG-1-51	0.133032593671278	whole blood	M/M	51
CTCTGGTAGCGTGAAC-1-25	0.12762530737713	whole blood	M/M	25
ATCCGAATCGCTTAGA-1-6	0.115206335912404	whole blood	SEVERE	6
GTATCTTCACAGACAG-1-20	0.100121222315211	whole blood	M/M	20
CCTAAAGCAATCTGCA-1-42	0.207060422000995	whole blood	M/M	42
TTCTCAAGTCCGTTAA-1-33	0.120973161670628	whole blood	SEVERE	33
ATGAGGGAGAGCCCAA-1-17	0.0826617692694507	whole blood	SEVERE	17
TGCCCTAAGCTTCGCG-1-51	0.0574645518806625	whole blood	M/M	51
CTAACTTGTCTGCAAT-1-6	0.167883478680223	whole blood	SEVERE	6
CACTCCATCCGAAGAG-1-17	0.138416408280647	whole blood	SEVERE	17
GGCGTGTTCTTTAGGG-1-42	0.100718825277794	whole blood	M/M	42
[truncated: 8,783 more rows]
