# Supplementary material for: Human and mouse neutrophils share core transcriptional programs in both homeostatic and inflamed contexts
Source: Nat Commun. 2023 Dec 8;14:8133. doi: 10.1038/s41467-023-43573-9 (PMC10709367; doi:10.1038/s41467-023-43573-9)
Supplement: Supplementary file 8 — Source Data [file 41467_2023_43573_MOESM8_ESM.zip › Figure 4/source-data_Figure4b_gcsf.csv]

	sc_raw	organ	condition	batch
AAACCCAAGAACAGGA-1-0	0.451545108755829	blood	GCSF	0
AAACCCAAGATGCAGC-1-0	0.398224024551015	blood	GCSF	0
AAACCCAAGCAGATAT-1-0	0.474514187942835	blood	GCSF	0
AAACCCAAGCGCTGCT-1-0	0.541353483847301	blood	GCSF	0
AAACCCAAGGTACTGG-1-0	0.398277020499159	blood	GCSF	0
AAACCCACAGGCCCTA-1-0	0.360357684231648	blood	GCSF	0
AAACCCACATCGTGCG-1-0	0.455331456190428	blood	GCSF	0
AAACCCAGTTCATCTT-1-0	0.460601919264819	blood	GCSF	0
AAACCCATCAGGCGAA-1-0	0.337608110018384	blood	GCSF	0
AAACCCATCAGTCACA-1-0	0.504013873162902	blood	GCSF	0
AAACCCATCGTTGTTT-1-0	0.376565959939269	blood	GCSF	0
AAACGAACATGTTCAG-1-0	0.297463431063825	blood	GCSF	0
AAACGAACATTGCTGA-1-0	0.500280755452189	blood	GCSF	0
AAACGAAGTAGACGTG-1-0	0.365126578626786	blood	GCSF	0
AAACGAAGTCCACAGC-1-0	0.226632941213785	blood	GCSF	0
AAACGAATCTATGCCC-1-0	0.32811572768575	blood	GCSF	0
AAACGCTAGGCCCAAA-1-0	0.281079368186621	blood	GCSF	0
AAACGCTAGTAGTCCT-1-0	0.339614577283757	blood	GCSF	0
AAACGCTAGTGGAAGA-1-0	0.689311371560317	blood	GCSF	0
AAACGCTCAAGCAATA-1-0	0.380878026090481	blood	GCSF	0
AAACGCTCACGAAAGC-1-0	0.529647211933692	blood	GCSF	0
AAACGCTCAGCTCCTT-1-0	0.353363699375698	blood	GCSF	0
AAACGCTCAGTCCCGA-1-0	0.389959353121454	blood	GCSF	0
AAACGCTGTAATCAGA-1-0	0.260457590733768	blood	GCSF	0
AAACGCTGTCCGTACG-1-0	0.300439133168723	blood	GCSF	0
AAACGCTTCTTTGATC-1-0	0.21377043308607	blood	GCSF	0
AAAGAACAGAAGTCCG-1-0	0.393988766694336	blood	GCSF	0
AAAGAACAGCCTGTCG-1-0	0.453637855332352	blood	GCSF	0
AAAGAACAGGTCGACA-1-0	0.446264383290961	blood	GCSF	0
AAAGAACCACTACAGT-1-0	0.492115890206456	blood	GCSF	0
AAAGAACCACTGTGTA-1-0	0.471241716473083	blood	GCSF	0
AAAGAACCAGGAGGTT-1-0	0.389425929385182	blood	GCSF	0
AAAGAACTCCATGAGT-1-0	0.314243363184955	blood	GCSF	0
AAAGAACTCCGAGTGC-1-0	0.390911908422708	blood	GCSF	0
AAAGGATAGCTCCACG-1-0	0.492688738669614	blood	GCSF	0
AAAGGATCATAATCGC-1-0	0.231302238800938	blood	GCSF	0
AAAGGATCATTAGGCT-1-0	0.209662137485233	blood	GCSF	0
AAAGGATGTGTTAACC-1-0	0.453903828271837	blood	GCSF	0
AAAGGATGTTGCCAAT-1-0	0.316997415185079	blood	GCSF	0
AAAGGATTCGCCGAGT-1-0	0.544341263953588	blood	GCSF	0
AAAGGATTCTAGCATG-1-0	0.298690416917022	blood	GCSF	0
AAAGGGCCACACCGCA-1-0	0.297242851549526	blood	GCSF	0
AAAGGGCCACGGCTAC-1-0	0.170974139850864	blood	GCSF	0
AAAGGGCCAGTAACCT-1-0	0.321878428087653	blood	GCSF	0
AAAGGTAAGCTCCGAC-1-0	0.264256703305625	blood	GCSF	0
AAAGGTAAGGCGATAC-1-0	0.400493982044441	blood	GCSF	0
AAAGGTAAGGTACAAT-1-0	0.488660612099549	blood	GCSF	0
AAAGGTACACCAGACC-1-0	0.524794674378549	blood	GCSF	0
AAAGGTACAGAAGTTA-1-0	0.379556632658129	blood	GCSF	0
AAAGGTAGTAAGGCTG-1-0	0.43607554316101	blood	GCSF	0
AAAGGTAGTAAGGTCG-1-0	0.468089571082094	blood	GCSF	0
AAAGGTAGTATCACGT-1-0	0.287538852934086	blood	GCSF	0
AAAGGTATCAGGAAAT-1-0	0.369845359366953	blood	GCSF	0
AAAGGTATCTTGCGCT-1-0	0.267256419543024	blood	GCSF	0
AAAGTCCAGAGTTGAT-1-0	0.304972816351618	blood	GCSF	0
AAAGTCCAGCTATCTG-1-0	0.372444051322828	blood	GCSF	0
AAAGTCCGTAATCAGA-1-0	0.248814666826811	blood	GCSF	0
AAAGTCCGTACCTAGT-1-0	0.234913003624062	blood	GCSF	0
AAAGTGACAGATGCGA-1-0	0.318665173397422	blood	GCSF	0
AAAGTGACAGTATACC-1-0	0.377049436521731	blood	GCSF	0
AAAGTGAGTTAAACCC-1-0	0.258799515720644	blood	GCSF	0
AAAGTGAGTTCCTTGC-1-0	0.317535518227539	blood	GCSF	0
AAAGTGAGTTGCCATA-1-0	0.308140868118416	blood	GCSF	0
AAAGTGATCATACGAC-1-0	0.487395947981204	blood	GCSF	0
AAAGTGATCCTCTCTT-1-0	0.327186021107406	blood	GCSF	0
AAATGGAAGAACAGGA-1-0	0.30671068081582	blood	GCSF	0
AAATGGAAGCCTTCTC-1-0	0.37473819802211	blood	GCSF	0
AAATGGACACACCGCA-1-0	0.441576154293128	blood	GCSF	0
AAATGGACACTTGACA-1-0	0.329314472768737	blood	GCSF	0
AAATGGAGTACGATGG-1-0	0.406463201719285	blood	GCSF	0
AAATGGAGTGTCCGTG-1-0	0.327819168593598	blood	GCSF	0
AACAAAGAGGCCCGTT-1-0	0.223943221627038	blood	GCSF	0
AACAAAGAGGGCTTCC-1-0	0.266726532363563	blood	GCSF	0
AACAAAGCACATTCTT-1-0	0.131678819819722	blood	GCSF	0
AACAAAGCAGGCAATG-1-0	0.480824692572232	blood	GCSF	0
AACAAAGGTGCCGTTG-1-0	0.429239399950632	blood	GCSF	0
AACAAAGGTGGATACG-1-0	0.210457298759281	blood	GCSF	0
AACAAAGGTGGTATGG-1-0	0.451583894805388	blood	GCSF	0
AACAAAGGTTAGTCGT-1-0	0.554044534498954	blood	GCSF	0
AACAAAGGTTCGCGTG-1-0	0.406748907830539	blood	GCSF	0
AACAAAGTCACCGCTT-1-0	0.347371906491975	blood	GCSF	0
AACAAAGTCGTACCTC-1-0	0.422568915564968	blood	GCSF	0
AACAACCAGACTCTAC-1-0	0.223408667501875	blood	GCSF	0
AACAACCAGCCGATCC-1-0	0.358458957968379	blood	GCSF	0
AACAACCAGTCACGCC-1-0	0.497798452758294	blood	GCSF	0
AACAACCAGTGAGGCT-1-0	0.362239075609892	blood	GCSF	0
AACAACCAGTTCTCTT-1-0	0.46444141797133	blood	GCSF	0
AACAACCTCAGGAACG-1-0	0.240209723475382	blood	GCSF	0
AACAACCTCAGGTGTT-1-0	0.298476206569973	blood	GCSF	0
AACAACCTCCGATAGT-1-0	0.530818799718536	blood	GCSF	0
AACAAGAAGCTGAGTG-1-0	0.443820026417697	blood	GCSF	0
AACAAGAAGGATGCGT-1-0	0.356459854670861	blood	GCSF	0
AACAAGAAGGCGAACT-1-0	0.490126826426145	blood	GCSF	0
AACAAGACACCGGCTA-1-0	0.433714417074109	blood	GCSF	0
AACAAGACACTGTCGG-1-0	0.57048438064656	blood	GCSF	0
AACAAGAGTATGCTTG-1-0	0.285301553382622	blood	GCSF	0
AACAAGAGTCAACACT-1-0	0.530686608314113	blood	GCSF	0
AACAAGAGTGTCCTAA-1-0	0.417808995162249	blood	GCSF	0
AACAAGAGTTGCATTG-1-0	0.347270190958584	blood	GCSF	0
AACAAGATCCGATAGT-1-0	0.516047905787174	blood	GCSF	0
AACAAGATCCGATTAG-1-0	0.261871155378562	blood	GCSF	0
AACAAGATCCTACAAG-1-0	0.33214335285108	blood	GCSF	0
AACACACAGATAACGT-1-0	0.544864100084095	blood	GCSF	0
AACACACCATCTAACG-1-0	0.294326906176533	blood	GCSF	0
AACACACGTCACATTG-1-0	0.346960182240001	blood	GCSF	0
AACACACGTCGTACTA-1-0	0.442600677120015	blood	GCSF	0
AACACACTCCGAAGGA-1-0	0.204120699949008	blood	GCSF	0
AACACACTCTAGTACG-1-0	0.203768037378685	blood	GCSF	0
AACAGGGAGGGACCAT-1-0	0.160490645583	blood	GCSF	0
AACAGGGCACCCAAGC-1-0	0.469245453030603	blood	GCSF	0
AACAGGGCATACAGCT-1-0	0.396045930971089	blood	GCSF	0
AACAGGGCATGACGAG-1-0	0.269211554176586	blood	GCSF	0
AACAGGGGTTCTTAGG-1-0	0.355879342280256	blood	GCSF	0
AACAGGGGTTGTCAGT-1-0	0.474179824042151	blood	GCSF	0
AACAGGGTCATGAGGG-1-0	0.372090005184015	blood	GCSF	0
AACAGGGTCTACTGCC-1-0	0.557304645503244	blood	GCSF	0
AACCAACAGCACCCAC-1-0	0.413558490808528	blood	GCSF	0
AACCAACAGCTAAACA-1-0	0.387106429739102	blood	GCSF	0
AACCAACCAAATCAGA-1-0	0.393207262237509	blood	GCSF	0
AACCAACCAGCCTTCT-1-0	0.440214880579014	blood	GCSF	0
AACCAACCATCGGAGA-1-0	0.483152053805445	blood	GCSF	0
AACCAACGTCAAGTTC-1-0	0.538602560221229	blood	GCSF	0
AACCAACTCTGGCCTT-1-0	0.406588176732541	blood	GCSF	0
AACCACAAGGCGAAGG-1-0	0.551023020793614	blood	GCSF	0
AACCACAAGTACTGTC-1-0	0.253508115074208	blood	GCSF	0
AACCACACAGAAATCA-1-0	0.219830038227829	blood	GCSF	0
AACCACACAGCACACC-1-0	0.421184208502871	blood	GCSF	0
AACCACACAGGTACGA-1-0	0.524426586395009	blood	GCSF	0
AACCACAGTCAAAGTA-1-0	0.483772768933095	blood	GCSF	0
AACCACATCCATAGAC-1-0	0.303956908937892	blood	GCSF	0
AACCACATCTTTCAGT-1-0	0.503949489968282	blood	GCSF	0
AACCATGAGATACGAT-1-0	0.215605973319319	blood	GCSF	0
AACCATGAGGAGAGGC-1-0	0.374290866887447	blood	GCSF	0
AACCATGCACTACTTT-1-0	0.499113378633717	blood	GCSF	0
AACCATGCATCCCGTT-1-0	0.438409369094412	blood	GCSF	0
AACCATGCATGTGGCC-1-0	0.277883212207492	blood	GCSF	0
AACCATGGTGATCGTT-1-0	0.432116008893947	blood	GCSF	0
AACCATGTCGGCTATA-1-0	0.308034844233256	blood	GCSF	0
AACCATGTCTGTAACG-1-0	0.4040514812307	blood	GCSF	0
AACCCAAAGTAACAGT-1-0	0.220855685763297	blood	GCSF	0
AACCCAAGTATTTCGG-1-0	0.344669790957503	blood	GCSF	0
AACCTGAAGAATCTAG-1-0	0.254618686136955	blood	GCSF	0
AACCTGAAGACTAGAT-1-0	0.334616814112377	blood	GCSF	0
AACCTGAAGAGTTCGG-1-0	0.519210050621667	blood	GCSF	0
AACCTGACAACCTATG-1-0	0.420760100762018	blood	GCSF	0
AACCTGACATGCCGCA-1-0	0.536039608263202	blood	GCSF	0
AACCTGAGTGTTCCTC-1-0	0.539468635858738	blood	GCSF	0
AACCTGATCACCATAG-1-0	0.183909848618412	blood	GCSF	0
AACCTGATCAGTGTTG-1-0	0.432395013207183	blood	GCSF	0
AACCTGATCATCGGGC-1-0	0.314120114790436	blood	GCSF	0
AACCTGATCCAGTGTA-1-0	0.272094154355402	blood	GCSF	0
AACCTGATCCTTATGT-1-0	0.413999543672958	blood	GCSF	0
AACCTGATCTTGCAAG-1-0	0.409105634709923	blood	GCSF	0
AACCTTTAGATTGCGG-1-0	0.135435841144112	blood	GCSF	0
AACCTTTAGGTTGTTC-1-0	0.211349241486451	blood	GCSF	0
AACCTTTAGTTGTAGA-1-0	0.366528337454209	blood	GCSF	0
AACCTTTCACTTGACA-1-0	0.411984629583516	blood	GCSF	0
AACCTTTTCATCTCTA-1-0	0.35200625995943	blood	GCSF	0
AACCTTTTCCTGGCTT-1-0	0.480751726852565	blood	GCSF	0
AACGAAAAGGGTAGCT-1-0	0.39305945523979	blood	GCSF	0
AACGAAACAACCGCCA-1-0	0.525676990645986	blood	GCSF	0
AACGAAACAGACCAGA-1-0	0.24112437546549	blood	GCSF	0
AACGAAAGTATAGGGC-1-0	0.422303003071565	blood	GCSF	0
AACGAAAGTATGCTTG-1-0	0.383298068988633	blood	GCSF	0
AACGAAAGTCAGCTTA-1-0	0.420307412438765	blood	GCSF	0
AACGAAAGTTGGACTT-1-0	0.4737671674045	blood	GCSF	0
AACGAAATCGCAACAT-1-0	0.367437909686508	blood	GCSF	0
AACGGGACAACCCGCA-1-0	0.281276216877942	blood	GCSF	0
AACGGGAGTTGGGTTT-1-0	0.404302826361948	blood	GCSF	0
AACGTCAAGCCTCTTC-1-0	0.375673619403546	blood	GCSF	0
AACGTCACACCAAAGG-1-0	0.332030146994435	blood	GCSF	0
AACGTCACACTTACAG-1-0	0.384918442234374	blood	GCSF	0
AACGTCACAGTTAGGG-1-0	0.438457253368783	blood	GCSF	0
AACGTCAGTCTGATAC-1-0	0.368241900352926	blood	GCSF	0
AACGTCAGTGACACAG-1-0	0.277840968162793	blood	GCSF	0
AACGTCAGTTGGGCCT-1-0	0.371800825493923	blood	GCSF	0
AACGTCATCGTGCATA-1-0	0.341160830259159	blood	GCSF	0
AACGTCATCTCTTAAC-1-0	0.396140566126112	blood	GCSF	0
AACTTCTAGGTGCTTT-1-0	0.405304173635314	blood	GCSF	0
AACTTCTCACAAGGTG-1-0	0.56141532964413	blood	GCSF	0
AACTTCTCACCTTCGT-1-0	0.420475407592972	blood	GCSF	0
AACTTCTCACTTCAGA-1-0	0.346584504386893	blood	GCSF	0
AACTTCTCAGGCAATG-1-0	0.465918179637959	blood	GCSF	0
AACTTCTCAGTCTCTC-1-0	0.346542694424859	blood	GCSF	0
AACTTCTGTAAGCGGT-1-0	0.330048868087999	blood	GCSF	0
AACTTCTGTACCCAGC-1-0	0.348119909385662	blood	GCSF	0
AACTTCTGTCGCATTA-1-0	0.351072981658759	blood	GCSF	0
AACTTCTGTGATTCAC-1-0	0.327250220616928	blood	GCSF	0
AACTTCTTCAGAATAG-1-0	0.42012506251324	blood	GCSF	0
AACTTCTTCTTAGCAG-1-0	0.296500416322995	blood	GCSF	0
AACTTCTTCTTTGGAG-1-0	0.417371010867714	blood	GCSF	0
AAGAACAAGTACTGTC-1-0	0.183794389547828	blood	GCSF	0
AAGAACAAGTGGCGAT-1-0	0.494268757703989	blood	GCSF	0
AAGAACACACCAAATC-1-0	0.349793197850327	blood	GCSF	0
AAGAACACACCGTCTT-1-0	0.400133159328178	blood	GCSF	0
AAGAACAGTATCACCA-1-0	0.487472570813757	blood	GCSF	0
AAGAACAGTCGAACGA-1-0	0.396297620312791	blood	GCSF	0
AAGAACAGTCGCACGT-1-0	0.489634792368193	blood	GCSF	0
AAGAACAGTGGAGAAA-1-0	0.404933746788426	blood	GCSF	0
AAGAACAGTTCCAAAC-1-0	0.272173508632493	blood	GCSF	0
AAGAACATCAGCCTCT-1-0	0.454307670670398	blood	GCSF	0
AAGACAAAGAGTATAC-1-0	0.41979117997013	blood	GCSF	0
AAGACAAAGCGTACAG-1-0	0.322124126634053	blood	GCSF	0
AAGACAAAGGCACTAG-1-0	0.330354618332625	blood	GCSF	0
AAGACAACACCTCAGG-1-0	0.28504079016931	blood	GCSF	0
AAGACAACACTACACA-1-0	0.39250256241567	blood	GCSF	0
AAGACAACATTACGGT-1-0	0.404996711622488	blood	GCSF	0
AAGACAAGTGAATGAT-1-0	0.240840139336812	blood	GCSF	0
AAGACAATCATTTCGT-1-0	0.283743606487979	blood	GCSF	0
AAGACAATCTCGCTTG-1-0	0.121657979133808	blood	GCSF	0
AAGACTCAGGTCGAGT-1-0	0.55627773472957	blood	GCSF	0
AAGACTCCAAGTGCTT-1-0	0.457493525723724	blood	GCSF	0
AAGACTCCACGGAAGT-1-0	0.335858672108615	blood	GCSF	0
AAGACTCCAGCTATTG-1-0	0.201597949839117	blood	GCSF	0
AAGACTCGTCCCAAAT-1-0	0.525532808019582	blood	GCSF	0
AAGATAGAGGCGCTCT-1-0	0.442572175789782	blood	GCSF	0
AAGATAGGTAACTAAG-1-0	0.476753637981151	blood	GCSF	0
AAGATAGGTCGACTTA-1-0	0.377990095914462	blood	GCSF	0
AAGCATCAGACCATGG-1-0	0.482841302032277	blood	GCSF	0
AAGCATCAGTCAACAA-1-0	0.259647409310647	blood	GCSF	0
AAGCATCCAGAAGTTA-1-0	0.462102678651975	blood	GCSF	0
AAGCATCTCTGCTCTG-1-0	0.392127391535099	blood	GCSF	0
AAGCCATAGTTCAACC-1-0	0.423045676249692	blood	GCSF	0
AAGCCATCACCGTGAC-1-0	0.435049903503667	blood	GCSF	0
AAGCCATCATGTTCAG-1-0	0.353801986687059	blood	GCSF	0
AAGCCATGTCATACCA-1-0	0.482906223081012	blood	GCSF	0
AAGCCATGTCATCCCT-1-0	0.370752737493527	blood	GCSF	0
AAGCCATTCAAATGAG-1-0	0.359211200751993	blood	GCSF	0
AAGCGAGAGACGGAAA-1-0	0.386550531129478	blood	GCSF	0
AAGCGAGAGCTTGTTG-1-0	0.339586110039818	blood	GCSF	0
AAGCGAGCACTTGACA-1-0	0.551884127529044	blood	GCSF	0
AAGCGAGGTAATGATG-1-0	0.520026275001801	blood	GCSF	0
AAGCGAGGTACGTACT-1-0	0.508050426263738	blood	GCSF	0
AAGCGAGGTATTCTCT-1-0	0.318154060669931	blood	GCSF	0
AAGCGAGGTTTACGTG-1-0	0.418103984545901	blood	GCSF	0
AAGCGAGTCAAGATAG-1-0	0.355063223429966	blood	GCSF	0
AAGCGAGTCAGTGTCA-1-0	0.338014433977561	blood	GCSF	0
AAGCGAGTCCCGTAAA-1-0	0.495660917562689	blood	GCSF	0
AAGCGTTAGCGCTGCT-1-0	0.43945690901356	blood	GCSF	0
AAGCGTTCACTCCGAG-1-0	0.371766642722944	blood	GCSF	0
AAGCGTTGTATGACAA-1-0	0.44570630921471	blood	GCSF	0
AAGCGTTGTGAAGCGT-1-0	0.292676943159856	blood	GCSF	0
AAGCGTTTCTAGGCCG-1-0	0.479943371185766	blood	GCSF	0
AAGGAATAGACATGCG-1-0	0.239454478545179	blood	GCSF	0
AAGGAATCAGCGTTGC-1-0	0.409517979784769	blood	GCSF	0
AAGGAATCATCACCAA-1-0	0.541091832450981	blood	GCSF	0
AAGGAATGTGGCTCTG-1-0	0.344453038002963	blood	GCSF	0
AAGGTAAAGCGCCTCA-1-0	0.319658501472387	blood	GCSF	0
AAGGTAACAACAACAA-1-0	0.518463740183497	blood	GCSF	0
AAGGTAACACCATAAC-1-0	0.532893842915423	blood	GCSF	0
AAGGTAACACTGAGTT-1-0	0.35147874870808	blood	GCSF	0
AAGGTAAGTACATACC-1-0	0.224750058506459	blood	GCSF	0
AAGGTAAGTACGTACT-1-0	0.463933931793155	blood	GCSF	0
AAGGTAAGTATAGGGC-1-0	0.37396936967723	blood	GCSF	0
AAGGTAATCACGTAGT-1-0	0.463824656505273	blood	GCSF	0
AAGGTAATCTCGACGG-1-0	0.325765513182974	blood	GCSF	0
AAGTACCAGAGTTGCG-1-0	0.297971801035419	blood	GCSF	0
AAGTACCAGCCACTCG-1-0	0.151431683073224	blood	GCSF	0
AAGTACCAGGTGATAT-1-0	0.309727098020307	blood	GCSF	0
AAGTACCAGTCGCCAC-1-0	0.438890227736081	blood	GCSF	0
AAGTACCTCTTCCCGA-1-0	0.307839679188114	blood	GCSF	0
AAGTCGTAGTATGGAT-1-0	0.235270725421349	blood	GCSF	0
AAGTCGTGTCGCTGCA-1-0	0.454137176146721	blood	GCSF	0
AAGTCGTGTCGGCCTA-1-0	0.447974445270945	blood	GCSF	0
AAGTGAAAGAAGCTCG-1-0	0.219976704830021	blood	GCSF	0
AAGTGAAAGCAGAAAG-1-0	0.510550686715182	blood	GCSF	0
AAGTGAAAGGCCTTGC-1-0	0.352936329447222	blood	GCSF	0
AAGTGAAAGGGCATGT-1-0	0.297838214907215	blood	GCSF	0
AAGTGAACATTGAAAG-1-0	0.224113511744794	blood	GCSF	0
AAGTGAAGTCAAGCGA-1-0	0.235055799036667	blood	GCSF	0
AAGTGAAGTGGAATGC-1-0	0.240942920324445	blood	GCSF	0
AAGTTCGAGCCAACCC-1-0	0.327778917948105	blood	GCSF	0
AAGTTCGAGCCTCATA-1-0	0.429007439517749	blood	GCSF	0
AAGTTCGAGGCATCGA-1-0	0.35792652681451	blood	GCSF	0
AAGTTCGAGTAGTCAA-1-0	0.366552644714517	blood	GCSF	0
AAGTTCGAGTATGATG-1-0	0.215790548486398	blood	GCSF	0
AAGTTCGCATCCCGTT-1-0	0.552830576548671	blood	GCSF	0
AAGTTCGTCCTTTAGT-1-0	0.352783839212188	blood	GCSF	0
AATAGAGAGTATGCAA-1-0	0.376899697872427	blood	GCSF	0
AATAGAGGTGGGACAT-1-0	0.491381196232535	blood	GCSF	0
AATAGAGTCACCTTAT-1-0	0.390339497896234	blood	GCSF	0
AATAGAGTCCGCTGTT-1-0	0.456381219605533	blood	GCSF	0
AATAGAGTCGCTTTAT-1-0	0.545074453394343	blood	GCSF	0
AATAGAGTCGGCTATA-1-0	0.449707021388031	blood	GCSF	0
AATCACGAGCGATGCA-1-0	0.380780554813873	blood	GCSF	0
AATCACGGTAAGGCCA-1-0	0.480393920366891	blood	GCSF	0
AATCACGGTCCTCATC-1-0	0.439669850468561	blood	GCSF	0
AATCACGGTCTCGGGT-1-0	0.181655588494039	blood	GCSF	0
AATCACGGTTGTTGAC-1-0	0.347057762785463	blood	GCSF	0
AATCACGTCCTGTAGA-1-0	0.377520145510831	blood	GCSF	0
AATCACGTCGCTGCGA-1-0	0.297411174226188	blood	GCSF	0
AATCGACAGGTACATA-1-0	0.497096202983174	blood	GCSF	0
AATCGACCACAGGATG-1-0	0.521661787098157	blood	GCSF	0
AATCGACCAGCGTGCT-1-0	0.283174258579373	blood	GCSF	0
AATCGACGTTAGGACG-1-0	0.496402859170182	blood	GCSF	0
AATCGACGTTGAGAGC-1-0	0.17348668981471	blood	GCSF	0
AATCGTGAGAACTCCT-1-0	0.335103044020512	blood	GCSF	0
AATCGTGAGCTCCGAC-1-0	0.428877799115322	blood	GCSF	0
AATCGTGAGGTCATTC-1-0	0.494204758530845	blood	GCSF	0
AATCGTGCAAGTCATC-1-0	0.386775979955246	blood	GCSF	0
AATCGTGCATACAGCT-1-0	0.399269651326518	blood	GCSF	0
AATCGTGTCCTACGAA-1-0	0.37915290990321	blood	GCSF	0
AATGAAGAGCCATGCC-1-0	0.200860182748366	blood	GCSF	0
AATGAAGCACATATGC-1-0	0.313670758032898	blood	GCSF	0
AATGAAGCAGACGATG-1-0	0.298514477993879	blood	GCSF	0
AATGAAGGTCTCTCCA-1-0	0.293626932821744	blood	GCSF	0
AATGACCAGACGGATC-1-0	0.550972871888362	blood	GCSF	0
AATGACCCACGGTGTC-1-0	0.193403048206905	blood	GCSF	0
AATGACCCAGCTGTAT-1-0	0.323209913392698	blood	GCSF	0
AATGACCCATGGGAAC-1-0	0.322801006557153	blood	GCSF	0
AATGACCCATTCGATG-1-0	0.590224543854997	blood	GCSF	0
AATGACCGTACATTGC-1-0	0.283865393422629	blood	GCSF	0
AATGACCTCTCATTAC-1-0	0.482157725404657	blood	GCSF	0
AATGACCTCTGTGTGA-1-0	0.276135402845818	blood	GCSF	0
AATGCCAAGTCGAAAT-1-0	0.467772590838814	blood	GCSF	0
AATGCCACAGCTTCGG-1-0	0.514906765578003	blood	GCSF	0
AATGCCACATGAGATA-1-0	0.389346467143711	blood	GCSF	0
AATGCCAGTCGAGCTC-1-0	0.423905208369519	blood	GCSF	0
AATGCCATCGACACTA-1-0	0.354606507967009	blood	GCSF	0
AATGCCATCTAAACGC-1-0	0.43723574850112	blood	GCSF	0
AATGGAAAGATCCCGC-1-0	0.250500412222657	blood	GCSF	0
AATGGAAAGCCGTTAT-1-0	0.560338539970519	blood	GCSF	0
AATGGAAAGGGCTGAT-1-0	0.428410011859996	blood	GCSF	0
AATGGAACAACACTAC-1-0	0.558732479283422	blood	GCSF	0
AATGGAACAATAGGGC-1-0	0.389804370954569	blood	GCSF	0
AATGGAAGTGCAACAG-1-0	0.360918579840326	blood	GCSF	0
AATGGAATCATACGGT-1-0	0.309426230135755	blood	GCSF	0
AATGGAATCATTTCCA-1-0	0.222750585719248	blood	GCSF	0
AATGGCTCAAGGACAC-1-0	0.415780000690946	blood	GCSF	0
AATGGCTGTGGCAGAT-1-0	0.427734191788175	blood	GCSF	0
AATGGCTGTGGTCTAT-1-0	0.334611980396413	blood	GCSF	0
AATGGCTGTTGTTGAC-1-0	0.461583960648742	blood	GCSF	0
AATGGCTTCTAGACAC-1-0	0.56261593056825	blood	GCSF	0
AATGGCTTCTTCGCTG-1-0	0.306718176671008	blood	GCSF	0
AATGGCTTCTTGGAAC-1-0	0.104092294277419	blood	GCSF	0
AATTCCTAGAATCGCG-1-0	0.323195972770466	blood	GCSF	0
AATTCCTAGCTGAGTG-1-0	0.421703883289197	blood	GCSF	0
AATTCCTAGGTAACTA-1-0	0.341288593288741	blood	GCSF	0
AATTCCTAGTAAACGT-1-0	0.291205056247256	blood	GCSF	0
AATTCCTCAATGAGCG-1-0	0.263557900290546	blood	GCSF	0
AATTCCTCACTGATTG-1-0	0.470851649816746	blood	GCSF	0
AATTCCTGTCCATAGT-1-0	0.304811323465301	blood	GCSF	0
AATTCCTTCAAGGACG-1-0	0.44007573568718	blood	GCSF	0
AATTCCTTCACTCCGT-1-0	0.475003860355006	blood	GCSF	0
AATTTCCCAACACAGG-1-0	0.365252294052872	blood	GCSF	0
AATTTCCGTGAATATG-1-0	0.344513986185572	blood	GCSF	0
AATTTCCGTTAATGAG-1-0	0.384759162098549	blood	GCSF	0
AATTTCCTCTGGGAGA-1-0	0.314642640388397	blood	GCSF	0
AATTTCCTCTGGGATT-1-0	0.471323719070515	blood	GCSF	0
ACAAAGAAGGGACACT-1-0	0.275060197603627	blood	GCSF	0
ACAAAGAAGTATTAGG-1-0	0.39081786150934	blood	GCSF	0
ACAAAGACACGTCGTG-1-0	0.117792824114201	blood	GCSF	0
ACAAAGAGTGCACGCT-1-0	0.510011752084338	blood	GCSF	0
ACAAAGAGTGCAGGAT-1-0	0.398358872592389	blood	GCSF	0
ACAAAGAGTGCTCTTC-1-0	0.383885444098726	blood	GCSF	0
ACAAAGAGTTTGTGGT-1-0	0.261256297258784	blood	GCSF	0
ACAAAGATCCGTGCGA-1-0	0.250029618477833	blood	GCSF	0
ACAACCACACCAGTTA-1-0	0.148211134886783	blood	GCSF	0
ACAACCACACTACGGC-1-0	0.262985371391164	blood	GCSF	0
ACAACCACATTGCAAC-1-0	0.328078712989395	blood	GCSF	0
ACAACCAGTCCTACGG-1-0	0.387737007061378	blood	GCSF	0
ACAACCAGTCCTGGTG-1-0	0.54361787717019	blood	GCSF	0
ACAACCAGTGTTGATC-1-0	0.288069764775436	blood	GCSF	0
ACAACCATCAAACGAA-1-0	0.285165600190632	blood	GCSF	0
ACAACCATCCAACCAA-1-0	0.283403922945794	blood	GCSF	0
ACAACCATCCGAGATT-1-0	0.365382724409722	blood	GCSF	0
ACAAGCTCAAGTGACG-1-0	0.458628349783979	blood	GCSF	0
ACAAGCTCACTTTAGG-1-0	0.283185404291736	blood	GCSF	0
ACAAGCTCATTAGGAA-1-0	0.208666231093765	blood	GCSF	0
ACAAGCTGTTGCAAGG-1-0	0.541585768881087	blood	GCSF	0
ACAAGCTTCACCTTGC-1-0	0.231317151364302	blood	GCSF	0
ACAAGCTTCTACTTCA-1-0	0.5007417329212	blood	GCSF	0
ACAAGCTTCTTCGTGC-1-0	0.471270348976727	blood	GCSF	0
ACACAGTAGACCTGGA-1-0	0.470277943044004	blood	GCSF	0
ACACAGTAGATGACCG-1-0	0.455320071077885	blood	GCSF	0
ACACAGTAGCTGCCTG-1-0	0.428489517820628	blood	GCSF	0
ACACAGTAGGTGCTTT-1-0	0.583257452191307	blood	GCSF	0
ACACAGTCATGTGCCG-1-0	0.32385214233534	blood	GCSF	0
ACACAGTGTCAGGTAG-1-0	0.292591654395216	blood	GCSF	0
ACACAGTGTCGGAAAC-1-0	0.274353607744082	blood	GCSF	0
ACACAGTTCTGAGATC-1-0	0.406582350359991	blood	GCSF	0
ACACCAAAGGGACAGG-1-0	0.413535623312406	blood	GCSF	0
ACACCAACAACTTGCA-1-0	0.283585569011848	blood	GCSF	0
ACACCAAGTAAGTTAG-1-0	0.303163760638117	blood	GCSF	0
ACACCAAGTAGTACGG-1-0	0.478431197511317	blood	GCSF	0
ACACCAAGTCTACGTA-1-0	0.403222284143311	blood	GCSF	0
ACACCAATCCCATTCG-1-0	0.34306433792681	blood	GCSF	0
ACACGCGAGAAACTCA-1-0	0.307996125146106	blood	GCSF	0
ACACGCGAGTGCAGCA-1-0	0.333067546692329	blood	GCSF	0
ACACGCGAGTTCATCG-1-0	0.439495533734219	blood	GCSF	0
ACACGCGAGTTCGGTT-1-0	0.228478647513378	blood	GCSF	0
ACACGCGCAGTCTACA-1-0	0.312930776809634	blood	GCSF	0
ACACGCGGTCACTTCC-1-0	0.471751311054139	blood	GCSF	0
ACACGCGTCCGGCTTT-1-0	0.402783234386675	blood	GCSF	0
ACACTGAAGACTTGTC-1-0	0.305302615612164	blood	GCSF	0
ACACTGAAGATTAGTG-1-0	0.269147867879498	blood	GCSF	0
ACACTGAAGCTCCGAC-1-0	0.551334394399336	blood	GCSF	0
ACACTGAAGGGACACT-1-0	0.297982480762214	blood	GCSF	0
ACACTGAGTATTAAGG-1-0	0.283910867451812	blood	GCSF	0
ACACTGAGTCACTGAT-1-0	0.448868258654452	blood	GCSF	0
ACACTGATCCATCGTC-1-0	0.538498774139167	blood	GCSF	0
ACACTGATCCGTGGCA-1-0	0.474822881535831	blood	GCSF	0
ACACTGATCTGGGCGT-1-0	0.455971659838026	blood	GCSF	0
ACACTGATCTGGTCAA-1-0	0.303006640802636	blood	GCSF	0
ACAGAAACAAAGCGTG-1-0	0.236271152228274	blood	GCSF	0
ACAGAAACAGCTGAAG-1-0	0.388776209163728	blood	GCSF	0
ACAGAAAGTCTGCGCA-1-0	0.275413933257803	blood	GCSF	0
ACAGAAAGTGTTTCTT-1-0	0.318907227424006	blood	GCSF	0
ACAGAAATCCAACCAA-1-0	0.445336291159379	blood	GCSF	0
ACAGAAATCCATCCGT-1-0	0.291376782507312	blood	GCSF	0
ACAGAAATCGTTTACT-1-0	0.382124133968164	blood	GCSF	0
ACAGCCGAGCTACTAC-1-0	0.430303346359049	blood	GCSF	0
ACAGCCGAGTCATCGT-1-0	0.157087028583194	blood	GCSF	0
ACAGCCGCAATCCTTT-1-0	0.319437831829554	blood	GCSF	0
ACAGCCGGTGCCCTTT-1-0	0.388643861332933	blood	GCSF	0
ACAGCCGGTGGACCTC-1-0	0.296850985505186	blood	GCSF	0
ACAGCCGTCAGGTGTT-1-0	0.466939207052818	blood	GCSF	0
ACAGGGAAGCAGAAAG-1-0	0.411926025718482	blood	GCSF	0
ACAGGGAAGCATTGTC-1-0	0.243832600050149	blood	GCSF	0
ACAGGGACAATCCAGT-1-0	0.554495713294681	blood	GCSF	0
ACAGGGACAGTGGTGA-1-0	0.417915206129587	blood	GCSF	0
ACAGGGAGTGCCTACG-1-0	0.375562629781303	blood	GCSF	0
ACAGGGAGTTCACGAT-1-0	0.390760172363676	blood	GCSF	0
ACAGGGAGTTGCACGC-1-0	0.503969887299755	blood	GCSF	0
ACAGGGATCAGCCTCT-1-0	0.149820103915067	blood	GCSF	0
ACAGGGATCCGAGGCT-1-0	0.248393024088237	blood	GCSF	0
ACAGGGATCTAGCAAC-1-0	0.403717289800229	blood	GCSF	0
ACATCCCCAATAGGGC-1-0	0.319743113777215	blood	GCSF	0
ACATCCCCACATAACC-1-0	0.537250088842615	blood	GCSF	0
ACATCCCGTCAAAGTA-1-0	0.471575035020901	blood	GCSF	0
ACATCCCGTGAACCGA-1-0	0.312839109205637	blood	GCSF	0
ACATCCCGTTGGAGAC-1-0	0.535994123390477	blood	GCSF	0
ACATCCCTCCGAAGGA-1-0	0.30079459930592	blood	GCSF	0
ACATCGAAGACATCAA-1-0	0.319167346684496	blood	GCSF	0
ACATCGAAGCAACTTC-1-0	0.548876133923484	blood	GCSF	0
ACATCGACATTCATCT-1-0	0.505538229443114	blood	GCSF	0
ACATCGAGTAATGTGA-1-0	0.47458656716733	blood	GCSF	0
ACATCGAGTAGGAGGG-1-0	0.345886565161606	blood	GCSF	0
ACATCGAGTAGTTCCA-1-0	0.225704047381888	blood	GCSF	0
ACATCGAGTGAGCTCC-1-0	0.333487370673385	blood	GCSF	0
ACATCGATCAAGCCCG-1-0	0.560125655287049	blood	GCSF	0
ACATCGATCTTTCCGG-1-0	0.405816559870795	blood	GCSF	0
ACATGCAAGCAAGGAA-1-0	0.446007626144585	blood	GCSF	0
ACATGCACAGGCTACC-1-0	0.219163217136841	blood	GCSF	0
ACATGCAGTATGGAGC-1-0	0.453360116257387	blood	GCSF	0
ACATGCAGTCGAACAG-1-0	0.484490493761442	blood	GCSF	0
ACATGCAGTCTGCATA-1-0	0.452775616285594	blood	GCSF	0
ACATGCATCCAGCAAT-1-0	0.556042674751537	blood	GCSF	0
ACATTTCCAGCAGTAG-1-0	0.370321031457877	blood	GCSF	0
ACATTTCCATATAGCC-1-0	0.221152712410238	blood	GCSF	0
ACATTTCGTCGGTGTC-1-0	0.273597423793317	blood	GCSF	0
ACATTTCGTGCTAGCC-1-0	0.486084711900997	blood	GCSF	0
ACATTTCGTGCTCCGA-1-0	0.390829359712595	blood	GCSF	0
ACATTTCTCAACTCTT-1-0	0.461754248770443	blood	GCSF	0
ACATTTCTCACAGTGT-1-0	0.53611750539366	blood	GCSF	0
ACATTTCTCCCTCTCC-1-0	0.137657409821715	blood	GCSF	0
ACCAAACAGCTGCGAA-1-0	0.357116679870513	blood	GCSF	0
ACCAAACAGTGCGTCC-1-0	0.380249239790325	blood	GCSF	0
ACCAAACCAACTGCCG-1-0	0.408637875587674	blood	GCSF	0
ACCAAACCAGAGTCTT-1-0	0.367108317334444	blood	GCSF	0
ACCAAACGTCTTAGTG-1-0	0.205408590066138	blood	GCSF	0
ACCAAACGTTCGGTAT-1-0	0.517172715672695	blood	GCSF	0
ACCAAACTCAAGCCCG-1-0	0.489887666473358	blood	GCSF	0
ACCAAACTCCAGCACG-1-0	0.360736621081082	blood	GCSF	0
ACCAAACTCGGTATGT-1-0	0.376226875611573	blood	GCSF	0
ACCAAACTCGGTTCAA-1-0	0.298892347304167	blood	GCSF	0
ACCAAACTCGTAACTG-1-0	0.286903735374938	blood	GCSF	0
ACCAACAAGAGCCCAA-1-0	0.51689824434144	blood	GCSF	0
ACCAACAAGGAATTAC-1-0	0.452960206288797	blood	GCSF	0
ACCAACACAGAGTTGG-1-0	0.46324331986329	blood	GCSF	0
ACCAACAGTACGTACT-1-0	0.394715147182743	blood	GCSF	0
ACCAACAGTAGACGGT-1-0	0.299946429066384	blood	GCSF	0
ACCAACAGTGTTTACG-1-0	0.389347525400268	blood	GCSF	0
ACCAACATCAGTGTGT-1-0	0.444881547517014	blood	GCSF	0
ACCAACATCCGTAGGC-1-0	0.545979016336825	blood	GCSF	0
ACCACAAAGAGTGAAG-1-0	0.279540287301336	blood	GCSF	0
ACCACAAAGCCTTTGA-1-0	0.268674337300727	blood	GCSF	0
ACCACAAAGGACAGTC-1-0	0.314669887503419	blood	GCSF	0
ACCACAACACCGTGGT-1-0	0.393507493165185	blood	GCSF	0
ACCACAAGTTCGGTTA-1-0	0.209985743027799	blood	GCSF	0
ACCACAAGTTGCTAGT-1-0	0.283235321706324	blood	GCSF	0
ACCACAAGTTGTAGCT-1-0	0.260138353158678	blood	GCSF	0
ACCACAATCTATCACT-1-0	0.425211326179003	blood	GCSF	0
ACCATTTCAAGGATGC-1-0	0.147045081391129	blood	GCSF	0
ACCATTTGTGGTAATA-1-0	0.510492195782651	blood	GCSF	0
ACCATTTTCTGGCCTT-1-0	0.290058517046458	blood	GCSF	0
ACCCAAAAGAAACCAT-1-0	0.271652560080465	blood	GCSF	0
ACCCAAAAGACGCAGT-1-0	0.261717622553324	blood	GCSF	0
ACCCAAAAGACTTGTC-1-0	0.302462995017391	blood	GCSF	0
ACCCAAAAGATTAGAC-1-0	0.229956248718331	blood	GCSF	0
ACCCAAACACAAACGG-1-0	0.236685189015642	blood	GCSF	0
ACCCAAACAGACAAGC-1-0	0.480888699573916	blood	GCSF	0
ACCCAAACAGTCCGTG-1-0	0.445198217751221	blood	GCSF	0
ACCCAAACATTGTAGC-1-0	0.243149052920989	blood	GCSF	0
ACCCAAAGTAAGTCAA-1-0	0.2918799207646	blood	GCSF	0
ACCCAAAGTGCCTATA-1-0	0.381175104743903	blood	GCSF	0
ACCCAAATCAAGCCTA-1-0	0.466780085094181	blood	GCSF	0
ACCCAAATCACCGACG-1-0	0.320848087229924	blood	GCSF	0
ACCCAAATCCCATAAG-1-0	0.176508451142699	blood	GCSF	0
ACCCAAATCGCACTCT-1-0	0.326437194111105	blood	GCSF	0
ACCCTCAAGAAGTATC-1-0	0.507027051610234	blood	GCSF	0
ACCCTTGGTATCGCTA-1-0	0.383388348376836	blood	GCSF	0
ACCCTTGGTGAATTAG-1-0	0.504352446183553	blood	GCSF	0
ACCCTTGGTGCGTCGT-1-0	0.493384799470045	blood	GCSF	0
ACCCTTGTCGTCAACA-1-0	0.46864173740604	blood	GCSF	0
ACCGTTCAGCATGCGA-1-0	0.35000411410903	blood	GCSF	0
ACCGTTCAGTCATCGT-1-0	0.399711786572838	blood	GCSF	0
ACCGTTCCACCGTCGA-1-0	0.422287208731616	blood	GCSF	0
ACCGTTCCAGAGAAAG-1-0	0.407713133708615	blood	GCSF	0
ACCGTTCGTATGTGTC-1-0	0.421305853219552	blood	GCSF	0
ACCGTTCGTGACTCGC-1-0	0.360500458046047	blood	GCSF	0
ACCGTTCTCATGAAAG-1-0	0.183451449960583	blood	GCSF	0
ACCGTTCTCGCGTGCA-1-0	0.295897089899086	blood	GCSF	0
ACCGTTCTCGTCTAAG-1-0	0.391305856188802	blood	GCSF	0
ACCGTTCTCTTGCGCT-1-0	0.248119246623096	blood	GCSF	0
ACCTACCCATAGGTAA-1-0	0.420596442618526	blood	GCSF	0
ACCTACCGTAATCAGA-1-0	0.370269871916377	blood	GCSF	0
ACCTACCTCGCAAGAG-1-0	0.38768952259737	blood	GCSF	0
ACCTACCTCGTGAGAG-1-0	0.45978284182345	blood	GCSF	0
ACCTGAACACAGAGCA-1-0	0.408575642508082	blood	GCSF	0
ACCTGAACACGAGAAC-1-0	0.320797454039074	blood	GCSF	0
ACCTGAACAGGAATCG-1-0	0.265112191837194	blood	GCSF	0
ACCTGAAGTTCCGCAG-1-0	0.463036759087934	blood	GCSF	0
ACCTGAATCCATCTGC-1-0	0.43990884261518	blood	GCSF	0
ACCTGTCAGACTAGAT-1-0	0.358456937540641	blood	GCSF	0
ACCTGTCAGTGGAATT-1-0	0.339342845970577	blood	GCSF	0
ACCTGTCCAATCAAGA-1-0	0.402839465212957	blood	GCSF	0
ACCTGTCCACTTGAAC-1-0	0.383725505113834	blood	GCSF	0
ACCTGTCCAGTAGTGG-1-0	0.405255875408058	blood	GCSF	0
ACCTGTCGTCACCACG-1-0	0.342025741911467	blood	GCSF	0
ACCTGTCGTGCGAACA-1-0	0.452000800869971	blood	GCSF	0
ACCTGTCGTTTAGACC-1-0	0.17381171053527	blood	GCSF	0
ACCTGTCTCAGTGTGT-1-0	0.435864432828468	blood	GCSF	0
ACCTGTCTCCCGAACG-1-0	0.380761161134562	blood	GCSF	0
ACGATCAAGGGTTAAT-1-0	0.397937019232857	blood	GCSF	0
ACGATCACAATTTCCT-1-0	0.457122203016032	blood	GCSF	0
ACGATCACACCAGCGT-1-0	0.432376129274232	blood	GCSF	0
ACGATCACACTAGGTT-1-0	0.491716259114217	blood	GCSF	0
ACGATCAGTCTTACTT-1-0	0.501913039774013	blood	GCSF	0
ACGATCATCATGCATG-1-0	0.530779896972811	blood	GCSF	0
ACGATCATCTACGCGG-1-0	0.427403595884693	blood	GCSF	0
ACGATCATCTCCTGCA-1-0	0.428337706986595	blood	GCSF	0
ACGATGTAGCTTACGT-1-0	0.295842074410203	blood	GCSF	0
ACGATGTAGTCTTGGT-1-0	0.200081800227765	blood	GCSF	0
ACGATGTGTTCACCGG-1-0	0.425854426397884	blood	GCSF	0
ACGATGTGTTCGGACC-1-0	0.464897980498828	blood	GCSF	0
ACGATGTTCTAAGGAA-1-0	0.20716804600039	blood	GCSF	0
ACGCACGAGACCAACG-1-0	0.348627328194161	blood	GCSF	0
ACGCACGAGCGAAACC-1-0	0.21051763246528	blood	GCSF	0
ACGCACGAGTGAGTGC-1-0	0.471859553650067	blood	GCSF	0
ACGCACGCACGGAAGT-1-0	0.327669833279455	blood	GCSF	0
ACGCACGCAGGGCTTC-1-0	0.342436810781855	blood	GCSF	0
ACGCACGGTCTGATCA-1-0	0.400043803379591	blood	GCSF	0
ACGCACGGTTCGTACA-1-0	0.294958340600152	blood	GCSF	0
ACGGAAGCAATGACCT-1-0	0.362100276263367	blood	GCSF	0
ACGGAAGCAATGGGTG-1-0	0.307000727122083	blood	GCSF	0
ACGGAAGCAGACTCTA-1-0	0.545535446400234	blood	GCSF	0
ACGGAAGCATGGAGAC-1-0	0.476771169306979	blood	GCSF	0
ACGGAAGGTTAAGTCC-1-0	0.121261954434135	blood	GCSF	0
ACGGGTCCAACGGCTC-1-0	0.412355131236632	blood	GCSF	0
ACGGGTCGTAGTTCCA-1-0	0.401589511901646	blood	GCSF	0
ACGGGTCGTCAAAGTA-1-0	0.437746883350073	blood	GCSF	0
ACGGGTCTCATCACCC-1-0	0.267132297209666	blood	GCSF	0
ACGGTCGAGCCTTTCC-1-0	0.241047265478197	blood	GCSF	0
ACGGTCGTCAAGGACG-1-0	0.30653960495603	blood	GCSF	0
ACGGTTACAGCTGTAT-1-0	0.363681040098847	blood	GCSF	0
ACGGTTAGTAAGGCTG-1-0	0.391564173811885	blood	GCSF	0
ACGGTTAGTACTCAAC-1-0	0.368768424111466	blood	GCSF	0
ACGGTTAGTCTCAGGC-1-0	0.39161406534668	blood	GCSF	0
ACGGTTATCCCGTAAA-1-0	0.187643821055227	blood	GCSF	0
ACGGTTATCGTCAAAC-1-0	0.450013893586393	blood	GCSF	0
ACGGTTATCTGGGCAC-1-0	0.319478913383062	blood	GCSF	0
ACGTAACAGACTTAAG-1-0	0.409734283013904	blood	GCSF	0
ACGTAACAGCAATAGT-1-0	0.213842733790995	blood	GCSF	0
ACGTAACAGGTGTGAC-1-0	0.385548499589214	blood	GCSF	0
ACGTAACCAAGATGTA-1-0	0.44205761953328	blood	GCSF	0
ACGTAACCACTGTGTA-1-0	0.246401246143261	blood	GCSF	0
ACGTAACTCAAGAGTA-1-0	0.53077315260778	blood	GCSF	0
ACGTAACTCGGTAAGG-1-0	0.40095611102079	blood	GCSF	0
ACGTAACTCTATGCCC-1-0	0.181106398077752	blood	GCSF	0
ACGTACAAGAGGGTGG-1-0	0.349047867676061	blood	GCSF	0
ACGTACAAGGACACTG-1-0	0.38197907205065	blood	GCSF	0
ACGTACACACGGCGTT-1-0	0.287842005156263	blood	GCSF	0
ACGTACAGTTACACTG-1-0	0.38505687130968	blood	GCSF	0
ACGTACATCCCTAGGG-1-0	0.346760880157298	blood	GCSF	0
ACGTACATCGTAGCCG-1-0	0.3809385728851	blood	GCSF	0
ACGTACATCTACTTCA-1-0	0.416633180332499	blood	GCSF	0
ACGTACATCTCTCAAT-1-0	0.458606036338582	blood	GCSF	0
ACGTAGTAGCTGACAG-1-0	0.38951672116022	blood	GCSF	0
ACGTAGTAGTTACGGG-1-0	0.410400299903946	blood	GCSF	0
ACGTAGTCACTACCGG-1-0	0.489651587070136	blood	GCSF	0
ACGTAGTCAGGTGTTT-1-0	0.378848978159453	blood	GCSF	0
ACGTAGTCATCGCTCT-1-0	0.20078469487772	blood	GCSF	0
ACGTAGTGTGACACAG-1-0	0.339195428640032	blood	GCSF	0
ACGTAGTTCCTATGGA-1-0	0.376912413630661	blood	GCSF	0
ACGTAGTTCGTTCGCT-1-0	0.589618843497298	blood	GCSF	0
ACGTCCTAGCCTGACC-1-0	0.374146552280731	blood	GCSF	0
ACGTCCTGTGTCCACG-1-0	0.421243951448883	blood	GCSF	0
ACGTCCTTCTCGAGTA-1-0	0.275486695858796	blood	GCSF	0
ACGTTCCAGTAGGCCA-1-0	0.359755636060224	blood	GCSF	0
ACGTTCCAGTATAGAC-1-0	0.466714625590121	blood	GCSF	0
ACGTTCCCAAAGACTA-1-0	0.374826553146943	blood	GCSF	0
ACGTTCCCAATCGCGC-1-0	0.517005631127944	blood	GCSF	0
ACGTTCCCAGCCTACG-1-0	0.398792715593988	blood	GCSF	0
ACGTTCCGTGATGGCA-1-0	0.407069720190362	blood	GCSF	0
ACGTTCCTCAGTGTGT-1-0	0.333826792357875	blood	GCSF	0
ACTACGAAGCCTGAGA-1-0	0.350382211761572	blood	GCSF	0
ACTACGAAGCTCTGTA-1-0	0.522612816058686	blood	GCSF	0
ACTACGAAGTGTACCT-1-0	0.334000641792818	blood	GCSF	0
ACTACGACAAATGATG-1-0	0.444808378850205	blood	GCSF	0
ACTACGACAACAGATA-1-0	0.361433363645462	blood	GCSF	0
ACTACGACACCCTAAA-1-0	0.391183727735885	blood	GCSF	0
ACTACGACACTTACAG-1-0	0.220445914244801	blood	GCSF	0
ACTACGACAGCCGTCA-1-0	0.455593050221889	blood	GCSF	0
ACTACGACATTGCTGA-1-0	0.475001487051225	blood	GCSF	0
ACTACGAGTAGTCGTT-1-0	0.50198869238441	blood	GCSF	0
ACTACGAGTGTTGATC-1-0	0.289243371208152	blood	GCSF	0
ACTACGATCATCCCGT-1-0	0.474978602695387	blood	GCSF	0
ACTATCTAGTGCTCGC-1-0	0.465772275204082	blood	GCSF	0
ACTATCTCAGTTGTCA-1-0	0.373644020682773	blood	GCSF	0
ACTATCTGTCTTAGTG-1-0	0.269587186796151	blood	GCSF	0
ACTATCTGTGCATACT-1-0	0.418958722737491	blood	GCSF	0
ACTATGGAGATACAGT-1-0	0.173532599111911	blood	GCSF	0
ACTATGGAGATAGTGT-1-0	0.51114064584729	blood	GCSF	0
ACTATGGAGTATAACG-1-0	0.274792286138089	blood	GCSF	0
ACTATGGCATACATCG-1-0	0.456125776849162	blood	GCSF	0
ACTATGGGTTTCAGAC-1-0	0.20471931768543	blood	GCSF	0
ACTATGGTCCAAGAGG-1-0	0.220444593931586	blood	GCSF	0
ACTATTCAGGAATCGC-1-0	0.454297278066688	blood	GCSF	0
ACTATTCCAACCTAAC-1-0	0.510243930939361	blood	GCSF	0
ACTATTCCATATGCGT-1-0	0.498044431831284	blood	GCSF	0
ACTATTCGTTTCGCTC-1-0	0.380933184523055	blood	GCSF	0
ACTATTCTCAGTGTCA-1-0	0.499278505179955	blood	GCSF	0
ACTATTCTCCATCTCG-1-0	0.494215208538111	blood	GCSF	0
ACTCCCAAGGTCACTT-1-0	0.474210060455404	blood	GCSF	0
ACTCCCACACGACGCT-1-0	0.315312811949732	blood	GCSF	0
ACTCCCACAGCGACCT-1-0	0.251902280251356	blood	GCSF	0
ACTCCCACAGGAGGTT-1-0	0.512788510700413	blood	GCSF	0
ACTCCCACATAGAAAC-1-0	0.39355757360473	blood	GCSF	0
ACTCCCAGTGTCCGTG-1-0	0.318601064893781	blood	GCSF	0
ACTCCCAGTTAAGGGC-1-0	0.407580194598933	blood	GCSF	0
ACTCCCATCAAACGTC-1-0	0.26408102418485	blood	GCSF	0
ACTCTCGAGCCTCTCT-1-0	0.3811890423406	blood	GCSF	0
ACTCTCGAGGCGAAGG-1-0	0.42896903713735	blood	GCSF	0
ACTCTCGCACCCTATC-1-0	0.432872045375077	blood	GCSF	0
ACTCTCGGTCGAGCAA-1-0	0.438960461213973	blood	GCSF	0
ACTGATGAGGTAGCCA-1-0	0.449163005019056	blood	GCSF	0
ACTGATGCACTGAGGA-1-0	0.436098723691849	blood	GCSF	0
ACTGATGCATTGACCA-1-0	0.344541764699993	blood	GCSF	0
ACTGATGGTACATTGC-1-0	0.406889361270478	blood	GCSF	0
ACTGATGTCCGTAATG-1-0	0.270291929181623	blood	GCSF	0
ACTGATGTCCTATTTG-1-0	0.114039326471006	blood	GCSF	0
ACTGATGTCGTTTACT-1-0	0.363580304036406	blood	GCSF	0
ACTGATGTCTCTTAAC-1-0	0.314276322839521	blood	GCSF	0
ACTGCAAAGCTGAAAT-1-0	0.312775812715543	blood	GCSF	0
ACTGCAACAATGTCAC-1-0	0.450102418715128	blood	GCSF	0
ACTGCAACACCCAAGC-1-0	0.367972275689789	blood	GCSF	0
ACTGCAAGTAGCGTAG-1-0	0.328086034742676	blood	GCSF	0
ACTGCAAGTTACCCAA-1-0	0.277137122898255	blood	GCSF	0
ACTGCAATCTCCATAT-1-0	0.198158243083479	blood	GCSF	0
ACTGTCCAGAATTGTG-1-0	0.322446859860092	blood	GCSF	0
ACTGTCCAGACCAAAT-1-0	0.32996193918751	blood	GCSF	0
ACTGTCCAGGACTGGT-1-0	0.50256386816354	blood	GCSF	0
ACTGTCCAGGCATCAG-1-0	0.204520661261786	blood	GCSF	0
ACTGTCCCACAGCCTG-1-0	0.333747732528314	blood	GCSF	0
ACTGTCCTCAAGCCGC-1-0	0.199846743469533	blood	GCSF	0
ACTGTCCTCATGAGGG-1-0	0.367946862811336	blood	GCSF	0
ACTGTGAAGGTACAGC-1-0	0.440107729895675	blood	GCSF	0
ACTGTGAAGGTTCTTG-1-0	0.592261702494919	blood	GCSF	0
ACTGTGACAAATGAGT-1-0	0.433547480056152	blood	GCSF	0
ACTGTGACAACAGCTT-1-0	0.526493998944598	blood	GCSF	0
ACTGTGACACAAGCCC-1-0	0.349824018420611	blood	GCSF	0
ACTGTGACACTTGAGT-1-0	0.440659300810869	blood	GCSF	0
ACTGTGAGTCTAGTGT-1-0	0.373987184006888	blood	GCSF	0
ACTGTGAGTGTCTTGA-1-0	0.446441477923129	blood	GCSF	0
ACTTAGGAGAGCCATG-1-0	0.353064751654858	blood	GCSF	0
ACTTAGGAGAGTGTTA-1-0	0.190967403173813	blood	GCSF	0
ACTTAGGCAGTTCTAG-1-0	0.388068087720963	blood	GCSF	0
ACTTAGGGTAGTCGGA-1-0	0.430642385600399	blood	GCSF	0
ACTTAGGGTCCGAAGA-1-0	0.377550652884991	blood	GCSF	0
ACTTAGGGTCGTATTG-1-0	0.459884056831929	blood	GCSF	0
ACTTAGGGTTCTCCCA-1-0	0.386887670155086	blood	GCSF	0
ACTTAGGGTTGCGGAA-1-0	0.293433820168241	blood	GCSF	0
ACTTAGGTCCAAATGC-1-0	0.449205752610475	blood	GCSF	0
ACTTAGGTCCTCCACA-1-0	0.325839316157348	blood	GCSF	0
ACTTATCCAAGGAGTC-1-0	0.276734943491802	blood	GCSF	0
ACTTATCCAGCGTGCT-1-0	0.444715105928023	blood	GCSF	0
ACTTATCCATCCTCAC-1-0	0.413898223064899	blood	GCSF	0
ACTTATCCATCGATCA-1-0	0.470714327454009	blood	GCSF	0
ACTTATCGTACAGTAA-1-0	0.466504879794581	blood	GCSF	0
ACTTATCGTCTTACTT-1-0	0.343584607717409	blood	GCSF	0
ACTTATCTCACATACG-1-0	0.293268141316994	blood	GCSF	0
ACTTCCGAGCCGATAG-1-0	0.479992828343728	blood	GCSF	0
ACTTCCGCAGAGTTCT-1-0	0.160563490097455	blood	GCSF	0
ACTTCCGCAGGTTCAT-1-0	0.259867286649405	blood	GCSF	0
ACTTCCGGTACTGCCG-1-0	0.285923974670963	blood	GCSF	0
ACTTCCGGTAGCTTTG-1-0	0.231316878944755	blood	GCSF	0
ACTTCCGTCATCTATC-1-0	0.431121813168948	blood	GCSF	0
ACTTCCGTCATGGTAC-1-0	0.414196231758659	blood	GCSF	0
ACTTCCGTCCAACTAG-1-0	0.242754233201021	blood	GCSF	0
ACTTCCGTCCGCGATG-1-0	0.492167460965732	blood	GCSF	0
ACTTCGCAGAAACCAT-1-0	0.53138307782528	blood	GCSF	0
ACTTCGCAGAAACCCG-1-0	0.365902598938345	blood	GCSF	0
ACTTCGCAGTGAGGCT-1-0	0.348627186464146	blood	GCSF	0
ACTTCGCCAGACCAAG-1-0	0.483820912969786	blood	GCSF	0
ACTTCGCTCAGAACCT-1-0	0.317956218320447	blood	GCSF	0
ACTTCGCTCATCACTT-1-0	0.252210739614668	blood	GCSF	0
ACTTTCAAGCTCGAAG-1-0	0.263737431913321	blood	GCSF	0
ACTTTCAAGGGATCGT-1-0	0.289251238915954	blood	GCSF	0
ACTTTCACACGTCGTG-1-0	0.315596381489155	blood	GCSF	0
ACTTTCATCAATCTTC-1-0	0.233468402489667	blood	GCSF	0
ACTTTCATCCGTATAG-1-0	0.477576465005992	blood	GCSF	0
ACTTTGTAGACCCGCT-1-0	0.512547487462328	blood	GCSF	0
ACTTTGTAGAGTTGTA-1-0	0.328758909269117	blood	GCSF	0
ACTTTGTAGTGACACG-1-0	0.451340855053091	blood	GCSF	0
ACTTTGTCAACTTCTT-1-0	0.456004460005637	blood	GCSF	0
ACTTTGTCAGCGAGTA-1-0	0.225346917617829	blood	GCSF	0
ACTTTGTGTCGATTTG-1-0	0.337413146207663	blood	GCSF	0
ACTTTGTGTGAACTAA-1-0	0.317761885062238	blood	GCSF	0
ACTTTGTTCCTGGGTG-1-0	0.420302494928572	blood	GCSF	0
AGAAATGAGAATCTAG-1-0	0.311832901155693	blood	GCSF	0
AGAAATGGTGTTCCTC-1-0	0.40565051482045	blood	GCSF	0
AGAAATGTCGTAACCA-1-0	0.314209926338506	blood	GCSF	0
AGAAATGTCGTGCAGC-1-0	0.141985792432399	blood	GCSF	0
AGAAATGTCTCGCTTG-1-0	0.294371396141429	blood	GCSF	0
AGAACAAAGCTTCTAG-1-0	0.497725145669573	blood	GCSF	0
AGAACAAAGTTAGTGA-1-0	0.223348399522295	blood	GCSF	0
AGAACAATCATTACGG-1-0	0.362772812343177	blood	GCSF	0
AGAACAATCTCAATCT-1-0	0.361193060614794	blood	GCSF	0
AGAACCTAGTGTTCCA-1-0	0.232125824785874	blood	GCSF	0
AGAACCTCAGGCGATA-1-0	0.464099633308887	blood	GCSF	0
AGAACCTCAGTCACGC-1-0	0.483208703525535	blood	GCSF	0
AGAACCTGTCGTTCAA-1-0	0.382461787850718	blood	GCSF	0
AGAACCTGTCTGTCAA-1-0	0.470805344273785	blood	GCSF	0
AGAACCTGTGTCCATA-1-0	0.382772119611743	blood	GCSF	0
AGAACCTTCATGAGTC-1-0	0.159356293985862	blood	GCSF	0
AGAAGCGAGAAGCCAC-1-0	0.25792296460584	blood	GCSF	0
AGAAGCGAGAAGTGTT-1-0	0.381795110662835	blood	GCSF	0
AGAAGCGCAAAGCGTG-1-0	0.352697650986487	blood	GCSF	0
AGAAGCGCAAGAAACT-1-0	0.49102989877218	blood	GCSF	0
AGAAGCGGTGGATCGA-1-0	0.207194420783002	blood	GCSF	0
AGAAGCGTCTCGTCGT-1-0	0.066968499552853	blood	GCSF	0
AGAAGCGTCTTCCGTG-1-0	0.332021669721964	blood	GCSF	0
AGAAGTAAGGTCCTGC-1-0	0.481354234580826	blood	GCSF	0
AGAAGTAAGGTGATCG-1-0	0.293692842720226	blood	GCSF	0
AGAAGTAAGTCCTACA-1-0	0.265310604048591	blood	GCSF	0
AGAAGTAAGTTCCATG-1-0	0.312936893849202	blood	GCSF	0
AGAAGTAAGTTTGCTG-1-0	0.441131804263031	blood	GCSF	0
AGAAGTACAGCACAAG-1-0	0.319234534977122	blood	GCSF	0
AGAAGTACAGGACTTT-1-0	0.440797428422881	blood	GCSF	0
AGAAGTAGTATTCTCT-1-0	0.538267848535212	blood	GCSF	0
AGAAGTAGTCATATGC-1-0	0.268177251333632	blood	GCSF	0
AGAAGTATCACTGTTT-1-0	0.406596804606403	blood	GCSF	0
AGAAGTATCGAACCAT-1-0	0.542758335768991	blood	GCSF	0
AGAAGTATCTAAACGC-1-0	0.188220825839633	blood	GCSF	0
AGAAGTATCTAGGCAT-1-0	0.373921102159467	blood	GCSF	0
AGACAAAAGATCCCGC-1-0	0.423118027336969	blood	GCSF	0
AGACAAAAGCCGGAAT-1-0	0.397433241140026	blood	GCSF	0
AGACAAAAGCGAATGC-1-0	0.249542018386555	blood	GCSF	0
AGACAAAGTCCGGACT-1-0	0.212663552713813	blood	GCSF	0
AGACAAAGTGCCGGTT-1-0	0.25644728830057	blood	GCSF	0
AGACAAAGTTAGGGAC-1-0	0.464330019281738	blood	GCSF	0
AGACAAATCCATTTCA-1-0	0.182918021786805	blood	GCSF	0
AGACAAATCGAGCTGC-1-0	0.481104208915829	blood	GCSF	0
AGACACTAGGGCAGGA-1-0	0.405276847507237	blood	GCSF	0
AGACACTCAATAAGGT-1-0	0.526861271533901	blood	GCSF	0
AGACACTCACAAATCC-1-0	0.406431934286999	blood	GCSF	0
AGACAGGAGCTATCCA-1-0	0.186056627170143	blood	GCSF	0
AGACAGGAGTCGGCAA-1-0	0.466337222153997	blood	GCSF	0
AGACAGGCAAGTGATA-1-0	0.338265231643991	blood	GCSF	0
AGACAGGCATGTGGTT-1-0	0.537222183570344	blood	GCSF	0
AGACAGGTCGCCTAGG-1-0	0.403067462584445	blood	GCSF	0
AGACAGGTCTTACCGC-1-0	0.541117111132559	blood	GCSF	0
AGACCATAGCCTGGAA-1-0	0.364579759609882	blood	GCSF	0
AGACCATAGCTCTATG-1-0	0.230414366228348	blood	GCSF	0
AGACCATAGGTACAGC-1-0	0.451091844814047	blood	GCSF	0
AGACCATCATCGAGCC-1-0	0.516042253802504	blood	GCSF	0
AGACCATGTACTGACT-1-0	0.455902549884931	blood	GCSF	0
AGACCATGTCAAAGCG-1-0	0.391625309252849	blood	GCSF	0
AGACCATTCGTGGGAA-1-0	0.256869124912332	blood	GCSF	0
AGACCCGCACGCAAAG-1-0	0.435642963337921	blood	GCSF	0
AGACCCGGTCGGTGAA-1-0	0.389406042496747	blood	GCSF	0
AGACCCGGTCTTCAAG-1-0	0.398147444616769	blood	GCSF	0
AGACCCGGTGGTCCCA-1-0	0.46413712000462	blood	GCSF	0
AGACCCGGTTATTCTC-1-0	0.24363626178364	blood	GCSF	0
AGACCCGTCATCTATC-1-0	0.352162159376964	blood	GCSF	0
AGACCCGTCCTGTTGC-1-0	0.436772044582807	blood	GCSF	0
AGACCCGTCTGAGTCA-1-0	0.263939998205434	blood	GCSF	0
AGACTCACAACCCTCT-1-0	0.41421216567167	blood	GCSF	0
AGACTCAGTCCTTTGC-1-0	0.438955004390859	blood	GCSF	0
AGACTCAGTGAGAGGG-1-0	0.288617990247915	blood	GCSF	0
AGAGAATAGAAGGTAG-1-0	0.513078058391266	blood	GCSF	0
AGAGAATAGCTTCGTA-1-0	0.302645578063043	blood	GCSF	0
AGAGAATAGGCTAACG-1-0	0.404406281749861	blood	GCSF	0
AGAGAATAGGGAGGTG-1-0	0.463954958452411	blood	GCSF	0
AGAGAATCACAAGTGG-1-0	0.419929977082699	blood	GCSF	0
AGAGAATCAGAGATGC-1-0	0.410508521590939	blood	GCSF	0
AGAGAATGTAGCGTCC-1-0	0.110069042312118	blood	GCSF	0
AGAGAATTCAGGAACG-1-0	0.346911528368769	blood	GCSF	0
AGAGAATTCCGGCAGT-1-0	0.52171656213852	blood	GCSF	0
AGAGAGCAGACGTCCC-1-0	0.39723815471016	blood	GCSF	0
AGAGAGCAGCCTTTGA-1-0	0.183115258231474	blood	GCSF	0
AGAGAGCAGGAAGTGA-1-0	0.329104160493542	blood	GCSF	0
AGAGAGCCAGACGATG-1-0	0.265935093904581	blood	GCSF	0
AGAGAGCCAGTGTACT-1-0	0.36600526450701	blood	GCSF	0
AGAGAGCCATGACGAG-1-0	0.328219363839801	blood	GCSF	0
AGAGAGCGTACACTCA-1-0	0.371522017067811	blood	GCSF	0
AGAGAGCGTAGGAGGG-1-0	0.336491428556945	blood	GCSF	0
AGAGAGCGTGGTAACG-1-0	0.169110477204532	blood	GCSF	0
AGAGAGCGTGTAGGAC-1-0	0.676148246177066	blood	GCSF	0
AGAGAGCGTTGTAGCT-1-0	0.369838228729208	blood	GCSF	0
AGAGCAGAGATCGCCC-1-0	0.377028155359283	blood	GCSF	0
AGAGCAGAGCTCTTCC-1-0	0.602522720339596	blood	GCSF	0
AGAGCAGAGTGGTGGT-1-0	0.326691448830834	blood	GCSF	0
AGAGCAGCACCACATA-1-0	0.34490825388951	blood	GCSF	0
AGAGCAGCACTTCAAG-1-0	0.28929611993562	blood	GCSF	0
AGAGCAGCATAGAATG-1-0	0.323518276576425	blood	GCSF	0
AGAGCAGGTACGTTCA-1-0	0.376354058628331	blood	GCSF	0
AGAGCAGGTACTTCCC-1-0	0.12071570531385	blood	GCSF	0
AGAGCAGTCCGCAACG-1-0	0.32462537491051	blood	GCSF	0
AGAGCCCAGCCGGATA-1-0	0.491466275296572	blood	GCSF	0
AGAGCCCCATAAGCGG-1-0	0.39516157765481	blood	GCSF	0
AGAGCCCCATATGCGT-1-0	0.426643900449224	blood	GCSF	0
AGAGCCCGTCGGAACA-1-0	0.250960510662197	blood	GCSF	0
AGAGCCCGTGTGTCGC-1-0	0.295588084940666	blood	GCSF	0
AGAGCCCGTTGCTAGT-1-0	0.315268790511289	blood	GCSF	0
AGAGCCCTCGCCATAA-1-0	0.512539766199678	blood	GCSF	0
AGATAGAAGGATTTAG-1-0	0.361989505248253	blood	GCSF	0
AGATAGACAGACAATA-1-0	0.443304304471472	blood	GCSF	0
AGATAGACATTATGCG-1-0	0.406791226655579	blood	GCSF	0
AGATAGAGTCAGGTAG-1-0	0.369809244724794	blood	GCSF	0
AGATAGAGTCTTACTT-1-0	0.443983801345463	blood	GCSF	0
AGATAGAGTTCAGGTT-1-0	0.473722885079563	blood	GCSF	0
AGATAGAGTTCCAAAC-1-0	0.28310450202855	blood	GCSF	0
AGATAGATCACGTAGT-1-0	0.41641641284088	blood	GCSF	0
AGATAGATCGATGGAG-1-0	0.288105890507088	blood	GCSF	0
AGATCCAAGCATTGAA-1-0	0.446074144683467	blood	GCSF	0
AGATCCAAGGCTAGCA-1-0	0.320287584464966	blood	GCSF	0
AGATCCACAGCAGTGA-1-0	0.464518903046411	blood	GCSF	0
AGATCCAGTAAGCTCT-1-0	0.283991969540073	blood	GCSF	0
AGATCCAGTATTCCGA-1-0	0.47338462558094	blood	GCSF	0
AGATCCAGTTAAACCC-1-0	0.355080824103788	blood	GCSF	0
AGATCCATCCTTATGT-1-0	0.385934176106719	blood	GCSF	0
AGATCCATCTATGCCC-1-0	0.231914723131369	blood	GCSF	0
AGATCCATCTTGTGCC-1-0	0.47308650833951	blood	GCSF	0
AGATCGTAGCATGCAG-1-0	0.330787289339164	blood	GCSF	0
AGATCGTAGGAAGTGA-1-0	0.54375401549189	blood	GCSF	0
AGATCGTAGTAGTCTC-1-0	0.466904158606299	blood	GCSF	0
AGATCGTCAGCTTCGG-1-0	0.393767871040356	blood	GCSF	0
AGATCGTGTAAGGCCA-1-0	0.0958852963524103	blood	GCSF	0
AGATCGTGTACAGCGA-1-0	0.541839225673782	blood	GCSF	0
AGATGAAAGACATAGT-1-0	0.282028239813723	blood	GCSF	0
AGATGAAAGTTGGAAT-1-0	0.341804781699937	blood	GCSF	0
AGATGAACACCTGCTT-1-0	0.221856666554292	blood	GCSF	0
AGATGAACATGGGAAC-1-0	0.514050210800386	blood	GCSF	0
AGATGAAGTGATATAG-1-0	0.20885574160165	blood	GCSF	0
AGATGAAGTGGACCTC-1-0	0.350580232522428	blood	GCSF	0
AGATGAATCAGTGCGC-1-0	0.419249739962257	blood	GCSF	0
AGATGAATCTCCAATT-1-0	0.47175375989873	blood	GCSF	0
AGATGAATCTTCCACG-1-0	0.170263686392477	blood	GCSF	0
AGATGCTAGCGGTATG-1-0	0.274924882188676	blood	GCSF	0
AGATGCTAGTAAGGGA-1-0	0.127118229812854	blood	GCSF	0
AGATGCTAGTAGCCAG-1-0	0.229904830658191	blood	GCSF	0
AGATGCTCACTGGCCA-1-0	0.390373597746697	blood	GCSF	0
AGATGCTCATGGAATA-1-0	0.293366603232563	blood	GCSF	0
AGATGCTTCGATCCCT-1-0	0.406160416481268	blood	GCSF	0
AGATGCTTCTGATTCT-1-0	0.373593667541613	blood	GCSF	0
AGCATCAAGCATTGAA-1-0	0.487603762267244	blood	GCSF	0
AGCATCAAGGAGAATG-1-0	0.348330547083496	blood	GCSF	0
AGCATCACACCGAATT-1-0	0.128553283283846	blood	GCSF	0
AGCATCACATAAGATG-1-0	0.435679395406164	blood	GCSF	0
AGCATCAGTACGCGTC-1-0	0.218300507837773	blood	GCSF	0
AGCATCATCGGATACT-1-0	0.276073504608013	blood	GCSF	0
AGCATCATCTTGTGCC-1-0	0.33379372979481	blood	GCSF	0
AGCCAATCACAATGCT-1-0	0.473390749358856	blood	GCSF	0
AGCCAATCACCTCTAC-1-0	0.114481386400209	blood	GCSF	0
AGCCAATCATGAAGCG-1-0	0.219508692679387	blood	GCSF	0
AGCCAATCATGACTAC-1-0	0.272448356803854	blood	GCSF	0
AGCCAATGTGAGATCG-1-0	0.362049929486451	blood	GCSF	0
AGCCAATGTGCTGATT-1-0	0.561972112540985	blood	GCSF	0
AGCCAATGTTTGGGTT-1-0	0.304195927537143	blood	GCSF	0
AGCCAATTCGAGTTGT-1-0	0.571458269187463	blood	GCSF	0
AGCCAATTCGTTCGCT-1-0	0.345284880235817	blood	GCSF	0
AGCCACGAGTCTCCTC-1-0	0.408637602384929	blood	GCSF	0
AGCCACGCAACCGACC-1-0	0.523683876387422	blood	GCSF	0
AGCCACGCAGAGCCCT-1-0	0.148888563828606	blood	GCSF	0
AGCCACGCAGCATGCC-1-0	0.354546612714147	blood	GCSF	0
AGCCACGCAGGATGAC-1-0	0.286294331946801	blood	GCSF	0
AGCCACGGTCCTGTTC-1-0	0.339589642527748	blood	GCSF	0
AGCCACGTCCGCAAAT-1-0	0.17401369805067	blood	GCSF	0
AGCCACGTCCGTAATG-1-0	0.2022126532804	blood	GCSF	0
AGCCAGCAGTCATAGA-1-0	0.47410399286592	blood	GCSF	0
AGCCAGCAGTTGGGAC-1-0	0.434192776600632	blood	GCSF	0
AGCCAGCCAAATCAAG-1-0	0.40091489301522	blood	GCSF	0
AGCCAGCGTGCAAGAC-1-0	0.40770135242146	blood	GCSF	0
AGCCAGCGTTGTGTAC-1-0	0.477690400095215	blood	GCSF	0
AGCGATTAGTCCTGTA-1-0	0.577859448488957	blood	GCSF	0
AGCGATTCACTAGGCC-1-0	0.444195572857466	blood	GCSF	0
AGCGATTCAGGTCCCA-1-0	0.363855219343772	blood	GCSF	0
AGCGATTGTAGACACG-1-0	0.179379950527886	blood	GCSF	0
AGCGATTGTCCAGTTA-1-0	0.210839728242415	blood	GCSF	0
AGCGATTGTTACCTGA-1-0	0.534029304478131	blood	GCSF	0
AGCGATTTCACTTGGA-1-0	0.468756688797546	blood	GCSF	0
AGCGATTTCGTCCTCA-1-0	0.431509875522993	blood	GCSF	0
AGCGATTTCTTACACT-1-0	0.497262520136661	blood	GCSF	0
AGCGATTTCTTTGCAT-1-0	0.438774611475662	blood	GCSF	0
AGCGCCAAGAAATGGG-1-0	0.306045849294274	blood	GCSF	0
AGCGCCACATACCAGT-1-0	0.311171963020601	blood	GCSF	0
AGCGCCACATGACGTT-1-0	0.479206269291066	blood	GCSF	0
AGCGCCAGTAAGGCTG-1-0	0.299697644674817	blood	GCSF	0
AGCGCCAGTTTGGAAA-1-0	0.428077552263664	blood	GCSF	0
AGCGCCATCCGATGCG-1-0	0.357894285585596	blood	GCSF	0
AGCGCTGAGCACGTCC-1-0	0.172235783532338	blood	GCSF	0
AGCGCTGAGTCGAAGC-1-0	0.440168967869212	blood	GCSF	0
AGCGCTGGTCGTTCAA-1-0	0.277838515733343	blood	GCSF	0
AGCGCTGTCTTGTGCC-1-0	0.349710482016469	blood	GCSF	0
AGCGTATAGCCTCCAG-1-0	0.197032512597939	blood	GCSF	0
AGCGTATAGCTGGCCT-1-0	0.33993484887035	blood	GCSF	0
AGCGTATCACTAAACC-1-0	0.43764472711165	blood	GCSF	0
AGCGTATGTAGCTGTT-1-0	0.299656627354237	blood	GCSF	0
AGCGTATGTCTCGGAC-1-0	0.248321404973782	blood	GCSF	0
AGCGTATTCGCTTGCT-1-0	0.334329134290079	blood	GCSF	0
AGCGTCGCAAGGTCAG-1-0	0.317980568791425	blood	GCSF	0
AGCTACAAGAACGTGC-1-0	0.400451986123902	blood	GCSF	0
AGCTACAAGGGACAGG-1-0	0.354128256375	blood	GCSF	0
AGCTACACAAGCTACT-1-0	0.309356507433915	blood	GCSF	0
AGCTACATCGTGACTA-1-0	0.37854331580165	blood	GCSF	0
AGCTACATCTCTCTAA-1-0	0.384666032936256	blood	GCSF	0
AGCTCAAAGAACGTGC-1-0	0.524956621968073	blood	GCSF	0
AGCTCAAAGTACGAGC-1-0	0.261950802816605	blood	GCSF	0
AGCTCAACAACCGTGC-1-0	0.476119637961079	blood	GCSF	0
AGCTCAAGTCAAGGCA-1-0	0.283674376932845	blood	GCSF	0
AGCTCAAGTCCAGCAC-1-0	0.327167162664181	blood	GCSF	0
AGCTCAAGTCCGAAGA-1-0	0.31720875987315	blood	GCSF	0
AGCTCAAGTTATTCTC-1-0	0.184880444801166	blood	GCSF	0
AGCTCAATCCGTTGAA-1-0	0.409551422284039	blood	GCSF	0
AGCTTCCAGAGATTCA-1-0	0.236391326735949	blood	GCSF	0
AGCTTCCCAGCCGGTT-1-0	0.389765797918837	blood	GCSF	0
AGCTTCCTCAGGTAAA-1-0	0.241042149781107	blood	GCSF	0
AGCTTCCTCAGTGTTG-1-0	0.442165379931223	blood	GCSF	0
AGCTTCCTCGTGAGAG-1-0	0.451977845859391	blood	GCSF	0
AGGAAATCATACATCG-1-0	0.363685664393864	blood	GCSF	0
AGGAAATGTCTCGACG-1-0	0.23419106813812	blood	GCSF	0
AGGAAATTCTCTCTAA-1-0	0.279769556617225	blood	GCSF	0
AGGAATAAGAAACACT-1-0	0.309470262247582	blood	GCSF	0
AGGAATAAGTCGGGAT-1-0	0.462705630821683	blood	GCSF	0
AGGAATACAGAGCTAG-1-0	0.138293221043569	blood	GCSF	0
AGGAATAGTAACACCT-1-0	0.266605745528535	blood	GCSF	0
AGGAATAGTCGTATTG-1-0	0.505791137801383	blood	GCSF	0
AGGAATAGTTCAGCGC-1-0	0.487459948152559	blood	GCSF	0
AGGAATATCCTCACGT-1-0	0.372021819684881	blood	GCSF	0
AGGAATATCTTGGCTC-1-0	0.449098233444554	blood	GCSF	0
AGGACGAAGCTTACGT-1-0	0.289278736602101	blood	GCSF	0
AGGACGACAAAGGGTC-1-0	0.25047869015621	blood	GCSF	0
AGGACGACACTTCAGA-1-0	0.464863661295535	blood	GCSF	0
AGGACGACATGACGTT-1-0	0.397173013733814	blood	GCSF	0
AGGACGAGTACTGCCG-1-0	0.425146256841348	blood	GCSF	0
AGGACGAGTAGCTAAA-1-0	0.420690880673095	blood	GCSF	0
AGGACGAGTCCGGCAT-1-0	0.242640813405165	blood	GCSF	0
AGGACGAGTGCCCACA-1-0	0.318771744581025	blood	GCSF	0
AGGACGAGTTATCCAG-1-0	0.311251348168422	blood	GCSF	0
AGGACGATCGAGTACT-1-0	0.188127448349648	blood	GCSF	0
AGGACGATCTATCGCC-1-0	0.393689347160822	blood	GCSF	0
AGGACTTAGAGTGACC-1-0	0.571736669709032	blood	GCSF	0
AGGACTTCACCGTACG-1-0	0.453262289299141	blood	GCSF	0
AGGACTTCACGCCAGT-1-0	0.480265083923513	blood	GCSF	0
AGGACTTGTCAACGCC-1-0	0.382485118614961	blood	GCSF	0
AGGACTTTCGTGCATA-1-0	0.488812257890511	blood	GCSF	0
AGGAGGTAGGTAGACC-1-0	0.455296043850147	blood	GCSF	0
AGGAGGTCATGGCCAC-1-0	0.266274175747457	blood	GCSF	0
AGGAGGTGTCGGATTT-1-0	0.484794079125277	blood	GCSF	0
AGGAGGTGTCTCCCTA-1-0	0.379612255440828	blood	GCSF	0
AGGAGGTTCAAGGCTT-1-0	0.431570770975901	blood	GCSF	0
AGGAGGTTCAAGTAAG-1-0	0.31125393994828	blood	GCSF	0
AGGAGGTTCGAAATCC-1-0	0.352421649988411	blood	GCSF	0
AGGATAAAGCGAACTG-1-0	0.428033899091633	blood	GCSF	0
AGGATAAAGGACAAGA-1-0	0.598127485116974	blood	GCSF	0
AGGATAAAGTTAACGA-1-0	0.334788470063393	blood	GCSF	0
AGGATAACAAGCGATG-1-0	0.460758687637505	blood	GCSF	0
AGGATAACACTTGTGA-1-0	0.402483984478742	blood	GCSF	0
AGGATAACATAACTCG-1-0	0.155151552958944	blood	GCSF	0
AGGATAAGTGTCATTG-1-0	0.301505123919727	blood	GCSF	0
AGGATAATCGACACCG-1-0	0.368810452401548	blood	GCSF	0
AGGATAATCGCATTGA-1-0	0.50519398878167	blood	GCSF	0
AGGATCTAGCGCTGAA-1-0	0.31958540309958	blood	GCSF	0
AGGATCTCAAATGGAT-1-0	0.482674337510705	blood	GCSF	0
AGGATCTGTAGGACCA-1-0	0.37923377686109	blood	GCSF	0
AGGATCTTCCGTGTAA-1-0	0.235525987367077	blood	GCSF	0
AGGCATTAGCTCTGTA-1-0	0.334712900205295	blood	GCSF	0
AGGCATTCAGAATTCC-1-0	0.499256477848478	blood	GCSF	0
AGGCATTGTCCACAGC-1-0	0.334236076029891	blood	GCSF	0
AGGCATTGTCCTGTCT-1-0	0.498829698010639	blood	GCSF	0
AGGCATTGTCTGGTTA-1-0	0.360188821055488	blood	GCSF	0
AGGCATTTCACTGTCC-1-0	0.273366606907282	blood	GCSF	0
AGGCATTTCGGAATGG-1-0	0.260581269982821	blood	GCSF	0
AGGCATTTCTGAGCAT-1-0	0.12297349192787	blood	GCSF	0
AGGCCACAGTTCCATG-1-0	0.402129893184749	blood	GCSF	0
AGGCCACCAGAGTCTT-1-0	0.470592298104703	blood	GCSF	0
AGGCCACGTGACCGAA-1-0	0.491504762670624	blood	GCSF	0
AGGCCACTCCACAGCG-1-0	0.439593706095691	blood	GCSF	0
AGGCCACTCCATCCGT-1-0	0.227920545670737	blood	GCSF	0
AGGCCACTCTCCTACG-1-0	0.253513965188708	blood	GCSF	0
AGGCTGCAGTGAGGTC-1-0	0.28989799250908	blood	GCSF	0
AGGCTGCCAACCGCTG-1-0	0.223578886489107	blood	GCSF	0
AGGCTGCCAATATCCG-1-0	0.274334529475377	blood	GCSF	0
AGGCTGCGTATTGACC-1-0	0.216956304550831	blood	GCSF	0
AGGCTGCTCTCCGCAT-1-0	0.207065531633601	blood	GCSF	0
AGGGAGTAGGGCAGTT-1-0	0.477943464394257	blood	GCSF	0
AGGGAGTCACAGTATC-1-0	0.291070872764934	blood	GCSF	0
AGGGAGTCATGAAGGC-1-0	0.350966865313362	blood	GCSF	0
AGGGAGTTCCATAAGC-1-0	0.299772581798188	blood	GCSF	0
AGGGAGTTCCTATTTG-1-0	0.343813630951093	blood	GCSF	0
AGGGCCTAGACAACAT-1-0	0.509916385675586	blood	GCSF	0
AGGGCCTAGCGAAACC-1-0	0.556151767238071	blood	GCSF	0
AGGGCCTCAATAGTGA-1-0	0.460488579752395	blood	GCSF	0
AGGGCCTTCGTTCTGC-1-0	0.311474620893689	blood	GCSF	0
AGGGCTCAGCTTCTAG-1-0	0.493104891524138	blood	GCSF	0
AGGGCTCCACCGTACG-1-0	0.316738242444261	blood	GCSF	0
AGGGCTCCATGAATAG-1-0	0.427958064013387	blood	GCSF	0
AGGGCTCGTACTGCCG-1-0	0.450152530509352	blood	GCSF	0
AGGGCTCTCATTGTTC-1-0	0.479264406619927	blood	GCSF	0
AGGGCTCTCCGTATAG-1-0	0.487288552775525	blood	GCSF	0
AGGGTCCCATCACGGC-1-0	0.200924173483538	blood	GCSF	0
AGGGTCCGTATCGCGC-1-0	0.44784240134125	blood	GCSF	0
AGGGTCCGTTCGTGCG-1-0	0.254258177933315	blood	GCSF	0
AGGGTGACACAACATC-1-0	0.502489859051251	blood	GCSF	0
AGGGTGACAGACACCC-1-0	0.37501757576533	blood	GCSF	0
AGGGTGACATTCAGGT-1-0	0.392864795532211	blood	GCSF	0
AGGGTGAGTACAGAGC-1-0	0.202430050912827	blood	GCSF	0
AGGGTGAGTGGATACG-1-0	0.237846578518101	blood	GCSF	0
AGGGTGATCCAATCTT-1-0	0.309992600785326	blood	GCSF	0
AGGGTGATCGACCTAA-1-0	0.376622361603189	blood	GCSF	0
AGGGTGATCGCGTGCA-1-0	0.287658763401713	blood	GCSF	0
AGGGTTTAGACTGGGT-1-0	0.314896763745327	blood	GCSF	0
AGGGTTTAGCCTCTTC-1-0	0.317363566538929	blood	GCSF	0
AGGGTTTAGTGGCCTC-1-0	0.366043850901627	blood	GCSF	0
AGGGTTTCACGTTCGG-1-0	0.216672863483198	blood	GCSF	0
AGGGTTTCATCGATAC-1-0	0.207920664564063	blood	GCSF	0
AGGGTTTTCAGCGCGT-1-0	0.350716458296849	blood	GCSF	0
AGGGTTTTCGGACCAC-1-0	0.246477796692429	blood	GCSF	0
AGGGTTTTCGTAACTG-1-0	0.235583192755137	blood	GCSF	0
AGGGTTTTCTGCTGAA-1-0	0.391253934945939	blood	GCSF	0
AGGTAGGGTAAGACCG-1-0	0.36094014480124	blood	GCSF	0
AGGTAGGGTCTTACTT-1-0	0.553128071618537	blood	GCSF	0
AGGTAGGTCTTCACGC-1-0	0.450373162408989	blood	GCSF	0
AGGTCATAGCTCTGTA-1-0	0.453754545629655	blood	GCSF	0
AGGTCATCAGCGTTGC-1-0	0.485148130828775	blood	GCSF	0
AGGTCATGTACCCGCA-1-0	0.308864750698694	blood	GCSF	0
AGGTCTAAGCCTCTTC-1-0	0.253502734694175	blood	GCSF	0
AGGTCTACAAGGGCAT-1-0	0.53758329204006	blood	GCSF	0
AGGTCTACACAGCTTA-1-0	0.539618753474198	blood	GCSF	0
AGGTCTAGTACGCGTC-1-0	0.262835077784321	blood	GCSF	0
AGGTCTAGTACTGGGA-1-0	0.38999531407972	blood	GCSF	0
AGGTCTAGTAGGTACG-1-0	0.380548928038376	blood	GCSF	0
AGGTGTTAGTCCGCCA-1-0	0.304401820617327	blood	GCSF	0
AGGTGTTCATGAAAGT-1-0	0.103864338825196	blood	GCSF	0
AGGTGTTGTCGATTCA-1-0	0.348277092151999	blood	GCSF	0
AGGTGTTGTCGCATCG-1-0	0.200577946518144	blood	GCSF	0
AGGTGTTTCGAGTTGT-1-0	0.652676479492888	blood	GCSF	0
AGGTGTTTCGTCAAAC-1-0	0.115492911182661	blood	GCSF	0
AGGTTACAGATGCTAA-1-0	0.332570015857381	blood	GCSF	0
AGGTTACCACATACTG-1-0	0.410442070846778	blood	GCSF	0
AGGTTACTCTCCGTGT-1-0	0.396676737108354	blood	GCSF	0
AGGTTGTGTAATTAGG-1-0	0.282624883448053	blood	GCSF	0
AGGTTGTGTTGTCCCT-1-0	0.559786152291442	blood	GCSF	0
AGTAACCCAAACGTGG-1-0	0.420799246640276	blood	GCSF	0
AGTAACCCAATATCCG-1-0	0.284330216322107	blood	GCSF	0
AGTAACCCACGCCAGT-1-0	0.189851187289968	blood	GCSF	0
AGTAACCCAGGACATG-1-0	0.410852496761015	blood	GCSF	0
AGTAACCGTTATGACC-1-0	0.504277997051016	blood	GCSF	0
AGTAACCTCACCGCTT-1-0	0.415083868209384	blood	GCSF	0
AGTACCAAGAAACTGT-1-0	0.339028835874572	blood	GCSF	0
AGTACCAAGATGCGAC-1-0	0.185268150946422	blood	GCSF	0
AGTACCAGTAAGGCCA-1-0	0.337015908662073	blood	GCSF	0
AGTACTGCAAGACTGG-1-0	0.393325771188841	blood	GCSF	0
AGTACTGCACAGTCAT-1-0	0.428692494745507	blood	GCSF	0
AGTACTGCACGTGAGA-1-0	0.400341754638478	blood	GCSF	0
AGTACTGGTCCTGGTG-1-0	0.193473144626698	blood	GCSF	0
AGTACTGGTTGGATCT-1-0	0.296014209278928	blood	GCSF	0
AGTACTGTCAAATAGG-1-0	0.260507714086627	blood	GCSF	0
AGTAGCTAGGCATCAG-1-0	0.346805803406924	blood	GCSF	0
AGTAGCTAGGCTCTAT-1-0	0.380181207580008	blood	GCSF	0
AGTAGCTCAAGGGTCA-1-0	0.300135042048051	blood	GCSF	0
AGTAGCTTCCACGTCT-1-0	0.343257283635798	blood	GCSF	0
AGTAGTCAGAAGGTAG-1-0	0.375634816887665	blood	GCSF	0
AGTAGTCAGACGCCAA-1-0	0.501341407754001	blood	GCSF	0
AGTAGTCGTGGTCCCA-1-0	0.261045747932752	blood	GCSF	0
AGTAGTCTCAAGGACG-1-0	0.494436949306272	blood	GCSF	0
AGTAGTCTCCTGTAGA-1-0	0.401681152405523	blood	GCSF	0
AGTAGTCTCTCCGAAA-1-0	0.429378973769515	blood	GCSF	0
AGTCAACAGATCACCT-1-0	0.279640498641888	blood	GCSF	0
AGTCAACAGCTCGGCT-1-0	0.484249954486688	blood	GCSF	0
AGTCAACAGGAGAATG-1-0	0.409517197633694	blood	GCSF	0
AGTCAACCACCCAATA-1-0	0.516471663615799	blood	GCSF	0
AGTCAACGTCAGACGA-1-0	0.237320823402206	blood	GCSF	0
AGTCAACGTCTGCAAT-1-0	0.390027161850299	blood	GCSF	0
AGTCAACGTTGCTCCT-1-0	0.193599346087816	blood	GCSF	0
AGTCAACTCGGCTATA-1-0	0.191040571489071	blood	GCSF	0
AGTCACAAGCCTCTGG-1-0	0.476335034005637	blood	GCSF	0
AGTCACAGTCCAGCGT-1-0	0.498519378715285	blood	GCSF	0
AGTCACAGTCCTCCAT-1-0	0.27532605697175	blood	GCSF	0
AGTCACATCGACACTA-1-0	0.326512283968779	blood	GCSF	0
AGTCACATCGCGGTAC-1-0	0.20241107173185	blood	GCSF	0
AGTCACATCGTCTCAC-1-0	0.296587058838228	blood	GCSF	0
AGTCATGAGCCTGTCG-1-0	0.518313296454211	blood	GCSF	0
AGTCATGAGTCTGGTT-1-0	0.281165960196437	blood	GCSF	0
AGTCATGAGTGTACAA-1-0	0.473891504984362	blood	GCSF	0
AGTCATGGTAGTCACT-1-0	0.521144816474694	blood	GCSF	0
AGTCATGGTGCACGCT-1-0	0.269258564808116	blood	GCSF	0
AGTCATGGTTAGCTAC-1-0	0.335534612066352	blood	GCSF	0
AGTCATGTCCGTGCGA-1-0	0.412864941294717	blood	GCSF	0
AGTCATGTCGCAGTGC-1-0	0.328169611790742	blood	GCSF	0
AGTCTCCAGAGGTTAT-1-0	0.290577892446332	blood	GCSF	0
AGTCTCCAGGATTCCT-1-0	0.230787359539096	blood	GCSF	0
AGTCTCCCAACGATCT-1-0	0.351838687558359	blood	GCSF	0
AGTCTCCCAAGTGGTG-1-0	0.26329093850062	blood	GCSF	0
AGTCTCCCATCTTTCA-1-0	0.388084115423891	blood	GCSF	0
AGTCTCCGTTGTGGCC-1-0	0.395377688691994	blood	GCSF	0
AGTCTCCTCATGGGAG-1-0	0.389128840114189	blood	GCSF	0
AGTCTCCTCCTCTAGC-1-0	0.456175555051495	blood	GCSF	0
AGTCTCCTCCTTGAAG-1-0	0.291777960552633	blood	GCSF	0
AGTGACTGTCTAACTG-1-0	0.39243186237722	blood	GCSF	0
AGTGACTTCGAAGTGG-1-0	0.331746908230897	blood	GCSF	0
AGTGACTTCGACTCCT-1-0	0.512646239045444	blood	GCSF	0
AGTGACTTCTTTGCGC-1-0	0.387476323613903	blood	GCSF	0
AGTGATCAGGTTCAGG-1-0	0.202334752546306	blood	GCSF	0
AGTGATCCAGACTGCC-1-0	0.2198289580268	blood	GCSF	0
AGTGATCCAGTCGCAC-1-0	0.489227996756575	blood	GCSF	0
AGTGATCCATCCGGCA-1-0	0.274083253646534	blood	GCSF	0
AGTGATCGTGGAATGC-1-0	0.31724300265394	blood	GCSF	0
AGTGATCGTTCGTTCC-1-0	0.396804957246775	blood	GCSF	0
AGTGATCTCAATCTCT-1-0	0.444690393252577	blood	GCSF	0
AGTGATCTCGTGGACC-1-0	0.373521275497919	blood	GCSF	0
AGTGCCGAGCATTTGC-1-0	0.317603819122504	blood	GCSF	0
AGTGCCGAGTGGTGAC-1-0	0.226204846970808	blood	GCSF	0
AGTGCCGCAAATGGAT-1-0	0.253582317575039	blood	GCSF	0
AGTGCCGCACCACATA-1-0	0.304283852710388	blood	GCSF	0
AGTGCCGCACTAACCA-1-0	0.224769716937541	blood	GCSF	0
AGTGCCGCACTGGAAG-1-0	0.448718852991442	blood	GCSF	0
AGTGCCGGTGGTAACG-1-0	0.469584437948818	blood	GCSF	0
AGTGCCGGTTAAACAG-1-0	0.409485528873355	blood	GCSF	0
AGTGCCGGTTGTAAAG-1-0	0.519932983531761	blood	GCSF	0
AGTGTTGAGTAGAGTT-1-0	0.435891532311094	blood	GCSF	0
AGTGTTGCAGGTCCCA-1-0	0.342501366035578	blood	GCSF	0
AGTGTTGCATGAGGGT-1-0	0.303543324347639	blood	GCSF	0
AGTTAGCAGATGCTTC-1-0	0.464608879254993	blood	GCSF	0
AGTTAGCAGCAACAGC-1-0	0.454206207139167	blood	GCSF	0
AGTTAGCAGCAAGTCG-1-0	0.410043279851776	blood	GCSF	0
AGTTAGCAGGATTTCC-1-0	0.367506988157077	blood	GCSF	0
AGTTAGCAGTACGAGC-1-0	0.46764331432034	blood	GCSF	0
AGTTAGCAGTTAGTAG-1-0	0.3124014409209	blood	GCSF	0
AGTTAGCCAACCCGCA-1-0	0.321023290533499	blood	GCSF	0
AGTTAGCCACACACTA-1-0	0.590028041089042	blood	GCSF	0
AGTTAGCCAGAGTGAC-1-0	0.245061392117821	blood	GCSF	0
AGTTAGCGTTCGAACT-1-0	0.269430619344337	blood	GCSF	0
AGTTAGCTCGTAGTGT-1-0	0.391029191279992	blood	GCSF	0
AGTTCCCAGGTCGACA-1-0	0.448316365766147	blood	GCSF	0
AGTTCCCCAAGATCCT-1-0	0.336046496293443	blood	GCSF	0
AGTTCCCCAATCACGT-1-0	0.263706244446604	blood	GCSF	0
AGTTCCCCAGGAATCG-1-0	0.336013698715651	blood	GCSF	0
AGTTCCCCAGGACTTT-1-0	0.488719008566287	blood	GCSF	0
AGTTCCCCATTGAGCT-1-0	0.374412255790632	blood	GCSF	0
AGTTCCCGTACGAAAT-1-0	0.209257320229318	blood	GCSF	0
AGTTCCCGTAGTCGTT-1-0	0.519854213666131	blood	GCSF	0
AGTTCCCGTCTAATCG-1-0	0.365255812494468	blood	GCSF	0
AGTTCCCGTTATGGTC-1-0	0.449793297428895	blood	GCSF	0
AGTTCGAAGCACCGAA-1-0	0.260637886151769	blood	GCSF	0
AGTTCGAAGCGAGTCA-1-0	0.26533792435853	blood	GCSF	0
AGTTCGAAGGGATCGT-1-0	0.321840632497652	blood	GCSF	0
AGTTCGAAGTACGTCT-1-0	0.442203624802988	blood	GCSF	0
AGTTCGACAAGAGGCT-1-0	0.409591761781749	blood	GCSF	0
AGTTCGACAGTCACGC-1-0	0.458310864223881	blood	GCSF	0
AGTTCGAGTACCAGAG-1-0	0.348599965745802	blood	GCSF	0
AGTTCGAGTATCTCGA-1-0	0.372331070754265	blood	GCSF	0
AGTTCGAGTTGCCATA-1-0	0.326341364197036	blood	GCSF	0
AGTTCGATCGGACAAG-1-0	0.338655594969889	blood	GCSF	0
AGTTCGATCTTGGCTC-1-0	0.574879138528331	blood	GCSF	0
ATACCGAAGAACGTGC-1-0	0.379979080366848	blood	GCSF	0
ATACCGAAGAGGGTGG-1-0	0.425882875260441	blood	GCSF	0
ATACCGAAGCCAGTAG-1-0	0.365356512899711	blood	GCSF	0
ATACCGACAATCACGT-1-0	0.404058992732828	blood	GCSF	0
ATACCGAGTAGCGAGT-1-0	0.394422359247601	blood	GCSF	0
ATACCGAGTATGCAAA-1-0	0.347017835069775	blood	GCSF	0
ATACCGAGTCACTGAT-1-0	0.43223471908946	blood	GCSF	0
ATACCGATCGGACAAG-1-0	0.300117502885218	blood	GCSF	0
ATACCGATCGTTCGCT-1-0	0.3639125485819	blood	GCSF	0
ATACCTTAGAGCATAT-1-0	0.461247818361806	blood	GCSF	0
ATACCTTAGGCTAACG-1-0	0.440283219146783	blood	GCSF	0
ATACCTTAGTATTAGG-1-0	0.50020473481475	blood	GCSF	0
ATACCTTAGTTGCATC-1-0	0.253266522558988	blood	GCSF	0
ATACCTTGTGAACTAA-1-0	0.250509623441273	blood	GCSF	0
ATACCTTTCAAATAGG-1-0	0.396723229799743	blood	GCSF	0
ATACCTTTCGTGTGAT-1-0	0.368026326026687	blood	GCSF	0
ATACTTCAGAGGTGCT-1-0	0.304696076461061	blood	GCSF	0
ATACTTCAGCAGAAAG-1-0	0.202762389131123	blood	GCSF	0
ATACTTCAGCGGTAAC-1-0	0.418651928935615	blood	GCSF	0
ATACTTCAGGGTCTTT-1-0	0.462668254236506	blood	GCSF	0
ATACTTCAGTCGCCCA-1-0	0.262146991938335	blood	GCSF	0
ATACTTCCAACGGTAG-1-0	0.35050126766086	blood	GCSF	0
ATACTTCCACCAGTAT-1-0	0.374666752496693	blood	GCSF	0
ATAGACCCAATGTCAC-1-0	0.274928322036186	blood	GCSF	0
ATAGACCCACAACGCC-1-0	0.353992092668246	blood	GCSF	0
ATAGACCCAGCAAGAC-1-0	0.193264818746489	blood	GCSF	0
ATAGACCTCCGTGTGG-1-0	0.206693180132883	blood	GCSF	0
ATAGACCTCCTCACTG-1-0	0.33713457317116	blood	GCSF	0
ATAGAGAAGACTCAAA-1-0	0.293718567519404	blood	GCSF	0
ATAGAGAAGCCTCACG-1-0	0.31474496891343	blood	GCSF	0
ATAGAGAAGTTGTACC-1-0	0.155924612476403	blood	GCSF	0
ATAGAGACAGCACAGA-1-0	0.504959432095167	blood	GCSF	0
ATAGAGAGTATGGAGC-1-0	0.223771070466259	blood	GCSF	0
ATAGAGAGTTAGAAGT-1-0	0.271243692578521	blood	GCSF	0
ATAGAGATCACATTGG-1-0	0.405341319961791	blood	GCSF	0
ATAGAGATCGAACGGA-1-0	0.254960993258375	blood	GCSF	0
ATAGAGATCGATAACC-1-0	0.385374337176247	blood	GCSF	0
ATAGAGATCTACTCAT-1-0	0.3077809015737	blood	GCSF	0
ATAGAGATCTTTGCAT-1-0	0.426031235368128	blood	GCSF	0
ATAGGCTCACAAATGA-1-0	0.395349780917175	blood	GCSF	0
ATAGGCTGTCCGATCG-1-0	0.461500028564321	blood	GCSF	0
ATAGGCTGTTGTCATG-1-0	0.0876190067037904	blood	GCSF	0
ATAGGCTTCAAATGCC-1-0	0.542840953335691	blood	GCSF	0
ATAGGCTTCCGTCCTA-1-0	0.262238209003833	blood	GCSF	0
ATAGGCTTCGCAGAGA-1-0	0.336122625423966	blood	GCSF	0
ATATCCTAGAGAGCGG-1-0	0.303509560822772	blood	GCSF	0
ATATCCTAGATAACGT-1-0	0.449236150106439	blood	GCSF	0
ATATCCTAGTTGTACC-1-0	0.44266208076	blood	GCSF	0
ATATCCTCAACTGGTT-1-0	0.493885362712123	blood	GCSF	0
ATATCCTCAATAGGGC-1-0	0.222628309922645	blood	GCSF	0
ATATCCTCATATCGGT-1-0	0.337282536333292	blood	GCSF	0
ATATCCTCATGGAGAC-1-0	0.227816700695484	blood	GCSF	0
ATATCCTGTCACTTAG-1-0	0.391857286183921	blood	GCSF	0
ATATCCTGTCGAGTGA-1-0	0.430902630936065	blood	GCSF	0
ATATCCTGTGTCTAAC-1-0	0.353378876267945	blood	GCSF	0
ATATCCTTCATGGGAG-1-0	0.118220219133298	blood	GCSF	0
ATATCCTTCCTTGACC-1-0	0.460176989509533	blood	GCSF	0
ATATCCTTCTAATTCC-1-0	0.333959530130123	blood	GCSF	0
ATCACAGAGATAACGT-1-0	0.407976976400309	blood	GCSF	0
ATCACAGAGCACCGAA-1-0	0.552750138564633	blood	GCSF	0
ATCACAGGTATTCCGA-1-0	0.225972112881495	blood	GCSF	0
ATCACAGGTCGTCAGC-1-0	0.23300439216989	blood	GCSF	0
ATCACAGGTGGCTGCT-1-0	0.453576591657112	blood	GCSF	0
ATCACAGTCCGCGGAT-1-0	0.268914571438508	blood	GCSF	0
ATCACGAGTACAAACA-1-0	0.31659857480353	blood	GCSF	0
ATCACGAGTCACCTTC-1-0	0.20908097916082	blood	GCSF	0
ATCACGAGTCTAGATC-1-0	0.183901552644008	blood	GCSF	0
ATCACGAGTTGTTGAC-1-0	0.430846115468579	blood	GCSF	0
ATCACTTCACCGGAAA-1-0	0.238590980269447	blood	GCSF	0
ATCACTTCAGATAAAC-1-0	0.520570572601485	blood	GCSF	0
ATCACTTTCCACGTCT-1-0	0.364388900746467	blood	GCSF	0
ATCAGGTAGCCTAACT-1-0	0.442376020561729	blood	GCSF	0
ATCAGGTAGCGAATGC-1-0	0.504730049767551	blood	GCSF	0
ATCAGGTAGCGTGTTT-1-0	0.576642102422157	blood	GCSF	0
ATCAGGTAGGGATCGT-1-0	0.392735697290279	blood	GCSF	0
ATCAGGTAGTGGATAT-1-0	0.327662005969046	blood	GCSF	0
ATCAGGTGTCATAGTC-1-0	0.370818373380838	blood	GCSF	0
ATCAGGTGTGTCGCTG-1-0	0.276353121307838	blood	GCSF	0
ATCAGGTTCGGTAAGG-1-0	0.471849513197399	blood	GCSF	0
ATCATTCAGGTACAGC-1-0	0.116076927009532	blood	GCSF	0
ATCATTCAGTTAGAAC-1-0	0.25983892510327	blood	GCSF	0
ATCATTCGTGCACAAG-1-0	0.305900941694606	blood	GCSF	0
ATCATTCTCGTGCACG-1-0	0.487339459331689	blood	GCSF	0
ATCCACCAGCTGTACT-1-0	0.405538778108287	blood	GCSF	0
ATCCACCCACTCTAGA-1-0	0.271780602287821	blood	GCSF	0
ATCCACCGTCATTCCC-1-0	0.443851782830391	blood	GCSF	0
ATCCACCGTGCGTGCT-1-0	0.363441475187116	blood	GCSF	0
ATCCACCGTGGGATTG-1-0	0.195260443329574	blood	GCSF	0
ATCCACCTCTAACACG-1-0	0.342175387690509	blood	GCSF	0
ATCCATTAGGCCATAG-1-0	0.461952281691299	blood	GCSF	0
ATCCATTAGGGCAGTT-1-0	0.145713607599068	blood	GCSF	0
ATCCATTCACGTAGTT-1-0	0.303855936378446	blood	GCSF	0
ATCCATTGTATCGAAA-1-0	0.279172174618253	blood	GCSF	0
ATCCATTGTCCTCCTA-1-0	0.445079638524134	blood	GCSF	0
ATCCATTGTGAAGCTG-1-0	0.333962256315224	blood	GCSF	0
ATCCATTGTTAGGAGC-1-0	0.321408515841435	blood	GCSF	0
ATCCATTTCAATCCGA-1-0	0.390923351605692	blood	GCSF	0
ATCCCTGAGAACCGCA-1-0	0.417319513481944	blood	GCSF	0
ATCCCTGAGAAGAGCA-1-0	0.193265275629019	blood	GCSF	0
ATCCCTGAGTTTCGAC-1-0	0.24707760151725	blood	GCSF	0
ATCCCTGCAAACTAAG-1-0	0.36916064262671	blood	GCSF	0
ATCCCTGCATGATCTG-1-0	0.442490453223812	blood	GCSF	0
ATCCCTGGTAGGCTGA-1-0	0.473013009369097	blood	GCSF	0
ATCCCTGGTATGTCTG-1-0	0.350779632910094	blood	GCSF	0
ATCCCTGGTGAGCGAT-1-0	0.336418487323426	blood	GCSF	0
ATCCCTGTCAACGCTA-1-0	0.541706300539652	blood	GCSF	0
ATCCGTCCACCATTCC-1-0	0.37344287594256	blood	GCSF	0
ATCCGTCTCCTGTAGA-1-0	0.62903825136651	blood	GCSF	0
ATCCGTCTCTCATGGA-1-0	0.520404858362172	blood	GCSF	0
ATCCTATAGAGTGACC-1-0	0.150136653298233	blood	GCSF	0
ATCCTATAGCAATAAC-1-0	0.269909045785276	blood	GCSF	0
ATCCTATAGCGTGTCC-1-0	0.290195731549729	blood	GCSF	0
ATCCTATAGGCCTAAG-1-0	0.41173344695786	blood	GCSF	0
ATCCTATAGGTAGCCA-1-0	0.242371111961048	blood	GCSF	0
ATCCTATCATCCTTCG-1-0	0.393998686054546	blood	GCSF	0
ATCCTATGTCCACTCT-1-0	0.404098812901949	blood	GCSF	0
ATCCTATGTTATTCCT-1-0	0.331344791306085	blood	GCSF	0
ATCCTATGTTCGATTG-1-0	0.198055082582565	blood	GCSF	0
ATCCTATTCGTAGCTA-1-0	0.358017861243784	blood	GCSF	0
ATCGATGAGAACGCGT-1-0	0.23418189398039	blood	GCSF	0
ATCGATGAGGCCTAGA-1-0	0.301585551937145	blood	GCSF	0
ATCGATGAGTGAACAT-1-0	0.45515809629344	blood	GCSF	0
ATCGATGGTGCTGATT-1-0	0.339611241566798	blood	GCSF	0
ATCGATGTCTGTCTCG-1-0	0.411456977624197	blood	GCSF	0
ATCGCCTCAACACGAG-1-0	0.473332663144647	blood	GCSF	0
ATCGCCTCAAGGAGTC-1-0	0.146878231118816	blood	GCSF	0
ATCGCCTCAGAGTAAT-1-0	0.21100459758393	blood	GCSF	0
ATCGCCTGTCTTCCGT-1-0	0.180527555581006	blood	GCSF	0
ATCGCCTGTTCGGTTA-1-0	0.236735962771576	blood	GCSF	0
ATCGCCTGTTCGTAAC-1-0	0.268605487638399	blood	GCSF	0
ATCGCCTTCAACGAGG-1-0	0.268891961262508	blood	GCSF	0
ATCGCCTTCATGCCCT-1-0	0.449082865537843	blood	GCSF	0
ATCGCCTTCCATTGCC-1-0	0.409954403630582	blood	GCSF	0
ATCGGATAGGTCTTTG-1-0	0.403125601943193	blood	GCSF	0
ATCGGATAGTCGCTAT-1-0	0.334899783695291	blood	GCSF	0
ATCGGATCACGACAGA-1-0	0.466430640082883	blood	GCSF	0
ATCGGATCATGGAAGC-1-0	0.36673198366278	blood	GCSF	0
ATCGGATGTTCTCTCG-1-0	0.231538913277275	blood	GCSF	0
ATCGGATTCTGAGTCA-1-0	0.432542136612004	blood	GCSF	0
ATCGGCGAGACAGCTG-1-0	0.219561381388719	blood	GCSF	0
ATCGGCGCAGCTTTGA-1-0	0.305035371250618	blood	GCSF	0
ATCGGCGGTCTGCGCA-1-0	0.231322791021759	blood	GCSF	0
ATCGGCGGTCTGTAGT-1-0	0.186535672487047	blood	GCSF	0
ATCGGCGTCAATCGGT-1-0	0.543403794720979	blood	GCSF	0
ATCGGCGTCCGGTAGC-1-0	0.231997088278233	blood	GCSF	0
ATCGGCGTCCTGCCAT-1-0	0.461146634775673	blood	GCSF	0
ATCGTAGAGCGAAACC-1-0	0.45180203720416	blood	GCSF	0
ATCGTAGAGGCACGAT-1-0	0.403122760498243	blood	GCSF	0
ATCGTAGCACTAAACC-1-0	0.486577464476913	blood	GCSF	0
ATCGTAGCACTACAGT-1-0	0.379139462861473	blood	GCSF	0
ATCGTAGCAGGACAGT-1-0	0.452718574611688	blood	GCSF	0
ATCGTAGTCAACTTTC-1-0	0.380236743893917	blood	GCSF	0
ATCGTAGTCGGATTAC-1-0	0.311582049570724	blood	GCSF	0
ATCGTCCGTATATGGA-1-0	0.456627473641966	blood	GCSF	0
ATCGTCCGTTATGACC-1-0	0.232039732890385	blood	GCSF	0
ATCGTCCTCCCTTGTG-1-0	0.256071462299317	blood	GCSF	0
ATCGTGAAGAGAGCCT-1-0	0.378325313165127	blood	GCSF	0
ATCGTGAAGCCGTTGC-1-0	0.439474536380406	blood	GCSF	0
ATCGTGAAGGACTTCT-1-0	0.411147600133386	blood	GCSF	0
ATCGTGAAGTTAACGA-1-0	0.391675738529473	blood	GCSF	0
ATCGTGACATCTCCCA-1-0	0.341895845443365	blood	GCSF	0
ATCGTGAGTCACTCTC-1-0	0.381312454313123	blood	GCSF	0
ATCGTGAGTGCGGCTT-1-0	0.313153944883242	blood	GCSF	0
ATCGTGAGTTTGAACC-1-0	0.38887768384029	blood	GCSF	0
ATCTCTAAGCCTAGGA-1-0	0.253639219410826	blood	GCSF	0
ATCTCTAAGCCTATTG-1-0	0.364206301769465	blood	GCSF	0
ATCTCTAAGCCTTCTC-1-0	0.253301634870606	blood	GCSF	0
ATCTCTAAGTATGAGT-1-0	0.319745266966352	blood	GCSF	0
ATCTCTACACACCGCA-1-0	0.202196163594779	blood	GCSF	0
ATCTCTACACGATAGG-1-0	0.436216389241584	blood	GCSF	0
ATCTCTATCTCGTGGG-1-0	0.359704501943733	blood	GCSF	0
ATCTTCAAGAGTTGTA-1-0	0.329605664410011	blood	GCSF	0
ATCTTCAAGCCAGACA-1-0	0.364060416650181	blood	GCSF	0
ATCTTCAAGCCTGAGA-1-0	0.337553318911503	blood	GCSF	0
ATCTTCAAGGAAAGGT-1-0	0.355753414890796	blood	GCSF	0
ATCTTCAAGTTCCGGC-1-0	0.372330359751628	blood	GCSF	0
ATCTTCACAAGCCATT-1-0	0.250061919006333	blood	GCSF	0
ATCTTCACACACACGC-1-0	0.385015513836862	blood	GCSF	0
ATCTTCACAGAACCGA-1-0	0.267381060932234	blood	GCSF	0
ATCTTCACATATGAAG-1-0	0.238367407491435	blood	GCSF	0
ATCTTCACATCGAAGG-1-0	0.404895655500633	blood	GCSF	0
ATCTTCACATTCTCTA-1-0	0.462366453904979	blood	GCSF	0
ATCTTCAGTATGTCTG-1-0	0.283030157646204	blood	GCSF	0
ATCTTCAGTCAGGCAA-1-0	0.12554885265541	blood	GCSF	0
ATCTTCATCGACGCTG-1-0	0.394704034539734	blood	GCSF	0
ATCTTCATCTTAAGGC-1-0	0.557211909208471	blood	GCSF	0
ATGAAAGCACAGTCAT-1-0	0.407172419013959	blood	GCSF	0
ATGAAAGCATACCACA-1-0	0.295443333811782	blood	GCSF	0
ATGAAAGCATCCGGCA-1-0	0.2204251737571	blood	GCSF	0
ATGACCACACTGGCGT-1-0	0.452442603203911	blood	GCSF	0
ATGACCACAGGGCTTC-1-0	0.389871655036474	blood	GCSF	0
ATGACCAGTCATCGCG-1-0	0.385272948561462	blood	GCSF	0
ATGACCATCCACTGGG-1-0	0.312367073498564	blood	GCSF	0
ATGACCATCGAATCCA-1-0	0.46322350042862	blood	GCSF	0
ATGACCATCGTTCGCT-1-0	0.462979434389535	blood	GCSF	0
ATGAGGGAGCCGTTGC-1-0	0.481136687123382	blood	GCSF	0
ATGAGGGAGGACAACC-1-0	0.148782009579378	blood	GCSF	0
ATGAGGGCAACTGCTA-1-0	0.403717744942136	blood	GCSF	0
ATGAGGGCAAGGCGTA-1-0	0.33660880880103	blood	GCSF	0
ATGAGGGCATATCTCT-1-0	0.28607565999043	blood	GCSF	0
ATGAGGGGTTCTCCAC-1-0	0.467175285411849	blood	GCSF	0
ATGAGGGGTTCTTGCC-1-0	0.460133463314049	blood	GCSF	0
ATGAGGGGTTTGCCGG-1-0	0.326326798502946	blood	GCSF	0
ATGAGGGTCACCTACC-1-0	0.205605189261342	blood	GCSF	0
ATGAGTCAGACATAGT-1-0	0.311298452048763	blood	GCSF	0
ATGAGTCCAAACGGCA-1-0	0.339080670641007	blood	GCSF	0
ATGAGTCCATGGCTGC-1-0	0.229257714703067	blood	GCSF	0
ATGAGTCGTCGGCACT-1-0	0.242951073636168	blood	GCSF	0
ATGAGTCTCCGCCTAT-1-0	0.359514700377022	blood	GCSF	0
ATGAGTCTCTAGTGAC-1-0	0.261020391601807	blood	GCSF	0
ATGAGTCTCTGAGAGG-1-0	0.271380619659513	blood	GCSF	0
ATGATCGAGGTCATCT-1-0	0.394427555483571	blood	GCSF	0
ATGATCGAGGTGAGCT-1-0	0.402831391469177	blood	GCSF	0
ATGATCGCAAGAAACT-1-0	0.491912324548071	blood	GCSF	0
ATGATCGGTGAGGCAT-1-0	0.439992315776715	blood	GCSF	0
ATGCATGAGCGTCGAA-1-0	0.457218194945455	blood	GCSF	0
ATGCATGCAAATAGCA-1-0	0.40078665540927	blood	GCSF	0
ATGCATGGTAGACAAT-1-0	0.214325467259258	blood	GCSF	0
ATGCATGGTGAGGAAA-1-0	0.295608804459931	blood	GCSF	0
ATGCATGTCGGACTTA-1-0	0.482087978444364	blood	GCSF	0
ATGCATGTCTATCCAT-1-0	0.184197444306659	blood	GCSF	0
ATGCCTCAGCGGTAAC-1-0	0.417011357557034	blood	GCSF	0
ATGCCTCAGCTGAAAT-1-0	0.493824636317459	blood	GCSF	0
ATGCCTCCAGTGGCTC-1-0	0.38231478333501	blood	GCSF	0
ATGCCTCGTAACACGG-1-0	0.531262770911865	blood	GCSF	0
ATGCCTCTCAGGTGTT-1-0	0.386068829631519	blood	GCSF	0
ATGCGATAGACAAGCC-1-0	0.292811896955258	blood	GCSF	0
ATGCGATAGGCAGCTA-1-0	0.541523788653403	blood	GCSF	0
ATGCGATAGTGCACCC-1-0	0.412324279413668	blood	GCSF	0
ATGCGATCACACCGAC-1-0	0.453801731098944	blood	GCSF	0
ATGCGATCAGCGTACC-1-0	0.412313799432608	blood	GCSF	0
ATGCGATGTGCGGCTT-1-0	0.246974078013612	blood	GCSF	0
ATGCGATGTTTACCAG-1-0	0.396252114958584	blood	GCSF	0
ATGCGATTCATCACCC-1-0	0.465845421824423	blood	GCSF	0
ATGCGATTCCTGGTCT-1-0	0.419744244282374	blood	GCSF	0
ATGGAGGAGAACTCCT-1-0	0.438564120410847	blood	GCSF	0
ATGGAGGAGAGCTGCA-1-0	0.362557198609024	blood	GCSF	0
ATGGAGGAGATGCAGC-1-0	0.348001564294595	blood	GCSF	0
ATGGAGGAGATGGCAC-1-0	0.468004042644174	blood	GCSF	0
ATGGAGGAGGTCCCGT-1-0	0.310837591349784	blood	GCSF	0
ATGGAGGAGTCAACAA-1-0	0.195365300442301	blood	GCSF	0
ATGGAGGCAAGAAACT-1-0	0.339252096699305	blood	GCSF	0
ATGGAGGGTTCCAGGC-1-0	0.172108982631684	blood	GCSF	0
ATGGATCAGGTTTACC-1-0	0.531869174387459	blood	GCSF	0
ATGGATCAGTTGAAAC-1-0	0.379489887080031	blood	GCSF	0
ATGGATCCAAACTCTG-1-0	0.406849489649617	blood	GCSF	0
ATGGATCCAAGTCCCG-1-0	0.422947726253625	blood	GCSF	0
ATGGATCCATCGATCA-1-0	0.434644470490166	blood	GCSF	0
ATGGATCCATCTCCCA-1-0	0.305784255322553	blood	GCSF	0
ATGGATCGTTGGGATG-1-0	0.325641378528389	blood	GCSF	0
ATGGATCTCAGCGTCG-1-0	0.21342733956936	blood	GCSF	0
ATGGATCTCTCTTGCG-1-0	0.407603793830611	blood	GCSF	0
ATGGGAGAGACATATG-1-0	0.368031287434089	blood	GCSF	0
ATGGGAGCACCTGCGA-1-0	0.402664943089376	blood	GCSF	0
ATGGGAGCACGATTCA-1-0	0.222139991377248	blood	GCSF	0
ATGGGAGCAGAAATTG-1-0	0.434515840208986	blood	GCSF	0
ATGGGAGCAGAGTGAC-1-0	0.46180412054475	blood	GCSF	0
ATGGGAGCAGTTTCAG-1-0	0.281689701956837	blood	GCSF	0
ATGGGAGTCATGGCCG-1-0	0.265686533235078	blood	GCSF	0
ATGGGAGTCCGTTGGG-1-0	0.379791103107428	blood	GCSF	0
ATGGGAGTCTAATTCC-1-0	0.332767448837833	blood	GCSF	0
ATGGGAGTCTTTGATC-1-0	0.325796615966043	blood	GCSF	0
ATGGGTTAGCGTCTGC-1-0	0.255964695095955	blood	GCSF	0
ATGGGTTAGCTAGAAT-1-0	0.429638949401523	blood	GCSF	0
ATGGGTTAGTTTGGCT-1-0	0.375373972895883	blood	GCSF	0
ATGGGTTGTTCCGGTG-1-0	0.393642180760179	blood	GCSF	0
ATGGGTTTCGAGGCAA-1-0	0.257609919002993	blood	GCSF	0
ATGGGTTTCTGGCCAG-1-0	0.468143431014959	blood	GCSF	0
ATGGTTGAGCACGATG-1-0	0.202642940794732	blood	GCSF	0
ATGGTTGAGCATTGAA-1-0	0.541750635580933	blood	GCSF	0
ATGGTTGAGGCAGGTT-1-0	0.493172587821837	blood	GCSF	0
ATGGTTGAGTTCATGC-1-0	0.146360618211218	blood	GCSF	0
ATGGTTGCAACTCATG-1-0	0.410715014160814	blood	GCSF	0
ATGGTTGCACATTGTG-1-0	0.289020788302303	blood	GCSF	0
ATGGTTGGTGCATCTA-1-0	0.353360625779584	blood	GCSF	0
ATGGTTGTCCCAACTC-1-0	0.413217894437633	blood	GCSF	0
ATGGTTGTCGGCCAAC-1-0	0.181374471901872	blood	GCSF	0
ATGTCCCAGTATGAAC-1-0	0.462399025066806	blood	GCSF	0
ATGTCCCAGTCAGAGC-1-0	0.337656665763386	blood	GCSF	0
ATGTCCCGTTGGGATG-1-0	0.244267149377838	blood	GCSF	0
ATGTCTTAGAAATGGG-1-0	0.558741993407034	blood	GCSF	0
ATGTCTTAGATAGCAT-1-0	0.356981085797989	blood	GCSF	0
ATGTCTTAGCTTGTTG-1-0	0.203260756490665	blood	GCSF	0
ATGTCTTAGTCCCGGT-1-0	0.272069155458938	blood	GCSF	0
ATGTCTTCACAACGTT-1-0	0.413375577867921	blood	GCSF	0
ATGTCTTCACATCCCT-1-0	0.419933479314381	blood	GCSF	0
ATGTCTTCAGTTAAAG-1-0	0.439183038351183	blood	GCSF	0
ATGTCTTCATAACCCA-1-0	0.180257995160055	blood	GCSF	0
ATGTCTTTCTGCTCTG-1-0	0.160772050328873	blood	GCSF	0
ATTACCTAGCGGTAAC-1-0	0.255557321028391	blood	GCSF	0
ATTACCTAGGAACATT-1-0	0.319672709966461	blood	GCSF	0
ATTACCTGTCCAGGTC-1-0	0.471460509137708	blood	GCSF	0
ATTACCTGTCGTACTA-1-0	0.24508216491596	blood	GCSF	0
ATTACCTTCTGTCTCG-1-0	0.281945527013922	blood	GCSF	0
ATTACTCGTCGAGTGA-1-0	0.275869502551107	blood	GCSF	0
ATTACTCGTTAGGCCC-1-0	0.316393246824026	blood	GCSF	0
ATTACTCGTTTCCCAC-1-0	0.375537544360178	blood	GCSF	0
ATTACTCTCCACGGGT-1-0	0.322114648372813	blood	GCSF	0
ATTACTCTCCTACGGG-1-0	0.35153320507995	blood	GCSF	0
ATTACTCTCGATAACC-1-0	0.445062057509549	blood	GCSF	0
ATTATCCAGCTGGAGT-1-0	0.378838610782234	blood	GCSF	0
ATTATCCCAACATACC-1-0	0.586940163476936	blood	GCSF	0
ATTATCCCACAAGCCC-1-0	0.505181620744583	blood	GCSF	0
ATTATCCCACAGAGAC-1-0	0.295071544313651	blood	GCSF	0
ATTATCCGTCTCAGAT-1-0	0.391095469919411	blood	GCSF	0
ATTCACTAGCCGTCGT-1-0	0.268873631458674	blood	GCSF	0
ATTCACTAGGTGGGTT-1-0	0.252670798192468	blood	GCSF	0
ATTCACTGTAGATTGA-1-0	0.369320330963429	blood	GCSF	0
ATTCACTGTTTATGCG-1-0	0.401899527726901	blood	GCSF	0
ATTCACTGTTTGAAAG-1-0	0.145054559755059	blood	GCSF	0
ATTCACTTCAGGAACG-1-0	0.338275598490463	blood	GCSF	0
ATTCAGGAGCAGCCCT-1-0	0.265601918872067	blood	GCSF	0
ATTCAGGAGGTGCCTC-1-0	0.378783044848999	blood	GCSF	0
ATTCAGGAGGTGCTTT-1-0	0.259090834725397	blood	GCSF	0
ATTCAGGGTACAAACA-1-0	0.34659474183272	blood	GCSF	0
ATTCAGGTCCGGTTCT-1-0	0.499252866252852	blood	GCSF	0
ATTCAGGTCGAATGCT-1-0	0.27003157869302	blood	GCSF	0
ATTCAGGTCGCAACAT-1-0	0.342386862510481	blood	GCSF	0
ATTCATCCAAGTACCT-1-0	0.31591692827711	blood	GCSF	0
ATTCATCCACGTCGGT-1-0	0.333252262335908	blood	GCSF	0
ATTCATCGTGATACCT-1-0	0.475546273874408	blood	GCSF	0
ATTCATCGTTCTTGTT-1-0	0.494219760439856	blood	GCSF	0
ATTCATCTCAGCGGAA-1-0	0.46780648202864	blood	GCSF	0
ATTCATCTCATCGCTC-1-0	0.400129116202629	blood	GCSF	0
ATTCATCTCTCATGGA-1-0	0.44604701560112	blood	GCSF	0
ATTCATCTCTCTCCGA-1-0	0.233655690966686	blood	GCSF	0
ATTCCATAGACGCTCC-1-0	0.439063634202548	blood	GCSF	0
ATTCCATAGGGAGGGT-1-0	0.427192793080369	blood	GCSF	0
ATTCCATCAACTCGAT-1-0	0.37668774553638	blood	GCSF	0
ATTCCATCAGTACTAC-1-0	0.403160704955539	blood	GCSF	0
ATTCCATCATCGAAGG-1-0	0.326751077395111	blood	GCSF	0
ATTCCATGTGTCTCCT-1-0	0.454312507601416	blood	GCSF	0
ATTCCATTCTGCTCTG-1-0	0.32084480112804	blood	GCSF	0
ATTCCCGAGGCTAACG-1-0	0.308334408512875	blood	GCSF	0
ATTCCCGCACCAGTAT-1-0	0.448186923055681	blood	GCSF	0
ATTCCCGCAGCCTACG-1-0	0.474277501778192	blood	GCSF	0
ATTCCCGGTAGTATAG-1-0	0.372281243510928	blood	GCSF	0
ATTCCCGGTGGAACAC-1-0	0.426386913112642	blood	GCSF	0
ATTCCCGGTTCTATCT-1-0	0.55507824463847	blood	GCSF	0
ATTCCCGTCAAGCTTG-1-0	0.470546141230013	blood	GCSF	0
ATTCCCGTCTGGTTGA-1-0	0.620694344055756	blood	GCSF	0
ATTCCTAGTACTGCGC-1-0	0.318296901683877	blood	GCSF	0
ATTCCTAGTGTTAAAG-1-0	0.415318873036943	blood	GCSF	0
ATTCCTATCACAGAGG-1-0	0.45924742613172	blood	GCSF	0
ATTCCTATCATGAGTC-1-0	0.440255313832165	blood	GCSF	0
ATTCGTTAGACGCCAA-1-0	0.283407609696662	blood	GCSF	0
ATTCGTTAGCGGCTCT-1-0	0.303670843948452	blood	GCSF	0
ATTCGTTAGCTAGAAT-1-0	0.427090072476648	blood	GCSF	0
ATTCGTTAGGTTCAGG-1-0	0.444595760114084	blood	GCSF	0
ATTCGTTCAGGAGACT-1-0	0.269517437571401	blood	GCSF	0
ATTCGTTGTTAACCTG-1-0	0.435595759284447	blood	GCSF	0
ATTCGTTGTTGTCCCT-1-0	0.521605787426639	blood	GCSF	0
ATTCGTTTCCTAACAG-1-0	0.363208162605662	blood	GCSF	0
ATTCTACAGGGATCTG-1-0	0.371835053780477	blood	GCSF	0
ATTCTACCAACCTAAC-1-0	0.529901406168368	blood	GCSF	0
ATTCTACCATTACGGT-1-0	0.401013696628687	blood	GCSF	0
ATTCTACTCAAGTAAG-1-0	0.245123582612858	blood	GCSF	0
ATTCTACTCCTGATAG-1-0	0.389977345297577	blood	GCSF	0
ATTCTACTCTTCACAT-1-0	0.330430241795847	blood	GCSF	0
ATTCTTGAGCCTAACT-1-0	0.236079151238252	blood	GCSF	0
ATTCTTGAGCTGCCTG-1-0	0.283768941951413	blood	GCSF	0
ATTCTTGAGTTCATGC-1-0	0.441271324319447	blood	GCSF	0
ATTCTTGCACTACCGG-1-0	0.191250762892328	blood	GCSF	0
ATTCTTGCAGCTCCTT-1-0	0.25095474707434	blood	GCSF	0
ATTCTTGCAGTGGTGA-1-0	0.530988217163719	blood	GCSF	0
ATTCTTGGTACTTCCC-1-0	0.416041462542042	blood	GCSF	0
ATTCTTGGTCATCGGC-1-0	0.494048639548254	blood	GCSF	0
ATTGGGTAGCACTCGC-1-0	0.371413576020385	blood	GCSF	0
ATTGGGTAGCGTGAAC-1-0	0.456730074443762	blood	GCSF	0
ATTGGGTAGTCTCGTA-1-0	0.364029802644247	blood	GCSF	0
ATTGGGTCACGTCGGT-1-0	0.303520226298109	blood	GCSF	0
ATTGGGTCAGCCTATA-1-0	0.306140183567287	blood	GCSF	0
ATTGGGTCAGGATGAC-1-0	0.525883270640816	blood	GCSF	0
ATTGGGTGTGACGCCT-1-0	0.352645532919231	blood	GCSF	0
ATTGGGTTCAGTGTTG-1-0	0.35622213559432	blood	GCSF	0
ATTGGGTTCCTTCAGC-1-0	0.293125981259948	blood	GCSF	0
ATTGGGTTCGCATGAT-1-0	0.301235450553408	blood	GCSF	0
ATTGTTCAGCACGATG-1-0	0.187806648256315	blood	GCSF	0
ATTGTTCCACAACATC-1-0	0.349407917060403	blood	GCSF	0
ATTGTTCGTCAACCTA-1-0	0.321105421480919	blood	GCSF	0
ATTGTTCTCACACCGG-1-0	0.555590958345815	blood	GCSF	0
ATTGTTCTCACTGGTA-1-0	0.482736924640756	blood	GCSF	0
ATTGTTCTCTCATAGG-1-0	0.243215909403888	blood	GCSF	0
ATTTACCAGAGTCAAT-1-0	0.402359603716755	blood	GCSF	0
ATTTACCGTTCCTACC-1-0	0.311976566610353	blood	GCSF	0
ATTTACCTCCACCTCA-1-0	0.568689404526078	blood	GCSF	0
ATTTACCTCGACGATT-1-0	0.302696205324243	blood	GCSF	0
ATTTCACAGAAAGTCT-1-0	0.43911136360837	blood	GCSF	0
ATTTCACGTGTAGTGG-1-0	0.258493654090636	blood	GCSF	0
ATTTCACGTTACCCAA-1-0	0.191956462109087	blood	GCSF	0
ATTTCACTCAGTGGGA-1-0	0.452974596953289	blood	GCSF	0
ATTTCACTCGCGTAGC-1-0	0.345668253376506	blood	GCSF	0
ATTTCTGCAACTTGGT-1-0	0.245336632798945	blood	GCSF	0
ATTTCTGGTATTAAGG-1-0	0.298142604114364	blood	GCSF	0
ATTTCTGGTGATTCAC-1-0	0.429845110848639	blood	GCSF	0
ATTTCTGTCACCCTGT-1-0	0.108356900974638	blood	GCSF	0
CAAAGAAAGCACGATG-1-0	0.443662615237726	blood	GCSF	0
CAAAGAAAGCCGGATA-1-0	0.519351242101188	blood	GCSF	0
CAAAGAACAGCGGTCT-1-0	0.243845976023193	blood	GCSF	0
CAAAGAACATGTGCTA-1-0	0.258363309354634	blood	GCSF	0
CAAAGAAGTAGTTCCA-1-0	0.336786556306304	blood	GCSF	0
CAAAGAAGTGAGTAAT-1-0	0.213412560142562	blood	GCSF	0
CAAAGAATCCGTAGGC-1-0	0.410730053715556	blood	GCSF	0
CAAAGAATCCTGTAGA-1-0	0.314140189379936	blood	GCSF	0
CAAAGAATCGGACTGC-1-0	0.31673006868698	blood	GCSF	0
CAACAACAGGAGAGTA-1-0	0.241813765122482	blood	GCSF	0
CAACAACGTAGCGCTC-1-0	0.525079352210018	blood	GCSF	0
CAACAACGTTAGGGTG-1-0	0.411159673979391	blood	GCSF	0
CAACAACTCAGGGATG-1-0	0.512113975462424	blood	GCSF	0
CAACAACTCATTCCTA-1-0	0.310757115200207	blood	GCSF	0
CAACAACTCGTCTCAC-1-0	0.297226642449795	blood	GCSF	0
CAACAGTAGAACAGGA-1-0	0.177861980812454	blood	GCSF	0
CAACAGTAGAACTGAT-1-0	0.307329290718595	blood	GCSF	0
CAACAGTAGACGGAAA-1-0	0.240697836138636	blood	GCSF	0
CAACAGTAGGAGTATT-1-0	0.28115400633394	blood	GCSF	0
CAACAGTGTCCACTCT-1-0	0.345418557167017	blood	GCSF	0
CAACAGTGTCGTCAGC-1-0	0.429937916508228	blood	GCSF	0
CAACAGTGTGTAGGAC-1-0	0.303478916215126	blood	GCSF	0
CAACAGTGTGTCCTAA-1-0	0.3234445501805	blood	GCSF	0
CAACAGTGTTAAGACA-1-0	0.360016687220482	blood	GCSF	0
CAACAGTTCGACATAC-1-0	0.347988770596513	blood	GCSF	0
CAACCAAAGATGTTCC-1-0	0.364563128673131	blood	GCSF	0
CAACCAAAGCTGCCAC-1-0	0.546757724174059	blood	GCSF	0
CAACCAACACAGCTGC-1-0	0.525934093955549	blood	GCSF	0
CAACCAACAGCTATTG-1-0	0.415933161275503	blood	GCSF	0
CAACCAACATGACTAC-1-0	0.243964810770977	blood	GCSF	0
CAACCAAGTTGGATCT-1-0	0.383057508396112	blood	GCSF	0
CAACCAATCACTCGAA-1-0	0.155449608027026	blood	GCSF	0
CAACCAATCGAGCACC-1-0	0.321865296780184	blood	GCSF	0
CAACCTCAGATGAAGG-1-0	0.437745402493665	blood	GCSF	0
CAACCTCAGTTGCGCC-1-0	0.477046652424729	blood	GCSF	0
CAACCTCCAAATGGAT-1-0	0.258140375390935	blood	GCSF	0
CAACCTCCACCGCTGA-1-0	0.354355410437615	blood	GCSF	0
CAACCTCCACGTGAGA-1-0	0.339595681046119	blood	GCSF	0
CAACCTCCACTTGGCG-1-0	0.458009661292568	blood	GCSF	0
CAACCTCGTCGGCTAC-1-0	0.529067609006285	blood	GCSF	0
CAACCTCGTTGGATCT-1-0	0.325036087667087	blood	GCSF	0
CAACCTCTCCGAGATT-1-0	0.274934657712741	blood	GCSF	0
CAACCTCTCGCCAACG-1-0	0.547305492794444	blood	GCSF	0
CAACCTCTCTACTGCC-1-0	0.336764656510955	blood	GCSF	0
CAACCTCTCTAGACCA-1-0	0.520094482511483	blood	GCSF	0
CAACGATAGTCACAGG-1-0	0.527611012239825	blood	GCSF	0
CAACGATTCGCGGTAC-1-0	0.231811558504549	blood	GCSF	0
CAACGGCAGGGTGAGG-1-0	0.529860745227651	blood	GCSF	0
CAACGGCAGGTGAGCT-1-0	0.255696458491138	blood	GCSF	0
CAACGGCCAAGTAGTA-1-0	0.469047613845113	blood	GCSF	0
CAACGGCCACGGCACT-1-0	0.30927087499401	blood	GCSF	0
CAACGGCCATCAGCAT-1-0	0.34310526293222	blood	GCSF	0
CAACGGCGTTGTCCCT-1-0	0.472411336441605	blood	GCSF	0
CAACGGCTCCGCAACG-1-0	0.435600099802132	blood	GCSF	0
CAAGACTAGAAACCAT-1-0	0.423513044016958	blood	GCSF	0
CAAGACTAGCCAAGCA-1-0	0.326721159866308	blood	GCSF	0
CAAGACTAGCTCCATA-1-0	0.434881968445435	blood	GCSF	0
CAAGACTCAGAGCGTA-1-0	0.351850417084167	blood	GCSF	0
CAAGACTTCATTGTGG-1-0	0.180911523714714	blood	GCSF	0
CAAGACTTCCTGCCAT-1-0	0.498445725049063	blood	GCSF	0
CAAGACTTCGTTGTTT-1-0	0.223813882393589	blood	GCSF	0
CAAGAGGAGGACGCAT-1-0	0.253027822516264	blood	GCSF	0
CAAGAGGAGGCACCAA-1-0	0.517149889299376	blood	GCSF	0
CAAGAGGCAGAGTGAC-1-0	0.32222174956512	blood	GCSF	0
CAAGAGGGTCCTGAAT-1-0	0.302300593263507	blood	GCSF	0
CAAGAGGGTTAGAAAC-1-0	0.500296508687639	blood	GCSF	0
CAAGAGGTCAGTGTTG-1-0	0.262255926715497	blood	GCSF	0
CAAGCTAAGCCTCTTC-1-0	0.222152504135279	blood	GCSF	0
CAAGCTACAAGAATAC-1-0	0.271914032273591	blood	GCSF	0
CAAGCTACAATACGAA-1-0	0.222758779252549	blood	GCSF	0
CAAGCTAGTCACGTGC-1-0	0.33950466197235	blood	GCSF	0
CAAGCTAGTTCAAGGG-1-0	0.448040061999296	blood	GCSF	0
CAAGGGAAGATCGACG-1-0	0.320885724890361	blood	GCSF	0
CAAGGGAAGCGCATCC-1-0	0.492919974347739	blood	GCSF	0
CAAGGGAAGCGCGTTC-1-0	0.386576514309848	blood	GCSF	0
CAAGGGAAGTATTCCG-1-0	0.228412847830489	blood	GCSF	0
CAAGGGACACCTCGTT-1-0	0.353180651340863	blood	GCSF	0
CAAGGGAGTACAACGG-1-0	0.195031822179492	blood	GCSF	0
CAAGGGATCCGACAGC-1-0	0.261871474158566	blood	GCSF	0
CAATACGAGCACGGAT-1-0	0.482860955246044	blood	GCSF	0
CAATACGAGCCGTTAT-1-0	0.329944816985792	blood	GCSF	0
CAATACGAGGAACGTC-1-0	0.523286276040853	blood	GCSF	0
CAATACGCAAGAATAC-1-0	0.278014469521983	blood	GCSF	0
CAATACGCACGAGGAT-1-0	0.436521719431293	blood	GCSF	0
CAATACGGTCAGTCTA-1-0	0.158390402726047	blood	GCSF	0
CAATACGGTGGTGATG-1-0	0.185009555660545	blood	GCSF	0
CAATACGTCTCACTCG-1-0	0.209578656706318	blood	GCSF	0
CAATACGTCTTCACAT-1-0	0.354124909981667	blood	GCSF	0
CAATCGACACACGCCA-1-0	0.368795495753132	blood	GCSF	0
CAATCGACAGCTATAC-1-0	0.30255382940254	blood	GCSF	0
CAATCGACATCACCAA-1-0	0.557981453156054	blood	GCSF	0
CAATCGAGTCTACAGT-1-0	0.475762136443254	blood	GCSF	0
CAATCGATCGAAGGAC-1-0	0.277278619401419	blood	GCSF	0
CAATCGATCTCCCAAC-1-0	0.325784532933234	blood	GCSF	0
CAATGACAGAATCCCT-1-0	0.378191260712467	blood	GCSF	0
CAATGACAGCTTAAGA-1-0	0.204325039167426	blood	GCSF	0
CAATGACCACGGTCTG-1-0	0.173631193652026	blood	GCSF	0
CAATGACCAGGAATCG-1-0	0.499590096037705	blood	GCSF	0
CAATGACCATCCTGTC-1-0	0.16257563455828	blood	GCSF	0
CAATGACGTATGCTTG-1-0	0.320167266453506	blood	GCSF	0
CAATGACGTGGCTGAA-1-0	0.418811362390317	blood	GCSF	0
CAATGACGTTTACGAC-1-0	0.42622530306144	blood	GCSF	0
CAATGACTCACCATGA-1-0	0.474489059598986	blood	GCSF	0
CAATGACTCAGTGCGC-1-0	0.493229050071247	blood	GCSF	0
CAATGACTCCGGACGT-1-0	0.44345096479879	blood	GCSF	0
CAATGACTCGTACCTC-1-0	0.375706761676493	blood	GCSF	0
CAATTTCAGCACGATG-1-0	0.454821770326398	blood	GCSF	0
CAATTTCCACGACGCT-1-0	0.201539559303687	blood	GCSF	0
CAATTTCCAGAAGCTG-1-0	0.440427266162011	blood	GCSF	0
CAATTTCGTCTGCATA-1-0	0.391400094810365	blood	GCSF	0
CAATTTCGTTTCCCAC-1-0	0.244044840474111	blood	GCSF	0
CAATTTCTCTCACCCA-1-0	0.334645842528817	blood	GCSF	0
CACAACACAGAAGCTG-1-0	0.498440170746816	blood	GCSF	0
CACAACACAGAGAATT-1-0	0.65913260640866	blood	GCSF	0
CACAACAGTACGGTTT-1-0	0.288327358738385	blood	GCSF	0
CACAACATCCGTGACG-1-0	0.193916229031879	blood	GCSF	0
CACAACATCTAGAACC-1-0	0.210278863675926	blood	GCSF	0
CACACAAAGACATATG-1-0	0.580690563038496	blood	GCSF	0
CACACAACAAATGCTC-1-0	0.497040246471845	blood	GCSF	0
CACACAACACCAGCTG-1-0	0.495478956769953	blood	GCSF	0
CACACAATCTAAGAAG-1-0	0.262355305441778	blood	GCSF	0
CACAGATAGATGCTGG-1-0	0.34367249100435	blood	GCSF	0
CACAGATCAACAGCCC-1-0	0.342108913773311	blood	GCSF	0
CACAGATGTGTGTGTT-1-0	0.429505079799602	blood	GCSF	0
CACAGGCAGAAGTCCG-1-0	0.278002025834382	blood	GCSF	0
CACAGGCAGAGGTATT-1-0	0.281115520213863	blood	GCSF	0
CACAGGCCAACCGATT-1-0	0.345346013090613	blood	GCSF	0
CACAGGCCAGCGAACA-1-0	0.385805383848287	blood	GCSF	0
CACAGGCCAGTTGCGC-1-0	0.379087199677024	blood	GCSF	0
CACAGGCGTAGTCTGT-1-0	0.443530895334957	blood	GCSF	0
CACAGGCTCAGGTGTT-1-0	0.233282158455979	blood	GCSF	0
CACAGGCTCATTGCGA-1-0	0.401797782801309	blood	GCSF	0
CACAGGCTCCGTAGGC-1-0	0.420571363046088	blood	GCSF	0
CACATGAAGGTGAGAA-1-0	0.397752069904077	blood	GCSF	0
CACATGACAGCAGGAT-1-0	0.435276784556717	blood	GCSF	0
CACATGAGTACCACGC-1-0	0.451479697708197	blood	GCSF	0
CACCAAAAGATAGCTA-1-0	0.220662976441406	blood	GCSF	0
CACCAAACACCGTGCA-1-0	0.328149956157147	blood	GCSF	0
CACCAAACAGATGCGA-1-0	0.249341163461792	blood	GCSF	0
CACCAAACATGTTCAG-1-0	0.26642189337057	blood	GCSF	0
CACCAAAGTCGTATGT-1-0	0.418901472361133	blood	GCSF	0
CACCAAAGTGACCGAA-1-0	0.199803116353171	blood	GCSF	0
CACCAAATCCGATAGT-1-0	0.482244652208922	blood	GCSF	0
CACCAAATCTTCCAGC-1-0	0.394711836169291	blood	GCSF	0
CACCGTTAGACCTTTG-1-0	0.242179190960506	blood	GCSF	0
CACCGTTCACCGGTCA-1-0	0.367004239971758	blood	GCSF	0
CACCGTTTCACAGTGT-1-0	0.37301996097315	blood	GCSF	0
CACCGTTTCCTTATGT-1-0	0.49334726049784	blood	GCSF	0
CACCGTTTCTCGCGTT-1-0	0.223369408341501	blood	GCSF	0
CACGAATAGAGTGTTA-1-0	0.38716037611066	blood	GCSF	0
CACGAATCAAATGAAC-1-0	0.446106982341714	blood	GCSF	0
CACGAATCAAGTGGGT-1-0	0.393899970474141	blood	GCSF	0
CACGGGTCACAGCCAC-1-0	0.161225194512672	blood	GCSF	0
CACGGGTCACCTCAGG-1-0	0.130423581601656	blood	GCSF	0
CACGGGTCACGTACTA-1-0	0.211768696819894	blood	GCSF	0
CACGGGTGTCCAAAGG-1-0	0.418686992657733	blood	GCSF	0
CACGGGTTCACTGTTT-1-0	0.368645649766851	blood	GCSF	0
CACGGGTTCATCGCTC-1-0	0.404411055948992	blood	GCSF	0
CACGGGTTCCTTGAAG-1-0	0.483142066654471	blood	GCSF	0
CACGTGGAGCGTCGAA-1-0	0.268972214916379	blood	GCSF	0
CACGTGGCACAACGAG-1-0	0.48788169712217	blood	GCSF	0
CACGTGGCACGGGTAA-1-0	0.184096226293951	blood	GCSF	0
CACGTGGCAGTTTCAG-1-0	0.403061791153469	blood	GCSF	0
CACGTGGTCATCGACA-1-0	0.304874007354697	blood	GCSF	0
CACGTGGTCCGTGTAA-1-0	0.310980277798822	blood	GCSF	0
CACGTGGTCTGAGATC-1-0	0.285004494946636	blood	GCSF	0
CACGTTCAGATGAAGG-1-0	0.340807889096596	blood	GCSF	0
CACGTTCAGGTCATTC-1-0	0.262147018639747	blood	GCSF	0
CACGTTCAGTACCATC-1-0	0.273519143177107	blood	GCSF	0
CACGTTCAGTATGACA-1-0	0.34855201477832	blood	GCSF	0
CACGTTCCACGTACTA-1-0	0.423379243094711	blood	GCSF	0
CACGTTCCAGAAATCA-1-0	0.426540324486827	blood	GCSF	0
CACGTTCCATTCAGGT-1-0	0.459395469515272	blood	GCSF	0
CACGTTCTCAGCTGAT-1-0	0.375982600858665	blood	GCSF	0
CACGTTCTCCATCACC-1-0	0.392003691869164	blood	GCSF	0
CACGTTCTCCTTGGAA-1-0	0.424581664253687	blood	GCSF	0
CACGTTCTCTCTATGT-1-0	0.448257867723717	blood	GCSF	0
CACTAAGAGGTTCAGG-1-0	0.34692266015178	blood	GCSF	0
CACTAAGCACAGAGCA-1-0	0.218303887057417	blood	GCSF	0
CACTAAGCACGCTTAA-1-0	0.230365873136152	blood	GCSF	0
CACTAAGGTGACACAG-1-0	0.503439662141396	blood	GCSF	0
CACTAAGTCGCGTGCA-1-0	0.398385693660773	blood	GCSF	0
CACTGAACACATGACT-1-0	0.494648168823643	blood	GCSF	0
CACTGAACAGTCTCTC-1-0	0.274822502549063	blood	GCSF	0
CACTGAACATGACCCG-1-0	0.401063184653684	blood	GCSF	0
CACTGAACATGCGTGC-1-0	0.437018616711296	blood	GCSF	0
CACTGAAGTAATCAGA-1-0	0.41078054683161	blood	GCSF	0
CACTGAAGTACTGTTG-1-0	0.463533721801784	blood	GCSF	0
CACTGAAGTCGATTCA-1-0	0.239648511597974	blood	GCSF	0
CACTGAATCTGGACCG-1-0	0.438720496309398	blood	GCSF	0
CACTGGGAGGCCCACT-1-0	0.155734463931052	blood	GCSF	0
CACTGGGCAACAGAGC-1-0	0.323958884626482	blood	GCSF	0
CACTGGGCAATCACGT-1-0	0.342667821420091	blood	GCSF	0
CACTGGGGTCGTTCAA-1-0	0.100679196974549	blood	GCSF	0
CACTGGGGTTGCATAC-1-0	0.183584897364551	blood	GCSF	0
CACTGTCAGACTCATC-1-0	0.384572212006193	blood	GCSF	0
CACTGTCCAAATCAGA-1-0	0.524672838293993	blood	GCSF	0
CACTGTCCATTGGGAG-1-0	0.354923894010034	blood	GCSF	0
CACTTCGAGAAATTCG-1-0	0.153575339708071	blood	GCSF	0
CACTTCGAGGATACCG-1-0	0.202669063101364	blood	GCSF	0
CACTTCGAGTCCCAGC-1-0	0.499981337065425	blood	GCSF	0
CACTTCGGTTACCTGA-1-0	0.411798937182199	blood	GCSF	0
CACTTCGGTTGGGTAG-1-0	0.473328169345013	blood	GCSF	0
CACTTCGTCTTGGCTC-1-0	0.472575318232354	blood	GCSF	0
CAGAGCCAGGCTGTAG-1-0	0.208191687887827	blood	GCSF	0
CAGAGCCCACTCCACT-1-0	0.446516769965562	blood	GCSF	0
CAGAGCCGTATTGAGA-1-0	0.23187938126312	blood	GCSF	0
CAGAGCCGTCATCTAG-1-0	0.317374659968781	blood	GCSF	0
CAGAGCCGTCATTGCA-1-0	0.429704744359788	blood	GCSF	0
CAGAGCCTCAATCTCT-1-0	0.416549458348484	blood	GCSF	0
CAGAGCCTCACTCACC-1-0	0.416367861397222	blood	GCSF	0
CAGAGCCTCGTGGGTC-1-0	0.421856418345575	blood	GCSF	0
CAGAGCCTCTCCACTG-1-0	0.368291770962807	blood	GCSF	0
CAGATACCACCTGCGA-1-0	0.267318960114034	blood	GCSF	0
CAGATACGTAACAGGC-1-0	0.420300019975289	blood	GCSF	0
CAGATACGTTTACGAC-1-0	0.385966452413877	blood	GCSF	0
CAGATACTCGGTTCAA-1-0	0.25898619497336	blood	GCSF	0
CAGATCAAGAGAGGTA-1-0	0.492625490591666	blood	GCSF	0
CAGATCAAGCTGAAAT-1-0	0.553891695665155	blood	GCSF	0
CAGATCAAGGAAAGTG-1-0	0.466339835843082	blood	GCSF	0
CAGATCAAGGTGCATG-1-0	0.507065044487044	blood	GCSF	0
CAGATCAAGTCATGGG-1-0	0.487192811260965	blood	GCSF	0
CAGATCAAGTTGTAGA-1-0	0.441943188398177	blood	GCSF	0
CAGATCACAAGCCCAC-1-0	0.374269140733327	blood	GCSF	0
CAGATCAGTTCTCCAC-1-0	0.194924414392543	blood	GCSF	0
CAGATCATCAGTAGGG-1-0	0.226546498617341	blood	GCSF	0
CAGATCATCGATACTG-1-0	0.502185882928377	blood	GCSF	0
CAGATTGAGCATTGAA-1-0	0.433374610840886	blood	GCSF	0
CAGATTGAGGTAGATT-1-0	0.37341967035078	blood	GCSF	0
CAGATTGAGTGGTTAA-1-0	0.374175657375506	blood	GCSF	0
CAGATTGGTCAAACGG-1-0	0.493852020400008	blood	GCSF	0
CAGATTGGTCGTACAT-1-0	0.358076301207696	blood	GCSF	0
CAGATTGGTGGAACAC-1-0	0.372861521120959	blood	GCSF	0
CAGATTGTCCCTAGGG-1-0	0.46475859436655	blood	GCSF	0
CAGATTGTCTGGTGGC-1-0	0.388749473742971	blood	GCSF	0
CAGCAATAGGCTCTAT-1-0	0.452213197701694	blood	GCSF	0
CAGCAATAGTCTGTAC-1-0	0.384414038909632	blood	GCSF	0
CAGCAATAGTTAGTGA-1-0	0.259562368725878	blood	GCSF	0
CAGCAATCAACAAAGT-1-0	0.29110405925953	blood	GCSF	0
CAGCAATCAACCTAAC-1-0	0.163084797326453	blood	GCSF	0
CAGCAATCAGTTGGTT-1-0	0.38430040054758	blood	GCSF	0
CAGCAATCATATCTCT-1-0	0.299814748655606	blood	GCSF	0
CAGCAATCATCGATGT-1-0	0.519570085101164	blood	GCSF	0
CAGCAATTCATGCCGG-1-0	0.44171098782321	blood	GCSF	0
CAGCAATTCGATACGT-1-0	0.516056868553975	blood	GCSF	0
CAGCAATTCTGGTCAA-1-0	0.281805623707349	blood	GCSF	0
CAGCACGAGTTGCATC-1-0	0.383430942380893	blood	GCSF	0
CAGCACGCAATAGTAG-1-0	0.358709520507078	blood	GCSF	0
CAGCACGCAGAACTCT-1-0	0.385180938780836	blood	GCSF	0
CAGCACGGTCACTCGG-1-0	0.343817255434032	blood	GCSF	0
CAGCAGCAGTCCCGGT-1-0	0.369095416882579	blood	GCSF	0
CAGCAGCAGTGTCATC-1-0	0.532022598357148	blood	GCSF	0
CAGCAGCCAAGAGCTG-1-0	0.293301067846868	blood	GCSF	0
CAGCAGCCATGGGATG-1-0	0.315089678365045	blood	GCSF	0
CAGCAGCGTCTTACAG-1-0	0.170957939876482	blood	GCSF	0
CAGCAGCGTGACGTCC-1-0	0.481419976306672	blood	GCSF	0
CAGCAGCTCCTAGCTC-1-0	0.223583990711644	blood	GCSF	0
CAGCAGCTCTCTGAGA-1-0	0.383373761260612	blood	GCSF	0
CAGCCAGAGACAGTCG-1-0	0.365617874634168	blood	GCSF	0
CAGCCAGAGTGGATTA-1-0	0.418919131749431	blood	GCSF	0
CAGCCAGCAAATCGTC-1-0	0.440471498883263	blood	GCSF	0
CAGCCAGCACTCCACT-1-0	0.45626951971253	blood	GCSF	0
CAGCCAGGTCACTAGT-1-0	0.430247680971026	blood	GCSF	0
CAGCCAGGTGCACGCT-1-0	0.340462733521493	blood	GCSF	0
CAGCCAGTCACAAGAA-1-0	0.123368652814055	blood	GCSF	0
CAGCCAGTCGGTAAGG-1-0	0.264869935070878	blood	GCSF	0
CAGCCAGTCGTTCTGC-1-0	0.41430086558913	blood	GCSF	0
CAGCGTGGTACTCGAT-1-0	0.456938827823289	blood	GCSF	0
CAGCGTGGTTGGACCC-1-0	0.43401404545853	blood	GCSF	0
CAGCGTGTCATGTCAG-1-0	0.354959606202376	blood	GCSF	0
CAGCGTGTCCATCTCG-1-0	0.45448098798735	blood	GCSF	0
CAGGCCACACTGATTG-1-0	0.33210137064393	blood	GCSF	0
CAGGCCAGTCGAAGCA-1-0	0.30487250475651	blood	GCSF	0
CAGGCCATCAGACTGT-1-0	0.252839100142186	blood	GCSF	0
CAGGCCATCATGACAC-1-0	0.509762779072285	blood	GCSF	0
CAGGCCATCTCAGGCG-1-0	0.356157364737986	blood	GCSF	0
CAGGGCTAGAGAATCT-1-0	0.346601218500275	blood	GCSF	0
CAGGGCTAGGCTCTAT-1-0	0.265987049832447	blood	GCSF	0
CAGGGCTAGTCGTCTA-1-0	0.283440234453295	blood	GCSF	0
CAGGGCTGTGAGATCG-1-0	0.339730434407751	blood	GCSF	0
CAGGGCTGTTCTTCAT-1-0	0.46946050261444	blood	GCSF	0
CAGGTATAGCTCGGCT-1-0	0.63358207534293	blood	GCSF	0
CAGGTATAGGGTCAAC-1-0	0.316011868527787	blood	GCSF	0
CAGGTATAGTCTCGTA-1-0	0.451833284204374	blood	GCSF	0
CAGGTATCAGGCACTC-1-0	0.442340662676077	blood	GCSF	0
CAGGTATTCACGTCCT-1-0	0.179551248394436	blood	GCSF	0
CAGGTATTCACTTCTA-1-0	0.230396388088401	blood	GCSF	0
CAGTGCGAGCGACAGT-1-0	0.282839234672318	blood	GCSF	0
CAGTGCGAGCGCTTCG-1-0	0.230427026613977	blood	GCSF	0
CAGTGCGAGTGTAGAT-1-0	0.246606095010764	blood	GCSF	0
CAGTGCGCAACCACAT-1-0	0.176597310506719	blood	GCSF	0
CAGTGCGCACAAATCC-1-0	0.368592787818304	blood	GCSF	0
CAGTGCGCACCCAACG-1-0	0.368730133775539	blood	GCSF	0
CAGTGCGCATAGGTAA-1-0	0.300269279624097	blood	GCSF	0
CAGTGCGGTAATACCC-1-0	0.360214897089012	blood	GCSF	0
CAGTGCGGTACAGCGA-1-0	0.348807986270124	blood	GCSF	0
CAGTGCGGTTGTATGC-1-0	0.435807878379471	blood	GCSF	0
CAGTGCGTCACCCTGT-1-0	0.38702257762389	blood	GCSF	0
CAGTGCGTCATAGCAC-1-0	0.117844415451776	blood	GCSF	0
CAGTTAGAGAGAGGGC-1-0	0.408306649170348	blood	GCSF	0
CAGTTAGAGCGTGCCT-1-0	0.385951020845056	blood	GCSF	0
CAGTTAGCACGCACCA-1-0	0.343875173380132	blood	GCSF	0
CAGTTAGCATCCGGCA-1-0	0.453513754192747	blood	GCSF	0
CAGTTAGGTATGTCCA-1-0	0.292091728909446	blood	GCSF	0
CAGTTAGGTTGTGGCC-1-0	0.253143342828016	blood	GCSF	0
CAGTTAGTCCACGTGG-1-0	0.389026549498883	blood	GCSF	0
CAGTTAGTCTGCCTGT-1-0	0.407389962317836	blood	GCSF	0
CAGTTAGTCTGCGGAC-1-0	0.310858886608489	blood	GCSF	0
CAGTTCCAGGCGTCCT-1-0	0.386957885675835	blood	GCSF	0
CAGTTCCAGTAGGTTA-1-0	0.323185930406334	blood	GCSF	0
CAGTTCCGTAGCGTTT-1-0	0.446127728343993	blood	GCSF	0
CATAAGCAGGTAACTA-1-0	0.257616069873739	blood	GCSF	0
CATAAGCCAGTAGTTC-1-0	0.431626315842637	blood	GCSF	0
CATAAGCGTTTACGAC-1-0	0.138667523954582	blood	GCSF	0
CATAAGCTCTCTCGAC-1-0	0.23898620993002	blood	GCSF	0
CATACAGAGAGAGCCT-1-0	0.35594813436981	blood	GCSF	0
CATACAGAGTAAACAC-1-0	0.612435308742765	blood	GCSF	0
CATACAGAGTAGACCG-1-0	0.51903600779831	blood	GCSF	0
CATACAGAGTTGAAAC-1-0	0.316616631717706	blood	GCSF	0
CATACAGCATTGAGGG-1-0	0.214944464065187	blood	GCSF	0
CATACAGGTACAGTAA-1-0	0.288534062767885	blood	GCSF	0
CATACAGGTGTCTCCT-1-0	0.243775705509361	blood	GCSF	0
CATACAGGTTGGCCTG-1-0	0.371174058935778	blood	GCSF	0
CATACAGTCCAACCGG-1-0	0.337971474122186	blood	GCSF	0
CATACAGTCCATAAGC-1-0	0.494136583419033	blood	GCSF	0
CATACAGTCCTTTAGT-1-0	0.421552925665241	blood	GCSF	0
CATACAGTCTATTGTC-1-0	0.383439577854214	blood	GCSF	0
CATACCCAGGGAGGAC-1-0	0.229343602105758	blood	GCSF	0
CATACCCAGTAGGATT-1-0	0.496297670878944	blood	GCSF	0
CATACCCCAGGTTCGC-1-0	0.349608631807496	blood	GCSF	0
CATACCCGTCATCGCG-1-0	0.334454409375832	blood	GCSF	0
CATACCCGTCTAGTGT-1-0	0.322807069700279	blood	GCSF	0
CATACCCTCAAAGACA-1-0	0.24522586882901	blood	GCSF	0
CATACCCTCATGGCCG-1-0	0.386388158906923	blood	GCSF	0
CATACTTCAACAAGTA-1-0	0.493277406245091	blood	GCSF	0
CATACTTCAGTTGTCA-1-0	0.543115266572922	blood	GCSF	0
CATACTTGTAGCTTTG-1-0	0.305657157679581	blood	GCSF	0
CATACTTGTATGAAGT-1-0	0.283011517755319	blood	GCSF	0
CATACTTGTGGCTTAT-1-0	0.416555881551757	blood	GCSF	0
CATACTTGTTATCTTC-1-0	0.311562429634136	blood	GCSF	0
CATAGACAGAGTATAC-1-0	0.302207612434951	blood	GCSF	0
CATAGACAGTTTGTCG-1-0	0.418306879717746	blood	GCSF	0
CATAGACCACTACAGT-1-0	0.335125924527787	blood	GCSF	0
CATAGACCAGATGCGA-1-0	0.371004502836506	blood	GCSF	0
CATAGACTCATTTGCT-1-0	0.178191411693212	blood	GCSF	0
CATAGACTCGCCAATA-1-0	0.275445965528067	blood	GCSF	0
CATAGACTCTACCTTA-1-0	0.313183732013939	blood	GCSF	0
CATCAAGCAGTGTACT-1-0	0.301941958022848	blood	GCSF	0
CATCAAGCATTGTCGA-1-0	0.416722136566289	blood	GCSF	0
CATCAAGTCAATCCGA-1-0	0.327285195666068	blood	GCSF	0
CATCAAGTCATGGCCG-1-0	0.252166769656327	blood	GCSF	0
CATCAAGTCATTTCGT-1-0	0.277220079024011	blood	GCSF	0
CATCCACCAACTGATC-1-0	0.436737071605849	blood	GCSF	0
CATCCACCACGTACTA-1-0	0.436456881004707	blood	GCSF	0
CATCCACGTCAGGTAG-1-0	0.504091239324368	blood	GCSF	0
CATCCACGTCGATGCC-1-0	0.286074046672891	blood	GCSF	0
CATCCACGTTGAAGTA-1-0	0.332659344507244	blood	GCSF	0
CATCCACTCATGGTAC-1-0	0.345738679152219	blood	GCSF	0
CATCCACTCATTTCCA-1-0	0.445882365874821	blood	GCSF	0
CATCCACTCGTAACCA-1-0	0.526550799401533	blood	GCSF	0
CATCCACTCTGTAAGC-1-0	0.440065116149662	blood	GCSF	0
CATCCCAAGACCGCCT-1-0	0.477647329691193	blood	GCSF	0
CATCCCACAAGACAAT-1-0	0.411620104020534	blood	GCSF	0
CATCCCACACAGCTGC-1-0	0.273670424638364	blood	GCSF	0
CATCCCACACGTGTGC-1-0	0.524943982605756	blood	GCSF	0
CATCCCACAGTATGAA-1-0	0.52356087020274	blood	GCSF	0
CATCCCACAGTGACCC-1-0	0.367887024120182	blood	GCSF	0
CATCCCAGTCGGCACT-1-0	0.41516727096336	blood	GCSF	0
CATCCCAGTGGTTCTA-1-0	0.332764303617424	blood	GCSF	0
CATCCCATCCATTCAT-1-0	0.520221810064537	blood	GCSF	0
CATCCGTCAAACTAAG-1-0	0.210110575732446	blood	GCSF	0
CATCCGTCACGAAAGC-1-0	0.355061382334042	blood	GCSF	0
CATCCGTCATAGACTC-1-0	0.38620847916739	blood	GCSF	0
CATCCGTGTAGGTACG-1-0	0.163914864561586	blood	GCSF	0
CATCCGTGTCGAGATG-1-0	0.259614153735816	blood	GCSF	0
CATCCGTGTGAAAGTT-1-0	0.354937456823978	blood	GCSF	0
CATCCGTGTGGTCTGC-1-0	0.399708904709869	blood	GCSF	0
CATCCGTTCACGGGCT-1-0	0.52084049928899	blood	GCSF	0
CATCCGTTCAGATGCT-1-0	0.352995464462881	blood	GCSF	0
CATCCGTTCTCAATCT-1-0	0.157291064266977	blood	GCSF	0
CATCGCTAGAAATGGG-1-0	0.19207328159863	blood	GCSF	0
CATCGCTAGAAATTCG-1-0	0.517323908883036	blood	GCSF	0
CATCGCTAGTTGAAGT-1-0	0.505490104455208	blood	GCSF	0
CATCGCTCAAGTTCCA-1-0	0.398646017581256	blood	GCSF	0
CATCGCTCAGAAACCG-1-0	0.505399453568434	blood	GCSF	0
CATCGCTGTAACATCC-1-0	0.527118497291504	blood	GCSF	0
CATCGCTGTCGTACTA-1-0	0.468382572178556	blood	GCSF	0
CATCGCTGTGCCTAAT-1-0	0.523543962908042	blood	GCSF	0
CATCGGGAGTGACCTT-1-0	0.271687899234745	blood	GCSF	0
CATCGGGGTTGGCTAT-1-0	0.255258332412266	blood	GCSF	0
CATCGTCAGAAACCCG-1-0	0.29265114602144	blood	GCSF	0
CATCGTCAGACAGCTG-1-0	0.446118198408323	blood	GCSF	0
CATCGTCAGAGGGTGG-1-0	0.393275420321946	blood	GCSF	0
CATCGTCAGCCATATC-1-0	0.191199063348781	blood	GCSF	0
CATCGTCAGTACTCGT-1-0	0.432149697854597	blood	GCSF	0
CATCGTCGTTAAAGTG-1-0	0.366493168743802	blood	GCSF	0
CATCGTCTCACACCGG-1-0	0.376512340044033	blood	GCSF	0
CATCGTCTCAGAACCT-1-0	0.328536747784686	blood	GCSF	0
CATGAGTAGACATATG-1-0	0.209047640686395	blood	GCSF	0
CATGAGTAGGCCCGTT-1-0	0.45766849962901	blood	GCSF	0
CATGAGTCACCAGACC-1-0	0.291555464441443	blood	GCSF	0
CATGAGTCAGCAGAAC-1-0	0.493042682033941	blood	GCSF	0
CATGAGTGTGATAGTA-1-0	0.499879548052621	blood	GCSF	0
CATGAGTGTTACGTAC-1-0	0.276859190218851	blood	GCSF	0
CATGAGTTCCGCAGTG-1-0	0.544702704202738	blood	GCSF	0
CATGAGTTCTTGGTGA-1-0	0.319037245314285	blood	GCSF	0
CATGCAAAGGCCTGAA-1-0	0.331701432107478	blood	GCSF	0
CATGCAAAGGTGCGAT-1-0	0.403984844975819	blood	GCSF	0
CATGCAACATACACCA-1-0	0.295582460204793	blood	GCSF	0
CATGCAAGTCGTGGAA-1-0	0.412400001572377	blood	GCSF	0
CATGCAAGTGACATCT-1-0	0.482182686141518	blood	GCSF	0
CATGCAAGTGCCTATA-1-0	0.157546587023761	blood	GCSF	0
CATGCAATCAGCATTG-1-0	0.452333130895057	blood	GCSF	0
CATGCAATCATTTCGT-1-0	0.448193445992718	blood	GCSF	0
CATGCCTCACATGAAA-1-0	0.391177790136817	blood	GCSF	0
CATGCCTCATGGGTTT-1-0	0.495519884823425	blood	GCSF	0
CATGCCTGTCGCTGCA-1-0	0.452973600378697	blood	GCSF	0
CATGCCTTCACTGGGC-1-0	0.554465880618429	blood	GCSF	0
CATGCCTTCCCATTCG-1-0	0.306719567788297	blood	GCSF	0
CATGCGGAGACCCTTA-1-0	0.303210769380353	blood	GCSF	0
CATGCGGAGACTCATC-1-0	0.507295212275257	blood	GCSF	0
CATGCGGAGGTCGTGA-1-0	0.189695638374258	blood	GCSF	0
CATGCGGAGTCATACC-1-0	0.430936197821952	blood	GCSF	0
CATGCGGAGTCGAATA-1-0	0.363167406280839	blood	GCSF	0
CATGCGGAGTGGTTGG-1-0	0.316772484188308	blood	GCSF	0
CATGCGGCAAATCAGA-1-0	0.460129988571252	blood	GCSF	0
[truncated: 46,876 more rows]
