# Supplementary material for: Human and mouse neutrophils share core transcriptional programs in both homeostatic and inflamed contexts
Source: Nat Commun. 2023 Dec 8;14:8133. doi: 10.1038/s41467-023-43573-9 (PMC10709367; doi:10.1038/s41467-023-43573-9)
Supplement: Supplementary file 8 — Source Data [file 41467_2023_43573_MOESM8_ESM.zip › Figure 4/source-data_Figure4b_ucb.csv]

	sc_raw	organ	condition	batch
AAACCCAAGCCGATTT-1-0	0.157924745890018	umb_cord_blood	none	0
AAACCCACACGTAGTT-1-0	0.251999528961661	umb_cord_blood	none	0
AAACCCACAGTAGGAC-1-0	0.200435170937944	umb_cord_blood	none	0
AAACCCATCCGCTGTT-1-0	0.040613651160161	umb_cord_blood	none	0
AAACGAAAGCACCCAC-1-0	0.257750389949455	umb_cord_blood	none	0
AAACGAACAACTGTGT-1-0	-0.0098155364554991	umb_cord_blood	none	0
AAACGAAGTTGCAAGG-1-0	0.185920340584918	umb_cord_blood	none	0
AAACGAATCAAAGACA-1-0	0.0992364874160137	umb_cord_blood	none	0
AAACGAATCATTGTTC-1-0	0.192614847996917	umb_cord_blood	none	0
AAACGCTAGCACTCCG-1-0	0.402591930966396	umb_cord_blood	none	0
AAACGCTAGTGGCCTC-1-0	0.196852168734022	umb_cord_blood	none	0
AAACGCTCATATACCG-1-0	0.0888319814699296	umb_cord_blood	none	0
AAACGCTCATTCCTCG-1-0	0.216700445179433	umb_cord_blood	none	0
AAACGCTTCGACACTA-1-0	0.0805629635186331	umb_cord_blood	none	0
AAAGAACAGTAGCCAG-1-0	0.160466612728793	umb_cord_blood	none	0
AAAGAACCACAAGCTT-1-0	0.134213726902754	umb_cord_blood	none	0
AAAGAACCATCTAACG-1-0	0.504777186413283	umb_cord_blood	none	0
AAAGAACCATGAGAAT-1-0	0.0683779477839537	umb_cord_blood	none	0
AAAGAACTCACCTCTG-1-0	0.132869748032684	umb_cord_blood	none	0
AAAGGATAGAATCGAT-1-0	0.153700341038491	umb_cord_blood	none	0
AAAGGATCATTCTCCG-1-0	0.150995045194179	umb_cord_blood	none	0
AAAGGATGTACAAACA-1-0	0.321068506481976	umb_cord_blood	none	0
AAAGGATGTGTCTTCC-1-0	0.0246742933646813	umb_cord_blood	none	0
AAAGGATGTTTGGCTA-1-0	0.183662373226458	umb_cord_blood	none	0
AAAGGATTCCAGTACA-1-0	0.133002008315612	umb_cord_blood	none	0
AAAGGATTCCCGTAAA-1-0	0.0619264504217807	umb_cord_blood	none	0
AAAGGATTCGCACTCT-1-0	0.293840161143306	umb_cord_blood	none	0
AAAGGGCAGCGAGTAC-1-0	0.11205613302612	umb_cord_blood	none	0
AAAGGGCAGTAGCATA-1-0	0.220587556850372	umb_cord_blood	none	0
AAAGGGCCATCAACCA-1-0	0.0838331542219325	umb_cord_blood	none	0
AAAGGGCTCAGACAAA-1-0	0.195462297926235	umb_cord_blood	none	0
AAAGGTAAGACTCCGC-1-0	0.0813935054278791	umb_cord_blood	none	0
AAAGGTAGTCTACATG-1-0	0.218820245112859	umb_cord_blood	none	0
AAAGGTAGTTGCCAAT-1-0	0.395597119618664	umb_cord_blood	none	0
AAAGTCCAGAGCATAT-1-0	0.362864319369695	umb_cord_blood	none	0
AAAGTCCAGTGCACCC-1-0	0.185118891005184	umb_cord_blood	none	0
AAAGTCCGTCTTAGTG-1-0	0.174700467212651	umb_cord_blood	none	0
AAAGTGAAGTTGCGCC-1-0	0.088513960761248	umb_cord_blood	none	0
AAAGTGACAAGGTCAG-1-0	0.346904975763458	umb_cord_blood	none	0
AAAGTGACAGGTGTGA-1-0	0.418054668704689	umb_cord_blood	none	0
AAAGTGAGTGAGACGT-1-0	0.369644007021429	umb_cord_blood	none	0
AAAGTGATCGCCTTTG-1-0	0.244998176126588	umb_cord_blood	none	0
AAATGGACAAAGTGTA-1-0	0.267833836478503	umb_cord_blood	none	0
AAATGGACAAGACCGA-1-0	0.337897384464671	umb_cord_blood	none	0
AAATGGACACACCTTC-1-0	0.465040706430909	umb_cord_blood	none	0
AAATGGACACCGGCTA-1-0	0.215699936929146	umb_cord_blood	none	0
AAATGGACACGACCTG-1-0	0.261623506403153	umb_cord_blood	none	0
AAATGGACAGACCAAG-1-0	0.0528022298019317	umb_cord_blood	none	0
AAATGGAGTTGCCATA-1-0	0.213316752035308	umb_cord_blood	none	0
AAATGGAGTTTGGGTT-1-0	0.0431901104740745	umb_cord_blood	none	0
AAATGGATCATCGCTC-1-0	0.16101983228895	umb_cord_blood	none	0
AACAAAGAGGGCTGAT-1-0	0.078463499667408	umb_cord_blood	none	0
AACAAAGCATAGACTC-1-0	0.451366640554849	umb_cord_blood	none	0
AACAACCAGCTGCCAC-1-0	0.158271409830678	umb_cord_blood	none	0
AACAACCCACCTGCTT-1-0	0.197082486350355	umb_cord_blood	none	0
AACAAGAAGAAGGGAT-1-0	0.438389623776244	umb_cord_blood	none	0
AACAAGAAGGCCTAGA-1-0	0.190671586117103	umb_cord_blood	none	0
AACAAGACACACCAGC-1-0	0.0888264053489691	umb_cord_blood	none	0
AACAAGACATACCGTA-1-0	0.350309433666313	umb_cord_blood	none	0
AACACACAGTGACACG-1-0	0.106784525199992	umb_cord_blood	none	0
AACACACCAGAGACTG-1-0	0.066486054632774	umb_cord_blood	none	0
AACACACGTTTAGAGA-1-0	0.124291088199115	umb_cord_blood	none	0
AACACACTCGACCAAT-1-0	0.253082722518691	umb_cord_blood	none	0
AACAGGGAGTAGGATT-1-0	0.0646714988759749	umb_cord_blood	none	0
AACAGGGTCAAATGCC-1-0	0.136758267421816	umb_cord_blood	none	0
AACCAACAGCCTATCA-1-0	0.289333018943081	umb_cord_blood	none	0
AACCAACCACCTATCC-1-0	0.254434730558991	umb_cord_blood	none	0
AACCAACGTAGACTGG-1-0	0.117549622205651	umb_cord_blood	none	0
AACCAACTCGTCGGGT-1-0	0.199034585390863	umb_cord_blood	none	0
AACCAACTCTTCGCTG-1-0	0.305752053817468	umb_cord_blood	none	0
AACCACAAGAAATGGG-1-0	0.250936738549938	umb_cord_blood	none	0
AACCACAAGCAGTAAT-1-0	0.0347362132870688	umb_cord_blood	none	0
AACCACAGTAAGGTCG-1-0	0.211524824854913	umb_cord_blood	none	0
AACCACATCGTTCATT-1-0	0.451701169748941	umb_cord_blood	none	0
AACCATGCAAGAGTAT-1-0	0.24544081838295	umb_cord_blood	none	0
AACCATGCATCGGATT-1-0	0.100278525435877	umb_cord_blood	none	0
AACCATGTCTGAACGT-1-0	0.1229344609521	umb_cord_blood	none	0
AACCCAAAGAAATTGC-1-0	0.143465239590286	umb_cord_blood	none	0
AACCCAAAGAAGAACG-1-0	0.175860291434924	umb_cord_blood	none	0
AACCCAAAGTCTAACC-1-0	0.283331380251745	umb_cord_blood	none	0
AACCCAACACGACCTG-1-0	0.0815100176914831	umb_cord_blood	none	0
AACCCAACATGACGAG-1-0	0.400202233830118	umb_cord_blood	none	0
AACCCAAGTATCGGTT-1-0	0.486478409788335	umb_cord_blood	none	0
AACCCAAGTGTGTGTT-1-0	0.181665603488703	umb_cord_blood	none	0
AACCCAATCCCTCAAC-1-0	0.12881295464804	umb_cord_blood	none	0
AACCTGAGTCTGCAAT-1-0	0.213104218167955	umb_cord_blood	none	0
AACCTGATCGCTAATG-1-0	0.152975485265115	umb_cord_blood	none	0
AACCTGATCGCTCCTA-1-0	0.197622111333693	umb_cord_blood	none	0
AACCTGATCGTGGTAT-1-0	0.26482619446383	umb_cord_blood	none	0
AACCTGATCTATGCCC-1-0	0.147581604841483	umb_cord_blood	none	0
AACCTTTAGGATATAC-1-0	0.0959694815115786	umb_cord_blood	none	0
AACCTTTCAAGCTGCC-1-0	0.145487701197126	umb_cord_blood	none	0
AACCTTTCAAGGCAAC-1-0	0.0109803599939196	umb_cord_blood	none	0
AACCTTTCACGGCTAC-1-0	0.16323960382848	umb_cord_blood	none	0
AACCTTTGTAGAGATT-1-0	0.364255347795152	umb_cord_blood	none	0
AACCTTTGTCATCAGT-1-0	0.0476909375666708	umb_cord_blood	none	0
AACCTTTTCCCATGGG-1-0	-0.0225703321442181	umb_cord_blood	none	0
AACGAAAAGGAAGTGA-1-0	0.211488955498703	umb_cord_blood	none	0
AACGAAAAGGCATGCA-1-0	0.200865644973314	umb_cord_blood	none	0
AACGAAACAGGTTCAT-1-0	0.2019004874344	umb_cord_blood	none	0
AACGGGACACGTGAGA-1-0	0.073765449438076	umb_cord_blood	none	0
AACGGGAGTACAATAG-1-0	0.0897985751341813	umb_cord_blood	none	0
AACGGGAGTGAGAACC-1-0	0.0939376720018127	umb_cord_blood	none	0
AACGGGATCAAAGGAT-1-0	0.0827090016814184	umb_cord_blood	none	0
AACGTCAAGAAATTCG-1-0	0.0468821361884601	umb_cord_blood	none	0
AACGTCAAGATAGGGA-1-0	0.0834160083573292	umb_cord_blood	none	0
AACGTCAAGCTCCATA-1-0	0.316364518688403	umb_cord_blood	none	0
AACGTCAAGTAACCGG-1-0	0.0239080343465256	umb_cord_blood	none	0
AACGTCACATGACTCA-1-0	0.207961246177337	umb_cord_blood	none	0
AACGTCATCACCCTGT-1-0	0.417997199652164	umb_cord_blood	none	0
AACGTCATCCCAACTC-1-0	0.0826212692253915	umb_cord_blood	none	0
AACGTCATCGGAATTC-1-0	0.256091994022345	umb_cord_blood	none	0
AACGTCATCTACTGCC-1-0	0.23714197679073	umb_cord_blood	none	0
AACTTCTAGCTTCGTA-1-0	0.230219874528987	umb_cord_blood	none	0
AACTTCTGTCCCTCAT-1-0	0.026279933597463	umb_cord_blood	none	0
AACTTCTGTGGTATGG-1-0	0.065099310129103	umb_cord_blood	none	0
AAGAACAAGACTTCAC-1-0	0.237097686188653	umb_cord_blood	none	0
AAGAACAAGCTGAAGC-1-0	0.252901690180998	umb_cord_blood	none	0
AAGAACAAGTAGACCG-1-0	0.0667672072753991	umb_cord_blood	none	0
AAGAACACAAATGAAC-1-0	0.355587878770201	umb_cord_blood	none	0
AAGAACAGTTTCGATG-1-0	0.157373112422865	umb_cord_blood	none	0
AAGACAAAGCATGAAT-1-0	0.443301397948585	umb_cord_blood	none	0
AAGACAAAGTCTCGTA-1-0	0.177406822286253	umb_cord_blood	none	0
AAGACAACAAAGACTA-1-0	0.104553432115086	umb_cord_blood	none	0
AAGACAACACTCCTGT-1-0	0.0950521672751929	umb_cord_blood	none	0
AAGACAACAGATAAAC-1-0	0.25915037298297	umb_cord_blood	none	0
AAGACAATCCCACAGG-1-0	0.0453823163847904	umb_cord_blood	none	0
AAGACAATCCGTAGGC-1-0	0.133349894915359	umb_cord_blood	none	0
AAGACTCCAAGACGAC-1-0	0.211915665052843	umb_cord_blood	none	0
AAGACTCCATCCTCAC-1-0	0.17023414188551	umb_cord_blood	none	0
AAGACTCTCATGGATC-1-0	0.181017541025909	umb_cord_blood	none	0
AAGATAGAGCTGACCC-1-0	0.0885986698933418	umb_cord_blood	none	0
AAGATAGGTAGAAACT-1-0	0.142982604000034	umb_cord_blood	none	0
AAGATAGGTCTCTCAC-1-0	0.19776491736796	umb_cord_blood	none	0
AAGATAGTCAAGCCGC-1-0	0.158045133009016	umb_cord_blood	none	0
AAGATAGTCATGAGAA-1-0	0.250973231686199	umb_cord_blood	none	0
AAGCATCAGGCTGTAG-1-0	0.148532885641278	umb_cord_blood	none	0
AAGCATCAGGGCGAGA-1-0	0.0392244771600895	umb_cord_blood	none	0
AAGCATCGTATCGTGT-1-0	0.0052468976159899	umb_cord_blood	none	0
AAGCATCTCACTACTT-1-0	0.307505584827533	umb_cord_blood	none	0
AAGCCATAGCGTGCCT-1-0	0.202629074403378	umb_cord_blood	none	0
AAGCCATCAAGGATGC-1-0	0.137336431081839	umb_cord_blood	none	0
AAGCCATTCACCTCGT-1-0	0.117784716064188	umb_cord_blood	none	0
AAGCCATTCGGAAGGT-1-0	0.191498652333621	umb_cord_blood	none	0
AAGCCATTCGGATAAA-1-0	0.112011100461008	umb_cord_blood	none	0
AAGCCATTCTGCGATA-1-0	0.57124334878736	umb_cord_blood	none	0
AAGCGAGAGCCTATCA-1-0	0.114314957047219	umb_cord_blood	none	0
AAGCGAGAGGGTAATT-1-0	0.299691778333006	umb_cord_blood	none	0
AAGCGAGGTACGACAG-1-0	0.141051624230209	umb_cord_blood	none	0
AAGCGAGGTCTAACGT-1-0	0.105838985214677	umb_cord_blood	none	0
AAGCGAGTCCGTACGG-1-0	0.234498367323577	umb_cord_blood	none	0
AAGCGTTTCGCAGAGA-1-0	0.469808704637643	umb_cord_blood	none	0
AAGGAATAGATGTTCC-1-0	0.107173034085687	umb_cord_blood	none	0
AAGGAATGTCTTACTT-1-0	0.0661884000262121	umb_cord_blood	none	0
AAGGAATTCCCTAGGG-1-0	0.209798699672941	umb_cord_blood	none	0
AAGGAATTCCTTCGAC-1-0	0.188044117391343	umb_cord_blood	none	0
AAGGTAACACCCTAAA-1-0	0.191925082687514	umb_cord_blood	none	0
AAGGTAAGTTCTCAGA-1-0	0.343458351788068	umb_cord_blood	none	0
AAGGTAAGTTGCATGT-1-0	0.0327331552638828	umb_cord_blood	none	0
AAGGTAATCCTTCACG-1-0	0.226730140817393	umb_cord_blood	none	0
AAGGTAATCTGGACTA-1-0	0.229063119485686	umb_cord_blood	none	0
AAGTACCAGACGGAAA-1-0	0.255434892801896	umb_cord_blood	none	0
AAGTACCAGACGTCCC-1-0	0.163149278017271	umb_cord_blood	none	0
AAGTACCAGCAGGCAT-1-0	0.173968727140692	umb_cord_blood	none	0
AAGTACCAGTCGGCCT-1-0	0.100486044629719	umb_cord_blood	none	0
AAGTACCCACGTAACT-1-0	0.176696713835001	umb_cord_blood	none	0
AAGTACCCATGCAGGA-1-0	0.0809866404920214	umb_cord_blood	none	0
AAGTCGTAGATTAGTG-1-0	0.200407335907721	umb_cord_blood	none	0
AAGTCGTAGCATGATA-1-0	0.163026063222046	umb_cord_blood	none	0
AAGTCGTCATTAAAGG-1-0	0.305873815086988	umb_cord_blood	none	0
AAGTCGTTCGTGCGAC-1-0	0.237550024846008	umb_cord_blood	none	0
AAGTGAACACGGCACT-1-0	0.146377462659517	umb_cord_blood	none	0
AAGTGAAGTGTCCACG-1-0	0.219678573118248	umb_cord_blood	none	0
AAGTGAAGTTGTCAGT-1-0	0.248025766120138	umb_cord_blood	none	0
AAGTGAAGTTTGATCG-1-0	0.330047926496199	umb_cord_blood	none	0
AAGTTCGCAGCGGTCT-1-0	0.0393011298063383	umb_cord_blood	none	0
AAGTTCGGTATCGCGC-1-0	0.136287027855938	umb_cord_blood	none	0
AAGTTCGTCACGATCA-1-0	0.201260897214944	umb_cord_blood	none	0
AATAGAGCAGAAATCA-1-0	0.29101663088483	umb_cord_blood	none	0
AATAGAGCATCCTATT-1-0	0.190548712210705	umb_cord_blood	none	0
AATAGAGGTCCCGGTA-1-0	0.222596445124825	umb_cord_blood	none	0
AATAGAGTCATACAGC-1-0	0.0194818928552305	umb_cord_blood	none	0
AATCACGAGAAATTGC-1-0	0.14551947608847	umb_cord_blood	none	0
AATCACGAGGTGTGAC-1-0	0.0115076860161364	umb_cord_blood	none	0
AATCACGAGTAAACTG-1-0	0.212803225824698	umb_cord_blood	none	0
AATCACGCACGGTCTG-1-0	0.0332793877371128	umb_cord_blood	none	0
AATCACGCATTCAGGT-1-0	0.0866021273255218	umb_cord_blood	none	0
AATCACGGTTAGGCCC-1-0	0.328708909220126	umb_cord_blood	none	0
AATCACGTCAGCCTTC-1-0	0.329288242528517	umb_cord_blood	none	0
AATCACGTCATTGCCC-1-0	0.157524615534339	umb_cord_blood	none	0
AATCACGTCATTTGCT-1-0	0.256891272099457	umb_cord_blood	none	0
AATCGACAGCAAATCA-1-0	0.264572984366853	umb_cord_blood	none	0
AATCGACAGCGTACAG-1-0	0.0802724747567462	umb_cord_blood	none	0
AATCGACAGTCCGTCG-1-0	0.0757013267094584	umb_cord_blood	none	0
AATCGACTCCACTAGA-1-0	0.113150927161996	umb_cord_blood	none	0
AATCGACTCGCAATGT-1-0	0.0285339320497292	umb_cord_blood	none	0
AATCGTGGTAGGTGCA-1-0	0.339829890947343	umb_cord_blood	none	0
AATCGTGGTGTGGTCC-1-0	0.0879848455599293	umb_cord_blood	none	0
AATCGTGTCCGTACGG-1-0	0.211518134209292	umb_cord_blood	none	0
AATGAAGAGTGATGGC-1-0	0.0346428835039549	umb_cord_blood	none	0
AATGAAGCACGGCTAC-1-0	0.254395199745633	umb_cord_blood	none	0
AATGACCAGCGTACAG-1-0	0.0111973220556216	umb_cord_blood	none	0
AATGACCGTTAGGGTG-1-0	0.270817579854942	umb_cord_blood	none	0
AATGACCTCAACGAGG-1-0	0.140637591367201	umb_cord_blood	none	0
AATGCCAAGCCGTTAT-1-0	0.127741669116306	umb_cord_blood	none	0
AATGCCACACCAGACC-1-0	0.103616142771534	umb_cord_blood	none	0
AATGCCAGTGTACGCC-1-0	0.291418573251595	umb_cord_blood	none	0
AATGCCAGTTTGGCTA-1-0	0.128557543222184	umb_cord_blood	none	0
AATGCCATCATGAGTC-1-0	0.201015588010287	umb_cord_blood	none	0
AATGCCATCCCAATAG-1-0	0.0980933915111869	umb_cord_blood	none	0
AATGCCATCCGCGATG-1-0	0.0378518084128051	umb_cord_blood	none	0
AATGCCATCGAACGGA-1-0	0.26117769274672	umb_cord_blood	none	0
AATGCCATCGGAGATG-1-0	0.0701146205699833	umb_cord_blood	none	0
AATGGAAAGGAGTATT-1-0	0.173938346352421	umb_cord_blood	none	0
AATGGAATCCATCCGT-1-0	0.153802065518418	umb_cord_blood	none	0
AATGGCTGTCGAGCAA-1-0	0.177835779456144	umb_cord_blood	none	0
AATGGCTTCTCCACTG-1-0	0.337417401828122	umb_cord_blood	none	0
AATTCCTAGACTCAAA-1-0	0.228379914669081	umb_cord_blood	none	0
AATTCCTCACACGTGC-1-0	0.451813397341697	umb_cord_blood	none	0
AATTCCTGTCCCAAAT-1-0	0.0812927029950855	umb_cord_blood	none	0
AATTTCCAGCGATTCT-1-0	0.0923075807800054	umb_cord_blood	none	0
AATTTCCCAACCCTCT-1-0	0.415665768392457	umb_cord_blood	none	0
ACAAAGAAGGATTCCT-1-0	0.199950626174404	umb_cord_blood	none	0
ACAAAGAAGGTTACAA-1-0	0.483818249514014	umb_cord_blood	none	0
ACAAAGAAGGTTACCT-1-0	0.06459252105567	umb_cord_blood	none	0
ACAAAGACACGATTCA-1-0	0.260277472258541	umb_cord_blood	none	0
ACAAAGACATATCTGG-1-0	0.316351174473534	umb_cord_blood	none	0
ACAAAGAGTGCTCTTC-1-0	0.138498322098281	umb_cord_blood	none	0
ACAACCAAGAAATCCA-1-0	0.186079423904907	umb_cord_blood	none	0
ACAACCAAGTATCCTG-1-0	0.372907365860894	umb_cord_blood	none	0
ACAACCAAGTTCCTGA-1-0	0.107003823658148	umb_cord_blood	none	0
ACAACCACACCCATAA-1-0	0.0587645088818044	umb_cord_blood	none	0
ACAACCACAGCTTTGA-1-0	0.298122859353582	umb_cord_blood	none	0
ACAACCACAGTATTCG-1-0	0.0232311907792933	umb_cord_blood	none	0
ACAACCATCTCGGCTT-1-0	0.319624589562202	umb_cord_blood	none	0
ACAACCATCTCTCGCA-1-0	0.442257443619752	umb_cord_blood	none	0
ACAAGCTAGTGAGGTC-1-0	0.223296395938222	umb_cord_blood	none	0
ACAAGCTTCCAATCCC-1-0	0.0341218329777606	umb_cord_blood	none	0
ACACAGTAGTCTGGAG-1-0	0.331862451116669	umb_cord_blood	none	0
ACACAGTAGTGTACAA-1-0	0.193666679817978	umb_cord_blood	none	0
ACACAGTCACACGTGC-1-0	0.152915556584959	umb_cord_blood	none	0
ACACAGTCAGAGCTAG-1-0	0.42634236172732	umb_cord_blood	none	0
ACACAGTGTAGTGTGG-1-0	0.191048662678247	umb_cord_blood	none	0
ACACAGTGTCAAGCCC-1-0	0.360895690662794	umb_cord_blood	none	0
ACACAGTGTCATTGCA-1-0	0.227032073140727	umb_cord_blood	none	0
ACACAGTGTCGGAAAC-1-0	0.406604367151269	umb_cord_blood	none	0
ACACAGTGTGAGACGT-1-0	0.069882363139718	umb_cord_blood	none	0
ACACAGTTCAGATGCT-1-0	0.165923048345431	umb_cord_blood	none	0
ACACAGTTCATCGCCT-1-0	0.209032327758873	umb_cord_blood	none	0
ACACAGTTCCAACCAA-1-0	0.461189612057203	umb_cord_blood	none	0
ACACAGTTCCATCACC-1-0	0.391483459066135	umb_cord_blood	none	0
ACACAGTTCTCTGACC-1-0	0.285720651550808	umb_cord_blood	none	0
ACACCAAAGAGAGGGC-1-0	0.142401069022811	umb_cord_blood	none	0
ACACCAAAGTAGATCA-1-0	0.0902889120397309	umb_cord_blood	none	0
ACACCAACACGCGTGT-1-0	0.181105464625138	umb_cord_blood	none	0
ACACCAACATAACAGA-1-0	0.262379114777046	umb_cord_blood	none	0
ACACCAAGTGCCTACG-1-0	0.177600901283403	umb_cord_blood	none	0
ACACGCGAGACTTCCA-1-0	0.174894624724513	umb_cord_blood	none	0
ACACGCGCACGCTATA-1-0	0.29919843522819	umb_cord_blood	none	0
ACACGCGCACTATCGA-1-0	0.0779454265986784	umb_cord_blood	none	0
ACACGCGGTGTCTTAG-1-0	0.453538578664581	umb_cord_blood	none	0
ACACGCGGTTTAGTCG-1-0	0.106833589929236	umb_cord_blood	none	0
ACACGCGTCCTCTCGA-1-0	0.187253447297187	umb_cord_blood	none	0
ACACGCGTCTTTGCAT-1-0	0.130101829783522	umb_cord_blood	none	0
ACACTGAAGGACTGGT-1-0	0.102553096976328	umb_cord_blood	none	0
ACACTGACAACTCATG-1-0	0.0375898370036868	umb_cord_blood	none	0
ACACTGACAATACCTG-1-0	0.0632604891682685	umb_cord_blood	none	0
ACACTGACACCTGAAT-1-0	0.31778700857169	umb_cord_blood	none	0
ACACTGAGTTCATCGA-1-0	0.0938321708425742	umb_cord_blood	none	0
ACACTGATCATGGATC-1-0	0.163029317037911	umb_cord_blood	none	0
ACAGAAAGTACTCGAT-1-0	0.0846986083325939	umb_cord_blood	none	0
ACAGAAATCATTGGTG-1-0	0.324112397412858	umb_cord_blood	none	0
ACAGAAATCCACGGGT-1-0	0.30556172192483	umb_cord_blood	none	0
ACAGCCGAGAGATCGC-1-0	0.127940287331999	umb_cord_blood	none	0
ACAGCCGAGTAAGAGG-1-0	0.0740644606134482	umb_cord_blood	none	0
ACAGCCGCAAGTATCC-1-0	0.360853761026093	umb_cord_blood	none	0
ACAGCCGCAGTTAGAA-1-0	0.385897840804721	umb_cord_blood	none	0
ACAGGGAAGGTCGTAG-1-0	0.232108118229677	umb_cord_blood	none	0
ACAGGGACAATTGCCA-1-0	0.239865225149077	umb_cord_blood	none	0
ACAGGGATCATTTGGG-1-0	0.165310184289138	umb_cord_blood	none	0
ACAGGGATCCTATGGA-1-0	0.267412180952892	umb_cord_blood	none	0
ACAGGGATCGCTACGG-1-0	0.148268376609355	umb_cord_blood	none	0
ACATCCCAGAGTTGCG-1-0	0.221942116177521	umb_cord_blood	none	0
ACATCCCAGGCCACTC-1-0	0.26657952518906	umb_cord_blood	none	0
ACATCCCCATGGACAG-1-0	0.0444826904673316	umb_cord_blood	none	0
ACATCCCGTTGGACCC-1-0	0.067461260900318	umb_cord_blood	none	0
ACATCCCTCACTGGTA-1-0	0.344260568655277	umb_cord_blood	none	0
ACATCGACAGGAACCA-1-0	0.27760333330125	umb_cord_blood	none	0
ACATCGACATCGGATT-1-0	0.328688840385279	umb_cord_blood	none	0
ACATGCAAGAATTGCA-1-0	0.034063602066707	umb_cord_blood	none	0
ACATGCAAGGGTCTTT-1-0	0.20892871814327	umb_cord_blood	none	0
ACATGCAAGTTGCATC-1-0	0.183278961774082	umb_cord_blood	none	0
ACATGCAGTGCACATT-1-0	0.0077710738488846	umb_cord_blood	none	0
ACATGCAGTGTCTTCC-1-0	0.184176875939466	umb_cord_blood	none	0
ACATGCAGTGTGTGTT-1-0	0.134198009588851	umb_cord_blood	none	0
ACATGCATCATCGACA-1-0	0.293943506175631	umb_cord_blood	none	0
ACATGCATCATTCTTG-1-0	0.214408221248222	umb_cord_blood	none	0
ACATTTCAGATAACAC-1-0	0.115944302363698	umb_cord_blood	none	0
ACATTTCAGGTTGAGC-1-0	0.139893125300169	umb_cord_blood	none	0
ACATTTCGTAGGATAT-1-0	0.0804987590522632	umb_cord_blood	none	0
ACATTTCTCACATCAG-1-0	0.176088965216898	umb_cord_blood	none	0
ACCAAACAGATGCTAA-1-0	0.188903520263405	umb_cord_blood	none	0
ACCAAACGTTCTCACC-1-0	0.488529523145736	umb_cord_blood	none	0
ACCAAACTCTTTGGAG-1-0	-0.0020590926978144	umb_cord_blood	none	0
ACCAACAGTATGAAGT-1-0	0.149541216081638	umb_cord_blood	none	0
ACCAACAGTTGTTTGG-1-0	0.334305676810995	umb_cord_blood	none	0
ACCACAAAGCACTTTG-1-0	0.168986865051306	umb_cord_blood	none	0
ACCACAAAGCTTACGT-1-0	0.276342217131247	umb_cord_blood	none	0
ACCACAACAAGATGTA-1-0	0.138747362475575	umb_cord_blood	none	0
ACCACAAGTGACTATC-1-0	0.277109829901194	umb_cord_blood	none	0
ACCATTTAGTCACTCA-1-0	0.0569224569775587	umb_cord_blood	none	0
ACCATTTCACATGTTG-1-0	0.106512263800696	umb_cord_blood	none	0
ACCATTTTCTACAGGT-1-0	0.372447464706288	umb_cord_blood	none	0
ACCCAAACACTGTCGG-1-0	0.0486201213796485	umb_cord_blood	none	0
ACCCAAATCTAGCCAA-1-0	0.152219010894599	umb_cord_blood	none	0
ACCCTCAAGGCTTCCG-1-0	0.134050289273858	umb_cord_blood	none	0
ACCCTCACAACGTAAA-1-0	0.119736572737956	umb_cord_blood	none	0
ACCCTCAGTGGGTCAA-1-0	0.125773732025841	umb_cord_blood	none	0
ACCCTCATCATGCCCT-1-0	0.265780237856146	umb_cord_blood	none	0
ACCCTCATCGACCCAG-1-0	0.105098183179706	umb_cord_blood	none	0
ACCCTTGAGCTGTCCG-1-0	0.140734018571716	umb_cord_blood	none	0
ACCCTTGAGTAAGCAT-1-0	0.325626443247183	umb_cord_blood	none	0
ACCCTTGAGTTGCCCG-1-0	0.213014290203636	umb_cord_blood	none	0
ACCCTTGCACAGTCGC-1-0	0.14916117338477	umb_cord_blood	none	0
ACCCTTGGTAATCAAG-1-0	0.326705314909336	umb_cord_blood	none	0
ACCCTTGGTGCTCTTC-1-0	0.0816489832730051	umb_cord_blood	none	0
ACCCTTGTCCAGGACC-1-0	0.105056068171995	umb_cord_blood	none	0
ACCGTTCAGATGACAT-1-0	0.139798049830117	umb_cord_blood	none	0
ACCGTTCAGGGTTGCA-1-0	0.0910915398948783	umb_cord_blood	none	0
ACCGTTCGTGCAACGA-1-0	0.18711821787695	umb_cord_blood	none	0
ACCGTTCGTTTCGTTT-1-0	0.219015604770654	umb_cord_blood	none	0
ACCGTTCTCAACCCGG-1-0	0.196442049877011	umb_cord_blood	none	0
ACCGTTCTCGCCTTGT-1-0	0.111994858206439	umb_cord_blood	none	0
ACCGTTCTCGGTGTTA-1-0	0.0365474599326986	umb_cord_blood	none	0
ACCTACCAGCCACAAG-1-0	0.0834332183293556	umb_cord_blood	none	0
ACCTACCCATGATCTG-1-0	0.302668137716561	umb_cord_blood	none	0
ACCTACCCATTCGGGC-1-0	-0.0144634355930223	umb_cord_blood	none	0
ACCTACCGTACTGGGA-1-0	0.268780675406748	umb_cord_blood	none	0
ACCTACCTCACCATGA-1-0	0.306311827802677	umb_cord_blood	none	0
ACCTACCTCTCCTGCA-1-0	0.519372958298052	umb_cord_blood	none	0
ACCTGAAAGGGAGTTC-1-0	0.107282279408096	umb_cord_blood	none	0
ACCTGAAGTTTCTTAC-1-0	0.183896583889709	umb_cord_blood	none	0
ACCTGAATCTTCCCAG-1-0	0.272205787375689	umb_cord_blood	none	0
ACCTGTCGTACCTAAC-1-0	0.17296828510736	umb_cord_blood	none	0
ACCTGTCGTATCCCAA-1-0	0.212382675751231	umb_cord_blood	none	0
ACGATCAAGCAAGCCA-1-0	0.334067277968588	umb_cord_blood	none	0
ACGATCACATCGCTCT-1-0	0.202668073574376	umb_cord_blood	none	0
ACGATCAGTATCCTCC-1-0	0.390527583149008	umb_cord_blood	none	0
ACGATCATCAAGCCGC-1-0	0.0233842218774751	umb_cord_blood	none	0
ACGATCATCAGTGCGC-1-0	0.170792387915667	umb_cord_blood	none	0
ACGATGTAGCCTCTCT-1-0	0.323386016185949	umb_cord_blood	none	0
ACGATGTCACACACTA-1-0	0.205551588853852	umb_cord_blood	none	0
ACGATGTCACCATAAC-1-0	0.0378481161051752	umb_cord_blood	none	0
ACGATGTCACCCATAA-1-0	0.266754379940056	umb_cord_blood	none	0
ACGATGTTCCCATAGA-1-0	-0.0060138207089799	umb_cord_blood	none	0
ACGATGTTCGCTGTCT-1-0	0.178291393133029	umb_cord_blood	none	0
ACGCACGCACTCCGGA-1-0	0.331221298470579	umb_cord_blood	none	0
ACGCACGCATCTAGAC-1-0	0.438168731288282	umb_cord_blood	none	0
ACGCACGGTCTCGGAC-1-0	0.257091745484968	umb_cord_blood	none	0
ACGCACGGTGAGTGAC-1-0	0.121297046685512	umb_cord_blood	none	0
ACGCACGGTGCGAACA-1-0	0.0949518868402052	umb_cord_blood	none	0
ACGGAAGAGTAAACGT-1-0	0.357169765585031	umb_cord_blood	none	0
ACGGAAGCACGAAAGC-1-0	0.0238263627493736	umb_cord_blood	none	0
ACGGAAGCAGGTAGTG-1-0	0.198858114747983	umb_cord_blood	none	0
ACGGAAGGTGCATGAG-1-0	0.182420454175094	umb_cord_blood	none	0
ACGGAAGGTGGACTGA-1-0	0.458961045247872	umb_cord_blood	none	0
ACGGAAGTCTACTATC-1-0	0.146166169554423	umb_cord_blood	none	0
ACGGAAGTCTCTGCCA-1-0	0.323441494341582	umb_cord_blood	none	0
ACGGGTCAGAATTGTG-1-0	0.22540939060223	umb_cord_blood	none	0
ACGGGTCAGTTCATCG-1-0	0.213153255839014	umb_cord_blood	none	0
ACGGGTCGTGGCGTAA-1-0	0.24283115542107	umb_cord_blood	none	0
ACGGGTCGTTAGGAGC-1-0	0.171845403850581	umb_cord_blood	none	0
ACGGTCGAGAGCCTGA-1-0	0.195744012005019	umb_cord_blood	none	0
ACGGTCGCACTCTGCT-1-0	0.0833140745976607	umb_cord_blood	none	0
ACGGTTACAATTGCGT-1-0	0.0744147724651502	umb_cord_blood	none	0
ACGGTTAGTCCCTGAG-1-0	0.0826504740615066	umb_cord_blood	none	0
ACGGTTATCCTATGGA-1-0	0.0848430577790876	umb_cord_blood	none	0
ACGGTTATCGAGAGAC-1-0	0.264965286338185	umb_cord_blood	none	0
ACGGTTATCGCACGGT-1-0	0.166652494497085	umb_cord_blood	none	0
ACGTAACAGCGTTCCG-1-0	0.108058091400364	umb_cord_blood	none	0
ACGTAACCACGCTGTG-1-0	0.0054980789393689	umb_cord_blood	none	0
ACGTAACGTACGAGCA-1-0	0.0546003820387997	umb_cord_blood	none	0
ACGTAACGTCCTTTGC-1-0	0.22236157294994	umb_cord_blood	none	0
ACGTAACTCTAACACG-1-0	0.137755684567881	umb_cord_blood	none	0
ACGTACAAGCCTTGAT-1-0	0.297081095162908	umb_cord_blood	none	0
ACGTACACAAAGACGC-1-0	0.16763488316202	umb_cord_blood	none	0
ACGTACACACAGCCAC-1-0	0.180512437788495	umb_cord_blood	none	0
ACGTACACAGAAATTG-1-0	-0.0232039494463332	umb_cord_blood	none	0
ACGTAGTAGACCAAAT-1-0	0.400930454947382	umb_cord_blood	none	0
ACGTAGTGTAGCTGCC-1-0	0.0811787884682735	umb_cord_blood	none	0
ACGTAGTGTGCTCGTG-1-0	0.188848581497814	umb_cord_blood	none	0
ACGTAGTGTTAGTTCG-1-0	0.0471502600089828	umb_cord_blood	none	0
ACGTAGTTCATCTACT-1-0	0.179212605442512	umb_cord_blood	none	0
ACGTAGTTCCCAAGCG-1-0	0.293242593023224	umb_cord_blood	none	0
ACGTAGTTCCGTGTAA-1-0	0.155683263459808	umb_cord_blood	none	0
ACGTCCTGTAATGTGA-1-0	0.317949594281983	umb_cord_blood	none	0
ACGTCCTTCCGTCACT-1-0	0.188794477311376	umb_cord_blood	none	0
ACGTTCCAGTACCGGA-1-0	0.0651942136564029	umb_cord_blood	none	0
ACGTTCCAGTGGTGAC-1-0	0.282153663007267	umb_cord_blood	none	0
ACGTTCCCAATCACGT-1-0	0.230226512036226	umb_cord_blood	none	0
ACGTTCCCAGCGCGTT-1-0	0.0620703448083041	umb_cord_blood	none	0
ACGTTCCGTCCGTACG-1-0	0.226497259384502	umb_cord_blood	none	0
ACGTTCCGTGTATTCG-1-0	0.436462750177935	umb_cord_blood	none	0
ACGTTCCGTTGGGCCT-1-0	0.176575323055521	umb_cord_blood	none	0
ACGTTCCTCCCTCAAC-1-0	-0.0024283853827212	umb_cord_blood	none	0
ACTACGAAGGGACAGG-1-0	0.194295062808579	umb_cord_blood	none	0
ACTACGACATTGTCGA-1-0	0.145601425395765	umb_cord_blood	none	0
ACTACGAGTCCGGACT-1-0	0.278830539458927	umb_cord_blood	none	0
ACTATCTAGAGAATCT-1-0	0.402028245766179	umb_cord_blood	none	0
ACTATCTCAATCGAAA-1-0	0.0840769563306094	umb_cord_blood	none	0
ACTATCTCACTCCACT-1-0	0.270047884249699	umb_cord_blood	none	0
ACTATCTCATGTTTGG-1-0	0.153917202688262	umb_cord_blood	none	0
ACTATCTGTTCAAAGA-1-0	0.304762917423362	umb_cord_blood	none	0
ACTATCTTCGCACGAC-1-0	0.436188695473724	umb_cord_blood	none	0
ACTATGGAGATGCCGA-1-0	0.0561504742495691	umb_cord_blood	none	0
ACTATGGGTTGCTTGA-1-0	0.0652164593310926	umb_cord_blood	none	0
ACTATGGTCCTTCTGG-1-0	0.0911873952113997	umb_cord_blood	none	0
ACTATGGTCGGTCATA-1-0	0.0774950139585847	umb_cord_blood	none	0
ACTATGGTCTTACGTT-1-0	0.126834386994864	umb_cord_blood	none	0
ACTATTCGTCGGTGAA-1-0	0.220719726318028	umb_cord_blood	none	0
ACTATTCTCTGTACAG-1-0	0.0497873555567563	umb_cord_blood	none	0
ACTCCCAAGCTGTACT-1-0	0.0276052577477976	umb_cord_blood	none	0
ACTCCCAAGTGATAAC-1-0	0.0629611128127008	umb_cord_blood	none	0
ACTCCCACAATTGCAC-1-0	0.454275136250077	umb_cord_blood	none	0
ACTCCCAGTACCGCGT-1-0	0.230060344975354	umb_cord_blood	none	0
ACTCCCAGTGTCCATA-1-0	0.574091699778484	umb_cord_blood	none	0
ACTCCCATCACCATGA-1-0	0.233869362615145	umb_cord_blood	none	0
ACTCCCATCGGAGTAG-1-0	0.178286135176397	umb_cord_blood	none	0
ACTCTCGCATATCTCT-1-0	0.163057361021411	umb_cord_blood	none	0
ACTCTCGTCCATTGGA-1-0	0.118873185981249	umb_cord_blood	none	0
ACTCTCGTCCCTCTTT-1-0	0.267053345646057	umb_cord_blood	none	0
ACTCTCGTCGGCCTTT-1-0	0.181389464351395	umb_cord_blood	none	0
ACTGATGCACCTGCAG-1-0	0.14092807589049	umb_cord_blood	none	0
ACTGATGCAGCAGATG-1-0	0.168744649577083	umb_cord_blood	none	0
ACTGATGCAGCCCAGT-1-0	0.317169352405351	umb_cord_blood	none	0
ACTGATGTCGTGTGAT-1-0	0.288139474004621	umb_cord_blood	none	0
ACTGCAAAGCCACCGT-1-0	0.0618806055916191	umb_cord_blood	none	0
ACTGCAACACATACGT-1-0	0.194386389047181	umb_cord_blood	none	0
ACTGCAAGTACCTGTA-1-0	0.0766208321179624	umb_cord_blood	none	0
ACTGCAAGTAGTCTGT-1-0	0.188506437016254	umb_cord_blood	none	0
ACTGCAAGTATGGAGC-1-0	0.21878135760355	umb_cord_blood	none	0
ACTGCAAGTCAGACTT-1-0	0.257438675129294	umb_cord_blood	none	0
ACTGCAAGTCTACACA-1-0	0.177489943877472	umb_cord_blood	none	0
ACTGCAAGTTTGTTGG-1-0	0.294548590595869	umb_cord_blood	none	0
ACTGTCCAGAGCCCAA-1-0	0.0688852373000731	umb_cord_blood	none	0
ACTGTCCAGAGGTCGT-1-0	0.0577025464969399	umb_cord_blood	none	0
ACTGTCCAGCACAAAT-1-0	0.166009392220729	umb_cord_blood	none	0
ACTGTCCAGCCATTCA-1-0	0.121303044862488	umb_cord_blood	none	0
ACTGTCCAGGGAGGCA-1-0	0.0931120298073237	umb_cord_blood	none	0
ACTGTCCGTAGGAGGG-1-0	0.104821775809419	umb_cord_blood	none	0
ACTGTGAAGTGAGTGC-1-0	0.202187567684677	umb_cord_blood	none	0
ACTGTGACATAGTCGT-1-0	0.195746373225744	umb_cord_blood	none	0
ACTGTGAGTCTCACGG-1-0	0.171986908417167	umb_cord_blood	none	0
ACTTAGGAGTTTCGGT-1-0	0.0697451495156965	umb_cord_blood	none	0
ACTTAGGCACGGTCTG-1-0	0.0161789367572233	umb_cord_blood	none	0
ACTTAGGTCGTAGTCA-1-0	0.227619449465169	umb_cord_blood	none	0
ACTTATCAGATGGGCT-1-0	0.196913745454998	umb_cord_blood	none	0
ACTTATCAGCTTACGT-1-0	0.280164106854766	umb_cord_blood	none	0
ACTTATCAGGTAGTAT-1-0	0.394504288877804	umb_cord_blood	none	0
ACTTATCCAAAGCTAA-1-0	0.357227805535438	umb_cord_blood	none	0
ACTTCCGAGACGCAGT-1-0	0.0438095025742073	umb_cord_blood	none	0
ACTTCCGGTATGGAAT-1-0	0.197521638025335	umb_cord_blood	none	0
ACTTCCGGTGGTGATG-1-0	0.172272879346815	umb_cord_blood	none	0
ACTTCCGTCGTCGCTT-1-0	0.114571355200903	umb_cord_blood	none	0
ACTTCCGTCTAACGCA-1-0	0.0823021879479209	umb_cord_blood	none	0
ACTTCGCCAGCGGTCT-1-0	0.235310273128875	umb_cord_blood	none	0
ACTTCGCTCGTCTAAG-1-0	0.118478416278526	umb_cord_blood	none	0
ACTTCGCTCTTCTCAA-1-0	0.0936746826244944	umb_cord_blood	none	0
ACTTTCAAGGGAGTGG-1-0	0.0898475457928305	umb_cord_blood	none	0
ACTTTCAGTCCTACGG-1-0	0.0992030376730718	umb_cord_blood	none	0
ACTTTCAGTGCTTCAA-1-0	0.216688507156821	umb_cord_blood	none	0
ACTTTCATCTCCGAGG-1-0	0.218206642334152	umb_cord_blood	none	0
ACTTTGTCATGCTGCG-1-0	0.18251375603629	umb_cord_blood	none	0
ACTTTGTGTGAAGCTG-1-0	0.0427185865021921	umb_cord_blood	none	0
ACTTTGTTCAGACCGC-1-0	0.150654092440995	umb_cord_blood	none	0
AGAAATGAGAATGTTG-1-0	0.179191113245268	umb_cord_blood	none	0
AGAAATGAGCTCGACC-1-0	-0.0063471140194701	umb_cord_blood	none	0
AGAAATGCAAGATCCT-1-0	0.521174928702461	umb_cord_blood	none	0
AGAAATGCATAAGATG-1-0	0.217308765564793	umb_cord_blood	none	0
AGAAATGCATGTGGTT-1-0	0.273976916579935	umb_cord_blood	none	0
AGAAATGTCCCGAGGT-1-0	0.170477364300693	umb_cord_blood	none	0
AGAAATGTCCGGACTG-1-0	0.350097949144219	umb_cord_blood	none	0
AGAACAAAGCTGTTAC-1-0	0.171103176329348	umb_cord_blood	none	0
AGAACAACAGGTAGTG-1-0	0.553256421840677	umb_cord_blood	none	0
AGAACAATCGTAGGAG-1-0	0.0742893122605061	umb_cord_blood	none	0
AGAACCTCAACGGCTC-1-0	0.0558156575671342	umb_cord_blood	none	0
AGAACCTTCTCTATGT-1-0	0.296272128099896	umb_cord_blood	none	0
AGAAGCGCATGACACT-1-0	0.108685270661741	umb_cord_blood	none	0
AGAAGCGGTAGTCACT-1-0	0.0069764911677221	umb_cord_blood	none	0
AGAAGCGTCATTCACT-1-0	0.172829606098851	umb_cord_blood	none	0
AGAAGCGTCGAAGCCC-1-0	0.234152847317556	umb_cord_blood	none	0
AGAAGCGTCTTCTCAA-1-0	0.102736345959891	umb_cord_blood	none	0
AGAAGTAAGCGACTTT-1-0	0.178549739106459	umb_cord_blood	none	0
AGAAGTAAGTCCGCCA-1-0	0.440312262872585	umb_cord_blood	none	0
AGAAGTACAACTTGGT-1-0	0.338436720521925	umb_cord_blood	none	0
AGAAGTACAGAGTGAC-1-0	0.109251554577049	umb_cord_blood	none	0
AGAAGTAGTTGCTGAT-1-0	0.180205279032598	umb_cord_blood	none	0
AGAAGTATCTCGCTTG-1-0	0.152289193300938	umb_cord_blood	none	0
AGACAAAGTGCAGATG-1-0	0.232161035078823	umb_cord_blood	none	0
AGACACTAGTTAGTAG-1-0	0.308069024812753	umb_cord_blood	none	0
AGACACTGTTAGGACG-1-0	0.0885397655682538	umb_cord_blood	none	0
AGACACTTCTGAGGTT-1-0	0.035942677663552	umb_cord_blood	none	0
AGACAGGAGGTCACTT-1-0	0.169649546538639	umb_cord_blood	none	0
AGACAGGGTGCAAGAC-1-0	0.155993726019469	umb_cord_blood	none	0
AGACAGGTCACCCTGT-1-0	0.146687458747531	umb_cord_blood	none	0
AGACAGGTCGCCGAGT-1-0	0.0876011186631002	umb_cord_blood	none	0
AGACAGGTCTACCTTA-1-0	0.199256274970253	umb_cord_blood	none	0
AGACCATAGCTGGAGT-1-0	0.305041869769019	umb_cord_blood	none	0
AGACCATAGGTGAGCT-1-0	0.188097913373906	umb_cord_blood	none	0
AGACCATGTGAGGCAT-1-0	0.0941479299718997	umb_cord_blood	none	0
AGACCATTCCGTGTAA-1-0	0.0311119874453598	umb_cord_blood	none	0
AGACCCGAGAATCGCG-1-0	0.132411574860976	umb_cord_blood	none	0
AGACCCGAGTCGTCTA-1-0	0.214154746989779	umb_cord_blood	none	0
AGACCCGCAAACTCTG-1-0	0.298579960855072	umb_cord_blood	none	0
AGACCCGCAGGTGTGA-1-0	0.117968756527492	umb_cord_blood	none	0
AGACCCGGTTGATGTC-1-0	0.396140405257644	umb_cord_blood	none	0
AGACCCGGTTGGTACT-1-0	0.108090700982019	umb_cord_blood	none	0
AGACCCGTCCGGACGT-1-0	0.209719753159248	umb_cord_blood	none	0
AGACTCAAGCCACCGT-1-0	0.208739102199635	umb_cord_blood	none	0
AGACTCAAGCTAAATG-1-0	0.280592794753453	umb_cord_blood	none	0
AGACTCAAGTCTCCTC-1-0	0.217530669918033	umb_cord_blood	none	0
AGACTCACAGACCGCT-1-0	0.106181430564462	umb_cord_blood	none	0
AGACTCAGTATGGTTC-1-0	0.126227338825784	umb_cord_blood	none	0
AGACTCATCGACACTA-1-0	0.052856756707952	umb_cord_blood	none	0
AGAGAATCAAGCTGTT-1-0	0.135129407822186	umb_cord_blood	none	0
AGAGAATCACTATCCC-1-0	0.21764868336274	umb_cord_blood	none	0
AGAGAATCATACAGGG-1-0	0.135814317131542	umb_cord_blood	none	0
AGAGAATCATGACAGG-1-0	0.345694626593789	umb_cord_blood	none	0
AGAGAATGTCACGCTG-1-0	0.0512863152188026	umb_cord_blood	none	0
AGAGAATGTCACTCAA-1-0	0.241816765923859	umb_cord_blood	none	0
AGAGAATGTCCAGCGT-1-0	0.167336181588208	umb_cord_blood	none	0
AGAGAATGTTGAGAGC-1-0	0.110354080480306	umb_cord_blood	none	0
AGAGAATTCGCTCTAC-1-0	0.124826099235707	umb_cord_blood	none	0
AGAGAATTCGTCCTTG-1-0	0.11786849488081	umb_cord_blood	none	0
AGAGAATTCTCGTGGG-1-0	0.0197590018577116	umb_cord_blood	none	0
AGAGAGCAGATCGACG-1-0	0.0568532476194918	umb_cord_blood	none	0
AGAGAGCAGTAGGTTA-1-0	0.181952964012311	umb_cord_blood	none	0
AGAGAGCAGTTAGAAC-1-0	0.200148334836082	umb_cord_blood	none	0
AGAGAGCCAAATAAGC-1-0	0.173223637726674	umb_cord_blood	none	0
AGAGAGCCAGAACATA-1-0	0.100027785445033	umb_cord_blood	none	0
AGAGAGCTCCTATTTG-1-0	0.35374032951353	umb_cord_blood	none	0
AGAGCAGGTACTGCCG-1-0	-0.018617340596012	umb_cord_blood	none	0
AGAGCCCCACACAGAG-1-0	0.264254301146422	umb_cord_blood	none	0
AGAGCCCTCAACTACG-1-0	0.278092307292991	umb_cord_blood	none	0
AGAGCCCTCGTCAAAC-1-0	0.464448874798265	umb_cord_blood	none	0
AGATAGAAGGCTGAAC-1-0	0.151371328733714	umb_cord_blood	none	0
AGATAGACACCCAATA-1-0	0.218672285546385	umb_cord_blood	none	0
AGATAGACAGGGACTA-1-0	0.138590944880185	umb_cord_blood	none	0
AGATAGATCCATACAG-1-0	0.367124246328217	umb_cord_blood	none	0
AGATAGATCCTGGGTG-1-0	0.318682072469699	umb_cord_blood	none	0
AGATAGATCGACGTCG-1-0	0.0789403733123074	umb_cord_blood	none	0
AGATCCAAGCTGAAAT-1-0	0.197072119183951	umb_cord_blood	none	0
AGATCGTAGTAATCCC-1-0	-0.0192236897146521	umb_cord_blood	none	0
AGATCGTAGTCGCTAT-1-0	0.339458619776974	umb_cord_blood	none	0
AGATCGTAGTCTCTGA-1-0	0.0988153544239566	umb_cord_blood	none	0
AGATCGTGTCCAAATC-1-0	0.18861583305322	umb_cord_blood	none	0
AGATCGTGTCCAGCGT-1-0	0.188640554597812	umb_cord_blood	none	0
AGATCGTGTGGTCAAG-1-0	0.341183601039034	umb_cord_blood	none	0
AGATCGTTCGACATAC-1-0	0.0488172580927135	umb_cord_blood	none	0
AGATCGTTCGATACAC-1-0	0.186292353231179	umb_cord_blood	none	0
AGATGAATCCGTGTGG-1-0	0.210264507420293	umb_cord_blood	none	0
AGATGCTAGGCATGCA-1-0	0.270868624377162	umb_cord_blood	none	0
AGATGCTAGTAACAGT-1-0	0.124303110797131	umb_cord_blood	none	0
AGATGCTCAAATTGCC-1-0	0.107090378870127	umb_cord_blood	none	0
AGCATCAAGCCAAGGT-1-0	0.266802689111656	umb_cord_blood	none	0
AGCATCAAGTTTCGGT-1-0	0.234657901399646	umb_cord_blood	none	0
AGCATCAGTTTGGCTA-1-0	0.0554834207264295	umb_cord_blood	none	0
AGCATCATCAAGCTGT-1-0	0.110170821175792	umb_cord_blood	none	0
AGCCAATGTCCGGACT-1-0	0.183631371184058	umb_cord_blood	none	0
AGCCAATTCGCCATAA-1-0	0.265916553073004	umb_cord_blood	none	0
AGCCAGCAGCCGTTAT-1-0	0.130102495810016	umb_cord_blood	none	0
AGCCAGCAGTAGACCG-1-0	0.037582865594954	umb_cord_blood	none	0
AGCCAGCTCCCTATTA-1-0	0.169524776421382	umb_cord_blood	none	0
AGCGATTAGCACTGGA-1-0	0.152552997868113	umb_cord_blood	none	0
AGCGATTCAGAGTGTG-1-0	0.309850660564034	umb_cord_blood	none	0
AGCGATTCAGTTTCAG-1-0	0.310982607150627	umb_cord_blood	none	0
AGCGCCATCAACCTCC-1-0	0.625967071553377	umb_cord_blood	none	0
AGCGCCATCAGACTGT-1-0	0.311972517142196	umb_cord_blood	none	0
AGCGCCATCCTATGGA-1-0	0.145361146595457	umb_cord_blood	none	0
AGCGCTGGTAGGAGTC-1-0	0.209692930120353	umb_cord_blood	none	0
AGCGCTGTCCGTATGA-1-0	0.366253384211528	umb_cord_blood	none	0
AGCGCTGTCGAACACT-1-0	0.189903214762309	umb_cord_blood	none	0
AGCGTATGTTAGAAGT-1-0	0.337002952842328	umb_cord_blood	none	0
AGCGTATTCGGCTTCT-1-0	0.395183190634771	umb_cord_blood	none	0
AGCGTCGAGATGCAGC-1-0	0.203482124538238	umb_cord_blood	none	0
AGCGTCGGTAACCCGC-1-0	0.086018635227399	umb_cord_blood	none	0
AGCGTCGTCGAGAGCA-1-0	0.0909104171677687	umb_cord_blood	none	0
AGCTACACACTCCGAG-1-0	0.167342132602713	umb_cord_blood	none	0
AGCTACACACTTGTCC-1-0	0.199472043734633	umb_cord_blood	none	0
AGCTACACAGGTCAGA-1-0	0.14029517811962	umb_cord_blood	none	0
AGCTACACATCTGCGG-1-0	0.482010004594899	umb_cord_blood	none	0
AGCTACAGTTTACTTC-1-0	0.150651019535057	umb_cord_blood	none	0
AGCTCAAAGTAGAATC-1-0	0.364730210540786	umb_cord_blood	none	0
AGCTCAAGTGAATGAT-1-0	0.131178196141616	umb_cord_blood	none	0
AGCTCAAGTGTTACTG-1-0	0.210069547008057	umb_cord_blood	none	0
AGCTCAATCCTAGCGG-1-0	0.130348453242133	umb_cord_blood	none	0
AGCTTCCAGAAGCGGG-1-0	0.086430640396695	umb_cord_blood	none	0
AGCTTCCAGGCATCTT-1-0	0.12789296643192	umb_cord_blood	none	0
AGCTTCCCACCACATA-1-0	0.244555821558505	umb_cord_blood	none	0
AGCTTCCTCCATACTT-1-0	0.30455703945038	umb_cord_blood	none	0
AGGAAATCATCGAACT-1-0	0.0773582299195695	umb_cord_blood	none	0
AGGAAATGTTCCTACC-1-0	0.143964491694218	umb_cord_blood	none	0
AGGAAATTCCGATCTC-1-0	0.213229584502596	umb_cord_blood	none	0
AGGAAATTCTCAACGA-1-0	0.419422180392836	umb_cord_blood	none	0
AGGAATAAGAAACACT-1-0	0.113399238383924	umb_cord_blood	none	0
AGGAATAAGGTCGTGA-1-0	0.158115103210967	umb_cord_blood	none	0
AGGAATAAGTAGTCCT-1-0	0.285258090638181	umb_cord_blood	none	0
AGGAATACACGCTATA-1-0	0.193653615754272	umb_cord_blood	none	0
AGGAATACAGCGATTT-1-0	0.216540077297077	umb_cord_blood	none	0
AGGAATACATCCGATA-1-0	0.242166702588307	umb_cord_blood	none	0
AGGAATAGTGTTCCTC-1-0	0.2577524134668	umb_cord_blood	none	0
AGGAATATCCATAGGT-1-0	0.133473424753926	umb_cord_blood	none	0
AGGAATATCCTGTTGC-1-0	0.40434147132854	umb_cord_blood	none	0
AGGACGAAGAGCAGCT-1-0	0.113360980926623	umb_cord_blood	none	0
AGGACGAAGTGCTAGG-1-0	0.215728983771096	umb_cord_blood	none	0
AGGACGATCAGAGCAG-1-0	0.202219371597879	umb_cord_blood	none	0
AGGACTTAGCACTCAT-1-0	0.0539575030590224	umb_cord_blood	none	0
AGGACTTAGCCATATC-1-0	0.247716142760868	umb_cord_blood	none	0
AGGACTTAGCTACTAC-1-0	0.180178626478972	umb_cord_blood	none	0
AGGACTTGTCCAGTTA-1-0	0.262442845302521	umb_cord_blood	none	0
AGGACTTTCACAGTGT-1-0	0.0513245926334642	umb_cord_blood	none	0
AGGACTTTCCGTATAG-1-0	0.115725359450978	umb_cord_blood	none	0
AGGACTTTCGCCACTT-1-0	0.383942939333093	umb_cord_blood	none	0
AGGAGGTAGGGCAACT-1-0	0.316835959513661	umb_cord_blood	none	0
AGGAGGTAGTATGAGT-1-0	0.19893932291073	umb_cord_blood	none	0
AGGAGGTGTATGCTAC-1-0	-0.0068558968992452	umb_cord_blood	none	0
AGGAGGTGTTATGTGC-1-0	0.366365115910045	umb_cord_blood	none	0
AGGATAAAGGACAGCT-1-0	0.202174544064007	umb_cord_blood	none	0
AGGATAACAGAACATA-1-0	0.524951998070154	umb_cord_blood	none	0
AGGATAACATCATTGG-1-0	0.176105187675911	umb_cord_blood	none	0
AGGATAAGTTCAACGT-1-0	0.108417819448306	umb_cord_blood	none	0
AGGATAATCACTGTTT-1-0	0.067884591160873	umb_cord_blood	none	0
AGGATAATCTGCTGAA-1-0	0.235079691159734	umb_cord_blood	none	0
AGGATAATCTGGTTGA-1-0	0.364974997768618	umb_cord_blood	none	0
AGGATCTAGAAGCCTG-1-0	0.203644522704123	umb_cord_blood	none	0
AGGATCTAGAGTTCGG-1-0	0.368223459990945	umb_cord_blood	none	0
AGGATCTAGGCCTAAG-1-0	0.09816394758748	umb_cord_blood	none	0
AGGATCTAGTAAACTG-1-0	0.244663303572027	umb_cord_blood	none	0
AGGATCTCATAGGTTC-1-0	0.120086268892955	umb_cord_blood	none	0
AGGATCTTCCGTGGCA-1-0	0.254557244208694	umb_cord_blood	none	0
AGGCATTAGCTCATAC-1-0	0.112166951696729	umb_cord_blood	none	0
AGGCATTCAGGTAGTG-1-0	0.132992376500427	umb_cord_blood	none	0
AGGCATTGTCTGTGTA-1-0	0.129672422705789	umb_cord_blood	none	0
AGGCCACGTCTTTCTA-1-0	0.103431948395923	umb_cord_blood	none	0
AGGCCACTCGAAGTGG-1-0	0.235438174270245	umb_cord_blood	none	0
AGGCTGCAGCACTGGA-1-0	0.347961616036101	umb_cord_blood	none	0
AGGCTGCAGTTAACAG-1-0	0.260954249582793	umb_cord_blood	none	0
AGGCTGCCACTTGAGT-1-0	0.0530650301263356	umb_cord_blood	none	0
AGGCTGCGTAGGATAT-1-0	0.385601148308712	umb_cord_blood	none	0
AGGCTGCGTATACCTG-1-0	0.167280822626454	umb_cord_blood	none	0
AGGCTGCGTCACCGCA-1-0	0.0774229491500272	umb_cord_blood	none	0
AGGCTGCGTCGAACAG-1-0	0.149766825017601	umb_cord_blood	none	0
AGGCTGCTCCGTATAG-1-0	0.16303593742594	umb_cord_blood	none	0
AGGGAGTAGAAGCCAC-1-0	0.315504020448304	umb_cord_blood	none	0
AGGGCCTCAATAGTCC-1-0	0.161604571416233	umb_cord_blood	none	0
AGGGCCTTCCTGCTAC-1-0	0.0623145873459335	umb_cord_blood	none	0
AGGGCCTTCGGCCCAA-1-0	0.253737637898734	umb_cord_blood	none	0
AGGGCTCAGACAGCTG-1-0	0.175600669987223	umb_cord_blood	none	0
AGGGCTCAGACATATG-1-0	0.148031311009655	umb_cord_blood	none	0
AGGGCTCGTAACAAGT-1-0	0.114339818120867	umb_cord_blood	none	0
AGGGCTCGTCGACTTA-1-0	0.364460940229153	umb_cord_blood	none	0
AGGGTCCAGGAACGTC-1-0	0.180615689339545	umb_cord_blood	none	0
AGGGTCCCAGCTGTCG-1-0	0.181057579093819	umb_cord_blood	none	0
AGGGTCCTCCAGTGTA-1-0	0.146259691599641	umb_cord_blood	none	0
AGGGTCCTCGCTTAAG-1-0	0.2111818608777	umb_cord_blood	none	0
AGGGTGAGTAGCTCGC-1-0	0.336410876408474	umb_cord_blood	none	0
AGGGTGATCATTTGCT-1-0	0.183249893598261	umb_cord_blood	none	0
AGGGTTTCACGTGAGA-1-0	0.0785247977980319	umb_cord_blood	none	0
AGGGTTTCAGTTTCGA-1-0	0.186729713559845	umb_cord_blood	none	0
AGGGTTTCATGCGTGC-1-0	0.129472115906298	umb_cord_blood	none	0
AGGGTTTTCCAGTTCC-1-0	0.204041496065109	umb_cord_blood	none	0
AGGGTTTTCCATTTGT-1-0	0.278709469166399	umb_cord_blood	none	0
AGGGTTTTCCCGAATA-1-0	0.24253365381234	umb_cord_blood	none	0
AGGTAGGGTTCTCCTG-1-0	0.149813611994337	umb_cord_blood	none	0
AGGTCATAGAGCTGCA-1-0	0.320423355231565	umb_cord_blood	none	0
AGGTCATCAACCAGAG-1-0	0.0318732056312916	umb_cord_blood	none	0
AGGTCATCATTCGGGC-1-0	0.216664888529605	umb_cord_blood	none	0
AGGTCTAAGCGTCGAA-1-0	0.0784870525923339	umb_cord_blood	none	0
AGGTCTATCCCAATAG-1-0	0.192071716135459	umb_cord_blood	none	0
AGGTCTATCTGCATGA-1-0	0.0229210178284683	umb_cord_blood	none	0
AGGTGTTCACAAAGCG-1-0	0.0670138122073087	umb_cord_blood	none	0
AGGTGTTCATGACGGA-1-0	0.253366707211065	umb_cord_blood	none	0
AGGTTACCACAAACGG-1-0	0.324670429664081	umb_cord_blood	none	0
AGGTTACCACATAACC-1-0	0.223267586408344	umb_cord_blood	none	0
AGGTTACCATGAAGGC-1-0	0.0990473569465847	umb_cord_blood	none	0
AGGTTACCATTACTCT-1-0	0.168938236381068	umb_cord_blood	none	0
AGGTTACGTATTAAGG-1-0	0.182465576074396	umb_cord_blood	none	0
AGGTTACGTCAGTCTA-1-0	0.161852473963362	umb_cord_blood	none	0
AGGTTGTAGCAAATCA-1-0	0.211731834482522	umb_cord_blood	none	0
AGGTTGTTCCAAGCTA-1-0	0.267626422691789	umb_cord_blood	none	0
AGTAACCAGCGTGTTT-1-0	0.162160969862383	umb_cord_blood	none	0
AGTAACCAGTTGCATC-1-0	0.0385390812471136	umb_cord_blood	none	0
AGTAACCCAATAGTAG-1-0	0.0589363100219839	umb_cord_blood	none	0
AGTAACCCACAACCGC-1-0	0.121032587212175	umb_cord_blood	none	0
AGTAACCTCATCAGTG-1-0	0.223008020175371	umb_cord_blood	none	0
AGTAACCTCTATCACT-1-0	0.231853766026768	umb_cord_blood	none	0
AGTACCAAGACTTCAC-1-0	0.230135265410156	umb_cord_blood	none	0
AGTACCAAGGAGAGTA-1-0	0.208389144529695	umb_cord_blood	none	0
AGTACCAAGGCATCAG-1-0	0.0874974783937139	umb_cord_blood	none	0
AGTACCACACTACACA-1-0	0.0483738973512793	umb_cord_blood	none	0
AGTACCACACTGATTG-1-0	0.36141139913086	umb_cord_blood	none	0
AGTACCAGTCATCCCT-1-0	0.369702030075413	umb_cord_blood	none	0
AGTACTGCAAGACGAC-1-0	0.228860813463117	umb_cord_blood	none	0
AGTACTGGTCTAGGTT-1-0	0.0478283352949247	umb_cord_blood	none	0
AGTACTGTCAATCTTC-1-0	0.323886765477086	umb_cord_blood	none	0
AGTACTGTCACGTAGT-1-0	0.143830494767356	umb_cord_blood	none	0
AGTACTGTCCTAGCGG-1-0	0.295094293798685	umb_cord_blood	none	0
AGTAGCTAGGATGGCT-1-0	0.0721515073835423	umb_cord_blood	none	0
AGTAGCTCACGGGCTT-1-0	0.182448563389181	umb_cord_blood	none	0
AGTAGCTGTGATCATC-1-0	0.182719041604968	umb_cord_blood	none	0
AGTAGCTGTGATGAAT-1-0	0.0617343570012577	umb_cord_blood	none	0
AGTAGCTGTGCTCCGA-1-0	0.228849411417122	umb_cord_blood	none	0
AGTAGCTTCGCACGAC-1-0	0.0537106876521986	umb_cord_blood	none	0
AGTAGTCAGGCGAAGG-1-0	0.161265312515514	umb_cord_blood	none	0
AGTAGTCCAAAGGATT-1-0	0.288942078261961	umb_cord_blood	none	0
AGTAGTCCATCAGTGT-1-0	0.0891559183232236	umb_cord_blood	none	0
AGTAGTCGTGGACCAA-1-0	0.446730270698799	umb_cord_blood	none	0
AGTAGTCTCTCGCCTA-1-0	0.202881425319102	umb_cord_blood	none	0
AGTCAACGTAGTGCGA-1-0	0.0524065130213891	umb_cord_blood	none	0
AGTCAACGTTGCGGAA-1-0	0.41167706606911	umb_cord_blood	none	0
AGTCAACTCATTGTTC-1-0	0.0767166092195734	umb_cord_blood	none	0
AGTCACAAGAGACAAG-1-0	0.311748255893769	umb_cord_blood	none	0
AGTCACAAGGTCGTGA-1-0	0.192283744904398	umb_cord_blood	none	0
AGTCACACATGACTAC-1-0	0.182176761943596	umb_cord_blood	none	0
AGTCACAGTCTCGGGT-1-0	0.163186404306744	umb_cord_blood	none	0
AGTCACATCCGAGTGC-1-0	0.0298152114865213	umb_cord_blood	none	0
AGTCACATCTTGTGCC-1-0	0.20465231796671	umb_cord_blood	none	0
AGTCATGCACAATCTG-1-0	0.353658905915481	umb_cord_blood	none	0
AGTCATGCAGCACAGA-1-0	0.313298220836306	umb_cord_blood	none	0
AGTCATGCAGCTCATA-1-0	-0.0439112457152585	umb_cord_blood	none	0
AGTCATGCATAATCCG-1-0	0.0996247550053792	umb_cord_blood	none	0
AGTCATGTCAGTGCGC-1-0	0.11071732583228	umb_cord_blood	none	0
AGTCTCCAGGTGCCAA-1-0	0.131587813982884	umb_cord_blood	none	0
AGTCTCCCACACCGAC-1-0	0.279669274328329	umb_cord_blood	none	0
AGTCTCCCATACTGTG-1-0	0.378204474212603	umb_cord_blood	none	0
AGTCTCCTCAGCGCAC-1-0	0.325682898463285	umb_cord_blood	none	0
AGTGACTAGAACTTCC-1-0	0.180303954330062	umb_cord_blood	none	0
AGTGACTCACTTCAGA-1-0	0.172374944628629	umb_cord_blood	none	0
AGTGACTGTATCAGGG-1-0	0.328253731435374	umb_cord_blood	none	0
AGTGACTGTCCCTGAG-1-0	0.105460144907767	umb_cord_blood	none	0
AGTGACTGTCTCTCCA-1-0	0.210346172006145	umb_cord_blood	none	0
AGTGATCAGCTCAGAG-1-0	0.357028151689102	umb_cord_blood	none	0
AGTGATCAGCTTTCCC-1-0	0.14942891743077	umb_cord_blood	none	0
AGTGATCCAAGATTGA-1-0	0.226993722772267	umb_cord_blood	none	0
AGTGATCCAATGCTCA-1-0	0.341632987943232	umb_cord_blood	none	0
AGTGATCGTTGGATCT-1-0	0.0239606865767599	umb_cord_blood	none	0
AGTGATCTCTCCGATC-1-0	0.233766924241981	umb_cord_blood	none	0
AGTGCCGAGGCCATAG-1-0	0.0899084270342912	umb_cord_blood	none	0
AGTGCCGAGGTGCCTC-1-0	0.317596672542942	umb_cord_blood	none	0
AGTGCCGGTTAAAGTG-1-0	0.111512585724959	umb_cord_blood	none	0
AGTGTTGAGGATCATA-1-0	0.191228595082522	umb_cord_blood	none	0
AGTGTTGAGTTGGACG-1-0	0.241678274930283	umb_cord_blood	none	0
AGTGTTGCAAGACCGA-1-0	0.284248381100845	umb_cord_blood	none	0
AGTGTTGCAGGCCCTA-1-0	0.065476892617222	umb_cord_blood	none	0
AGTGTTGGTATGAGCG-1-0	0.190167820046438	umb_cord_blood	none	0
AGTGTTGGTCGTCATA-1-0	0.264743088407029	umb_cord_blood	none	0
AGTGTTGGTCTTGGTA-1-0	0.0701872345749426	umb_cord_blood	none	0
AGTGTTGGTGTTGCCG-1-0	0.0086756428792444	umb_cord_blood	none	0
AGTGTTGTCTTTGCGC-1-0	0.141327504688577	umb_cord_blood	none	0
AGTTAGCCAAATAAGC-1-0	0.0792755600659971	umb_cord_blood	none	0
AGTTCCCAGTACAGCG-1-0	0.223925439523005	umb_cord_blood	none	0
AGTTCCCCAACAGATA-1-0	0.245352947814116	umb_cord_blood	none	0
AGTTCCCCATAATGAG-1-0	0.219049000890089	umb_cord_blood	none	0
AGTTCCCGTCCTGGGT-1-0	0.14444726457525	umb_cord_blood	none	0
AGTTCCCGTGCACAAG-1-0	0.218669534534475	umb_cord_blood	none	0
AGTTCCCTCATTTCGT-1-0	0.227399062631646	umb_cord_blood	none	0
AGTTCGAAGCGCAATG-1-0	0.0547808773206058	umb_cord_blood	none	0
AGTTCGACAGTTTCGA-1-0	0.174354958624965	umb_cord_blood	none	0
AGTTCGATCCGACATA-1-0	0.271530689001484	umb_cord_blood	none	0
ATACCGAAGCCTTCTC-1-0	0.247288992954024	umb_cord_blood	none	0
ATACCGAAGCGATGCA-1-0	0.0565303833352862	umb_cord_blood	none	0
ATACCGATCTAGCATG-1-0	0.0382002903882381	umb_cord_blood	none	0
ATACCTTCAGTTGTTG-1-0	0.141913192926392	umb_cord_blood	none	0
ATACCTTCATCCTTGC-1-0	0.352420868008085	umb_cord_blood	none	0
ATACCTTCATGATGCT-1-0	0.0838901140941175	umb_cord_blood	none	0
ATACCTTGTCACTAGT-1-0	0.109036966672137	umb_cord_blood	none	0
ATACCTTTCCAGGACC-1-0	0.138455931540561	umb_cord_blood	none	0
ATACCTTTCCATGAGT-1-0	0.112061903686013	umb_cord_blood	none	0
ATACTTCGTGAGTAGC-1-0	-0.0116710246210523	umb_cord_blood	none	0
ATACTTCGTGCTCTTC-1-0	0.470207665742963	umb_cord_blood	none	0
ATACTTCGTTCGGCCA-1-0	0.0867160787764032	umb_cord_blood	none	0
ATAGACCAGCTTTCTT-1-0	-0.0267442924885934	umb_cord_blood	none	0
ATAGACCAGGAGTCTG-1-0	0.224215284368298	umb_cord_blood	none	0
ATAGACCGTTGAATCC-1-0	0.0820060225154202	umb_cord_blood	none	0
ATAGAGAAGGTTCTTG-1-0	0.0581482801049967	umb_cord_blood	none	0
ATAGAGAGTACACTCA-1-0	0.191142859836758	umb_cord_blood	none	0
ATAGAGAGTCGCACAC-1-0	0.257477497560812	umb_cord_blood	none	0
ATAGAGATCCTTATCA-1-0	0.189673663530392	umb_cord_blood	none	0
ATAGGCTAGCATCCTA-1-0	0.277015972097775	umb_cord_blood	none	0
ATATCCTCAATATCCG-1-0	0.424308438948007	umb_cord_blood	none	0
ATATCCTGTCATGCAT-1-0	0.182836619465849	umb_cord_blood	none	0
ATCACAGGTGTTTCTT-1-0	0.0444406155090253	umb_cord_blood	none	0
ATCACAGTCGGTGCAC-1-0	0.159006363169357	umb_cord_blood	none	0
ATCACGACACACCTGG-1-0	-0.0259165627007016	umb_cord_blood	none	0
ATCACGACATGCCGCA-1-0	0.0658955046363899	umb_cord_blood	none	0
ATCACGAGTAGCACAG-1-0	0.353162607722642	umb_cord_blood	none	0
ATCACGAGTATTGCCA-1-0	0.220865112980137	umb_cord_blood	none	0
ATCACGATCTTGAACG-1-0	0.108728857920348	umb_cord_blood	none	0
ATCACTTCAAGAATGT-1-0	0.235326676811013	umb_cord_blood	none	0
ATCACTTCAGAACGCA-1-0	0.194698959435064	umb_cord_blood	none	0
ATCACTTCATGTGCTA-1-0	0.141262005040094	umb_cord_blood	none	0
ATCACTTGTATCACCA-1-0	0.292276995854217	umb_cord_blood	none	0
ATCACTTGTGACAGCA-1-0	0.22311248413999	umb_cord_blood	none	0
ATCACTTTCAAAGAAC-1-0	0.214833102883521	umb_cord_blood	none	0
ATCACTTTCGGATAAA-1-0	0.285126771262047	umb_cord_blood	none	0
ATCAGGTGTAGTTAGA-1-0	0.0545854155636851	umb_cord_blood	none	0
ATCATTCAGAACTGAT-1-0	0.0770463300376783	umb_cord_blood	none	0
ATCATTCAGCCGCACT-1-0	0.200918949447809	umb_cord_blood	none	0
ATCATTCAGTATGATG-1-0	0.42056136519419	umb_cord_blood	none	0
ATCATTCCAAAGCGTG-1-0	0.281560236485084	umb_cord_blood	none	0
ATCATTCCAGTGTACT-1-0	0.0070462135564797	umb_cord_blood	none	0
ATCATTCGTTAGTCGT-1-0	0.22196530003657	umb_cord_blood	none	0
ATCCACCAGCTTTCCC-1-0	0.151229521833711	umb_cord_blood	none	0
ATCCACCAGTCGTTAC-1-0	0.0372025777912311	umb_cord_blood	none	0
ATCCACCGTGGACTAG-1-0	0.0908259512896	umb_cord_blood	none	0
ATCCACCTCACGTCCT-1-0	0.151605642440743	umb_cord_blood	none	0
ATCCACCTCCGGACGT-1-0	0.0524735003244492	umb_cord_blood	none	0
ATCCACCTCTATCACT-1-0	0.377128265683788	umb_cord_blood	none	0
ATCCATTAGCATATGA-1-0	0.285350343476176	umb_cord_blood	none	0
ATCCATTCAGCGTACC-1-0	0.220120616362588	umb_cord_blood	none	0
ATCCATTTCAGCGCAC-1-0	0.305200433691853	umb_cord_blood	none	0
ATCCATTTCGCAAGAG-1-0	-0.0344000312988048	umb_cord_blood	none	0
ATCCCTGGTCTCAGGC-1-0	0.189458639941816	umb_cord_blood	none	0
ATCCGTCCATGACGTT-1-0	0.134213828363183	umb_cord_blood	none	0
ATCCGTCGTAAGATCA-1-0	0.0159283944315718	umb_cord_blood	none	0
ATCCGTCTCTCATGCC-1-0	0.0391547143373993	umb_cord_blood	none	0
ATCCTATCATCCGATA-1-0	0.0335014797776195	umb_cord_blood	none	0
ATCCTATGTACTCGAT-1-0	0.144747978948481	umb_cord_blood	none	0
ATCCTATGTCGCTTGG-1-0	0.210440155559901	umb_cord_blood	none	0
ATCGATGCATTGACTG-1-0	0.292146083153404	umb_cord_blood	none	0
ATCGATGGTTCTCCCA-1-0	0.0412168631050403	umb_cord_blood	none	0
ATCGCCTGTCAAGGCA-1-0	0.252055047255599	umb_cord_blood	none	0
ATCGCCTGTTATCCAG-1-0	0.187288560658854	umb_cord_blood	none	0
ATCGCCTGTTCGGCCA-1-0	0.333948367479693	umb_cord_blood	none	0
ATCGGATGTACTTCCC-1-0	0.0783575936533864	umb_cord_blood	none	0
ATCGGATGTATCGCGC-1-0	0.167860040009284	umb_cord_blood	none	0
ATCGGATTCCATACTT-1-0	0.119792232401889	umb_cord_blood	none	0
ATCGGCGAGGGAGTTC-1-0	0.0591861687083928	umb_cord_blood	none	0
ATCGGCGTCCAACCAA-1-0	0.0397509814965	umb_cord_blood	none	0
ATCGGCGTCCCAAGCG-1-0	0.133294523088903	umb_cord_blood	none	0
ATCGGCGTCGACACCG-1-0	0.0906225803252311	umb_cord_blood	none	0
ATCGTAGAGGATGAGA-1-0	-0.0296413118050375	umb_cord_blood	none	0
ATCGTAGTCCGTATGA-1-0	0.0588926076293584	umb_cord_blood	none	0
ATCGTCCAGCTAGTTC-1-0	0.211198445710837	umb_cord_blood	none	0
ATCGTCCAGCTGACAG-1-0	0.148974240247747	umb_cord_blood	none	0
ATCGTCCAGGTCCCGT-1-0	0.104139639088159	umb_cord_blood	none	0
ATCGTCCCAAGCCCAC-1-0	0.395264013688506	umb_cord_blood	none	0
ATCGTCCCATGTCTAG-1-0	0.0759910945164123	umb_cord_blood	none	0
ATCGTCCGTAACACGG-1-0	0.282513374990154	umb_cord_blood	none	0
ATCGTGATCAGTCCGG-1-0	0.167303611543119	umb_cord_blood	none	0
ATCGTGATCCATGCAA-1-0	0.0931146433835258	umb_cord_blood	none	0
ATCGTGATCGCCTCTA-1-0	0.251365897038547	umb_cord_blood	none	0
ATCTCTAAGCTGACTT-1-0	0.263657922179783	umb_cord_blood	none	0
ATCTCTACATCATGAC-1-0	0.0446161069680675	umb_cord_blood	none	0
ATCTCTAGTGAACGGT-1-0	0.189869173214102	umb_cord_blood	none	0
ATCTCTATCACTGAAC-1-0	0.135440329130957	umb_cord_blood	none	0
ATCTTCAAGAGCATAT-1-0	0.19482227220584	umb_cord_blood	none	0
ATCTTCAAGGTAGACC-1-0	0.207468689496497	umb_cord_blood	none	0
ATCTTCAGTAAGGAGA-1-0	0.230121640050723	umb_cord_blood	none	0
ATCTTCAGTGCGGATA-1-0	0.347928002243285	umb_cord_blood	none	0
ATGAAAGCACTGCATA-1-0	0.0064907510378039	umb_cord_blood	none	0
ATGAAAGTCCACAGCG-1-0	0.338284989987634	umb_cord_blood	none	0
ATGACCACAACCCTAA-1-0	0.236276498812983	umb_cord_blood	none	0
ATGACCACACACCTTC-1-0	0.273729670127626	umb_cord_blood	none	0
ATGACCATCAACTTTC-1-0	0.310422658872367	umb_cord_blood	none	0
ATGACCATCGACATTG-1-0	0.164366218210565	umb_cord_blood	none	0
ATGACCATCTAGAGCT-1-0	0.0903551830219464	umb_cord_blood	none	0
ATGAGGGCACAGAGAC-1-0	0.0690069257050896	umb_cord_blood	none	0
ATGAGGGGTTGCAAGG-1-0	0.045845914272571	umb_cord_blood	none	0
ATGAGGGTCCCGTTGT-1-0	0.0538239599440925	umb_cord_blood	none	0
ATGAGTCCAACGGTAG-1-0	0.162968563892304	umb_cord_blood	none	0
ATGAGTCCACCCTGTT-1-0	0.188656507085632	umb_cord_blood	none	0
ATGAGTCCAGGTTTAC-1-0	0.0385411723477354	umb_cord_blood	none	0
ATGAGTCGTGATTGGG-1-0	0.38018453932283	umb_cord_blood	none	0
ATGATCGCAATAGGGC-1-0	0.215122486673207	umb_cord_blood	none	0
ATGATCGCAGCCTATA-1-0	0.231442457063256	umb_cord_blood	none	0
ATGATCGGTAAGCGGT-1-0	0.0843584606886894	umb_cord_blood	none	0
ATGATCGTCTCGGTCT-1-0	0.065055631933705	umb_cord_blood	none	0
ATGCATGAGGTTAAAC-1-0	0.11067599202189	umb_cord_blood	none	0
ATGCATGAGTCTTCCC-1-0	0.502250265484323	umb_cord_blood	none	0
ATGCATGCACGACCTG-1-0	-0.01303958935185	umb_cord_blood	none	0
ATGCATGGTCAGCGTC-1-0	0.10332070674248	umb_cord_blood	none	0
ATGCATGTCGACATCA-1-0	0.365062574236244	umb_cord_blood	none	0
ATGCATGTCTAACGCA-1-0	0.255316064178424	umb_cord_blood	none	0
ATGCCTCAGAAACTCA-1-0	0.0514698232793218	umb_cord_blood	none	0
ATGCCTCAGAATTTGG-1-0	0.0073305628647275	umb_cord_blood	none	0
ATGCCTCAGGCGTTGA-1-0	0.0794144088416031	umb_cord_blood	none	0
ATGCCTCCATCCAATG-1-0	0.463204091121346	umb_cord_blood	none	0
ATGCCTCCATCGTTCC-1-0	0.121097675863714	umb_cord_blood	none	0
ATGCCTCGTCTAACGT-1-0	0.107534869291	umb_cord_blood	none	0
ATGCCTCGTTACCCTC-1-0	0.40792873270726	umb_cord_blood	none	0
ATGCCTCTCTTTCGAT-1-0	0.0469358343598792	umb_cord_blood	none	0
ATGCGATGTAGTGTGG-1-0	0.0880288850287547	umb_cord_blood	none	0
ATGCGATTCATTGCCC-1-0	0.152041219692732	umb_cord_blood	none	0
ATGGAGGAGTTGTACC-1-0	0.180720875910852	umb_cord_blood	none	0
ATGGAGGCAGGGACTA-1-0	0.249809321522012	umb_cord_blood	none	0
ATGGAGGCAGTGGGTA-1-0	0.270833375069721	umb_cord_blood	none	0
ATGGAGGGTACGAGCA-1-0	0.437721143018643	umb_cord_blood	none	0
ATGGAGGGTCACATTG-1-0	0.0718821364652633	umb_cord_blood	none	0
ATGGAGGGTTATGACC-1-0	0.0890037151570329	umb_cord_blood	none	0
ATGGAGGTCAGTGATC-1-0	0.0515728723981525	umb_cord_blood	none	0
ATGGATCAGACGTCGA-1-0	0.0973000575191849	umb_cord_blood	none	0
ATGGATCAGCTGACCC-1-0	0.211152125657754	umb_cord_blood	none	0
ATGGATCAGGATCATA-1-0	0.21320190691589	umb_cord_blood	none	0
ATGGATCCAAATCGTC-1-0	0.117032216964915	umb_cord_blood	none	0
ATGGATCCAAGTATAG-1-0	0.173074739373738	umb_cord_blood	none	0
ATGGATCGTAGACAGC-1-0	0.133744414841573	umb_cord_blood	none	0
ATGGGAGGTTCAAACC-1-0	0.104617169155515	umb_cord_blood	none	0
ATGGGAGTCTCGGCTT-1-0	0.244673072061099	umb_cord_blood	none	0
ATGGGTTGTCTCTCCA-1-0	0.203789512871814	umb_cord_blood	none	0
ATGGTTGAGCGAGTCA-1-0	0.0430077267531976	umb_cord_blood	none	0
ATGGTTGAGGTGCATG-1-0	0.108089547723288	umb_cord_blood	none	0
ATGGTTGAGTAACAGT-1-0	0.190121653851945	umb_cord_blood	none	0
ATGGTTGCAAACACCT-1-0	0.071245195097185	umb_cord_blood	none	0
ATGGTTGCATTGAGGG-1-0	0.169870895070823	umb_cord_blood	none	0
ATGTCCCAGGAGAGTA-1-0	0.19568718675962	umb_cord_blood	none	0
ATGTCCCGTGAAGCTG-1-0	0.227029481637156	umb_cord_blood	none	0
ATGTCCCTCTGGGCAC-1-0	0.176600407791073	umb_cord_blood	none	0
ATGTCTTAGCAGGCTA-1-0	0.245941163007447	umb_cord_blood	none	0
ATGTCTTAGCCTCTTC-1-0	0.403277047956604	umb_cord_blood	none	0
ATGTCTTCATCGAACT-1-0	0.226907519642555	umb_cord_blood	none	0
ATGTCTTGTTCGGTCG-1-0	0.161941382212669	umb_cord_blood	none	0
ATGTCTTGTTTGAAAG-1-0	0.358069890085633	umb_cord_blood	none	0
ATGTCTTTCTACCTTA-1-0	0.0937545227912811	umb_cord_blood	none	0
ATTACCTAGGGAGATA-1-0	0.584663002755216	umb_cord_blood	none	0
ATTACCTAGTGGAATT-1-0	0.0663651532498152	umb_cord_blood	none	0
ATTACCTCAGTCCGTG-1-0	0.0839023306402379	umb_cord_blood	none	0
ATTACCTGTTCCTTGC-1-0	0.120366408168548	umb_cord_blood	none	0
ATTACCTTCATGCTAG-1-0	0.116759510760543	umb_cord_blood	none	0
ATTACTCAGCCATCCG-1-0	0.351367138724931	umb_cord_blood	none	0
ATTACTCAGGTTGTTC-1-0	0.253288391661311	umb_cord_blood	none	0
ATTACTCAGTGGACGT-1-0	0.0591640478778893	umb_cord_blood	none	0
ATTACTCCACGACAAG-1-0	0.28773203433818	umb_cord_blood	none	0
ATTACTCGTCTTCAAG-1-0	0.0839691294185921	umb_cord_blood	none	0
ATTACTCTCCGTCAAA-1-0	0.20775659985975	umb_cord_blood	none	0
ATTACTCTCGCCGATG-1-0	0.221090599321888	umb_cord_blood	none	0
ATTATCCCAGCTTTGA-1-0	0.284920104359368	umb_cord_blood	none	0
ATTATCCCAGGCGAAT-1-0	0.217458850422664	umb_cord_blood	none	0
ATTATCCCATGCAGCC-1-0	0.177338847005251	umb_cord_blood	none	0
ATTATCCGTCCACTCT-1-0	0.206467187106751	umb_cord_blood	none	0
ATTATCCGTGGTTCTA-1-0	0.223293060193966	umb_cord_blood	none	0
ATTATCCGTGGTTTAC-1-0	0.117006923687135	umb_cord_blood	none	0
ATTATCCTCATAGAGA-1-0	0.189714223452154	umb_cord_blood	none	0
ATTATCCTCATCCTGC-1-0	0.107122661818752	umb_cord_blood	none	0
ATTCACTAGGAATTAC-1-0	0.022462274035861	umb_cord_blood	none	0
ATTCACTCATTCATCT-1-0	0.154441049710598	umb_cord_blood	none	0
ATTCACTGTACGCGTC-1-0	0.262536378211049	umb_cord_blood	none	0
ATTCACTGTCTGATAC-1-0	0.0411737068500308	umb_cord_blood	none	0
ATTCACTGTGTATTCG-1-0	0.280444200711001	umb_cord_blood	none	0
ATTCACTTCGCTTTAT-1-0	0.0691484024106868	umb_cord_blood	none	0
ATTCAGGCACTGATTG-1-0	0.168425663090036	umb_cord_blood	none	0
ATTCAGGGTATGTGTC-1-0	0.128900636149767	umb_cord_blood	none	0
ATTCAGGTCGAGGCAA-1-0	0.0693308981366434	umb_cord_blood	none	0
ATTCAGGTCGTAGGAG-1-0	0.117134843464184	umb_cord_blood	none	0
ATTCATCAGAAGCTCG-1-0	0.112417299166711	umb_cord_blood	none	0
ATTCATCAGAGAGCAA-1-0	0.0959916224273639	umb_cord_blood	none	0
ATTCATCAGTTGAAAC-1-0	0.0887730151322598	umb_cord_blood	none	0
ATTCATCCAACGCATT-1-0	0.154388244658528	umb_cord_blood	none	0
ATTCATCGTGCCTACG-1-0	0.206731945349556	umb_cord_blood	none	0
ATTCATCTCTCAGGCG-1-0	0.300730910309185	umb_cord_blood	none	0
ATTCATCTCTTTGCGC-1-0	0.0784724569981974	umb_cord_blood	none	0
ATTCCATGTGGAAGTC-1-0	0.196555928019524	umb_cord_blood	none	0
ATTCCCGAGTTAGTGA-1-0	0.208831596420176	umb_cord_blood	none	0
ATTCCCGCAAGACGAC-1-0	0.181658011278327	umb_cord_blood	none	0
ATTCCCGCAGAAGTGC-1-0	0.241460169250324	umb_cord_blood	none	0
ATTCCCGGTACAGTTC-1-0	0.162119221038352	umb_cord_blood	none	0
ATTCCCGGTGATAGAT-1-0	0.0527762135825617	umb_cord_blood	none	0
ATTCCCGTCCATCTGC-1-0	0.31123785346557	umb_cord_blood	none	0
ATTCCTAAGCTAAACA-1-0	0.199921502092919	umb_cord_blood	none	0
ATTCCTACACTCGATA-1-0	0.0134519227929967	umb_cord_blood	none	0
ATTCCTATCGGTCAGC-1-0	0.0507628508039464	umb_cord_blood	none	0
ATTCGTTAGCTACGTT-1-0	0.175560794615552	umb_cord_blood	none	0
ATTCGTTAGCTATCCA-1-0	0.201332473317553	umb_cord_blood	none	0
ATTCGTTCAGAACGCA-1-0	0.451323927582982	umb_cord_blood	none	0
ATTCGTTGTCATCCCT-1-0	0.164485837304104	umb_cord_blood	none	0
ATTCGTTTCCATTCGC-1-0	0.240842142667561	umb_cord_blood	none	0
ATTCTACCACACCGCA-1-0	0.262581651626904	umb_cord_blood	none	0
ATTCTACCACACGTGC-1-0	0.117557115562159	umb_cord_blood	none	0
ATTCTACCAGAACTAA-1-0	0.526423031339609	umb_cord_blood	none	0
ATTCTACCATATACCG-1-0	0.319925094793708	umb_cord_blood	none	0
ATTCTACGTATGAGGC-1-0	0.153985436165891	umb_cord_blood	none	0
ATTCTACGTCGGTGTC-1-0	0.097509360844545	umb_cord_blood	none	0
ATTCTACTCTTGCGCT-1-0	0.380548289880927	umb_cord_blood	none	0
ATTCTTGCAGGTTCCG-1-0	0.246071894613214	umb_cord_blood	none	0
ATTCTTGGTAACTTCG-1-0	0.109059278396378	umb_cord_blood	none	0
ATTCTTGTCATTGCTT-1-0	0.1571828787958	umb_cord_blood	none	0
ATTGGGTCACTTACAG-1-0	0.187855819141293	umb_cord_blood	none	0
ATTGGGTCATCGGAAG-1-0	0.289549681295713	umb_cord_blood	none	0
ATTGTTCGTAGCCAGA-1-0	0.194183567160918	umb_cord_blood	none	0
ATTGTTCTCATACAGC-1-0	0.0219802711205674	umb_cord_blood	none	0
ATTGTTCTCTAGACAC-1-0	0.156019041954349	umb_cord_blood	none	0
ATTTACCCAACTGGTT-1-0	0.286037683624403	umb_cord_blood	none	0
ATTTACCCAAGCAGGT-1-0	0.121913900238444	umb_cord_blood	none	0
ATTTACCCACGCCACA-1-0	0.242169383751842	umb_cord_blood	none	0
ATTTACCCACTAGGCC-1-0	0.160571160732259	umb_cord_blood	none	0
ATTTACCTCGAAGCCC-1-0	0.128854335670508	umb_cord_blood	none	0
ATTTCACGTGTCCGTG-1-0	0.0616954112775559	umb_cord_blood	none	0
ATTTCACGTTCTTGTT-1-0	0.351475811791357	umb_cord_blood	none	0
ATTTCTGGTATCAGGG-1-0	0.0966718378416443	umb_cord_blood	none	0
ATTTCTGTCATTGCCC-1-0	0.324907010726138	umb_cord_blood	none	0
ATTTCTGTCGCCGAAC-1-0	0.241313858276392	umb_cord_blood	none	0
CAAAGAAAGATACGAT-1-0	0.165184978193973	umb_cord_blood	none	0
CAAAGAAAGGACGCAT-1-0	0.0793415004498462	umb_cord_blood	none	0
CAAAGAACACACTGGC-1-0	0.123376687776237	umb_cord_blood	none	0
CAAAGAACACCAGCCA-1-0	0.107857830529746	umb_cord_blood	none	0
CAAAGAACATGTTCGA-1-0	0.218079608123878	umb_cord_blood	none	0
CAAAGAATCTATACTC-1-0	0.216782246499791	umb_cord_blood	none	0
CAACAACAGACGCCAA-1-0	0.320215891973007	umb_cord_blood	none	0
CAACAACAGTGCCCGT-1-0	0.329647041790724	umb_cord_blood	none	0
CAACAGTAGAGCGACT-1-0	0.0467086298409181	umb_cord_blood	none	0
CAACAGTAGGGTATAT-1-0	0.311976169025295	umb_cord_blood	none	0
CAACCAAAGGTACAAT-1-0	0.0904731506037065	umb_cord_blood	none	0
CAACCAAAGTAGCTCT-1-0	0.279428303246752	umb_cord_blood	none	0
CAACCAAGTCATGGCC-1-0	0.0888968711532873	umb_cord_blood	none	0
CAACCTCAGGGTGGGA-1-0	0.194744214367912	umb_cord_blood	none	0
CAACCTCCATAAGATG-1-0	0.0927734138191982	umb_cord_blood	none	0
CAACCTCGTTAGGGAC-1-0	0.307771429619014	umb_cord_blood	none	0
CAACCTCTCGTTCTCG-1-0	0.152345744532911	umb_cord_blood	none	0
CAACGATGTCAAATCC-1-0	0.436214486914993	umb_cord_blood	none	0
CAACGGCGTTAAACAG-1-0	0.238126154087597	umb_cord_blood	none	0
CAACGGCGTTAGCGGA-1-0	0.0964784954095154	umb_cord_blood	none	0
CAAGACTAGGGTGAAA-1-0	0.198567308103479	umb_cord_blood	none	0
CAAGACTCAACACAAA-1-0	0.31078449838256	umb_cord_blood	none	0
CAAGACTCAGCACACC-1-0	0.108919074850231	umb_cord_blood	none	0
CAAGACTCATGTCAGT-1-0	0.0595924134693015	umb_cord_blood	none	0
CAAGACTGTGATCATC-1-0	0.150411848898702	umb_cord_blood	none	0
CAAGAGGGTCCTGTCT-1-0	0.116324644124189	umb_cord_blood	none	0
CAAGAGGTCACCCATC-1-0	0.128460365434291	umb_cord_blood	none	0
CAAGCTACATCGATAC-1-0	0.196267527810553	umb_cord_blood	none	0
CAAGCTAGTGGCTACC-1-0	0.448008936460488	umb_cord_blood	none	0
CAAGCTAGTTATAGAG-1-0	0.458552913555452	umb_cord_blood	none	0
CAAGGGAAGCATCCCG-1-0	0.0539867230049955	umb_cord_blood	none	0
CAAGGGAAGTACCGGA-1-0	0.15128682010931	umb_cord_blood	none	0
CAAGGGACAAATGGAT-1-0	0.0207070340631008	umb_cord_blood	none	0
CAAGGGACAAGCGAAC-1-0	0.251306166967183	umb_cord_blood	none	0
CAAGGGAGTACGCTAT-1-0	0.0695801417281104	umb_cord_blood	none	0
CAAGGGAGTCCGCAGT-1-0	0.176935063703268	umb_cord_blood	none	0
CAAGGGATCCGATTAG-1-0	0.132769625560429	umb_cord_blood	none	0
CAATACGAGAAGCGGG-1-0	0.0221110255327808	umb_cord_blood	none	0
CAATACGGTTACCGTA-1-0	0.160451807850882	umb_cord_blood	none	0
CAATACGTCAGAGTTC-1-0	0.0338143736592437	umb_cord_blood	none	0
CAATCGAAGTTCCGTA-1-0	0.195592001911406	umb_cord_blood	none	0
CAATCGAAGTTGGCGA-1-0	0.281788132386991	umb_cord_blood	none	0
CAATCGACAACCGCTG-1-0	0.107555214605675	umb_cord_blood	none	0
CAATCGACATCCGGCA-1-0	0.105553179895416	umb_cord_blood	none	0
CAATCGAGTCGTCGGT-1-0	0.293934523879476	umb_cord_blood	none	0
CAATGACAGGCTTCCG-1-0	0.257178494275391	umb_cord_blood	none	0
CAATGACCAAAGGCAC-1-0	0.187047982697328	umb_cord_blood	none	0
CAATGACGTGTGTACT-1-0	0.288846815055171	umb_cord_blood	none	0
CAATGACGTTCGTGCG-1-0	0.18278717713474	umb_cord_blood	none	0
CAATGACGTTTACGAC-1-0	0.180809806174075	umb_cord_blood	none	0
CAATTTCAGAAGCGCT-1-0	0.0763507076454592	umb_cord_blood	none	0
CAATTTCCAGCGCGTT-1-0	0.17376970081647	umb_cord_blood	none	0
CAATTTCTCGTTCTCG-1-0	0.0536878700511009	umb_cord_blood	none	0
CACAACAAGAGTCTGG-1-0	0.423217949019351	umb_cord_blood	none	0
CACAACAAGCGTTACT-1-0	0.225269584793573	umb_cord_blood	none	0
CACAACAAGCTGAGCA-1-0	0.215340065579588	umb_cord_blood	none	0
CACAACAAGTCAGCCC-1-0	0.166068986748864	umb_cord_blood	none	0
CACAACAGTAGGTGCA-1-0	0.182089850882342	umb_cord_blood	none	0
CACAACATCAGTGCGC-1-0	0.137656395734838	umb_cord_blood	none	0
CACACAAAGAGCCATG-1-0	0.435460960678817	umb_cord_blood	none	0
CACACAACAATACCTG-1-0	0.242105943154399	umb_cord_blood	none	0
CACACAACACGCTGCA-1-0	0.0613126372711114	umb_cord_blood	none	0
CACACAACACGTAGAG-1-0	0.0531111865695525	umb_cord_blood	none	0
CACACAAGTTCTTGTT-1-0	0.0264973841878521	umb_cord_blood	none	0
CACACAATCCTATTGT-1-0	0.067963748530113	umb_cord_blood	none	0
CACACAATCGATACTG-1-0	0.095934820655378	umb_cord_blood	none	0
CACAGATAGCACCTGC-1-0	0.0884259440689045	umb_cord_blood	none	0
CACAGATCACAAAGCG-1-0	0.18820833100413	umb_cord_blood	none	0
CACAGATCAGCTGTAT-1-0	0.168748598633108	umb_cord_blood	none	0
CACAGATCAGGCACTC-1-0	0.1405519667044	umb_cord_blood	none	0
CACAGATCATCTAACG-1-0	0.31860534855225	umb_cord_blood	none	0
CACAGATGTGTCGCTG-1-0	0.300635717682013	umb_cord_blood	none	0
CACAGATGTTGCATTG-1-0	0.234196862336163	umb_cord_blood	none	0
CACAGATTCCGCTGTT-1-0	0.434881835470705	umb_cord_blood	none	0
CACAGATTCGTTCTGC-1-0	0.286570242558913	umb_cord_blood	none	0
CACAGGCAGACCAACG-1-0	0.214370406680916	umb_cord_blood	none	0
CACAGGCAGCCTCGTG-1-0	0.0837506377170922	umb_cord_blood	none	0
CACAGGCCAAAGCTAA-1-0	0.0414736214008504	umb_cord_blood	none	0
CACATGAAGTGGAAGA-1-0	0.270776972734143	umb_cord_blood	none	0
CACATGACACGATTCA-1-0	0.15681610472307	umb_cord_blood	none	0
CACATGACAGCGACCT-1-0	0.139871873196547	umb_cord_blood	none	0
CACATGACATAGGTTC-1-0	0.15193270308234	umb_cord_blood	none	0
CACATGAGTCATCACA-1-0	0.264516799868182	umb_cord_blood	none	0
CACATGAGTGTTTCTT-1-0	0.060710620032316	umb_cord_blood	none	0
CACATGATCAGCGCAC-1-0	0.175855205809306	umb_cord_blood	none	0
CACATGATCCACGGGT-1-0	0.266198488087734	umb_cord_blood	none	0
CACATGATCCTGCCAT-1-0	0.0729915241234794	umb_cord_blood	none	0
CACCAAAAGCGCACAA-1-0	0.154849889610944	umb_cord_blood	none	0
CACCAAATCTCAGTCC-1-0	0.225856887431427	umb_cord_blood	none	0
CACCAAATCTGACGCG-1-0	0.29529517949146	umb_cord_blood	none	0
CACCAAATCTGGCTGG-1-0	0.0230336624024821	umb_cord_blood	none	0
CACCGTTAGATTCGAA-1-0	0.185625797262548	umb_cord_blood	none	0
CACCGTTAGCAAGCCA-1-0	0.248081940272154	umb_cord_blood	none	0
CACCGTTCACAATTCG-1-0	0.114656106279719	umb_cord_blood	none	0
CACCGTTCACACGGTC-1-0	0.27087172187855	umb_cord_blood	none	0
CACCGTTCATGAATAG-1-0	0.240113878713383	umb_cord_blood	none	0
CACCGTTGTCTTTCTA-1-0	0.174566155955108	umb_cord_blood	none	0
CACCGTTTCGGCTGGT-1-0	0.0953439023058222	umb_cord_blood	none	0
CACGAATAGCAATAGT-1-0	0.310673036020452	umb_cord_blood	none	0
CACGAATAGGAGTATT-1-0	0.14498427486676	umb_cord_blood	none	0
CACGGGTAGAAACCAT-1-0	0.0289928239595927	umb_cord_blood	none	0
CACGGGTCATAGCACT-1-0	0.0893706552620834	umb_cord_blood	none	0
CACGGGTGTGTCCATA-1-0	0.273173116490583	umb_cord_blood	none	0
CACGGGTTCAGAGTTC-1-0	0.164827084276375	umb_cord_blood	none	0
CACGGGTTCCTACGGG-1-0	0.130746721047685	umb_cord_blood	none	0
CACGGGTTCGAGATAA-1-0	0.142788148077076	umb_cord_blood	none	0
CACGGGTTCTATTGTC-1-0	0.0560448120676418	umb_cord_blood	none	0
CACGTGGAGGTTGAGC-1-0	0.200810719503795	umb_cord_blood	none	0
CACGTGGGTCGTGTTA-1-0	0.208637737786468	umb_cord_blood	none	0
CACGTGGTCACACCGG-1-0	0.128785756836359	umb_cord_blood	none	0
CACGTTCAGCGCCTAC-1-0	0.196363212203103	umb_cord_blood	none	0
CACGTTCAGTAGGAAG-1-0	0.215852518479275	umb_cord_blood	none	0
CACGTTCCACAGACGA-1-0	0.372653021175349	umb_cord_blood	none	0
CACGTTCGTAACCCTA-1-0	0.14575902022822	umb_cord_blood	none	0
CACGTTCTCACATCAG-1-0	0.0573090368831706	umb_cord_blood	none	0
CACGTTCTCACTGAAC-1-0	0.181172729999262	umb_cord_blood	none	0
CACGTTCTCCTCAGAA-1-0	0.22635030114597	umb_cord_blood	none	0
CACGTTCTCTGGGATT-1-0	0.305454792659435	umb_cord_blood	none	0
CACTAAGTCAATCGGT-1-0	0.0956581193768567	umb_cord_blood	none	0
CACTAAGTCATTTGTC-1-0	0.0465086713755846	umb_cord_blood	none	0
CACTAAGTCTAGTGAC-1-0	0.109972157464618	umb_cord_blood	none	0
CACTGAAAGATAGTCA-1-0	0.0803783979686928	umb_cord_blood	none	0
CACTGAAAGGAAAGAC-1-0	0.0168499916587774	umb_cord_blood	none	0
CACTGAAAGTTTAGGA-1-0	0.270108975301071	umb_cord_blood	none	0
CACTGAACACGAGGAT-1-0	0.0456801536840356	umb_cord_blood	none	0
CACTGAACAGAAGCGT-1-0	0.192572724581409	umb_cord_blood	none	0
CACTGAACAGCATCTA-1-0	0.299608906237121	umb_cord_blood	none	0
CACTGAAGTAGTCTTG-1-0	0.24413678902747	umb_cord_blood	none	0
CACTGGGAGAGCCTGA-1-0	0.146714258783579	umb_cord_blood	none	0
CACTGGGAGATAGCAT-1-0	0.142720382983178	umb_cord_blood	none	0
CACTGGGAGGAAGAAC-1-0	0.17801246284931	umb_cord_blood	none	0
CACTGGGAGGGCTAAC-1-0	0.186990840742507	umb_cord_blood	none	0
CACTGGGGTAGGTGCA-1-0	0.233429650470825	umb_cord_blood	none	0
CACTGGGGTCCTTGTC-1-0	0.208255512273677	umb_cord_blood	none	0
CACTGGGTCACCCATC-1-0	0.246023262527389	umb_cord_blood	none	0
CACTGTCCAAGTAGTA-1-0	0.361171790379361	umb_cord_blood	none	0
CACTGTCCACAATGCT-1-0	0.189236390649786	umb_cord_blood	none	0
CACTGTCCATGCAGCC-1-0	0.238563327919341	umb_cord_blood	none	0
CACTTCGAGGAACATT-1-0	0.243651830313772	umb_cord_blood	none	0
CACTTCGCATGACGGA-1-0	0.190224803051909	umb_cord_blood	none	0
CACTTCGGTAATTAGG-1-0	0.255281571640738	umb_cord_blood	none	0
CACTTCGGTATCGTGT-1-0	0.0870403330355391	umb_cord_blood	none	0
CACTTCGGTCTCACGG-1-0	0.226457289494675	umb_cord_blood	none	0
CACTTCGTCGACACCG-1-0	0.254215886108193	umb_cord_blood	none	0
CAGAGCCAGGAATTAC-1-0	0.346892479434032	umb_cord_blood	none	0
CAGAGCCCAATTGTGC-1-0	0.0812152576216181	umb_cord_blood	none	0
CAGAGCCGTAGTCCTA-1-0	0.3108861732959	umb_cord_blood	none	0
CAGAGCCGTCAACCTA-1-0	0.0194882347605701	umb_cord_blood	none	0
CAGATACAGGATACAT-1-0	0.160160855166371	umb_cord_blood	none	0
CAGATACAGTCATACC-1-0	0.0874544382107295	umb_cord_blood	none	0
CAGATACCATACGCAT-1-0	0.152903561312192	umb_cord_blood	none	0
CAGATACTCTTAGGAC-1-0	0.0681420707247928	umb_cord_blood	none	0
CAGATCAAGCTGTACT-1-0	0.143942094649406	umb_cord_blood	none	0
CAGATCAGTGGCACTC-1-0	0.336636110634961	umb_cord_blood	none	0
CAGATCAGTTCCCAAA-1-0	0.393546092185739	umb_cord_blood	none	0
CAGATCATCGCACGAC-1-0	0.0784912553541498	umb_cord_blood	none	0
CAGATTGAGCTCAGAG-1-0	0.100709333539708	umb_cord_blood	none	0
CAGATTGAGGTTAGTA-1-0	0.165551764125841	umb_cord_blood	none	0
CAGATTGCAAATTGGA-1-0	0.180373709583389	umb_cord_blood	none	0
CAGATTGCAGGTACGA-1-0	0.140462505088886	umb_cord_blood	none	0
CAGATTGGTATCGAAA-1-0	0.0922900431575527	umb_cord_blood	none	0
CAGATTGGTCATCGCG-1-0	0.137746297076337	umb_cord_blood	none	0
CAGATTGGTGTCCCTT-1-0	0.322741357629335	umb_cord_blood	none	0
CAGATTGTCAATCCGA-1-0	0.144695066710394	umb_cord_blood	none	0
CAGATTGTCCTTACCG-1-0	0.507617036053893	umb_cord_blood	none	0
CAGCAATAGCGTGAAC-1-0	0.38726128464766	umb_cord_blood	none	0
CAGCAATCACGCACCA-1-0	0.275351205084972	umb_cord_blood	none	0
CAGCAATGTACACGCC-1-0	0.0435434669694385	umb_cord_blood	none	0
CAGCAATGTTGCGAAG-1-0	0.26494752526019	umb_cord_blood	none	0
CAGCACGCACGGGCTT-1-0	0.0840650016147091	umb_cord_blood	none	0
CAGCACGTCAGGAAAT-1-0	0.197047686316261	umb_cord_blood	none	0
CAGCAGCAGCCGGAAT-1-0	0.077567855355019	umb_cord_blood	none	0
CAGCAGCCAACTCGAT-1-0	0.388343297021188	umb_cord_blood	none	0
CAGCAGCCATTATGCG-1-0	0.0653958224400207	umb_cord_blood	none	0
CAGCAGCGTGAGGAAA-1-0	0.191387466673266	umb_cord_blood	none	0
CAGCAGCGTGGCCTCA-1-0	0.227765043246729	umb_cord_blood	none	0
CAGCAGCTCAACCGAT-1-0	0.273412983833441	umb_cord_blood	none	0
CAGCAGCTCAGTCATG-1-0	0.265862850418969	umb_cord_blood	none	0
CAGCCAGCACGTCATA-1-0	0.395669523213545	umb_cord_blood	none	0
CAGCCAGGTCCTCCAT-1-0	0.131679665084163	umb_cord_blood	none	0
CAGCGTGAGAACTGAT-1-0	0.289116624822148	umb_cord_blood	none	0
CAGCGTGAGGAATTAC-1-0	0.0203855606876702	umb_cord_blood	none	0
CAGCGTGCAGATGCGA-1-0	0.200216266692171	umb_cord_blood	none	0
CAGCGTGCAGTGAGCA-1-0	0.180664649105157	umb_cord_blood	none	0
CAGCGTGGTCCACACG-1-0	0.224379792899308	umb_cord_blood	none	0
CAGCGTGGTCGTTCAA-1-0	0.352724790822925	umb_cord_blood	none	0
CAGCGTGTCCGTACGG-1-0	0.306455551040346	umb_cord_blood	none	0
CAGCGTGTCGGACAAG-1-0	0.229200893985502	umb_cord_blood	none	0
CAGCGTGTCTGGGTCG-1-0	0.103981499540225	umb_cord_blood	none	0
CAGGCCAAGAGCGACT-1-0	0.269228374596051	umb_cord_blood	none	0
CAGGCCAGTGATAGTA-1-0	0.193322657064755	umb_cord_blood	none	0
CAGGCCAGTGCCAAGA-1-0	0.165607282669631	umb_cord_blood	none	0
CAGGCCAGTTTACGAC-1-0	0.310338717369785	umb_cord_blood	none	0
CAGGCCATCAACGTGT-1-0	0.199450309258033	umb_cord_blood	none	0
CAGGCCATCAGAGCGA-1-0	0.1344247771723	umb_cord_blood	none	0
CAGGCCATCCGTGTAA-1-0	0.221925973437856	umb_cord_blood	none	0
CAGGGCTAGGCACGAT-1-0	0.0659309244648413	umb_cord_blood	none	0
CAGGGCTCACGCGGTT-1-0	0.134419154220673	umb_cord_blood	none	0
CAGGGCTCATGATAGA-1-0	0.141603638188206	umb_cord_blood	none	0
CAGGGCTGTATGACAA-1-0	0.13703844412122	umb_cord_blood	none	0
CAGGGCTGTTGCCTAA-1-0	0.0767501565486579	umb_cord_blood	none	0
CAGGGCTTCGTAGCCG-1-0	0.171573763611326	umb_cord_blood	none	0
CAGGTATAGTTACGAA-1-0	0.0389450042963019	umb_cord_blood	none	0
CAGGTATCAAGTATCC-1-0	0.260938164988162	umb_cord_blood	none	0
CAGGTATCACAAGCCC-1-0	0.0974615932142761	umb_cord_blood	none	0
CAGTGCGCAGAGGTTG-1-0	0.160869502442086	umb_cord_blood	none	0
CAGTGCGGTTCGAAGG-1-0	0.106755529619242	umb_cord_blood	none	0
CAGTGCGTCTTCACAT-1-0	0.0851098064276589	umb_cord_blood	none	0
CAGTTAGCATCGATGT-1-0	0.239043634866805	umb_cord_blood	none	0
CAGTTAGGTAGATTAG-1-0	0.202265510891846	umb_cord_blood	none	0
CAGTTAGGTCCCTGTT-1-0	0.296146246539795	umb_cord_blood	none	0
CAGTTAGGTGAGATCG-1-0	0.133628906806673	umb_cord_blood	none	0
CAGTTAGTCACCGGTG-1-0	0.212360350097616	umb_cord_blood	none	0
CAGTTAGTCCAAGAGG-1-0	0.296640264489182	umb_cord_blood	none	0
CAGTTCCAGAAACTAC-1-0	0.543069775159912	umb_cord_blood	none	0
CAGTTCCAGGTGAGCT-1-0	0.342737720977727	umb_cord_blood	none	0
CAGTTCCCATGTGCCG-1-0	0.221832023642821	umb_cord_blood	none	0
CAGTTCCTCACCCTCA-1-0	0.166490500043839	umb_cord_blood	none	0
CAGTTCCTCCTAAACG-1-0	0.152648916797027	umb_cord_blood	none	0
CAGTTCCTCTCGAGTA-1-0	0.0579875969062414	umb_cord_blood	none	0
CATAAGCCACGAGAAC-1-0	0.122962698719758	umb_cord_blood	none	0
CATAAGCGTCAACCTA-1-0	0.188047421060848	umb_cord_blood	none	0
CATAAGCGTTACAGCT-1-0	0.149707709563952	umb_cord_blood	none	0
CATAAGCTCGAAACAA-1-0	0.288128467021628	umb_cord_blood	none	0
CATACAGAGATCCGAG-1-0	0.124902087647586	umb_cord_blood	none	0
CATACAGAGATGAATC-1-0	0.382771604469295	umb_cord_blood	none	0
CATACAGTCAACCCGG-1-0	0.134721477210003	umb_cord_blood	none	0
CATACAGTCCGACATA-1-0	0.28552320792274	umb_cord_blood	none	0
CATACCCAGGGAGTGG-1-0	0.329575321271182	umb_cord_blood	none	0
CATACCCAGGTCTACT-1-0	0.489459702413438	umb_cord_blood	none	0
CATACCCAGTCTTGGT-1-0	0.0478581802406973	umb_cord_blood	none	0
CATACCCCAACCGATT-1-0	0.283258446922671	umb_cord_blood	none	0
CATACCCTCGAGTGGA-1-0	0.217050161028583	umb_cord_blood	none	0
CATACCCTCTACGGGC-1-0	0.387260041061792	umb_cord_blood	none	0
CATACTTAGCGATGCA-1-0	0.295251068555481	umb_cord_blood	none	0
CATACTTAGCTGAAGC-1-0	0.329584994348569	umb_cord_blood	none	0
CATACTTAGTGCAAAT-1-0	0.285946283570319	umb_cord_blood	none	0
CATACTTCAAGCGGAT-1-0	0.231306329549519	umb_cord_blood	none	0
CATACTTTCGCAGTCG-1-0	0.46434261478168	umb_cord_blood	none	0
CATAGACAGATTAGTG-1-0	0.117044009454094	umb_cord_blood	none	0
CATAGACCATATCGGT-1-0	0.229627859937598	umb_cord_blood	none	0
CATAGACGTTATGTGC-1-0	0.196381859744424	umb_cord_blood	none	0
CATAGACTCCTAGCCT-1-0	0.126310165035829	umb_cord_blood	none	0
CATAGACTCCTGATAG-1-0	0.17226725413818	umb_cord_blood	none	0
CATCAAGCAACTGAAA-1-0	0.298515661014162	umb_cord_blood	none	0
CATCAAGGTACTAACC-1-0	0.365021717235534	umb_cord_blood	none	0
CATCAAGGTCCTCATC-1-0	0.350289003137215	umb_cord_blood	none	0
CATCAAGTCTCGTTTA-1-0	0.166431812237486	umb_cord_blood	none	0
CATCCACAGCCTTGAT-1-0	0.456635520975653	umb_cord_blood	none	0
CATCCACAGCCTTTGA-1-0	0.0333499567021889	umb_cord_blood	none	0
CATCCACAGGGATCAC-1-0	0.114645568111314	umb_cord_blood	none	0
CATCCACCAGAGGACT-1-0	0.2483022605717	umb_cord_blood	none	0
CATCCCAAGATTCGAA-1-0	0.337209551601574	umb_cord_blood	none	0
CATCCCAAGGCCCGTT-1-0	0.0034451912054581	umb_cord_blood	none	0
CATCCCACATCCGTGG-1-0	0.247640259556353	umb_cord_blood	none	0
CATCCGTAGCATTGTC-1-0	0.205637998296784	umb_cord_blood	none	0
CATCCGTAGGGTGGGA-1-0	0.114643781302868	umb_cord_blood	none	0
CATCCGTAGTGCTAGG-1-0	0.0509005323133201	umb_cord_blood	none	0
CATCCGTTCTGTCTCG-1-0	0.285859594904403	umb_cord_blood	none	0
CATCGCTAGAAGCCTG-1-0	0.171032958967686	umb_cord_blood	none	0
CATCGCTAGTGAGCCA-1-0	0.1123644288616	umb_cord_blood	none	0
CATCGCTCACAAGCCC-1-0	0.058073797621116	umb_cord_blood	none	0
CATCGCTTCATCTCTA-1-0	0.0310361899648133	umb_cord_blood	none	0
CATCGCTTCCGGTAAT-1-0	0.182685030800697	umb_cord_blood	none	0
CATCGCTTCTCCGTGT-1-0	0.136981629666099	umb_cord_blood	none	0
CATCGGGAGCGTATGG-1-0	0.263496993335328	umb_cord_blood	none	0
CATCGGGCACGCGCTA-1-0	0.106670358890766	umb_cord_blood	none	0
CATCGGGCACGTAGTT-1-0	0.0829506375897392	umb_cord_blood	none	0
CATCGGGCACTGGATT-1-0	0.187591648546934	umb_cord_blood	none	0
CATCGGGTCAAGTGTC-1-0	0.0482081034972346	umb_cord_blood	none	0
CATCGGGTCGTTAGAC-1-0	0.0757337997345429	umb_cord_blood	none	0
CATCGTCGTTCGGTTA-1-0	0.189892435719146	umb_cord_blood	none	0
CATCGTCTCGAGAAGC-1-0	0.16463547841808	umb_cord_blood	none	0
CATGAGTAGGATCATA-1-0	0.254740805809477	umb_cord_blood	none	0
CATGAGTCAGGTTTAC-1-0	0.1718121952695	umb_cord_blood	none	0
CATGAGTGTGGAATGC-1-0	0.123763596420588	umb_cord_blood	none	0
CATGAGTTCGGTCGAC-1-0	0.116609644325803	umb_cord_blood	none	0
CATGAGTTCTTCCCGA-1-0	0.183627479615205	umb_cord_blood	none	0
CATGCAACAGCTGCCA-1-0	0.335726221666701	umb_cord_blood	none	0
CATGCAACAGTGTACT-1-0	0.159772329651752	umb_cord_blood	none	0
CATGCAAGTAGACAAT-1-0	0.209491610021561	umb_cord_blood	none	0
CATGCAAGTTCATCGA-1-0	0.251426176526162	umb_cord_blood	none	0
CATGCAATCCAAGAGG-1-0	0.44217011090032	umb_cord_blood	none	0
CATGCAATCTACACAG-1-0	0.198228662831661	umb_cord_blood	none	0
CATGCCTCACCGAATT-1-0	-0.022469131492553	umb_cord_blood	none	0
CATGCCTTCGGCCAAC-1-0	0.341208964082226	umb_cord_blood	none	0
CATGCGGAGTCAGCCC-1-0	0.0995612500870236	umb_cord_blood	none	0
CATGCGGCACAAGTGG-1-0	0.130465979003348	umb_cord_blood	none	0
CATGCGGCACCATAAC-1-0	0.201161731146582	umb_cord_blood	none	0
CATGCGGTCCAACACA-1-0	0.0829632585116111	umb_cord_blood	none	0
CATGCGGTCCATAAGC-1-0	0.126252498096307	umb_cord_blood	none	0
CATGCTCGTCTATGAC-1-0	0.109117116951317	umb_cord_blood	none	0
CATGCTCTCAGCACCG-1-0	0.443333614803936	umb_cord_blood	none	0
CATGGATAGAGAGAAC-1-0	0.443510047749262	umb_cord_blood	none	0
CATGGATCAGGTCCGT-1-0	0.192301854973433	umb_cord_blood	none	0
CATGGATGTAGGACCA-1-0	0.36138809505087	umb_cord_blood	none	0
CATGGATGTCTCAGAT-1-0	0.209844677112891	umb_cord_blood	none	0
CATGGATTCCTAGAGT-1-0	0.354088837172028	umb_cord_blood	none	0
CATGGTACACCCTTAC-1-0	0.131066448641814	umb_cord_blood	none	0
CATGGTACATGTTCAG-1-0	0.0318468505857993	umb_cord_blood	none	0
CATGGTATCATTATCC-1-0	0.232890759920789	umb_cord_blood	none	0
CATTCATAGTCTGTAC-1-0	0.352131595414641	umb_cord_blood	none	0
CATTCATCACTAGTAC-1-0	0.185243568764768	umb_cord_blood	none	0
CATTCATCAGTCACGC-1-0	0.183447221762257	umb_cord_blood	none	0
CATTCATGTTACCCTC-1-0	0.106361026755633	umb_cord_blood	none	0
CATTCATTCGGTAGAG-1-0	0.125382544644532	umb_cord_blood	none	0
CATTCCGAGGAACGAA-1-0	0.131655334063551	umb_cord_blood	none	0
CATTCCGAGTTTGTCG-1-0	0.0211337594192585	umb_cord_blood	none	0
CATTCCGCAGCTATTG-1-0	0.179743468407275	umb_cord_blood	none	0
CATTCCGGTTATCTTC-1-0	0.101890985999967	umb_cord_blood	none	0
CATTCTAAGTGAATAC-1-0	0.183413752119399	umb_cord_blood	none	0
CATTCTACAAAGAGTT-1-0	0.112684874797572	umb_cord_blood	none	0
CATTCTAGTACTAAGA-1-0	0.253379649998207	umb_cord_blood	none	0
CATTCTATCCATACAG-1-0	0.364821534521059	umb_cord_blood	none	0
CATTCTATCCTTACCG-1-0	0.437268687867145	umb_cord_blood	none	0
CATTCTATCGGCTGAC-1-0	0.113185077998383	umb_cord_blood	none	0
CATTCTATCTTACCAT-1-0	0.280173457819768	umb_cord_blood	none	0
CATTGAGAGCTCATAC-1-0	0.18317528040481	umb_cord_blood	none	0
CATTGAGCAGAGGAAA-1-0	0.169445433213	umb_cord_blood	none	0
CATTGAGCATTGCCTC-1-0	0.166063402373259	umb_cord_blood	none	0
CATTGAGTCATCTACT-1-0	0.128872348259253	umb_cord_blood	none	0
CATTGAGTCATGACAC-1-0	0.232927432822468	umb_cord_blood	none	0
CATTGCCAGCTACGTT-1-0	0.021014917982849	umb_cord_blood	none	0
CATTGCCAGCTTCATG-1-0	0.136700534021308	umb_cord_blood	none	0
CATTGCCAGTTCTCTT-1-0	0.0919480489542502	umb_cord_blood	none	0
CATTGCCGTCGTACTA-1-0	0.170899464069288	umb_cord_blood	none	0
CATTGCCGTGAGTCAG-1-0	0.626865992114027	umb_cord_blood	none	0
CATTGCCTCATGTCTT-1-0	0.0489259893245099	umb_cord_blood	none	0
CATTGTTAGATACAGT-1-0	0.102875901764224	umb_cord_blood	none	0
CATTGTTCAACGGCTC-1-0	0.224875824947907	umb_cord_blood	none	0
CATTGTTCAATAACCC-1-0	0.302945506027918	umb_cord_blood	none	0
CATTTCAAGCATTGAA-1-0	0.156217399597028	umb_cord_blood	none	0
CATTTCAAGTGAGGCT-1-0	0.126966495171492	umb_cord_blood	none	0
CATTTCACATATGCGT-1-0	0.0652617036046157	umb_cord_blood	none	0
CATTTCATCCTCTTTC-1-0	0.479610435065472	umb_cord_blood	none	0
CATTTCATCGTTAGAC-1-0	0.224867052676427	umb_cord_blood	none	0
CATTTCATCTTCCCAG-1-0	0.0655940044545516	umb_cord_blood	none	0
CCAAGCGAGTCGAAAT-1-0	0.0585413804579263	umb_cord_blood	none	0
CCAAGCGCAGAGAAAG-1-0	0.18505035166341	umb_cord_blood	none	0
CCAAGCGCAGTCAGCC-1-0	0.207856106317764	umb_cord_blood	none	0
CCAAGCGGTCGATTAC-1-0	0.371896154376014	umb_cord_blood	none	0
CCAAGCGGTCTGTGTA-1-0	0.194741747694122	umb_cord_blood	none	0
CCAAGCGTCGGCATAT-1-0	0.37832334885318	umb_cord_blood	none	0
CCAAGCGTCTGAGAGG-1-0	0.185846186577419	umb_cord_blood	none	0
CCAATGAAGTCACACT-1-0	0.0284227889103302	umb_cord_blood	none	0
CCAATGACAAGCGAGT-1-0	0.383530727884377	umb_cord_blood	none	0
CCAATGACACGGTAGA-1-0	0.277684439145378	umb_cord_blood	none	0
CCAATGAGTGCCGAAA-1-0	0.100544855861084	umb_cord_blood	none	0
CCAATGAGTTGGATCT-1-0	0.324826538915027	umb_cord_blood	none	0
CCAATGATCGTAGGAG-1-0	0.0860008588261371	umb_cord_blood	none	0
CCAATTTAGAGGCGGA-1-0	0.325883962152638	umb_cord_blood	none	0
CCAATTTAGGCCCAAA-1-0	0.273540520568707	umb_cord_blood	none	0
CCAATTTAGTCTGCGC-1-0	0.330308794072	umb_cord_blood	none	0
CCAATTTAGTGTTGTC-1-0	0.179288689859134	umb_cord_blood	none	0
CCAATTTCATTGGCAT-1-0	0.0868062070539947	umb_cord_blood	none	0
CCAATTTGTAACATAG-1-0	0.25772178245651	umb_cord_blood	none	0
CCAATTTGTACGTGTT-1-0	0.511950118883151	umb_cord_blood	none	0
CCAATTTGTTCACCGG-1-0	0.386472566619133	umb_cord_blood	none	0
CCAATTTTCCTGGGTG-1-0	0.162184798099294	umb_cord_blood	none	0
CCAATTTTCGCCTAGG-1-0	0.0794856777986443	umb_cord_blood	none	0
CCACAAACACCCTGTT-1-0	0.191133267289219	umb_cord_blood	none	0
CCACAAACAGGAATCG-1-0	0.366518248500009	umb_cord_blood	none	0
CCACAAAGTTCCTAAG-1-0	0.385733830222822	umb_cord_blood	none	0
CCACAAATCTTCTGTA-1-0	0.0482383041870694	umb_cord_blood	none	0
CCACACTGTGGCTACC-1-0	0.167486404467245	umb_cord_blood	none	0
CCACACTTCACTTATC-1-0	0.400884258000688	umb_cord_blood	none	0
CCACACTTCGACGCGT-1-0	0.180025985610455	umb_cord_blood	none	0
CCACGAGAGCAGCACA-1-0	0.190439757781401	umb_cord_blood	none	0
CCACGAGAGCGAGTCA-1-0	0.127430221635502	umb_cord_blood	none	0
CCACGAGCATGACGTT-1-0	0.311793311557034	umb_cord_blood	none	0
CCACGAGGTATCAGGG-1-0	0.437609527319809	umb_cord_blood	none	0
CCACGAGGTTAGAGTA-1-0	0.250068456518482	umb_cord_blood	none	0
CCACGTTAGAATGTTG-1-0	0.202355514059306	umb_cord_blood	none	0
CCACGTTAGCCTATTG-1-0	0.205580575418174	umb_cord_blood	none	0
CCACGTTGTGATACAA-1-0	-0.0259395342249977	umb_cord_blood	none	0
CCACTTGAGCGCTGCT-1-0	0.208814961720519	umb_cord_blood	none	0
CCACTTGAGCTCGACC-1-0	0.0504505091982618	umb_cord_blood	none	0
CCACTTGCACAGCGCT-1-0	0.21995678315168	umb_cord_blood	none	0
CCACTTGCAGCAGATG-1-0	0.106053037884198	umb_cord_blood	none	0
CCACTTGCAGCCATTA-1-0	0.103846355467669	umb_cord_blood	none	0
CCACTTGGTAACACCT-1-0	0.350318035241635	umb_cord_blood	none	0
CCACTTGTCTCTCTAA-1-0	0.338350435785762	umb_cord_blood	none	0
CCATAAGAGCATTGTC-1-0	0.164044964374205	umb_cord_blood	none	0
CCATAAGAGTATCTGC-1-0	0.169908552745606	umb_cord_blood	none	0
CCATAAGTCATTACGG-1-0	0.486069434438248	umb_cord_blood	none	0
CCATCACAGAGTGTTA-1-0	0.0141243981658678	umb_cord_blood	none	0
CCATCACAGCCGAATG-1-0	0.20369155344091	umb_cord_blood	none	0
CCATCACAGGATAATC-1-0	0.200268365693588	umb_cord_blood	none	0
CCATCACAGGCACTAG-1-0	0.236416289574774	umb_cord_blood	none	0
CCATCACCAAGGTCGA-1-0	0.199472060682709	umb_cord_blood	none	0
CCATCACGTAGTCACT-1-0	0.067168197437761	umb_cord_blood	none	0
CCATCACGTCGATGCC-1-0	0.250407386421353	umb_cord_blood	none	0
CCATCACTCAAGAAAC-1-0	0.235356120203496	umb_cord_blood	none	0
CCATCACTCGACGCTG-1-0	0.056357602689045	umb_cord_blood	none	0
CCATCACTCGCCTCTA-1-0	0.238423294352155	umb_cord_blood	none	0
CCCAACTCAAATTGCC-1-0	0.129833026232355	umb_cord_blood	none	0
CCCAACTCAAGTTTGC-1-0	0.113414698544523	umb_cord_blood	none	0
CCCAACTCACTGTGTA-1-0	0.138006789853846	umb_cord_blood	none	0
CCCAACTCATCAGTCA-1-0	0.0451570069692581	umb_cord_blood	none	0
CCCAACTGTACCTAGT-1-0	0.144897577228985	umb_cord_blood	none	0
CCCAACTGTGTATTGC-1-0	0.102576287203222	umb_cord_blood	none	0
CCCAACTTCCTACCAC-1-0	0.216316829302541	umb_cord_blood	none	0
CCCAACTTCTTTCCAA-1-0	0.447761143370072	umb_cord_blood	none	0
CCCATTGCAACTGCTA-1-0	0.292055988578114	umb_cord_blood	none	0
CCCATTGCAGACAAAT-1-0	0.133526402269686	umb_cord_blood	none	0
CCCATTGGTCGTCGGT-1-0	0.217285317576457	umb_cord_blood	none	0
CCCATTGGTGCAGGAT-1-0	0.251139510546646	umb_cord_blood	none	0
CCCGAAGGTCACGCTG-1-0	0.162835670657381	umb_cord_blood	none	0
CCCGAAGGTCGCGTTG-1-0	0.0698384915970435	umb_cord_blood	none	0
CCCGAAGGTTGGGACA-1-0	0.206942268215073	umb_cord_blood	none	0
CCCGGAAAGAGCCCAA-1-0	0.144537963777667	umb_cord_blood	none	0
CCCGGAACAAAGGAGA-1-0	-0.0359617355841712	umb_cord_blood	none	0
CCCGGAACAGGCACTC-1-0	0.0765438200681456	umb_cord_blood	none	0
CCCTAACAGAGTTGCG-1-0	0.132897286300275	umb_cord_blood	none	0
CCCTAACAGGAACGTC-1-0	0.34413732432442	umb_cord_blood	none	0
CCCTAACAGGACCCAA-1-0	0.271985376680253	umb_cord_blood	none	0
CCCTAACCAACTGATC-1-0	0.431452659874904	umb_cord_blood	none	0
CCCTAACCACCAATTG-1-0	0.253646271351902	umb_cord_blood	none	0
CCCTAACGTGATGGCA-1-0	-0.0235359629650308	umb_cord_blood	none	0
CCCTAACTCTTACACT-1-0	0.0898429023517467	umb_cord_blood	none	0
CCCTAACTCTTTCCAA-1-0	0.327523423377166	umb_cord_blood	none	0
CCCTCAACACGTAGTT-1-0	0.0654132835452923	umb_cord_blood	none	0
CCCTCAACACTCCTGT-1-0	0.0461516680583004	umb_cord_blood	none	0
CCCTCAACAGGCGAAT-1-0	0.0820342799272689	umb_cord_blood	none	0
CCCTCAAGTCATCCGG-1-0	0.0962500056010242	umb_cord_blood	none	0
CCCTCAATCGCCGATG-1-0	0.267850218781356	umb_cord_blood	none	0
CCCTCTCAGACGCAGT-1-0	0.313966464216957	umb_cord_blood	none	0
CCCTCTCAGGTCGTCC-1-0	0.121605094394252	umb_cord_blood	none	0
CCCTCTCTCACCATAG-1-0	0.227034159938992	umb_cord_blood	none	0
CCCTCTCTCTGCAGCG-1-0	0.356136425642011	umb_cord_blood	none	0
CCCTGATAGTAAAGCT-1-0	0.21867993917636	umb_cord_blood	none	0
CCCTGATGTAATCAGA-1-0	0.186248210232102	umb_cord_blood	none	0
CCCTGATGTATCAAGA-1-0	0.225378946275514	umb_cord_blood	none	0
CCCTTAGAGATTCGAA-1-0	0.527715805613722	umb_cord_blood	none	0
CCCTTAGGTTAAGCAA-1-0	0.147990834239154	umb_cord_blood	none	0
CCCTTAGTCCATTTGT-1-0	0.241366932761853	umb_cord_blood	none	0
CCGAACGCATGAATAG-1-0	0.133211968818959	umb_cord_blood	none	0
CCGAACGGTTCGTACA-1-0	0.369445561805613	umb_cord_blood	none	0
CCGATCTGTGTCTTAG-1-0	0.0333826736084217	umb_cord_blood	none	0
CCGATCTGTGTGAATA-1-0	0.432415495686224	umb_cord_blood	none	0
CCGATGGAGCATTTCG-1-0	0.187318319589146	umb_cord_blood	none	0
CCGATGGAGGGCAGAG-1-0	-0.0042366588286691	umb_cord_blood	none	0
CCGATGGTCCTACCAC-1-0	0.212666277163441	umb_cord_blood	none	0
CCGCAAGCAAGGACAC-1-0	0.151838719861517	umb_cord_blood	none	0
CCGCAAGCAGGTCAGA-1-0	0.301326710505652	umb_cord_blood	none	0
CCGCAAGGTGATGTAA-1-0	0.144591598609132	umb_cord_blood	none	0
CCGCAAGTCACTGATG-1-0	0.246826104013328	umb_cord_blood	none	0
CCGCAAGTCCGATCTC-1-0	0.331523446826964	umb_cord_blood	none	0
CCGGACACAGAGCTAG-1-0	0.0164198844115358	umb_cord_blood	none	0
CCGGACAGTCATCCCT-1-0	0.109817031130234	umb_cord_blood	none	0
CCGGACATCAAAGCCT-1-0	0.0631592182245402	umb_cord_blood	none	0
CCGGGTAAGGCCTTCG-1-0	0.122070154287238	umb_cord_blood	none	0
CCGGGTACATGTACGT-1-0	0.138760846983087	umb_cord_blood	none	0
CCGGGTAGTTGTGTAC-1-0	0.111134030461177	umb_cord_blood	none	0
CCGGGTATCCATACAG-1-0	0.144367630046938	umb_cord_blood	none	0
CCGGTAGGTACGACAG-1-0	0.0362191260485106	umb_cord_blood	none	0
CCGGTAGGTGCCCGTA-1-0	0.158298774137472	umb_cord_blood	none	0
CCGGTGACACTTGTCC-1-0	0.214589787423841	umb_cord_blood	none	0
CCGGTGACAGGATGAC-1-0	0.231092652942202	umb_cord_blood	none	0
CCGGTGATCATCGCTC-1-0	0.139920635815936	umb_cord_blood	none	0
CCGTAGGAGACACACG-1-0	0.223365797515413	umb_cord_blood	none	0
CCGTAGGAGCTGAAAT-1-0	0.128550431906636	umb_cord_blood	none	0
CCGTAGGCAACCAGAG-1-0	0.215420250564684	umb_cord_blood	none	0
CCGTAGGCATCCAACA-1-0	0.0142727280555515	umb_cord_blood	none	0
CCGTAGGGTCACCGCA-1-0	0.233691078723105	umb_cord_blood	none	0
CCGTGAGCAGGTCCCA-1-0	0.0588469305139756	umb_cord_blood	none	0
CCGTGAGGTACTTGTG-1-0	0.0556602588414814	umb_cord_blood	none	0
CCGTTCAAGAGAGTGA-1-0	0.176588250624317	umb_cord_blood	none	0
CCGTTCAGTAACCCGC-1-0	0.140250965041166	umb_cord_blood	none	0
CCGTTCATCCTGGTCT-1-0	0.174553449291161	umb_cord_blood	none	0
CCTAACCAGTAAACAC-1-0	0.295287102765224	umb_cord_blood	none	0
CCTAACCCAAGACGGT-1-0	0.0719060490127483	umb_cord_blood	none	0
CCTAACCGTCGGTGTC-1-0	0.0593781224906429	umb_cord_blood	none	0
CCTAACCTCCTACCAC-1-0	0.0865803198290567	umb_cord_blood	none	0
CCTAAGAAGTACTGGG-1-0	0.149538708759756	umb_cord_blood	none	0
CCTAAGACATTGCCGG-1-0	0.145390967083453	umb_cord_blood	none	0
CCTAAGAGTCACGTGC-1-0	0.232381179527211	umb_cord_blood	none	0
CCTAAGAGTTCAGTAC-1-0	0.0429169514867488	umb_cord_blood	none	0
CCTACGTAGCAAATGT-1-0	0.313221323121084	umb_cord_blood	none	0
CCTACGTAGGAACGTC-1-0	0.303977003540643	umb_cord_blood	none	0
CCTACGTCATTCCTCG-1-0	0.165874665767291	umb_cord_blood	none	0
CCTACGTTCATACGAC-1-0	0.179288145347973	umb_cord_blood	none	0
CCTACGTTCCTGTTAT-1-0	0.200844923343211	umb_cord_blood	none	0
CCTACGTTCTTCGGAA-1-0	0.319655019295632	umb_cord_blood	none	0
CCTATCGAGATACTGA-1-0	0.107441720798828	umb_cord_blood	none	0
CCTATCGAGCCTTCTC-1-0	0.208813415413798	umb_cord_blood	none	0
CCTATCGGTAGTGTGG-1-0	0.219185345509547	umb_cord_blood	none	0
CCTATCGTCAACCTCC-1-0	0.276619897981581	umb_cord_blood	none	0
CCTCAACAGGGTGAAA-1-0	0.278903357035783	umb_cord_blood	none	0
CCTCAACGTGGGTATG-1-0	0.260075660726042	umb_cord_blood	none	0
CCTCAACTCCAAAGGG-1-0	0.0897492369066326	umb_cord_blood	none	0
CCTCAACTCCAACCAA-1-0	0.12015503443867	umb_cord_blood	none	0
CCTCAACTCGGCGATC-1-0	0.283398371765661	umb_cord_blood	none	0
CCTCACAAGGCCGCTT-1-0	0.133519904309786	umb_cord_blood	none	0
CCTCACAAGGTGGCTA-1-0	0.173731289020911	umb_cord_blood	none	0
CCTCACATCCGTGTGG-1-0	0.23461178369783	umb_cord_blood	none	0
CCTCACATCGGTAGGA-1-0	0.194383530900718	umb_cord_blood	none	0
CCTCAGTAGGTGAGAA-1-0	0.380061511647715	umb_cord_blood	none	0
CCTCAGTCAGCTTCGG-1-0	0.0893825587147194	umb_cord_blood	none	0
CCTCAGTCATATTCGG-1-0	0.122311041262721	umb_cord_blood	none	0
CCTCAGTTCAGAGCGA-1-0	0.153731012069765	umb_cord_blood	none	0
CCTCATGAGCTGGAGT-1-0	0.0266160831169574	umb_cord_blood	none	0
CCTCATGGTTAGAGTA-1-0	0.320149611664626	umb_cord_blood	none	0
CCTCCAACAAAGGGTC-1-0	0.259865889395795	umb_cord_blood	none	0
CCTCCAAGTAGAAACT-1-0	0.144121804205073	umb_cord_blood	none	0
CCTCCAATCCTTGACC-1-0	0.234916083334014	umb_cord_blood	none	0
CCTCCAATCGGTTAGT-1-0	0.115560824936975	umb_cord_blood	none	0
CCTCCTCAGGGCAATC-1-0	0.312938756111621	umb_cord_blood	none	0
CCTCCTCCACTTGTCC-1-0	0.0182643778485859	umb_cord_blood	none	0
CCTCCTCCATCCGCGA-1-0	0.0842199805355294	umb_cord_blood	none	0
CCTCCTCTCGCATTGA-1-0	0.0950075862802581	umb_cord_blood	none	0
CCTCTAGAGCTCAGAG-1-0	0.425447952109468	umb_cord_blood	none	0
CCTCTAGAGGAATTAC-1-0	0.334286599891792	umb_cord_blood	none	0
CCTCTAGAGGGCAAGG-1-0	0.0421628394525628	umb_cord_blood	none	0
CCTCTAGCAGCAGACA-1-0	0.243788050269852	umb_cord_blood	none	0
CCTCTAGCATCTAACG-1-0	0.0718578015473998	umb_cord_blood	none	0
CCTCTAGGTAGCGAGT-1-0	0.242770369888127	umb_cord_blood	none	0
CCTCTCCAGCGGCTCT-1-0	0.323781464857483	umb_cord_blood	none	0
CCTCTCCCAATCGCCG-1-0	0.402543810166972	umb_cord_blood	none	0
CCTCTCCCACTAAACC-1-0	0.508774408175786	umb_cord_blood	none	0
CCTCTCCCACTACACA-1-0	0.101541268582267	umb_cord_blood	none	0
CCTCTCCCAGAATCGG-1-0	0.0497935783180232	umb_cord_blood	none	0
CCTCTCCGTGGTTTAC-1-0	0.0890070920640983	umb_cord_blood	none	0
CCTCTCCTCTTAGCAG-1-0	0.451534704311491	umb_cord_blood	none	0
CCTGCATAGCATAGGC-1-0	0.214569842112894	umb_cord_blood	none	0
CCTGCATGTGCATACT-1-0	0.107614115247407	umb_cord_blood	none	0
CCTGCATGTGGAACCA-1-0	0.197774343118569	umb_cord_blood	none	0
CCTGCATTCACCTGGG-1-0	0.0972256844634232	umb_cord_blood	none	0
CCTGTTGCAAGTATAG-1-0	-0.0107629202794459	umb_cord_blood	none	0
CCTGTTGCACGATAGG-1-0	0.391877188705187	umb_cord_blood	none	0
CCTGTTGGTAACCAGG-1-0	0.0608916591109199	umb_cord_blood	none	0
CCTTCAGAGTCACACT-1-0	0.166834109346722	umb_cord_blood	none	0
CCTTCAGGTCATAACC-1-0	0.0193946430332152	umb_cord_blood	none	0
CCTTCAGTCTGTCGCT-1-0	0.0754735006318403	umb_cord_blood	none	0
CCTTGTGAGAGCAGTC-1-0	0.0252224876904149	umb_cord_blood	none	0
CCTTGTGCAAGCTGCC-1-0	0.342338796681045	umb_cord_blood	none	0
CCTTGTGCATAATGCC-1-0	0.358075463072808	umb_cord_blood	none	0
CCTTGTGGTAACTAAG-1-0	0.121342453529088	umb_cord_blood	none	0
CCTTGTGGTACCGGCT-1-0	0.266717118422813	umb_cord_blood	none	0
CCTTGTGGTTATGTGC-1-0	0.0019156360988768	umb_cord_blood	none	0
CCTTGTGTCCTATTTG-1-0	0.183716143342823	umb_cord_blood	none	0
CCTTTGGAGCTGTCCG-1-0	0.120945868318547	umb_cord_blood	none	0
CCTTTGGGTTGCCAAT-1-0	0.283193721900607	umb_cord_blood	none	0
CCTTTGGTCCGTTGGG-1-0	0.201038880060877	umb_cord_blood	none	0
CCTTTGGTCTCTGCTG-1-0	0.0690060864976946	umb_cord_blood	none	0
CGAAGGAAGCCTCTGG-1-0	0.338260249678671	umb_cord_blood	none	0
CGAAGGAAGCGTTACT-1-0	0.12251423344017	umb_cord_blood	none	0
CGAAGGACAGGAACCA-1-0	0.117774162685067	umb_cord_blood	none	0
CGAAGGAGTCGGATTT-1-0	0.0783914081783693	umb_cord_blood	none	0
CGAAGTTAGAAGCCAC-1-0	0.311612149329685	umb_cord_blood	none	0
CGAAGTTAGGAGCTGT-1-0	0.301793542091456	umb_cord_blood	none	0
CGAAGTTAGTCACTAC-1-0	0.223620381972496	umb_cord_blood	none	0
CGAAGTTCAACCAGAG-1-0	0.103943897161562	umb_cord_blood	none	0
CGAAGTTCAGTCGAGA-1-0	0.388323746897961	umb_cord_blood	none	0
CGAAGTTGTGGGCTTC-1-0	0.21851269925343	umb_cord_blood	none	0
CGAAGTTGTTAATGAG-1-0	0.255958344130731	umb_cord_blood	none	0
CGAAGTTTCTCGCAGG-1-0	0.261790090631547	umb_cord_blood	none	0
CGAATTGAGCATTTGC-1-0	0.216473711376684	umb_cord_blood	none	0
CGAATTGCAGAGAAAG-1-0	0.354657541023515	umb_cord_blood	none	0
CGAATTGCAGGTATGG-1-0	0.145187444711981	umb_cord_blood	none	0
CGAATTGTCACTGGGC-1-0	0.197719655434694	umb_cord_blood	none	0
CGAATTGTCTCGTGGG-1-0	0.206734759204499	umb_cord_blood	none	0
CGACAGCAGGCCTGAA-1-0	0.181153273742625	umb_cord_blood	none	0
CGACAGCAGGTCACAG-1-0	0.555081918710335	umb_cord_blood	none	0
CGACAGCCAATTCTCT-1-0	0.223137676359513	umb_cord_blood	none	0
CGACAGCCACCGTGCA-1-0	0.388249604916751	umb_cord_blood	none	0
CGACAGCCAGTAGGAC-1-0	0.121504460219411	umb_cord_blood	none	0
CGACAGCGTAGTACGG-1-0	0.196508600226809	umb_cord_blood	none	0
CGACAGCTCAATCCAG-1-0	0.216330167278122	umb_cord_blood	none	0
CGACAGCTCCGGTAAT-1-0	0.16689006307964	umb_cord_blood	none	0
CGACAGCTCGCTGATA-1-0	0.375350742880386	umb_cord_blood	none	0
CGACAGCTCGTGTTCC-1-0	0.169212991471131	umb_cord_blood	none	0
CGAGAAGAGAGCATCG-1-0	0.250603353626417	umb_cord_blood	none	0
CGAGAAGCACTGATTG-1-0	0.220116742867393	umb_cord_blood	none	0
CGAGAAGGTACGGGAT-1-0	0.187174605462394	umb_cord_blood	none	0
CGAGAAGTCCACCTCA-1-0	0.296561451054786	umb_cord_blood	none	0
CGAGGAACAGTAACGG-1-0	0.454712748164198	umb_cord_blood	none	0
CGAGGAAGTAGTCCTA-1-0	0.213677652112918	umb_cord_blood	none	0
CGAGGAAGTCGTGCCA-1-0	0.222902682246085	umb_cord_blood	none	0
CGAGGAAGTGAGACCA-1-0	0.219246254291124	umb_cord_blood	none	0
CGAGGAATCGCTGCGA-1-0	0.162029033350693	umb_cord_blood	none	0
CGAGGCTAGGTCGTGA-1-0	0.0383405117563015	umb_cord_blood	none	0
CGAGGCTGTACATTGC-1-0	-0.0116009615369159	umb_cord_blood	none	0
CGAGGCTGTGAACCGA-1-0	0.0484869600408626	umb_cord_blood	none	0
CGAGTGCAGCTCTATG-1-0	0.170401998705501	umb_cord_blood	none	0
CGAGTGCCAAATGAAC-1-0	0.175059832582784	umb_cord_blood	none	0
CGAGTGCCATCTCATT-1-0	0.368504710493367	umb_cord_blood	none	0
CGAGTGCCATTGAGCT-1-0	0.0467483125761793	umb_cord_blood	none	0
CGAGTGCTCGCCAACG-1-0	0.303918457334495	umb_cord_blood	none	0
CGAGTTAAGCAACAAT-1-0	0.308906037752108	umb_cord_blood	none	0
CGAGTTAAGGAACGCT-1-0	0.17478840614	umb_cord_blood	none	0
CGAGTTAGTGTTCAGT-1-0	0.228737833911532	umb_cord_blood	none	0
CGATCGGGTTGCTCAA-1-0	0.217315110583944	umb_cord_blood	none	0
CGATCGGTCCAAACCA-1-0	0.423721232842684	umb_cord_blood	none	0
CGATCGGTCGCAGTGC-1-0	0.312925795057283	umb_cord_blood	none	0
CGATCGGTCGGTTAGT-1-0	0.445541900536257	umb_cord_blood	none	0
CGATGCGAGCCAGTAG-1-0	0.183147828317144	umb_cord_blood	none	0
CGATGCGAGTCTACCA-1-0	0.248777316899945	umb_cord_blood	none	0
CGATGCGCAGCTCGGT-1-0	0.116626401428321	umb_cord_blood	none	0
CGATGCGTCTCTCGAC-1-0	0.176984077262465	umb_cord_blood	none	0
CGATGGCGTCTTGCTC-1-0	0.1358776826238	umb_cord_blood	none	0
CGCAGGTAGACGAAGA-1-0	0.244097208756729	umb_cord_blood	none	0
CGCAGGTCAATAAGGT-1-0	0.182871805828177	umb_cord_blood	none	0
CGCAGGTCAGGTGACA-1-0	0.0495083483258207	umb_cord_blood	none	0
CGCAGGTGTATCCTTT-1-0	0.271309972002772	umb_cord_blood	none	0
CGCAGGTGTTAGAGAT-1-0	0.336457513076303	umb_cord_blood	none	0
CGCAGGTTCCGTTGAA-1-0	0.0106814220552884	umb_cord_blood	none	0
CGCATAACAGCGATTT-1-0	0.0182613982822247	umb_cord_blood	none	0
CGCATGGCAGATCATC-1-0	0.209077699850797	umb_cord_blood	none	0
CGCATGGGTCCACTTC-1-0	0.322939647112156	umb_cord_blood	none	0
CGCATGGGTTAGGGAC-1-0	0.0812063575315163	umb_cord_blood	none	0
CGCATGGTCCGCTAGG-1-0	0.0334566275598756	umb_cord_blood	none	0
CGCATGGTCGGCCCAA-1-0	0.184734451121984	umb_cord_blood	none	0
CGCATGGTCTTTGCGC-1-0	0.251337603810612	umb_cord_blood	none	0
CGCCAGAGTACAAGCG-1-0	0.336371692101031	umb_cord_blood	none	0
CGCCAGAGTAGCTAAA-1-0	0.0912582672715333	umb_cord_blood	none	0
CGCCAGAGTCTCAAGT-1-0	0.0735672740048501	umb_cord_blood	none	0
CGCCAGATCAGAACCT-1-0	0.374471135784429	umb_cord_blood	none	0
CGCCATTCAACGATCT-1-0	0.147866315950318	umb_cord_blood	none	0
CGCCATTCACCGGCTA-1-0	0.0431797786395183	umb_cord_blood	none	0
CGCCATTGTGCAAGAC-1-0	0.279129365421346	umb_cord_blood	none	0
CGCCATTGTGTCGCTG-1-0	0.435724247234424	umb_cord_blood	none	0
CGCCATTTCATATGGC-1-0	0.0589618835807023	umb_cord_blood	none	0
CGCGTGAAGTTCACTG-1-0	0.162926116551478	umb_cord_blood	none	0
CGCGTGACACTGCGAC-1-0	0.244628939312584	umb_cord_blood	none	0
CGCGTGACAGGTTACT-1-0	0.22941357422864	umb_cord_blood	none	0
CGCGTGAGTCGTGATT-1-0	0.0106294819947022	umb_cord_blood	none	0
CGCGTGAGTGTGGACA-1-0	0.0316590359382504	umb_cord_blood	none	0
CGCGTGATCACTAGCA-1-0	0.283600973686928	umb_cord_blood	none	0
CGCGTGATCAGCCTCT-1-0	0.394315494419218	umb_cord_blood	none	0
CGCGTGATCGATACAC-1-0	0.176852289517662	umb_cord_blood	none	0
CGCGTGATCGTGGCGT-1-0	0.0069168618774233	umb_cord_blood	none	0
CGGAACCAGACCCGCT-1-0	0.266098756916691	umb_cord_blood	none	0
CGGAACCAGCTGCCTG-1-0	0.0965113077238919	umb_cord_blood	none	0
CGGAACCCAAATACGA-1-0	0.331068789253995	umb_cord_blood	none	0
CGGAACCTCTACTTCA-1-0	0.0706928867838685	umb_cord_blood	none	0
CGGAATTCATGGGTCC-1-0	0.062353688357712	umb_cord_blood	none	0
CGGAATTTCAGACATC-1-0	0.249563032173496	umb_cord_blood	none	0
CGGAATTTCCCATGGG-1-0	0.0876753815692223	umb_cord_blood	none	0
CGGAATTTCTCTCCGA-1-0	0.0678262604751464	umb_cord_blood	none	0
CGGACACAGCATGCGA-1-0	0.231614699115026	umb_cord_blood	none	0
CGGACACCATCCGATA-1-0	0.246941292019348	umb_cord_blood	none	0
CGGACACGTCTACTGA-1-0	0.356066393480228	umb_cord_blood	none	0
CGGACACGTGATCATC-1-0	0.103963902300826	umb_cord_blood	none	0
CGGACACTCGTAGAGG-1-0	0.202813124037669	umb_cord_blood	none	0
CGGAGAAAGGTTGCCC-1-0	0.173119266620156	umb_cord_blood	none	0
CGGAGAACAAGTGGAC-1-0	0.13921218955567	umb_cord_blood	none	0
CGGAGAACATTGGATC-1-0	0.265316064123764	umb_cord_blood	none	0
CGGAGAAGTCAATCTG-1-0	0.163968407116506	umb_cord_blood	none	0
CGGAGAAGTCCAGCCA-1-0	0.0529328429687244	umb_cord_blood	none	0
CGGAGAAGTTGTCATG-1-0	0.1891249337523	umb_cord_blood	none	0
CGGAGAAGTTTGGGAG-1-0	0.302709786887216	umb_cord_blood	none	0
CGGCAGTGTGGGAGAG-1-0	0.128232062188913	umb_cord_blood	none	0
CGGCAGTGTTACACTG-1-0	0.137619389648884	umb_cord_blood	none	0
CGGCAGTTCGATTTCT-1-0	0.304489121566358	umb_cord_blood	none	0
CGGGACTAGAGATGCC-1-0	0.0774054224383662	umb_cord_blood	none	0
CGGGACTCAGCGTGAA-1-0	0.204930890169189	umb_cord_blood	none	0
CGGGCATCAACCGTGC-1-0	0.0924855203097183	umb_cord_blood	none	0
CGGGCATCACGACGCT-1-0	0.0438262181209741	umb_cord_blood	none	0
CGGGCATCAGCAGAAC-1-0	0.324710151073515	umb_cord_blood	none	0
CGGGCATGTACAGAAT-1-0	0.065147497968475	umb_cord_blood	none	0
CGGGCATTCTGAGCAT-1-0	0.106852648204202	umb_cord_blood	none	0
CGGGTCACATCGGAGA-1-0	0.156619017568509	umb_cord_blood	none	0
CGGGTCAGTAACATGA-1-0	0.100172737444428	umb_cord_blood	none	0
CGGGTCAGTGGAGAAA-1-0	0.198638468703042	umb_cord_blood	none	0
CGGGTCATCATGAGAA-1-0	0.0527792173933044	umb_cord_blood	none	0
CGGGTCATCCTTCTAA-1-0	0.245979948709406	umb_cord_blood	none	0
CGGGTGTAGGTTAAAC-1-0	0.0588524858282776	umb_cord_blood	none	0
CGGGTGTCAAACGTGG-1-0	0.32910530642868	umb_cord_blood	none	0
CGGGTGTGTCGAGTGA-1-0	0.282626635802086	umb_cord_blood	none	0
CGGGTGTGTGTTATCG-1-0	0.179248889148726	umb_cord_blood	none	0
CGGGTGTGTTTGGAGG-1-0	0.0950615358543	umb_cord_blood	none	0
CGGGTGTTCCGTTGAA-1-0	0.271331118198035	umb_cord_blood	none	0
CGGTCAGAGGCACCAA-1-0	0.146479514488209	umb_cord_blood	none	0
CGGTCAGGTCCTCCAT-1-0	0.251480047259295	umb_cord_blood	none	0
CGGTCAGGTTAGCGGA-1-0	0.181942030367291	umb_cord_blood	none	0
CGGTCAGTCCATCTGC-1-0	0.0274131342860333	umb_cord_blood	none	0
CGGTCAGTCGCAATGT-1-0	0.177822604270945	umb_cord_blood	none	0
CGTAAGTAGTAATACG-1-0	0.248203855604446	umb_cord_blood	none	0
CGTAAGTCACGTACAT-1-0	0.0141224855832284	umb_cord_blood	none	0
CGTAAGTTCAAGTAAG-1-0	0.237400887448116	umb_cord_blood	none	0
CGTAAGTTCGCTTAAG-1-0	0.0458690348822414	umb_cord_blood	none	0
CGTAATGCACTGCACG-1-0	0.319865472579138	umb_cord_blood	none	0
CGTAATGCAGGCATGA-1-0	0.164358263405912	umb_cord_blood	none	0
CGTAATGCATCGCTGG-1-0	0.332970033778538	umb_cord_blood	none	0
CGTAATGCATCTGCGG-1-0	0.0848642433606892	umb_cord_blood	none	0
CGTAATGGTCATTGCA-1-0	0.0980433654443415	umb_cord_blood	none	0
CGTAATGGTGTGTGGA-1-0	-0.0681630873419488	umb_cord_blood	none	0
CGTAATGTCAACACCA-1-0	0.112288479399521	umb_cord_blood	none	0
CGTAATGTCATGAGGG-1-0	0.309129477715933	umb_cord_blood	none	0
CGTAATGTCCATGAGT-1-0	0.312129948470656	umb_cord_blood	none	0
CGTCAAAAGCGGATCA-1-0	0.142033022032431	umb_cord_blood	none	0
CGTCAAACAGTAGTTC-1-0	0.0381350584667806	umb_cord_blood	none	0
CGTCAAAGTGATAGAT-1-0	0.170183397389226	umb_cord_blood	none	0
CGTCAAATCAATCTCT-1-0	0.0281050256851153	umb_cord_blood	none	0
CGTCAAATCACAACCA-1-0	0.123464189008835	umb_cord_blood	none	0
CGTCAAATCCTTGGAA-1-0	0.0894414241330288	umb_cord_blood	none	0
CGTCCATAGTGAGCCA-1-0	0.256426524906108	umb_cord_blood	none	0
CGTCCATCAAATGCGG-1-0	0.396334508968168	umb_cord_blood	none	0
CGTCCATCATATGGCT-1-0	0.100211708729546	umb_cord_blood	none	0
CGTGAATAGAGTGTTA-1-0	0.284808884659262	umb_cord_blood	none	0
CGTGAATCAATTGCCA-1-0	0.223963419700651	umb_cord_blood	none	0
CGTGAATCATAGATGA-1-0	0.182885681727676	umb_cord_blood	none	0
CGTGAATTCTGAGAAA-1-0	0.0363774193983427	umb_cord_blood	none	0
CGTGATAAGACTGAGC-1-0	-0.0509257188486058	umb_cord_blood	none	0
CGTGATAAGCGTACAG-1-0	0.269071141815258	umb_cord_blood	none	0
CGTGATACACCATAAC-1-0	0.0675272128557902	umb_cord_blood	none	0
CGTGATACAGACTCTA-1-0	0.155649697426671	umb_cord_blood	none	0
CGTGATATCTAGATCG-1-0	0.323631225204554	umb_cord_blood	none	0
CGTGATATCTCATTGT-1-0	0.234190900962878	umb_cord_blood	none	0
CGTGATATCTTCTAAC-1-0	0.1249760661767	umb_cord_blood	none	0
CGTGCTTGTTCATCGA-1-0	0.183012766285847	umb_cord_blood	none	0
CGTGCTTTCGCCGAAC-1-0	0.0897731215838989	umb_cord_blood	none	0
CGTGTCTAGGTTCAGG-1-0	0.28297428822299	umb_cord_blood	none	0
CGTGTCTGTCCGTTTC-1-0	0.286755498928609	umb_cord_blood	none	0
CGTGTCTTCCTCCACA-1-0	0.0823653537910796	umb_cord_blood	none	0
CGTTAGAAGAGGTTTA-1-0	0.24111724838316	umb_cord_blood	none	0
CGTTAGACAAACACGG-1-0	0.14910068559303	umb_cord_blood	none	0
CGTTAGACACATGTTG-1-0	0.212194202137103	umb_cord_blood	none	0
CGTTAGACAGACGGAT-1-0	0.366934358573275	umb_cord_blood	none	0
CGTTAGACATGGCCAC-1-0	0.103808810498973	umb_cord_blood	none	0
CGTTAGAGTCGCTTGG-1-0	0.125899766262332	umb_cord_blood	none	0
CGTTAGAGTGTTCCAA-1-0	0.0506027236052213	umb_cord_blood	none	0
CGTTCTGAGCATTTGC-1-0	0.156644474551523	umb_cord_blood	none	0
CGTTCTGAGCCTTTCC-1-0	0.0507625822354516	umb_cord_blood	none	0
CGTTCTGCAGTATTCG-1-0	-0.0053811430014529	umb_cord_blood	none	0
CGTTCTGCATACAGAA-1-0	0.106796711090895	umb_cord_blood	none	0
CGTTCTGGTGCTAGCC-1-0	0.175186703508278	umb_cord_blood	none	0
CGTTCTGGTGGAGAAA-1-0	0.169353993580025	umb_cord_blood	none	0
CGTTCTGGTGTCTCCT-1-0	0.0901126455632271	umb_cord_blood	none	0
CGTTGGGGTACAGAGC-1-0	0.0225336854513345	umb_cord_blood	none	0
CGTTGGGGTTCCGCTT-1-0	0.0542656492102729	umb_cord_blood	none	0
CGTTGGGTCATCAGTG-1-0	0.151226309251179	umb_cord_blood	none	0
CTAACCCAGAACTTCC-1-0	0.362362742765663	umb_cord_blood	none	0
CTAACCCAGCGCGTTC-1-0	0.0724690084746936	umb_cord_blood	none	0
CTAACCCAGGATACAT-1-0	0.0351422483793889	umb_cord_blood	none	0
CTAACCCAGTAGACCG-1-0	0.196626831272503	umb_cord_blood	none	0
CTAACCCCACTCAAGT-1-0	0.180914023978472	umb_cord_blood	none	0
CTAACCCCAGCGAGTA-1-0	0.503403710160236	umb_cord_blood	none	0
CTAACCCGTAGTCTTG-1-0	0.296862754699941	umb_cord_blood	none	0
CTAACCCTCGATACTG-1-0	0.4182542143684	umb_cord_blood	none	0
CTAACTTAGCGAGAAA-1-0	0.21907984010316	umb_cord_blood	none	0
CTAACTTAGTACTGGG-1-0	0.0206333290998838	umb_cord_blood	none	0
CTAACTTGTACTGCGC-1-0	0.128333799100906	umb_cord_blood	none	0
CTAACTTTCTGCGGGT-1-0	0.180712410911606	umb_cord_blood	none	0
CTAAGTGAGCGTCGAA-1-0	0.320034696735324	umb_cord_blood	none	0
CTAAGTGGTTCAAGTC-1-0	0.306842810594381	umb_cord_blood	none	0
CTAAGTGGTTGGACCC-1-0	0.126278849570584	umb_cord_blood	none	0
CTAAGTGTCGTTGTGA-1-0	0.106505198260794	umb_cord_blood	none	0
CTACAGAAGAGAGTGA-1-0	0.267152902902269	umb_cord_blood	none	0
CTACAGAAGCTCGGCT-1-0	-0.0036124981514253	umb_cord_blood	none	0
CTACAGACAAACGGCA-1-0	0.236566004577416	umb_cord_blood	none	0
CTACAGAGTGTTCGAT-1-0	0.117507815817247	umb_cord_blood	none	0
CTACAGATCATTACGG-1-0	0.184574304184304	umb_cord_blood	none	0
CTACATTGTCGACTGC-1-0	0.342886885217018	umb_cord_blood	none	0
CTACATTTCCGTGGCA-1-0	0.271982859149998	umb_cord_blood	none	0
CTACATTTCGCTTTAT-1-0	0.0983376119419607	umb_cord_blood	none	0
CTACCCAAGCCAAGCA-1-0	0.0639593194761492	umb_cord_blood	none	0
CTACCCAAGGTACCTT-1-0	0.222998200816774	umb_cord_blood	none	0
CTACCCAAGGTAGGCT-1-0	0.0588229415236186	umb_cord_blood	none	0
CTACCTGAGAACCGCA-1-0	0.282533087518379	umb_cord_blood	none	0
CTACCTGAGATTACCC-1-0	0.271728384789851	umb_cord_blood	none	0
CTACCTGAGCTTTCTT-1-0	0.104848373894832	umb_cord_blood	none	0
CTACCTGAGGCAGTCA-1-0	0.064321170692341	umb_cord_blood	none	0
CTACCTGCAAACTCGT-1-0	0.249296091800561	umb_cord_blood	none	0
CTACCTGCATCTAACG-1-0	0.218764953018057	umb_cord_blood	none	0
CTACGGGAGAATTTGG-1-0	0.0778828585116577	umb_cord_blood	none	0
CTACGGGCAATAGTGA-1-0	0.0542571268502834	umb_cord_blood	none	0
CTACGGGCAGTGGTGA-1-0	0.126867032648708	umb_cord_blood	none	0
CTACTATCACTCCGGA-1-0	0.0132661708799117	umb_cord_blood	none	0
CTACTATCAGGGAGAG-1-0	0.103581171701726	umb_cord_blood	none	0
CTACTATGTACGATGG-1-0	0.0919758654338527	umb_cord_blood	none	0
CTACTATTCCATCTCG-1-0	0.269123585712613	umb_cord_blood	none	0
CTACTATTCTGTGCTC-1-0	0.0742500797193964	umb_cord_blood	none	0
CTAGACACAGCGTAGA-1-0	0.258381661559777	umb_cord_blood	none	0
CTAGACACATAAGCGG-1-0	0.111979959743523	umb_cord_blood	none	0
CTAGACAGTCACTCGG-1-0	-0.0070933683665273	umb_cord_blood	none	0
CTAGACAGTCGTTGCG-1-0	0.195186284312265	umb_cord_blood	none	0
CTAGACATCACGGTCG-1-0	0.0596632663111786	umb_cord_blood	none	0
CTAGACATCTACGCAA-1-0	0.0121449517397948	umb_cord_blood	none	0
CTAGGTAAGCCTGACC-1-0	0.241157263948351	umb_cord_blood	none	0
CTAGGTAGTAGCGCCT-1-0	0.117355614626567	umb_cord_blood	none	0
CTAGGTATCATGACAC-1-0	0.188952936492108	umb_cord_blood	none	0
CTAGGTATCTCCACTG-1-0	0.0580282955030625	umb_cord_blood	none	0
CTATAGGAGAGGCGTT-1-0	0.159615858349057	umb_cord_blood	none	0
CTATAGGGTGTTGATC-1-0	0.175100094599607	umb_cord_blood	none	0
CTATAGGTCAACTACG-1-0	0.195572402370302	umb_cord_blood	none	0
CTATAGGTCTCCGAAA-1-0	0.339948218018498	umb_cord_blood	none	0
CTATCCGAGGGACACT-1-0	0.065220024936673	umb_cord_blood	none	0
CTATCCGCAGATGCGA-1-0	0.214397769388339	umb_cord_blood	none	0
CTATCCGCAGTCGCAC-1-0	0.134001804498879	umb_cord_blood	none	0
CTATCCGGTAAGGAGA-1-0	0.271283482435769	umb_cord_blood	none	0
CTATCCGTCAGATGCT-1-0	0.20191190904479	umb_cord_blood	none	0
CTATCTAAGGCCCGTT-1-0	0.151528539886159	umb_cord_blood	none	0
CTATCTATCAAGGCTT-1-0	0.284351127737471	umb_cord_blood	none	0
CTCAACCAGAGTCGAC-1-0	0.232341114964656	umb_cord_blood	none	0
CTCAACCCAGTGAGCA-1-0	0.0103753995510378	umb_cord_blood	none	0
CTCAACCGTGCGGATA-1-0	0.205551992475198	umb_cord_blood	none	0
CTCAAGAGTAACAGTA-1-0	0.47359844136562	umb_cord_blood	none	0
CTCAATTAGTCTAGAA-1-0	0.268218670439431	umb_cord_blood	none	0
CTCAATTAGTCTAGCT-1-0	0.312211159337865	umb_cord_blood	none	0
CTCAATTCAAGGACAC-1-0	0.0740900273836591	umb_cord_blood	none	0
CTCAATTTCCATGAGT-1-0	0.107234921038183	umb_cord_blood	none	0
CTCAATTTCTGAGAAA-1-0	0.207661081756753	umb_cord_blood	none	0
CTCACTGCACGTCTCT-1-0	0.21507654151689	umb_cord_blood	none	0
CTCACTGCAGATCATC-1-0	0.270994522205595	umb_cord_blood	none	0
CTCACTGCAGCGAGTA-1-0	0.301525831500064	umb_cord_blood	none	0
CTCAGAAAGCCACCGT-1-0	0.387421164774595	umb_cord_blood	none	0
CTCAGAAAGGTCGACA-1-0	0.213369889511378	umb_cord_blood	none	0
CTCAGAAGTAGATTGA-1-0	0.192423394016542	umb_cord_blood	none	0
CTCAGAATCGGAGTGA-1-0	0.0456428979225172	umb_cord_blood	none	0
CTCAGAATCTGCACCT-1-0	0.148553003403453	umb_cord_blood	none	0
CTCAGGGAGCTGGTGA-1-0	0.141339396019617	umb_cord_blood	none	0
CTCAGGGCACGACCTG-1-0	0.174705236511177	umb_cord_blood	none	0
CTCAGGGTCCAAGCTA-1-0	0.353369951770764	umb_cord_blood	none	0
CTCAGGGTCTCGACCT-1-0	0.0440110588831456	umb_cord_blood	none	0
CTCAGTCAGTGTTCAC-1-0	0.167910549809644	umb_cord_blood	none	0
CTCAGTCCACTCATAG-1-0	0.0518455281849019	umb_cord_blood	none	0
CTCAGTCCACTGGATT-1-0	0.263606673201273	umb_cord_blood	none	0
CTCAGTCGTAGTACGG-1-0	0.0655605822940933	umb_cord_blood	none	0
CTCAGTCGTATGAGGC-1-0	0.298948355222119	umb_cord_blood	none	0
CTCAGTCTCCTGTAGA-1-0	0.208611871017563	umb_cord_blood	none	0
CTCAGTCTCTAGCCAA-1-0	0.0916782642393	umb_cord_blood	none	0
CTCATCGAGTCACTGT-1-0	0.276829467511493	umb_cord_blood	none	0
CTCATCGCAGTAGATA-1-0	0.0161800437908143	umb_cord_blood	none	0
CTCATCGGTTTCGATG-1-0	0.125308524295704	umb_cord_blood	none	0
CTCATCGTCCGTAGTA-1-0	0.248263381697231	umb_cord_blood	none	0
CTCATGCAGAGCCCAA-1-0	0.325533797025097	umb_cord_blood	none	0
CTCATGCAGCTGTACT-1-0	0.187484526677679	umb_cord_blood	none	0
CTCATGCCATTGCCGG-1-0	0.326801135688635	umb_cord_blood	none	0
CTCATGCTCTCCGATC-1-0	0.316784184128985	umb_cord_blood	none	0
CTCATTAAGGATTTGA-1-0	0.317964836818569	umb_cord_blood	none	0
CTCATTAAGGTTCCAT-1-0	0.230684124513703	umb_cord_blood	none	0
CTCATTAGTGACTGTT-1-0	0.154838305939569	umb_cord_blood	none	0
CTCATTAGTTACTCAG-1-0	0.122924437648746	umb_cord_blood	none	0
CTCATTATCAAAGCCT-1-0	0.313839462838624	umb_cord_blood	none	0
CTCATTATCGAGATGG-1-0	0.206012583977975	umb_cord_blood	none	0
CTCCAACAGAGTCTGG-1-0	0.297391751239726	umb_cord_blood	none	0
CTCCAACGTATGGAAT-1-0	0.334148749832668	umb_cord_blood	none	0
CTCCAACGTCAAGTTC-1-0	0.319079574691379	umb_cord_blood	none	0
CTCCAACGTTGTTGTG-1-0	0.19549643265279	umb_cord_blood	none	0
CTCCAACTCAAAGGTA-1-0	0.0972048670550764	umb_cord_blood	none	0
CTCCAACTCAGAGTTC-1-0	0.0683793241079903	umb_cord_blood	none	0
CTCCAACTCCAACACA-1-0	0.430294393635874	umb_cord_blood	none	0
CTCCAACTCCCTCTAG-1-0	0.154704577781849	umb_cord_blood	none	0
CTCCAACTCGTAGGAG-1-0	0.244967308117201	umb_cord_blood	none	0
CTCCACAAGTATGGAT-1-0	0.147001213741833	umb_cord_blood	none	0
CTCCACACACTAGTAC-1-0	0.276082609347885	umb_cord_blood	none	0
CTCCACAGTCGCTGCA-1-0	0.245966923831409	umb_cord_blood	none	0
CTCCACATCATCGTAG-1-0	0.090972781238934	umb_cord_blood	none	0
CTCCATGAGAGGTGCT-1-0	0.302333745122387	umb_cord_blood	none	0
CTCCATGCATCCGGTG-1-0	0.0493970076338808	umb_cord_blood	none	0
CTCCATGTCGATTGAC-1-0	0.314143570088146	umb_cord_blood	none	0
CTCCATGTCTTTACAC-1-0	0.0789921419964818	umb_cord_blood	none	0
CTCCCAAAGTCAGCGA-1-0	0.232897885114991	umb_cord_blood	none	0
CTCCCAACAATTGCGT-1-0	0.0860343159580305	umb_cord_blood	none	0
CTCCCAACACGCACCA-1-0	0.134445411062437	umb_cord_blood	none	0
CTCCCAACACTATCGA-1-0	0.124333123314551	umb_cord_blood	none	0
CTCCCAAGTATCACCA-1-0	0.215140674482295	umb_cord_blood	none	0
CTCCCTCCACTCAGAT-1-0	0.313534690465996	umb_cord_blood	none	0
CTCCCTCCAGAACCGA-1-0	0.243238925504964	umb_cord_blood	none	0
CTCCGATAGCAGATAT-1-0	0.241125647273598	umb_cord_blood	none	0
CTCCGATAGTTACGAA-1-0	0.303053895853506	umb_cord_blood	none	0
CTCCGATCAGTTAGGG-1-0	0.126634670194032	umb_cord_blood	none	0
CTCCGATGTAGGTTTC-1-0	0.0547815429034732	umb_cord_blood	none	0
CTCCGATTCAATCAGC-1-0	0.0568272594394735	umb_cord_blood	none	0
CTCCGATTCCGTACGG-1-0	0.195695687139024	umb_cord_blood	none	0
CTCCGATTCGCTCTAC-1-0	0.374563958279386	umb_cord_blood	none	0
CTCCGATTCTGGGAGA-1-0	0.136359042389573	umb_cord_blood	none	0
CTCCTCCAGATGGTAT-1-0	0.32126949601552	umb_cord_blood	none	0
CTCCTCCCATGTGACT-1-0	0.181842134163333	umb_cord_blood	none	0
CTCCTCCTCCATTCGC-1-0	0.310559406061007	umb_cord_blood	none	0
CTCCTTTGTCCAGCGT-1-0	0.206946863538812	umb_cord_blood	none	0
CTCCTTTGTGGCATCC-1-0	0.328944826730241	umb_cord_blood	none	0
CTCCTTTTCAAATGCC-1-0	0.0338976348988198	umb_cord_blood	none	0
CTCCTTTTCCGTCACT-1-0	0.129307721179287	umb_cord_blood	none	0
CTCGAGGAGAGTACCG-1-0	0.286043535477721	umb_cord_blood	none	0
CTCGAGGCAACCACGC-1-0	0.20420545887275	umb_cord_blood	none	0
CTCGAGGCAGGATGAC-1-0	0.0645615222187112	umb_cord_blood	none	0
CTCTCAGGTTCTGACA-1-0	0.238817174486436	umb_cord_blood	none	0
CTCTCAGTCAGTGTTG-1-0	0.252477110104384	umb_cord_blood	none	0
CTCTCAGTCCGACAGC-1-0	0.208251958060515	umb_cord_blood	none	0
CTCTCGACAAGCCTGC-1-0	0.0108744953313399	umb_cord_blood	none	0
CTCTCGAGTTTCGGCG-1-0	0.228779750279585	umb_cord_blood	none	0
CTCTGGTAGCCTGTGC-1-0	0.0531535780730627	umb_cord_blood	none	0
CTCTGGTGTCCGCAGT-1-0	0.169336895144419	umb_cord_blood	none	0
CTCTGGTTCCTAAACG-1-0	0.251118323466739	umb_cord_blood	none	0
CTCTGGTTCTAGAACC-1-0	0.238129634652726	umb_cord_blood	none	0
CTGAATGAGGACGGAG-1-0	0.127098852983869	umb_cord_blood	none	0
CTGAATGCACAATGAA-1-0	0.261924596787561	umb_cord_blood	none	0
CTGAATGCAGGATTCT-1-0	0.150133189964879	umb_cord_blood	none	0
CTGAATGCAGGCTCTG-1-0	0.160897604279053	umb_cord_blood	none	0
CTGAATGGTCCGGTGT-1-0	0.346422607204447	umb_cord_blood	none	0
CTGAATGGTTCGCGTG-1-0	-0.0506601904660667	umb_cord_blood	none	0
CTGAATGTCGACCCAG-1-0	0.127441824638457	umb_cord_blood	none	0
CTGAGCGAGGCATCGA-1-0	0.0933779108339714	umb_cord_blood	none	0
CTGAGCGAGGGTTAGC-1-0	0.224167598811721	umb_cord_blood	none	0
CTGAGCGCAAGTCATC-1-0	0.234249829599492	umb_cord_blood	none	0
CTGAGCGCAGAGATGC-1-0	0.322467203475502	umb_cord_blood	none	0
CTGAGCGTCAGACAAA-1-0	0.196571295217322	umb_cord_blood	none	0
CTGAGCGTCTTCGTGC-1-0	0.0666984388247184	umb_cord_blood	none	0
CTGAGGCAGGGAGATA-1-0	0.131105623568264	umb_cord_blood	none	0
CTGATCCAGCTGGTGA-1-0	0.0867258819855877	umb_cord_blood	none	0
CTGATCCCATCTAACG-1-0	0.18096527494094	umb_cord_blood	none	0
CTGATCCCATGCAGCC-1-0	0.0549472619752849	umb_cord_blood	none	0
CTGATCCCATTCTCTA-1-0	0.258949740322803	umb_cord_blood	none	0
CTGATCCTCCCGTGTT-1-0	0.210823127582202	umb_cord_blood	none	0
CTGATCCTCCTGCCAT-1-0	0.0737582971118588	umb_cord_blood	none	0
CTGCAGGAGACTCTAC-1-0	0.060600565067544	umb_cord_blood	none	0
CTGCAGGCAGAGCCCT-1-0	0.131352536325433	umb_cord_blood	none	0
CTGCAGGGTCAGACTT-1-0	0.172551593905841	umb_cord_blood	none	0
CTGCAGGGTCTAGATC-1-0	0.247810479853641	umb_cord_blood	none	0
CTGCAGGGTGTCCGTG-1-0	0.0872502533039285	umb_cord_blood	none	0
CTGCATCCACTAGAGG-1-0	0.288523077696361	umb_cord_blood	none	0
CTGCATCGTATTTCGG-1-0	-0.0200971036631364	umb_cord_blood	none	0
CTGCATCGTGTTAACC-1-0	0.078708592181395	umb_cord_blood	none	0
CTGCCATCAGTACTAC-1-0	0.0216368833188433	umb_cord_blood	none	0
CTGCCATCATCCTTCG-1-0	0.37267794572572	umb_cord_blood	none	0
CTGCCATGTCCATAGT-1-0	0.288702303964843	umb_cord_blood	none	0
CTGCCTAAGACTTGTC-1-0	0.512577037293573	umb_cord_blood	none	0
CTGCCTAAGAGGTTTA-1-0	0.0392786774335046	umb_cord_blood	none	0
CTGCCTACACCCAATA-1-0	0.452039584283327	umb_cord_blood	none	0
CTGCCTACATTCCTAT-1-0	0.132601623764697	umb_cord_blood	none	0
CTGCCTATCATTCTTG-1-0	0.293482923516359	umb_cord_blood	none	0
CTGCGAGAGAGAATCT-1-0	0.174984532249642	umb_cord_blood	none	0
CTGCGAGAGCGTGCCT-1-0	0.240475698559274	umb_cord_blood	none	0
CTGCGAGCAATGCAAA-1-0	0.0736347803756487	umb_cord_blood	none	0
CTGCGAGTCATTACCT-1-0	0.130175416535172	umb_cord_blood	none	0
CTGCGAGTCCATCTGC-1-0	0.0949987871489677	umb_cord_blood	none	0
CTGCGAGTCCCGAGTG-1-0	0.0257991551905679	umb_cord_blood	none	0
CTGCTCACAAAGCAAT-1-0	0.0674308875991165	umb_cord_blood	none	0
CTGCTCACAAGAGCTG-1-0	0.20869724068941	umb_cord_blood	none	0
CTGCTCACAGCCGTTG-1-0	0.286397552596947	umb_cord_blood	none	0
CTGCTCACATCTATCT-1-0	0.0218184979546395	umb_cord_blood	none	0
CTGCTCAGTAGACAAT-1-0	0.152920612595703	umb_cord_blood	none	0
CTGCTCAGTCACTAGT-1-0	0.187675402536385	umb_cord_blood	none	0
CTGGACGCACAGAAGC-1-0	0.101505393711499	umb_cord_blood	none	0
CTGGACGGTGTTACAC-1-0	0.127353016241623	umb_cord_blood	none	0
CTGGACGTCAGTCACA-1-0	0.278296696141099	umb_cord_blood	none	0
CTGGCAGCAGGCATTT-1-0	0.487210737393263	umb_cord_blood	none	0
CTGGCAGGTAACCCGC-1-0	0.341396438353812	umb_cord_blood	none	0
CTGGCAGGTTGGGACA-1-0	0.213156152402707	umb_cord_blood	none	0
CTGGCAGGTTTCGTAG-1-0	0.0673225862236099	umb_cord_blood	none	0
CTGGCAGTCCCTCTAG-1-0	0.317365015320733	umb_cord_blood	none	0
CTGGCAGTCTGCCTGT-1-0	0.38953155405137	umb_cord_blood	none	0
CTGGTCTAGAGAGCAA-1-0	0.310536646166119	umb_cord_blood	none	0
CTGGTCTCAAGACTGG-1-0	0.0379473485603674	umb_cord_blood	none	0
CTGGTCTCAAGCGAGT-1-0	0.144905108509938	umb_cord_blood	none	0
CTGGTCTGTGAGATAT-1-0	0.558807356539926	umb_cord_blood	none	0
CTGGTCTGTTCGGACC-1-0	0.123430340340396	umb_cord_blood	none	0
CTGGTCTTCCGCTTAC-1-0	0.185573880396868	umb_cord_blood	none	0
CTGGTCTTCCTACAAG-1-0	0.23281809528772	umb_cord_blood	none	0
CTGGTCTTCTCTATGT-1-0	0.131261754508879	umb_cord_blood	none	0
CTGTACCGTCTCCCTA-1-0	0.198002748395378	umb_cord_blood	none	0
CTGTAGAAGACATCCT-1-0	0.225406510352458	umb_cord_blood	none	0
CTGTAGAAGCCTCACG-1-0	0.0663850219162229	umb_cord_blood	none	0
CTGTAGACACAGCATT-1-0	0.0802023358614931	umb_cord_blood	none	0
CTGTAGAGTACAAGCG-1-0	0.27238581463733	umb_cord_blood	none	0
CTGTAGAGTCGATTCA-1-0	0.212621066642533	umb_cord_blood	none	0
CTGTAGAGTTTGGGTT-1-0	0.0276743347344273	umb_cord_blood	none	0
CTGTAGATCAACTTTC-1-0	0.188690967090999	umb_cord_blood	none	0
CTGTATTAGCGCAATG-1-0	0.273888772508096	umb_cord_blood	none	0
CTGTATTGTTAGAAAC-1-0	0.0852530828699156	umb_cord_blood	none	0
CTGTATTTCATAGAGA-1-0	0.0629132188626937	umb_cord_blood	none	0
CTGTATTTCGGAGCAA-1-0	0.271611371475253	umb_cord_blood	none	0
CTGTCGTAGCTACAAA-1-0	0.11582013754259	umb_cord_blood	none	0
CTGTCGTAGTCTAGAA-1-0	0.287543429200429	umb_cord_blood	none	0
CTGTCGTCATCTCCCA-1-0	0.223034069367177	umb_cord_blood	none	0
CTGTCGTTCTGCGGCA-1-0	0.106129550940159	umb_cord_blood	none	0
CTGTGAAAGGAGAATG-1-0	0.373491654812849	umb_cord_blood	none	0
CTGTGAACATCTAGAC-1-0	0.0035783582463787	umb_cord_blood	none	0
CTGTGAAGTGCGTGCT-1-0	0.0029736090438267	umb_cord_blood	none	0
CTGTGAATCATCACAG-1-0	0.142676905401364	umb_cord_blood	none	0
CTGTGGGAGGTCACAG-1-0	0.0674516931323872	umb_cord_blood	none	0
CTGTGGGCAAGTGACG-1-0	0.0910567783428033	umb_cord_blood	none	0
CTGTGGGGTAAGGTCG-1-0	0.0323736650943594	umb_cord_blood	none	0
CTGTGGGTCATGGTAC-1-0	0.238276608147563	umb_cord_blood	none	0
CTGTGGGTCTGGGATT-1-0	0.0562814127323332	umb_cord_blood	none	0
CTTACCGCAAAGGCAC-1-0	0.234789087946727	umb_cord_blood	none	0
CTTACCGCAAGTGCTT-1-0	0.19767255217803	umb_cord_blood	none	0
CTTACCGCATCGGAAG-1-0	0.398798063525118	umb_cord_blood	none	0
CTTACCGGTCCCGCAA-1-0	0.391159927542669	umb_cord_blood	none	0
CTTACCGGTGTATCCA-1-0	0.0642388695334153	umb_cord_blood	none	0
CTTACCGGTTGTGGAG-1-0	0.163163232754484	umb_cord_blood	none	0
CTTAGGACAAAGGGTC-1-0	0.138842306648076	umb_cord_blood	none	0
CTTAGGATCGATTTCT-1-0	0.105699570535251	umb_cord_blood	none	0
CTTCAATTCTAAGGAA-1-0	0.0829285596885055	umb_cord_blood	none	0
CTTCCGACAATTGCTG-1-0	0.0391327910578994	umb_cord_blood	none	0
CTTCCGAGTGTCACAT-1-0	0.188557282742703	umb_cord_blood	none	0
CTTCCGATCACTTGTT-1-0	0.341184759530701	umb_cord_blood	none	0
CTTCCGATCCAAAGGG-1-0	0.295709254339624	umb_cord_blood	none	0
CTTCCGATCCACGAAT-1-0	0.107422724607914	umb_cord_blood	none	0
CTTCCTTAGATGCTAA-1-0	0.165570751811854	umb_cord_blood	none	0
CTTCCTTCAGACAAAT-1-0	0.234564532838476	umb_cord_blood	none	0
CTTCCTTTCATTTCGT-1-0	0.263880045439895	umb_cord_blood	none	0
CTTCGGTAGAGTGAAG-1-0	0.128737563968015	umb_cord_blood	none	0
CTTCGGTAGATTCGAA-1-0	0.115005427430795	umb_cord_blood	none	0
CTTCGGTGTAGAATAC-1-0	0.163486183788956	umb_cord_blood	none	0
[truncated: 24,313 more rows]
