# Supplementary material for: Human and mouse neutrophils share core transcriptional programs in both homeostatic and inflamed contexts
Source: Nat Commun. 2023 Dec 8;14:8133. doi: 10.1038/s41467-023-43573-9 (PMC10709367; doi:10.1038/s41467-023-43573-9)
Supplement: Supplementary file 8 — Source Data [file 41467_2023_43573_MOESM8_ESM.zip › Figure 4/source-data_Figure4b_xie.csv]

	sc_raw	organ	condition	batch
AAACCTGAGCCCAGCT-1-0	0.358776680360503	bone_marrow	steady_state	0
AAACCTGAGCGCCTTG-1-0	0.0356925390382505	bone_marrow	steady_state	0
AAACCTGCAGCCTTTC-1-0	0.349568576797919	bone_marrow	steady_state	0
AAACGGGCAAGCGCTC-1-0	0.158001062502907	bone_marrow	steady_state	0
AAACGGGCACTGTGTA-1-0	0.106380329403423	bone_marrow	steady_state	0
AAACGGGTCTGGCGTG-1-0	0.0770712860663885	bone_marrow	steady_state	0
AAACGGGTCTTCATGT-1-0	0.0383213149380079	bone_marrow	steady_state	0
AAAGATGAGAGTGACC-1-0	0.105974033508986	bone_marrow	steady_state	0
AAAGATGCACCTCGTT-1-0	0.128807456711931	bone_marrow	steady_state	0
AAAGATGGTGTGAAAT-1-0	0.256244130619975	bone_marrow	steady_state	0
AAAGCAACAAAGGTGC-1-0	0.00527499627735	bone_marrow	steady_state	0
AAAGCAACAATGACCT-1-0	0.296173190457824	bone_marrow	steady_state	0
AAAGTAGCAAGAAAGG-1-0	0.213310306025083	bone_marrow	steady_state	0
AAAGTAGCACGGCCAT-1-0	0.233861727248447	bone_marrow	steady_state	0
AAATGCCAGACACGAC-1-0	0.0691009645118475	bone_marrow	steady_state	0
AAATGCCGTAGCGTAG-1-0	0.302273705453864	bone_marrow	steady_state	0
AAATGCCGTCTCAACA-1-0	0.208793114447471	bone_marrow	steady_state	0
AACACGTAGAAGCCCA-1-0	0.0768015159864133	bone_marrow	steady_state	0
AACACGTTCGCCAGCA-1-0	0.0405291168425414	bone_marrow	steady_state	0
AACACGTTCGCCGTGA-1-0	0.256442989556697	bone_marrow	steady_state	0
AACCATGGTAGCTTGT-1-0	0.0716531619600804	bone_marrow	steady_state	0
AACCATGGTTAGATGA-1-0	0.17013864299338	bone_marrow	steady_state	0
AACCATGTCGAGAACG-1-0	0.153876383022868	bone_marrow	steady_state	0
AACCGCGGTATTCTCT-1-0	0.020382448434299	bone_marrow	steady_state	0
AACCGCGTCTGTCCGT-1-0	0.290527305086376	bone_marrow	steady_state	0
AACGTTGCACAGTCGC-1-0	0.168928252688329	bone_marrow	steady_state	0
AACTCAGCACTCAGGC-1-0	0.19183446421609	bone_marrow	steady_state	0
AACTCAGCATATACCG-1-0	0.0723542756796427	bone_marrow	steady_state	0
AACTCAGGTCTAAACC-1-0	0.0396456650295763	bone_marrow	steady_state	0
AACTCAGTCAGGTAAA-1-0	0.0815153907158204	bone_marrow	steady_state	0
AACTCCCAGCGACGTA-1-0	0.162116139083384	bone_marrow	steady_state	0
AACTCCCGTACCGTTA-1-0	0.171709557422663	bone_marrow	steady_state	0
AACTCCCTCGTAGGAG-1-0	0.0323870597384981	bone_marrow	steady_state	0
AACTCCCTCTGCTTGC-1-0	0.112642943819377	bone_marrow	steady_state	0
AACTCTTTCGTACGGC-1-0	0.0299969528817557	bone_marrow	steady_state	0
AACTTTCGTGCTCTTC-1-0	0.289896860908764	bone_marrow	steady_state	0
AACTTTCTCGCGCCAA-1-0	0.145941230480355	bone_marrow	steady_state	0
AAGACCTCAAACTGCT-1-0	0.135619207723281	bone_marrow	steady_state	0
AAGACCTCATCTCGCT-1-0	0.0845501126926309	bone_marrow	steady_state	0
AAGACCTGTCTCACCT-1-0	0.22565953374355	bone_marrow	steady_state	0
AAGCCGCGTCTGATCA-1-0	0.29559120383112	bone_marrow	steady_state	0
AAGGAGCCAACACGCC-1-0	0.203716489267979	bone_marrow	steady_state	0
AAGGAGCGTTAAAGTG-1-0	0.106512710204987	bone_marrow	steady_state	0
AAGGAGCTCAACCATG-1-0	0.297236915868391	bone_marrow	steady_state	0
AAGGAGCTCACAGTAC-1-0	0.218753615535594	bone_marrow	steady_state	0
AAGGCAGCAATGGTCT-1-0	0.0918137788427929	bone_marrow	steady_state	0
AAGGCAGTCTTGCCGT-1-0	0.218423870024555	bone_marrow	steady_state	0
AAGGTTCAGCCACCTG-1-0	0.224423547002911	bone_marrow	steady_state	0
AAGTCTGAGGCAATTA-1-0	0.154295932584639	bone_marrow	steady_state	0
AAGTCTGAGTGGCACA-1-0	0.0356075129780928	bone_marrow	steady_state	0
AAGTCTGGTCTTTCAT-1-0	0.271187069630437	bone_marrow	steady_state	0
AATCCAGCAAGCGAGT-1-0	0.119136223347055	bone_marrow	steady_state	0
AATCCAGTCAGATAAG-1-0	0.0315767941232597	bone_marrow	steady_state	0
AATCGGTCAAAGAATC-1-0	0.231856022412758	bone_marrow	steady_state	0
AATCGGTGTCACACGC-1-0	0.057848648137609	bone_marrow	steady_state	0
AATCGGTTCCGTAGGC-1-0	0.2510429692425	bone_marrow	steady_state	0
ACACCAAAGAGTCTGG-1-0	0.0182387154744994	bone_marrow	steady_state	0
ACACCAAGTAAGTAGT-1-0	0.027907120178933	bone_marrow	steady_state	0
ACACCAAGTACAGTGG-1-0	0.172005044447861	bone_marrow	steady_state	0
ACACCAAGTAGGCTGA-1-0	0.262699182091134	bone_marrow	steady_state	0
ACACCAAGTGCACGAA-1-0	0.232588196735369	bone_marrow	steady_state	0
ACACCAAGTGCGAAAC-1-0	0.0896369826898573	bone_marrow	steady_state	0
ACACCCTAGAGTAAGG-1-0	0.139908335336242	bone_marrow	steady_state	0
ACACCCTCATGCAACT-1-0	0.104557336130346	bone_marrow	steady_state	0
ACACCCTTCCTTTCTC-1-0	0.0734291119401504	bone_marrow	steady_state	0
ACACCGGGTATGAAAC-1-0	0.215328318707569	bone_marrow	steady_state	0
ACACTGAAGACTAGGC-1-0	0.0943620756180732	bone_marrow	steady_state	0
ACACTGACAGCATGAG-1-0	0.137128638586819	bone_marrow	steady_state	0
ACACTGACAGTCTTCC-1-0	0.18242327046767	bone_marrow	steady_state	0
ACAGCTAAGCCATCGC-1-0	0.0794783275329762	bone_marrow	steady_state	0
ACAGCTACACTGAAGG-1-0	0.372945599252788	bone_marrow	steady_state	0
ACAGCTAGTGTCAATC-1-0	0.252317162878196	bone_marrow	steady_state	0
ACATACGCAGATCGGA-1-0	0.0641179882773554	bone_marrow	steady_state	0
ACATACGTCAGAGACG-1-0	0.0489756603798385	bone_marrow	steady_state	0
ACATACGTCTGCAAGT-1-0	0.0913908069959117	bone_marrow	steady_state	0
ACATCAGCAACAACCT-1-0	0.046023485178987	bone_marrow	steady_state	0
ACATCAGCAGGTCGTC-1-0	0.172649092048536	bone_marrow	steady_state	0
ACATCAGCATGCTAGT-1-0	0.0584531036844361	bone_marrow	steady_state	0
ACATCAGGTCAAGCGA-1-0	0.136636592899551	bone_marrow	steady_state	0
ACATCAGTCCAAGTAC-1-0	0.108337927217178	bone_marrow	steady_state	0
ACATGGTAGCGATATA-1-0	0.0908973178974321	bone_marrow	steady_state	0
ACCAGTATCCGTAGGC-1-0	0.260831403078918	bone_marrow	steady_state	0
ACCCACTGTCACCTAA-1-0	0.212898216591641	bone_marrow	steady_state	0
ACCCACTTCCTCAACC-1-0	0.0231142706928004	bone_marrow	steady_state	0
ACCGTAACAATCACAC-1-0	0.205526533529192	bone_marrow	steady_state	0
ACCGTAATCACCTTAT-1-0	0.122210928479351	bone_marrow	steady_state	0
ACCTTTATCAATACCG-1-0	0.102982260009569	bone_marrow	steady_state	0
ACGAGCCCATGTCTCC-1-0	0.216489126731926	bone_marrow	steady_state	0
ACGAGCCGTTGGGACA-1-0	0.0513698004666464	bone_marrow	steady_state	0
ACGAGGATCCGATATG-1-0	0.391957061296191	bone_marrow	steady_state	0
ACGATACAGCTGAACG-1-0	0.117167303776233	bone_marrow	steady_state	0
ACGATACGTGCCTTGG-1-0	0.239933221477453	bone_marrow	steady_state	0
ACGATACTCAAGGCTT-1-0	0.133939239764546	bone_marrow	steady_state	0
ACGATGTCAACACCCG-1-0	0.0905786850930378	bone_marrow	steady_state	0
ACGATGTCATAAGACA-1-0	0.0653830183821652	bone_marrow	steady_state	0
ACGCAGCCAATCAGAA-1-0	0.0854275733147373	bone_marrow	steady_state	0
ACGCAGCTCACAACGT-1-0	0.195663165123508	bone_marrow	steady_state	0
ACGCAGCTCTCTTGAT-1-0	0.165147225341918	bone_marrow	steady_state	0
ACGCCAGAGCCCAATT-1-0	0.317071657706536	bone_marrow	steady_state	0
ACGCCAGGTCAAACTC-1-0	0.0677203770719824	bone_marrow	steady_state	0
ACGCCGATCTCGTTTA-1-0	0.110326359831166	bone_marrow	steady_state	0
ACGGAGAAGTTAAGTG-1-0	0.091952285454395	bone_marrow	steady_state	0
ACGGAGAGTTCGGCAC-1-0	0.068301273006186	bone_marrow	steady_state	0
ACGGCCAAGAAGGCCT-1-0	0.322765702887715	bone_marrow	steady_state	0
ACGGCCAAGTACTTGC-1-0	0.223900981939728	bone_marrow	steady_state	0
ACGGCCACACAGACTT-1-0	0.0287534068436822	bone_marrow	steady_state	0
ACGGCCACATATGCTG-1-0	0.19131334596366	bone_marrow	steady_state	0
ACGGGCTAGGATGTAT-1-0	0.189095416446439	bone_marrow	steady_state	0
ACGTCAAGTAGAAGGA-1-0	0.0383225768898252	bone_marrow	steady_state	0
ACTATCTCACACTGCG-1-0	0.0882508002509694	bone_marrow	steady_state	0
ACTGAACAGAAGGTTT-1-0	0.0870287181844423	bone_marrow	steady_state	0
ACTGAACAGACTAGGC-1-0	0.143648618274569	bone_marrow	steady_state	0
ACTGAACCACACAGAG-1-0	-0.0032648066256426	bone_marrow	steady_state	0
ACTGAACTCGGTCCGA-1-0	0.284781645712352	bone_marrow	steady_state	0
ACTGAGTCAGGCTGAA-1-0	0.0653019927577269	bone_marrow	steady_state	0
ACTGATGCATAGACTC-1-0	0.0752617078206723	bone_marrow	steady_state	0
ACTGATGTCGGAGGTA-1-0	0.0929468116143531	bone_marrow	steady_state	0
ACTGCTCCAAGTAATG-1-0	0.169559599768788	bone_marrow	steady_state	0
ACTGTCCCATCATCCC-1-0	0.042351988903096	bone_marrow	steady_state	0
ACTGTCCGTAGCTAAA-1-0	0.148383420928133	bone_marrow	steady_state	0
ACTGTCCGTCTGCGGT-1-0	0.0209434858577459	bone_marrow	steady_state	0
ACTTACTGTCAGAATA-1-0	0.0389311411430447	bone_marrow	steady_state	0
ACTTACTTCCCTTGTG-1-0	0.0529243490818918	bone_marrow	steady_state	0
ACTTGTTAGGGAAACA-1-0	0.0028533026670544	bone_marrow	steady_state	0
ACTTTCAAGCAGCGTA-1-0	0.154986743710932	bone_marrow	steady_state	0
ACTTTCAAGGGAGTAA-1-0	0.0446705390227565	bone_marrow	steady_state	0
AGAATAGCATCGGTTA-1-0	0.0973087562428576	bone_marrow	steady_state	0
AGACGTTAGCCACGCT-1-0	0.0601128819461896	bone_marrow	steady_state	0
AGACGTTTCTGCAAGT-1-0	0.167313531927538	bone_marrow	steady_state	0
AGAGCGAAGTTCCACA-1-0	0.0032974533793423	bone_marrow	steady_state	0
AGAGCGACAGACACTT-1-0	0.145701813983672	bone_marrow	steady_state	0
AGAGCGACATGCCTAA-1-0	0.136656820843313	bone_marrow	steady_state	0
AGAGCGAGTCTAAAGA-1-0	0.277699265742166	bone_marrow	steady_state	0
AGAGCTTGTAGCGTAG-1-0	0.121099889067883	bone_marrow	steady_state	0
AGATCTGGTGCAGGTA-1-0	0.0218750177362486	bone_marrow	steady_state	0
AGATTGCAGAGCCCAA-1-0	0.0447036114100159	bone_marrow	steady_state	0
AGATTGCAGCGGATCA-1-0	0.279963552848173	bone_marrow	steady_state	0
AGATTGCCACTGTTAG-1-0	0.233625620562457	bone_marrow	steady_state	0
AGATTGCGTATGAATG-1-0	0.093369168332896	bone_marrow	steady_state	0
AGATTGCTCGGACAAG-1-0	0.219188480821786	bone_marrow	steady_state	0
AGCAGCCAGGAGTTTA-1-0	0.205587514428905	bone_marrow	steady_state	0
AGCAGCCTCAGAAATG-1-0	0.123043400993146	bone_marrow	steady_state	0
AGCAGCCTCCCAAGAT-1-0	0.240319555540865	bone_marrow	steady_state	0
AGCATACAGACTCGGA-1-0	0.118314482469057	bone_marrow	steady_state	0
AGCATACAGTCCCACG-1-0	0.109127605673979	bone_marrow	steady_state	0
AGCATACCACTATCTT-1-0	0.113225924824184	bone_marrow	steady_state	0
AGCCTAAAGATCGATA-1-0	0.0646977765993025	bone_marrow	steady_state	0
AGCCTAAGTCAAGCGA-1-0	0.118509256686635	bone_marrow	steady_state	0
AGCCTAAGTCATGCAT-1-0	0.264723675173484	bone_marrow	steady_state	0
AGCCTAAGTTCTCATT-1-0	0.0424154626198169	bone_marrow	steady_state	0
AGCCTAATCATCATTC-1-0	0.130226199279466	bone_marrow	steady_state	0
AGCGGTCAGCTACCGC-1-0	0.0432924410771883	bone_marrow	steady_state	0
AGCGGTCCAGCTCGAC-1-0	0.16758763598965	bone_marrow	steady_state	0
AGCGGTCTCACGCGGT-1-0	0.0006066663302969	bone_marrow	steady_state	0
AGCGGTCTCTGCGTAA-1-0	0.0098084527053967	bone_marrow	steady_state	0
AGCGTATCACGGCCAT-1-0	0.219543392741686	bone_marrow	steady_state	0
AGCGTATCAGACAGGT-1-0	0.155993886393817	bone_marrow	steady_state	0
AGCGTATCATACTACG-1-0	0.0251570846580388	bone_marrow	steady_state	0
AGCGTCGTCCAACCAA-1-0	0.0522344284310919	bone_marrow	steady_state	0
AGCGTCGTCCTTGGTC-1-0	0.0399815878854591	bone_marrow	steady_state	0
AGCTCCTAGAGGGCTT-1-0	0.278755855097105	bone_marrow	steady_state	0
AGCTCCTAGCCAGGAT-1-0	0.015956052171309	bone_marrow	steady_state	0
AGCTCTCCAGCTCGCA-1-0	0.253850745536267	bone_marrow	steady_state	0
AGCTCTCCATGAACCT-1-0	0.0868192788592084	bone_marrow	steady_state	0
AGCTCTCGTACATGTC-1-0	0.09295272420967	bone_marrow	steady_state	0
AGCTCTCTCCCTCAGT-1-0	0.296494047952432	bone_marrow	steady_state	0
AGCTTGAAGCTCCCAG-1-0	0.183962444046788	bone_marrow	steady_state	0
AGGCCGTAGAAGCCCA-1-0	0.0202326475349131	bone_marrow	steady_state	0
AGGCCGTCACAACTGT-1-0	0.0825167429777685	bone_marrow	steady_state	0
AGGCCGTCAGGATTGG-1-0	0.0033088784303526	bone_marrow	steady_state	0
AGGGAGTCATCCCACT-1-0	0.0174436224109351	bone_marrow	steady_state	0
AGGGAGTTCATGCTCC-1-0	0.168211674698421	bone_marrow	steady_state	0
AGGGAGTTCTGTTGAG-1-0	0.147120618253362	bone_marrow	steady_state	0
AGGGATGAGACTGTAA-1-0	0.0845755985327895	bone_marrow	steady_state	0
AGGGATGGTGTGAAAT-1-0	0.072247089176622	bone_marrow	steady_state	0
AGGGATGTCGGTCCGA-1-0	0.186700843196563	bone_marrow	steady_state	0
AGGGTGAAGAAGGCCT-1-0	0.0251980551607359	bone_marrow	steady_state	0
AGGGTGAAGGGTGTGT-1-0	0.0073377182921038	bone_marrow	steady_state	0
AGGGTGAGTGAGGGAG-1-0	0.0394758376446459	bone_marrow	steady_state	0
AGGTCATAGCCTCGTG-1-0	0.0542659388632933	bone_marrow	steady_state	0
AGTAGTCAGTGTGAAT-1-0	0.152628119125266	bone_marrow	steady_state	0
AGTAGTCGTGAGCGAT-1-0	0.0838248035737699	bone_marrow	steady_state	0
AGTAGTCGTTATCGGT-1-0	0.0296230157790898	bone_marrow	steady_state	0
AGTAGTCGTTTGGGCC-1-0	0.194869848026332	bone_marrow	steady_state	0
AGTAGTCTCGTACGGC-1-0	0.0129118146323878	bone_marrow	steady_state	0
AGTCTTTTCTGTCTAT-1-0	0.164544564623413	bone_marrow	steady_state	0
AGTGAGGAGTGACTCT-1-0	0.0196108754758413	bone_marrow	steady_state	0
AGTGAGGCATGCGCAC-1-0	0.226600545971306	bone_marrow	steady_state	0
AGTGAGGGTAAATACG-1-0	0.0953791297898675	bone_marrow	steady_state	0
AGTGAGGGTACCTACA-1-0	0.361827185650051	bone_marrow	steady_state	0
AGTGAGGTCTGTCAAG-1-0	0.282210692784443	bone_marrow	steady_state	0
AGTGGGAAGATCGGGT-1-0	0.152513594429204	bone_marrow	steady_state	0
AGTGGGACAAGTTCTG-1-0	0.209288904357799	bone_marrow	steady_state	0
AGTGGGATCTCGCTTG-1-0	0.174481402230509	bone_marrow	steady_state	0
AGTGTCAGTTGTGGCC-1-0	0.0380353894870729	bone_marrow	steady_state	0
AGTTGGTAGGATTCGG-1-0	0.0743045202486016	bone_marrow	steady_state	0
AGTTGGTTCCGCGGTA-1-0	0.0531083828896057	bone_marrow	steady_state	0
AGTTGGTTCCTTAATC-1-0	0.0463932044612015	bone_marrow	steady_state	0
ATAACGCCACAGCGTC-1-0	0.121165087065454	bone_marrow	steady_state	0
ATAACGCGTCGCATAT-1-0	0.209062252755521	bone_marrow	steady_state	0
ATAAGAGCAAAGAATC-1-0	0.215979786553101	bone_marrow	steady_state	0
ATAAGAGTCCAAACAC-1-0	0.190228029162241	bone_marrow	steady_state	0
ATAGACCCAGCGTTCG-1-0	0.165121799092552	bone_marrow	steady_state	0
ATCACGAAGATGTCGG-1-0	0.112453567625112	bone_marrow	steady_state	0
ATCATCTTCTCGTATT-1-0	0.286469757129293	bone_marrow	steady_state	0
ATCCACCAGCATCATC-1-0	0.0486757807129001	bone_marrow	steady_state	0
ATCCACCGTAGATTAG-1-0	0.140963883591848	bone_marrow	steady_state	0
ATCCACCTCTCTAGGA-1-0	0.0007448560493047	bone_marrow	steady_state	0
ATCCGAAGTCTCCCTA-1-0	0.227378792215146	bone_marrow	steady_state	0
ATCCGAAGTGGTGTAG-1-0	0.035502244895637	bone_marrow	steady_state	0
ATCCGAAGTTGCGTTA-1-0	0.032196285107492	bone_marrow	steady_state	0
ATCGAGTAGGCTATCT-1-0	0.236783460647721	bone_marrow	steady_state	0
ATCGAGTCACCTTGTC-1-0	0.270294626266	bone_marrow	steady_state	0
ATCGAGTGTAGCGTGA-1-0	0.023370350824487	bone_marrow	steady_state	0
ATCGAGTGTTATGTGC-1-0	0.112926093661629	bone_marrow	steady_state	0
ATCTACTCACCCATGG-1-0	0.238500219059702	bone_marrow	steady_state	0
ATCTACTGTCGGGTCT-1-0	0.106022496009303	bone_marrow	steady_state	0
ATCTGCCAGGCTACGA-1-0	0.110912573640092	bone_marrow	steady_state	0
ATCTGCCCATGTAGTC-1-0	0.0351555053232641	bone_marrow	steady_state	0
ATGAGGGCAATGGATA-1-0	0.0373425209960329	bone_marrow	steady_state	0
ATGAGGGGTCGGGTCT-1-0	0.144047667244225	bone_marrow	steady_state	0
ATGCGATCATGCGCAC-1-0	0.0335769239951197	bone_marrow	steady_state	0
ATGCGATCATGTAAGA-1-0	0.105086896443717	bone_marrow	steady_state	0
ATGGGAGGTGTGCCTG-1-0	0.0616295754779482	bone_marrow	steady_state	0
ATGTGTGAGGACAGAA-1-0	0.0483447146278619	bone_marrow	steady_state	0
ATGTGTGCATCCGCGA-1-0	0.0245448763586959	bone_marrow	steady_state	0
ATTACTCCACTTACGA-1-0	0.253182139979357	bone_marrow	steady_state	0
ATTACTCTCAATCACG-1-0	0.159357574472629	bone_marrow	steady_state	0
ATTACTCTCTTGGGTA-1-0	0.147578777713272	bone_marrow	steady_state	0
ATTATCCCAGCTCGAC-1-0	0.0432846931447561	bone_marrow	steady_state	0
ATTATCCGTGCCTGCA-1-0	0.194329251685559	bone_marrow	steady_state	0
ATTATCCTCGTACCGG-1-0	0.243897000597004	bone_marrow	steady_state	0
ATTCTACGTCGCGTGT-1-0	0.177153570497042	bone_marrow	steady_state	0
ATTGGACAGGTGGGTT-1-0	0.0688578577127411	bone_marrow	steady_state	0
ATTGGTGTCAGGCGAA-1-0	0.0433839526398191	bone_marrow	steady_state	0
ATTGGTGTCGTTACAG-1-0	0.309795032252701	bone_marrow	steady_state	0
ATTGGTGTCTAACTGG-1-0	0.251375721701503	bone_marrow	steady_state	0
ATTGGTGTCTACCTGC-1-0	0.162661431035395	bone_marrow	steady_state	0
CAACCTCAGCATCATC-1-0	0.0413264706006518	bone_marrow	steady_state	0
CAACCTCAGGGATCTG-1-0	0.179467065396521	bone_marrow	steady_state	0
CAACCTCAGTACGTAA-1-0	0.304237265212969	bone_marrow	steady_state	0
CAACCTCTCGTTTATC-1-0	0.045085391726423	bone_marrow	steady_state	0
CAACTAGAGCAGCGTA-1-0	0.175471929592023	bone_marrow	steady_state	0
CAACTAGGTTGTGGCC-1-0	0.136834807399497	bone_marrow	steady_state	0
CAAGAAAGTATGAATG-1-0	0.293145851913287	bone_marrow	steady_state	0
CAAGAAAGTTACGGAG-1-0	0.255771037435115	bone_marrow	steady_state	0
CAAGATCCAGTTTACG-1-0	0.34820883829887	bone_marrow	steady_state	0
CAAGATCGTATAAACG-1-0	0.179421441638088	bone_marrow	steady_state	0
CAAGGCCAGGCTATCT-1-0	0.270551805765682	bone_marrow	steady_state	0
CAAGGCCGTAGGACAC-1-0	0.2528169488769	bone_marrow	steady_state	0
CAAGGCCTCGGCTACG-1-0	0.124341140054462	bone_marrow	steady_state	0
CAAGTTGAGTAGCCGA-1-0	0.226264367001732	bone_marrow	steady_state	0
CAAGTTGTCGCACTCT-1-0	0.179495412285397	bone_marrow	steady_state	0
CACAAACAGGTGACCA-1-0	0.140175507661814	bone_marrow	steady_state	0
CACAAACCAATCCAAC-1-0	0.0287138801777712	bone_marrow	steady_state	0
CACAAACCATTGGTAC-1-0	0.292034637342339	bone_marrow	steady_state	0
CACAAACGTACCAGTT-1-0	0.34051528996897	bone_marrow	steady_state	0
CACACAAGTCGCTTTC-1-0	0.195301618704342	bone_marrow	steady_state	0
CACACCTCATAACCTG-1-0	0.263367875246548	bone_marrow	steady_state	0
CACACCTGTAATCACC-1-0	0.135675250659185	bone_marrow	steady_state	0
CACACCTTCAGCAACT-1-0	0.266844525751974	bone_marrow	steady_state	0
CACACTCAGACACGAC-1-0	0.0820386569391453	bone_marrow	steady_state	0
CACAGGCAGGAATTAC-1-0	0.151498880465359	bone_marrow	steady_state	0
CACAGGCCACACAGAG-1-0	0.110476779213545	bone_marrow	steady_state	0
CACAGGCCACATGTGT-1-0	0.249740869706731	bone_marrow	steady_state	0
CACAGGCGTATATGGA-1-0	0.164230784765248	bone_marrow	steady_state	0
CACAGGCGTCGCATAT-1-0	0.224693234520637	bone_marrow	steady_state	0
CACAGTAAGATAGCAT-1-0	0.08239940988865	bone_marrow	steady_state	0
CACAGTATCCGTTGTC-1-0	0.231669356780115	bone_marrow	steady_state	0
CACATAGGTCTTGATG-1-0	0.0351288905728404	bone_marrow	steady_state	0
CACATTTCAGATCGGA-1-0	0.190024676244904	bone_marrow	steady_state	0
CACATTTTCAGCTCTC-1-0	0.0339684786705344	bone_marrow	steady_state	0
CACCACTGTGTCGCTG-1-0	0.122749966625871	bone_marrow	steady_state	0
CACCAGGAGGTCGGAT-1-0	0.292793958288956	bone_marrow	steady_state	0
CACCTTGAGGTCATCT-1-0	0.104916670137716	bone_marrow	steady_state	0
CACCTTGGTAGCTCCG-1-0	0.142763904568411	bone_marrow	steady_state	0
CACCTTGTCGAATCCA-1-0	0.132746978710709	bone_marrow	steady_state	0
CACTCCAGTAGCGTGA-1-0	0.0202608993265456	bone_marrow	steady_state	0
CAGAATCTCTGCAGTA-1-0	0.123549287339005	bone_marrow	steady_state	0
CAGAGAGAGCCAGTAG-1-0	0.102256018232599	bone_marrow	steady_state	0
CAGAGAGCAAGCTGTT-1-0	0.148172036210856	bone_marrow	steady_state	0
CAGAGAGCAGTGGAGT-1-0	0.0005101244057614	bone_marrow	steady_state	0
CAGAGAGGTAAGTAGT-1-0	0.0581993879495599	bone_marrow	steady_state	0
CAGAGAGGTCCGAACC-1-0	0.280588655873745	bone_marrow	steady_state	0
CAGATCAAGCGTGTCC-1-0	0.115622873071056	bone_marrow	steady_state	0
CAGATCACAAGCGCTC-1-0	0.0449643524010603	bone_marrow	steady_state	0
CAGATCACATGGTCAT-1-0	0.0257792999764687	bone_marrow	steady_state	0
CAGATCATCTGTTTGT-1-0	0.111649467796004	bone_marrow	steady_state	0
CAGCCGAAGTGGAGTC-1-0	0.155067214371697	bone_marrow	steady_state	0
CAGCCGACAGACGCCT-1-0	0.0881386161607058	bone_marrow	steady_state	0
CAGCGACCAGTAAGAT-1-0	0.262489736354383	bone_marrow	steady_state	0
CAGCGACGTCCGTCAG-1-0	0.0645753774541555	bone_marrow	steady_state	0
CAGCGACGTGTAACGG-1-0	0.185570045678967	bone_marrow	steady_state	0
CAGCTAAAGCTAACAA-1-0	0.141234147004712	bone_marrow	steady_state	0
CAGCTAACAGTGGGAT-1-0	0.154001222598171	bone_marrow	steady_state	0
CAGCTAACATGCATGT-1-0	0.257118812140738	bone_marrow	steady_state	0
CAGCTAAGTACCTACA-1-0	0.0529488062853509	bone_marrow	steady_state	0
CAGCTAAGTGCACTTA-1-0	0.296529634609436	bone_marrow	steady_state	0
CAGCTAATCGAACTGT-1-0	0.215483781111315	bone_marrow	steady_state	0
CAGCTAATCGGAAATA-1-0	0.040249633256783	bone_marrow	steady_state	0
CAGCTGGCAGGGTTAG-1-0	0.0400214441999371	bone_marrow	steady_state	0
CAGCTGGGTTGGAGGT-1-0	0.354132586322745	bone_marrow	steady_state	0
CAGCTGGTCGTCTGCT-1-0	0.108966480332881	bone_marrow	steady_state	0
CAGTAACAGCTAGCCC-1-0	0.241356809950375	bone_marrow	steady_state	0
CAGTAACCATGATCCA-1-0	0.30240459264121	bone_marrow	steady_state	0
CAGTCCTAGGCAAAGA-1-0	0.201113831565674	bone_marrow	steady_state	0
CAGTCCTCATCGGAAG-1-0	0.160396329589918	bone_marrow	steady_state	0
CATATTCCATCGGACC-1-0	0.215239078001648	bone_marrow	steady_state	0
CATATTCGTCTAGGTT-1-0	0.022604422332431	bone_marrow	steady_state	0
CATATTCTCATTGCCC-1-0	0.222225466105482	bone_marrow	steady_state	0
CATCAAGCACACCGAC-1-0	0.122503895428179	bone_marrow	steady_state	0
CATCAGAAGATAGTCA-1-0	0.0347409918528313	bone_marrow	steady_state	0
CATCCACTCCGTTGTC-1-0	0.240253246684628	bone_marrow	steady_state	0
CATGACACACGGTAAG-1-0	0.0217917888413223	bone_marrow	steady_state	0
CATGCCTAGGTGCTTT-1-0	0.26097696444801	bone_marrow	steady_state	0
CATGCCTAGTAGATGT-1-0	0.0227777002210604	bone_marrow	steady_state	0
CATGCCTCAATAAGCA-1-0	0.235358549467485	bone_marrow	steady_state	0
CATGGCGCACGGTAGA-1-0	0.0021338462050001	bone_marrow	steady_state	0
CATGGCGGTTTAAGCC-1-0	0.0817680791674127	bone_marrow	steady_state	0
CATTATCAGAGTTGGC-1-0	0.115917078005993	bone_marrow	steady_state	0
CATTATCAGGTACTCT-1-0	0.247932473545307	bone_marrow	steady_state	0
CATTATCTCATCTGTT-1-0	0.0756547245320483	bone_marrow	steady_state	0
CATTCGCCAAGAAAGG-1-0	0.292022155519461	bone_marrow	steady_state	0
CATTCGCCAGGAATCG-1-0	0.0403358589018382	bone_marrow	steady_state	0
CATTCGCGTCACAAGG-1-0	0.100914912873242	bone_marrow	steady_state	0
CATTCGCGTTCCACGG-1-0	0.113176321302761	bone_marrow	steady_state	0
CCAATCCCACATCCAA-1-0	0.206569172679823	bone_marrow	steady_state	0
CCACCTAAGCCACGTC-1-0	0.0545613880452241	bone_marrow	steady_state	0
CCACCTACATTCACTT-1-0	0.293529040630796	bone_marrow	steady_state	0
CCACGGACACAAGCCC-1-0	0.0478748842216191	bone_marrow	steady_state	0
CCAGCGAAGTGCCATT-1-0	0.243903625025167	bone_marrow	steady_state	0
CCATGTCAGATGGCGT-1-0	0.166550322581833	bone_marrow	steady_state	0
CCATGTCAGGTTACCT-1-0	0.213897261228781	bone_marrow	steady_state	0
CCATGTCTCAAACGGG-1-0	0.1522789393515	bone_marrow	steady_state	0
CCATTCGCAAGCCGCT-1-0	0.257146687692448	bone_marrow	steady_state	0
CCATTCGGTGCAGGTA-1-0	0.0510073887367141	bone_marrow	steady_state	0
CCCAATCGTCTTGCGG-1-0	0.0908016067820437	bone_marrow	steady_state	0
CCCAATCGTTCCACAA-1-0	0.0008261915943746	bone_marrow	steady_state	0
CCCAATCTCAAACAAG-1-0	0.0260025035884062	bone_marrow	steady_state	0
CCCATACAGACTGTAA-1-0	0.127055720688763	bone_marrow	steady_state	0
CCCATACAGCCACCTG-1-0	0.012582321853669	bone_marrow	steady_state	0
CCCATACAGCCGTCGT-1-0	0.366127011245191	bone_marrow	steady_state	0
CCCTCCTAGGATTCGG-1-0	0.0440264940084275	bone_marrow	steady_state	0
CCGGGATAGAAGGGTA-1-0	0.0041148697912727	bone_marrow	steady_state	0
CCGGGATAGTCATGCT-1-0	0.106944558339912	bone_marrow	steady_state	0
CCGGGATAGTGTTGAA-1-0	0.0427356965354639	bone_marrow	steady_state	0
CCGGGATGTACAGTGG-1-0	0.0268615038560202	bone_marrow	steady_state	0
CCGGGATTCTCAAGTG-1-0	0.303904690209953	bone_marrow	steady_state	0
CCGGTAGGTACTTCTT-1-0	0.0480757920460237	bone_marrow	steady_state	0
CCGGTAGGTTGGGACA-1-0	0.177471803712351	bone_marrow	steady_state	0
CCGGTAGTCCTTGGTC-1-0	0.17848390289949	bone_marrow	steady_state	0
CCGTACTAGGATTCGG-1-0	0.188174683767719	bone_marrow	steady_state	0
CCGTACTAGGGATGGG-1-0	0.0970413168384871	bone_marrow	steady_state	0
CCGTGGACACATAACC-1-0	0.0808214134012861	bone_marrow	steady_state	0
CCGTGGATCTACCTGC-1-0	0.169337423544635	bone_marrow	steady_state	0
CCGTGGATCTTCGAGA-1-0	0.0613357534182513	bone_marrow	steady_state	0
CCGTTCAGTTGGTAAA-1-0	0.171122441603603	bone_marrow	steady_state	0
CCGTTCATCCCAACGG-1-0	0.0498500046893352	bone_marrow	steady_state	0
CCTAAAGCATGGTCTA-1-0	0.0827898167232875	bone_marrow	steady_state	0
CCTAAAGGTTTGGCGC-1-0	0.270426976634473	bone_marrow	steady_state	0
CCTACACCAAAGGAAG-1-0	0.157167183545301	bone_marrow	steady_state	0
CCTACACCAACACGCC-1-0	0.173252069289708	bone_marrow	steady_state	0
CCTACCAAGAGTCGGT-1-0	0.254596285545636	bone_marrow	steady_state	0
CCTACCACACAAGACG-1-0	0.188917080869511	bone_marrow	steady_state	0
CCTACCACATCATCCC-1-0	0.332124658768567	bone_marrow	steady_state	0
CCTATTAAGACTACAA-1-0	0.287305740111249	bone_marrow	steady_state	0
CCTATTACACCTCGGA-1-0	0.302015032454154	bone_marrow	steady_state	0
CCTATTACACTTCGAA-1-0	0.128625661917877	bone_marrow	steady_state	0
CCTATTACAGGGTATG-1-0	0.0028618375427529	bone_marrow	steady_state	0
CCTCAGTCATTGGCGC-1-0	0.23819735351246	bone_marrow	steady_state	0
CCTCAGTCATTGGTAC-1-0	0.214096121852843	bone_marrow	steady_state	0
CCTCTGAAGCCGCCTA-1-0	0.059991586302696	bone_marrow	steady_state	0
CCTCTGAGTAGGCATG-1-0	0.0862436633587558	bone_marrow	steady_state	0
CCTTACGTCCGTTGCT-1-0	0.254166686693448	bone_marrow	steady_state	0
CCTTCCCGTAGCACGA-1-0	0.318113747999595	bone_marrow	steady_state	0
CCTTCCCGTCAGAAGC-1-0	0.344236463634976	bone_marrow	steady_state	0
CCTTCGAGTAAGTGTA-1-0	0.128146803510437	bone_marrow	steady_state	0
CCTTTCTAGCACCGTC-1-0	0.43652014408762	bone_marrow	steady_state	0
CCTTTCTCAGGCTGAA-1-0	0.324831879248067	bone_marrow	steady_state	0
CCTTTCTGTGAACCTT-1-0	0.132748918233139	bone_marrow	steady_state	0
CCTTTCTTCAAGGCTT-1-0	0.0713903557898628	bone_marrow	steady_state	0
CGAACATAGATAGCAT-1-0	0.164301957254686	bone_marrow	steady_state	0
CGAACATAGCCCTAAT-1-0	0.0865617110867033	bone_marrow	steady_state	0
CGAACATCATCGGAAG-1-0	0.202610097823393	bone_marrow	steady_state	0
CGAACATGTATGAATG-1-0	0.0811488990418756	bone_marrow	steady_state	0
CGAACATGTCAATACC-1-0	0.0214360815664458	bone_marrow	steady_state	0
CGAACATGTCTAGAGG-1-0	0.234607938229798	bone_marrow	steady_state	0
CGAACATGTGGTTTCA-1-0	0.192595888669011	bone_marrow	steady_state	0
CGAATGTCAATCGAAA-1-0	0.239382373523819	bone_marrow	steady_state	0
CGACCTTCAGACGCCT-1-0	0.2712926454542	bone_marrow	steady_state	0
CGACTTCAGAACAACT-1-0	0.136164348293692	bone_marrow	steady_state	0
CGACTTCGTAGCTCCG-1-0	0.150490162046826	bone_marrow	steady_state	0
CGACTTCTCAATCACG-1-0	0.247163081044409	bone_marrow	steady_state	0
CGAGAAGAGGCGCTCT-1-0	0.147746964663874	bone_marrow	steady_state	0
CGAGAAGTCTGGTGTA-1-0	0.173572331884821	bone_marrow	steady_state	0
CGAGCACAGACCTAGG-1-0	0.243419376148352	bone_marrow	steady_state	0
CGAGCACCACTCTGTC-1-0	0.0194634002998986	bone_marrow	steady_state	0
CGAGCACTCTGGTGTA-1-0	0.178742675198979	bone_marrow	steady_state	0
CGAGCCAAGCACACAG-1-0	0.0713734682112294	bone_marrow	steady_state	0
CGATCGGAGCTAAGAT-1-0	0.226341973140711	bone_marrow	steady_state	0
CGATGGCTCACGACTA-1-0	0.0856009966565882	bone_marrow	steady_state	0
CGATGGCTCAGAGGTG-1-0	0.0341975288151578	bone_marrow	steady_state	0
CGATGTAAGGCTAGCA-1-0	0.10565659667265	bone_marrow	steady_state	0
CGATGTACACAGAGGT-1-0	0.20553031359734	bone_marrow	steady_state	0
CGATGTACACCATGTA-1-0	0.238896171191294	bone_marrow	steady_state	0
CGATTGAAGTTCCACA-1-0	0.104363542558132	bone_marrow	steady_state	0
CGATTGAGTAAGAGAG-1-0	0.0431717979432675	bone_marrow	steady_state	0
CGCCAAGAGGGCTTCC-1-0	0.266575604135592	bone_marrow	steady_state	0
CGCCAAGCATATACGC-1-0	0.0882750176261522	bone_marrow	steady_state	0
CGCGGTAAGATGCGAC-1-0	0.218331171571907	bone_marrow	steady_state	0
CGCGGTACAGCCTTTC-1-0	0.323063335898781	bone_marrow	steady_state	0
CGCGGTATCGCCAAAT-1-0	0.068582497867902	bone_marrow	steady_state	0
CGCGTTTAGCCCGAAA-1-0	0.109926049384308	bone_marrow	steady_state	0
CGCGTTTGTCATCGGC-1-0	0.268499124252094	bone_marrow	steady_state	0
CGCGTTTGTTACGCGC-1-0	0.0533732190673194	bone_marrow	steady_state	0
CGCTATCAGAGGGATA-1-0	0.0858552738776412	bone_marrow	steady_state	0
CGCTATCGTACTCTCC-1-0	0.136668761668787	bone_marrow	steady_state	0
CGCTATCGTGAGGCTA-1-0	0.197676021254903	bone_marrow	steady_state	0
CGCTATCTCCTAGGGC-1-0	0.0540984187781469	bone_marrow	steady_state	0
CGCTATCTCGAGCCCA-1-0	0.149989030291768	bone_marrow	steady_state	0
CGCTGGAAGACTTTCG-1-0	0.208411242204449	bone_marrow	steady_state	0
CGCTGGAGTGGGTCAA-1-0	0.0684356456225215	bone_marrow	steady_state	0
CGCTTCACAAACCTAC-1-0	0.257001254502182	bone_marrow	steady_state	0
CGCTTCAGTCCAAGTT-1-0	0.328930207871715	bone_marrow	steady_state	0
CGCTTCATCTTATCTG-1-0	0.286241484936489	bone_marrow	steady_state	0
CGGACACCAATGAATG-1-0	0.0333192539967936	bone_marrow	steady_state	0
CGGACACCACCATGTA-1-0	0.0231254994885231	bone_marrow	steady_state	0
CGGACGTCATGGAATA-1-0	0.225594377744874	bone_marrow	steady_state	0
CGGACGTGTTCCACGG-1-0	0.263902935566397	bone_marrow	steady_state	0
CGGACGTTCTATCGCC-1-0	0.111202809790622	bone_marrow	steady_state	0
CGGACTGCAGATTGCT-1-0	0.0984500110132638	bone_marrow	steady_state	0
CGGACTGCAGTACACT-1-0	0.342817503250466	bone_marrow	steady_state	0
CGGACTGGTGTCTGAT-1-0	0.278309311837619	bone_marrow	steady_state	0
CGGACTGGTTGACGTT-1-0	0.0666484198778099	bone_marrow	steady_state	0
CGGACTGTCAGCCTAA-1-0	0.140258330758882	bone_marrow	steady_state	0
CGGACTGTCCGAATGT-1-0	-0.0151315751691576	bone_marrow	steady_state	0
CGGAGCTAGTTCGCAT-1-0	0.203829075534442	bone_marrow	steady_state	0
CGGAGCTGTGTTCGAT-1-0	0.198842409327242	bone_marrow	steady_state	0
CGGAGTCCACGGTAAG-1-0	0.154868398350754	bone_marrow	steady_state	0
CGGAGTCCATAGTAAG-1-0	0.138386847667718	bone_marrow	steady_state	0
CGGAGTCTCGACGGAA-1-0	0.217994269133867	bone_marrow	steady_state	0
CGGCTAGTCCAAGCCG-1-0	0.028058966438822	bone_marrow	steady_state	0
CGGCTAGTCGTACGGC-1-0	0.218605217515021	bone_marrow	steady_state	0
CGGGTCACAAACTGTC-1-0	0.120942941399877	bone_marrow	steady_state	0
CGGGTCACAAGCCATT-1-0	0.349233575410654	bone_marrow	steady_state	0
CGGGTCATCTAACTGG-1-0	0.0173412577305295	bone_marrow	steady_state	0
CGGTTAAGTTTAGGAA-1-0	0.0904713605024795	bone_marrow	steady_state	0
CGTAGCGCAGTGGAGT-1-0	0.1631328797763	bone_marrow	steady_state	0
CGTAGGCAGAGCTGGT-1-0	-0.0044911132217283	bone_marrow	steady_state	0
CGTAGGCAGTAGATGT-1-0	0.120322419400395	bone_marrow	steady_state	0
CGTAGGCGTCAGAATA-1-0	0.241964007938259	bone_marrow	steady_state	0
CGTCAGGAGCGTAGTG-1-0	0.0992580669287238	bone_marrow	steady_state	0
CGTCCATAGAGTACAT-1-0	0.169429139219664	bone_marrow	steady_state	0
CGTCCATAGTAGATGT-1-0	0.139322070024302	bone_marrow	steady_state	0
CGTCCATCAGCATGAG-1-0	0.110181527288506	bone_marrow	steady_state	0
CGTCCATCATGCAACT-1-0	0.0273354344920252	bone_marrow	steady_state	0
CGTCCATGTACGCACC-1-0	0.039125863395623	bone_marrow	steady_state	0
CGTCCATTCAACACCA-1-0	0.0343220425612837	bone_marrow	steady_state	0
CGTCTACAGCCAGTTT-1-0	0.125734712640498	bone_marrow	steady_state	0
CGTCTACCATGTTGAC-1-0	0.0218818478768013	bone_marrow	steady_state	0
CGTCTACGTAAGAGGA-1-0	0.0696711051632795	bone_marrow	steady_state	0
CGTGAGCAGTGCCAGA-1-0	0.203852607217553	bone_marrow	steady_state	0
CGTGAGCGTCTTCAAG-1-0	0.291880577794048	bone_marrow	steady_state	0
CGTGAGCTCATGTCCC-1-0	0.266090586962736	bone_marrow	steady_state	0
CGTGAGCTCGGTGTCG-1-0	0.210590086015212	bone_marrow	steady_state	0
CGTGTAACAACACCTA-1-0	-0.0074556020310462	bone_marrow	steady_state	0
CGTGTAATCGGCTACG-1-0	0.0788910051443545	bone_marrow	steady_state	0
CGTGTCTGTTATGCGT-1-0	0.175537951627213	bone_marrow	steady_state	0
CGTGTCTTCTTGTTTG-1-0	0.132505681343152	bone_marrow	steady_state	0
CGTTAGAGTTATCGGT-1-0	0.281491285645797	bone_marrow	steady_state	0
CGTTAGATCAATCACG-1-0	0.277135877564139	bone_marrow	steady_state	0
CGTTCTGAGACCTTTG-1-0	0.145982189408974	bone_marrow	steady_state	0
CGTTCTGAGAGACGAA-1-0	0.127957415548708	bone_marrow	steady_state	0
CGTTCTGGTTAAAGTG-1-0	0.155228410751451	bone_marrow	steady_state	0
CGTTGGGCATGTTGAC-1-0	0.0951303619851408	bone_marrow	steady_state	0
CTAACTTAGATCCGAG-1-0	0.227929882044289	bone_marrow	steady_state	0
CTAACTTCACTGTTAG-1-0	-0.0040250885744855	bone_marrow	steady_state	0
CTAACTTCATCGGAAG-1-0	0.118761914031181	bone_marrow	steady_state	0
CTAAGACTCATCGCTC-1-0	-0.0029851613703291	bone_marrow	steady_state	0
CTAATGGGTACTTGAC-1-0	0.209859762484022	bone_marrow	steady_state	0
CTACACCCATGTCTCC-1-0	0.0048449594901248	bone_marrow	steady_state	0
CTACACCGTGAACCTT-1-0	0.219816393250128	bone_marrow	steady_state	0
CTACATTTCTGAGGGA-1-0	0.108858183431341	bone_marrow	steady_state	0
CTACCCAAGTGAATTG-1-0	0.115074005646846	bone_marrow	steady_state	0
CTACCCACAACGATCT-1-0	0.0488600962401761	bone_marrow	steady_state	0
CTACCCAGTCATCCCT-1-0	0.103280983770595	bone_marrow	steady_state	0
CTACCCATCGTCCAGG-1-0	0.118255816205453	bone_marrow	steady_state	0
CTACGTCCAGTCGATT-1-0	0.378625392176388	bone_marrow	steady_state	0
CTACGTCGTTACAGAA-1-0	0.107168385501803	bone_marrow	steady_state	0
CTAGAGTGTAAATACG-1-0	0.226958162532891	bone_marrow	steady_state	0
CTAGCCTAGATCTGAA-1-0	0.0581793046147071	bone_marrow	steady_state	0
CTAGCCTCAAGAAAGG-1-0	0.0842445438413248	bone_marrow	steady_state	0
CTAGCCTCAGGGTATG-1-0	0.0254316204826111	bone_marrow	steady_state	0
CTAGTGAAGAGCAATT-1-0	0.122651721530795	bone_marrow	steady_state	0
CTAGTGAAGTGAAGAG-1-0	0.14413275589136	bone_marrow	steady_state	0
CTAGTGATCCTGCAGG-1-0	0.347303144946102	bone_marrow	steady_state	0
CTCACACGTAGCTTGT-1-0	0.143679010300746	bone_marrow	steady_state	0
CTCAGAAGTGTAATGA-1-0	0.156684540650078	bone_marrow	steady_state	0
CTCAGAATCCATGAGT-1-0	0.267201055693284	bone_marrow	steady_state	0
CTCAGAATCGCCTGAG-1-0	0.130297654130846	bone_marrow	steady_state	0
CTCATTACACGGTAAG-1-0	0.0847174088906237	bone_marrow	steady_state	0
CTCATTACACTTCGAA-1-0	0.192119409009689	bone_marrow	steady_state	0
CTCATTATCCGCTGTT-1-0	0.323491536713463	bone_marrow	steady_state	0
CTCCTAGCAATGGACG-1-0	0.227056644720766	bone_marrow	steady_state	0
CTCCTAGGTTATGCGT-1-0	0.0028275504027781	bone_marrow	steady_state	0
CTCGAAAAGATATGGT-1-0	0.120221736840686	bone_marrow	steady_state	0
CTCGAAAAGTGTACGG-1-0	0.110671810996912	bone_marrow	steady_state	0
CTCGAAATCTCTTATG-1-0	0.233888894861573	bone_marrow	steady_state	0
CTCGAGGAGGAATCGC-1-0	0.218292544630121	bone_marrow	steady_state	0
CTCGAGGAGGCAGGTT-1-0	0.287861300047226	bone_marrow	steady_state	0
CTCGGAGCACATGTGT-1-0	-0.0109317249644241	bone_marrow	steady_state	0
CTCGGAGCACGGTAGA-1-0	-0.0168890370418517	bone_marrow	steady_state	0
CTCGGAGCAGTATAAG-1-0	0.0871795812215827	bone_marrow	steady_state	0
CTCGGAGGTGCAGGTA-1-0	0.189116276573262	bone_marrow	steady_state	0
CTCGTACAGCCGTCGT-1-0	0.227467249940714	bone_marrow	steady_state	0
CTCGTACTCCTCATTA-1-0	0.071295002025938	bone_marrow	steady_state	0
CTCGTCATCACCGGGT-1-0	0.0198334816490534	bone_marrow	steady_state	0
CTCTAATTCCTGTACC-1-0	0.248885159260337	bone_marrow	steady_state	0
CTCTACGTCCAAGTAC-1-0	0.1243467870455	bone_marrow	steady_state	0
CTCTACGTCCCTAACC-1-0	0.125187024108332	bone_marrow	steady_state	0
CTCTGGTAGGTCGGAT-1-0	0.178584190671413	bone_marrow	steady_state	0
CTCTGGTAGTTCGATC-1-0	0.193344123641603	bone_marrow	steady_state	0
CTCTGGTGTTCTCATT-1-0	0.190797467724082	bone_marrow	steady_state	0
CTGAAACAGTGCCATT-1-0	0.0969328482897763	bone_marrow	steady_state	0
CTGAAACCACCTTGTC-1-0	0.0336051658948817	bone_marrow	steady_state	0
CTGAAACCACGGTGTC-1-0	0.017692296463148	bone_marrow	steady_state	0
CTGAAACCAGACACTT-1-0	0.205781972375214	bone_marrow	steady_state	0
CTGAAACCATTCCTGC-1-0	0.207897765449704	bone_marrow	steady_state	0
CTGAAGTTCAAACGGG-1-0	0.130355215659298	bone_marrow	steady_state	0
CTGAAGTTCACGGTTA-1-0	0.156137956112079	bone_marrow	steady_state	0
CTGAAGTTCTCCTATA-1-0	0.222386939100378	bone_marrow	steady_state	0
CTGATAGAGCGCTTAT-1-0	0.12780206507765	bone_marrow	steady_state	0
CTGATAGAGTATCGAA-1-0	0.200620177772944	bone_marrow	steady_state	0
CTGATAGGTTTAGGAA-1-0	0.136791461790368	bone_marrow	steady_state	0
CTGATCCCATTACGAC-1-0	0.230150933945091	bone_marrow	steady_state	0
CTGATCCTCCGGCACA-1-0	0.119305167878168	bone_marrow	steady_state	0
CTGATCCTCTCTAGGA-1-0	0.203843884486696	bone_marrow	steady_state	0
CTGCCTACATGCAATC-1-0	0.265117726780248	bone_marrow	steady_state	0
CTGCGGAAGACCTTTG-1-0	0.13726778368834	bone_marrow	steady_state	0
CTGCGGAAGAGGTTGC-1-0	0.074025729015162	bone_marrow	steady_state	0
CTGCTGTTCAGTCCCT-1-0	0.057223665093111	bone_marrow	steady_state	0
CTGCTGTTCTAACCGA-1-0	0.0009757317227886	bone_marrow	steady_state	0
CTGGTCTCACATTTCT-1-0	0.300530033688913	bone_marrow	steady_state	0
CTGGTCTCACCACGTG-1-0	0.075156971889325	bone_marrow	steady_state	0
CTGGTCTCACCATCCT-1-0	0.327112397275706	bone_marrow	steady_state	0
CTGTGCTAGAATGTTG-1-0	-0.0001200799214401	bone_marrow	steady_state	0
CTGTGCTAGTGGACGT-1-0	0.167147530493456	bone_marrow	steady_state	0
CTGTGCTCACTATCTT-1-0	0.245600405412173	bone_marrow	steady_state	0
CTGTTTAAGCCGATTT-1-0	0.233241736869803	bone_marrow	steady_state	0
CTGTTTACACTAGTAC-1-0	0.278579716305237	bone_marrow	steady_state	0
CTGTTTATCGATCCCT-1-0	0.244814411168738	bone_marrow	steady_state	0
CTTACCGAGATGGCGT-1-0	0.0750386282550205	bone_marrow	steady_state	0
CTTACCGCACCAGGCT-1-0	0.225710299882601	bone_marrow	steady_state	0
CTTAGGAAGTCAAGCG-1-0	0.0032045702577597	bone_marrow	steady_state	0
CTTAGGACACTTAACG-1-0	0.0862749393872028	bone_marrow	steady_state	0
CTTAGGAGTGACCAAG-1-0	0.0197141593295628	bone_marrow	steady_state	0
CTTAGGATCCCAGGTG-1-0	0.287366813729676	bone_marrow	steady_state	0
CTTAGGATCGTGACAT-1-0	0.397054528144036	bone_marrow	steady_state	0
CTTCTCTAGATCCGAG-1-0	0.10276590540544	bone_marrow	steady_state	0
CTTCTCTCATAACCTG-1-0	0.197899658442896	bone_marrow	steady_state	0
CTTCTCTGTCTCATCC-1-0	0.0068567256120456	bone_marrow	steady_state	0
CTTCTCTGTGAGGCTA-1-0	0.156168901267127	bone_marrow	steady_state	0
CTTGGCTCAGATGGCA-1-0	0.198609470697813	bone_marrow	steady_state	0
CTTGGCTTCACTATTC-1-0	-0.0019634375630365	bone_marrow	steady_state	0
CTTTGCGAGAAGATTC-1-0	0.0251236169652954	bone_marrow	steady_state	0
CTTTGCGGTTGGTTTG-1-0	0.145401418244611	bone_marrow	steady_state	0
GAAACTCAGATGCCAG-1-0	0.397634954189964	bone_marrow	steady_state	0
GAAACTCGTTACGCGC-1-0	0.0448666037658315	bone_marrow	steady_state	0
GAAATGACATCTACGA-1-0	0.20889351145162	bone_marrow	steady_state	0
GAAATGAGTCGCGTGT-1-0	0.14926055939599	bone_marrow	steady_state	0
GAAATGAGTTAGTGGG-1-0	0.0126970717781067	bone_marrow	steady_state	0
GAAATGATCCAGTAGT-1-0	0.27644859041135	bone_marrow	steady_state	0
GAACATCTCATGCAAC-1-0	0.0714445117332176	bone_marrow	steady_state	0
GAACATCTCCCAAGTA-1-0	0.04916249109482	bone_marrow	steady_state	0
GAACCTACACTTACGA-1-0	0.0482924201084948	bone_marrow	steady_state	0
GAACCTAGTCTACCTC-1-0	0.19201505201902	bone_marrow	steady_state	0
GAACCTAGTGGAAAGA-1-0	0.102635554119749	bone_marrow	steady_state	0
GAACGGACACCACCAG-1-0	0.138111810414524	bone_marrow	steady_state	0
GAAGCAGCACTCTGTC-1-0	0.0106983122228387	bone_marrow	steady_state	0
GAATAAGAGCGATCCC-1-0	0.26014075955546	bone_marrow	steady_state	0
GAATAAGCAGAGTGTG-1-0	0.17793724296293	bone_marrow	steady_state	0
GAATAAGTCCAGAAGG-1-0	-0.0133680709836156	bone_marrow	steady_state	0
GAATGAAAGTCGATAA-1-0	0.380488422713195	bone_marrow	steady_state	0
GAATGAACAGCTCGAC-1-0	0.112485398061297	bone_marrow	steady_state	0
GACACGCAGGGTCTCC-1-0	0.061355243061909	bone_marrow	steady_state	0
GACACGCAGGTCATCT-1-0	0.18516300632799	bone_marrow	steady_state	0
GACACGCTCCTTTACA-1-0	0.0452454238266769	bone_marrow	steady_state	0
GACACGCTCGAGCCCA-1-0	0.0786224794030499	bone_marrow	steady_state	0
GACAGAGCACTAGTAC-1-0	0.0778219626186648	bone_marrow	steady_state	0
GACAGAGTCACCACCT-1-0	0.0875656070494024	bone_marrow	steady_state	0
GACAGAGTCAGCTCGG-1-0	0.157964146355446	bone_marrow	steady_state	0
GACCAATAGGAATGGA-1-0	0.0256428044495621	bone_marrow	steady_state	0
GACCAATTCGAGGTAG-1-0	0.117888221959379	bone_marrow	steady_state	0
GACCTGGCACGAGAGT-1-0	0.0477925240226246	bone_marrow	steady_state	0
GACCTGGCATAAGACA-1-0	0.166163962909498	bone_marrow	steady_state	0
GACGCGTCACCAGTTA-1-0	0.0981258019220129	bone_marrow	steady_state	0
GACGGCTAGCGTTGCC-1-0	0.095355163362523	bone_marrow	steady_state	0
GACGGCTAGTTAGGTA-1-0	0.203005955091353	bone_marrow	steady_state	0
GACGGCTTCCATGCTC-1-0	0.203940228133489	bone_marrow	steady_state	0
GACGTGCAGATGCCAG-1-0	0.0901288044233237	bone_marrow	steady_state	0
GACGTGCAGTCGATAA-1-0	0.218175255416783	bone_marrow	steady_state	0
GACGTGCCAATGGATA-1-0	0.0177800839078241	bone_marrow	steady_state	0
GACGTGCGTAACGTTC-1-0	0.376418572146393	bone_marrow	steady_state	0
GACGTTACACCAGTTA-1-0	0.0266887775837553	bone_marrow	steady_state	0
GACGTTACACGTCTCT-1-0	0.0228267190458019	bone_marrow	steady_state	0
GACGTTAGTTCGGGCT-1-0	0.0249154663201291	bone_marrow	steady_state	0
GACGTTATCTTCAACT-1-0	0.0887063107199055	bone_marrow	steady_state	0
GACTAACGTAAAGGAG-1-0	0.0191334133389458	bone_marrow	steady_state	0
GACTAACGTTTAAGCC-1-0	0.027034876671332	bone_marrow	steady_state	0
GACTAACTCAGAGCTT-1-0	0.0569609634963244	bone_marrow	steady_state	0
GACTAACTCATGCATG-1-0	0.0748355775893268	bone_marrow	steady_state	0
GACTAACTCTGTACGA-1-0	0.08371045727875	bone_marrow	steady_state	0
GAGCAGAAGACGCTTT-1-0	0.156706326703853	bone_marrow	steady_state	0
GAGGTGAAGAGGTTAT-1-0	0.0125833967504284	bone_marrow	steady_state	0
GAGGTGATCGGGAGTA-1-0	0.118994725791954	bone_marrow	steady_state	0
GAGTCCGAGGAGTTGC-1-0	0.127436906641639	bone_marrow	steady_state	0
GAGTCCGCATTCTCAT-1-0	-0.0113287032291163	bone_marrow	steady_state	0
GAGTCCGGTAAATGTG-1-0	0.0448165663607546	bone_marrow	steady_state	0
GAGTCCGGTTTGTTGG-1-0	0.0603126281689364	bone_marrow	steady_state	0
GATCAGTGTCTCCATC-1-0	0.0624669978094122	bone_marrow	steady_state	0
GATCAGTTCAGGCGAA-1-0	0.233710785226498	bone_marrow	steady_state	0
GATCGATAGAAGGTTT-1-0	0.0876208664167901	bone_marrow	steady_state	0
GATCGATAGACAAAGG-1-0	0.135334448080161	bone_marrow	steady_state	0
GATCGATCAATCAGAA-1-0	0.0674248069016786	bone_marrow	steady_state	0
GATCGATGTCCGAGTC-1-0	0.0862622548235257	bone_marrow	steady_state	0
GATCGATGTTCGGGCT-1-0	0.0814229348371373	bone_marrow	steady_state	0
GATCGATTCATATCGG-1-0	0.17509660120438	bone_marrow	steady_state	0
GATCGCGTCGGACAAG-1-0	0.0901834895094571	bone_marrow	steady_state	0
GATCGTAAGATCGGGT-1-0	0.0309527315246577	bone_marrow	steady_state	0
GATCGTAAGTCGTACT-1-0	0.0142566533885276	bone_marrow	steady_state	0
GATCGTACACGCGAAA-1-0	0.0773232119653654	bone_marrow	steady_state	0
GATCTAGAGACGCTTT-1-0	0.257570513204298	bone_marrow	steady_state	0
GATCTAGCACAGTCGC-1-0	0.29589995210094	bone_marrow	steady_state	0
GATCTAGTCACATGCA-1-0	0.0329861646277596	bone_marrow	steady_state	0
GATCTAGTCCCTGACT-1-0	0.133203761070262	bone_marrow	steady_state	0
GATGAAAAGATAGTCA-1-0	0.157228340255083	bone_marrow	steady_state	0
GATGAAAGTCCCGACA-1-0	0.131416971139592	bone_marrow	steady_state	0
GATGAAAGTTCCACTC-1-0	0.0134059957154827	bone_marrow	steady_state	0
GATGAAATCTGTCCGT-1-0	0.273508632401814	bone_marrow	steady_state	0
GATGCTAAGCTGAAAT-1-0	0.2813749692234	bone_marrow	steady_state	0
GATGCTAAGTCATGCT-1-0	0.0144595768331277	bone_marrow	steady_state	0
GATGCTAGTTTGCATG-1-0	0.117960664491863	bone_marrow	steady_state	0
GATTCAGCACAAGCCC-1-0	0.328036713621167	bone_marrow	steady_state	0
GATTCAGCACTAAGTC-1-0	0.222456207868309	bone_marrow	steady_state	0
GATTCAGTCGAACTGT-1-0	0.187435822297333	bone_marrow	steady_state	0
GATTCAGTCGTCCGTT-1-0	0.0827704245641713	bone_marrow	steady_state	0
GCAAACTAGGATTCGG-1-0	0.115366104198487	bone_marrow	steady_state	0
GCAAACTAGTCAAGCG-1-0	0.167669330271096	bone_marrow	steady_state	0
GCAATCAAGCTAACAA-1-0	0.0988454275973725	bone_marrow	steady_state	0
GCAATCAAGGAACTGC-1-0	0.212351663133368	bone_marrow	steady_state	0
GCAATCACAGTCAGAG-1-0	0.304804999973253	bone_marrow	steady_state	0
GCACATAAGCCTTGAT-1-0	0.33844743218825	bone_marrow	steady_state	0
GCACATAAGTACACCT-1-0	0.0920410778731286	bone_marrow	steady_state	0
GCACATAAGTTCGCAT-1-0	0.290578323438123	bone_marrow	steady_state	0
GCACATAGTATTCGTG-1-0	0.168472919165786	bone_marrow	steady_state	0
GCACTCTGTACTCGCG-1-0	0.189680323451551	bone_marrow	steady_state	0
GCACTCTGTCAGGACA-1-0	0.194329529070394	bone_marrow	steady_state	0
GCACTCTGTCGAGATG-1-0	0.200914956823567	bone_marrow	steady_state	0
GCAGCCAAGGCTAGAC-1-0	0.071735544897243	bone_marrow	steady_state	0
GCAGTTACACCAGCAC-1-0	0.0715817747743067	bone_marrow	steady_state	0
GCAGTTACAGCTGGCT-1-0	0.061541295895812	bone_marrow	steady_state	0
GCAGTTAGTGAAGGCT-1-0	0.0160319870827212	bone_marrow	steady_state	0
GCATACATCGAATCCA-1-0	0.0964084933637873	bone_marrow	steady_state	0
GCATGATCAAGTAGTA-1-0	0.10696634235315	bone_marrow	steady_state	0
GCATGATCAGCGTTCG-1-0	0.196782947791493	bone_marrow	steady_state	0
GCATGATGTTAAGATG-1-0	0.106922072035883	bone_marrow	steady_state	0
GCATGCGGTCTGGTCG-1-0	0.0318329393067266	bone_marrow	steady_state	0
GCATGTACACGAAATA-1-0	0.124031204484183	bone_marrow	steady_state	0
GCATGTAGTCTAAACC-1-0	0.0758429620782912	bone_marrow	steady_state	0
GCATGTAGTTAAGACA-1-0	0.158549152975739	bone_marrow	steady_state	0
GCCTCTAGTCGCGTGT-1-0	0.0270201397313393	bone_marrow	steady_state	0
GCGAGAAGTGTTTGGT-1-0	0.0048574382639619	bone_marrow	steady_state	0
GCGAGAATCCTTGGTC-1-0	0.0144479952852237	bone_marrow	steady_state	0
GCGCAACAGGAACTGC-1-0	0.0846001126807039	bone_marrow	steady_state	0
GCGCAACAGGTGATTA-1-0	0.272893988337874	bone_marrow	steady_state	0
GCGCAACTCAACCAAC-1-0	0.126545395183226	bone_marrow	steady_state	0
GCGCAGTCACACGCTG-1-0	0.280286774702066	bone_marrow	steady_state	0
GCGCGATCACATAACC-1-0	0.0573923554592792	bone_marrow	steady_state	0
GCGCGATGTTCAGTAC-1-0	0.135103600075523	bone_marrow	steady_state	0
GCGGGTTAGCACAGGT-1-0	0.130954402509775	bone_marrow	steady_state	0
GCGGGTTAGGGAAACA-1-0	0.170205475387446	bone_marrow	steady_state	0
GCGGGTTAGTAGGCCA-1-0	0.0143607499874995	bone_marrow	steady_state	0
GCGGGTTCACGGTAAG-1-0	0.0298351465592269	bone_marrow	steady_state	0
GCGGGTTCATGAGCGA-1-0	0.215638841534482	bone_marrow	steady_state	0
GCGGGTTGTTCGTGAT-1-0	0.0341330964083081	bone_marrow	steady_state	0
GCTCCTACATGAGCGA-1-0	0.300173373787535	bone_marrow	steady_state	0
GCTCCTAGTCTGCCAG-1-0	0.320220373054897	bone_marrow	steady_state	0
GCTCCTATCACTCCTG-1-0	0.0166967418093032	bone_marrow	steady_state	0
GCTGCAGAGTGTACCT-1-0	0.104382343161109	bone_marrow	steady_state	0
GCTGCAGCATTCACTT-1-0	0.0117375733851341	bone_marrow	steady_state	0
GCTGCGACAAGTCATC-1-0	0.26796702955521	bone_marrow	steady_state	0
GCTGCGACAATAGAGT-1-0	0.0544174066537102	bone_marrow	steady_state	0
GCTGCTTCAACGATGG-1-0	0.0857691687826847	bone_marrow	steady_state	0
GCTGGGTCAGCTGTAT-1-0	0.147905252821697	bone_marrow	steady_state	0
GCTGGGTCATTCTTAC-1-0	0.138508942545744	bone_marrow	steady_state	0
GCTGGGTGTACATCCA-1-0	0.290816867932223	bone_marrow	steady_state	0
GCTGGGTGTCACTTCC-1-0	0.106352833246812	bone_marrow	steady_state	0
GCTGGGTTCACGCATA-1-0	0.0893744657210753	bone_marrow	steady_state	0
GCTTCCATCAACCATG-1-0	0.276696129686813	bone_marrow	steady_state	0
GCTTCCATCTGTGCAA-1-0	0.261195277186274	bone_marrow	steady_state	0
GCTTGAAAGATGCGAC-1-0	0.0529373060085759	bone_marrow	steady_state	0
GCTTGAAAGATTACCC-1-0	0.265671169539152	bone_marrow	steady_state	0
GCTTGAACAAAGCAAT-1-0	0.316804635663055	bone_marrow	steady_state	0
GCTTGAACACCGATAT-1-0	0.081909883790979	bone_marrow	steady_state	0
GCTTGAAGTCGGGTCT-1-0	0.207191510803568	bone_marrow	steady_state	0
GGAAAGCAGTGGGCTA-1-0	0.152504226457362	bone_marrow	steady_state	0
GGAAAGCGTACCGGCT-1-0	0.0757258884921803	bone_marrow	steady_state	0
GGACAAGAGTCGAGTG-1-0	0.179088349453916	bone_marrow	steady_state	0
GGACATTCATTCGACA-1-0	0.0798993201423219	bone_marrow	steady_state	0
GGACATTGTATATCCG-1-0	0.0561175830760883	bone_marrow	steady_state	0
GGACGTCCACGAGAGT-1-0	0.198820097239772	bone_marrow	steady_state	0
GGAGCAAAGCCTCGTG-1-0	0.0414051654394426	bone_marrow	steady_state	0
GGAGCAAAGGGCATGT-1-0	0.107482014891203	bone_marrow	steady_state	0
GGAGCAATCCGAAGAG-1-0	0.387934158834794	bone_marrow	steady_state	0
GGAGCAATCCGCAAGC-1-0	0.021781712102217	bone_marrow	steady_state	0
GGATGTTCACCGAAAG-1-0	0.197590305807152	bone_marrow	steady_state	0
GGATGTTTCATTATCC-1-0	0.0692378290039834	bone_marrow	steady_state	0
GGATGTTTCCGAGCCA-1-0	0.20901504288135	bone_marrow	steady_state	0
GGATGTTTCTTTCCTC-1-0	0.280306903116739	bone_marrow	steady_state	0
GGATTACGTTACGCGC-1-0	0.0559671796263039	bone_marrow	steady_state	0
GGCCGATCACACCGAC-1-0	0.0247624739418391	bone_marrow	steady_state	0
GGCCGATCATCGTCGG-1-0	0.301702947383672	bone_marrow	steady_state	0
GGCCGATGTAGCGCAA-1-0	0.0528670311194461	bone_marrow	steady_state	0
GGCCGATTCGTTGCCT-1-0	0.0581309225342319	bone_marrow	steady_state	0
GGCGACTAGTGTCCCG-1-0	0.109146368481853	bone_marrow	steady_state	0
GGCGACTTCGATCCCT-1-0	0.10794703422843	bone_marrow	steady_state	0
GGCGACTTCTCCAGGG-1-0	0.145911515817925	bone_marrow	steady_state	0
GGCTCGAAGCCAGGAT-1-0	0.0606485990673549	bone_marrow	steady_state	0
GGCTCGAAGTCCCACG-1-0	0.0288886342950956	bone_marrow	steady_state	0
GGCTCGATCGCAAACT-1-0	0.0042189679470345	bone_marrow	steady_state	0
GGCTGGTAGTAACCCT-1-0	0.0345591517596385	bone_marrow	steady_state	0
GGCTGGTCATATGCTG-1-0	0.335616296853633	bone_marrow	steady_state	0
GGCTGGTGTACCGTTA-1-0	0.172246238860735	bone_marrow	steady_state	0
GGCTGGTGTATAGGGC-1-0	0.0871497970767062	bone_marrow	steady_state	0
GGCTGGTTCGATAGAA-1-0	0.078115836315625	bone_marrow	steady_state	0
GGGAATGGTCTTCTCG-1-0	0.25860635568611	bone_marrow	steady_state	0
GGGACCTAGAGCTTCT-1-0	0.373926242002805	bone_marrow	steady_state	0
GGGACCTGTCTGCGGT-1-0	0.146265585261149	bone_marrow	steady_state	0
GGGAGATGTCCGCTGA-1-0	0.0796462878563126	bone_marrow	steady_state	0
GGGATGACACTTGGAT-1-0	0.164745685996673	bone_marrow	steady_state	0
GGGATGACATATACCG-1-0	0.0208262944852071	bone_marrow	steady_state	0
GGGATGATCCGAGCCA-1-0	0.228453452198533	bone_marrow	steady_state	0
GGGCACTTCGGAGCAA-1-0	0.25932962139123	bone_marrow	steady_state	0
GGGCATCGTTCAGGCC-1-0	0.133004203716135	bone_marrow	steady_state	0
GGGTCTGAGATCCTGT-1-0	0.0357500852884338	bone_marrow	steady_state	0
GGGTCTGCAGAAGCAC-1-0	-0.0031460095500842	bone_marrow	steady_state	0
GGGTCTGGTTGATTGC-1-0	0.0322530713496911	bone_marrow	steady_state	0
GGGTCTGTCAAACCGT-1-0	0.238795819493819	bone_marrow	steady_state	0
GGGTTGCAGTAATCCC-1-0	0.0689106730573902	bone_marrow	steady_state	0
GGGTTGCCAGTCTTCC-1-0	0.194521849997785	bone_marrow	steady_state	0
GGGTTGCTCTTCTGGC-1-0	0.0484065665408039	bone_marrow	steady_state	0
GGTGAAGAGCACACAG-1-0	0.260662498301105	bone_marrow	steady_state	0
GGTGCGTCAATGAATG-1-0	0.201920470117862	bone_marrow	steady_state	0
GGTGCGTTCTAACTGG-1-0	0.114206739270009	bone_marrow	steady_state	0
GTAACGTGTCCAGTGC-1-0	0.0530870266753081	bone_marrow	steady_state	0
GTAACTGAGACCGGAT-1-0	0.284072795326542	bone_marrow	steady_state	0
GTAACTGAGGTTCCTA-1-0	0.131157548057809	bone_marrow	steady_state	0
GTAACTGCAGCTCCGA-1-0	0.0828879165520619	bone_marrow	steady_state	0
GTACGTAGTCGACTGC-1-0	0.20846190462016	bone_marrow	steady_state	0
GTACTCCAGACTGTAA-1-0	0.156135904289741	bone_marrow	steady_state	0
GTACTCCAGGATGGTC-1-0	0.114096866150254	bone_marrow	steady_state	0
GTAGGCCAGCGATAGC-1-0	0.283826203087624	bone_marrow	steady_state	0
GTAGGCCGTACTTGAC-1-0	0.232577945680882	bone_marrow	steady_state	0
GTATCTTAGGCCATAG-1-0	0.0568332760623808	bone_marrow	steady_state	0
GTATCTTGTGATAAGT-1-0	0.0537878535942304	bone_marrow	steady_state	0
GTATCTTTCGGCATCG-1-0	0.156745986624712	bone_marrow	steady_state	0
GTATTCTAGAGCTGCA-1-0	0.251669635888237	bone_marrow	steady_state	0
GTATTCTCAGACAGGT-1-0	0.121749260695682	bone_marrow	steady_state	0
GTATTCTCAGTGAGTG-1-0	0.0480786907427097	bone_marrow	steady_state	0
GTCAAGTCAGATCCAT-1-0	0.0453024627391908	bone_marrow	steady_state	0
GTCACAACAGCGTAAG-1-0	0.227470570504934	bone_marrow	steady_state	0
GTCACAAGTATAGGGC-1-0	0.0515610861869442	bone_marrow	steady_state	0
GTCACAAGTGGTGTAG-1-0	0.249231293157151	bone_marrow	steady_state	0
GTCACGGCATACGCCG-1-0	0.136663533648274	bone_marrow	steady_state	0
GTCACGGGTCTTCTCG-1-0	0.178032712995566	bone_marrow	steady_state	0
GTCATTTCATCAGTAC-1-0	-0.008725515664294	bone_marrow	steady_state	0
GTCATTTTCGGATGTT-1-0	0.151687245735279	bone_marrow	steady_state	0
GTCGGGTCACAGGAGT-1-0	0.056969494860316	bone_marrow	steady_state	0
GTCGGGTCACATTCGA-1-0	0.0586664253701495	bone_marrow	steady_state	0
GTCGTAAAGGCTCTTA-1-0	0.377320030955654	bone_marrow	steady_state	0
GTCGTAAAGTGCCATT-1-0	0.0443206188196809	bone_marrow	steady_state	0
GTCGTAACACCCATTC-1-0	-0.0046257443393866	bone_marrow	steady_state	0
GTCGTAACACGCTTTC-1-0	0.0437247051523856	bone_marrow	steady_state	0
GTCGTAACAGGTCGTC-1-0	0.096169122611608	bone_marrow	steady_state	0
GTCTCGTAGTTGTCGT-1-0	0.0261049133938113	bone_marrow	steady_state	0
GTCTCGTCAGACGCCT-1-0	0.0439566649652281	bone_marrow	steady_state	0
GTCTCGTGTGATAAGT-1-0	-0.0130428814769429	bone_marrow	steady_state	0
GTCTTCGGTAACGACG-1-0	0.044112637181861	bone_marrow	steady_state	0
GTGAAGGCAATTCCTT-1-0	0.271265376075099	bone_marrow	steady_state	0
GTGAAGGCATCCCATC-1-0	0.228721367154263	bone_marrow	steady_state	0
GTGAAGGGTTCAGGCC-1-0	0.15982211301542	bone_marrow	steady_state	0
GTGCAGCAGCTGAAAT-1-0	-0.0032502735217217	bone_marrow	steady_state	0
GTGCATACAGGGTACA-1-0	0.178521571263063	bone_marrow	steady_state	0
GTGCATAGTGTTAAGA-1-0	0.29118776918661	bone_marrow	steady_state	0
GTGCATATCCTTTACA-1-0	0.0692603058989028	bone_marrow	steady_state	0
GTGCGGTAGAGGTTGC-1-0	0.128056106493097	bone_marrow	steady_state	0
GTGCGGTCAAGTTAAG-1-0	0.179907229244289	bone_marrow	steady_state	0
GTGCGGTGTGTGAATA-1-0	0.0809315548760125	bone_marrow	steady_state	0
GTGCGGTGTTCAGGCC-1-0	0.105014201729442	bone_marrow	steady_state	0
GTGCTTCAGAATTCCC-1-0	0.150698281945596	bone_marrow	steady_state	0
GTGCTTCAGCGATGAC-1-0	0.0533856144848475	bone_marrow	steady_state	0
GTGGGTCGTGAAGGCT-1-0	0.0359898497218034	bone_marrow	steady_state	0
GTGTGCGGTCTAGCCG-1-0	0.0433840544483282	bone_marrow	steady_state	0
GTGTTAGCATCCTTGC-1-0	0.338351535876565	bone_marrow	steady_state	0
GTTAAGCTCCGCAAGC-1-0	0.296851506173107	bone_marrow	steady_state	0
GTTAAGCTCTCTGTCG-1-0	0.123117391489173	bone_marrow	steady_state	0
GTTACAGAGGGATCTG-1-0	0.152668177470528	bone_marrow	steady_state	0
GTTACAGCAGGATCGA-1-0	0.252143856701788	bone_marrow	steady_state	0
GTTACAGCATTCCTCG-1-0	0.239068490975868	bone_marrow	steady_state	0
GTTACAGTCCCGACTT-1-0	0.130990934902881	bone_marrow	steady_state	0
GTTCGGGAGCTCTCGG-1-0	0.1450230578591	bone_marrow	steady_state	0
GTTCGGGTCTCGCTTG-1-0	0.024829694865801	bone_marrow	steady_state	0
GTTCTCGAGGTGACCA-1-0	0.140237263546542	bone_marrow	steady_state	0
GTTCTCGAGTGAAGAG-1-0	0.248296588226739	bone_marrow	steady_state	0
GTTCTCGGTATGAAAC-1-0	0.202563324804326	bone_marrow	steady_state	0
GTTTCTACAAGGACAC-1-0	0.172877024396984	bone_marrow	steady_state	0
GTTTCTACAAGTCATC-1-0	0.0977749714489748	bone_marrow	steady_state	0
GTTTCTAGTCGCATAT-1-0	0.0348951420491295	bone_marrow	steady_state	0
GTTTCTATCCGCATAA-1-0	-0.006868646341985	bone_marrow	steady_state	0
TAAACCGCAGTATCTG-1-0	0.0657479994295958	bone_marrow	steady_state	0
TAAACCGCATTAACCG-1-0	0.180746935491361	bone_marrow	steady_state	0
TAAACCGGTTCTGGTA-1-0	0.0513962345526234	bone_marrow	steady_state	0
TAAGAGACAAAGCGGT-1-0	0.301449333638162	bone_marrow	steady_state	0
TAAGAGAGTTGCGTTA-1-0	0.108322729928026	bone_marrow	steady_state	0
TAAGAGATCAGGTTCA-1-0	0.357110368443228	bone_marrow	steady_state	0
TAAGCGTAGTCCTCCT-1-0	0.0097534642082267	bone_marrow	steady_state	0
TAAGCGTCAAAGCAAT-1-0	0.0381788314018763	bone_marrow	steady_state	0
TAAGCGTTCTACGAGT-1-0	0.046382597499719	bone_marrow	steady_state	0
TAAGTGCAGTGGCACA-1-0	0.142853071487641	bone_marrow	steady_state	0
TACACGATCATAGCAC-1-0	0.149944538206883	bone_marrow	steady_state	0
TACAGTGAGGCACATG-1-0	0.207812863513851	bone_marrow	steady_state	0
TACAGTGCAACTTGAC-1-0	-0.0059861531077316	bone_marrow	steady_state	0
TACCTATAGGCTAGGT-1-0	0.106191297723184	bone_marrow	steady_state	0
TACCTATGTGAGGGAG-1-0	0.0031779037809711	bone_marrow	steady_state	0
TACCTTAAGAAGGGTA-1-0	0.0453363311110257	bone_marrow	steady_state	0
TACCTTAAGCCTCGTG-1-0	0.0218483275671809	bone_marrow	steady_state	0
TACCTTACATCTCCCA-1-0	0.0421185215331731	bone_marrow	steady_state	0
TACCTTATCTCGGACG-1-0	0.131264018690352	bone_marrow	steady_state	0
TACGGATAGCCAGGAT-1-0	0.0661092193044806	bone_marrow	steady_state	0
TACGGATAGCTACCGC-1-0	0.257150953650113	bone_marrow	steady_state	0
TACGGGCAGGCGATAC-1-0	0.117196785900226	bone_marrow	steady_state	0
TACGGGCAGTACATGA-1-0	0.120325820905229	bone_marrow	steady_state	0
TACGGTACACTTACGA-1-0	0.242514861376923	bone_marrow	steady_state	0
TACGGTACATTATCTC-1-0	0.0419200121153443	bone_marrow	steady_state	0
TACGGTATCCGAACGC-1-0	0.263095187498102	bone_marrow	steady_state	0
TACTCGCAGCACCGTC-1-0	0.170493120332869	bone_marrow	steady_state	0
TACTCGCAGTATGACA-1-0	0.0903646871032332	bone_marrow	steady_state	0
TACTCGCCAGGGCATA-1-0	0.12046753393473	bone_marrow	steady_state	0
TACTCGCGTGTGGCTC-1-0	0.349101866895754	bone_marrow	steady_state	0
TACTCGCTCAACCATG-1-0	0.0220918074507324	bone_marrow	steady_state	0
TACTTACAGGATGTAT-1-0	0.108036859578025	bone_marrow	steady_state	0
TACTTACAGTACGCGA-1-0	0.227032632417386	bone_marrow	steady_state	0
TACTTACCATATGGTC-1-0	0.0673197934761185	bone_marrow	steady_state	0
TACTTACTCCGCAGTG-1-0	0.169261065580346	bone_marrow	steady_state	0
TACTTACTCTTTCCTC-1-0	0.203644290470464	bone_marrow	steady_state	0
TACTTGTCATCCTTGC-1-0	0.11252527009186	bone_marrow	steady_state	0
TACTTGTCATGCTAGT-1-0	0.0992761770770758	bone_marrow	steady_state	0
TACTTGTGTAGGGACT-1-0	0.287041275406802	bone_marrow	steady_state	0
TACTTGTTCTGCAGTA-1-0	0.303961350243937	bone_marrow	steady_state	0
TAGACCAAGGGTCTCC-1-0	0.026650464876289	bone_marrow	steady_state	0
TAGACCAAGTACGTTC-1-0	0.0403760746359767	bone_marrow	steady_state	0
TAGACCATCGTTTATC-1-0	0.207425870516445	bone_marrow	steady_state	0
TAGAGCTAGAGTGAGA-1-0	0.0465307358600901	bone_marrow	steady_state	0
TAGAGCTGTGCCTTGG-1-0	0.192656993768382	bone_marrow	steady_state	0
TAGAGCTTCCATGAAC-1-0	0.0599466296862267	bone_marrow	steady_state	0
TAGCCGGAGTCATGCT-1-0	0.189217860258266	bone_marrow	steady_state	0
TAGGCATCACTAAGTC-1-0	0.151546846756328	bone_marrow	steady_state	0
TAGGCATCATCCAACA-1-0	0.307378302805822	bone_marrow	steady_state	0
TAGGCATGTTGATTCG-1-0	0.30375523531296	bone_marrow	steady_state	0
TAGTGGTCAAGGTGTG-1-0	0.08081916606061	bone_marrow	steady_state	0
TAGTGGTGTGTGACGA-1-0	0.281039124952038	bone_marrow	steady_state	0
TAGTTGGGTCGGGTCT-1-0	0.12970154473867	bone_marrow	steady_state	0
TAGTTGGGTGTTCGAT-1-0	0.246152187751108	bone_marrow	steady_state	0
TATCAGGAGAGTGAGA-1-0	0.198638722497311	bone_marrow	steady_state	0
TATCAGGCAAAGCGGT-1-0	0.189511895968606	bone_marrow	steady_state	0
TATCAGGTCATGTCCC-1-0	0.143725970199076	bone_marrow	steady_state	0
TATCAGGTCGCCAAAT-1-0	0.0785640528104772	bone_marrow	steady_state	0
TATCAGGTCTCATTCA-1-0	0.220712802279701	bone_marrow	steady_state	0
TATGCCCAGATGTCGG-1-0	0.109272529787437	bone_marrow	steady_state	0
TATGCCCTCAGGTTCA-1-0	0.301505561590679	bone_marrow	steady_state	0
TATGCCCTCGCTTAGA-1-0	0.205788743171161	bone_marrow	steady_state	0
TATTACCGTTTGTTTC-1-0	0.0674726155506027	bone_marrow	steady_state	0
TCAACGACACACAGAG-1-0	0.187975390564432	bone_marrow	steady_state	0
TCAACGATCGCTGATA-1-0	0.280672562572055	bone_marrow	steady_state	0
TCAACGATCGGAAATA-1-0	0.136053761477343	bone_marrow	steady_state	0
TCAATCTCACTAGTAC-1-0	0.319894002048433	bone_marrow	steady_state	0
TCAATCTTCTAACTGG-1-0	0.205009714847045	bone_marrow	steady_state	0
TCACAAGCAGCCAATT-1-0	0.12570831612941	bone_marrow	steady_state	0
TCACAAGCATGCTGGC-1-0	0.107553371486362	bone_marrow	steady_state	0
TCACAAGGTCAAACTC-1-0	0.165919346532903	bone_marrow	steady_state	0
TCACAAGGTTGGTGGA-1-0	0.148769680796601	bone_marrow	steady_state	0
TCACAAGTCGTAGATC-1-0	-0.0215098726229098	bone_marrow	steady_state	0
TCACGAATCGGTTAAC-1-0	0.214266525492303	bone_marrow	steady_state	0
TCACGAATCTTCCTTC-1-0	0.21733452595276	bone_marrow	steady_state	0
TCAGCAAAGCTAGTGG-1-0	0.0988979293231602	bone_marrow	steady_state	0
TCAGGATGTAGCGCTC-1-0	0.205694931899759	bone_marrow	steady_state	0
TCATTACCAGCTGTAT-1-0	0.094869205441143	bone_marrow	steady_state	0
TCATTTGCACATCCGG-1-0	0.131809759697753	bone_marrow	steady_state	0
TCATTTGGTTGTGGAG-1-0	-0.0007350118403492	bone_marrow	steady_state	0
TCATTTGTCCTGCAGG-1-0	0.0320182649871534	bone_marrow	steady_state	0
TCATTTGTCTGCGGCA-1-0	0.302227413941561	bone_marrow	steady_state	0
TCCACACAGTAGGTGC-1-0	0.256886865861626	bone_marrow	steady_state	0
TCCCGATAGACAGACC-1-0	0.0164519143244539	bone_marrow	steady_state	0
TCCCGATCAAGAGTCG-1-0	0.391635581055714	bone_marrow	steady_state	0
TCCCGATGTGATAAGT-1-0	0.0167744382345382	bone_marrow	steady_state	0
TCCCGATTCGGAATCT-1-0	0.1377603808793	bone_marrow	steady_state	0
TCGCGAGGTCTCACCT-1-0	0.102219906428446	bone_marrow	steady_state	0
TCGCGTTAGAATGTTG-1-0	0.146488991121409	bone_marrow	steady_state	0
TCGCGTTAGATGTTAG-1-0	0.148990285238448	bone_marrow	steady_state	0
TCGCGTTCAATAACGA-1-0	0.244236139533528	bone_marrow	steady_state	0
TCGCGTTTCTTCATGT-1-0	0.113630413704985	bone_marrow	steady_state	0
TCGGGACAGGCATGGT-1-0	0.208205026881145	bone_marrow	steady_state	0
TCGGGACCAGCCTATA-1-0	0.213965474583205	bone_marrow	steady_state	0
TCGGGACGTAAGTAGT-1-0	0.155886773333897	bone_marrow	steady_state	0
TCGGGACGTAGGGACT-1-0	0.0467063239818485	bone_marrow	steady_state	0
TCGGTAACAAAGCAAT-1-0	0.140185765587397	bone_marrow	steady_state	0
TCGGTAACACCACGTG-1-0	0.247230034309828	bone_marrow	steady_state	0
TCGGTAATCACCTTAT-1-0	0.151725661310293	bone_marrow	steady_state	0
TCGTACCTCAACACTG-1-0	0.100403824437831	bone_marrow	steady_state	0
TCGTAGAAGCTCAACT-1-0	0.0607593152135136	bone_marrow	steady_state	0
TCGTAGACACAGCCCA-1-0	0.180436657320082	bone_marrow	steady_state	0
TCGTAGACACGGTTTA-1-0	0.188680379867	bone_marrow	steady_state	0
TCTATTGGTGAGGGTT-1-0	0.148759381922311	bone_marrow	steady_state	0
TCTCATAAGCTGGAAC-1-0	0.0561469764603547	bone_marrow	steady_state	0
TCTCATAAGGGTATCG-1-0	0.0774365191322496	bone_marrow	steady_state	0
TCTCATAGTACCGGCT-1-0	0.0247516120840392	bone_marrow	steady_state	0
TCTCTAAAGATCTGCT-1-0	0.163829743439644	bone_marrow	steady_state	0
TCTCTAAAGCTGAAAT-1-0	0.0212953984897979	bone_marrow	steady_state	0
TCTCTAAAGTGTGGCA-1-0	0.0728116414263455	bone_marrow	steady_state	0
TCTCTAACAGATGAGC-1-0	0.0752418065267462	bone_marrow	steady_state	0
TCTCTAAGTCCAGTTA-1-0	0.100988056580626	bone_marrow	steady_state	0
TCTCTAATCCAAAGTC-1-0	0.267061335208902	bone_marrow	steady_state	0
TCTGAGAAGTATCTCG-1-0	0.184331893735156	bone_marrow	steady_state	0
TCTGAGAGTCTAGTGT-1-0	0.122974568478798	bone_marrow	steady_state	0
TCTGGAAGTTAGAACA-1-0	0.313489514508449	bone_marrow	steady_state	0
TCTTCGGAGAGGTTAT-1-0	0.201204743168724	bone_marrow	steady_state	0
TCTTCGGCAATTCCTT-1-0	0.032907694625525	bone_marrow	steady_state	0
TCTTCGGGTTGTCGCG-1-0	0.0793093086831343	bone_marrow	steady_state	0
TCTTCGGTCCAAATGC-1-0	0.114429488392938	bone_marrow	steady_state	0
TCTTTCCAGTTCGCGC-1-0	0.0347343669373194	bone_marrow	steady_state	0
TCTTTCCGTATAAACG-1-0	0.122989856030465	bone_marrow	steady_state	0
TCTTTCCGTTCAGACT-1-0	0.173722058564422	bone_marrow	steady_state	0
TGAAAGAGTAGAGCTG-1-0	0.135204353742359	bone_marrow	steady_state	0
TGAAAGATCGTGGTCG-1-0	0.0065241379860656	bone_marrow	steady_state	0
TGACAACCAAGCTGAG-1-0	0.259396109594423	bone_marrow	steady_state	0
TGACAACCAGGTCTCG-1-0	0.0160444084768088	bone_marrow	steady_state	0
TGACAACGTAGGCTGA-1-0	0.242023433874384	bone_marrow	steady_state	0
TGACAACTCACCCTCA-1-0	0.0610753015754692	bone_marrow	steady_state	0
TGACGGCCAGGACGTA-1-0	0.154545179100283	bone_marrow	steady_state	0
TGACGGCTCCAAGCCG-1-0	0.0755022685233259	bone_marrow	steady_state	0
TGACTAGAGAAAGTGG-1-0	0.0309762984524908	bone_marrow	steady_state	0
TGACTAGAGACTGTAA-1-0	0.210790147803991	bone_marrow	steady_state	0
TGACTAGAGATACACA-1-0	0.107610655022554	bone_marrow	steady_state	0
TGACTAGAGGAGCGAG-1-0	0.0679005851192802	bone_marrow	steady_state	0
TGACTAGTCACAGGCC-1-0	0.0218209776389469	bone_marrow	steady_state	0
TGACTTTCATACTACG-1-0	0.114619960074669	bone_marrow	steady_state	0
TGACTTTTCCTGCAGG-1-0	0.057546110591325	bone_marrow	steady_state	0
TGACTTTTCGCCAAAT-1-0	0.0300557772239327	bone_marrow	steady_state	0
TGAGAGGGTTCCGGCA-1-0	0.0985338323646739	bone_marrow	steady_state	0
TGAGAGGTCAACACGT-1-0	0.088766069703581	bone_marrow	steady_state	0
TGAGCATAGCCAGTAG-1-0	0.17727247978838	bone_marrow	steady_state	0
TGAGCATAGTGGGATC-1-0	0.204879090745141	bone_marrow	steady_state	0
TGAGCATCAAGCCGCT-1-0	0.0642552160763553	bone_marrow	steady_state	0
TGAGCCGAGTAGATGT-1-0	0.312570967293381	bone_marrow	steady_state	0
TGAGCCGCAGGCGATA-1-0	0.373613103131607	bone_marrow	steady_state	0
TGAGCCGCATACTACG-1-0	0.1716458378577	bone_marrow	steady_state	0
TGAGCCGTCCCTTGCA-1-0	0.117688163666985	bone_marrow	steady_state	0
TGAGCCGTCGTGACAT-1-0	0.126111769397622	bone_marrow	steady_state	0
TGAGGGACACCACCAG-1-0	0.199535648349962	bone_marrow	steady_state	0
TGAGGGACAGCGATCC-1-0	0.24975974807337	bone_marrow	steady_state	0
TGAGGGACATTTGCTT-1-0	0.109507027673224	bone_marrow	steady_state	0
TGAGGGATCTGTGCAA-1-0	0.0570323097545369	bone_marrow	steady_state	0
TGATTTCGTCAGTGGA-1-0	0.0815196783545944	bone_marrow	steady_state	0
TGATTTCGTTAAAGAC-1-0	0.10223031419397	bone_marrow	steady_state	0
TGCACCTCAGCTCGCA-1-0	0.126142403597251	bone_marrow	steady_state	0
TGCACCTGTCTAGCGC-1-0	0.361223668121305	bone_marrow	steady_state	0
TGCCAAAGTGGGTCAA-1-0	0.334615696012001	bone_marrow	steady_state	0
TGCCAAATCATCTGTT-1-0	0.288128501593613	bone_marrow	steady_state	0
TGCCAAATCCGTAGGC-1-0	0.134399232541248	bone_marrow	steady_state	0
TGCCCTACAAACTGCT-1-0	0.24342590494942	bone_marrow	steady_state	0
TGCCCTACATCACAAC-1-0	0.233164121228186	bone_marrow	steady_state	0
TGCCCTAGTAAGGGAA-1-0	0.0454998155784213	bone_marrow	steady_state	0
TGCCCTAGTAGATTAG-1-0	0.102563525150859	bone_marrow	steady_state	0
TGCCCTATCCTGCTTG-1-0	0.0332967811837135	bone_marrow	steady_state	0
TGCCCTATCTACTCAT-1-0	0.190077748136391	bone_marrow	steady_state	0
TGCCCTATCTGAAAGA-1-0	0.197045739342081	bone_marrow	steady_state	0
TGCGGGTTCCTGCCAT-1-0	0.111821089417389	bone_marrow	steady_state	0
TGCGTGGCAGACAGGT-1-0	0.0966168505717345	bone_marrow	steady_state	0
TGCGTGGTCAAACGGG-1-0	0.192594648681989	bone_marrow	steady_state	0
TGCTACCCAGCTCGCA-1-0	0.158006278305007	bone_marrow	steady_state	0
TGCTACCTCCACGAAT-1-0	0.228162953266567	bone_marrow	steady_state	0
TGCTGCTGTGCCTGGT-1-0	0.135612334017419	bone_marrow	steady_state	0
TGCTGCTGTTCGGCAC-1-0	0.227658109534061	bone_marrow	steady_state	0
TGGACGCAGGCGACAT-1-0	0.242064256962229	bone_marrow	steady_state	0
TGGCCAGAGACTGGGT-1-0	0.095271873398299	bone_marrow	steady_state	0
TGGCCAGTCTATCCTA-1-0	0.0253072657538574	bone_marrow	steady_state	0
TGGCCAGTCTCGTTTA-1-0	0.326895620914018	bone_marrow	steady_state	0
TGGCGCAAGGACTGGT-1-0	0.145178236360387	bone_marrow	steady_state	0
TGGCGCACAGCTGGCT-1-0	0.141721550203973	bone_marrow	steady_state	0
TGGCTGGAGCTGTTCA-1-0	0.167082832487364	bone_marrow	steady_state	0
TGGGAAGCATGTCTCC-1-0	0.141370093558511	bone_marrow	steady_state	0
TGGGAAGTCTGTGCAA-1-0	0.0930154175825657	bone_marrow	steady_state	0
TGGGCGTCAGCTTCGG-1-0	0.152901221936422	bone_marrow	steady_state	0
TGGGCGTCAGTCGATT-1-0	0.0195911732892312	bone_marrow	steady_state	0
TGGTTAGCAGTTCCCT-1-0	0.144677879133126	bone_marrow	steady_state	0
TGGTTAGGTCCAAGTT-1-0	0.0037712512690902	bone_marrow	steady_state	0
TGGTTCCCATATGAGA-1-0	0.0870822760465045	bone_marrow	steady_state	0
TGGTTCCGTGCCTGCA-1-0	0.277005807677844	bone_marrow	steady_state	0
TGTATTCGTCTCTCGT-1-0	0.0368220079516271	bone_marrow	steady_state	0
TGTCCCAAGCGACGTA-1-0	0.270712521993638	bone_marrow	steady_state	0
TGTCCCACATCTCGCT-1-0	0.0523433576034498	bone_marrow	steady_state	0
TGTCCCAGTCCGTGAC-1-0	0.246462085012868	bone_marrow	steady_state	0
TGTCCCATCTCCTATA-1-0	0.088370916410519	bone_marrow	steady_state	0
TGTCCCATCTTGCAAG-1-0	0.0271200102435499	bone_marrow	steady_state	0
TGTGGTAAGGGTGTTG-1-0	0.0305544728834241	bone_marrow	steady_state	0
TGTGGTATCCTCATTA-1-0	0.0886316592951836	bone_marrow	steady_state	0
TGTGGTATCTGGCGTG-1-0	0.100503408389005	bone_marrow	steady_state	0
TGTGGTATCTGTCAAG-1-0	0.0534238700009858	bone_marrow	steady_state	0
TGTGTTTAGCCACCTG-1-0	0.0338538338957737	bone_marrow	steady_state	0
TGTGTTTAGTTAACGA-1-0	0.122582719150113	bone_marrow	steady_state	0
TGTGTTTCATGGTCTA-1-0	0.0773027699258706	bone_marrow	steady_state	0
TGTGTTTTCTGGTATG-1-0	0.310079347786279	bone_marrow	steady_state	0
TGTTCCGCAAGTAGTA-1-0	-0.0017195325131402	bone_marrow	steady_state	0
TGTTCCGGTAGCGATG-1-0	0.120093779336675	bone_marrow	steady_state	0
TGTTCCGGTCCAGTGC-1-0	0.36237283841712	bone_marrow	steady_state	0
TGTTCCGTCCGCGGTA-1-0	0.0421687250149878	bone_marrow	steady_state	0
TTAACTCAGTTATCGC-1-0	0.021419667119466	bone_marrow	steady_state	0
TTAGGACGTGCTCTTC-1-0	0.131227173602228	bone_marrow	steady_state	0
TTAGGCAAGGACAGCT-1-0	0.22443688468074	bone_marrow	steady_state	0
TTAGGCAGTACTTGAC-1-0	0.183503460862228	bone_marrow	steady_state	0
TTAGGCAGTCCGACGT-1-0	0.187550819147384	bone_marrow	steady_state	0
TTAGGCAGTTCTGGTA-1-0	0.0153784590078771	bone_marrow	steady_state	0
TTAGTTCAGACTTGAA-1-0	0.279665386034625	bone_marrow	steady_state	0
TTAGTTCCAAAGTGCG-1-0	0.0344467159391202	bone_marrow	steady_state	0
TTAGTTCCACAAGTAA-1-0	0.237558084452711	bone_marrow	steady_state	0
TTAGTTCGTGTGTGCC-1-0	0.0602806911622905	bone_marrow	steady_state	0
TTATGCTCACTGCCAG-1-0	0.170863054505407	bone_marrow	steady_state	0
TTATGCTGTTCGCTAA-1-0	0.0982986582443042	bone_marrow	steady_state	0
TTCCCAGCAGCTGGCT-1-0	0.0951474232012153	bone_marrow	steady_state	0
TTCCCAGGTGGTAACG-1-0	0.0765970299725901	bone_marrow	steady_state	0
TTCCCAGTCATGTGGT-1-0	0.137959848537101	bone_marrow	steady_state	0
TTCCCAGTCTGTTTGT-1-0	0.183453043254337	bone_marrow	steady_state	0
TTCGGTCAGATGCCAG-1-0	0.228615739256784	bone_marrow	steady_state	0
TTCGGTCGTGCCTGTG-1-0	0.237806389354436	bone_marrow	steady_state	0
TTCTACAAGAAGGCCT-1-0	0.0667079949082349	bone_marrow	steady_state	0
TTCTACAAGCCCAACC-1-0	0.139625411883552	bone_marrow	steady_state	0
TTCTACATCGGTTCGG-1-0	0.129008873665459	bone_marrow	steady_state	0
TTCTCAAAGGTACTCT-1-0	0.0827657792290829	bone_marrow	steady_state	0
TTCTCAACACTTAACG-1-0	0.0873572904993736	bone_marrow	steady_state	0
TTCTCAACATCGATGT-1-0	0.13091033959776	bone_marrow	steady_state	0
TTCTCCTAGGTGCACA-1-0	0.13524590924404	bone_marrow	steady_state	0
TTCTCCTGTACACCGC-1-0	0.0197378822301112	bone_marrow	steady_state	0
TTCTTAGGTGATGCCC-1-0	-0.0047468269851119	bone_marrow	steady_state	0
TTCTTAGTCTGTCTCG-1-0	0.181914448461582	bone_marrow	steady_state	0
TTGAACGTCGAATGCT-1-0	0.0234935585599965	bone_marrow	steady_state	0
TTGAACGTCGTCCGTT-1-0	0.094298316363003	bone_marrow	steady_state	0
TTGACTTAGTAGATGT-1-0	0.242667304551162	bone_marrow	steady_state	0
TTGACTTCATCCGGGT-1-0	0.394493486113414	bone_marrow	steady_state	0
TTGCCGTAGAGCTGGT-1-0	0.256428404888407	bone_marrow	steady_state	0
TTGCGTCAGACAAAGG-1-0	0.0102244543350885	bone_marrow	steady_state	0
TTGCGTCAGCTAGCCC-1-0	0.339262709576838	bone_marrow	steady_state	0
TTGCGTCCAGTTCCCT-1-0	0.0076010794275203	bone_marrow	steady_state	0
TTGCGTCTCAACGCTA-1-0	0.0589459339554253	bone_marrow	steady_state	0
TTGCGTCTCTTCGGTC-1-0	0.0988055455030204	bone_marrow	steady_state	0
TTGCGTCTCTTGTCAT-1-0	0.240490301497448	bone_marrow	steady_state	0
TTGGAACTCACGACTA-1-0	0.0382178913772997	bone_marrow	steady_state	0
TTGGAACTCCACGCAG-1-0	0.175363402150901	bone_marrow	steady_state	0
TTGGCAAAGAGGTAGA-1-0	0.0599881693764765	bone_marrow	steady_state	0
TTGGCAACAGGTCGTC-1-0	0.179777220900256	bone_marrow	steady_state	0
TTGGCAAGTGAAAGAG-1-0	-0.0070884186297184	bone_marrow	steady_state	0
TTGGCAATCCGCATAA-1-0	0.0687294746883194	bone_marrow	steady_state	0
TTGGCAATCCTAGAAC-1-0	0.198135255044529	bone_marrow	steady_state	0
TTTACTGGTATTCGTG-1-0	-0.0011784040220282	bone_marrow	steady_state	0
TTTACTGTCTACTTAC-1-0	0.0190879956663304	bone_marrow	steady_state	0
TTTATGCAGACTCGGA-1-0	0.0960783549763836	bone_marrow	steady_state	0
TTTATGCGTAATAGCA-1-0	0.231922435303757	bone_marrow	steady_state	0
TTTATGCGTCATGCCG-1-0	0.0920995102300926	bone_marrow	steady_state	0
TTTCCTCAGGCGACAT-1-0	0.0964281407767857	bone_marrow	steady_state	0
TTTCCTCCACACCGCA-1-0	0.266293054527832	bone_marrow	steady_state	0
TTTGCGCCAGGGTTAG-1-0	0.0819224052445328	bone_marrow	steady_state	0
TTTGGTTCATTTGCTT-1-0	0.128072859803326	bone_marrow	steady_state	0
TTTGGTTTCCAACCAA-1-0	0.269476932075069	bone_marrow	steady_state	0
TTTGTCACATGTCTCC-1-0	0.168153454243779	bone_marrow	steady_state	0
TTTGTCATCACAATGC-1-0	-0.0035579544186506	bone_marrow	steady_state	0
AAACCTGAGTGCCATT-1-1	0.172700388850732	bone_marrow	steady_state	1
AAACCTGCACAGAGGT-1-1	0.116874955218737	bone_marrow	steady_state	1
AAACCTGCACCACCAG-1-1	0.127498299016257	bone_marrow	steady_state	1
AAACCTGCATATACGC-1-1	0.152428114008615	bone_marrow	steady_state	1
AAACCTGCATCCAACA-1-1	0.101571930389773	bone_marrow	steady_state	1
AAACCTGCATGCATGT-1-1	0.0050759133316205	bone_marrow	steady_state	1
AAACCTGGTCTAACGT-1-1	0.0308669893122818	bone_marrow	steady_state	1
AAACCTGGTTCCTCCA-1-1	0.18514162826725	bone_marrow	steady_state	1
AAACCTGTCCGGCACA-1-1	0.0565646938928262	bone_marrow	steady_state	1
AAACGGGAGCGTAGTG-1-1	0.0630507326418863	bone_marrow	steady_state	1
AAACGGGAGCTAGTGG-1-1	0.10292633422836	bone_marrow	steady_state	1
AAACGGGCATGGAATA-1-1	0.266971670957146	bone_marrow	steady_state	1
AAACGGGGTAAGGGCT-1-1	0.0825139356205681	bone_marrow	steady_state	1
AAACGGGGTCTTCTCG-1-1	0.0609506195851931	bone_marrow	steady_state	1
AAACGGGTCGCAAGCC-1-1	0.0516322048305449	bone_marrow	steady_state	1
AAACGGGTCGGACAAG-1-1	0.159509252111431	bone_marrow	steady_state	1
AAAGATGAGGATGGAA-1-1	0.0776825410246344	bone_marrow	steady_state	1
AAAGATGAGGGAGTAA-1-1	0.10077898431756	bone_marrow	steady_state	1
AAAGATGAGTGACTCT-1-1	0.039973860602265	bone_marrow	steady_state	1
AAAGATGCAAACGTGG-1-1	0.200269111590282	bone_marrow	steady_state	1
AAAGATGCAAGGCTCC-1-1	0.0431508556386463	bone_marrow	steady_state	1
AAAGATGCAGTGGAGT-1-1	0.142489406184408	bone_marrow	steady_state	1
AAAGATGGTCTCAACA-1-1	0.0820968197674419	bone_marrow	steady_state	1
AAAGATGTCAAACCAC-1-1	0.14612626723612	bone_marrow	steady_state	1
AAAGCAAAGAACAATC-1-1	0.146141068255586	bone_marrow	steady_state	1
AAAGCAAAGACAAGCC-1-1	0.153806829343341	bone_marrow	steady_state	1
AAAGCAACAGGTCCAC-1-1	0.0439854539290393	bone_marrow	steady_state	1
AAAGCAAGTCTCATCC-1-1	0.0063250342156957	bone_marrow	steady_state	1
AAAGCAAGTCTTTCAT-1-1	0.0235995528082815	bone_marrow	steady_state	1
AAAGCAATCATAGCAC-1-1	0.162887744347814	bone_marrow	steady_state	1
AAAGCAATCCACGAAT-1-1	0.076716410103154	bone_marrow	steady_state	1
AAAGCAATCGGTCTAA-1-1	0.0563930112742556	bone_marrow	steady_state	1
AAAGCAATCGTTGACA-1-1	0.0639815713520386	bone_marrow	steady_state	1
AAAGCAATCTCTGTCG-1-1	-0.0066112590935802	bone_marrow	steady_state	1
AAAGTAGAGACAAAGG-1-1	0.0837929783071799	bone_marrow	steady_state	1
AAAGTAGAGCTGTCTA-1-1	0.203100550437282	bone_marrow	steady_state	1
AAAGTAGAGTCCCACG-1-1	0.125050541428731	bone_marrow	steady_state	1
AAAGTAGCAAGGGTCA-1-1	0.251716342043602	bone_marrow	steady_state	1
AAAGTAGTCAACTCTT-1-1	0.0389416062098487	bone_marrow	steady_state	1
AAAGTAGTCTTTACGT-1-1	0.275278157955887	bone_marrow	steady_state	1
AAATGCCAGCCATCGC-1-1	0.151105709564243	bone_marrow	steady_state	1
AAATGCCTCTACTATC-1-1	0.123607296031553	bone_marrow	steady_state	1
AACACGTAGAGACTAT-1-1	0.105901226218377	bone_marrow	steady_state	1
AACACGTAGCGTGAGT-1-1	0.099514725287335	bone_marrow	steady_state	1
AACACGTAGGCAGTCA-1-1	0.138501910280824	bone_marrow	steady_state	1
AACACGTAGGGATGGG-1-1	0.0860538256271587	bone_marrow	steady_state	1
AACACGTAGTGTTGAA-1-1	0.009836067898085	bone_marrow	steady_state	1
AACACGTCACAGGCCT-1-1	0.074508134048044	bone_marrow	steady_state	1
AACACGTGTCAGAAGC-1-1	0.146016857532018	bone_marrow	steady_state	1
AACACGTGTTACCGAT-1-1	0.085995087023958	bone_marrow	steady_state	1
AACACGTGTTGCTCCT-1-1	0.0799874596410399	bone_marrow	steady_state	1
AACACGTTCCTTCAAT-1-1	0.0471277640680143	bone_marrow	steady_state	1
AACACGTTCCTTGGTC-1-1	0.0724373081296081	bone_marrow	steady_state	1
AACACGTTCTGGAGCC-1-1	0.0882780650337621	bone_marrow	steady_state	1
AACACGTTCTTAGAGC-1-1	0.121999907289137	bone_marrow	steady_state	1
AACCATGAGACGCACA-1-1	0.0625375081307968	bone_marrow	steady_state	1
AACCATGAGGCCCGTT-1-1	0.0523153643282658	bone_marrow	steady_state	1
AACCATGCACACGCTG-1-1	-0.0057661226360462	bone_marrow	steady_state	1
AACCATGCATCCGGGT-1-1	0.0798148308251166	bone_marrow	steady_state	1
AACCATGGTATCACCA-1-1	0.115966730108585	bone_marrow	steady_state	1
AACCATGGTCTGCAAT-1-1	0.263798663219527	bone_marrow	steady_state	1
AACCATGTCAGTCAGT-1-1	0.0644117710108101	bone_marrow	steady_state	1
AACCATGTCCTGCAGG-1-1	0.0280271582206099	bone_marrow	steady_state	1
AACCATGTCTCCGGTT-1-1	-0.0057759682555973	bone_marrow	steady_state	1
AACCGCGAGATCCGAG-1-1	0.0971965687088674	bone_marrow	steady_state	1
AACCGCGAGATCTGAA-1-1	0.102477967466461	bone_marrow	steady_state	1
AACCGCGCAAAGGTGC-1-1	0.0609232699631084	bone_marrow	steady_state	1
AACCGCGCATTTCACT-1-1	0.0312474046748006	bone_marrow	steady_state	1
AACCGCGGTTATCCGA-1-1	0.0414082717152646	bone_marrow	steady_state	1
AACGTTGAGTAAGTAC-1-1	0.0090043498554932	bone_marrow	steady_state	1
AACGTTGCAACGCACC-1-1	-0.0001077729903995	bone_marrow	steady_state	1
AACGTTGCAATCCGAT-1-1	0.0800383618851097	bone_marrow	steady_state	1
AACGTTGCAGATTGCT-1-1	0.219307267960397	bone_marrow	steady_state	1
AACGTTGCAGCGATCC-1-1	0.214820527481077	bone_marrow	steady_state	1
AACGTTGCATCCTAGA-1-1	-0.0026397926315794	bone_marrow	steady_state	1
AACGTTGGTGTGAATA-1-1	0.205265468489653	bone_marrow	steady_state	1
AACGTTGTCGCCAAAT-1-1	0.0224838380787873	bone_marrow	steady_state	1
AACGTTGTCTCATTCA-1-1	0.181266699256794	bone_marrow	steady_state	1
AACTCAGCACTTCTGC-1-1	0.0591524224758291	bone_marrow	steady_state	1
AACTCAGCAGGGAGAG-1-1	0.0785640791347653	bone_marrow	steady_state	1
AACTCAGGTCCTGCTT-1-1	0.102239880011278	bone_marrow	steady_state	1
AACTCAGGTCGAACAG-1-1	-0.0117367864869421	bone_marrow	steady_state	1
AACTCAGTCATGGTCA-1-1	0.110340237549657	bone_marrow	steady_state	1
AACTCAGTCGAATGGG-1-1	0.0001016866967533	bone_marrow	steady_state	1
AACTCAGTCTTCGGTC-1-1	0.0285237723508753	bone_marrow	steady_state	1
AACTCCCAGGATGGAA-1-1	0.103503880395337	bone_marrow	steady_state	1
AACTCCCCAGATCCAT-1-1	0.0193925815848448	bone_marrow	steady_state	1
AACTCCCCATGCCTAA-1-1	0.117955620988393	bone_marrow	steady_state	1
AACTCCCGTGATGTCT-1-1	0.152335450353606	bone_marrow	steady_state	1
AACTCCCGTGCACGAA-1-1	0.0788600493509036	bone_marrow	steady_state	1
AACTCCCTCAGTTTGG-1-1	0.115165057611641	bone_marrow	steady_state	1
AACTCTTAGGACCACA-1-1	-0.0381726622117325	bone_marrow	steady_state	1
AACTCTTAGGGATCTG-1-1	0.0559950449657936	bone_marrow	steady_state	1
AACTCTTCACGCGAAA-1-1	0.0182154842345574	bone_marrow	steady_state	1
AACTCTTGTGCATCTA-1-1	0.119172036016136	bone_marrow	steady_state	1
AACTCTTTCGATGAGG-1-1	0.151680396765772	bone_marrow	steady_state	1
AACTGGTAGCCCAACC-1-1	0.0373903662843335	bone_marrow	steady_state	1
AACTGGTAGCTACCGC-1-1	0.136679676068349	bone_marrow	steady_state	1
AACTGGTAGTGTCCAT-1-1	0.0574799853738483	bone_marrow	steady_state	1
AACTGGTCAGGGAGAG-1-1	0.16292404848237	bone_marrow	steady_state	1
AACTGGTCATCCTAGA-1-1	0.0426139556821178	bone_marrow	steady_state	1
AACTGGTTCCGCGTTT-1-1	0.0956815894848882	bone_marrow	steady_state	1
AACTTTCAGATCGATA-1-1	0.132056629723577	bone_marrow	steady_state	1
AACTTTCCAGTCAGCC-1-1	0.0953171950569523	bone_marrow	steady_state	1
AACTTTCCATGTTGAC-1-1	0.09383042721295	bone_marrow	steady_state	1
AACTTTCCATTGAGCT-1-1	0.119284136610354	bone_marrow	steady_state	1
AACTTTCGTATATGGA-1-1	0.121921662991249	bone_marrow	steady_state	1
AACTTTCTCAACCAAC-1-1	0.054410300497418	bone_marrow	steady_state	1
AACTTTCTCATTCACT-1-1	0.129558598798153	bone_marrow	steady_state	1
AACTTTCTCGTAGGTT-1-1	0.152252265277824	bone_marrow	steady_state	1
AAGACCTAGAAACCGC-1-1	0.0930324388117241	bone_marrow	steady_state	1
AAGACCTAGAACTCGG-1-1	0.0016214256871811	bone_marrow	steady_state	1
AAGACCTAGGGTGTGT-1-1	0.0577654558953523	bone_marrow	steady_state	1
AAGACCTAGTACACCT-1-1	0.0995853845121972	bone_marrow	steady_state	1
AAGCCGCAGAATTGTG-1-1	0.039985685978983	bone_marrow	steady_state	1
AAGCCGCAGGATGTAT-1-1	0.117645726689448	bone_marrow	steady_state	1
AAGCCGCAGTAAGTAC-1-1	0.0264235768742667	bone_marrow	steady_state	1
AAGCCGCGTAGCGATG-1-1	0.0305072541241823	bone_marrow	steady_state	1
AAGCCGCTCCATGAGT-1-1	0.0349499774064515	bone_marrow	steady_state	1
AAGCCGCTCCATGCTC-1-1	0.0898054262296221	bone_marrow	steady_state	1
AAGCCGCTCCCTTGTG-1-1	0.0773351813387493	bone_marrow	steady_state	1
AAGGAGCCACCAGGTC-1-1	0.0500618692152338	bone_marrow	steady_state	1
AAGGAGCGTCGAAAGC-1-1	0.178522836059832	bone_marrow	steady_state	1
AAGGAGCGTTGTCGCG-1-1	0.0117046221869759	bone_marrow	steady_state	1
AAGGCAGAGAGCTGCA-1-1	0.106549214416109	bone_marrow	steady_state	1
AAGGCAGAGCCGATTT-1-1	0.0233969632588804	bone_marrow	steady_state	1
AAGGCAGAGGACAGCT-1-1	0.0629743271171716	bone_marrow	steady_state	1
AAGGCAGGTCTTCAAG-1-1	0.034713611777923	bone_marrow	steady_state	1
AAGGCAGGTTGGTAAA-1-1	0.203172108116742	bone_marrow	steady_state	1
AAGGTTCAGACGCACA-1-1	0.123752731005262	bone_marrow	steady_state	1
AAGGTTCAGGATTCGG-1-1	0.019631993569919	bone_marrow	steady_state	1
AAGGTTCCATACGCTA-1-1	0.0690881545215593	bone_marrow	steady_state	1
AAGGTTCGTAATCGTC-1-1	0.0630926829578325	bone_marrow	steady_state	1
AAGGTTCGTTCAACCA-1-1	0.077144689851421	bone_marrow	steady_state	1
AAGGTTCTCTGCGTAA-1-1	0.0407590918344755	bone_marrow	steady_state	1
AAGTCTGGTAATAGCA-1-1	0.0810027097350591	bone_marrow	steady_state	1
AAGTCTGTCCCTAATT-1-1	0.0113867424155351	bone_marrow	steady_state	1
AATCCAGCAGCATGAG-1-1	0.0273753598365518	bone_marrow	steady_state	1
AATCCAGGTCAACATC-1-1	0.0619412590760186	bone_marrow	steady_state	1
AATCCAGGTCGTTGTA-1-1	0.0812472652708363	bone_marrow	steady_state	1
AATCCAGGTTACGACT-1-1	0.142813776500307	bone_marrow	steady_state	1
AATCCAGTCCCTAACC-1-1	0.0611684285697985	bone_marrow	steady_state	1
AATCGGTAGCCATCGC-1-1	0.0232412863360752	bone_marrow	steady_state	1
AATCGGTCACCCTATC-1-1	0.0501569074443591	bone_marrow	steady_state	1
AATCGGTCATCTATGG-1-1	0.0616053099391287	bone_marrow	steady_state	1
AATCGGTGTCAAGCGA-1-1	0.0871969364779995	bone_marrow	steady_state	1
AATCGGTGTTGACGTT-1-1	0.0369310908155114	bone_marrow	steady_state	1
AATCGGTTCTTACCGC-1-1	0.0930910848373451	bone_marrow	steady_state	1
AATCGGTTCTTAGCCC-1-1	0.108352326510113	bone_marrow	steady_state	1
ACACCAAAGGGTGTGT-1-1	-0.0058888450842848	bone_marrow	steady_state	1
ACACCAACAAGCCCAC-1-1	0.0707633160860944	bone_marrow	steady_state	1
ACACCAACACCTCGTT-1-1	0.118298371843042	bone_marrow	steady_state	1
ACACCAAGTGTTAAGA-1-1	0.0553185629644069	bone_marrow	steady_state	1
ACACCAATCCATGAGT-1-1	0.173472646693106	bone_marrow	steady_state	1
ACACCCTAGCTACCGC-1-1	0.0177294908096903	bone_marrow	steady_state	1
ACACCCTAGGCCCTCA-1-1	0.256289273848546	bone_marrow	steady_state	1
ACACCCTGTCTCCCTA-1-1	0.0434354186176119	bone_marrow	steady_state	1
ACACCGGAGACTCGGA-1-1	0.0386671384099087	bone_marrow	steady_state	1
ACACCGGAGCTGTTCA-1-1	0.111812633893537	bone_marrow	steady_state	1
ACACCGGCAAGCCGTC-1-1	0.130143522820696	bone_marrow	steady_state	1
ACACCGGGTACTTAGC-1-1	-0.0072245164197927	bone_marrow	steady_state	1
ACACCGGGTTGATTCG-1-1	0.161773545739306	bone_marrow	steady_state	1
ACACCGGTCCTACAGA-1-1	0.15923309728936	bone_marrow	steady_state	1
ACACTGACAGCTTCGG-1-1	0.122065169599664	bone_marrow	steady_state	1
ACACTGAGTAAAGTCA-1-1	0.107387589914078	bone_marrow	steady_state	1
ACACTGAGTTCCACTC-1-1	0.0017997527023617	bone_marrow	steady_state	1
ACACTGATCACGATGT-1-1	0.0231492190077313	bone_marrow	steady_state	1
ACACTGATCGCATGGC-1-1	0.0136530189753926	bone_marrow	steady_state	1
ACAGCCGAGAGTCGGT-1-1	0.0462788777471663	bone_marrow	steady_state	1
ACAGCCGAGCACAGGT-1-1	0.060311451580745	bone_marrow	steady_state	1
ACAGCCGTCACGATGT-1-1	0.0665189624395219	bone_marrow	steady_state	1
ACAGCCGTCGCCCTTA-1-1	0.127576051277905	bone_marrow	steady_state	1
ACAGCCGTCTTTAGGG-1-1	0.0921891230634727	bone_marrow	steady_state	1
ACAGCTAAGAGTGAGA-1-1	0.145795046086705	bone_marrow	steady_state	1
ACAGCTAAGCACCGTC-1-1	0.030195983336748	bone_marrow	steady_state	1
ACAGCTAGTATTCGTG-1-1	0.104528376902394	bone_marrow	steady_state	1
ACAGCTAGTTTCCACC-1-1	0.114723313293311	bone_marrow	steady_state	1
ACAGCTATCATGTCCC-1-1	0.153587764367973	bone_marrow	steady_state	1
ACATACGCAAGAGGCT-1-1	0.0643746654171298	bone_marrow	steady_state	1
ACATACGCAGCCTGTG-1-1	0.0478587121143222	bone_marrow	steady_state	1
ACATACGCAGCTCGCA-1-1	0.169996355224542	bone_marrow	steady_state	1
ACATACGCAGGTCGTC-1-1	0.0168176696561414	bone_marrow	steady_state	1
ACATACGGTATTCTCT-1-1	0.15512636756465	bone_marrow	steady_state	1
ACATACGTCTGTTGAG-1-1	0.17087589993321	bone_marrow	steady_state	1
ACATCAGAGGACATTA-1-1	0.150432100339891	bone_marrow	steady_state	1
ACATCAGAGTACATGA-1-1	0.0807456543737709	bone_marrow	steady_state	1
ACATCAGAGTACTTGC-1-1	0.0561275675706897	bone_marrow	steady_state	1
ACATCAGCATAGAAAC-1-1	0.202841592969742	bone_marrow	steady_state	1
ACATCAGGTCGGATCC-1-1	0.151100810192165	bone_marrow	steady_state	1
ACATCAGGTTTGCATG-1-1	0.0203045534689598	bone_marrow	steady_state	1
ACATCAGTCGTTACGA-1-1	0.0423877115134932	bone_marrow	steady_state	1
ACATCAGTCTGCAAGT-1-1	0.0373897729986439	bone_marrow	steady_state	1
ACATGGTAGAGGGATA-1-1	0.122233549748248	bone_marrow	steady_state	1
ACATGGTAGCACAGGT-1-1	0.0185474983211314	bone_marrow	steady_state	1
ACATGGTAGGACGAAA-1-1	0.0709881592407742	bone_marrow	steady_state	1
ACATGGTAGGTCATCT-1-1	0.057721410001768	bone_marrow	steady_state	1
ACATGGTCACGAGGTA-1-1	0.0200475378099841	bone_marrow	steady_state	1
ACATGGTCACGCATCG-1-1	0.0919957084316505	bone_marrow	steady_state	1
ACATGGTCATGGATGG-1-1	0.0623187408378888	bone_marrow	steady_state	1
ACATGGTCATGGGAAC-1-1	-0.0159918867517193	bone_marrow	steady_state	1
ACATGGTTCAATCTCT-1-1	0.0586571966787253	bone_marrow	steady_state	1
ACATGGTTCCCTGACT-1-1	0.0754902354606953	bone_marrow	steady_state	1
ACCAGTAAGATGTAAC-1-1	-0.0102682940083644	bone_marrow	steady_state	1
ACCAGTAAGCTTATCG-1-1	0.0889779817993868	bone_marrow	steady_state	1
ACCAGTAAGGATTCGG-1-1	0.0235262192914711	bone_marrow	steady_state	1
ACCAGTACAAGGTTCT-1-1	0.133166848931755	bone_marrow	steady_state	1
ACCAGTACATCTCGCT-1-1	0.0359418644113593	bone_marrow	steady_state	1
ACCAGTAGTGTAAGTA-1-1	0.0765637161024166	bone_marrow	steady_state	1
ACCAGTAGTTCAGTAC-1-1	0.006291320572164	bone_marrow	steady_state	1
ACCAGTAGTTCGCGAC-1-1	0.0828062781055326	bone_marrow	steady_state	1
ACCCACTAGGAGTAGA-1-1	0.0452472217034902	bone_marrow	steady_state	1
ACCCACTCAAGGTGTG-1-1	0.0432846964354765	bone_marrow	steady_state	1
ACCCACTCAGACGCTC-1-1	0.147708672715352	bone_marrow	steady_state	1
ACCCACTTCAGCATGT-1-1	0.144872036563305	bone_marrow	steady_state	1
ACCCACTTCCACGAAT-1-1	0.149646862660781	bone_marrow	steady_state	1
ACCGTAAAGCTGATAA-1-1	0.0729000492131279	bone_marrow	steady_state	1
ACCGTAACAGACACTT-1-1	0.0002178490505353	bone_marrow	steady_state	1
ACCGTAACATCGACGC-1-1	0.176884992794794	bone_marrow	steady_state	1
ACCTTTAAGTGTGGCA-1-1	0.108752339342521	bone_marrow	steady_state	1
ACCTTTACAACTGCGC-1-1	0.135500012031118	bone_marrow	steady_state	1
ACCTTTACAATAAGCA-1-1	0.0312921797651503	bone_marrow	steady_state	1
ACCTTTACAATCTGCA-1-1	0.141878696186437	bone_marrow	steady_state	1
ACCTTTAGTATATGAG-1-1	0.175204690068406	bone_marrow	steady_state	1
ACCTTTATCGCCAAAT-1-1	0.127689930439157	bone_marrow	steady_state	1
ACGAGCCAGCTGCAAG-1-1	0.0948560656742978	bone_marrow	steady_state	1
ACGAGCCAGGAACTGC-1-1	0.0730385878889802	bone_marrow	steady_state	1
ACGAGCCCAAGTCATC-1-1	0.07065483739541	bone_marrow	steady_state	1
ACGAGCCCAGCTCGCA-1-1	0.0983987393918555	bone_marrow	steady_state	1
ACGAGCCGTCAACATC-1-1	0.207984374577383	bone_marrow	steady_state	1
ACGAGCCGTTGATTCG-1-1	0.0960573077745895	bone_marrow	steady_state	1
ACGAGCCTCAGAGACG-1-1	0.0505689013380474	bone_marrow	steady_state	1
ACGAGGAAGACTGTAA-1-1	0.103965568012955	bone_marrow	steady_state	1
ACGAGGACAATGGAAT-1-1	0.146172683837264	bone_marrow	steady_state	1
ACGAGGACATTTCACT-1-1	0.239241525249629	bone_marrow	steady_state	1
ACGAGGAGTCGAACAG-1-1	0.0272408626139762	bone_marrow	steady_state	1
ACGAGGAGTCTAGTGT-1-1	0.172780002123037	bone_marrow	steady_state	1
ACGAGGAGTGAAGGCT-1-1	0.126109583713555	bone_marrow	steady_state	1
ACGAGGAGTTGCTCCT-1-1	0.082923245343261	bone_marrow	steady_state	1
ACGAGGATCGAATGGG-1-1	0.143699440279659	bone_marrow	steady_state	1
ACGATACCAATAACGA-1-1	-0.0133458664790964	bone_marrow	steady_state	1
ACGATACCAGAAGCAC-1-1	0.110976881624953	bone_marrow	steady_state	1
ACGATACGTCAGCTAT-1-1	-0.0097680815168503	bone_marrow	steady_state	1
ACGATACGTCATACTG-1-1	0.0529001163385014	bone_marrow	steady_state	1
ACGATACGTCGTGGCT-1-1	0.0378400032696372	bone_marrow	steady_state	1
ACGATACGTGTTTGTG-1-1	0.0479616344433272	bone_marrow	steady_state	1
ACGATACTCACCCTCA-1-1	0.0455999142641199	bone_marrow	steady_state	1
ACGATACTCATAAAGG-1-1	0.0708936713404305	bone_marrow	steady_state	1
ACGATACTCGCCAGCA-1-1	0.0727407469131485	bone_marrow	steady_state	1
ACGATGTAGCTATGCT-1-1	0.027361237583182	bone_marrow	steady_state	1
ACGATGTAGGAGCGTT-1-1	0.117865858508091	bone_marrow	steady_state	1
ACGATGTCACATGGGA-1-1	0.0226348005720977	bone_marrow	steady_state	1
ACGATGTCACGGCCAT-1-1	0.167457364947909	bone_marrow	steady_state	1
ACGATGTTCTGTGCAA-1-1	0.0584598343870614	bone_marrow	steady_state	1
ACGCAGCAGGAACTGC-1-1	0.104842849623252	bone_marrow	steady_state	1
ACGCAGCAGTAGGTGC-1-1	0.0245408361260203	bone_marrow	steady_state	1
ACGCAGCAGTCGAGTG-1-1	0.277112437513708	bone_marrow	steady_state	1
ACGCAGCAGTCGCCGT-1-1	0.0783479614743875	bone_marrow	steady_state	1
ACGCAGCCAAGGTGTG-1-1	0.0151968551066848	bone_marrow	steady_state	1
ACGCAGCCACCAGCAC-1-1	0.0526974245318184	bone_marrow	steady_state	1
ACGCAGCCACTGTCGG-1-1	0.071942287588023	bone_marrow	steady_state	1
ACGCAGCCAGCCTATA-1-1	0.0428396313959994	bone_marrow	steady_state	1
ACGCAGCGTAAGGGCT-1-1	0.0296147194335643	bone_marrow	steady_state	1
ACGCAGCGTGAGGGAG-1-1	-0.0002184426237357	bone_marrow	steady_state	1
ACGCAGCGTTTGACAC-1-1	-0.0104410222875054	bone_marrow	steady_state	1
ACGCAGCTCCTAAGTG-1-1	0.143154498929109	bone_marrow	steady_state	1
ACGCCAGAGAGGGCTT-1-1	0.0289847090054695	bone_marrow	steady_state	1
ACGCCAGAGATCCCAT-1-1	0.00787288053275	bone_marrow	steady_state	1
ACGCCAGAGCAGCCTC-1-1	0.0702276767791823	bone_marrow	steady_state	1
ACGCCAGAGGCAAAGA-1-1	0.0234444819302858	bone_marrow	steady_state	1
ACGCCAGCAGCTCCGA-1-1	0.254176076977534	bone_marrow	steady_state	1
ACGCCAGCATATGGTC-1-1	0.162391555337385	bone_marrow	steady_state	1
ACGCCAGTCCATGAAC-1-1	0.0053041683600285	bone_marrow	steady_state	1
ACGCCAGTCCTCAATT-1-1	0.0634228904665211	bone_marrow	steady_state	1
ACGCCGAAGGCTACGA-1-1	0.117730363093956	bone_marrow	steady_state	1
ACGCCGAAGTGGGTTG-1-1	0.0419676710188039	bone_marrow	steady_state	1
ACGCCGACAAACCCAT-1-1	0.04676255459367	bone_marrow	steady_state	1
ACGCCGACAAGGCTCC-1-1	0.0062654289710917	bone_marrow	steady_state	1
ACGCCGACAATAGAGT-1-1	0.03705371217674	bone_marrow	steady_state	1
ACGCCGAGTACAGACG-1-1	0.0144470598219672	bone_marrow	steady_state	1
ACGCCGATCCGAGCCA-1-1	0.0519252849983465	bone_marrow	steady_state	1
ACGCCGATCTATCCTA-1-1	0.0507591342947654	bone_marrow	steady_state	1
ACGGAGAAGAAGGCCT-1-1	0.106928598276159	bone_marrow	steady_state	1
ACGGAGAAGCTAACTC-1-1	0.0937530358954552	bone_marrow	steady_state	1
ACGGAGAAGGATGGAA-1-1	0.137641206962113	bone_marrow	steady_state	1
ACGGAGAAGGGCTTCC-1-1	0.0271112066879486	bone_marrow	steady_state	1
ACGGAGAAGGGTGTGT-1-1	-0.0002869466134803	bone_marrow	steady_state	1
ACGGAGAAGTTGTAGA-1-1	0.0164399349620447	bone_marrow	steady_state	1
ACGGAGAAGTTTCCTT-1-1	0.0700819050560169	bone_marrow	steady_state	1
ACGGAGATCAGTCCCT-1-1	0.0627856792883537	bone_marrow	steady_state	1
ACGGAGATCGTTACAG-1-1	0.0590372453950509	bone_marrow	steady_state	1
ACGGCCAAGTCTCGGC-1-1	0.0228679661278421	bone_marrow	steady_state	1
ACGGCCACACGGACAA-1-1	0.138235703980849	bone_marrow	steady_state	1
ACGGCCATCCATGAGT-1-1	0.0930561567523067	bone_marrow	steady_state	1
ACGGCCATCTCAACTT-1-1	0.157310865491343	bone_marrow	steady_state	1
ACGGGCTAGCGATTCT-1-1	0.0892361377998563	bone_marrow	steady_state	1
ACGGGCTAGTGTCCAT-1-1	0.0803101277482125	bone_marrow	steady_state	1
ACGGGCTGTACGACCC-1-1	0.285882991976292	bone_marrow	steady_state	1
ACGGGCTGTCAGAGGT-1-1	0.122154746293633	bone_marrow	steady_state	1
ACGGGCTTCAGAGCTT-1-1	0.0620569581845401	bone_marrow	steady_state	1
ACGGGCTTCTCAAGTG-1-1	0.0830831531889561	bone_marrow	steady_state	1
ACGGGTCAGACTGTAA-1-1	0.0676116073142797	bone_marrow	steady_state	1
ACGGGTCCACCTATCC-1-1	0.0359830323379575	bone_marrow	steady_state	1
ACGGGTCCATCCTAGA-1-1	-0.0150642121432142	bone_marrow	steady_state	1
ACGGGTCCATTCCTCG-1-1	0.15124677727033	bone_marrow	steady_state	1
ACGGGTCTCCTGTACC-1-1	-0.0019518688449838	bone_marrow	steady_state	1
ACGGGTCTCTGAGGGA-1-1	0.061321148808005	bone_marrow	steady_state	1
ACGTCAAAGGATGGAA-1-1	0.0605429721607404	bone_marrow	steady_state	1
ACGTCAAGTCCGTCAG-1-1	0.0081297171341243	bone_marrow	steady_state	1
ACGTCAAGTGTCAATC-1-1	0.118229447230081	bone_marrow	steady_state	1
ACGTCAATCATTGCCC-1-1	0.0481214852231528	bone_marrow	steady_state	1
ACGTCAATCTAACTGG-1-1	0.142437182877227	bone_marrow	steady_state	1
ACTATCTAGGCACATG-1-1	0.157736546032377	bone_marrow	steady_state	1
ACTATCTCACGAAATA-1-1	0.25479680372397	bone_marrow	steady_state	1
ACTATCTGTACCAGTT-1-1	0.117184046644803	bone_marrow	steady_state	1
ACTATCTGTCTCTTTA-1-1	0.129193682917079	bone_marrow	steady_state	1
ACTATCTTCCTGTAGA-1-1	0.117395449548383	bone_marrow	steady_state	1
ACTATCTTCTGCGTAA-1-1	0.0435459746410263	bone_marrow	steady_state	1
ACTGAACAGAGTGAGA-1-1	0.0916901038497224	bone_marrow	steady_state	1
ACTGAACCAAGCCGTC-1-1	0.161578007165447	bone_marrow	steady_state	1
ACTGAACCAAGTCTAC-1-1	0.0391910362110071	bone_marrow	steady_state	1
ACTGAACGTCAGTGGA-1-1	0.165220911068929	bone_marrow	steady_state	1
ACTGAACGTGACTACT-1-1	0.164048219681674	bone_marrow	steady_state	1
ACTGAACTCGCCGTGA-1-1	0.0976169086266418	bone_marrow	steady_state	1
ACTGAACTCGGGAGTA-1-1	0.151033058388841	bone_marrow	steady_state	1
ACTGAACTCTGGAGCC-1-1	0.0650042209380994	bone_marrow	steady_state	1
ACTGAGTAGACGCTTT-1-1	0.17516728599159	bone_marrow	steady_state	1
ACTGAGTAGTAGATGT-1-1	0.123985951660855	bone_marrow	steady_state	1
ACTGAGTCACAACGCC-1-1	0.0260072300924949	bone_marrow	steady_state	1
ACTGAGTGTCTTCGTC-1-1	0.0923871888220038	bone_marrow	steady_state	1
ACTGAGTTCATTTGGG-1-1	0.141135813312839	bone_marrow	steady_state	1
ACTGAGTTCTGGTATG-1-1	0.124470021622487	bone_marrow	steady_state	1
ACTGATGAGAAGAAGC-1-1	0.140985278129562	bone_marrow	steady_state	1
ACTGATGAGAAGGTGA-1-1	0.048921699970983	bone_marrow	steady_state	1
ACTGATGAGCGTTTAC-1-1	0.0733139289756723	bone_marrow	steady_state	1
ACTGATGCAATTGCTG-1-1	0.0126886506330175	bone_marrow	steady_state	1
ACTGATGCACATGACT-1-1	0.0387941044720847	bone_marrow	steady_state	1
ACTGATGCAGACGCCT-1-1	0.0705222373415722	bone_marrow	steady_state	1
ACTGATGCAGGCGATA-1-1	0.0322791268429794	bone_marrow	steady_state	1
ACTGATGCATCATCCC-1-1	0.0066109777186149	bone_marrow	steady_state	1
ACTGATGCATCGGACC-1-1	0.0400862732909747	bone_marrow	steady_state	1
ACTGATGCATGAACCT-1-1	0.174725391651139	bone_marrow	steady_state	1
ACTGATGTCTAGAGTC-1-1	0.174740134604332	bone_marrow	steady_state	1
ACTGCTCAGAGCTGGT-1-1	0.0747622770380802	bone_marrow	steady_state	1
ACTGCTCAGCGGCTTC-1-1	0.0507521274834447	bone_marrow	steady_state	1
ACTGCTCAGTTCCACA-1-1	0.0915202108165696	bone_marrow	steady_state	1
ACTGCTCCAACAACCT-1-1	-0.0103519816982126	bone_marrow	steady_state	1
ACTGCTCCACCACGTG-1-1	0.0667460599676223	bone_marrow	steady_state	1
ACTGCTCCATGAACCT-1-1	0.0012943294479671	bone_marrow	steady_state	1
ACTGCTCTCATTATCC-1-1	0.144754554084991	bone_marrow	steady_state	1
ACTGTCCCAAGTCTAC-1-1	0.0118302147160537	bone_marrow	steady_state	1
ACTGTCCCACAGGAGT-1-1	0.161303291090991	bone_marrow	steady_state	1
ACTGTCCCACATCCGG-1-1	0.0890291674606221	bone_marrow	steady_state	1
ACTGTCCGTTATGTGC-1-1	0.0670504613041727	bone_marrow	steady_state	1
ACTGTCCGTTGGTGGA-1-1	0.0601249675910474	bone_marrow	steady_state	1
ACTGTCCGTTTGTTGG-1-1	0.0306646011552823	bone_marrow	steady_state	1
ACTGTCCTCAGCATGT-1-1	0.0919818993632001	bone_marrow	steady_state	1
ACTGTCCTCCAAGTAC-1-1	0.150819532646883	bone_marrow	steady_state	1
ACTGTCCTCCACGCAG-1-1	0.038969646648583	bone_marrow	steady_state	1
ACTGTCCTCCAGAAGG-1-1	-0.0003344548636548	bone_marrow	steady_state	1
ACTGTCCTCGTATCAG-1-1	0.0982057989135439	bone_marrow	steady_state	1
ACTTACTAGAGATGAG-1-1	0.0802109029998626	bone_marrow	steady_state	1
ACTTACTAGGCTATCT-1-1	-0.0299169363435982	bone_marrow	steady_state	1
ACTTACTGTCTGCCAG-1-1	0.0879871311290409	bone_marrow	steady_state	1
ACTTACTGTGGGTATG-1-1	0.100729678261093	bone_marrow	steady_state	1
ACTTACTGTTATGCGT-1-1	0.19026721858679	bone_marrow	steady_state	1
ACTTACTGTTCTCATT-1-1	0.129849749423029	bone_marrow	steady_state	1
ACTTGTTAGCTAGGCA-1-1	0.0703503620874245	bone_marrow	steady_state	1
ACTTGTTAGGATGTAT-1-1	0.212164738177911	bone_marrow	steady_state	1
ACTTGTTCAATAGAGT-1-1	0.0314469937499626	bone_marrow	steady_state	1
ACTTGTTGTCGCTTCT-1-1	0.109603374669322	bone_marrow	steady_state	1
ACTTGTTTCAGCATGT-1-1	0.0828435615939271	bone_marrow	steady_state	1
ACTTGTTTCATTCACT-1-1	-0.0167783502305462	bone_marrow	steady_state	1
ACTTGTTTCCCTAATT-1-1	0.177034900497676	bone_marrow	steady_state	1
ACTTGTTTCTCATTCA-1-1	0.0962401090970394	bone_marrow	steady_state	1
ACTTGTTTCTCCGGTT-1-1	0.0286249570812858	bone_marrow	steady_state	1
ACTTGTTTCTTGGGTA-1-1	0.0055364552165171	bone_marrow	steady_state	1
ACTTTCAAGCGAGAAA-1-1	0.0864796019039929	bone_marrow	steady_state	1
ACTTTCAAGGCTCATT-1-1	0.0027789128414856	bone_marrow	steady_state	1
ACTTTCAAGTGCTGCC-1-1	0.0283338858236882	bone_marrow	steady_state	1
ACTTTCACACGACGAA-1-1	0.0218392882040376	bone_marrow	steady_state	1
ACTTTCACAGCGTTCG-1-1	0.0416246394275804	bone_marrow	steady_state	1
ACTTTCACATGGGAAC-1-1	0.0310512427501895	bone_marrow	steady_state	1
ACTTTCATCCCGGATG-1-1	0.0087739193097707	bone_marrow	steady_state	1
ACTTTCATCGTGGGAA-1-1	0.139253653216839	bone_marrow	steady_state	1
ACTTTCATCTTCTGGC-1-1	0.0545397920075652	bone_marrow	steady_state	1
AGAATAGAGCAGACTG-1-1	-0.0215824917393532	bone_marrow	steady_state	1
AGAATAGAGTGAAGTT-1-1	0.121791710880557	bone_marrow	steady_state	1
AGAATAGGTCGCATCG-1-1	-0.0093458604129061	bone_marrow	steady_state	1
AGAATAGGTTTAAGCC-1-1	0.114550443662144	bone_marrow	steady_state	1
AGACGTTAGCGTGAAC-1-1	0.0389530556184773	bone_marrow	steady_state	1
AGACGTTAGGGCTCTC-1-1	-0.0235810127824326	bone_marrow	steady_state	1
AGACGTTCACAAGACG-1-1	0.141577074197532	bone_marrow	steady_state	1
AGACGTTCACGAAAGC-1-1	0.0300916365820341	bone_marrow	steady_state	1
AGACGTTGTCATGCCG-1-1	0.199082203311935	bone_marrow	steady_state	1
AGACGTTGTCGAGTTT-1-1	0.281270583002345	bone_marrow	steady_state	1
AGACGTTGTGGCTCCA-1-1	0.0986637296676585	bone_marrow	steady_state	1
AGACGTTTCGCAAGCC-1-1	0.0840187551900299	bone_marrow	steady_state	1
AGACGTTTCTACTCAT-1-1	-0.0096852943208711	bone_marrow	steady_state	1
AGAGCGAAGTCATCCA-1-1	0.105582488538375	bone_marrow	steady_state	1
AGAGCGACACGACGAA-1-1	0.0175901230423477	bone_marrow	steady_state	1
AGAGCGAGTGATGCCC-1-1	0.0646673172767299	bone_marrow	steady_state	1
AGAGCGATCCTATGTT-1-1	0.0843904659548754	bone_marrow	steady_state	1
AGAGCTTAGCTCTCGG-1-1	0.102676949292383	bone_marrow	steady_state	1
AGAGCTTCAAAGCAAT-1-1	0.227811639824336	bone_marrow	steady_state	1
AGAGCTTCATCACGAT-1-1	0.0107562546967482	bone_marrow	steady_state	1
AGAGCTTGTGCTGTAT-1-1	0.0190423431612596	bone_marrow	steady_state	1
AGAGCTTTCGCATGAT-1-1	0.0685970135500207	bone_marrow	steady_state	1
AGAGTGGAGATCCGAG-1-1	0.211186172919795	bone_marrow	steady_state	1
AGAGTGGAGGTGGGTT-1-1	0.0913907608114213	bone_marrow	steady_state	1
AGAGTGGAGTAGGTGC-1-1	0.0704242001433427	bone_marrow	steady_state	1
AGAGTGGTCTGTCCGT-1-1	0.183132135127504	bone_marrow	steady_state	1
AGATCTGAGCCCAACC-1-1	0.10183809890502	bone_marrow	steady_state	1
AGATCTGAGGGTTTCT-1-1	0.0199651519892022	bone_marrow	steady_state	1
AGATCTGCAGACAAAT-1-1	0.0112364491843139	bone_marrow	steady_state	1
AGATCTGCAGGGTACA-1-1	0.074268266001284	bone_marrow	steady_state	1
AGATCTGGTTAAGTAG-1-1	0.0314269499549742	bone_marrow	steady_state	1
AGATCTGTCACCAGGC-1-1	0.0749709138251011	bone_marrow	steady_state	1
AGATCTGTCCGAAGAG-1-1	0.0537316674093723	bone_marrow	steady_state	1
AGATTGCAGAGTACCG-1-1	0.113883022606856	bone_marrow	steady_state	1
AGATTGCAGCCGATTT-1-1	0.206784944662631	bone_marrow	steady_state	1
AGATTGCAGGCAAAGA-1-1	0.142772341680261	bone_marrow	steady_state	1
AGATTGCAGTTCGCAT-1-1	0.0877868931197603	bone_marrow	steady_state	1
AGATTGCCAGCTGGCT-1-1	0.0573533020955859	bone_marrow	steady_state	1
AGATTGCGTTCGTCTC-1-1	0.0635331087973767	bone_marrow	steady_state	1
AGCAGCCAGACAGAGA-1-1	0.0924891529308973	bone_marrow	steady_state	1
AGCAGCCAGGACATTA-1-1	0.0413599828118437	bone_marrow	steady_state	1
AGCAGCCCAGTCGATT-1-1	0.0351636636987242	bone_marrow	steady_state	1
AGCAGCCGTAACGCGA-1-1	0.097621457142039	bone_marrow	steady_state	1
AGCAGCCGTGTGTGCC-1-1	0.152249814791303	bone_marrow	steady_state	1
AGCAGCCGTGTTAAGA-1-1	0.155243252313559	bone_marrow	steady_state	1
AGCAGCCTCTGATACG-1-1	0.0455190375216983	bone_marrow	steady_state	1
AGCATACAGCACGCCT-1-1	0.0708682479085252	bone_marrow	steady_state	1
AGCATACAGCCAGAAC-1-1	0.0701135616919036	bone_marrow	steady_state	1
AGCATACAGTGGAGAA-1-1	-0.0062613383232647	bone_marrow	steady_state	1
AGCATACCAATCGAAA-1-1	0.0678362154009783	bone_marrow	steady_state	1
AGCATACGTTATCGGT-1-1	0.0251581814026921	bone_marrow	steady_state	1
AGCATACTCAGTTAGC-1-1	0.211668495910398	bone_marrow	steady_state	1
AGCATACTCCTTGACC-1-1	0.0757745232671649	bone_marrow	steady_state	1
AGCATACTCGCACTCT-1-1	0.143762292263996	bone_marrow	steady_state	1
AGCATACTCGTGGTCG-1-1	0.0940169770153014	bone_marrow	steady_state	1
AGCATACTCTTGCAAG-1-1	0.0002375726168086	bone_marrow	steady_state	1
AGCCTAAAGCTGTTCA-1-1	0.0522099688596401	bone_marrow	steady_state	1
AGCCTAACAAGAGTCG-1-1	0.174405631774827	bone_marrow	steady_state	1
AGCCTAATCATCGGAT-1-1	0.0987647229472415	bone_marrow	steady_state	1
AGCGGTCAGAATGTTG-1-1	0.0964321820605403	bone_marrow	steady_state	1
AGCGGTCAGCCTTGAT-1-1	0.0805473252244289	bone_marrow	steady_state	1
AGCGGTCAGGAATTAC-1-1	-0.0079181080851693	bone_marrow	steady_state	1
AGCGGTCAGGCTCAGA-1-1	0.0444591513201777	bone_marrow	steady_state	1
AGCGGTCAGGGCACTA-1-1	0.109127869610073	bone_marrow	steady_state	1
AGCGGTCCAATGGACG-1-1	0.05337594159919	bone_marrow	steady_state	1
AGCGGTCCACAACTGT-1-1	0.0587919676844687	bone_marrow	steady_state	1
AGCGGTCCAGTTCCCT-1-1	0.0856648440313062	bone_marrow	steady_state	1
AGCGGTCGTAGGGACT-1-1	0.0768902450018624	bone_marrow	steady_state	1
AGCGGTCGTCTGCCAG-1-1	0.133299296591059	bone_marrow	steady_state	1
AGCGGTCGTGCGAAAC-1-1	0.0435823910233905	bone_marrow	steady_state	1
AGCGGTCGTTTGTTTC-1-1	0.0801518188363014	bone_marrow	steady_state	1
AGCGGTCTCCCGACTT-1-1	0.174987742401984	bone_marrow	steady_state	1
AGCGGTCTCGATAGAA-1-1	0.116470783838934	bone_marrow	steady_state	1
AGCGGTCTCTTGACGA-1-1	0.0561568642023443	bone_marrow	steady_state	1
AGCGTATAGCTAACAA-1-1	-0.0054774653926126	bone_marrow	steady_state	1
AGCGTATCAGATCCAT-1-1	0.216756510413817	bone_marrow	steady_state	1
AGCGTATCAGTAGAGC-1-1	0.200356737874735	bone_marrow	steady_state	1
AGCGTATCATCGATTG-1-1	0.035207460190247	bone_marrow	steady_state	1
AGCGTATCATGTTGAC-1-1	0.0379813077662589	bone_marrow	steady_state	1
AGCGTATTCAACGGCC-1-1	0.0233605539965383	bone_marrow	steady_state	1
AGCGTCGAGTGAACGC-1-1	0.0662856056919499	bone_marrow	steady_state	1
AGCGTCGCAAGCCTAT-1-1	0.108486096102202	bone_marrow	steady_state	1
AGCGTCGCAGACGCCT-1-1	0.0738041416687143	bone_marrow	steady_state	1
AGCGTCGGTGAGGCTA-1-1	0.0406769137610041	bone_marrow	steady_state	1
AGCGTCGGTTCCACTC-1-1	0.0037415431341655	bone_marrow	steady_state	1
AGCGTCGTCACGACTA-1-1	0.0566770631095485	bone_marrow	steady_state	1
AGCGTCGTCTGCGGCA-1-1	0.0204792247545983	bone_marrow	steady_state	1
AGCTCCTCACATTAGC-1-1	0.0525344028836993	bone_marrow	steady_state	1
AGCTCCTGTAGTACCT-1-1	0.0510197372403661	bone_marrow	steady_state	1
AGCTCCTGTAGTAGTA-1-1	0.135410597700906	bone_marrow	steady_state	1
AGCTCCTTCCAAGCCG-1-1	0.0373551042894499	bone_marrow	steady_state	1
AGCTCCTTCTTTCCTC-1-1	0.0472196145278627	bone_marrow	steady_state	1
AGCTTGAAGCGTTGCC-1-1	0.203834072462452	bone_marrow	steady_state	1
AGCTTGAAGTCAAGGC-1-1	0.121740325121214	bone_marrow	steady_state	1
AGCTTGAAGTCCTCCT-1-1	0.181007260457722	bone_marrow	steady_state	1
AGCTTGACACTGTCGG-1-1	0.0596726721841526	bone_marrow	steady_state	1
AGCTTGACAGTCGATT-1-1	0.0503614331788094	bone_marrow	steady_state	1
AGCTTGAGTCCGACGT-1-1	0.0385076062851404	bone_marrow	steady_state	1
AGCTTGATCATTATCC-1-1	-0.0012850513668304	bone_marrow	steady_state	1
AGGCCACAGGTGATTA-1-1	0.0369831356983243	bone_marrow	steady_state	1
AGGCCACCAAGTCTGT-1-1	0.0705320955341369	bone_marrow	steady_state	1
AGGCCACCAATCCAAC-1-1	0.0217733436843158	bone_marrow	steady_state	1
AGGCCACCACCTGGTG-1-1	0.105223082619978	bone_marrow	steady_state	1
AGGCCACCATGACGGA-1-1	0.120470443296623	bone_marrow	steady_state	1
AGGCCACGTAGCAAAT-1-1	0.0582872271849692	bone_marrow	steady_state	1
AGGCCACGTGGTCTCG-1-1	0.0684348960584789	bone_marrow	steady_state	1
AGGCCACTCAGTTGAC-1-1	0.19230930315096	bone_marrow	steady_state	1
AGGCCGTCAAACGTGG-1-1	0.103059159955714	bone_marrow	steady_state	1
AGGCCGTCAACACCTA-1-1	0.0083275605652636	bone_marrow	steady_state	1
AGGCCGTCACGAGAGT-1-1	0.118042047886385	bone_marrow	steady_state	1
AGGCCGTCAGATCTGT-1-1	0.0446856268635747	bone_marrow	steady_state	1
AGGCCGTGTGCACTTA-1-1	0.069740330671752	bone_marrow	steady_state	1
AGGCCGTTCATGCAAC-1-1	0.0692768818662414	bone_marrow	steady_state	1
AGGCCGTTCGTGGTCG-1-1	0.0761165361814366	bone_marrow	steady_state	1
AGGGAGTAGCTAGTTC-1-1	0.0574681165423715	bone_marrow	steady_state	1
AGGGAGTGTCTCACCT-1-1	0.0346851761611834	bone_marrow	steady_state	1
AGGGAGTTCGTTTAGG-1-1	0.0118211025839966	bone_marrow	steady_state	1
AGGGATGCACGAAGCA-1-1	-0.0252094915629281	bone_marrow	steady_state	1
AGGGATGGTAAATGAC-1-1	0.312761096721425	bone_marrow	steady_state	1
AGGGATGGTGGCGAAT-1-1	0.0275711857116188	bone_marrow	steady_state	1
AGGGATGGTGTTAAGA-1-1	0.133104093612503	bone_marrow	steady_state	1
AGGGATGGTTACGTCA-1-1	0.0307551423847773	bone_marrow	steady_state	1
AGGGATGGTTCTGTTT-1-1	0.0695665429716686	bone_marrow	steady_state	1
AGGGATGTCTGCAAGT-1-1	0.0361556035143831	bone_marrow	steady_state	1
AGGGTGAAGAGCCCAA-1-1	0.0750938122503308	bone_marrow	steady_state	1
AGGGTGAAGGAACTGC-1-1	0.0541092421254476	bone_marrow	steady_state	1
AGGGTGACACAAGCCC-1-1	0.0223298867811033	bone_marrow	steady_state	1
AGGGTGACAGTTCATG-1-1	0.162996943415131	bone_marrow	steady_state	1
AGGGTGAGTACAGTGG-1-1	0.0736074013279569	bone_marrow	steady_state	1
AGGGTGAGTTGGTGGA-1-1	0.161228777406019	bone_marrow	steady_state	1
AGGGTGAGTTGTCTTT-1-1	0.145257133811685	bone_marrow	steady_state	1
AGGGTGATCGCTGATA-1-1	0.117985617392833	bone_marrow	steady_state	1
AGGGTGATCGGCGCAT-1-1	0.0383377186805495	bone_marrow	steady_state	1
AGGTCATAGGGAACGG-1-1	0.120698427421807	bone_marrow	steady_state	1
AGGTCATAGGGCTCTC-1-1	0.0535768778186634	bone_marrow	steady_state	1
AGGTCATCACTAAGTC-1-1	0.0139976101712748	bone_marrow	steady_state	1
AGGTCATGTAAGGGCT-1-1	0.0119808967342864	bone_marrow	steady_state	1
AGGTCATGTCTCAACA-1-1	0.120875108573186	bone_marrow	steady_state	1
AGGTCATGTGTTCTTT-1-1	0.0472887853902355	bone_marrow	steady_state	1
AGGTCATTCATTGCCC-1-1	0.0259658858213496	bone_marrow	steady_state	1
AGGTCATTCCGAGCCA-1-1	0.10347525727844	bone_marrow	steady_state	1
AGGTCCGAGACTGGGT-1-1	0.0377637212741939	bone_marrow	steady_state	1
AGGTCCGAGCCAACAG-1-1	0.116409735015975	bone_marrow	steady_state	1
AGGTCCGAGTTGTAGA-1-1	0.127143212419168	bone_marrow	steady_state	1
AGGTCCGCACAGATTC-1-1	0.01716012265652	bone_marrow	steady_state	1
AGGTCCGCAGAGCCAA-1-1	0.119760536283485	bone_marrow	steady_state	1
AGGTCCGCAGGTTTCA-1-1	0.0422683071456865	bone_marrow	steady_state	1
AGGTCCGCATACTACG-1-1	0.0436346743865807	bone_marrow	steady_state	1
AGGTCCGGTAAGCACG-1-1	0.137759236467668	bone_marrow	steady_state	1
AGGTCCGGTAGTACCT-1-1	0.012677583334528	bone_marrow	steady_state	1
AGGTCCGGTCGCGTGT-1-1	0.115358451219111	bone_marrow	steady_state	1
AGGTCCGTCAATAAGG-1-1	0.0782879902155095	bone_marrow	steady_state	1
AGGTCCGTCCCATTTA-1-1	0.0301082676479451	bone_marrow	steady_state	1
AGGTCCGTCTCCAACC-1-1	0.203328977782621	bone_marrow	steady_state	1
AGGTCCGTCTGATTCT-1-1	0.13275632863155	bone_marrow	steady_state	1
AGGTCCGTCTTGCATT-1-1	0.0667668326141591	bone_marrow	steady_state	1
AGTAGTCAGAGTGACC-1-1	0.166359674489594	bone_marrow	steady_state	1
AGTAGTCAGATAGGAG-1-1	0.0677316634722987	bone_marrow	steady_state	1
AGTAGTCAGGGTCTCC-1-1	0.0165374019741211	bone_marrow	steady_state	1
AGTAGTCCACCCAGTG-1-1	0.118667885491836	bone_marrow	steady_state	1
AGTAGTCGTAGAGTGC-1-1	0.0499910085968661	bone_marrow	steady_state	1
AGTAGTCGTCAAACTC-1-1	0.0392910687368665	bone_marrow	steady_state	1
AGTCTTTAGACGCACA-1-1	0.126774018638868	bone_marrow	steady_state	1
AGTCTTTAGATCTGAA-1-1	0.113931353482965	bone_marrow	steady_state	1
AGTCTTTAGCTGTCTA-1-1	0.0238872366967394	bone_marrow	steady_state	1
AGTCTTTAGGATGTAT-1-1	0.0319269402261739	bone_marrow	steady_state	1
AGTCTTTAGGCTCATT-1-1	0.182976462326715	bone_marrow	steady_state	1
AGTCTTTCAGGGAGAG-1-1	0.0371114107270599	bone_marrow	steady_state	1
AGTCTTTCATGTAAGA-1-1	0.0533675896097833	bone_marrow	steady_state	1
AGTCTTTGTAAAGTCA-1-1	0.0415264398376415	bone_marrow	steady_state	1
AGTCTTTTCCTAAGTG-1-1	0.0551671511763192	bone_marrow	steady_state	1
AGTGAGGAGATCCCAT-1-1	0.122244770119341	bone_marrow	steady_state	1
AGTGAGGCACGACGAA-1-1	0.0817749014444961	bone_marrow	steady_state	1
AGTGAGGCATGCTAGT-1-1	0.11050623841051	bone_marrow	steady_state	1
AGTGAGGTCACGACTA-1-1	0.0587968049920616	bone_marrow	steady_state	1
AGTGAGGTCAGTCCCT-1-1	0.0771235637505642	bone_marrow	steady_state	1
AGTGAGGTCCAGAAGG-1-1	0.10094015962026	bone_marrow	steady_state	1
AGTGAGGTCGGTCTAA-1-1	0.121342481125381	bone_marrow	steady_state	1
AGTGGGAAGAGAGCTC-1-1	0.029627700098442	bone_marrow	steady_state	1
AGTGGGAAGCGATAGC-1-1	0.0318027038088924	bone_marrow	steady_state	1
AGTGGGAAGGAGCGAG-1-1	0.220210833844417	bone_marrow	steady_state	1
AGTGGGAAGTTTAGGA-1-1	0.097450738476404	bone_marrow	steady_state	1
AGTGGGACACGCTTTC-1-1	-0.0170078175157849	bone_marrow	steady_state	1
AGTGGGACATTCTCAT-1-1	0.161139110738776	bone_marrow	steady_state	1
AGTGGGAGTTCCCGAG-1-1	0.0817809766558833	bone_marrow	steady_state	1
AGTGGGATCAACACTG-1-1	0.143544292371087	bone_marrow	steady_state	1
AGTGGGATCACTGGGC-1-1	0.0847629330386171	bone_marrow	steady_state	1
AGTGTCAAGTCCATAC-1-1	0.0170756376696014	bone_marrow	steady_state	1
AGTGTCACAAATTGCC-1-1	0.0518904984852863	bone_marrow	steady_state	1
AGTGTCACACCAGCAC-1-1	0.100526266725407	bone_marrow	steady_state	1
AGTGTCACATAAGACA-1-1	0.0912322152245668	bone_marrow	steady_state	1
AGTGTCACATGGTTGT-1-1	0.100757394410929	bone_marrow	steady_state	1
AGTGTCAGTTAAGATG-1-1	0.104756217803724	bone_marrow	steady_state	1
AGTGTCATCCGCGGTA-1-1	0.130011459511556	bone_marrow	steady_state	1
AGTGTCATCCGTACAA-1-1	0.0564780319727291	bone_marrow	steady_state	1
AGTGTCATCGGTCCGA-1-1	0.0959343457393642	bone_marrow	steady_state	1
AGTTGGTAGAGTTGGC-1-1	0.149295844868238	bone_marrow	steady_state	1
AGTTGGTGTGCTCTTC-1-1	0.0887476862850406	bone_marrow	steady_state	1
ATAACGCAGCGTTGCC-1-1	0.149241416947615	bone_marrow	steady_state	1
ATAACGCAGCTAGTCT-1-1	0.152860478067083	bone_marrow	steady_state	1
ATAACGCGTCCAGTGC-1-1	0.126580161659359	bone_marrow	steady_state	1
ATAACGCTCCCTAATT-1-1	0.0835921116293672	bone_marrow	steady_state	1
ATAACGCTCTGCTTGC-1-1	0.135770092905036	bone_marrow	steady_state	1
ATAAGAGAGATCCTGT-1-1	0.0731795472723627	bone_marrow	steady_state	1
ATAAGAGAGGCTCAGA-1-1	0.0455012999492142	bone_marrow	steady_state	1
ATAAGAGCAATCCAAC-1-1	0.113839922469705	bone_marrow	steady_state	1
ATAAGAGCACCGATAT-1-1	0.1085497300639	bone_marrow	steady_state	1
ATAAGAGCAGCTCGCA-1-1	0.0686701764627573	bone_marrow	steady_state	1
ATAAGAGGTACTCGCG-1-1	0.117091448683501	bone_marrow	steady_state	1
ATAAGAGGTGAACCTT-1-1	0.0897796987672265	bone_marrow	steady_state	1
ATAAGAGGTTGTTTGG-1-1	0.0216004118826352	bone_marrow	steady_state	1
ATAAGAGTCCATTCTA-1-1	0.0377040228315339	bone_marrow	steady_state	1
ATAAGAGTCCGGCACA-1-1	0.122741354892008	bone_marrow	steady_state	1
ATAAGAGTCTGCTGCT-1-1	0.0382895438165371	bone_marrow	steady_state	1
ATAAGAGTCTGGTATG-1-1	0.116912382046458	bone_marrow	steady_state	1
ATAGACCAGATCTGCT-1-1	0.0404874918344906	bone_marrow	steady_state	1
ATAGACCAGGAGCGAG-1-1	0.0579659601608381	bone_marrow	steady_state	1
ATAGACCCATGACATC-1-1	0.364769509996599	bone_marrow	steady_state	1
ATAGACCGTGAGGGAG-1-1	0.0760913096928445	bone_marrow	steady_state	1
ATAGACCTCAGTGCAT-1-1	0.0599656163859292	bone_marrow	steady_state	1
ATAGACCTCGCGGATC-1-1	0.145894349562157	bone_marrow	steady_state	1
ATCACGAAGCAACGGT-1-1	0.0566627689956486	bone_marrow	steady_state	1
ATCACGAAGCAGCCTC-1-1	0.0371675650646638	bone_marrow	steady_state	1
ATCACGAAGCGATAGC-1-1	0.1726099457022	bone_marrow	steady_state	1
ATCACGAAGCTGGAAC-1-1	0.0845218012192728	bone_marrow	steady_state	1
ATCACGAAGTTACGGG-1-1	0.108623750228747	bone_marrow	steady_state	1
ATCACGAGTCTAACGT-1-1	0.184049590161127	bone_marrow	steady_state	1
ATCACGAGTGTGTGCC-1-1	0.14184109233513	bone_marrow	steady_state	1
ATCACGATCGCCCTTA-1-1	0.0126277058530864	bone_marrow	steady_state	1
ATCACGATCTGATTCT-1-1	0.0979811128591692	bone_marrow	steady_state	1
ATCATCTAGCCAACAG-1-1	-0.0117339871171849	bone_marrow	steady_state	1
ATCATCTAGGTGCTAG-1-1	0.141319205946614	bone_marrow	steady_state	1
ATCATCTGTACAGTGG-1-1	0.0878052299427618	bone_marrow	steady_state	1
ATCATCTTCAAGGTAA-1-1	0.113324090556382	bone_marrow	steady_state	1
ATCATCTTCACTGGGC-1-1	0.0644520240365021	bone_marrow	steady_state	1
ATCATCTTCTTCGGTC-1-1	0.0479950233978211	bone_marrow	steady_state	1
ATCATGGAGATAGCAT-1-1	0.224095915481308	bone_marrow	steady_state	1
ATCATGGCAACGCACC-1-1	0.0087785237176152	bone_marrow	steady_state	1
ATCATGGCAAGCCGCT-1-1	0.248381810432317	bone_marrow	steady_state	1
ATCATGGCAGACGTAG-1-1	0.0678563067933319	bone_marrow	steady_state	1
ATCATGGCAGGTGCCT-1-1	0.0433163933527855	bone_marrow	steady_state	1
ATCATGGTCCCAACGG-1-1	0.19069117387685	bone_marrow	steady_state	1
ATCATGGTCCTATGTT-1-1	0.212063400067863	bone_marrow	steady_state	1
ATCATGGTCGGAGCAA-1-1	0.0753519264087985	bone_marrow	steady_state	1
ATCCACCCAAAGAATC-1-1	0.0266626165944579	bone_marrow	steady_state	1
ATCCACCCAATCACAC-1-1	0.194494343442491	bone_marrow	steady_state	1
ATCCACCGTACCAGTT-1-1	0.0713581909475818	bone_marrow	steady_state	1
ATCCACCGTCAAGCGA-1-1	0.160863976161294	bone_marrow	steady_state	1
ATCCACCGTCGTGGCT-1-1	0.0983990513326853	bone_marrow	steady_state	1
ATCCACCGTGTGCGTC-1-1	0.005184236137101	bone_marrow	steady_state	1
ATCCACCTCACCATAG-1-1	0.0454674090315562	bone_marrow	steady_state	1
ATCCACCTCGTCTGAA-1-1	0.0612292797366545	bone_marrow	steady_state	1
ATCCACCTCTCTTGAT-1-1	0.010415837205303	bone_marrow	steady_state	1
ATCCACCTCTGCTTGC-1-1	0.0101268573133854	bone_marrow	steady_state	1
ATCCACCTCTTACCGC-1-1	0.0862341731672674	bone_marrow	steady_state	1
ATCCGAAAGTATCGAA-1-1	0.114590072723153	bone_marrow	steady_state	1
ATCCGAACAACTGCGC-1-1	0.0795051741153575	bone_marrow	steady_state	1
ATCCGAACACATGTGT-1-1	0.0959413629220018	bone_marrow	steady_state	1
ATCCGAAGTGCGAAAC-1-1	0.231264432719642	bone_marrow	steady_state	1
ATCCGAATCAGTGCAT-1-1	0.0643668242985926	bone_marrow	steady_state	1
ATCCGAATCCCTAACC-1-1	0.0738145802838192	bone_marrow	steady_state	1
ATCCGAATCTCAACTT-1-1	0.0145054411002477	bone_marrow	steady_state	1
ATCGAGTCAAAGCAAT-1-1	0.0749981656282607	bone_marrow	steady_state	1
ATCGAGTCAAATTGCC-1-1	0.179572421606572	bone_marrow	steady_state	1
ATCGAGTCAGATCCAT-1-1	0.129123271171055	bone_marrow	steady_state	1
ATCGAGTGTAAACACA-1-1	0.0715503782061795	bone_marrow	steady_state	1
ATCGAGTGTGAGTATA-1-1	0.0129009603630434	bone_marrow	steady_state	1
ATCGAGTTCAGCTTAG-1-1	0.118025306715145	bone_marrow	steady_state	1
ATCGAGTTCCCTAATT-1-1	0.034889616907423	bone_marrow	steady_state	1
ATCGAGTTCCTAGTGA-1-1	0.0294846406389065	bone_marrow	steady_state	1
ATCTACTAGATGTGGC-1-1	0.0129412449523165	bone_marrow	steady_state	1
ATCTACTAGCACAGGT-1-1	0.0201733834742951	bone_marrow	steady_state	1
ATCTACTAGGCATGGT-1-1	0.0419214105022531	bone_marrow	steady_state	1
ATCTACTCAATAGCGG-1-1	0.047980255767806	bone_marrow	steady_state	1
ATCTACTCACAGCCCA-1-1	0.075362871686947	bone_marrow	steady_state	1
ATCTACTCACGGTAGA-1-1	0.0084294946227452	bone_marrow	steady_state	1
ATCTACTCAGTGACAG-1-1	0.176046190615538	bone_marrow	steady_state	1
ATCTACTGTAAGTAGT-1-1	0.0648505348380483	bone_marrow	steady_state	1
ATCTACTGTCCAACTA-1-1	0.0634501370016595	bone_marrow	steady_state	1
ATCTACTGTTCAACCA-1-1	0.0985072114489637	bone_marrow	steady_state	1
ATCTACTTCGAGAGCA-1-1	0.152699394928743	bone_marrow	steady_state	1
ATCTACTTCGTATCAG-1-1	0.142441446275526	bone_marrow	steady_state	1
ATCTACTTCGTCACGG-1-1	0.14590375018411	bone_marrow	steady_state	1
ATCTGCCAGCACACAG-1-1	0.116305223726159	bone_marrow	steady_state	1
ATCTGCCCATTATCTC-1-1	0.150753316437669	bone_marrow	steady_state	1
ATCTGCCGTCGCCATG-1-1	0.102813230206676	bone_marrow	steady_state	1
ATCTGCCTCTAGCACA-1-1	0.04622293846205	bone_marrow	steady_state	1
ATCTGCCTCTCTTGAT-1-1	0.0216618107202902	bone_marrow	steady_state	1
ATGAGGGCACGAAATA-1-1	0.0776744393848425	bone_marrow	steady_state	1
ATGAGGGCACTAGTAC-1-1	0.149154126691591	bone_marrow	steady_state	1
ATGAGGGGTAGCTAAA-1-1	0.0308836929855185	bone_marrow	steady_state	1
ATGAGGGTCACAGTAC-1-1	0.0497726691552909	bone_marrow	steady_state	1
ATGAGGGTCAGATAAG-1-1	0.0824440441708413	bone_marrow	steady_state	1
ATGAGGGTCTCGCTTG-1-1	0.126326124145148	bone_marrow	steady_state	1
ATGCGATAGCCGTCGT-1-1	0.0793656007328178	bone_marrow	steady_state	1
ATGCGATAGGGTCGAT-1-1	0.0942402309633047	bone_marrow	steady_state	1
ATGCGATAGTAATCCC-1-1	0.04634599759696	bone_marrow	steady_state	1
ATGCGATAGTCATCCA-1-1	0.131285051887781	bone_marrow	steady_state	1
ATGCGATGTGAGTGAC-1-1	0.11053746008261	bone_marrow	steady_state	1
ATGCGATGTGCAGTAG-1-1	0.107844135931825	bone_marrow	steady_state	1
ATGCGATGTTTGTTTC-1-1	0.0480632934014359	bone_marrow	steady_state	1
ATGGGAGAGGTGGGTT-1-1	0.0496709649085928	bone_marrow	steady_state	1
ATGGGAGCAGGTCTCG-1-1	0.0130360106580411	bone_marrow	steady_state	1
ATGGGAGCATCACGTA-1-1	0.0981346656840013	bone_marrow	steady_state	1
ATGGGAGTCACTATTC-1-1	0.0691638136100964	bone_marrow	steady_state	1
ATGGGAGTCCGGCACA-1-1	0.0807947879514875	bone_marrow	steady_state	1
ATGGGAGTCGAGCCCA-1-1	0.0720200742044086	bone_marrow	steady_state	1
ATGTGTGAGTGGACGT-1-1	0.108520922120668	bone_marrow	steady_state	1
ATGTGTGAGTTCGCGC-1-1	0.0262587523027874	bone_marrow	steady_state	1
ATGTGTGGTCGACTGC-1-1	0.0723279670390842	bone_marrow	steady_state	1
ATGTGTGGTGGCAAAC-1-1	-0.0198471962394748	bone_marrow	steady_state	1
ATGTGTGTCCAGGGCT-1-1	0.0977572964558926	bone_marrow	steady_state	1
ATGTGTGTCGCATGGC-1-1	-0.0211781890017822	bone_marrow	steady_state	1
ATTACTCCAAAGTCAA-1-1	0.0343667285639312	bone_marrow	steady_state	1
ATTACTCCACGTCTCT-1-1	0.13030220495285	bone_marrow	steady_state	1
ATTACTCGTATGAAAC-1-1	0.175821230088463	bone_marrow	steady_state	1
ATTACTCTCGAATGCT-1-1	0.165044813881058	bone_marrow	steady_state	1
ATTACTCTCGCTTGTC-1-1	0.0754408945147423	bone_marrow	steady_state	1
ATTACTCTCTAAGCCA-1-1	0.0413680509115776	bone_marrow	steady_state	1
ATTATCCAGCGGCTTC-1-1	0.167624789758214	bone_marrow	steady_state	1
ATTATCCCAGTCCTTC-1-1	0.178251590239582	bone_marrow	steady_state	1
ATTATCCGTGCTCTTC-1-1	0.0034803261297941	bone_marrow	steady_state	1
ATTATCCGTGTGACCC-1-1	0.133542146939854	bone_marrow	steady_state	1
ATTCTACAGCCACCTG-1-1	0.0626793257256965	bone_marrow	steady_state	1
ATTCTACCAAACTGCT-1-1	0.0527304760338257	bone_marrow	steady_state	1
ATTCTACCACGAAATA-1-1	0.0593695620812575	bone_marrow	steady_state	1
ATTCTACTCCGATATG-1-1	0.0747856091704619	bone_marrow	steady_state	1
ATTGGACCAACTGCGC-1-1	0.0346924926684483	bone_marrow	steady_state	1
ATTGGACCATACGCCG-1-1	0.0958460362790486	bone_marrow	steady_state	1
ATTGGACGTCTACCTC-1-1	0.0554235930296573	bone_marrow	steady_state	1
ATTGGACTCATCGCTC-1-1	0.0435456402960608	bone_marrow	steady_state	1
ATTGGACTCGTGGTCG-1-1	0.100485662693517	bone_marrow	steady_state	1
ATTGGTGAGACAAAGG-1-1	0.120156801122034	bone_marrow	steady_state	1
ATTGGTGAGATCTGCT-1-1	0.0155575673317559	bone_marrow	steady_state	1
ATTGGTGGTCTACCTC-1-1	0.0692762071827539	bone_marrow	steady_state	1
ATTGGTGGTTAGATGA-1-1	0.0634945867040122	bone_marrow	steady_state	1
ATTGGTGTCGGCTTGG-1-1	0.116137104562843	bone_marrow	steady_state	1
ATTTCTGAGAAGATTC-1-1	0.0913829058667024	bone_marrow	steady_state	1
ATTTCTGAGGGCACTA-1-1	0.1054461293838	bone_marrow	steady_state	1
ATTTCTGAGGTTACCT-1-1	0.0416142020170356	bone_marrow	steady_state	1
ATTTCTGAGTGTTAGA-1-1	-0.0051329158720117	bone_marrow	steady_state	1
ATTTCTGCAACTGCTA-1-1	0.0692779553663817	bone_marrow	steady_state	1
ATTTCTGCATGTAGTC-1-1	0.162604739151073	bone_marrow	steady_state	1
ATTTCTGGTCTGATCA-1-1	0.182098638822635	bone_marrow	steady_state	1
ATTTCTGTCGTTTAGG-1-1	0.0407437401459151	bone_marrow	steady_state	1
CAACCAAAGAAACGAG-1-1	0.160498218731391	bone_marrow	steady_state	1
CAACCAAAGTAGCCGA-1-1	0.050466193407378	bone_marrow	steady_state	1
CAACCAACACTGTGTA-1-1	0.025660640434422	bone_marrow	steady_state	1
CAACCAACAGCCTTTC-1-1	0.0179711320067178	bone_marrow	steady_state	1
CAACCAAGTATTACCG-1-1	0.218202737658827	bone_marrow	steady_state	1
CAACCAAGTCTCCATC-1-1	0.105857650721678	bone_marrow	steady_state	1
CAACCAATCCCATTTA-1-1	0.0357148945708627	bone_marrow	steady_state	1
CAACCAATCGCCCTTA-1-1	0.167887792966369	bone_marrow	steady_state	1
CAACCAATCTGACCTC-1-1	0.105992680272528	bone_marrow	steady_state	1
CAACCTCAGCTTCGCG-1-1	0.361562845447803	bone_marrow	steady_state	1
CAACCTCAGTTGTCGT-1-1	0.0784751322803403	bone_marrow	steady_state	1
CAACCTCCAAGTACCT-1-1	0.0257231954136146	bone_marrow	steady_state	1
CAACCTCGTCGCGAAA-1-1	0.18537666184818	bone_marrow	steady_state	1
CAACCTCGTTGATTCG-1-1	0.145409937521109	bone_marrow	steady_state	1
CAACCTCTCAGGCAAG-1-1	0.064767070559475	bone_marrow	steady_state	1
CAACCTCTCTTGTTTG-1-1	0.126990803164356	bone_marrow	steady_state	1
CAACTAGAGAATTGTG-1-1	0.068822450443027	bone_marrow	steady_state	1
CAACTAGCAACACCTA-1-1	0.123355968506723	bone_marrow	steady_state	1
CAACTAGCAAGGCTCC-1-1	-0.0053037298230923	bone_marrow	steady_state	1
CAACTAGCACAGCCCA-1-1	0.045057056081244	bone_marrow	steady_state	1
CAACTAGGTGCGAAAC-1-1	0.161577405688918	bone_marrow	steady_state	1
CAACTAGGTTGGTAAA-1-1	0.0540558984399379	bone_marrow	steady_state	1
CAAGAAAAGAGTCTGG-1-1	0.081072926568361	bone_marrow	steady_state	1
CAAGAAAAGTCATGCT-1-1	0.122553662675642	bone_marrow	steady_state	1
CAAGAAACACACCGAC-1-1	0.107899665572889	bone_marrow	steady_state	1
CAAGAAACACACTGCG-1-1	0.107077121152017	bone_marrow	steady_state	1
CAAGAAACAGTATAAG-1-1	0.070198456469809	bone_marrow	steady_state	1
CAAGAAACATTCTTAC-1-1	0.0538375671390424	bone_marrow	steady_state	1
CAAGAAAGTCTCATCC-1-1	0.12014499661378	bone_marrow	steady_state	1
CAAGAAATCAAGGTAA-1-1	0.092077235121749	bone_marrow	steady_state	1
CAAGAAATCATAAAGG-1-1	0.13437504843747	bone_marrow	steady_state	1
CAAGAAATCTTCAACT-1-1	0.11121311816468	bone_marrow	steady_state	1
CAAGATCAGACAAAGG-1-1	0.0434765564430883	bone_marrow	steady_state	1
CAAGATCAGTGGTAGC-1-1	0.0874128793679018	bone_marrow	steady_state	1
CAAGATCCACACATGT-1-1	0.129332489796381	bone_marrow	steady_state	1
CAAGATCCAGACAGGT-1-1	0.123113984184445	bone_marrow	steady_state	1
CAAGGCCCAGCAGTTT-1-1	0.12662306714452	bone_marrow	steady_state	1
CAAGGCCGTACAGACG-1-1	0.175959551498175	bone_marrow	steady_state	1
CAAGGCCGTCTCCATC-1-1	0.0334014646387343	bone_marrow	steady_state	1
CAAGGCCGTTTAGCTG-1-1	0.0787500361994322	bone_marrow	steady_state	1
CAAGGCCTCAGTTCGA-1-1	0.0069310538255094	bone_marrow	steady_state	1
CAAGGCCTCCAAGTAC-1-1	0.0745193518158351	bone_marrow	steady_state	1
CAAGGCCTCGCAAACT-1-1	0.0027769772593553	bone_marrow	steady_state	1
CAAGTTGCAATGGAGC-1-1	0.0798837249211086	bone_marrow	steady_state	1
CAAGTTGCACACAGAG-1-1	0.157732502518247	bone_marrow	steady_state	1
CAAGTTGCACGGTAAG-1-1	0.0733912129664383	bone_marrow	steady_state	1
CAAGTTGCATGTAAGA-1-1	0.115980766952738	bone_marrow	steady_state	1
CAAGTTGGTAGCTGCC-1-1	0.151048783210363	bone_marrow	steady_state	1
CAAGTTGGTCTTGCGG-1-1	0.0774669959300359	bone_marrow	steady_state	1
CAAGTTGGTTGTGGAG-1-1	0.171790227854955	bone_marrow	steady_state	1
CACAAACAGCGTTCCG-1-1	0.171772375286468	bone_marrow	steady_state	1
CACAAACCAAACTGTC-1-1	0.120111121494114	bone_marrow	steady_state	1
CACAAACCAGACTCGC-1-1	0.0675138862576668	bone_marrow	steady_state	1
CACACAAAGTACTTGC-1-1	0.0425037346164853	bone_marrow	steady_state	1
CACACAACACGGATAG-1-1	0.0891714968795333	bone_marrow	steady_state	1
CACACAACACGGTAGA-1-1	0.133442713125015	bone_marrow	steady_state	1
CACACAACAGTATCTG-1-1	0.0211632040389387	bone_marrow	steady_state	1
CACACAAGTTCCGGCA-1-1	0.111610203168491	bone_marrow	steady_state	1
CACACCTAGCTCCTTC-1-1	0.0283505876256862	bone_marrow	steady_state	1
CACACCTCAAGTAATG-1-1	0.120403346895962	bone_marrow	steady_state	1
CACACCTCAGCTCCGA-1-1	0.123460601127899	bone_marrow	steady_state	1
CACACCTGTAAATGAC-1-1	0.0464138323769171	bone_marrow	steady_state	1
CACACCTGTCATATCG-1-1	0.0491455110260257	bone_marrow	steady_state	1
CACACCTTCAAGCCTA-1-1	0.0434108189800048	bone_marrow	steady_state	1
CACACCTTCCTTGACC-1-1	0.0955338782237105	bone_marrow	steady_state	1
CACACTCAGTGAATTG-1-1	0.113413739433305	bone_marrow	steady_state	1
CACACTCAGTGACATA-1-1	0.114230132754983	bone_marrow	steady_state	1
CACACTCCAAGTACCT-1-1	0.16483558547423	bone_marrow	steady_state	1
CACACTCCAGCTGTTA-1-1	0.0363814984350213	bone_marrow	steady_state	1
CACACTCGTCCCTACT-1-1	0.210221349904266	bone_marrow	steady_state	1
CACACTCGTGTGAAAT-1-1	0.0951442745976588	bone_marrow	steady_state	1
CACACTCGTTAAAGTG-1-1	0.0978409153709949	bone_marrow	steady_state	1
CACACTCTCCCGGATG-1-1	0.112885199116599	bone_marrow	steady_state	1
CACAGGCAGAAGGTTT-1-1	0.204698362848582	bone_marrow	steady_state	1
CACAGGCAGCGCCTCA-1-1	0.0238636560629446	bone_marrow	steady_state	1
CACAGGCCACATTAGC-1-1	0.125634253820701	bone_marrow	steady_state	1
CACAGGCCACCATGTA-1-1	0.0818315487278563	bone_marrow	steady_state	1
CACAGGCCACCGAAAG-1-1	-0.0112206525488473	bone_marrow	steady_state	1
CACAGGCCAGCATGAG-1-1	0.0851008209407538	bone_marrow	steady_state	1
CACAGGCGTCTTGCGG-1-1	0.0731921213123097	bone_marrow	steady_state	1
CACAGGCTCAAAGACA-1-1	0.0925627947588566	bone_marrow	steady_state	1
CACAGGCTCAGCTGGC-1-1	-0.0001992652691407	bone_marrow	steady_state	1
CACAGGCTCCAATGGT-1-1	0.0832821728384388	bone_marrow	steady_state	1
CACAGGCTCCCTAACC-1-1	0.105904993519038	bone_marrow	steady_state	1
CACAGGCTCGTCCGTT-1-1	0.152617325513431	bone_marrow	steady_state	1
CACAGGCTCTCAACTT-1-1	0.151704809735519	bone_marrow	steady_state	1
CACAGGCTCTGTTTGT-1-1	0.181696041429328	bone_marrow	steady_state	1
CACAGTAAGAAGAAGC-1-1	0.220256894876813	bone_marrow	steady_state	1
CACAGTAAGACTACAA-1-1	0.0162125336828472	bone_marrow	steady_state	1
CACAGTAAGATACACA-1-1	-0.0184625891514294	bone_marrow	steady_state	1
CACAGTAAGGGATACC-1-1	0.0800297952751711	bone_marrow	steady_state	1
CACAGTAAGGTAGCTG-1-1	0.153044621048241	bone_marrow	steady_state	1
CACAGTAGTCGCTTTC-1-1	0.105154667469897	bone_marrow	steady_state	1
CACAGTATCGCGCCAA-1-1	-0.0190794595690395	bone_marrow	steady_state	1
CACATAGAGAAGCCCA-1-1	0.0251036339763328	bone_marrow	steady_state	1
CACATAGAGTGTGAAT-1-1	-0.0077105329133558	bone_marrow	steady_state	1
CACATAGCAATGTTGC-1-1	0.13524790676646	bone_marrow	steady_state	1
CACATAGCAGGTGGAT-1-1	0.0043351664485263	bone_marrow	steady_state	1
CACATAGCATACGCCG-1-1	0.173891146880855	bone_marrow	steady_state	1
CACATAGGTAGCGTCC-1-1	0.0504336757666296	bone_marrow	steady_state	1
CACATAGGTTGACGTT-1-1	0.133912033687117	bone_marrow	steady_state	1
CACATAGTCAGGCGAA-1-1	0.0361815217973803	bone_marrow	steady_state	1
CACATAGTCCTTGACC-1-1	0.111614838864353	bone_marrow	steady_state	1
CACATAGTCTGGAGCC-1-1	0.0314082152733417	bone_marrow	steady_state	1
CACATTTAGACCGGAT-1-1	0.223211874476913	bone_marrow	steady_state	1
CACATTTAGACTAAGT-1-1	0.0862531954988847	bone_marrow	steady_state	1
CACATTTAGCATCATC-1-1	0.0320609539745039	bone_marrow	steady_state	1
CACATTTAGTAACCCT-1-1	0.038478637674025	bone_marrow	steady_state	1
CACATTTAGTGATCGG-1-1	0.149945563865691	bone_marrow	steady_state	1
CACATTTGTAGTAGTA-1-1	0.063984105806945	bone_marrow	steady_state	1
CACATTTGTCCGAGTC-1-1	0.0449561986311232	bone_marrow	steady_state	1
CACATTTGTGCACCAC-1-1	0.122300435766273	bone_marrow	steady_state	1
CACATTTGTTGTCGCG-1-1	0.0051380686504183	bone_marrow	steady_state	1
CACATTTTCGCAGGCT-1-1	0.183000169680164	bone_marrow	steady_state	1
CACCACTAGAAGGGTA-1-1	0.0425482905570744	bone_marrow	steady_state	1
CACCACTAGGACACCA-1-1	0.103378075795807	bone_marrow	steady_state	1
CACCACTGTGACCAAG-1-1	0.0036769298122858	bone_marrow	steady_state	1
CACCAGGAGCCACTAT-1-1	0.108597464775207	bone_marrow	steady_state	1
CACCAGGAGGTGTTAA-1-1	0.122948558779474	bone_marrow	steady_state	1
CACCAGGCATCCTTGC-1-1	0.166834343225126	bone_marrow	steady_state	1
CACCAGGGTAGCGTAG-1-1	0.155222205048798	bone_marrow	steady_state	1
CACCAGGTCATAAAGG-1-1	0.0447369574429004	bone_marrow	steady_state	1
CACCAGGTCGAATCCA-1-1	0.0652010451009623	bone_marrow	steady_state	1
CACCAGGTCTCCAACC-1-1	0.112984972531889	bone_marrow	steady_state	1
CACCAGGTCTGCTGCT-1-1	0.267765513004727	bone_marrow	steady_state	1
CACCTTGAGAAGGACA-1-1	0.151301831682846	bone_marrow	steady_state	1
CACCTTGAGTCGTACT-1-1	0.0615414209889611	bone_marrow	steady_state	1
CACCTTGAGTGTACGG-1-1	0.0663347826641079	bone_marrow	steady_state	1
CACCTTGCATACGCTA-1-1	0.0255782054241117	bone_marrow	steady_state	1
CACCTTGGTCACAAGG-1-1	0.042316709567431	bone_marrow	steady_state	1
CACCTTGGTTTGGGCC-1-1	0.0036549347121206	bone_marrow	steady_state	1
CACTCCAGTCTTGCGG-1-1	0.0410395249338183	bone_marrow	steady_state	1
CACTCCAGTTGCTCCT-1-1	0.0495203701977676	bone_marrow	steady_state	1
CACTCCAGTTTGCATG-1-1	0.0926114987261199	bone_marrow	steady_state	1
CACTCCATCACGAAGG-1-1	0.113172016510075	bone_marrow	steady_state	1
CACTCCATCAGTTTGG-1-1	0.189212421404899	bone_marrow	steady_state	1
CAGAATCAGAAGAAGC-1-1	0.04443047976211	bone_marrow	steady_state	1
CAGAATCAGTGCAAGC-1-1	0.0527894093992295	bone_marrow	steady_state	1
CAGAATCCAACTTGAC-1-1	0.0751372411771907	bone_marrow	steady_state	1
CAGAATCCACCTCGTT-1-1	0.212888763462505	bone_marrow	steady_state	1
CAGAATCCACGGATAG-1-1	0.0843166525579944	bone_marrow	steady_state	1
CAGAATCCATAGGATA-1-1	0.0196945308316917	bone_marrow	steady_state	1
CAGAATCCATTGGTAC-1-1	0.0170390695474138	bone_marrow	steady_state	1
CAGAATCGTAGCGTGA-1-1	0.0011428943225964	bone_marrow	steady_state	1
CAGAATCGTCCGCTGA-1-1	0.182239293636751	bone_marrow	steady_state	1
CAGAATCGTCTGGAGA-1-1	0.0776317234110436	bone_marrow	steady_state	1
CAGAATCTCGGCATCG-1-1	0.0846625286133758	bone_marrow	steady_state	1
CAGAATCTCGGTGTCG-1-1	-0.003963939465321	bone_marrow	steady_state	1
CAGAGAGAGCAGATCG-1-1	0.1098836098493	bone_marrow	steady_state	1
CAGAGAGAGCTTATCG-1-1	0.0875470107130757	bone_marrow	steady_state	1
CAGAGAGAGGAGTTGC-1-1	0.133063330582681	bone_marrow	steady_state	1
CAGAGAGCATACTCTT-1-1	0.100255862108999	bone_marrow	steady_state	1
CAGAGAGGTCCGAATT-1-1	0.0767829841240271	bone_marrow	steady_state	1
CAGAGAGGTCTAGTCA-1-1	0.0179341572559157	bone_marrow	steady_state	1
CAGAGAGTCATCACCC-1-1	0.110465069927221	bone_marrow	steady_state	1
CAGAGAGTCCGCATAA-1-1	0.0404519503471308	bone_marrow	steady_state	1
CAGATCAAGCGTGAAC-1-1	0.0735795940901256	bone_marrow	steady_state	1
CAGATCAAGGAGTAGA-1-1	0.0346584766574036	bone_marrow	steady_state	1
CAGATCAAGTAGTGCG-1-1	0.0664034617095075	bone_marrow	steady_state	1
CAGATCAGTCAGAATA-1-1	0.156195543472631	bone_marrow	steady_state	1
CAGATCATCGTGGACC-1-1	0.166066205916554	bone_marrow	steady_state	1
CAGCAGCAGAAGGACA-1-1	0.0593371456104247	bone_marrow	steady_state	1
CAGCAGCCACTGCCAG-1-1	0.154799535867839	bone_marrow	steady_state	1
CAGCAGCCATACTACG-1-1	-0.0064562671378956	bone_marrow	steady_state	1
CAGCAGCGTACAGCAG-1-1	0.130032685245102	bone_marrow	steady_state	1
CAGCAGCGTTGAGTTC-1-1	-0.0112803872486244	bone_marrow	steady_state	1
CAGCAGCTCAGCTCTC-1-1	0.0839250121162756	bone_marrow	steady_state	1
CAGCAGCTCGCTAGCG-1-1	0.122779157916257	bone_marrow	steady_state	1
CAGCATAAGTGTCCAT-1-1	0.0651037754994617	bone_marrow	steady_state	1
CAGCATAGTCGGCACT-1-1	0.172202555562508	bone_marrow	steady_state	1
CAGCATAGTGTGAATA-1-1	0.0509054703976778	bone_marrow	steady_state	1
CAGCATATCGATGAGG-1-1	0.126514671537552	bone_marrow	steady_state	1
CAGCATATCGCTAGCG-1-1	0.0449684123733797	bone_marrow	steady_state	1
CAGCCGAAGATGTAAC-1-1	0.012965501722116	bone_marrow	steady_state	1
CAGCCGACAAATACAG-1-1	0.0125538115842262	bone_marrow	steady_state	1
CAGCCGACAACCGCCA-1-1	0.0841632062830055	bone_marrow	steady_state	1
CAGCCGACATTATCTC-1-1	0.0835900219301916	bone_marrow	steady_state	1
CAGCCGATCCCTCTTT-1-1	0.0439955527210157	bone_marrow	steady_state	1
CAGCCGATCGGTCTAA-1-1	0.176785191919636	bone_marrow	steady_state	1
CAGCCGATCTCGAGTA-1-1	0.133816726841399	bone_marrow	steady_state	1
CAGCGACAGCGTTTAC-1-1	0.0244633347754274	bone_marrow	steady_state	1
CAGCGACAGTATCGAA-1-1	0.113040839727458	bone_marrow	steady_state	1
CAGCGACCATGGTCAT-1-1	0.0773371833738315	bone_marrow	steady_state	1
CAGCGACTCAAACCAC-1-1	-0.021681243946498	bone_marrow	steady_state	1
CAGCGACTCACCAGGC-1-1	0.125347575342447	bone_marrow	steady_state	1
[truncated: 24,240 more rows]
