# Supplementary material for: Human and mouse neutrophils share core transcriptional programs in both homeostatic and inflamed contexts
Source: Nat Commun. 2023 Dec 8;14:8133. doi: 10.1038/s41467-023-43573-9 (PMC10709367; doi:10.1038/s41467-023-43573-9)
Supplement: Supplementary file 8 — Source Data [file 41467_2023_43573_MOESM8_ESM.zip › Figure 4/source-data_Figure4c.csv]

	UMAP1	UMAP2	sc_raw	condition	inflammation	dataset	sc_raw_scaled
1	-1.966435	6.281125	0.195442676292609	steady_state	control	Xie	0.444377497250007
2	-3.8049457	5.248543	0.23288142776687	Ecoli	inflamed	Xie	0.538478178218144
3	2.7353418	2.1560187	0.398659925069252	Ecoli	inflamed	Xie	0.955155254021638
4	1.4942157	2.2416503	0.317927954660185	Ecoli	inflamed	Xie	0.752238941584895
5	10.272993	12.523843	0.0407593237772299	Ecoli	inflamed	Xie	0.055587587518674
6	0.24293561	3.4097655	0.329508256227167	Ecoli	inflamed	Xie	0.781345528219294
7	3.7044864	1.2810491	0.41650178638563	Ecoli	inflamed	Xie	1
8	8.610546	13.13786	0.057223665093111	steady_state	control	Xie	0.096969996613737
9	-4.0412498	5.631446	0.172463232827587	steady_state	control	Xie	0.386619660966015
10	-0.48906562	7.7331796	0.160434105491824	steady_state	control	Xie	0.356384970193115
11	0.22432424	8.473131	0.0508849103040121	steady_state	control	Xie	0.0810378108795431
12	-1.489542	5.262351	0.235843463965144	steady_state	control	Xie	0.545923127964973
13	-1.3878052	6.8016357	0.270632048928114	steady_state	control	Xie	0.63336273014252
14	-0.6475038	6.186715	0.252258458737193	steady_state	control	Xie	0.58718150665851
15	7.9257207	14.860736	0.0301082676479451	steady_state	control	Xie	0.0288166190614427
16	2.2149615	11.625618	0.0644117710108101	steady_state	control	Xie	0.115036989638107
17	3.5949962	1.1895828	0.340088257307784	Ecoli	inflamed	Xie	0.807937902887937
18	-1.9974449	5.380204	0.279399048203447	steady_state	control	Xie	0.655398203265152
19	-0.7239718	7.7852616	0.140249140262079	steady_state	control	Xie	0.305650933970165
20	10.649006	12.926824	0.0801088422086777	Ecoli	inflamed	Xie	0.154490898509512
21	1.1791621	5.38407	0.193877660680595	Ecoli	inflamed	Xie	0.44044389826454
22	3.5365245	2.5008948	0.41650178638563	Ecoli	inflamed	Xie	1
23	-1.8497583	8.058205	0.205656306111615	steady_state	control	Xie	0.470049013614159
24	-2.1774738	6.127333	0.196474144882941	Ecoli	inflamed	Xie	0.446970048895706
25	9.037943	11.790817	0.0362078057195215	Ecoli	inflamed	Xie	0.0441475439327228
26	-1.8150016	3.931846	0.316964799395088	Ecoli	inflamed	Xie	0.749818092524636
27	1.1016259	6.903694	0.288483997925691	Ecoli	inflamed	Xie	0.678232831070841
28	5.6404643	13.264826	0.0186433321313244	steady_state	control	Xie	0
29	-1.6215163	8.1167345	0.143087322994835	steady_state	control	Xie	0.312784583393488
30	0.5882725	7.376206	0.194672273566158	Ecoli	inflamed	Xie	0.442441123350663
31	1.4525013	6.647221	0.209361642031736	Ecoli	inflamed	Xie	0.479362215031648
32	-2.7184255	10.014691	0.194329529070394	steady_state	control	Xie	0.441579649899241
33	-0.19365664	8.715576	0.133693489410545	steady_state	control	Xie	0.289173589373276
34	1.9968888	8.526598	0.201553435149492	Ecoli	inflamed	Xie	0.459736625079365
35	2.0781982	11.681986	0.0658850470344837	steady_state	control	Xie	0.118740005140027
36	10.058991	12.021696	0.0186433321313244	Ecoli	inflamed	Xie	0
37	-4.8432226	7.956421	0.41650178638563	Ecoli	inflamed	Xie	1
38	9.998249	11.847248	0.0643485462435443	Ecoli	inflamed	Xie	0.114878076922819
39	-1.7288808	9.249192	0.173226585452568	steady_state	control	Xie	0.388538314740539
40	-4.5910077	7.153275	0.274300549346537	steady_state	control	Xie	0.642583347121235
41	-3.7260797	4.403225	0.260563256931891	Ecoli	inflamed	Xie	0.608055257375364
42	2.3574777	7.397414	0.221441735251196	Ecoli	inflamed	Xie	0.509725006346719
43	-2.7646153	10.010666	0.336038881788724	Ecoli	inflamed	Xie	0.797759972833266
44	8.019166	10.695782	0.0851370504764972	Ecoli	inflamed	Xie	0.16712908230089
45	9.22774	13.323058	0.0432846931447561	steady_state	control	Xie	0.0619349940913442
46	9.347522	12.345833	0.0408917651806986	Ecoli	inflamed	Xie	0.0559204732524129
47	-2.302323	9.146655	0.354934291458647	Ecoli	inflamed	Xie	0.845252766986245
48	-0.5462249	2.7427716	0.329821485804277	Ecoli	inflamed	Xie	0.782132817200491
49	0.733542	4.7520537	0.248060971314657	Ecoli	inflamed	Xie	0.576631303746765
50	2.1515884	6.090113	0.171608620782009	Ecoli	inflamed	Xie	0.38447163058878
51	7.0613265	13.741121	0.0373883763599325	steady_state	control	Xie	0.047114857126114
52	-2.2031088	3.6581576	0.230285482778727	steady_state	control	Xie	0.531953382878536
53	1.8805073	4.5090055	0.301407216355163	Ecoli	inflamed	Xie	0.710714781099261
54	-1.3294121	5.8915176	0.147865249744471	steady_state	control	Xie	0.324793695424529
55	2.5751235	3.085135	0.394355854728832	Ecoli	inflamed	Xie	0.944337159560163
56	-3.6463928	5.3259635	0.221486128751482	steady_state	control	Xie	0.509836587487729
57	0.8496045	12.680309	0.197676021254903	steady_state	control	Xie	0.449990913122947
58	-0.21118435	6.9769073	0.0999087491951967	steady_state	control	Xie	0.204257107508714
59	-1.3300083	4.030473	0.202678146643883	Ecoli	inflamed	Xie	0.462563538727585
60	1.8921449	2.2574658	0.388560275796768	Ecoli	inflamed	Xie	0.929770222826529
61	-2.2986257	6.329621	0.209444087642144	steady_state	control	Xie	0.479569438504032
62	6.278161	4.7127934	0.0186433321313244	Ecoli	inflamed	Xie	0
63	6.814314	10.419414	0.0786830037557984	Ecoli	inflamed	Xie	0.150907115288035
64	-3.0002077	4.0650334	0.262830761950821	Ecoli	inflamed	Xie	0.613754533071744
65	8.720694	4.5420527	0.25879446597193	Ecoli	inflamed	Xie	0.603609477875024
66	-3.4637349	7.5869756	0.186744198998594	steady_state	control	Xie	0.422514251160847
67	1.5361936	6.262947	0.19608808788347	Ecoli	inflamed	Xie	0.445999711341374
68	2.8466265	1.2961597	0.41650178638563	Ecoli	inflamed	Xie	1
69	-1.640951	4.6985145	0.224308514039907	steady_state	control	Xie	0.516930530718658
70	1.4527752	1.8734791	0.311407621789069	Ecoli	inflamed	Xie	0.735850367202737
71	2.8985813	8.516304	0.213115134323622	Ecoli	inflamed	Xie	0.488796455404699
72	1.1894569	0.63856554	0.261588633422563	Ecoli	inflamed	Xie	0.610632496792317
73	-1.7132641	6.0444765	0.195140268185759	steady_state	control	Xie	0.443617407565809
74	2.0886924	2.2357156	0.41650178638563	Ecoli	inflamed	Xie	1
75	-2.3696616	3.8969738	0.148883656181715	Ecoli	inflamed	Xie	0.32735341591395
76	-2.7950137	8.888359	0.241266014545297	Ecoli	inflamed	Xie	0.55955247408586
77	0.98549414	4.1986985	0.41650178638563	Ecoli	inflamed	Xie	1
78	-3.071709	4.07067	0.295333824533879	Ecoli	inflamed	Xie	0.695449573696122
79	-1.4949677	8.218923	0.298641731622285	steady_state	control	Xie	0.703763854951263
80	0.5166572	7.17197	0.306271609105556	Ecoli	inflamed	Xie	0.722941221679769
81	9.58646	11.676889	0.0509420412615278	Ecoli	inflamed	Xie	0.0811814070678477
82	2.3134856	10.155943	0.116474150199992	Ecoli	inflamed	Xie	0.245893525756614
83	3.3289669	1.6104811	0.383973256952402	Ecoli	inflamed	Xie	0.918240949550273
84	-2.896181	2.7605236	0.370418375673056	Ecoli	inflamed	Xie	0.884171342295724
85	-1.3003037	7.2214093	0.235299478074909	steady_state	control	Xie	0.544555842981035
86	-2.0865896	9.748099	0.314608360413405	Ecoli	inflamed	Xie	0.74389528516316
87	3.3314755	2.4337227	0.41650178638563	Ecoli	inflamed	Xie	1
88	1.4195269	7.005817	0.178076436756877	Ecoli	inflamed	Xie	0.400728206025867
89	0.71708995	3.9557698	0.258363170477783	Ecoli	inflamed	Xie	0.602525435322867
90	-4.03	5.9645066	0.217524302542863	steady_state	control	Xie	0.499878708834516
91	0.23895605	12.123124	0.136656820843313	steady_state	control	Xie	0.29662179463593
92	-3.2933462	5.1682053	0.162152606436147	Ecoli	inflamed	Xie	0.360704347916391
93	-3.929414	5.9960985	0.155409055773248	steady_state	control	Xie	0.343754725278514
94	1.3255254	6.0443707	0.30402631566705	Ecoli	inflamed	Xie	0.717297773829163
95	3.0265338	10.752073	0.13949903163958	Ecoli	inflamed	Xie	0.303765568422499
96	-0.9230555	4.751379	0.296448831864597	steady_state	control	Xie	0.698252096349077
97	-0.06402246	3.6738954	0.245604161923991	Ecoli	inflamed	Xie	0.570456219707717
98	-0.9379979	3.8104925	0.30306156074224	Ecoli	inflamed	Xie	0.714872904093473
99	-0.92450136	8.351692	0.117091448683501	steady_state	control	Xie	0.247445078769773
100	4.1685395	2.1185498	0.41650178638563	Ecoli	inflamed	Xie	1
101	-1.5356878	6.3331246	0.221017321786029	Ecoli	inflamed	Xie	0.508658261476455
102	-0.99467796	6.410791	0.152552004699456	steady_state	control	Xie	0.336573651096879
103	-2.2978377	6.8187423	0.135084522610092	steady_state	control	Xie	0.292669891097351
104	10.307063	12.152241	0.0186433321313244	Ecoli	inflamed	Xie	0
105	2.5880954	13.203185	0.135334448080161	steady_state	control	Xie	0.293298067946169
106	9.83722	12.445471	0.0186433321313244	Ecoli	inflamed	Xie	0
107	1.6709962	9.454362	0.204306486696545	Ecoli	inflamed	Xie	0.466656300953071
108	8.843985	11.966182	0.0186433321313244	Ecoli	inflamed	Xie	0
109	0.46529076	11.415593	0.170379252932671	Ecoli	inflamed	Xie	0.381381667723364
110	-4.0231175	4.6805644	0.125030124020454	steady_state	control	Xie	0.267398595534503
111	-0.13862504	6.94442	0.180458818453026	steady_state	control	Xie	0.406716219276997
112	0.086909845	5.4882016	0.181541796964592	Ecoli	inflamed	Xie	0.409438238879662
113	2.5571835	2.1943042	0.41650178638563	Ecoli	inflamed	Xie	1
114	-0.4087003	1.7740424	0.319433531770085	Ecoli	inflamed	Xie	0.75602314446861
115	-1.67424	6.5693974	0.232102138244058	steady_state	control	Xie	0.536519467740891
116	-3.263887	4.6981816	0.262508705863573	Ecoli	inflamed	Xie	0.612945059039447
117	-1.4682587	4.590944	0.355772844581726	steady_state	control	Xie	0.847360433957031
118	1.010912	5.7764683	0.259675344918692	Ecoli	inflamed	Xie	0.605823528971193
119	0.41071177	7.017886	0.267068336347821	Ecoli	inflamed	Xie	0.62440549285829
120	7.0055003	4.9350038	0.309283864753947	Ecoli	inflamed	Xie	0.73051239584028
121	-1.3189801	9.136624	0.166371675169267	steady_state	control	Xie	0.371308794517954
122	-2.4961183	5.7041764	0.33497818198484	steady_state	control	Xie	0.795093949797831
123	-1.1565822	7.50913	0.15857788408713	Ecoli	inflamed	Xie	0.351719438055127
124	-1.0114609	6.088052	0.185984239782501	steady_state	control	Xie	0.420604126572649
125	-2.5354478	9.306285	0.313187964325647	Ecoli	inflamed	Xie	0.740325181090795
126	1.6803946	12.634123	0.194974467984664	Ecoli	inflamed	Xie	0.443200675938462
127	-4.117999	3.804826	0.242101726414959	Ecoli	inflamed	Xie	0.56165299968919
128	10.937446	13.5175085	0.0186433321313244	steady_state	control	Xie	0
129	0.32345885	7.2731256	0.207740400473194	Ecoli	inflamed	Xie	0.475287294563814
130	0.9261599	3.9455788	0.205502045544416	Ecoli	inflamed	Xie	0.469661286357016
131	10.631593	3.634253	0.32734772971404	Ecoli	inflamed	Xie	0.775915138365758
132	7.6511464	12.407884	0.0827657792290829	steady_state	control	Xie	0.161168994681642
133	-3.5882409	7.987106	0.2369834554789	Ecoli	inflamed	Xie	0.548788447280337
134	0.46557617	5.4128833	0.235533151989223	Ecoli	inflamed	Xie	0.545143172248052
135	-0.5337013	3.1703398	0.234413472023149	Ecoli	inflamed	Xie	0.542328905128424
136	5.599944	11.1839	0.0975618061813788	Ecoli	inflamed	Xie	0.198358167851351
137	0.35770524	11.270938	0.147313431049056	Ecoli	inflamed	Xie	0.323406723023881
138	9.531319	12.226381	0.0520329818550633	Ecoli	inflamed	Xie	0.0839234390188345
139	5.0895033	10.51891	0.0558636456469628	Ecoli	inflamed	Xie	0.0935516466161299
140	-0.70365626	2.9575193	0.246047859556533	Ecoli	inflamed	Xie	0.571571434497795
141	-0.5112959	3.414957	0.200946635605495	Ecoli	inflamed	Xie	0.458211460696133
142	0.97951007	7.088461	0.211833718668737	Ecoli	inflamed	Xie	0.485575672633384
143	2.735362	11.861449	0.121496838521616	steady_state	control	Xie	0.258517835402208
144	-3.3896627	6.0079913	0.164934373112085	steady_state	control	Xie	0.367696198023364
145	0.3154702	7.1131787	0.251812706511082	Ecoli	inflamed	Xie	0.586061127736446
146	6.7737637	12.9302435	0.0367750945939244	Ecoli	inflamed	Xie	0.045573399958495
147	9.254535	8.818084	0.0849992303640066	Ecoli	inflamed	Xie	0.166782677414889
148	0.46510923	4.3802104	0.41650178638563	Ecoli	inflamed	Xie	1
149	7.7065225	15.315458	0.0433289522682222	steady_state	control	Xie	0.0620462374820346
150	-2.7416916	3.1412923	0.208790990198165	Ecoli	inflamed	Xie	0.477927906353602
151	-0.06375193	1.9417573	0.299022957773812	Ecoli	inflamed	Xie	0.704722050378433
152	2.1489263	11.019262	0.0294846406389065	steady_state	control	Xie	0.0272491595733505
153	-1.4141729	5.5569673	0.165023443496003	steady_state	control	Xie	0.367920072577154
154	8.750052	12.323276	0.0186433321313244	Ecoli	inflamed	Xie	0
155	-2.328686	6.5748205	0.180810792197628	steady_state	control	Xie	0.407600890045805
156	6.177767	10.587999	0.0605307012558178	Ecoli	inflamed	Xie	0.105282088834839
157	-3.0718532	9.369737	0.343848618673147	Ecoli	inflamed	Xie	0.817389408379786
158	-2.2550056	10.084122	0.293145851913287	steady_state	control	Xie	0.689950199239715
159	-0.5732766	4.839074	0.380150175637169	Ecoli	inflamed	Xie	0.908631800179806
160	0.6170745	4.536248	0.251591715026788	Ecoli	inflamed	Xie	0.585505675208215
161	-1.5013136	5.15244	0.247865136143131	Ecoli	inflamed	Xie	0.576139080521566
162	-3.532641	4.4629	0.184172165466196	Ecoli	inflamed	Xie	0.416049556230035
163	-1.6297851	5.5174246	0.146174651839939	steady_state	control	Xie	0.320544450783741
164	7.130721	12.892111	0.10565659667265	steady_state	control	Xie	0.218704073297657
165	-2.0328434	7.692366	0.18658976753763	steady_state	control	Xie	0.422126094369624
166	4.26508	12.839093	0.0578761704905576	steady_state	control	Xie	0.0986100406808402
167	1.6506377	1.8085223	0.368950413041428	Ecoli	inflamed	Xie	0.880481681774674
168	0.25460112	3.2377605	0.290389162221067	Ecoli	inflamed	Xie	0.68302137904564
169	9.065848	14.687946	0.114310495789296	Ecoli	inflamed	Xie	0.240455274067955
170	-3.434423	2.89687	0.324091828758175	Ecoli	inflamed	Xie	0.76773157227322
171	8.364116	15.113226	0.0186433321313244	steady_state	control	Xie	0
172	-3.0537338	9.796021	0.279149626372175	Ecoli	inflamed	Xie	0.654771292290647
173	-0.74873674	4.0553985	0.244188387877087	Ecoli	inflamed	Xie	0.566897732934934
174	1.8632013	6.172885	0.214513675306754	Ecoli	inflamed	Xie	0.492311627617776
175	1.6139917	5.381868	0.257526344501956	Ecoli	inflamed	Xie	0.600422109461927
176	-0.97453076	3.6561224	0.306991245763742	Ecoli	inflamed	Xie	0.724749997264378
177	-3.098301	9.664071	0.266090586962736	steady_state	control	Xie	0.621947962109274
178	-0.25646892	4.1022453	0.308967501940225	Ecoli	inflamed	Xie	0.729717231604509
179	-4.220793	6.6279416	0.124533821347039	steady_state	control	Xie	0.266151160251658
180	1.8577754	5.1505547	0.234969716381393	Ecoli	inflamed	Xie	0.54372700124099
181	3.406369	1.5825647	0.343570217293316	Ecoli	inflamed	Xie	0.816689658564608
182	-3.6104372	4.660975	0.179434586440882	steady_state	control	Xie	0.404141856457276
183	2.5203724	1.9904813	0.412660566360146	Ecoli	inflamed	Xie	0.990345259766609
184	-1.0654867	3.0346262	0.393169720994053	Ecoli	inflamed	Xie	0.941355863769924
185	0.29786572	6.4540615	0.218011536887447	Ecoli	inflamed	Xie	0.501103351265446
186	0.027586685	10.664313	0.227994545398076	Ecoli	inflamed	Xie	0.526195210955446
187	9.776816	11.494593	0.0733955854855387	Ecoli	inflamed	Xie	0.137617418377686
188	0.38730466	7.892854	0.0972067314540617	steady_state	control	Xie	0.197465702896741
189	9.546299	11.611354	0.0186433321313244	Ecoli	inflamed	Xie	0
190	2.2171485	1.9475193	0.41650178638563	Ecoli	inflamed	Xie	1
191	-0.44783598	2.6803138	0.29404643123692	Ecoli	inflamed	Xie	0.692213766380247
192	-0.9067874	4.6179624	0.202346761930946	Ecoli	inflamed	Xie	0.461730617598493
193	-2.748887	9.610687	0.322495210248371	Ecoli	inflamed	Xie	0.763718540772365
194	-0.45439196	10.281033	0.19564902771967	Ecoli	inflamed	Xie	0.444896152628206
195	6.59776	11.0104475	0.071520904684806	Ecoli	inflamed	Xie	0.13290548934693
196	7.308402	13.059973	0.0410135764116974	Ecoli	inflamed	Xie	0.0562266405078684
197	3.0417793	12.304749	0.0186433321313244	steady_state	control	Xie	0
198	0.56636494	3.4552789	0.271309863710427	Ecoli	inflamed	Xie	0.635066388252749
199	1.0763211	5.3839774	0.228497719392601	Ecoli	inflamed	Xie	0.527459917006414
200	1.9076471	9.670456	0.180127304125441	Ecoli	inflamed	Xie	0.405882972367097
201	-0.9956306	6.438538	0.141076318397075	steady_state	control	Xie	0.307730010400868
202	3.0042405	10.17136	0.142833750094621	Ecoli	inflamed	Xie	0.312147238886913
203	1.127053	5.027634	0.244308033277137	Ecoli	inflamed	Xie	0.567198456468067
204	1.6457244	9.753007	0.192334355279562	Ecoli	inflamed	Xie	0.43656486695446
205	-0.98416024	5.3569813	0.256496814176336	Ecoli	inflamed	Xie	0.597834429560668
206	-0.14228497	1.4271002	0.289602851681551	Ecoli	inflamed	Xie	0.681045021546866
207	0.49842617	4.8616652	0.194714466567644	Ecoli	inflamed	Xie	0.442547173633207
208	4.592557	13.774784	0.114729241133323	Ecoli	inflamed	Xie	0.241507772361126
209	1.9003917	3.7636082	0.183755770396288	steady_state	control	Xie	0.415002965249109
210	-1.1481006	5.6439075	0.248946567459149	steady_state	control	Xie	0.578857211315203
211	2.6954443	7.962695	0.226171358938757	Ecoli	inflamed	Xie	0.521612710722452
212	8.59556	8.9308195	0.060391997476021	Ecoli	inflamed	Xie	0.104933462889321
213	7.378999	15.580398	0.0186433321313244	steady_state	control	Xie	0
214	2.828842	0.99352425	0.41650178638563	Ecoli	inflamed	Xie	1
215	3.3881264	2.605029	0.286340637476	Ecoli	inflamed	Xie	0.672845587374566
216	0.5389515	6.5027328	0.345643015681999	Ecoli	inflamed	Xie	0.821899547575433
217	9.550069	11.927323	0.0186433321313244	Ecoli	inflamed	Xie	0
218	-0.830131	1.0902927	0.357424481188464	Ecoli	inflamed	Xie	0.851511751062592
219	-1.3275617	5.35964	0.323957710591378	steady_state	control	Xie	0.767394472067447
220	-1.1935947	0.84251523	0.253100932265507	Ecoli	inflamed	Xie	0.589299027398124
221	9.330576	12.610828	0.0186433321313244	Ecoli	inflamed	Xie	0
222	-0.6339215	6.1040087	0.194252230384005	Ecoli	inflamed	Xie	0.44138536299755
223	-2.4732976	7.60624	0.115917179089615	steady_state	control	Xie	0.244493602984027
224	2.762224	12.327805	0.0490295378017938	steady_state	control	Xie	0.0763744124211748
225	2.726163	8.64947	0.199455222756588	Ecoli	inflamed	Xie	0.454462859069198
226	3.8932612	1.0197891	0.41650178638563	Ecoli	inflamed	Xie	1
227	9.3450165	8.343734	0.0541104624436259	Ecoli	inflamed	Xie	0.0891450965363462
228	1.8548423	2.1001058	0.328272306250175	Ecoli	inflamed	Xie	0.778239021460984
229	6.3115926	3.2364256	0.354132586322745	steady_state	control	Xie	0.843237715835945
230	2.627869	12.004535	0.057721410001768	steady_state	control	Xie	0.0982210568924231
231	-2.9103043	2.2265694	0.36130080509549	Ecoli	inflamed	Xie	0.861254723382461
232	-0.70724183	6.80467	0.214793126097008	steady_state	control	Xie	0.493014015080619
233	-2.9844694	2.8825104	0.259272072114332	Ecoli	inflamed	Xie	0.604809920236612
234	2.0399046	1.4913201	0.41650178638563	Ecoli	inflamed	Xie	1
235	8.900582	4.4558015	0.18113089777818	Ecoli	inflamed	Xie	0.408405461563965
236	-4.6848326	8.723386	0.377289165058623	Ecoli	inflamed	Xie	0.90144077395439
237	-1.202888	9.358842	0.140215920642757	steady_state	control	Xie	0.305567437895199
238	0.3756863	4.778762	0.224066597676314	Ecoli	inflamed	Xie	0.516322484412222
239	-3.997626	6.0293813	0.315786521307261	Ecoli	inflamed	Xie	0.746856541562912
240	-1.78634	7.196427	0.110491875083023	steady_state	control	Xie	0.230857336244991
241	1.4170874	11.515249	0.0723279670390842	steady_state	control	Xie	0.134934005633685
242	-1.6449351	4.0805664	0.215937269040588	steady_state	control	Xie	0.495889768835115
243	7.914228	10.936367	0.0449005779936365	Ecoli	inflamed	Xie	0.0659964507013564
244	-1.2544048	4.9355764	0.253940399659949	Ecoli	inflamed	Xie	0.591408992350395
245	3.2121162	2.0586066	0.409491636098508	Ecoli	inflamed	Xie	0.982380290748726
246	-1.5474932	6.1007357	0.20272119244174	steady_state	control	Xie	0.462671732476888
247	6.556542	12.179952	0.116330782931283	Ecoli	inflamed	Xie	0.245533178333614
248	-1.9306799	6.8408995	0.16654813422468	steady_state	control	Xie	0.371752316714167
249	1.3376926	2.2961986	0.297724673683552	Ecoli	inflamed	Xie	0.701458869525097
250	7.3251524	10.667017	0.0597465428384682	Ecoli	inflamed	Xie	0.103311140601957
251	-1.0463428	7.3742733	0.211112327902861	steady_state	control	Xie	0.483762488175037
252	7.6265187	11.784472	0.107449926813848	Ecoli	inflamed	Xie	0.223211530967643
253	-1.6001596	4.381001	0.202915374623485	Ecoli	inflamed	Xie	0.463159800983835
254	0.90085024	6.39078	0.214277105089998	Ecoli	inflamed	Xie	0.491717018619961
255	4.9864817	4.1766996	0.323043224262182	Ecoli	inflamed	Xie	0.76509595027052
256	0.83446914	2.61183	0.30687976858401	Ecoli	inflamed	Xie	0.724469804199382
257	-0.82037294	3.9345722	0.296369063499545	Ecoli	inflamed	Xie	0.698051602016989
258	6.373816	10.975592	0.0632960160322552	Ecoli	inflamed	Xie	0.112232587804681
259	-3.2655542	4.82215	0.224036141824933	steady_state	control	Xie	0.516245934948323
260	8.216377	10.370202	0.0738728027288995	Ecoli	inflamed	Xie	0.138816883258369
261	-1.10613	4.402084	0.231351612550966	steady_state	control	Xie	0.534633053904346
262	-0.5543104	4.00078	0.267067697838125	Ecoli	inflamed	Xie	0.624403887991812
263	2.630971	1.5282784	0.41650178638563	Ecoli	inflamed	Xie	1
264	1.8572469	9.308103	0.120077289656221	Ecoli	inflamed	Xie	0.254949860786573
265	-4.719224	6.1606903	0.126774018638868	steady_state	control	Xie	0.27178179915822
266	-0.612863	2.0183518	0.26032131031993	Ecoli	inflamed	Xie	0.607447135040968
267	-0.8949042	8.589424	0.0368294971729164	steady_state	control	Xie	0.045710138485502
268	-1.130991	1.7912157	0.353320403291714	Ecoli	inflamed	Xie	0.841196328949866
269	-0.84125865	9.652892	0.0316037141339223	Ecoli	inflamed	Xie	0.0325753590605212
270	10.10542	11.557621	0.0338342213678218	Ecoli	inflamed	Xie	0.0381816424259962
271	-1.2090497	4.69669	0.249726527824101	Ecoli	inflamed	Xie	0.580817607925133
272	8.666685	12.637821	0.0186433321313244	Ecoli	inflamed	Xie	0
273	-1.9372025	6.811169	0.259294581499651	steady_state	control	Xie	0.604866496602095
274	-2.15724	3.9669218	0.288425256279503	Ecoli	inflamed	Xie	0.678085186486292
275	-2.411469	9.3239	0.372945599252788	steady_state	control	Xie	0.8905234093505
276	-2.930886	6.1669674	0.131407106968962	steady_state	control	Xie	0.283426866092332
277	2.5341132	13.351379	0.18198659014233	Ecoli	inflamed	Xie	0.410556207275161
278	9.892972	12.038523	0.0186433321313244	Ecoli	inflamed	Xie	0
279	3.2949061	13.420929	0.118446577950192	Ecoli	inflamed	Xie	0.250851137513028
280	5.1139283	13.189469	0.0531889924779514	steady_state	control	Xie	0.086829021671476
281	1.8494507	0.29120347	0.41650178638563	Ecoli	inflamed	Xie	1
282	9.977059	12.18865	0.085648087141443	Ecoli	inflamed	Xie	0.168413550833559
283	2.7717576	9.130009	0.113637394551378	Ecoli	inflamed	Xie	0.238763463247497
284	7.356264	14.521457	0.0186433321313244	steady_state	control	Xie	0
285	1.7194834	12.894963	0.229473401825105	Ecoli	inflamed	Xie	0.529912252559603
286	9.80811	12.342031	0.0186433321313244	Ecoli	inflamed	Xie	0
287	8.552097	8.85736	0.075127907533045	Ecoli	inflamed	Xie	0.141971534845447
288	4.3316927	10.276794	0.110251254911021	Ecoli	inflamed	Xie	0.230252547860003
289	0.13865551	1.840413	0.41650178638563	Ecoli	inflamed	Xie	1
290	-0.013604756	3.6334422	0.290294616629301	Ecoli	inflamed	Xie	0.682783742793965
291	-4.761429	7.5162926	0.2831615095931	Ecoli	inflamed	Xie	0.664854987077138
292	8.302815	14.610756	0.0186433321313244	steady_state	control	Xie	0
293	0.14657827	7.680047	0.293505907737818	Ecoli	inflamed	Xie	0.69085518396652
294	-2.4481628	5.289956	0.22049051202964	steady_state	control	Xie	0.507334147961319
295	9.491725	8.391311	0.0544820758890415	Ecoli	inflamed	Xie	0.0900791308428739
296	-3.1007943	8.592439	0.368996166485041	Ecoli	inflamed	Xie	0.880596681074362
297	9.98034	3.9167142	0.323324341230794	Ecoli	inflamed	Xie	0.765802525600529
298	-0.16788566	6.8582826	0.323910398158913	steady_state	control	Xie	0.767275554316778
299	7.790987	15.1055355	0.0186433321313244	steady_state	control	Xie	0
300	9.911074	11.930648	0.0186433321313244	Ecoli	inflamed	Xie	0
301	3.6122382	12.343601	0.0231492190077313	steady_state	control	Xie	0.011325351587293
302	6.634248	10.606912	0.0602126777619908	Ecoli	inflamed	Xie	0.104482750551521
303	-0.45859605	8.793206	0.332930117907749	Ecoli	inflamed	Xie	0.789946229408353
304	3.177018	9.905006	0.116528007715782	Ecoli	inflamed	Xie	0.246028894290859
305	-4.3930087	5.4043403	0.254457051173363	Ecoli	inflamed	Xie	0.592707573561601
306	-3.6207123	4.591512	0.197523926057647	Ecoli	inflamed	Xie	0.449608628429408
307	1.9259703	5.5601773	0.201964873353417	Ecoli	inflamed	Xie	0.460770757192246
308	-0.36653656	5.671925	0.14612517767065	steady_state	control	Xie	0.320420099601153
309	5.519191	11.260545	0.0688857785887678	Ecoli	inflamed	Xie	0.126282213988921
310	4.4087534	2.6706977	0.41650178638563	Ecoli	inflamed	Xie	1
311	-0.20308152	2.1285326	0.289366161553446	Ecoli	inflamed	Xie	0.680450111157069
312	-1.6685786	7.0065494	0.274207076602936	steady_state	control	Xie	0.642348407426975
313	2.0635765	1.888012	0.304112864369605	Ecoli	inflamed	Xie	0.717515310246021
314	-4.270734	6.337676	0.231991101576958	steady_state	control	Xie	0.536240381885324
315	2.78851	9.961104	0.126611770562756	Ecoli	inflamed	Xie	0.271373995643235
316	-2.729775	2.187706	0.392864239859905	Ecoli	inflamed	Xie	0.940588050164655
317	0.5011825	8.839083	0.0747856091704619	steady_state	control	Xie	0.14111118273046
318	8.064296	4.7840004	0.231855108144783	Ecoli	inflamed	Xie	0.535898568281212
319	-2.474222	4.000907	0.213466196796786	Ecoli	inflamed	Xie	0.489678835732201
320	-3.6151319	8.774584	0.322765702887715	steady_state	control	Xie	0.764398412310725
321	2.7081854	12.635541	0.038478637674025	steady_state	control	Xie	0.0498551817376292
322	10.088129	12.671736	0.0186433321313244	Ecoli	inflamed	Xie	0
323	-1.7052532	6.494712	0.133770708500462	steady_state	control	Xie	0.289367676212682
324	-1.1844059	6.857063	0.035183774470598	steady_state	control	Xie	0.0415736857226647
325	2.1948383	9.328118	0.163405787906791	Ecoli	inflamed	Xie	0.363854165287981
326	2.411459	0.25366545	0.41650178638563	Ecoli	inflamed	Xie	1
327	4.994827	11.284911	0.102311508642352	Ecoli	inflamed	Xie	0.21029633935477
328	9.56165	11.924801	0.0592559463284593	Ecoli	inflamed	Xie	0.102078047513792
329	2.2618885	6.910575	0.205368396442584	Ecoli	inflamed	Xie	0.469325365125728
330	11.214132	13.532373	0.0186433321313244	steady_state	control	Xie	0
331	2.0642269	7.145945	0.173721473270563	Ecoli	inflamed	Xie	0.389782193845541
332	1.7202064	12.546606	0.178521571263063	steady_state	control	Xie	0.401847032335643
333	-1.6966338	3.5450814	0.319008518077194	Ecoli	inflamed	Xie	0.754954890951949
334	-1.8929161	9.665264	0.269643675317431	Ecoli	inflamed	Xie	0.630878495862427
335	2.2096448	10.000276	0.149593648784426	Ecoli	inflamed	Xie	0.32913795158265
336	-3.0956564	3.2339659	0.172196213151956	steady_state	control	Xie	0.385948518571589
337	-0.6000196	7.091015	0.240721156972218	Ecoli	inflamed	Xie	0.558182998164832
338	-4.185657	6.2894197	0.208794751416799	steady_state	control	Xie	0.477937360013801
339	-3.5328448	3.7805734	0.237076760511436	Ecoli	inflamed	Xie	0.549022965440097
340	2.3620079	9.719598	0.137316925875998	Ecoli	inflamed	Xie	0.298280940057186
341	-3.6251285	7.6635237	0.384533225978778	Ecoli	inflamed	Xie	0.919648407454933
342	-0.18087061	8.563817	0.142929327436123	Ecoli	inflamed	Xie	0.31238746839688
343	0.9982909	9.88522	0.058891478926233	steady_state	control	Xie	0.101161974477442
344	-0.7279547	5.6447988	0.332514835257903	steady_state	control	Xie	0.788902434447092
345	-3.6881883	8.176644	0.297119172345774	Ecoli	inflamed	Xie	0.699936968126992
346	9.051551	12.764246	0.0186433321313244	Ecoli	inflamed	Xie	0
347	0.69456035	11.421387	0.157888598088386	Ecoli	inflamed	Xie	0.34998694753903
348	6.5006776	4.922145	0.0186433321313244	Ecoli	inflamed	Xie	0
349	-3.4778588	5.0496864	0.292388389543615	Ecoli	inflamed	Xie	0.6880463503669
350	-0.53892213	10.418922	0.230958172807066	Ecoli	inflamed	Xie	0.533644160141519
351	0.65421486	7.0701423	0.267165767534517	Ecoli	inflamed	Xie	0.624650381927893
352	2.1981657	6.083279	0.287919427350282	Ecoli	inflamed	Xie	0.676813807371906
353	-0.80147886	6.1639037	0.278722480661438	steady_state	control	Xie	0.653697680039432
354	-1.6763304	6.547254	0.217484719472228	Ecoli	inflamed	Xie	0.499779218500174
355	-0.15487917	3.7259145	0.263508995733324	Ecoli	inflamed	Xie	0.615459244320809
356	6.007707	4.578611	0.29776427632873	Ecoli	inflamed	Xie	0.701558409059207
357	-1.573224	7.5990887	0.2295437212414	steady_state	control	Xie	0.530088997368073
358	10.000888	11.926061	0.0221390629692426	Ecoli	inflamed	Xie	0.00878636811795339
359	10.177771	11.676651	0.0186433321313244	Ecoli	inflamed	Xie	0
360	10.196856	11.899272	0.0186433321313244	Ecoli	inflamed	Xie	0
361	4.285172	10.072285	0.164456468798553	Ecoli	inflamed	Xie	0.366495006221552
362	-2.1736877	6.342195	0.185080223242772	steady_state	control	Xie	0.418331920138271
363	-3.535599	8.2087145	0.274130278122165	Ecoli	inflamed	Xie	0.64215537777045
364	8.187318	11.728953	0.0186433321313244	Ecoli	inflamed	Xie	0
365	-2.159295	2.9449804	0.349104093274877	Ecoli	inflamed	Xie	0.830598816262245
366	-0.35432884	1.7010356	0.360585389498162	Ecoli	inflamed	Xie	0.859456557251572
367	4.0812106	13.64124	0.159739524370093	Ecoli	inflamed	Xie	0.354639170614636
368	-0.69508356	5.197015	0.25932609909634	steady_state	control	Xie	0.60494571471686
369	-2.987232	9.650579	0.356473681722852	Ecoli	inflamed	Xie	0.849121957769412
370	6.9221287	13.239652	0.0381788314018763	steady_state	control	Xie	0.049101631652309
371	2.6602821	0.5408559	0.41650178638563	Ecoli	inflamed	Xie	1
372	0.28517705	8.843105	0.268735578111425	Ecoli	inflamed	Xie	0.628596032850029
373	-1.4832643	5.8948503	0.215378853254461	steady_state	control	Xie	0.494486214932575
374	-0.31864387	9.22868	0.0683674762040279	steady_state	control	Xie	0.12497948338411
375	-3.6931062	4.7402635	0.237769159004719	steady_state	control	Xie	0.550763279076465
376	5.4050198	4.2956758	0.324184539950932	Ecoli	inflamed	Xie	0.767964597842402
377	1.9456114	6.364387	0.160068563641579	Ecoli	inflamed	Xie	0.355466196578187
378	8.817373	12.423445	0.0466234404491929	Ecoli	inflamed	Xie	0.0703267908942914
379	6.1440587	11.279475	0.0608687662555447	Ecoli	inflamed	Xie	0.106131800575565
380	10.411448	14.508021	0.0593267192631743	Ecoli	inflamed	Xie	0.102255932221176
381	-4.2278466	6.5883865	0.164777327938307	steady_state	control	Xie	0.367301471778142
382	-0.5075455	2.4657137	0.233503034442102	Ecoli	inflamed	Xie	0.540040559684682
383	0.97696805	9.054921	0.152460516266694	steady_state	control	Xie	0.336343698882003
384	-0.43803412	5.3094163	0.314232828770675	Ecoli	inflamed	Xie	0.742951402637317
385	0.15169886	5.3622355	0.224409403865426	Ecoli	inflamed	Xie	0.517184112927204
386	-2.2018025	6.141193	0.174985939102781	steady_state	control	Xie	0.392960373971405
387	6.184602	13.264794	0.0868192788592084	steady_state	control	Xie	0.171357290510929
388	3.0962155	12.299341	0.0680809818549011	steady_state	control	Xie	0.124259392240983
389	3.406853	2.3544211	0.329235417699703	Ecoli	inflamed	Xie	0.780659760392707
390	0.5355685	7.9485397	0.222450347454565	Ecoli	inflamed	Xie	0.512260109453325
391	0.18973197	2.0156572	0.22899560663613	Ecoli	inflamed	Xie	0.52871133503764
392	-2.8799782	2.7666876	0.217781985184102	Ecoli	inflamed	Xie	0.500526382997234
393	-0.8433293	3.2207105	0.379021175357023	Ecoli	inflamed	Xie	0.905794106854268
394	-2.9894667	4.668089	0.257151174081692	steady_state	control	Xie	0.599479134853113
395	5.1219406	11.90147	0.0660218282500067	steady_state	control	Xie	0.119083798803478
396	-1.5308304	5.3479156	0.160521036366649	steady_state	control	Xie	0.356603467183429
397	6.5241237	4.8875785	0.236140370718108	steady_state	control	Xie	0.546669390234354
398	4.2636385	12.634291	0.0689130074054826	steady_state	control	Xie	0.126350652440897
399	1.9932076	9.068046	0.157318545933982	Ecoli	inflamed	Xie	0.348554146128608
400	4.520366	12.268951	0.207812863513851	steady_state	control	Xie	0.475469427279312
401	-1.7514994	7.931613	0.132933025451453	steady_state	control	Xie	0.287262196135403
402	-4.356688	5.7724905	0.195406454404183	steady_state	control	Xie	0.444286455101628
403	1.3540928	5.945166	0.25699301525221	Ecoli	inflamed	Xie	0.599081609482492
404	10.977777	14.384996	0.0809911780667033	Ecoli	inflamed	Xie	0.156708611489068
405	9.437594	13.349187	0.0430270031067165	steady_state	control	Xie	0.0612873013370892
406	-0.53238386	10.553556	0.205216994804292	Ecoli	inflamed	Xie	0.46894482366262
407	-0.82235044	3.6806254	0.411574411101515	steady_state	control	Xie	0.987615255547731
408	0.029681535	4.0690856	0.232350174802646	Ecoli	inflamed	Xie	0.537142896892479
409	-1.0237882	5.0793986	0.181677930672752	steady_state	control	Xie	0.409780405061389
410	0.7704053	6.8212185	0.0696357497004077	steady_state	control	Xie	0.128167233908997
411	10.247023	8.389438	0.0599327446939758	Ecoli	inflamed	Xie	0.103779150904406
412	8.383934	14.93971	0.0641179882773554	steady_state	control	Xie	0.114298579456513
413	0.7566336	4.9801826	0.285538571843827	Ecoli	inflamed	Xie	0.670829630132498
414	9.13817	14.363293	0.0186433321313244	steady_state	control	Xie	0
415	-0.22329204	7.163625	0.129849749423029	steady_state	control	Xie	0.279512515324415
416	-0.1990523	6.716937	0.116078661454001	steady_state	control	Xie	0.244899481915739
417	2.382439	10.614293	0.120204616869643	steady_state	control	Xie	0.255269892225043
418	-1.1994857	6.3004894	0.150954737909957	steady_state	control	Xie	0.332558990173075
419	3.243312	9.094564	0.124786917034296	Ecoli	inflamed	Xie	0.266787305304127
420	-1.8324201	9.337046	0.11252475794705	steady_state	control	Xie	0.235966899312684
421	2.0923047	2.002366	0.384111466572522	Ecoli	inflamed	Xie	0.91858833344684
422	-0.44324553	9.184513	0.0560040460512716	steady_state	control	Xie	0.0939045369539058
423	1.2977557	4.347823	0.272848571690147	Ecoli	inflamed	Xie	0.638933864143397
424	-1.9227545	6.9694214	0.178733324413442	steady_state	control	Xie	0.402379264711541
425	5.348218	13.262817	0.0270166437362985	steady_state	control	Xie	0.0210459562073854
426	2.4794323	1.4375869	0.41650178638563	Ecoli	inflamed	Xie	1
427	-0.7497212	0.89898145	0.127363645301955	Ecoli	inflamed	Xie	0.273263800248764
428	2.0036094	0.28057206	0.4124337448117	Ecoli	inflamed	Xie	0.989775153624537
429	1.9900376	10.335513	0.0378513945537043	steady_state	control	Xie	0.0482786333103844
430	-3.6866255	5.956255	0.249589744320836	Ecoli	inflamed	Xie	0.580473808511543
431	3.2375693	12.159798	0.0380451709671707	steady_state	control	Xie	0.0487656819363325
432	0.9743609	12.818492	0.166163962909498	steady_state	control	Xie	0.370786718745658
433	-2.6945357	9.655484	0.331190527220078	Ecoli	inflamed	Xie	0.785573843528227
434	-3.2835596	6.208631	0.151703911827776	steady_state	control	Xie	0.334442006380995
435	9.836632	11.810741	0.0423289192118927	Ecoli	inflamed	Xie	0.0595326976900907
436	1.5669956	10.048063	0.0765637161024166	steady_state	control	Xie	0.145580377523084
437	2.705459	7.3272886	0.230959875234403	Ecoli	inflamed	Xie	0.533648439118926
438	1.7832458	11.221436	0.0858873523047266	steady_state	control	Xie	0.169014933462796
439	-1.3417264	6.1725664	0.18574264111185	Ecoli	inflamed	Xie	0.41999687877367
440	1.0003442	4.023897	0.245774510553033	Ecoli	inflamed	Xie	0.57088438361179
441	2.6751697	12.174001	0.0475431026354337	steady_state	control	Xie	0.0726383219838205
442	0.3169839	3.4609497	0.363619396467563	Ecoli	inflamed	Xie	0.867082402415748
443	7.2932167	13.719913	0.0395509953202049	steady_state	control	Xie	0.0525505062549624
444	-2.1571019	6.795141	0.41650178638563	steady_state	control	Xie	1
445	3.8014638	12.189836	0.0359068290610326	steady_state	control	Xie	0.0433910521320069
446	2.1651318	12.950709	0.109258325993304	Ecoli	inflamed	Xie	0.227756864012898
447	5.317342	13.120644	0.0448850386183995	steady_state	control	Xie	0.0659573931544554
448	6.6782613	4.994093	0.262565260031709	Ecoli	inflamed	Xie	0.613087205492619
449	0.7803164	5.7192583	0.251291557143741	Ecoli	inflamed	Xie	0.584751241364123
450	-0.60154444	1.4612451	0.145284143195492	Ecoli	inflamed	Xie	0.318306195859345
451	1.5702779	6.3770123	0.224517285261488	Ecoli	inflamed	Xie	0.517455268145621
452	5.005252	4.2544594	0.3006964092439	Ecoli	inflamed	Xie	0.708928198198576
453	10.649521	8.61961	0.0186433321313244	Ecoli	inflamed	Xie	0
454	4.06709	1.2501552	0.41650178638563	Ecoli	inflamed	Xie	1
455	-1.6465019	5.7744193	0.147371414151704	steady_state	control	Xie	0.323552461042083
456	-1.2503881	3.226263	0.216063058601236	Ecoli	inflamed	Xie	0.496205935449907
457	-0.4979956	3.2645996	0.344292805086752	Ecoli	inflamed	Xie	0.818505851699903
458	-2.7700996	6.3330693	0.173467665976946	steady_state	control	Xie	0.389144260201292
459	3.3075142	0.66501015	0.41650178638563	Ecoli	inflamed	Xie	1
460	-1.9627452	8.024778	0.273562659427209	steady_state	control	Xie	0.640728692754996
461	-2.2443347	2.8586693	0.339086514854249	Ecoli	inflamed	Xie	0.805420066600122
462	-3.1995232	8.005137	0.371923147823445	Ecoli	inflamed	Xie	0.887953521948561
463	0.8858093	4.8707333	0.261991755269817	Ecoli	inflamed	Xie	0.611645726102752
464	-0.8872055	8.882725	0.0728732393157757	steady_state	control	Xie	0.13630452389429
465	1.3872273	12.109144	0.163614484338431	Ecoli	inflamed	Xie	0.364378714733666
466	0.4204029	6.167304	0.347644096905674	Ecoli	inflamed	Xie	0.826929178596911
467	1.7673911	4.6212187	0.199725782359615	Ecoli	inflamed	Xie	0.455142898917879
468	0.59389216	9.297735	0.0875515478581205	Ecoli	inflamed	Xie	0.173197816937053
469	9.330078	11.758884	0.0993209765906887	Ecoli	inflamed	Xie	0.202779766514139
470	-4.5321665	6.3844905	0.120750398997523	steady_state	control	Xie	0.256641691974536
471	-1.3696812	3.463271	0.197228627576244	Ecoli	inflamed	Xie	0.448866408480969
472	9.882251	11.499408	0.0192695666412419	Ecoli	inflamed	Xie	0.00157401332866303
473	-0.378089	8.22452	0.125960416368193	steady_state	control	Xie	0.26973684507474
474	-2.3571985	6.0240846	0.139621384593955	steady_state	control	Xie	0.304073097276208
475	1.4237128	5.387999	0.387281076090143	Ecoli	inflamed	Xie	0.926555009745227
476	1.9479611	1.6266571	0.41650178638563	Ecoli	inflamed	Xie	1
477	7.603222	4.24825	0.277211639226444	Ecoli	inflamed	Xie	0.649900245502504
478	2.4514642	5.6315804	0.170969517658223	Ecoli	inflamed	Xie	0.382865272556291
479	0.35773292	4.809831	0.176859444753723	Ecoli	inflamed	Xie	0.397669349314038
480	-0.518983	8.782127	0.131285051887781	steady_state	control	Xie	0.283120085930001
481	6.3279104	13.752419	0.0186433321313244	steady_state	control	Xie	0
482	-4.533661	5.265031	0.171917739157822	steady_state	control	Xie	0.385248586243506
483	1.7748256	11.912971	0.0885557507803716	steady_state	control	Xie	0.175721837506462
484	0.5733149	7.7951784	0.157417984139704	steady_state	control	Xie	0.348804079753643
485	-2.125429	8.05765	0.120732949960238	steady_state	control	Xie	0.256597834574755
486	9.143178	12.567271	0.0186433321313244	Ecoli	inflamed	Xie	0
487	-4.042785	9.125859	0.370068150914763	Ecoli	inflamed	Xie	0.883291067528284
488	1.1561128	4.3957295	0.268881858776138	Ecoli	inflamed	Xie	0.628963702967752
489	-0.8738432	7.962834	0.202327749118294	Ecoli	inflamed	Xie	0.461682829717026
490	-3.9332833	8.516193	0.299029346172	Ecoli	inflamed	Xie	0.704738107340699
491	-0.7688861	8.218156	0.275278157955887	steady_state	control	Xie	0.645040524036534
492	-3.5104825	8.90976	0.335074839742487	Ecoli	inflamed	Xie	0.795336894887006
493	1.2162946	3.6541362	0.350894245134625	Ecoli	inflamed	Xie	0.835098285459406
494	-2.755419	8.866542	0.218249026211745	Ecoli	inflamed	Xie	0.501700270400276
495	2.397509	0.43203503	0.41650178638563	Ecoli	inflamed	Xie	1
496	1.3699442	7.981896	0.29526731744141	Ecoli	inflamed	Xie	0.69528241099854
497	3.6457784	13.42418	0.105974033508986	steady_state	control	Xie	0.219501937042769
498	2.5237179	3.4685671	0.282550017278775	Ecoli	inflamed	Xie	0.66331802761885
499	-3.726737	4.33807	0.141349729721591	Ecoli	inflamed	Xie	0.308417217928048
500	1.4857615	2.8939264	0.357102849425916	Ecoli	inflamed	Xie	0.850703343552059
501	2.7452512	12.884131	0.203843884486696	steady_state	control	Xie	0.465493570326381
502	0.8502217	5.6528993	0.175512452116483	Ecoli	inflamed	Xie	0.394283741636642
503	2.260176	2.2719138	0.41650178638563	Ecoli	inflamed	Xie	1
504	2.7333546	8.755992	0.188228115185519	Ecoli	inflamed	Xie	0.426244010252446
505	2.1268163	6.090627	0.169902515870666	Ecoli	inflamed	Xie	0.38018340975773
506	-2.8086035	5.29417	0.322238656227826	steady_state	control	Xie	0.763073703348901
507	9.437305	12.286087	0.0186433321313244	Ecoli	inflamed	Xie	0
508	-0.8928731	8.808743	0.190974135566905	steady_state	control	Xie	0.433146013595651
509	-0.021735907	9.0349	0.100323818512688	Ecoli	inflamed	Xie	0.205300366268338
510	2.4430144	6.7186413	0.17444061203905	Ecoli	inflamed	Xie	0.391589718005948
511	-2.345436	5.1751027	0.231773358474326	steady_state	control	Xie	0.535693094023766
512	0.14225294	3.3352213	0.296388369540403	Ecoli	inflamed	Xie	0.698100126914855
513	1.4447997	9.69502	0.10347525727844	steady_state	control	Xie	0.213221371168583
514	0.67451113	6.8024826	0.191104833316189	Ecoli	inflamed	Xie	0.433474516730087
515	0.5667541	11.530213	0.215515426069097	Ecoli	inflamed	Xie	0.494829484789418
516	-1.3286135	6.003187	0.262709689426082	steady_state	control	Xie	0.61345022252249
517	4.2784123	13.246151	0.085843521321707	steady_state	control	Xie	0.168904766184582
518	9.256759	8.969949	0.0352139098038711	Ecoli	inflamed	Xie	0.0416494295781762
519	6.4907393	12.959981	0.137155875335063	Ecoli	inflamed	Xie	0.297876146495022
520	1.3720726	13.175742	0.30240459264121	steady_state	control	Xie	0.713221643214119
521	-1.7343518	6.553864	0.184888094516757	steady_state	control	Xie	0.417849012903396
522	6.624778	10.703683	0.082238116679908	Ecoli	inflamed	Xie	0.15984273770876
523	-1.6192167	6.52657	0.200444961920082	steady_state	control	Xie	0.456950525607162
524	8.099732	15.285569	0.0294339478199812	steady_state	control	Xie	0.0271217453676619
525	-4.4751477	5.47052	0.218822565546511	steady_state	control	Xie	0.503141836687564
526	-2.9456983	2.142852	0.262755759312523	Ecoli	inflamed	Xie	0.613566017187523
527	0.32917887	3.149438	0.242761958694798	Ecoli	inflamed	Xie	0.563312464940661
528	10.375967	3.4607317	0.403882171212223	Ecoli	inflamed	Xie	0.968281143611592
529	10.967139	8.987578	0.0435953376510984	Ecoli	inflamed	Xie	0.0627157856090827
530	-3.7100942	6.1699204	0.19069117387685	steady_state	control	Xie	0.432434801638161
531	2.5505958	10.286481	0.144872036563305	steady_state	control	Xie	0.317270383680968
532	-0.48604804	9.126957	0.117730363093956	steady_state	control	Xie	0.249050962479478
533	1.6939186	8.753363	0.152109947276091	Ecoli	inflamed	Xie	0.335462558901555
534	-0.83341616	6.061539	0.135794803985557	steady_state	control	Xie	0.294455152583866
535	2.3060448	8.955731	0.0761165361814366	steady_state	control	Xie	0.144456410151778
536	-2.6285713	5.567809	0.227604766517665	steady_state	control	Xie	0.525215518614506
537	2.6050303	2.9004002	0.381876743194729	Ecoli	inflamed	Xie	0.91297145298622
538	10.089348	12.425512	0.0776507372770195	Ecoli	inflamed	Xie	0.148312558184269
539	0.6182703	4.2973614	0.286876123730743	Ecoli	inflamed	Xie	0.674191508892679
540	-0.37687966	1.5871207	0.158774682268648	Ecoli	inflamed	Xie	0.35221408176425
541	2.800698	1.1261865	0.41650178638563	Ecoli	inflamed	Xie	1
542	8.979946	13.835201	0.0914899044395445	Ecoli	inflamed	Xie	0.183096705698398
543	2.9323115	8.20968	0.159024394468251	Ecoli	inflamed	Xie	0.352841722566984
544	-1.2541919	2.6134486	0.349615621255823	Ecoli	inflamed	Xie	0.83188451969641
545	-1.3729228	4.6387377	0.189583636417145	steady_state	control	Xie	0.429651054182597
546	-4.0029216	8.101927	0.273099459159208	Ecoli	inflamed	Xie	0.639564458935034
547	7.41329	14.979761	0.0202913422012269	steady_state	control	Xie	0.00414220196223143
548	-1.5938684	8.204685	0.117957980281378	steady_state	control	Xie	0.24962306842567
549	2.8526254	10.448487	0.141847536376102	Ecoli	inflamed	Xie	0.309668433402266
550	9.074128	11.285965	0.0186433321313244	Ecoli	inflamed	Xie	0
551	0.05849014	7.5431795	0.247796511445643	Ecoli	inflamed	Xie	0.575966595315448
552	-1.1538467	4.718783	0.27181204276979	Ecoli	inflamed	Xie	0.636328593577261
553	3.0018053	10.342989	0.0918202999800575	Ecoli	inflamed	Xie	0.183927140585429
554	-3.7757201	6.11631	0.119130883427023	steady_state	control	Xie	0.25257110970292
555	-2.2173326	5.6671796	0.112362736522193	steady_state	control	Xie	0.235559665475814
556	3.4949412	9.994823	0.121025872933635	Ecoli	inflamed	Xie	0.257334083786666
557	1.545413	8.44357	0.154992088659914	Ecoli	inflamed	Xie	0.342706696491204
558	0.5167781	5.5445585	0.224675893590088	Ecoli	inflamed	Xie	0.517853923312815
559	-3.9642508	4.627704	0.131516760200632	Ecoli	inflamed	Xie	0.28370247474284
560	-1.8407722	5.800503	0.211734252533519	Ecoli	inflamed	Xie	0.485325668808772
561	-0.17684408	4.803342	0.315624397370564	Ecoli	inflamed	Xie	0.746449050066972
562	-1.1384215	6.2782283	0.24593175171218	steady_state	control	Xie	0.571279602457754
563	3.6598866	10.608026	0.114586716966834	Ecoli	inflamed	Xie	0.241149544039057
564	-0.08303955	5.627453	0.111132602389871	steady_state	control	Xie	0.232467776591292
565	3.5337203	4.0874763	0.224255676062813	steady_state	control	Xie	0.516797724750782
566	9.856873	13.065233	0.0186433321313244	steady_state	control	Xie	0
567	-2.8382611	2.107277	0.320466671041494	Ecoli	inflamed	Xie	0.758619895298866
568	-1.1738418	4.480424	0.175537589530765	Ecoli	inflamed	Xie	0.394346923439148
569	1.7942566	0.4102238	0.329707335401251	Ecoli	inflamed	Xie	0.781845905104479
570	-3.4545345	4.5441513	0.237075552957008	Ecoli	inflamed	Xie	0.549019930304321
571	-1.5758548	5.704534	0.167800099807578	steady_state	control	Xie	0.374899078004549
572	0.71688324	11.424898	0.209996202935932	Ecoli	inflamed	Xie	0.48095715639185
573	2.04621	11.530835	0.180746935491361	steady_state	control	Xie	0.407440388979197
574	0.39564493	5.861397	0.246197672223777	Ecoli	inflamed	Xie	0.571947982150967
575	10.01371	12.354516	0.0186433321313244	Ecoli	inflamed	Xie	0
576	2.2364352	9.392679	0.0909430245667212	Ecoli	inflamed	Xie	0.181722146814515
577	-3.9288883	7.89948	0.192402661818573	Ecoli	inflamed	Xie	0.436736552483019
578	4.6760993	13.357559	0.0186433321313244	steady_state	control	Xie	0
579	3.0358734	9.239025	0.144966736381156	Ecoli	inflamed	Xie	0.317508407573231
580	8.658408	15.415629	0.0610370895677636	Ecoli	inflamed	Xie	0.106554873933486
581	4.778771	12.814756	0.0722716126763964	steady_state	control	Xie	0.134792361382859
582	6.0858555	4.431074	0.0299545824200012	Ecoli	inflamed	Xie	0.0284303378946093
583	-0.035000186	7.131248	0.179615560281876	steady_state	control	Xie	0.404596726371587
584	9.230664	15.214651	0.0801535241195831	Ecoli	inflamed	Xie	0.154603204558127
585	-0.053328257	3.6749597	0.320947065560925	Ecoli	inflamed	Xie	0.759827346125395
586	4.3065057	10.18882	0.145277721604728	Ecoli	inflamed	Xie	0.318290055468976
587	-3.3330514	3.9709678	0.22231363906725	Ecoli	inflamed	Xie	0.511916498840421
588	0.6077561	5.871427	0.284354407007249	Ecoli	inflamed	Xie	0.667853283082645
589	2.5054772	1.2818369	0.30065858568356	Ecoli	inflamed	Xie	0.708833130317184
590	-2.4781528	7.351131	0.158065074267087	steady_state	control	Xie	0.350430512773888
591	4.3252516	12.746588	0.0633018900851206	steady_state	control	Xie	0.112247351982248
592	3.3093605	10.670435	0.138879092653144	Ecoli	inflamed	Xie	0.30220737861955
593	1.5679324	5.7984867	0.258472943127091	Ecoli	inflamed	Xie	0.602801344124437
594	-2.3896286	7.1619496	0.106790305551956	steady_state	control	Xie	0.221553601483329
595	-0.708559	8.698462	0.181988082381281	steady_state	control	Xie	0.410559957953159
596	9.723134	12.168437	0.0186433321313244	Ecoli	inflamed	Xie	0
597	-1.1882678	11.335959	0.34051528996897	steady_state	control	Xie	0.809011230993999
598	-0.8550485	4.9959846	0.283680732126115	Ecoli	inflamed	Xie	0.666160030434801
599	8.213637	9.772638	0.0233450652678557	Ecoli	inflamed	Xie	0.0118176026832047
600	-3.2130165	3.8512332	0.219380515395729	Ecoli	inflamed	Xie	0.504544219477854
601	-1.857129	8.125278	0.125504809265041	steady_state	control	Xie	0.268591696345888
602	-4.289638	6.2877064	0.204975655914062	steady_state	control	Xie	0.468338228810483
603	1.8947701	6.464377	0.186865771744092	steady_state	control	Xie	0.422819818993322
604	0.34380636	6.8706408	0.305556871633554	Ecoli	inflamed	Xie	0.721144759987527
605	8.4927435	15.067839	0.102383548466504	Ecoli	inflamed	Xie	0.210477408333905
606	9.25063	9.319594	0.045647686634005	Ecoli	inflamed	Xie	0.0678742759238185
607	2.162479	9.260779	0.144267530639183	Ecoli	inflamed	Xie	0.315750984211992
608	0.06295005	7.737466	0.233287612151531	Ecoli	inflamed	Xie	0.539499105083763
609	2.618748	7.7548847	0.159573131344548	Ecoli	inflamed	Xie	0.354220948948703
610	3.492919	9.6234	0.198554035419868	Ecoli	inflamed	Xie	0.452197763714095
611	2.3419929	0.4855356	0.41650178638563	Ecoli	inflamed	Xie	1
612	-3.4094121	5.390959	0.180446422542309	steady_state	control	Xie	0.406685062692075
613	-2.1135218	6.7717075	0.151285976169741	steady_state	control	Xie	0.33339154319851
614	-2.7710924	9.541832	0.255471488894998	Ecoli	inflamed	Xie	0.59525731885616
615	-1.0349377	6.662327	0.247964676219548	steady_state	control	Xie	0.57638927019418
616	1.8941737	2.0822892	0.378933402786312	Ecoli	inflamed	Xie	0.905573494297786
617	-2.3458889	1.8934411	0.41650178638563	Ecoli	inflamed	Xie	1
618	2.6123648	10.339127	0.177898501195687	Ecoli	inflamed	Xie	0.400280972696307
619	4.471851	12.819159	0.0188842818416264	steady_state	control	Xie	0.00060561666523752
620	2.8074155	9.771276	0.189114518997442	Ecoli	inflamed	Xie	0.428471947858007
621	-0.5399497	11.80082	0.24975974807337	steady_state	control	Xie	0.580901105583442
622	-0.5519618	5.517706	0.212107933976825	Ecoli	inflamed	Xie	0.486264900938465
623	5.460808	11.741099	0.0947215230925946	Ecoli	inflamed	Xie	0.191219239274082
624	-0.40705788	4.277058	0.268688154194244	Ecoli	inflamed	Xie	0.628476834887352
625	-2.0166101	10.128282	0.268499124252094	steady_state	control	Xie	0.628001716311563
626	0.45797116	8.1909275	0.0965577419785139	steady_state	control	Xie	0.195834495947113
627	8.816499	12.121165	0.121792606878117	Ecoli	inflamed	Xie	0.259261236361364
628	-3.2279274	2.1114988	0.272147867665262	Ecoli	inflamed	Xie	0.637172674912926
629	2.9969206	8.715313	0.174984188507528	Ecoli	inflamed	Xie	0.392955973926026
630	2.410003	6.432303	0.217889278449052	Ecoli	inflamed	Xie	0.500796059973562
631	1.3107452	5.757761	0.310346633578309	Ecoli	inflamed	Xie	0.73318361926911
632	5.6483564	3.8357763	0.251198103113567	steady_state	control	Xie	0.584516348705254
633	1.231115	10.941964	0.0420139808902067	steady_state	control	Xie	0.058741113853381
634	1.2648872	13.0673895	0.132746978710709	steady_state	control	Xie	0.286794575707196
635	10.6647005	12.544046	0.0186433321313244	steady_state	control	Xie	0
636	3.6672158	10.720601	0.167293544675311	Ecoli	inflamed	Xie	0.373625873610245
637	-1.7265761	4.531576	0.0961929356411281	steady_state	control	Xie	0.194917571011914
638	-1.1085265	3.0884476	0.266679374333806	Ecoli	inflamed	Xie	0.62342785367567
639	0.66561043	5.770454	0.224101615285165	steady_state	control	Xie	0.516410499656026
640	-0.16746627	4.5086703	0.247429858970777	Ecoli	inflamed	Xie	0.575045030193617
641	-0.5033422	7.301758	0.180031897181723	steady_state	control	Xie	0.405643171144582
642	0.38892657	7.449462	0.0349667120247395	Ecoli	inflamed	Xie	0.0410281086624377
643	-0.35282812	7.975582	0.214151389632802	Ecoli	inflamed	Xie	0.491401038260989
644	-1.6321687	7.392255	0.189334140504188	steady_state	control	Xie	0.429023957006982
645	2.725505	2.0041714	0.41650178638563	Ecoli	inflamed	Xie	1
646	3.6538243	10.208293	0.145146064882339	Ecoli	inflamed	Xie	0.317959141997159
647	2.5664756	3.007799	0.41458784491488	Ecoli	inflamed	Xie	0.995189390974896
648	-0.7995636	3.409002	0.228501207442793	Ecoli	inflamed	Xie	0.527468684069563
649	-2.9406347	4.2146587	0.201410304367374	Ecoli	inflamed	Xie	0.459376872055174
650	7.747879	4.754442	0.312259454775521	Ecoli	inflamed	Xie	0.737991412535177
651	3.0657015	2.2540586	0.376407296371947	Ecoli	inflamed	Xie	0.899224235189797
652	-1.6773978	3.8848758	0.279472652886557	Ecoli	inflamed	Xie	0.655583205449529
653	-2.2189095	7.82818	0.169352359668804	steady_state	control	Xie	0.378800615962653
654	8.987791	11.987331	0.045541580412369	Ecoli	inflamed	Xie	0.0676075825294683
655	0.7730555	5.313961	0.227376334696472	Ecoli	inflamed	Xie	0.524641365121599
656	1.7482914	12.680255	0.141721550203973	steady_state	control	Xie	0.309351772613027
657	0.91874135	4.8667464	0.306281074191986	Ecoli	inflamed	Xie	0.722965011764731
658	-3.6677403	8.197979	0.155117449226801	steady_state	control	Xie	0.34302178484875
659	-3.6991737	5.9026494	0.096080403200022	steady_state	control	Xie	0.19463472559314
660	-0.48877618	7.4270897	0.217799051081205	Ecoli	inflamed	Xie	0.500569277390755
661	9.904875	11.8638	0.074257472139388	Ecoli	inflamed	Xie	0.139783733167866
662	2.2065434	7.7400827	0.155641727448579	Ecoli	inflamed	Xie	0.344339535461241
663	-0.18988962	5.1028843	0.207990060937613	Ecoli	inflamed	Xie	0.475914805332404
664	-1.2108784	9.20865	0.14662053348299	steady_state	control	Xie	0.32166515498968
665	2.4270298	10.66353	0.0471740023178121	steady_state	control	Xie	0.0717106043152004
666	-0.37906078	4.040025	0.31460657352536	Ecoli	inflamed	Xie	0.743890793897419
667	1.3618991	12.378382	0.148933967139426	Ecoli	inflamed	Xie	0.327479870328009
668	-2.7619944	2.7771192	0.171921474475218	Ecoli	inflamed	Xie	0.385257974802065
669	-0.2227928	4.487753	0.203062450016197	Ecoli	inflamed	Xie	0.463529468615979
670	0.6404304	10.20626	0.107676419969048	steady_state	control	Xie	0.223780811707509
671	-1.715417	5.1187525	0.190605604432617	steady_state	control	Xie	0.432219726544699
672	6.5184093	4.9977555	0.209710233949991	Ecoli	inflamed	Xie	0.480238385726345
673	-2.0079443	9.529694	0.363557848795571	Ecoli	inflamed	Xie	0.866927705006823
674	-0.8238842	6.476146	0.172625888508853	steady_state	control	Xie	0.387028488978909
675	-0.26509503	8.710851	0.108256174352213	steady_state	control	Xie	0.225237999249877
676	2.3593032	3.8143365	0.223400355485148	Ecoli	inflamed	Xie	0.514647913508822
677	-4.6198964	9.048505	0.366880177194539	Ecoli	inflamed	Xie	0.875278233601708
678	-1.8199553	7.4111233	0.172248508175977	steady_state	control	Xie	0.386079959850421
679	5.6719484	13.2826805	0.0624159263972915	Ecoli	inflamed	Xie	0.110020520609544
680	-0.9153766	4.719155	0.252393952309129	Ecoli	inflamed	Xie	0.58752206388555
681	-1.2798777	7.9179063	0.37464561180247	steady_state	control	Xie	0.894796317294277
682	1.8214089	3.4523265	0.41650178638563	Ecoli	inflamed	Xie	1
683	2.8891017	1.1338629	0.41650178638563	Ecoli	inflamed	Xie	1
684	7.206112	12.53382	0.0751507811335001	Ecoli	inflamed	Xie	0.142029026649907
685	0.41815254	2.7752867	0.291072191996311	Ecoli	inflamed	Xie	0.684738144814823
686	4.985936	11.282116	0.107970334721253	Ecoli	inflamed	Xie	0.224519553712518
687	1.5425042	5.3087993	0.36299085557988	Ecoli	inflamed	Xie	0.865502592106421
688	9.637661	11.569012	0.0186433321313244	Ecoli	inflamed	Xie	0
689	1.5822343	5.6740613	0.201324688147631	Ecoli	inflamed	Xie	0.459161679393494
690	2.496805	2.5254955	0.41650178638563	Ecoli	inflamed	Xie	1
691	-4.1614585	5.941825	0.202570775343954	steady_state	control	Xie	0.462293665613716
692	3.736536	11.286779	0.0998564828846687	Ecoli	inflamed	Xie	0.204125738400004
693	1.4195855	4.983749	0.273842686599843	Ecoli	inflamed	Xie	0.641432528929996
694	3.6715138	13.727038	0.151725661310293	steady_state	control	Xie	0.334496672763687
695	2.8110986	8.698982	0.161362861610362	Ecoli	inflamed	Xie	0.358719358487764
696	-3.2977726	3.4381337	0.234711156296561	Ecoli	inflamed	Xie	0.543077121661788
697	9.565646	15.141061	0.0549702695645202	Ecoli	inflamed	Xie	0.0913061845104746
698	0.86411536	1.9691862	0.41650178638563	Ecoli	inflamed	Xie	1
699	11.916358	9.0883	0.0455866886849572	Ecoli	inflamed	Xie	0.0677209602197143
700	0.66902906	5.3863063	0.265980547767248	Ecoli	inflamed	Xie	0.62167138335542
701	9.868721	11.6427355	0.0192759574345657	Ecoli	inflamed	Xie	0.00159007631100125
702	4.2817187	12.461109	0.0480632934014359	steady_state	control	Xie	0.0739457989531793
703	9.427613	8.596133	0.0447425640645801	Ecoli	inflamed	Xie	0.0655992895316823
704	-1.3726431	3.4346337	0.312100230263145	Ecoli	inflamed	Xie	0.737591208616739
705	-0.9280137	6.738069	0.246047005079751	steady_state	control	Xie	0.571569286807396
706	-0.25399122	6.168649	0.242691144554328	Ecoli	inflamed	Xie	0.563134476664395
707	2.7426221	7.533652	0.185917160486552	Ecoli	inflamed	Xie	0.420435525666394
708	2.6701148	11.420501	0.0287306223658159	steady_state	control	Xie	0.0253539672881851
709	-0.34539604	4.1744742	0.202803026884896	Ecoli	inflamed	Xie	0.462877419806843
710	-2.514078	7.6158743	0.167687794290934	steady_state	control	Xie	0.374616802950586
711	-1.2749814	5.2240195	0.272800944751315	Ecoli	inflamed	Xie	0.63881415589459
712	0.54758906	8.260587	0.267684703867652	Ecoli	inflamed	Xie	0.625954705934548
713	-1.9902802	2.380337	0.274504506837233	Ecoli	inflamed	Xie	0.643095985444023
714	-3.5123253	3.9935915	0.188728537455686	Ecoli	inflamed	Xie	0.427501799963374
715	3.168894	0.7211227	0.41650178638563	Ecoli	inflamed	Xie	1
716	-2.2518842	6.9064174	0.162391555337385	steady_state	control	Xie	0.361304935634668
717	10.423508	8.553789	0.0686734375848849	Ecoli	inflamed	Xie	0.125748504068691
718	9.301202	15.386748	0.0602243268881784	Ecoli	inflamed	Xie	0.10451203012586
719	2.260708	11.567505	0.109811375848817	steady_state	control	Xie	0.229146930881149
720	1.368312	10.865707	0.0536931731592116	steady_state	control	Xie	0.0880962579859718
721	-0.7520874	4.194762	0.244500225238127	Ecoli	inflamed	Xie	0.567681522641312
722	7.8539734	9.241161	0.0767363341097948	Ecoli	inflamed	Xie	0.146014245411355
723	-3.5348065	3.831413	0.241980435328331	Ecoli	inflamed	Xie	0.56134813979409
724	-2.2634263	8.018377	0.244592689074419	steady_state	control	Xie	0.567913926490729
725	-4.283622	5.0695543	0.233904563293949	Ecoli	inflamed	Xie	0.541049785070126
726	-1.8833133	3.1624715	0.31666703955346	Ecoli	inflamed	Xie	0.749069686053832
727	2.6963694	3.1347237	0.299154082259522	Ecoli	inflamed	Xie	0.705051626096399
728	1.3981073	5.8427515	0.323448989142426	Ecoli	inflamed	Xie	0.766115822729945
729	0.59542376	5.748778	0.235344753959377	Ecoli	inflamed	Xie	0.544669641956484
730	2.1940727	12.983858	0.132017762858741	Ecoli	inflamed	Xie	0.284961723233735
731	-2.403026	2.9404702	0.245489557428904	Ecoli	inflamed	Xie	0.570168166270968
732	-1.7500747	7.531569	0.239176754465254	steady_state	control	Xie	0.55430120932649
733	2.8537335	0.6292691	0.412907571805947	Ecoli	inflamed	Xie	0.990966097260848
734	-3.5435016	6.006535	0.244616390419915	steady_state	control	Xie	0.567973498796514
735	-2.4825084	8.117476	0.30153747851655	Ecoli	inflamed	Xie	0.711042189402375
736	4.351195	13.003457	0.04634599759696	steady_state	control	Xie	0.0696294502967342
737	1.1413395	8.785062	0.236525337958404	Ecoli	inflamed	Xie	0.547636988726177
738	2.8380969	13.604065	0.114569328773941	Ecoli	inflamed	Xie	0.241105839569018
739	2.2503057	6.078783	0.272482584725437	Ecoli	inflamed	Xie	0.638013971752532
740	8.168089	10.192843	0.0756920218563792	Ecoli	inflamed	Xie	0.143389411774546
741	-0.09122488	4.101097	0.283289818180641	Ecoli	inflamed	Xie	0.665177485156966
742	6.15119	13.655997	0.0491577128825308	steady_state	control	Xie	0.0766965749374326
743	2.263866	9.821939	0.159680663200605	Ecoli	inflamed	Xie	0.354491225613447
744	6.274237	4.8917418	0.258430671633567	Ecoli	inflamed	Xie	0.602695096555557
745	-2.5517492	9.595228	0.328717467776421	Ecoli	inflamed	Xie	0.779357915684509
746	2.1856217	0.62740237	0.38038732290138	Ecoli	inflamed	Xie	0.909227859561417
747	-0.9151935	3.093959	0.256723579668106	Ecoli	inflamed	Xie	0.598404394806712
748	1.5288154	3.4525726	0.246066414786877	Ecoli	inflamed	Xie	0.571618072265941
749	-0.57897234	7.9864583	0.172189320886631	steady_state	control	Xie	0.385931195161087
750	8.45079	4.6404862	0.222423065458023	Ecoli	inflamed	Xie	0.512191537336155
751	9.191964	12.238342	0.0186433321313244	Ecoli	inflamed	Xie	0
752	3.0651813	12.53641	0.103541655130199	steady_state	control	Xie	0.213388259294369
753	5.562013	10.720209	0.142667699306646	Ecoli	inflamed	Xie	0.311729877420293
754	1.4324393	0.9739151	0.41650178638563	Ecoli	inflamed	Xie	1
755	-2.4305325	3.6137838	0.287801977420285	Ecoli	inflamed	Xie	0.676518602057702
756	8.235115	2.2065067	0.162489678488812	Ecoli	inflamed	Xie	0.361551563927666
757	1.7508531	3.5109718	0.147807538669368	Ecoli	inflamed	Xie	0.324648641135785
758	-0.8679293	4.0642705	0.26495633725574	Ecoli	inflamed	Xie	0.619097074576617
759	-4.4087687	8.267618	0.29336952562563	Ecoli	inflamed	Xie	0.690512393432024
760	3.9997025	9.638588	0.161127892288038	Ecoli	inflamed	Xie	0.358128773268796
761	5.7781043	4.722256	0.280671037986833	Ecoli	inflamed	Xie	0.658595294516537
762	7.105889	4.9855485	0.24021564821902	Ecoli	inflamed	Xie	0.556912423799017
763	2.1362894	7.1600337	0.135137500184587	Ecoli	inflamed	Xie	0.292803047937247
764	-3.8948746	6.2846346	0.187633199997509	Ecoli	inflamed	Xie	0.424748716683468
765	-4.3004055	7.1309266	0.151313829411998	steady_state	control	Xie	0.333461551117054
766	1.8823041	1.4536831	0.41650178638563	Ecoli	inflamed	Xie	1
767	-0.32682976	2.9858527	0.278399601892957	Ecoli	inflamed	Xie	0.652886138233473
768	-2.0528605	9.162983	0.215103850847758	Ecoli	inflamed	Xie	0.493795008289203
769	-4.0017323	7.137708	0.0897796987672265	steady_state	control	Xie	0.178798177782174
770	0.5951793	7.088351	0.255432644271634	Ecoli	inflamed	Xie	0.595159684577061
771	-2.1059716	8.11675	0.190158497764388	steady_state	control	Xie	0.431095943291011
772	-4.006054	3.8434975	0.249929835487105	Ecoli	inflamed	Xie	0.58132861293415
773	2.8129778	12.828131	0.052361570017173	steady_state	control	Xie	0.0847493311384969
774	3.288019	2.114554	0.41650178638563	Ecoli	inflamed	Xie	1
775	0.25058356	3.2342327	0.218291949038389	Ecoli	inflamed	Xie	0.501808155066757
776	1.3758973	5.895752	0.243273475147393	Ecoli	inflamed	Xie	0.564598139398814
777	-3.2555318	3.4947095	0.256658347266849	Ecoli	inflamed	Xie	0.598240435990305
778	-0.60623115	2.6055713	0.311418353572516	Ecoli	inflamed	Xie	0.735877341075814
779	5.7447877	11.11444	0.112016970684932	Ecoli	inflamed	Xie	0.234690598013345
780	9.416693	12.680499	0.0214389235967009	Ecoli	inflamed	Xie	0.00702659811670018
781	-1.8749272	3.2559721	0.359568520634541	Ecoli	inflamed	Xie	0.856900701386887
782	-0.03835534	6.2715063	0.121547089675851	Ecoli	inflamed	Xie	0.25864413950282
783	2.2950206	6.34395	0.214581551169669	Ecoli	inflamed	Xie	0.492482230660615
784	3.0050251	1.7967582	0.389036542853783	Ecoli	inflamed	Xie	0.930967299454968
785	-4.428973	8.368337	0.330351354640801	Ecoli	inflamed	Xie	0.783464619581108
786	-1.0438768	6.5957084	0.26110818133878	Ecoli	inflamed	Xie	0.609424901280282
787	-2.6455457	2.9457426	0.33700388939852	Ecoli	inflamed	Xie	0.80018547768173
788	6.619162	13.64537	0.0456671151649612	Ecoli	inflamed	Xie	0.0679231086952437
789	-2.821185	2.089768	0.337273524908772	Ecoli	inflamed	Xie	0.800863194863227
790	4.542613	12.802542	0.0607594611163967	steady_state	control	Xie	0.105857066840541
791	-0.70637506	7.380197	0.264876424594091	Ecoli	inflamed	Xie	0.618896217561278
792	5.2750554	13.327764	0.0186433321313244	steady_state	control	Xie	0
793	1.3648517	4.855373	0.273398052655389	Ecoli	inflamed	Xie	0.640314960760465
794	1.6105595	7.412985	0.106820856136072	Ecoli	inflamed	Xie	0.221630389053857
795	2.04624	2.7949264	0.399380357088733	Ecoli	inflamed	Xie	0.956966028712429
796	3.7425525	9.786673	0.109886224179039	Ecoli	inflamed	Xie	0.229335058918702
797	-1.0123131	2.9208386	0.285625345538327	Ecoli	inflamed	Xie	0.671047732056868
798	2.9729457	12.001052	0.0503614331788094	steady_state	control	Xie	0.0797220737886125
799	-0.03765562	6.420667	0.228134006469149	Ecoli	inflamed	Xie	0.526545740319802
800	-2.9434366	6.829046	0.215901891456203	steady_state	control	Xie	0.495800848808391
801	-0.41860437	5.581778	0.279451358534587	Ecoli	inflamed	Xie	0.655529683017766
802	2.1550515	6.229788	0.220020937367073	Ecoli	inflamed	Xie	0.506153892376587
803	-3.467645	8.6928	0.263045162125496	Ecoli	inflamed	Xie	0.614293418628609
804	-0.2579282	1.7387112	0.265882696521555	Ecoli	inflamed	Xie	0.621425438485716
805	1.5673496	7.1130557	0.231876751675626	Ecoli	inflamed	Xie	0.535952968358957
806	0.68152523	5.791777	0.272857428427564	Ecoli	inflamed	Xie	0.638956125169455
807	1.9320767	7.010167	0.209446700790555	Ecoli	inflamed	Xie	0.47957600653943
808	1.2892891	12.901899	0.17793724296293	steady_state	control	Xie	0.400378348450998
809	-1.9093684	3.808897	0.273635128167539	Ecoli	inflamed	Xie	0.640910839796374
810	2.733386	1.9031311	0.41650178638563	Ecoli	inflamed	Xie	1
811	2.0213919	9.825014	0.16046185731373	Ecoli	inflamed	Xie	0.356454723195998
812	-1.7631531	6.8114133	0.192477663025432	steady_state	control	Xie	0.436925064769379
813	-0.8191506	2.33414	0.335149346004552	Ecoli	inflamed	Xie	0.795524163151053
814	-2.488319	4.995426	0.20150473182866	steady_state	control	Xie	0.459614211391003
815	-3.2771213	3.710931	0.219626803333541	Ecoli	inflamed	Xie	0.505163253546827
816	0.12479267	5.7942767	0.287783853818257	Ecoli	inflamed	Xie	0.676473049168641
817	-0.44012234	2.5004578	0.300974484557311	Ecoli	inflamed	Xie	0.709627128459923
818	7.8285003	10.510492	0.0299191279027071	Ecoli	inflamed	Xie	0.0283412245003481
819	2.8208618	1.4397959	0.397487283880289	Ecoli	inflamed	Xie	0.952207871161168
820	3.331496	9.504434	0.10576512204228	Ecoli	inflamed	Xie	0.218976847115755
821	-4.3254604	8.273162	0.308099335525654	Ecoli	inflamed	Xie	0.727535132907629
822	-2.7977867	4.1518955	0.241054594100168	Ecoli	inflamed	Xie	0.559021077950203
823	3.5578449	10.329038	0.110857631682267	Ecoli	inflamed	Xie	0.231776649622232
824	-1.917077	7.4593163	0.174052509580281	steady_state	control	Xie	0.390614239278226
825	2.9991062	2.0185816	0.41650178638563	Ecoli	inflamed	Xie	1
826	-2.1740768	10.268988	0.41650178638563	Ecoli	inflamed	Xie	1
827	-2.8368783	9.48461	0.267098830783804	Ecoli	inflamed	Xie	0.624482139302915
828	-1.2982143	3.643803	0.243935110727062	Ecoli	inflamed	Xie	0.566261131783653
829	0.95810723	4.990041	0.142838958991961	Ecoli	inflamed	Xie	0.312160331224864
830	2.3881989	4.3644466	0.264037527901758	Ecoli	inflamed	Xie	0.616787687044049
831	-2.6582556	2.1158342	0.331054426602288	Ecoli	inflamed	Xie	0.785231760517711
832	-0.74582654	4.885255	0.339658181412049	Ecoli	inflamed	Xie	0.806856925743587
833	3.0669694	8.735905	0.169885602267487	Ecoli	inflamed	Xie	0.380140898148393
834	-4.3614206	5.4544487	0.107460646180996	steady_state	control	Xie	0.223238473632888
835	-0.7652219	7.189816	0.259348770429249	Ecoli	inflamed	Xie	0.6050026981306
836	1.1652225	7.983264	0.203666875876154	Ecoli	inflamed	Xie	0.465048666847142
837	3.100809	2.161607	0.41650178638563	Ecoli	inflamed	Xie	1
838	2.0553708	5.932532	0.23252861920066	Ecoli	inflamed	Xie	0.537591409161367
839	6.232224	3.655098	0.100901059372316	steady_state	control	Xie	0.206751236178114
840	-1.530833	4.8564105	0.205131167630766	steady_state	control	Xie	0.468729100777738
841	0.19477147	7.437876	0.081072926568361	steady_state	control	Xie	0.156914082808788
842	-2.015442	5.2853813	0.382815797690824	steady_state	control	Xie	0.915331725807003
843	0.7246769	10.5046	0.125784140255334	steady_state	control	Xie	0.269293782696716
844	-0.4532208	0.9642938	0.308394465990799	Ecoli	inflamed	Xie	0.728276930554478
845	8.671219	14.081223	0.08239940988865	steady_state	control	Xie	0.160248141205952
846	0.69720846	7.9161997	0.198343886224257	Ecoli	inflamed	Xie	0.451669562809065
847	3.2541535	9.2452135	0.113506178026986	Ecoli	inflamed	Xie	0.238433656194288
848	7.8791876	11.407071	0.0498602260973409	Ecoli	inflamed	Xie	0.078462311488455
849	-1.269929	5.8561745	0.169797969605782	steady_state	control	Xie	0.37992063724714
850	1.2181635	5.168261	0.253205023984122	Ecoli	inflamed	Xie	0.589560657426346
851	8.394621	9.750157	0.0186433321313244	Ecoli	inflamed	Xie	0
852	-1.517036	4.424167	0.175650954290016	steady_state	control	Xie	0.394631860853545
853	-1.6740038	7.7394605	0.164717988838276	steady_state	control	Xie	0.367152325519223
854	4.457926	13.887982	0.161600192025328	Ecoli	inflamed	Xie	0.359315878210866
855	-2.2482393	9.904749	0.340379036045825	Ecoli	inflamed	Xie	0.808668762657114
856	2.652067	1.0523485	0.41650178638563	Ecoli	inflamed	Xie	1
857	-2.6917508	2.2047355	0.33955423347403	Ecoli	inflamed	Xie	0.806595657101669
858	2.5924506	11.428383	0.106430175934725	steady_state	control	Xie	0.220648431281766
859	3.0202613	8.7035265	0.0963831859027975	Ecoli	inflamed	Xie	0.19539575680798
860	9.3651705	15.364851	0.0425153240515931	Ecoli	inflamed	Xie	0.0600012181845207
861	5.208777	13.570108	0.0964281407767857	steady_state	control	Xie	0.195508748937486
862	-4.4872	8.846231	0.41650178638563	Ecoli	inflamed	Xie	1
863	-2.2996945	2.371264	0.307977004673533	Ecoli	inflamed	Xie	0.727227659606979
864	1.0455238	6.4952097	0.24464468942976	Ecoli	inflamed	Xie	0.568044627132591
865	-0.5339014	6.0627074	0.168367069903218	steady_state	control	Xie	0.376324132793701
866	-0.077522986	5.541104	0.292572951219495	Ecoli	inflamed	Xie	0.688510238148863
867	8.417258	12.638373	0.0186433321313244	Ecoli	inflamed	Xie	0
868	-0.22017221	5.856686	0.203063859256339	steady_state	control	Xie	0.463533010680065
869	1.7049457	6.4460955	0.119739854510345	Ecoli	inflamed	Xie	0.254101732156235
870	10.164852	13.453292	0.0186433321313244	steady_state	control	Xie	0
871	3.697426	2.074638	0.407289334097476	Ecoli	inflamed	Xie	0.976844900014955
872	3.055603	1.8447019	0.41650178638563	Ecoli	inflamed	Xie	1
873	1.6493949	5.17764	0.28729893159501	Ecoli	inflamed	Xie	0.675254218154593
874	-0.08546731	7.790202	0.240970201920152	Ecoli	inflamed	Xie	0.558808961859384
875	10.296453	3.7602892	0.41650178638563	Ecoli	inflamed	Xie	1
876	-2.4367702	6.6519814	0.267577564931711	steady_state	control	Xie	0.625685416857503
877	-2.2284577	8.824565	0.209478155292542	Ecoli	inflamed	Xie	0.479655066068394
878	-3.5197294	9.6261425	0.41650178638563	Ecoli	inflamed	Xie	1
879	2.8421242	12.123864	0.027361237583182	steady_state	control	Xie	0.0219120779227813
880	2.750821	8.397802	0.0937805996140601	Ecoli	inflamed	Xie	0.188854268846852
881	2.5397425	11.503258	0.0792788596624137	steady_state	control	Xie	0.152404773312501
882	-1.899774	8.394239	0.171493517817206	steady_state	control	Xie	0.384182324269981
883	1.5377297	1.3255312	0.41650178638563	Ecoli	inflamed	Xie	1
884	-3.7677264	4.89014	0.137694212335231	steady_state	control	Xie	0.299229233238339
885	9.690814	13.44022	0.0613357534182513	steady_state	control	Xie	0.107305552591421
886	9.62346	13.6476145	0.0186433321313244	steady_state	control	Xie	0
887	4.593446	12.71345	0.0352684053085373	steady_state	control	Xie	0.0417864016698422
888	9.893645	12.2781105	0.0186433321313244	Ecoli	inflamed	Xie	0
889	2.4545364	10.403842	0.164968955729571	Ecoli	inflamed	Xie	0.367783119935205
890	1.8004836	10.007074	0.174157218341429	Ecoli	inflamed	Xie	0.390877420216142
891	0.76117533	9.990667	0.179330903363827	steady_state	control	Xie	0.403881253531924
892	-1.7464089	5.765717	0.219672516794345	steady_state	control	Xie	0.505278152351452
893	9.729984	11.9847145	0.0186433321313244	Ecoli	inflamed	Xie	0
894	2.09476	11.328664	0.036790652329551	steady_state	control	Xie	0.0456125036534404
895	-3.067392	4.3267126	0.21371769816485	Ecoli	inflamed	Xie	0.490310973532403
896	1.8007044	1.8040552	0.353173233011702	Ecoli	inflamed	Xie	0.840826422822602
897	0.21419717	5.3249617	0.209277999145889	Ecoli	inflamed	Xie	0.479151982259284
898	0.74409187	4.23342	0.355034654352468	Ecoli	inflamed	Xie	0.845505024774784
899	3.620627	11.142782	0.172096459258834	Ecoli	inflamed	Xie	0.385697791479942
900	10.97236	12.527878	0.0217330679237685	steady_state	control	Xie	0.00776591714818565
901	-0.47902277	7.292844	0.0441273262118108	steady_state	control	Xie	0.0640529158246753
902	1.0310235	7.9286957	0.191450021314543	Ecoli	inflamed	Xie	0.434342131819481
903	8.015622	15.566119	0.0186433321313244	steady_state	control	Xie	0
904	-2.4329648	7.055546	0.146508161829583	steady_state	control	Xie	0.321382713703828
905	6.671616	5.1212215	0.253155632592436	Ecoli	inflamed	Xie	0.589436514301678
906	-1.3618673	7.2090206	0.191329551889492	steady_state	control	Xie	0.434039337135184
907	-1.6700865	9.957712	0.297021438689322	Ecoli	inflamed	Xie	0.699691318812751
908	-3.7172747	3.6557255	0.17874421846686	Ecoli	inflamed	Xie	0.402406646443163
909	0.087145604	10.554129	0.181196089757243	Ecoli	inflamed	Xie	0.408569318780937
910	9.422964	11.937597	0.0186433321313244	Ecoli	inflamed	Xie	0
911	3.7797801	1.665684	0.41650178638563	Ecoli	inflamed	Xie	1
912	1.4143581	8.68765	0.119922721532186	Ecoli	inflamed	Xie	0.254561360498641
913	-1.0819043	9.232139	0.276617916163782	Ecoli	inflamed	Xie	0.648407948288975
914	-0.41032153	9.023032	0.0568431809154105	steady_state	control	Xie	0.0960136661056581
915	-1.1674916	5.406979	0.22315682998029	steady_state	control	Xie	0.514035822695485
916	-2.31161	7.4176826	0.199761578071034	steady_state	control	Xie	0.455232869888801
917	-2.8962338	9.845219	0.264432529519126	Ecoli	inflamed	Xie	0.617780506508218
918	-3.1945798	9.449544	0.345180578676215	Ecoli	inflamed	Xie	0.820737232182008
919	0.2807074	5.3098226	0.229386482765669	Ecoli	inflamed	Xie	0.529693785266758
920	-2.8311892	2.2725856	0.28518385642329	Ecoli	inflamed	Xie	0.669938068279923
921	6.1265535	13.665873	0.0486522937781851	steady_state	control	Xie	0.0754262259001274
922	-4.3497176	9.131847	0.29824642828051	Ecoli	inflamed	Xie	0.702770277115858
923	-2.725096	7.5493827	0.216511050991138	steady_state	control	Xie	0.497331944926673
924	0.87362915	10.1251	0.0575444921390883	steady_state	control	Xie	0.0977763815040082
925	10.018367	12.278062	0.0186433321313244	Ecoli	inflamed	Xie	0
926	8.699651	10.270814	0.0336323241294365	Ecoli	inflamed	Xie	0.037674182458195
927	6.2706127	10.116097	0.0789657319409707	Ecoli	inflamed	Xie	0.151617740341114
928	11.956123	8.907447	0.0357097727467714	Ecoli	inflamed	Xie	0.0428957596174101
929	-1.265582	8.5338955	0.0981006983387623	steady_state	control	Xie	0.199712649958294
930	1.8430636	1.6013756	0.41650178638563	Ecoli	inflamed	Xie	1
931	2.804462	9.932546	0.171654151511769	Ecoli	inflamed	Xie	0.384586070106838
932	-3.320423	8.126324	0.260049629918445	Ecoli	inflamed	Xie	0.606764278113886
933	7.3640327	13.642707	0.0951975127408495	Ecoli	inflamed	Xie	0.192415618647613
934	7.6062665	11.852107	0.0794402452831225	Ecoli	inflamed	Xie	0.15281040908317
935	1.1542418	10.088801	0.211488414777291	Ecoli	inflamed	Xie	0.484707766251721
936	-0.042884424	7.9474225	0.089678866455992	steady_state	control	Xie	0.178544740133291
937	-0.5741239	1.2960197	0.218618989109354	Ecoli	inflamed	Xie	0.502630156126349
938	-2.3341722	6.3111024	0.131832505127917	steady_state	control	Xie	0.284496085947802
939	-1.33054	6.162328	0.158765545448894	steady_state	control	Xie	0.352191116763363
940	-3.0236478	5.489064	0.189520523872896	steady_state	control	Xie	0.429492423535003
941	-2.3383727	6.998302	0.147258608171901	steady_state	control	Xie	0.323268928095638
942	7.7625966	13.04287	0.0218209776389469	steady_state	control	Xie	0.00798687441134892
943	-0.27235863	5.349942	0.338841864601255	steady_state	control	Xie	0.804805148781039
944	10.468624	14.582657	0.0479953797128245	Ecoli	inflamed	Xie	0.07377510083709
945	-3.1723578	3.6970634	0.272399652947342	Ecoli	inflamed	Xie	0.637805526318715
946	1.2409562	8.26634	0.193101160319505	Ecoli	inflamed	Xie	0.438492198224522
947	-1.4612439	7.8879123	0.143537333766702	steady_state	control	Xie	0.313915665985941
948	0.25246754	4.336693	0.228457305224997	Ecoli	inflamed	Xie	0.527358337745821
949	8.656818	4.3181105	0.24327066323428	Ecoli	inflamed	Xie	0.564591071776942
950	7.760632	15.288505	0.030195983336748	steady_state	control	Xie	0.0290370886477113
951	-2.4533186	4.7069716	0.169428010296354	Ecoli	inflamed	Xie	0.378990760539803
952	-1.9092846	9.75366	0.235203327578684	Ecoli	inflamed	Xie	0.544314172871484
953	0.7144893	7.0363746	0.361725388481723	Ecoli	inflamed	Xie	0.862321895341968
954	7.3732114	11.3897295	0.0772780012298827	Ecoli	inflamed	Xie	0.147375702266917
955	-1.2786942	4.6853304	0.318532337153706	steady_state	control	Xie	0.7537580308164
956	7.942153	11.307283	0.0720075900218055	Ecoli	inflamed	Xie	0.134128751871065
957	-3.3100767	2.851853	0.332852209623933	Ecoli	inflamed	Xie	0.789750410309921
958	1.3321666	12.666704	0.114619960074669	steady_state	control	Xie	0.241233099151382
959	8.268824	9.941307	0.0570525189913302	Ecoli	inflamed	Xie	0.0965398282964605
960	6.042758	4.8054814	0.265783514120902	Ecoli	inflamed	Xie	0.621176147815648
961	3.4074035	1.8616616	0.377142854507475	Ecoli	inflamed	Xie	0.901073028718407
962	0.13578065	5.584342	0.262187995649624	Ecoli	inflamed	Xie	0.612138967801422
963	4.27292	13.262849	0.0186433321313244	steady_state	control	Xie	0
964	-3.334069	8.797883	0.287387227031449	Ecoli	inflamed	Xie	0.675476144911444
965	8.133099	14.319534	0.14828678813293	Ecoli	inflamed	Xie	0.325853213913959
966	1.619865	5.575382	0.252709291856689	Ecoli	inflamed	Xie	0.588314656186126
967	5.7058406	13.248968	0.0822442414806623	Ecoli	inflamed	Xie	0.159858132130291
968	0.36842915	8.174098	0.181282034932542	Ecoli	inflamed	Xie	0.408785338258167
969	11.197298	13.535362	0.0186433321313244	steady_state	control	Xie	0
970	7.4616404	2.5312989	0.149376824896637	steady_state	control	Xie	0.328592974127803
971	-0.69377935	4.3381004	0.260538809648184	Ecoli	inflamed	Xie	0.60799381018618
972	-1.9388355	4.382969	0.211122778409678	Ecoli	inflamed	Xie	0.483788755071479
973	-1.7698346	7.6596866	0.272483659049294	steady_state	control	Xie	0.638016672019035
974	-1.8700259	6.303731	0.0931727336696711	steady_state	control	Xie	0.187326424112402
975	4.165497	1.7828981	0.404163317716964	Ecoli	inflamed	Xie	0.968987793179382
976	10.000338	12.510467	0.0348886371967579	Ecoli	inflamed	Xie	0.0408318709624549
977	1.4596745	5.0417523	0.242092258040655	Ecoli	inflamed	Xie	0.561629201340296
978	-1.625714	8.09093	0.171208453209014	steady_state	control	Xie	0.383465826718796
979	8.954049	14.305729	0.0605991522266139	steady_state	control	Xie	0.105454137386438
980	3.0888016	1.9309822	0.414134750479058	Ecoli	inflamed	Xie	0.994050557726596
981	10.254748	3.993809	0.311960930984202	Ecoli	inflamed	Xie	0.737241085909899
982	3.5892127	9.721294	0.14413306288007	Ecoli	inflamed	Xie	0.315413005321069
983	3.6416042	12.648155	0.0264235768742667	steady_state	control	Xie	0.0195553083257327
984	-1.6575702	4.980569	0.205576955934973	steady_state	control	Xie	0.469849570380534
985	-0.5577032	7.129149	0.176595310702411	Ecoli	inflamed	Xie	0.397005459811407
986	-4.3334265	5.285863	0.162706934381342	Ecoli	inflamed	Xie	0.362097627207725
987	-0.8755904	4.1996717	0.215548571362999	Ecoli	inflamed	Xie	0.494912794050659
988	3.0134373	12.241545	0.102177703868134	steady_state	control	Xie	0.209960026847678
989	-0.32651296	2.901148	0.395136904707242	Ecoli	inflamed	Xie	0.946300294866347
990	-4.240311	6.8181524	0.335301735011451	steady_state	control	Xie	0.795907186322408
991	4.6922345	12.884377	0.0769240512189364	steady_state	control	Xie	0.146486064238212
992	-2.0465956	6.0572824	0.260323578595808	steady_state	control	Xie	0.607452836254184
993	0.5168943	4.521838	0.186863915823327	Ecoli	inflamed	Xie	0.422815154216827
994	6.803208	13.262686	0.074025729015162	steady_state	control	Xie	0.139201256858144
995	-0.9022493	5.1173797	0.338919351567562	Ecoli	inflamed	Xie	0.804999908916154
996	8.297334	2.509945	0.215096238165091	Ecoli	inflamed	Xie	0.493775874140899
997	-3.4779694	3.617771	0.252432288540747	Ecoli	inflamed	Xie	0.587618420344005
998	0.98938733	5.3937435	0.261848988685494	Ecoli	inflamed	Xie	0.61128688847395
999	0.47735357	5.113765	0.211037283861709	Ecoli	inflamed	Xie	0.483573868226536
1000	5.8815546	13.424092	0.0186433321313244	steady_state	control	Xie	0
1001	1.9144961	12.859215	0.101982064073052	Ecoli	inflamed	Xie	0.209468294692711
1002	1.7309947	5.50397	0.151313437958784	Ecoli	inflamed	Xie	0.333460567216346
1003	-4.1731205	8.109965	0.396432946448629	Ecoli	inflamed	Xie	0.949557839672867
1004	-4.1576176	4.5302496	0.296922052883186	steady_state	control	Xie	0.69944151689181
1005	2.4102771	12.7070265	0.122503895428179	steady_state	control	Xie	0.261049029337626
1006	0.06106101	2.2383146	0.280572397849587	Ecoli	inflamed	Xie	0.658347366802068
1007	-0.8480214	6.458828	0.163799541197167	steady_state	control	Xie	0.3648438471363
1008	-2.6503022	4.034899	0.262978035062072	Ecoli	inflamed	Xie	0.614124697660872
1009	-3.8651967	5.612843	0.193546764765172	Ecoli	inflamed	Xie	0.439612205706837
1010	-2.5396783	6.7904997	0.219951368961568	steady_state	control	Xie	0.505979035201223
1011	3.3593183	12.296085	0.0286249570812858	steady_state	control	Xie	0.0250883821701608
1012	-1.6220182	6.1414123	0.242744050712347	steady_state	control	Xie	0.563267454002072
1013	5.913776	10.766891	0.0538214683685132	Ecoli	inflamed	Xie	0.0884187224401759
1014	6.016731	13.460944	0.0673197934761185	steady_state	control	Xie	0.122346178205581
1015	-3.7621324	7.7575493	0.071220440143923	steady_state	control	Xie	0.132150284731645
1016	-2.770119	9.950433	0.357789958922058	Ecoli	inflamed	Xie	0.852430363523093
1017	9.59978	11.904078	0.0186433321313244	Ecoli	inflamed	Xie	0
1018	-1.6518638	9.831108	0.321459687742239	Ecoli	inflamed	Xie	0.761115799784812
1019	-1.9092617	10.795583	0.279665386034625	steady_state	control	Xie	0.656067631873066
1020	-2.042148	3.1250935	0.24244795321055	Ecoli	inflamed	Xie	0.562523225750465
1021	4.6704583	12.906007	0.0283885104700959	steady_state	control	Xie	0.0244940838495858
1022	1.2732744	6.443005	0.220928223357297	Ecoli	inflamed	Xie	0.508434316433238
1023	0.76557183	8.118072	0.193622503801314	Ecoli	inflamed	Xie	0.439802572495155
1024	0.88938135	9.094367	0.0824330834105327	steady_state	control	Xie	0.160332778145352
1025	3.104981	2.332926	0.324213494209893	Ecoli	inflamed	Xie	0.768037373118765
1026	2.175807	7.2934957	0.235295201348673	Ecoli	inflamed	Xie	0.544545093614797
1027	-1.1942211	6.557098	0.179287620612434	steady_state	control	Xie	0.403772464210169
1028	-2.199607	7.47365	0.194524489981159	steady_state	control	Xie	0.44206967570787
1029	2.7649484	11.666182	0.114723313293311	steady_state	control	Xie	0.241492872991894
1030	7.683669	10.151132	0.0856588199714394	Ecoli	inflamed	Xie	0.168440527337091
1031	-0.58248615	11.662684	0.19201505201902	steady_state	control	Xie	0.435762312032909
1032	-1.4880825	7.598108	0.16016059928275	steady_state	control	Xie	0.355697524177707
1033	-2.905426	6.24087	0.174832423955764	steady_state	control	Xie	0.392574520295617
1034	-3.285859	6.8915405	0.187903463785939	steady_state	control	Xie	0.425428013014966
1035	11.858562	8.6633005	0.0262854913767955	Ecoli	inflamed	Xie	0.0192082364060722
1036	0.7583297	7.764754	0.191226087099381	Ecoli	inflamed	Xie	0.433779282864615
1037	2.6156573	8.012785	0.193146376552045	Ecoli	inflamed	Xie	0.438605847267433
1038	-2.595571	9.164395	0.355482669863954	Ecoli	inflamed	Xie	0.846631092366651
1039	6.587705	4.5976315	0.277990908830969	Ecoli	inflamed	Xie	0.651858905916005
1040	0.2653318	7.0190773	0.127550052946235	Ecoli	inflamed	Xie	0.273732327792384
1041	-0.8626049	8.667118	0.142489406184408	steady_state	control	Xie	0.311281745376518
1042	9.444937	12.221051	0.0186433321313244	Ecoli	inflamed	Xie	0
1043	4.685249	12.368213	0.105014201729442	steady_state	control	Xie	0.217089441419564
1044	-0.8765261	5.1948843	0.336095663820713	Ecoli	inflamed	Xie	0.797902692012365
1045	-2.1941147	10.142346	0.237806389354436	steady_state	control	Xie	0.550856855948639
1046	5.888342	4.4887524	0.280798026581164	Ecoli	inflamed	Xie	0.65891447485058
1047	-2.2284527	6.957179	0.291862910177464	steady_state	control	Xie	0.686725580730029
1048	1.662422	0.30636954	0.41650178638563	Ecoli	inflamed	Xie	1
1049	0.561161	4.7436266	0.217029406290475	Ecoli	inflamed	Xie	0.498634808530032
1050	1.0850441	4.4624434	0.227368175104939	Ecoli	inflamed	Xie	0.524620856341539
1051	10.081706	11.893208	0.0186433321313244	Ecoli	inflamed	Xie	0
1052	3.4794755	2.1595228	0.329287065857284	Ecoli	inflamed	Xie	0.780789575800745
1053	1.4438678	6.155399	0.173287213304573	Ecoli	inflamed	Xie	0.388690700221749
1054	1.0138596	4.5402584	0.201244070771401	Ecoli	inflamed	Xie	0.458959051108566
1055	2.625617	8.690816	0.181528483185163	Ecoli	inflamed	Xie	0.409404775271472
1056	-0.8708	8.594095	0.0787239985472754	steady_state	control	Xie	0.151010153921596
1057	2.641055	0.8358027	0.41650178638563	Ecoli	inflamed	Xie	1
1058	5.3335443	13.487954	0.126545395183226	steady_state	control	Xie	0.271207164000423
1059	-2.3059242	4.7913094	0.258309795864572	steady_state	control	Xie	0.602391280543348
1060	2.7406948	7.7164874	0.159242295222556	Ecoli	inflamed	Xie	0.353389406679198
1061	1.8213086	2.8379138	0.356232591224852	Ecoli	inflamed	Xie	0.848515987240391
1062	6.101887	13.158784	0.0828927598172269	Ecoli	inflamed	Xie	0.161488154892482
1063	-4.0166225	8.656354	0.306431922979459	Ecoli	inflamed	Xie	0.723344163661242
1064	-0.29015484	6.263908	0.248993782889116	steady_state	control	Xie	0.578975885254294
1065	1.9842788	6.08349	0.189563104113324	Ecoli	inflamed	Xie	0.429599447125862
1066	-2.110919	2.8933282	0.332110724695873	Ecoli	inflamed	Xie	0.787886720044874
1067	0.31852344	7.205495	0.336630956631841	Ecoli	inflamed	Xie	0.799248127318323
1068	1.9293393	1.1621605	0.404486498967982	Ecoli	inflamed	Xie	0.9698000952621
1069	-0.8658366	7.074958	0.358722949574619	Ecoli	inflamed	Xie	0.854775395135679
1070	0.9492417	4.032976	0.293950891687061	Ecoli	inflamed	Xie	0.691973631857936
1071	0.4543147	11.367313	0.210410970229837	Ecoli	inflamed	Xie	0.481999656028267
1072	-1.3605984	5.282634	0.247118600916865	Ecoli	inflamed	Xie	0.574262696550625
1073	2.3245943	10.650037	0.0898065670638415	steady_state	control	Xie	0.178865710082487
1074	-1.5884653	4.0821466	0.342143108013132	Ecoli	inflamed	Xie	0.813102681173721
1075	-1.0848868	5.5709114	0.250086524444377	steady_state	control	Xie	0.581722443844608
1076	0.3309166	2.060834	0.296040308683786	Ecoli	inflamed	Xie	0.697225291020595
1077	2.5578	1.2417876	0.41650178638563	Ecoli	inflamed	Xie	1
1078	9.433443	12.215169	0.0186433321313244	Ecoli	inflamed	Xie	0
1079	1.9213029	7.9800096	0.158978898801578	Ecoli	inflamed	Xie	0.352727371178476
1080	1.2366295	4.3669295	0.278445873947791	Ecoli	inflamed	Xie	0.653002441040009
1081	2.087888	8.747564	0.259044531293412	Ecoli	inflamed	Xie	0.604238006234314
1082	4.3796716	12.185114	0.0795051741153575	steady_state	control	Xie	0.152973604891983
1083	2.8470333	1.0449224	0.41650178638563	Ecoli	inflamed	Xie	1
1084	-0.6286622	6.4190674	0.253879873709066	steady_state	control	Xie	0.591256862993245
1085	0.3754432	6.0975904	0.235080728217716	Ecoli	inflamed	Xie	0.544006024685473
1086	3.494901	12.012746	0.0359125046686727	steady_state	control	Xie	0.0434053175260922
1087	4.8255167	11.047115	0.0958567223755148	Ecoli	inflamed	Xie	0.194072513524714
1088	4.569324	12.703049	0.0439854539290393	steady_state	control	Xie	0.0636963259841065
1089	-0.16973795	8.656274	0.19026721858679	steady_state	control	Xie	0.431369208371191
1090	-0.7017757	6.553244	0.149938267857744	steady_state	control	Xie	0.330004136703596
1091	-1.4186765	4.374864	0.173904059600907	steady_state	control	Xie	0.39024111668202
1092	-0.19831103	4.0436316	0.2125604201774	Ecoli	inflamed	Xie	0.487402205413805
1093	-1.6191335	5.908768	0.0926535891700097	steady_state	control	Xie	0.186021576888194
1094	1.6673146	9.361725	0.208810137977947	Ecoli	inflamed	Xie	0.477976033469106
1095	1.3358467	5.3608418	0.253490269382189	Ecoli	inflamed	Xie	0.590277609385056
1096	-1.9519173	8.166196	0.14411932544303	steady_state	control	Xie	0.315378476867813
1097	-2.0808437	8.133686	0.300230783307801	steady_state	control	Xie	0.707757867566866
1098	1.350984	2.7371721	0.39820925410493	Ecoli	inflamed	Xie	0.954022512064033
1099	-4.1497912	6.0258303	0.350703230178286	steady_state	control	Xie	0.834618177636396
1100	2.2561865	10.790838	0.0436429995405884	steady_state	control	Xie	0.0628355817048558
1101	3.2991111	12.753986	0.100503408389005	steady_state	control	Xie	0.205751757647348
1102	5.941485	10.988835	0.0696080842864217	Ecoli	inflamed	Xie	0.128097698088681
1103	-2.8158324	3.0162888	0.280422415874098	steady_state	control	Xie	0.657970393599951
1104	2.141928	2.0952108	0.41650178638563	Ecoli	inflamed	Xie	1
1105	2.6163335	12.040719	0.0186433321313244	steady_state	control	Xie	0
1106	8.778246	15.545909	0.0186433321313244	Ecoli	inflamed	Xie	0
1107	2.3971362	10.300407	0.12916900844388	Ecoli	inflamed	Xie	0.277801502345126
1108	0.42453203	4.5453973	0.276412767402203	Ecoli	inflamed	Xie	0.647892315758399
1109	2.3854678	9.047324	0.165390010616954	Ecoli	inflamed	Xie	0.368841423165614
1110	-2.2015762	6.9174447	0.207928954763588	steady_state	control	Xie	0.475761217609504
1111	-1.1435704	6.239633	0.176504388482554	steady_state	control	Xie	0.396776930748157
1112	3.792113	4.2075872	0.179917565322301	steady_state	control	Xie	0.405355802965777
1113	1.0615073	6.3146815	0.293847456938732	Ecoli	inflamed	Xie	0.691713653096087
1114	3.2059731	12.391001	0.0380703720879353	steady_state	control	Xie	0.0488290238623243
1115	8.717417	9.401316	0.0369451176768354	Ecoli	inflamed	Xie	0.0460007456164619
1116	1.9388765	5.455155	0.297113136491129	Ecoli	inflamed	Xie	0.699921797267655
1117	-2.135559	8.314874	0.128033465832476	steady_state	control	Xie	0.274947365153214
1118	3.2095878	8.818738	0.179206675133939	Ecoli	inflamed	Xie	0.4035690112544
1119	11.448802	8.493356	0.0272544992331017	Ecoli	inflamed	Xie	0.0216437957009535
1120	-2.4411976	7.199889	0.22911254588066	steady_state	control	Xie	0.529005256766031
1121	-0.2726296	9.269531	0.135410597700906	steady_state	control	Xie	0.293489466721111
1122	9.810283	12.229133	0.0186433321313244	Ecoli	inflamed	Xie	0
1123	2.6802423	11.944029	0.0308669893122818	steady_state	control	Xie	0.0307236331168779
1124	1.4963142	7.711564	0.244525378524546	Ecoli	inflamed	Xie	0.567744744337746
1125	8.586784	12.112716	0.0186433321313244	Ecoli	inflamed	Xie	0
1126	7.1572175	14.380882	0.0466784211466911	steady_state	control	Xie	0.0704649824971348
1127	10.61346	12.233028	0.0627013763881029	Ecoli	inflamed	Xie	0.11073798680326
1128	5.730289	13.275283	0.0456218657866013	steady_state	control	Xie	0.0678093763417496
1129	3.6717494	9.895374	0.148796522164439	Ecoli	inflamed	Xie	0.327134408333881
1130	1.4922173	6.8397064	0.126812014035314	Ecoli	inflamed	Xie	0.271877298942226
1131	-2.5165787	4.7527146	0.252761201271209	steady_state	control	Xie	0.588445128252168
1132	-3.4741874	3.2167604	0.274776311507915	Ecoli	inflamed	Xie	0.643779154716351
1133	-1.5393771	8.288417	0.0784888664287465	steady_state	control	Xie	0.150419159521415
1134	2.7359467	13.232272	0.0815153907158204	steady_state	control	Xie	0.158026197287514
1135	-1.4578987	5.078561	0.189241220570014	steady_state	control	Xie	0.428790406775285
1136	-3.8437295	3.763114	0.217678577461996	Ecoli	inflamed	Xie	0.500266472164623
1137	-1.403246	6.5615	0.197256822431253	steady_state	control	Xie	0.448937275028374
1138	-3.0882595	8.6438875	0.169576249239446	Ecoli	inflamed	Xie	0.37936335270545
1139	0.8576051	7.0620775	0.212747417498666	Ecoli	inflamed	Xie	0.487872215084998
1140	-0.12220374	1.999287	0.219496202741999	Ecoli	inflamed	Xie	0.504834994614171
1141	-2.9403715	6.285088	0.177490676387031	steady_state	control	Xie	0.399255922696
1142	2.8781962	9.948078	0.203729347905844	Ecoli	inflamed	Xie	0.465205687589123
1143	-1.4119169	3.6046386	0.350461136131234	Ecoli	inflamed	Xie	0.834009684730281
1144	0.5020133	4.3231688	0.282584121839609	Ecoli	inflamed	Xie	0.663403747955995
1145	-1.7589052	5.720433	0.26881761261871	steady_state	control	Xie	0.62880222303251
1146	0.2463191	3.8703005	0.266569942895473	Ecoli	inflamed	Xie	0.623152802493113
1147	-0.43123195	2.2908487	0.389680869590759	Ecoli	inflamed	Xie	0.932586786813063
1148	-2.3005714	7.8704243	0.135518903496465	steady_state	control	Xie	0.293761688649288
1149	-1.2516536	6.175627	0.156585293727812	steady_state	control	Xie	0.34671114845361
1150	-0.4277628	3.1271918	0.18340556393242	Ecoli	inflamed	Xie	0.414122736463915
1151	1.6574748	0.6193102	0.41650178638563	Ecoli	inflamed	Xie	1
1152	0.64084846	7.991748	0.151259013479061	Ecoli	inflamed	Xie	0.3333237736428
1153	1.7829417	12.472809	0.163903990830516	steady_state	control	Xie	0.365106376767711
1154	-2.5209966	2.6524432	0.343558795888414	Ecoli	inflamed	Xie	0.816660951357863
1155	-0.7475198	4.978348	0.21235603386329	Ecoli	inflamed	Xie	0.48688848926193
1156	2.404397	7.394574	0.260538906204138	Ecoli	inflamed	Xie	0.607994052875391
1157	-0.52484614	5.861581	0.189364406300178	Ecoli	inflamed	Xie	0.429100028774886
1158	-0.57763386	1.481627	0.212439098316042	Ecoli	inflamed	Xie	0.487097268167755
1159	-3.7091835	8.483243	0.309686842392992	Ecoli	inflamed	Xie	0.731525262689621
1160	0.17133336	6.770036	0.248049176042017	Ecoli	inflamed	Xie	0.576601656839646
1161	0.35045502	8.21773	0.058626543775342	steady_state	control	Xie	0.100496071445703
1162	2.8845136	10.221931	0.193408868845083	Ecoli	inflamed	Xie	0.439265610281719
1163	-1.140214	5.166769	0.165015815226954	Ecoli	inflamed	Xie	0.367900899253156
1164	2.9620652	8.947889	0.170743571392976	Ecoli	inflamed	Xie	0.382297366400642
1165	-4.022108	8.1438465	0.272570066692216	Ecoli	inflamed	Xie	0.638233853888612
1166	0.06799748	6.4958844	0.278628395495482	Ecoli	inflamed	Xie	0.653461201048097
1167	2.0349212	3.5646856	0.24660516285821	Ecoli	inflamed	Xie	0.572972192218833
1168	1.1764649	4.6653976	0.297433027536474	Ecoli	inflamed	Xie	0.700725829560859
1169	0.77496314	4.9448156	0.278695887037254	Ecoli	inflamed	Xie	0.653630838116382
1170	-1.8429618	5.426577	0.18071181580627	steady_state	control	Xie	0.407352117171182
1171	-2.0126774	8.313962	0.212621543631732	steady_state	control	Xie	0.487555836570006
1172	1.8268285	10.022533	0.159162352744757	Ecoli	inflamed	Xie	0.353188474722255
1173	1.3564519	5.136249	0.248062658523358	Ecoli	inflamed	Xie	0.576635544472789
1174	-1.7494214	7.765741	0.196831074284649	steady_state	control	Xie	0.447867175494102
1175	-3.6863844	4.4023566	0.226521263040998	Ecoli	inflamed	Xie	0.522492179534788
1176	1.3787845	8.115254	0.247037771209315	Ecoli	inflamed	Xie	0.574059534580115
1177	6.063566	4.432888	0.289963654106792	Ecoli	inflamed	Xie	0.681951882822235
1178	1.5003164	12.786773	0.149034046400199	Ecoli	inflamed	Xie	0.327731415217158
1179	-2.2535415	6.8988013	0.246892692855798	steady_state	control	Xie	0.573694886419531
1180	5.7830997	13.36873	0.0756456049846932	Ecoli	inflamed	Xie	0.143272744977121
1181	1.5580441	3.309547	0.352713028386686	Ecoli	inflamed	Xie	0.839669718421591
1182	6.849841	13.423265	0.114327345200354	Ecoli	inflamed	Xie	0.240497624333174
1183	-0.9616639	5.3077984	0.256123816822978	Ecoli	inflamed	Xie	0.596896916861441
1184	-1.844376	8.351656	0.16526410681407	steady_state	control	Xie	0.368524969407908
1185	-1.0206792	6.686386	0.243132230438139	steady_state	control	Xie	0.56424312693711
1186	3.6886604	14.145509	0.213250345399412	Ecoli	inflamed	Xie	0.489136302589909
1187	2.211497	5.8452563	0.237000430139027	Ecoli	inflamed	Xie	0.548831112353671
1188	-2.919337	4.247957	0.237956822272013	Ecoli	inflamed	Xie	0.551234962574168
1189	-0.45842	1.9748507	0.41650178638563	Ecoli	inflamed	Xie	1
1190	5.343852	11.446634	0.0470307399640007	Ecoli	inflamed	Xie	0.0713505205912541
1191	-0.50277334	6.2837553	0.163863532227352	steady_state	control	Xie	0.365004685820262
1192	-0.34727955	6.7370563	0.0488809807276626	Ecoli	inflamed	Xie	0.0760010206469328
1193	9.625284	11.845108	0.0186433321313244	Ecoli	inflamed	Xie	0
1194	1.3310363	11.111973	0.0840875110917609	steady_state	control	Xie	0.164491110495809
1195	-2.062125	5.4789886	0.252545610475824	steady_state	control	Xie	0.587903250121694
1196	3.0955777	8.706006	0.15364574899883	Ecoli	inflamed	Xie	0.339322730041106
1197	0.7237725	8.5467205	0.129619278885502	Ecoli	inflamed	Xie	0.278933237606265
1198	3.3700664	12.599174	0.0444960521369348	steady_state	control	Xie	0.0649796924739615
1199	2.0626266	9.731935	0.152505653330327	Ecoli	inflamed	Xie	0.336457148937295
1200	-0.046801057	7.1701584	0.280968998738216	Ecoli	inflamed	Xie	0.659344205965311
1201	-3.4766793	5.850744	0.155516676421123	steady_state	control	Xie	0.344025225117653
1202	-2.6453252	6.888972	0.269923452541926	steady_state	control	Xie	0.631581703803601
1203	0.03885415	5.3566594	0.184713937755797	Ecoli	inflamed	Xie	0.417411277424615
1204	3.844886	9.902445	0.0766718557879133	Ecoli	inflamed	Xie	0.145852181940811
1205	-0.95191675	8.827518	0.0889326379378504	steady_state	control	Xie	0.176669127059942
1206	8.527865	8.65984	0.0484100916386611	Ecoli	inflamed	Xie	0.0748174613082628
1207	-1.5691421	5.7476106	0.169980798604095	steady_state	control	Xie	0.380380170019054
1208	2.6469302	0.6544333	0.41650178638563	Ecoli	inflamed	Xie	1
1209	4.4456143	10.181922	0.124209570746974	Ecoli	inflamed	Xie	0.265336170406405
1210	-1.4473462	4.696324	0.41650178638563	steady_state	control	Xie	1
1211	-1.8611027	2.6213655	0.392840925435959	Ecoli	inflamed	Xie	0.940529450369434
1212	0.28434417	8.11705	0.194623237977737	steady_state	control	Xie	0.442317874522101
1213	-1.6378087	7.9144454	0.14752875753111	steady_state	control	Xie	0.323947936814242
1214	-1.0228585	3.5021405	0.301716770482285	Ecoli	inflamed	Xie	0.711492831996034
1215	-2.7336667	3.9478624	0.212075767512046	Ecoli	inflamed	Xie	0.486184051921848
1216	11.169523	13.831606	0.07629015663853	Ecoli	inflamed	Xie	0.144892797654008
1217	1.6110022	6.963056	0.22192623747649	Ecoli	inflamed	Xie	0.510942781714097
1218	3.5560284	10.720314	0.124658292596719	Ecoli	inflamed	Xie	0.266464013348908
1219	-1.3379216	3.7660153	0.263948629017934	Ecoli	inflamed	Xie	0.616564243548319
1220	-2.16912	10.337754	0.33844743218825	steady_state	control	Xie	0.803813759987395
1221	1.256168	6.391536	0.215543995030513	Ecoli	inflamed	Xie	0.494901291637082
1222	9.451417	11.447385	0.0186433321313244	Ecoli	inflamed	Xie	0
1223	-0.5985682	1.2757734	0.257264493400527	Ecoli	inflamed	Xie	0.59976395805499
1224	7.9953456	15.7199745	0.0186433321313244	steady_state	control	Xie	0
1225	-2.6474905	8.158473	0.322271480427765	steady_state	control	Xie	0.763156205554365
1226	2.873273	9.030309	0.207835024572261	Ecoli	inflamed	Xie	0.47552512814019
1227	1.6191099	12.681043	0.213965474583205	steady_state	control	Xie	0.490933748832777
1228	-1.3124384	4.567338	0.316355339261912	Ecoli	inflamed	Xie	0.748286240865689
1229	-2.8534489	2.166331	0.286724538241646	Ecoli	inflamed	Xie	0.67381050532853
1230	7.236153	10.663817	0.0312442049046693	Ecoli	inflamed	Xie	0.0316717481772818
1231	0.5955497	5.8445125	0.310185908040007	Ecoli	inflamed	Xie	0.732779642586991
1232	5.72855	13.498648	0.0492741404088851	steady_state	control	Xie	0.0769892104843447
1233	0.72675264	2.617798	0.371226164727546	Ecoli	inflamed	Xie	0.886201685112002
1234	-1.4369097	7.960731	0.308037964521186	steady_state	control	Xie	0.727380879544875
1235	-1.647035	6.8648114	0.218588305998951	steady_state	control	Xie	0.502553035456737
1236	-0.30500323	9.351695	0.123020268693691	steady_state	control	Xie	0.262346911184777
1237	2.900023	0.550775	0.41650178638563	Ecoli	inflamed	Xie	1
1238	3.053686	11.72153	0.0505689013380474	steady_state	control	Xie	0.0802435360247911
1239	1.7414262	12.133416	0.186427792453544	Ecoli	inflamed	Xie	0.421718977008276
1240	1.6918458	2.9103763	0.41650178638563	Ecoli	inflamed	Xie	1
1241	-0.48929608	3.3980317	0.243432116505276	Ecoli	inflamed	Xie	0.564996877583678
1242	-2.26371	4.519907	0.289341075165143	Ecoli	inflamed	Xie	0.680387057606153
1243	1.2269832	1.1006107	0.39337269392909	Ecoli	inflamed	Xie	0.941866027454689
1244	9.309488	11.581863	0.0383665324852788	Ecoli	inflamed	Xie	0.0495734101991651
1245	2.269579	5.8597035	0.271681499265758	Ecoli	inflamed	Xie	0.636000478131591
1246	-2.68064	2.0958247	0.281021977087186	Ecoli	inflamed	Xie	0.659477364751819
1247	-0.56941086	2.7018673	0.274122992540664	Ecoli	inflamed	Xie	0.642137065776767
1248	0.40233532	12.070591	0.241356809950375	steady_state	control	Xie	0.559780684405653
1249	0.54454	10.149792	0.0854729689203441	steady_state	control	Xie	0.167973398766344
1250	0.6713907	7.01839	0.235006448437033	Ecoli	inflamed	Xie	0.543819325672574
1251	-1.0757589	4.8116064	0.341086191040605	Ecoli	inflamed	Xie	0.810446166121129
1252	-1.5303192	6.9293504	0.139185608748912	steady_state	control	Xie	0.302977793556045
1253	1.2604719	12.174538	0.184307886482151	Ecoli	inflamed	Xie	0.416390685127772
1254	3.9791832	13.529936	0.109507027673224	steady_state	control	Xie	0.228381964918158
1255	8.740116	12.4264965	0.0186433321313244	Ecoli	inflamed	Xie	0
1256	-1.4348642	3.081951	0.355274726183277	Ecoli	inflamed	Xie	0.846108434927923
1257	-0.7874143	3.2567637	0.308325621677911	Ecoli	inflamed	Xie	0.72810389335456
1258	1.8473805	6.2718453	0.165192317084554	Ecoli	inflamed	Xie	0.368344529030814
1259	4.0006785	9.858348	0.167551337696082	Ecoli	inflamed	Xie	0.374273825207136
1260	0.009614826	6.1997685	0.229228435425793	Ecoli	inflamed	Xie	0.529296540120436
1261	-0.051111896	9.675756	0.116874955218737	steady_state	control	Xie	0.246900931818894
1262	-3.6116989	5.5016494	0.16292525428663	steady_state	control	Xie	0.36264636483779
1263	-1.9591417	5.150919	0.229509286951222	steady_state	control	Xie	0.530002448270499
1264	-2.5371456	5.0999	0.278227591913473	steady_state	control	Xie	0.652453798596991
1265	2.1463041	0.7821894	0.410147912902874	Ecoli	inflamed	Xie	0.984029814083842
1266	2.473974	2.3329704	0.412737610715931	Ecoli	inflamed	Xie	0.990538907419338
1267	-0.69291764	3.8194401	0.245121270533826	Ecoli	inflamed	Xie	0.569242493104695
1268	1.2402828	7.0733547	0.265310825030399	Ecoli	inflamed	Xie	0.619988064251133
1269	1.5047569	6.7662854	0.235650461976707	Ecoli	inflamed	Xie	0.545438025822808
1270	0.44191125	4.757537	0.276997447670665	Ecoli	inflamed	Xie	0.649361884300199
1271	2.4750586	0.7345177	0.389355996208491	Ecoli	inflamed	Xie	0.931770231631706
1272	-1.3024273	7.565268	0.278417699229175	steady_state	control	Xie	0.652931625104558
1273	7.123982	5.0473733	0.199886615350379	Ecoli	inflamed	Xie	0.455547145677108
1274	-2.3994539	8.359828	0.32966061290467	Ecoli	inflamed	Xie	0.781728470132114
1275	-3.3409126	4.3498197	0.213993325150051	Ecoli	inflamed	Xie	0.491003750026791
1276	10.244279	11.810502	0.0186433321313244	Ecoli	inflamed	Xie	0
1277	1.0446473	12.162181	0.227532918636833	Ecoli	inflamed	Xie	0.525034932076596
1278	0.8767705	4.673286	0.243640292932649	Ecoli	inflamed	Xie	0.565520120021152
1279	-0.016348178	9.221015	0.152528282638507	steady_state	control	Xie	0.336514026723698
1280	-0.08544534	2.2334824	0.333361072731627	Ecoli	inflamed	Xie	0.791029415700537
1281	2.2384338	0.32395896	0.382849797498018	Ecoli	inflamed	Xie	0.915417182850407
1282	-0.23984817	1.7434593	0.309119523357038	Ecoli	inflamed	Xie	0.730099330854097
1283	-2.6334713	2.257066	0.313428663957097	Ecoli	inflamed	Xie	0.740930169193664
1284	1.3477024	1.6726239	0.346410669849834	Ecoli	inflamed	Xie	0.823829013091689
1285	-0.9558003	1.1510218	0.384296909146649	Ecoli	inflamed	Xie	0.919054435328411
1286	-1.9029909	4.8563824	0.152800815804212	steady_state	control	Xie	0.337199027036725
1287	8.68293	4.17569	0.381487102798669	Ecoli	inflamed	Xie	0.911992108719702
1288	0.29780075	12.450224	0.261195277186274	steady_state	control	Xie	0.609643812922256
1289	-2.807169	7.181008	0.203359355138693	steady_state	control	Xie	0.464275726787248
1290	2.3458261	2.14238	0.41650178638563	Ecoli	inflamed	Xie	1
1291	6.0150385	10.799002	0.0741043170721789	Ecoli	inflamed	Xie	0.139398784537087
1292	4.2044535	2.2600272	0.41650178638563	Ecoli	inflamed	Xie	1
1293	1.0448253	10.33424	0.096729730502038	steady_state	control	Xie	0.19626678165497
1294	-1.2136254	2.227007	0.27845860365785	Ecoli	inflamed	Xie	0.653034436615127
1295	1.4754684	5.964903	0.136069486368237	Ecoli	inflamed	Xie	0.295145554860714
1296	1.597221	0.22558582	0.41650178638563	Ecoli	inflamed	Xie	1
1297	0.55814624	5.3667192	0.197932642727464	Ecoli	inflamed	Xie	0.450635920084133
1298	-1.9285618	6.495746	0.201993928435342	steady_state	control	Xie	0.460843785882761
1299	0.41892564	2.6700225	0.277354296486875	Ecoli	inflamed	Xie	0.650258808350436
1300	-0.4201762	11.668926	0.227032632417386	steady_state	control	Xie	0.523777484323263
1301	-1.6181103	7.9217224	0.121265545044941	steady_state	control	Xie	0.25793648926214
1302	8.390456	9.451831	0.0372978931904952	Ecoli	inflamed	Xie	0.0468874315970853
1303	-2.4974556	6.8407273	0.206553892498746	steady_state	control	Xie	0.472305058138371
1304	2.768946	8.236369	0.210049831290652	Ecoli	inflamed	Xie	0.481091948939668
1305	1.309226	6.392284	0.191585280860387	Ecoli	inflamed	Xie	0.434682100832073
1306	-1.2169274	2.407591	0.310517687631814	Ecoli	inflamed	Xie	0.733613556227029
1307	1.354634	9.012436	0.0956436910981051	steady_state	control	Xie	0.193537068631859
1308	1.879753	2.6236637	0.38244729024083	Ecoli	inflamed	Xie	0.914405498285496
1309	6.4494786	13.284403	0.0559985589848135	Ecoli	inflamed	Xie	0.0938907454499188
1310	-1.8284109	5.3275886	0.171535674133635	steady_state	control	Xie	0.384288282346223
1311	3.2128084	1.167437	0.41650178638563	Ecoli	inflamed	Xie	1
1312	5.714871	12.058716	0.081909883790979	steady_state	control	Xie	0.159017738552856
1313	3.3969512	12.457042	0.0565646938928262	steady_state	control	Xie	0.0953137010311287
1314	1.7758074	9.14874	0.176275559113022	Ecoli	inflamed	Xie	0.39620177803471
1315	0.14691062	2.8956466	0.2388188758539	Ecoli	inflamed	Xie	0.553401696930744
1316	-2.274894	4.0747514	0.350238807959339	Ecoli	inflamed	Xie	0.833450872495634
1317	-2.8144436	5.4261694	0.162923854710745	steady_state	control	Xie	0.362642847064395
1318	-0.045606375	4.7190194	0.290909833907154	Ecoli	inflamed	Xie	0.684330064786812
1319	-1.873457	7.1053414	0.342635441253964	steady_state	control	Xie	0.814340139459619
1320	-2.9087772	3.611169	0.21883396647565	Ecoli	inflamed	Xie	0.503170492429366
1321	3.1803246	12.259494	0.0897363751474099	steady_state	control	Xie	0.178689285739405
1322	0.9077456	10.801595	0.172007125950376	Ecoli	inflamed	Xie	0.385473256076705
1323	-1.9594562	5.0875225	0.289205080836096	Ecoli	inflamed	Xie	0.680045241747791
1324	6.7235656	13.6739025	0.131833128703628	Ecoli	inflamed	Xie	0.284497653278355
1325	8.558651	12.929955	0.0822374574758778	Ecoli	inflamed	Xie	0.159841080827969
1326	0.5232614	4.6233153	0.289280770645732	Ecoli	inflamed	Xie	0.68023548480742
1327	1.9505266	7.647615	0.106204233162018	steady_state	control	Xie	0.220080533904468
1328	0.35988885	7.997502	0.274654082550788	Ecoli	inflamed	Xie	0.643471937524357
1329	1.6046185	9.339991	0.169620457494043	Ecoli	inflamed	Xie	0.37947446823944
1330	-3.1856413	2.3569496	0.309115209090184	Ecoli	inflamed	Xie	0.730088487131141
1331	-3.6958861	3.8787305	0.347064609028891	Ecoli	inflamed	Xie	0.825472660906796
1332	-0.48593378	6.512497	0.270716008053709	Ecoli	inflamed	Xie	0.633573757769801
1333	0.28513116	4.8006277	0.221983369945002	Ecoli	inflamed	Xie	0.511086381700226
1334	-1.9736223	5.99301	0.154601011674926	steady_state	control	Xie	0.341723741420609
1335	-0.9158272	3.9417448	0.237692641590289	Ecoli	inflamed	Xie	0.550570955868018
1336	0.29509768	6.7181215	0.132806403427931	Ecoli	inflamed	Xie	0.286943937161218
1337	1.0236547	7.6033206	0.206551976824783	Ecoli	inflamed	Xie	0.4723002431748
1338	9.5049515	11.480037	0.0186433321313244	Ecoli	inflamed	Xie	0
1339	-0.34244233	3.5009346	0.257517406755135	Ecoli	inflamed	Xie	0.600399644822239
1340	10.59525	8.559083	0.0405114063430183	Ecoli	inflamed	Xie	0.0549644577810484
1341	-0.72579134	1.7219228	0.41650178638563	Ecoli	inflamed	Xie	1
1342	-3.2501354	3.7177467	0.218413125322886	Ecoli	inflamed	Xie	0.50211272641167
1343	-4.2730126	6.825101	0.177835117872333	steady_state	control	Xie	0.400121661457157
1344	-1.5291362	1.2154027	0.203227637926089	Ecoli	inflamed	Xie	0.463944661275895
1345	1.8973291	7.3292594	0.215846790541302	Ecoli	inflamed	Xie	0.49566235504431
1346	8.168989	12.578949	0.0186433321313244	Ecoli	inflamed	Xie	0
1347	3.0693355	13.0293045	0.101222727466507	Ecoli	inflamed	Xie	0.207559735006659
1348	1.8365465	2.783716	0.384019989104158	Ecoli	inflamed	Xie	0.918358408790505
1349	-2.9184153	4.129825	0.220210620753665	Ecoli	inflamed	Xie	0.506630653356687
1350	8.792746	14.796489	0.0186433321313244	Ecoli	inflamed	Xie	0
1351	8.259569	13.347667	0.0186433321313244	steady_state	control	Xie	0
1352	4.2715425	13.125465	0.0334014646387343	steady_state	control	Xie	0.0370939271230787
1353	-2.7137847	7.077987	0.232083894674209	steady_state	control	Xie	0.536473613317907
1354	1.0959909	6.6283183	0.217739881068816	Ecoli	inflamed	Xie	0.500420556126305
1355	2.857053	9.076671	0.145017633198872	Ecoli	inflamed	Xie	0.317636334521048
1356	2.6671557	2.1066585	0.393713496853063	Ecoli	inflamed	Xie	0.942722620849473
1357	7.1705995	13.3157835	0.0794783275329762	steady_state	control	Xie	0.152906127169456
1358	-0.26721096	9.148027	0.0200092221916668	Ecoli	inflamed	Xie	0.00343310553222376
1359	-0.14814642	2.7389414	0.15589809262535	Ecoli	inflamed	Xie	0.344983898234055
1360	-3.0949051	2.2967653	0.355280897697408	Ecoli	inflamed	Xie	0.846123946761502
1361	-4.4007215	4.9526796	0.141160524328696	steady_state	control	Xie	0.307941658364411
1362	1.5109477	10.125971	0.0817383056797861	Ecoli	inflamed	Xie	0.158586484398626
1363	6.3881645	4.576608	0.278990119977916	Ecoli	inflamed	Xie	0.6543703798743
1364	-0.12302	6.4459243	0.237043178925488	Ecoli	inflamed	Xie	0.548938559577686
1365	-0.02608002	5.4150314	0.164454567421828	Ecoli	inflamed	Xie	0.366490227193471
1366	5.4475436	10.726818	0.0745367356106588	Ecoli	inflamed	Xie	0.140485649812554
1367	-1.9129895	6.069926	0.242489411815544	steady_state	control	Xie	0.562627430159219
1368	3.6535869	9.648046	0.155621550088857	Ecoli	inflamed	Xie	0.344288820541131
1369	-0.6522019	5.621364	0.220856949528087	Ecoli	inflamed	Xie	0.508255172749227
1370	-1.5569621	5.407487	0.126865808615777	steady_state	control	Xie	0.272012509291252
1371	-1.8641655	7.4891205	0.302053296972309	steady_state	control	Xie	0.712338676759231
1372	-0.7230042	6.8345923	0.160162257200902	steady_state	control	Xie	0.355701691283204
1373	-1.8508565	7.792971	0.249583485498826	steady_state	control	Xie	0.580458077233387
1374	-2.554235	6.031198	0.232927633074163	steady_state	control	Xie	0.538594313257627
1375	0.8535984	9.426929	0.068822450443027	steady_state	control	Xie	0.126123041436312
1376	9.035341	11.61805	0.0311675548511691	Ecoli	inflamed	Xie	0.0314790915862742
1377	-3.4066992	6.1891136	0.226259517981061	steady_state	control	Xie	0.521834294658551
1378	8.362227	12.993808	0.0763745245537443	Ecoli	inflamed	Xie	0.1451048527563
1379	-0.5175392	10.694175	0.211991986682603	Ecoli	inflamed	Xie	0.485973472434228
1380	-0.19549009	8.706616	0.21368215196519	steady_state	control	Xie	0.490221629698486
1381	-0.038061325	5.913646	0.225650204099223	Ecoli	inflamed	Xie	0.520302810596008
1382	1.0954138	7.713841	0.139130477326303	Ecoli	inflamed	Xie	0.302839223112159
1383	3.589647	2.2190163	0.41650178638563	Ecoli	inflamed	Xie	1
1384	-0.7855535	4.513016	0.397425478019133	steady_state	control	Xie	0.952052524804955
1385	0.052782167	10.783656	0.233272381601918	Ecoli	inflamed	Xie	0.539460823756696
1386	9.569881	11.452239	0.0186433321313244	Ecoli	inflamed	Xie	0
1387	1.7051166	1.4681216	0.367214519017893	Ecoli	inflamed	Xie	0.876118587299811
1388	3.0261257	1.5840291	0.41650178638563	Ecoli	inflamed	Xie	1
1389	2.6095963	1.4237628	0.41650178638563	Ecoli	inflamed	Xie	1
1390	-1.8105958	7.2744045	0.183166540152808	steady_state	control	Xie	0.413521960542084
1391	3.9071174	10.690156	0.11782196525557	Ecoli	inflamed	Xie	0.249281200546897
1392	-1.9303374	6.3357096	0.33318252579763	steady_state	control	Xie	0.790580645711895
1393	6.379218	4.6989794	0.258697933114814	Ecoli	inflamed	Xie	0.60336684671793
1394	4.1673727	12.610899	0.0341623962440019	steady_state	control	Xie	0.0390064957693672
1395	8.826619	12.659691	0.0186433321313244	Ecoli	inflamed	Xie	0
1396	0.35218513	3.698035	0.273262549736368	Ecoli	inflamed	Xie	0.63997438003993
1397	6.0774293	13.686073	0.0593110878735714	steady_state	control	Xie	0.10221664340015
1398	3.3764749	9.536404	0.160993207631839	Ecoli	inflamed	Xie	0.357790249216437
1399	1.4414864	9.2707815	0.165059155320511	Ecoli	inflamed	Xie	0.368009832701957
1400	8.670436	15.040086	0.0186433321313244	Ecoli	inflamed	Xie	0
1401	0.96402454	7.2927322	0.250009011421887	Ecoli	inflamed	Xie	0.581527618218406
1402	1.812196	10.5470705	0.143699440279659	steady_state	control	Xie	0.314323113688066
1403	-2.2506964	6.8852377	0.177549770896953	steady_state	control	Xie	0.399404454188268
1404	-0.46224815	3.921579	0.251644980445675	Ecoli	inflamed	Xie	0.585639555532529
1405	-2.7914424	4.638393	0.2097683003916	Ecoli	inflamed	Xie	0.480384333213419
1406	-2.6539862	9.039797	0.349429195147443	Ecoli	inflamed	Xie	0.831415945744073
1407	-2.4095583	6.812998	0.158665261756079	steady_state	control	Xie	0.351939058043126
1408	8.88105	8.728611	0.0358498531305118	Ecoli	inflamed	Xie	0.0432478455973422
1409	2.7033446	0.40845874	0.41650178638563	Ecoli	inflamed	Xie	1
1410	-1.3599899	6.76118	0.0870982085635261	steady_state	control	Xie	0.17205836824683
1411	2.2651155	0.32031378	0.41650178638563	Ecoli	inflamed	Xie	1
1412	2.6895077	0.48508453	0.38139059392955	Ecoli	inflamed	Xie	0.911749537855397
1413	0.09384802	8.545187	0.115216504120237	steady_state	control	Xie	0.242732486783315
1414	-0.059440486	4.8416896	0.255738622020446	Ecoli	inflamed	Xie	0.595928746401789
1415	-0.13784377	7.788028	0.101178743074896	steady_state	control	Xie	0.207449182142591
1416	-3.7331846	6.464901	0.191876632245496	steady_state	control	Xie	0.435414399924861
1417	0.63531613	6.1378045	0.275573784884284	Ecoli	inflamed	Xie	0.645783569522273
1418	2.2027915	7.6983914	0.238874690503431	Ecoli	inflamed	Xie	0.553541984635918
1419	-1.7829983	8.160556	0.108695264499756	steady_state	control	Xie	0.226341633325886
1420	3.9705582	13.515261	0.109926049384308	steady_state	control	Xie	0.229435157847963
1421	3.1942391	2.2722003	0.41650178638563	Ecoli	inflamed	Xie	1
1422	-0.96097136	4.0542707	0.237897399406478	Ecoli	inflamed	Xie	0.551085605774282
1423	3.3282962	10.485098	0.109054191507964	Ecoli	inflamed	Xie	0.227243780821735
1424	-4.5314746	6.6494246	0.206992947323083	steady_state	control	Xie	0.473408603431028
1425	1.7089331	2.1475313	0.395169664934226	Ecoli	inflamed	Xie	0.946382636278557
1426	1.3552302	7.183341	0.184084154950285	Ecoli	inflamed	Xie	0.415828345608595
1427	2.780228	13.31744	0.160396329589918	steady_state	control	Xie	0.356290022099134
1428	0.033825424	12.045991	0.184331893735156	steady_state	control	Xie	0.416451026318837
1429	-3.3571663	3.792277	0.286614900094312	Ecoli	inflamed	Xie	0.673534934591848
1430	-1.0769926	9.185689	0.120146470111328	steady_state	control	Xie	0.255123742865407
1431	-1.5272273	3.5552697	0.297444927141781	Ecoli	inflamed	Xie	0.70075573870362
1432	8.742063	4.318001	0.285676039075735	Ecoli	inflamed	Xie	0.67117514806843
1433	-1.5352632	1.7124302	0.416452203420285	Ecoli	inflamed	Xie	0.999875375363236
1434	0.12818177	3.7454038	0.256518432000192	Ecoli	inflamed	Xie	0.597888765025014
1435	3.160385	8.752593	0.109266151038078	steady_state	control	Xie	0.227776531924162
1436	-2.2842317	5.4960127	0.211373129013491	steady_state	control	Xie	0.484418000475556
1437	2.90282	1.9782126	0.41650178638563	Ecoli	inflamed	Xie	1
1438	5.082265	10.757677	0.0694125194211295	Ecoli	inflamed	Xie	0.127606154266498
1439	-0.60258937	4.382576	0.178729631169172	steady_state	control	Xie	0.402369981901962
1440	6.5804915	13.084782	0.0186433321313244	Ecoli	inflamed	Xie	0
1441	-3.2139177	4.817006	0.19049940680642	steady_state	control	Xie	0.431952803408942
1442	0.108043276	2.1913748	0.391931300033557	Ecoli	inflamed	Xie	0.938243146301555
1443	-1.9303712	2.0556755	0.41650178638563	Ecoli	inflamed	Xie	1
1444	-2.395225	3.5549853	0.333646759950574	Ecoli	inflamed	Xie	0.791747478156902
1445	9.800072	10.4424925	0.094295356229814	Ecoli	inflamed	Xie	0.190148087314827
1446	-0.97301525	5.002277	0.235542433267254	Ecoli	inflamed	Xie	0.545166500338562
1447	-1.0166991	6.260428	0.152994486911358	steady_state	control	Xie	0.337685810979798
1448	8.482891	1.9517168	0.17688358432567	Ecoli	inflamed	Xie	0.397730023083036
1449	3.5625188	12.750579	0.0347402317043342	steady_state	control	Xie	0.0404588601822721
1450	3.3087032	10.285302	0.147906728271568	Ecoli	inflamed	Xie	0.324897949906629
1451	2.3057094	1.0228717	0.41650178638563	Ecoli	inflamed	Xie	1
1452	5.27002	11.206576	0.0855990895992554	Ecoli	inflamed	Xie	0.168290397632556
1453	5.1319976	13.849706	0.0842229905557425	Ecoli	inflamed	Xie	0.164831632263118
1454	2.4241233	7.4689956	0.112133111296875	Ecoli	inflamed	Xie	0.234982512413304
1455	-1.5449069	1.8657882	0.254193320581943	Ecoli	inflamed	Xie	0.592044698137942
1456	2.3561094	11.884012	0.163829743439644	steady_state	control	Xie	0.364919759165199
1457	1.0521538	5.7841644	0.173414946207258	Ecoli	inflamed	Xie	0.389011751342617
1458	0.64165884	8.780356	0.203810886515822	Ecoli	inflamed	Xie	0.465410631355194
1459	-1.4900308	6.2086473	0.202154417901301	steady_state	control	Xie	0.461247169207266
1460	0.900999	4.9484067	0.311415720474112	Ecoli	inflamed	Xie	0.735870722896972
1461	-1.723939	8.039073	0.162462493658518	steady_state	control	Xie	0.361483236033654
1462	-2.946982	3.8480444	0.231729246234963	Ecoli	inflamed	Xie	0.535582219819909
1463	0.0694695	5.1914005	0.278812402074657	Ecoli	inflamed	Xie	0.653923693618526
1464	1.0091715	1.2770897	0.3227868853449	Ecoli	inflamed	Xie	0.764451653499794
1465	-0.1553908	8.8903885	0.0599656163859292	steady_state	control	Xie	0.103861772478994
1466	9.154661	11.419656	0.0186433321313244	Ecoli	inflamed	Xie	0
1467	8.893948	12.278127	0.0197072664375779	Ecoli	inflamed	Xie	0.00267415281710589
1468	-2.565855	3.3606343	0.263635018710022	Ecoli	inflamed	Xie	0.615775997616736
1469	6.2219257	4.4376793	0.296314744021546	Ecoli	inflamed	Xie	0.69791507236073
1470	8.753582	11.905864	0.0655918826177926	Ecoli	inflamed	Xie	0.118003149070849
1471	-3.1732142	6.8194823	0.171715889972448	steady_state	control	Xie	0.384741247054869
1472	11.220892	13.620355	0.0186433321313244	steady_state	control	Xie	0
1473	-1.1448392	3.5769558	0.231021953642652	Ecoli	inflamed	Xie	0.533804470510456
1474	2.7550383	9.193088	0.121973882942408	Ecoli	inflamed	Xie	0.259716865900847
1475	-4.174135	4.926809	0.115165057611641	steady_state	control	Xie	0.242603178211268
1476	-2.4787824	9.985267	0.279949740550507	Ecoli	inflamed	Xie	0.656782344637975
1477	-3.2520227	7.649244	0.196888647448885	steady_state	control	Xie	0.448011883149852
1478	2.6205325	2.0695543	0.322799828754881	Ecoli	inflamed	Xie	0.764484186200413
1479	2.8038716	9.463535	0.1850910193526	Ecoli	inflamed	Xie	0.418359055692919
1480	-2.151134	2.0766582	0.344990055350281	Ecoli	inflamed	Xie	0.820258360050735
1481	11.009262	8.548401	0.0326706189664246	Ecoli	inflamed	Xie	0.0352569781667482
1482	3.9283984	2.1018407	0.278075096377303	Ecoli	inflamed	Xie	0.652070507668925
1483	-2.3695045	3.5237253	0.257606319926818	Ecoli	inflamed	Xie	0.600623124229885
1484	5.229934	10.972725	0.0915470688283216	Ecoli	inflamed	Xie	0.183240385914731
1485	0.532591	12.277657	0.207191510803568	steady_state	control	Xie	0.473907684142679
1486	0.8903114	0.8924492	0.289078071721939	Ecoli	inflamed	Xie	0.679726009838052
1487	-2.3760324	9.221644	0.41650178638563	Ecoli	inflamed	Xie	1
1488	-1.0721312	6.064389	0.236453964856172	steady_state	control	Xie	0.547457595523725
1489	0.95597845	4.2884398	0.209582668309777	Ecoli	inflamed	Xie	0.479917755012458
1490	9.941125	14.222323	0.0186433321313244	steady_state	control	Xie	0
1491	-2.229404	9.578601	0.289694832542622	Ecoli	inflamed	Xie	0.681276211458977
1492	10.045685	14.663478	0.0234935585599965	steady_state	control	Xie	0.0121908341441752
1493	3.3380637	11.567055	0.104046990434512	steady_state	control	Xie	0.21465839770392
1494	-0.05338048	2.564089	0.311887138678817	Ecoli	inflamed	Xie	0.737055612145055
1495	4.180473	12.333257	0.0660268828426065	steady_state	control	Xie	0.119096503303145
1496	-0.17734341	5.3772755	0.219081354876562	Ecoli	inflamed	Xie	0.503792292464699
1497	-0.31114256	9.249962	0.0186433321313244	Ecoli	inflamed	Xie	0
1498	3.3195152	10.026196	0.12676397791399	Ecoli	inflamed	Xie	0.27175656223094
1499	1.7640195	7.0652623	0.273006482602003	steady_state	control	Xie	0.6393307663838
1500	2.3492355	1.5522773	0.41650178638563	Ecoli	inflamed	Xie	1
1501	0.3036721	11.426711	0.152016079734756	Ecoli	inflamed	Xie	0.335226626900283
1502	-0.39385906	4.6150784	0.335219519678157	Ecoli	inflamed	Xie	0.795700541641581
1503	1.256921	6.963785	0.268346659936863	Ecoli	inflamed	Xie	0.627618503855977
1504	3.1192424	8.736519	0.233104411184629	Ecoli	inflamed	Xie	0.539038637384903
1505	3.3972278	8.506856	0.159059476339685	Ecoli	inflamed	Xie	0.352929899332008
1506	1.6077422	11.39465	0.0297051766816844	steady_state	control	Xie	0.0278034673690495
1507	0.3866106	2.4793634	0.235152840973696	Ecoli	inflamed	Xie	0.544187276975599
1508	-2.4125001	3.2675745	0.181401549347446	Ecoli	inflamed	Xie	0.409085732565805
1509	-0.047177847	8.283615	0.137643696497957	Ecoli	inflamed	Xie	0.299102263868368
1510	6.396348	10.457409	0.101169424565316	Ecoli	inflamed	Xie	0.207425760472195
1511	-0.18225254	6.729668	0.184984085691207	steady_state	control	Xie	0.418090282564561
1512	-2.5113525	3.1573808	0.266322394535189	Ecoli	inflamed	Xie	0.622530600406825
1513	2.7482762	10.9123955	0.0852554899095537	steady_state	control	Xie	0.167426774688196
1514	1.1078136	7.1946845	0.281853479127078	Ecoli	inflamed	Xie	0.66156730913028
1515	-1.9234815	6.4342375	0.190235019197259	steady_state	control	Xie	0.431288276599637
1516	-1.6104645	8.132368	0.272637318000479	steady_state	control	Xie	0.638402887140374
1517	1.7383434	1.9889065	0.365857740892693	Ecoli	inflamed	Xie	0.872708384222079
1518	10.880716	12.613016	0.0186433321313244	steady_state	control	Xie	0
1519	8.590581	10.036558	0.0393636931358675	Ecoli	inflamed	Xie	0.0520797303236366
1520	1.4174582	4.81255	0.28116780179104	Ecoli	inflamed	Xie	0.659843888831664
1521	-4.7759757	8.157407	0.41650178638563	Ecoli	inflamed	Xie	1
1522	-1.2509574	6.782488	0.131859972009871	steady_state	control	Xie	0.284565122766451
1523	5.330633	11.125763	0.0743960940917428	Ecoli	inflamed	Xie	0.140132153443652
1524	1.4949529	12.663516	0.208223507176061	Ecoli	inflamed	Xie	0.476501562345988
1525	2.0699265	12.970728	0.118597103117801	Ecoli	inflamed	Xie	0.25122947600502
1526	-2.8850124	3.7829235	0.36906768523315	Ecoli	inflamed	Xie	0.88077644035142
1527	-4.2689157	7.454583	0.319319486013372	Ecoli	inflamed	Xie	0.755736495396575
1528	9.566429	12.186906	0.0466321705982739	Ecoli	inflamed	Xie	0.070348733746046
1529	8.724872	8.838524	0.0362306791660736	Ecoli	inflamed	Xie	0.0442050353503552
1530	2.0003734	10.045201	0.121342481125381	steady_state	control	Xie	0.258129864769476
1531	6.53909	5.1391997	0.141480432179844	Ecoli	inflamed	Xie	0.308745732898274
1532	1.0071787	4.4115233	0.254711983001797	Ecoli	inflamed	Xie	0.593348333675427
1533	-2.1887083	9.4437475	0.22647604348972	Ecoli	inflamed	Xie	0.522378522150373
1534	-0.5235324	4.462596	0.314158131781065	Ecoli	inflamed	Xie	0.742763654987842
1535	0.8848463	5.169222	0.201630592396725	Ecoli	inflamed	Xie	0.459930556479863
1536	2.886014	12.277479	0.0568467144553554	steady_state	control	Xie	0.0960225475053296
1537	-1.6740452	4.6892767	0.172178113047719	steady_state	control	Xie	0.385903024743209
1538	-0.50433224	0.9495939	0.41650178638563	Ecoli	inflamed	Xie	1
1539	1.8764244	10.819523	0.0561275675706897	steady_state	control	Xie	0.0942150029452584
1540	-1.1174583	4.681996	0.248050532774042	steady_state	control	Xie	0.576605066926853
1541	-0.52645975	6.751094	0.276794645188773	steady_state	control	Xie	0.648852149042035
1542	3.9921148	12.117816	0.0384001270186033	steady_state	control	Xie	0.0496578486042443
1543	-0.78785276	4.8477407	0.240397780352696	Ecoli	inflamed	Xie	0.557370205031836
1544	1.9342227	6.6876254	0.17342628560795	Ecoli	inflamed	Xie	0.389040252435332
1545	1.7119986	4.0219607	0.244699630827711	Ecoli	inflamed	Xie	0.568182719957723
1546	-2.0597615	3.0891364	0.147510385888857	Ecoli	inflamed	Xie	0.323901760486816
1547	8.864425	12.110707	0.0711111616334309	Ecoli	inflamed	Xie	0.131875617926595
1548	-4.4066343	5.6528645	0.148888742010705	steady_state	control	Xie	0.327366198924931
1549	-3.0409224	4.3112173	0.165405673125791	steady_state	control	Xie	0.368880790203488
1550	9.751254	12.16146	0.0186433321313244	Ecoli	inflamed	Xie	0
1551	-0.15759315	4.4761953	0.23083897268445	Ecoli	inflamed	Xie	0.533344555793939
1552	-2.6372488	7.299743	0.153084003183111	steady_state	control	Xie	0.337910806253356
1553	-2.1650739	6.943219	0.167948609261197	steady_state	control	Xie	0.375272350086695
1554	-2.8110757	5.011264	0.163584020300101	steady_state	control	Xie	0.364302144692225
1555	6.54649	4.860858	0.241935075312187	Ecoli	inflamed	Xie	0.561234129357316
1556	4.453189	10.646636	0.104188208951521	Ecoli	inflamed	Xie	0.215013344332549
1557	1.2049762	6.4289737	0.139594965929478	Ecoli	inflamed	Xie	0.304006695106805
1558	2.9308937	11.0781145	0.0997579549522046	steady_state	control	Xie	0.203878092707395
1559	0.8350467	7.7942653	0.27561778234262	Ecoli	inflamed	Xie	0.645894155228988
1560	-0.8923961	7.4445496	0.206629704837381	Ecoli	inflamed	Xie	0.472495609169332
1561	-1.648969	8.612375	0.143594761671201	steady_state	control	Xie	0.314060008537632
1562	-0.5050037	3.6819694	0.212477507234171	Ecoli	inflamed	Xie	0.487193807320607
1563	-2.1786122	6.2979403	0.175439906071373	steady_state	control	Xie	0.394101400293047
1564	2.8042746	8.777037	0.184104138419218	Ecoli	inflamed	Xie	0.4158785731926
1565	-0.38132572	3.4242997	0.244768738056661	Ecoli	inflamed	Xie	0.56835641798578
1566	-0.6556888	4.513406	0.284025036700863	steady_state	control	Xie	0.667025425077208
1567	-1.4719408	4.7348485	0.215001524901726	Ecoli	inflamed	Xie	0.49353781645392
1568	10.340094	12.055237	0.0213908707668459	Ecoli	inflamed	Xie	0.00690581940924487
1569	1.6451038	8.570707	0.247860964418653	Ecoli	inflamed	Xie	0.576128595072699
1570	-1.73051	7.8712654	0.218419445168147	steady_state	control	Xie	0.502128611069124
1571	-1.2530875	5.943632	0.121408292184197	steady_state	control	Xie	0.258295278016606
1572	8.322905	14.569845	0.0673910456571768	Ecoli	inflamed	Xie	0.1225252674779
1573	4.0304456	11.042725	0.114167202667468	Ecoli	inflamed	Xie	0.240095113009931
1574	0.4777186	7.6776667	0.278844244015526	Ecoli	inflamed	Xie	0.654003726958344
1575	0.35690325	3.3814762	0.327254598869689	Ecoli	inflamed	Xie	0.77568105802046
1576	3.4310684	13.391218	0.0186433321313244	steady_state	control	Xie	0
1577	-0.8318334	4.7201624	0.256725229259997	steady_state	control	Xie	0.598408540984514
1578	4.6532445	12.745737	0.0985358486036984	steady_state	control	Xie	0.200806381309942
1579	-2.1527839	5.484465	0.195533466547714	steady_state	control	Xie	0.444605694625566
1580	6.5115914	13.773048	0.0518580149879369	steady_state	control	Xie	0.0834836673732769
1581	2.1202042	2.6231496	0.393112358554609	Ecoli	inflamed	Xie	0.941211685761815
1582	9.584551	11.653487	0.0547261388657882	Ecoli	inflamed	Xie	0.0906925725685352
1583	0.65604836	5.153576	0.215449369547307	Ecoli	inflamed	Xie	0.494663454581731
1584	0.13701901	6.7028675	0.171857515426536	steady_state	control	Xie	0.385097216502227
1585	1.9007653	7.397407	0.156826965578145	Ecoli	inflamed	Xie	0.347318580186549
1586	1.6104933	9.87224	0.191166488412574	Ecoli	inflamed	Xie	0.433629484145573
1587	-2.4803312	4.015029	0.248887511748311	Ecoli	inflamed	Xie	0.578708777342752
1588	2.0182204	9.381287	0.198930244196385	Ecoli	inflamed	Xie	0.453143348186397
1589	6.5677533	5.0510883	0.167501252269398	Ecoli	inflamed	Xie	0.374147937655551
1590	0.19356777	4.259712	0.256070377124668	steady_state	control	Xie	0.596762598493341
1591	-0.3957949	4.2615385	0.2179702605726	Ecoli	inflamed	Xie	0.500999605035082
1592	-1.1673745	8.312809	0.13134327391216	steady_state	control	Xie	0.28326642446763
1593	-0.65787804	6.434442	0.211216768997618	steady_state	control	Xie	0.484024996345065
1594	9.63137	14.297413	0.0997513473625171	Ecoli	inflamed	Xie	0.203861484816783
1595	-1.6250945	10.442511	0.246152187751108	steady_state	control	Xie	0.571833658898104
1596	-2.1880078	1.9268937	0.41650178638563	Ecoli	inflamed	Xie	1
1597	2.540414	1.6983218	0.41650178638563	Ecoli	inflamed	Xie	1
1598	-0.10524646	2.3697631	0.267969430241727	Ecoli	inflamed	Xie	0.626670353348926
1599	-2.461907	4.2009544	0.241746507626426	Ecoli	inflamed	Xie	0.56076017264295
1600	-2.2583828	7.8117013	0.146383363646285	steady_state	control	Xie	0.321069038873085
1601	1.0111217	2.7968144	0.41650178638563	Ecoli	inflamed	Xie	1
1602	2.7782817	0.78493655	0.41650178638563	Ecoli	inflamed	Xie	1
1603	-2.8227518	4.8811555	0.256068867835001	Ecoli	inflamed	Xie	0.596758804959105
1604	-2.0387607	7.082961	0.190952554209251	steady_state	control	Xie	0.433091769787527
1605	2.374893	1.1544372	0.41650178638563	Ecoli	inflamed	Xie	1
1606	-2.2252424	7.2721434	0.203586345448133	steady_state	control	Xie	0.464846257102772
1607	-4.818122	8.29692	0.341081291429466	Ecoli	inflamed	Xie	0.810433851160655
1608	-2.9667277	7.638386	0.259839261325252	steady_state	control	Xie	0.606235525762533
1609	0.6368973	4.5285945	0.281543327844606	Ecoli	inflamed	Xie	0.660787757309386
1610	1.0935693	4.7361374	0.296009130671453	Ecoli	inflamed	Xie	0.697146926436407
1611	1.5933901	10.072507	0.239283235386628	Ecoli	inflamed	Xie	0.55456884451241
1612	-0.7040249	4.898852	0.285882991976292	steady_state	control	Xie	0.671695315224223
1613	0.6650719	11.981267	0.273792150992894	Ecoli	inflamed	Xie	0.641305509869804
1614	-2.5438685	4.0558786	0.186803823020984	Ecoli	inflamed	Xie	0.422664113559779
1615	-0.40460864	4.332136	0.267124634398408	Ecoli	inflamed	Xie	0.624546995571089
1616	2.6750522	2.5765266	0.41650178638563	Ecoli	inflamed	Xie	1
1617	-0.46190697	6.5004086	0.211524362284163	steady_state	control	Xie	0.484798118753943
1618	-4.58511	6.16987	0.115930266402858	steady_state	control	Xie	0.244526497379263
1619	-0.4155181	5.4266224	0.255745571488018	Ecoli	inflamed	Xie	0.595946213587663
1620	1.3619567	7.6337895	0.151100810192165	steady_state	control	Xie	0.332926136530395
1621	-1.5285168	5.3673363	0.291388942413249	steady_state	control	Xie	0.685534283274497
1622	-0.8805599	0.93873173	0.224742166368997	Ecoli	inflamed	Xie	0.518020497073407
1623	0.122711815	5.343509	0.220244826426606	Ecoli	inflamed	Xie	0.506716627834735
1624	0.37930983	3.3433177	0.41650178638563	Ecoli	inflamed	Xie	1
1625	1.6036279	12.290478	0.0957188040898951	Ecoli	inflamed	Xie	0.193725861884803
1626	-1.9210023	4.939588	0.214480576392475	Ecoli	inflamed	Xie	0.49222843492971
1627	3.79456	13.705961	0.105872522942077	Ecoli	inflamed	Xie	0.219246794627612
1628	0.32092613	2.6329203	0.284705853700182	Ecoli	inflamed	Xie	0.668736629129903
1629	2.353574	0.5065646	0.390115232472962	Ecoli	inflamed	Xie	0.9336785391123
1630	4.7413993	10.956115	0.124258049655967	Ecoli	inflamed	Xie	0.265458020045328
1631	-1.0588251	3.6882756	0.351543342252404	Ecoli	inflamed	Xie	0.836729762963124
1632	6.044482	13.35123	0.0214360815664458	steady_state	control	Xie	0.00701945479669602
1633	-0.82366014	3.3493738	0.41219327063247	Ecoli	inflamed	Xie	0.98917073218606
1634	2.3182554	10.254216	0.13592656319405	Ecoli	inflamed	Xie	0.29478632365007
1635	2.9648883	1.4089078	0.41650178638563	Ecoli	inflamed	Xie	1
1636	-0.12108409	11.645901	0.154295932584639	steady_state	control	Xie	0.340956938335179
1637	0.55169594	11.493119	0.195105939223644	Ecoli	inflamed	Xie	0.443531123205759
1638	8.429308	11.871425	0.064261802208399	Ecoli	inflamed	Xie	0.114660049545952
1639	1.9891986	10.609972	0.103883052437966	steady_state	control	Xie	0.214246346647085
1640	-0.8806068	4.00832	0.266007034258115	Ecoli	inflamed	Xie	0.621737956003517
1641	-3.3638778	3.515073	0.41650178638563	Ecoli	inflamed	Xie	1
1642	-1.8205563	8.404894	0.100932959896939	steady_state	control	Xie	0.206831416765664
1643	-0.4322472	11.663992	0.248296588226739	steady_state	control	Xie	0.577223516654551
1644	-1.9100527	1.5896593	0.304403835493211	Ecoli	inflamed	Xie	0.718246653567988
1645	-2.7035737	7.380281	0.159505393160369	steady_state	control	Xie	0.354050691955406
1646	-0.50359094	4.399124	0.401057585980732	Ecoli	inflamed	Xie	0.96118167091901
1647	-0.5871178	4.1842656	0.324229446973737	Ecoli	inflamed	Xie	0.76807746970003
1648	-1.0629231	6.818958	0.135466905691184	steady_state	control	Xie	0.293630994416894
1649	-0.42543072	5.826344	0.241087629881699	Ecoli	inflamed	Xie	0.559104111956841
1650	4.5668416	11.906141	0.0860538256271587	steady_state	control	Xie	0.169433356951481
1651	-0.83609295	6.165279	0.378667467017719	steady_state	control	Xie	0.904905076256774
1652	-0.61959994	5.183939	0.30046038857337	Ecoli	inflamed	Xie	0.70833497046141
1653	10.197137	11.524719	0.0186433321313244	Ecoli	inflamed	Xie	0
1654	5.7192154	10.254637	0.0972194918421955	Ecoli	inflamed	Xie	0.197497775579871
1655	-0.67249286	6.2112193	0.293508492253376	steady_state	control	Xie	0.690861680034483
1656	1.557242	6.7984138	0.217990690003984	Ecoli	inflamed	Xie	0.501050953526401
1657	10.186425	14.804055	0.0407667707407323	Ecoli	inflamed	Xie	0.0556063051390306
1658	2.3910236	2.0207868	0.41650178638563	Ecoli	inflamed	Xie	1
1659	0.13534658	8.883615	0.0993767100110014	Ecoli	inflamed	Xie	0.202919850053189
1660	-3.4658053	3.160078	0.255385528943057	Ecoli	inflamed	Xie	0.595041262238481
1661	-0.22490153	10.318082	0.250199977097787	Ecoli	inflamed	Xie	0.582007602177166
1662	-4.124518	5.437316	0.139267736864561	steady_state	control	Xie	0.303184219019097
1663	-0.6002267	3.200873	0.318039931077193	Ecoli	inflamed	Xie	0.752520389461169
1664	-0.41193318	8.732059	0.0702276767791823	steady_state	control	Xie	0.129655016994778
1665	-3.0811672	3.2777078	0.25520452707256	Ecoli	inflamed	Xie	0.594586321873229
1666	-2.2126653	6.87139	0.190144807290013	steady_state	control	Xie	0.431061532876382
1667	9.6534195	11.477829	0.106965441696261	Ecoli	inflamed	Xie	0.221993798599747
1668	2.9520755	13.23093	0.0778339399071164	Ecoli	inflamed	Xie	0.148773030063497
1669	-2.429707	2.0743306	0.315420744491932	Ecoli	inflamed	Xie	0.745937177373417
1670	2.0557563	5.3470497	0.254838690710392	Ecoli	inflamed	Xie	0.593666808015332
1671	-2.3330908	5.8458123	0.195895793488165	steady_state	control	Xie	0.445516387703914
1672	0.20027727	6.910384	0.301960026090934	Ecoli	inflamed	Xie	0.712104244436937
1673	3.5357254	13.839128	0.158803487395102	Ecoli	inflamed	Xie	0.35228648220251
1674	-1.5244343	5.4570284	0.321408058857994	steady_state	control	Xie	0.760986032819468
1675	-0.13751149	5.0936246	0.306785091424911	Ecoli	inflamed	Xie	0.724231837258913
1676	2.0410001	0.2932809	0.388418078662218	Ecoli	inflamed	Xie	0.929412816485077
1677	-3.029037	2.153328	0.257342690628786	Ecoli	inflamed	Xie	0.599960503402771
1678	1.5736562	11.888839	0.10794703422843	steady_state	control	Xie	0.224460988932571
1679	1.3421186	7.8777785	0.190816464842702	Ecoli	inflamed	Xie	0.432749715056519
1680	8.544219	9.57299	0.0856599808023795	Ecoli	inflamed	Xie	0.168443445035402
1681	5.328435	4.368169	0.304773448602471	Ecoli	inflamed	Xie	0.719175660116188
1682	-2.496143	6.05384	0.271813408160538	steady_state	control	Xie	0.636332025427795
1683	-4.196836	5.529505	0.225543352848841	steady_state	control	Xie	0.520034244604161
1684	-2.1532881	8.380427	0.151346531007061	steady_state	control	Xie	0.333543745160471
1685	-3.2017996	4.6161566	0.214339925574203	Ecoli	inflamed	Xie	0.491874915187279
1686	6.770869	4.687082	0.314409408646171	Ecoli	inflamed	Xie	0.743395228509577
1687	-1.6130831	6.8509097	0.205200995881936	steady_state	control	Xie	0.468904611063931
1688	1.2223023	9.326678	0.117160901669079	Ecoli	inflamed	Xie	0.247619645842145
1689	-2.3568408	7.3563566	0.196805778604187	steady_state	control	Xie	0.447803595896404
1690	5.503216	10.791374	0.0670679607047633	Ecoli	inflamed	Xie	0.121713207437554
1691	6.6960096	11.125614	0.0709705830665069	Ecoli	inflamed	Xie	0.131522279784799
1692	-0.8549045	4.719596	0.183642371018056	Ecoli	inflamed	Xie	0.414717940821403
1693	-1.2456484	7.159779	0.175588047925581	steady_state	control	Xie	0.394473748429989
1694	-0.51947045	7.791273	0.164384989883003	steady_state	control	Xie	0.366315347061903
1695	2.3470314	10.397654	0.145296662602582	Ecoli	inflamed	Xie	0.318337662847056
1696	-3.412573	9.531692	0.39158852444374	Ecoli	inflamed	Xie	0.937381594696576
1697	2.9156568	1.0156533	0.41650178638563	Ecoli	inflamed	Xie	1
1698	9.25002	12.395465	0.0558046105171576	steady_state	control	Xie	0.0934032643732142
1699	1.6970613	9.042656	0.213025126925369	Ecoli	inflamed	Xie	0.488570225705944
1700	0.45946372	8.295706	0.218919683849368	steady_state	control	Xie	0.503385939337185
1701	2.6345417	7.3663926	0.224437719250205	Ecoli	inflamed	Xie	0.517255282420968
1702	5.207742	10.959933	0.0821708618430441	Ecoli	inflamed	Xie	0.159673695588014
1703	-1.0595087	3.3572106	0.266487310327467	Ecoli	inflamed	Xie	0.622945109110901
1704	-4.9415283	5.6403136	0.167524158329573	Ecoli	inflamed	Xie	0.374205511046112
1705	-3.5062246	5.6991253	0.194131122130066	steady_state	control	Xie	0.4410809626445
1706	2.490187	1.51779	0.415988464424602	Ecoli	inflamed	Xie	0.998709787474567
1707	0.17869756	2.1249616	0.300319649123718	Ecoli	inflamed	Xie	0.707981227947843
1708	0.3907395	5.086026	0.208200094840024	Ecoli	inflamed	Xie	0.476442716452967
1709	0.094760306	10.992874	0.234039298712488	Ecoli	inflamed	Xie	0.541388436711427
1710	4.5718913	10.620319	0.0584895344679498	Ecoli	inflamed	Xie	0.100151704483214
1711	2.7754157	9.570169	0.198539754653566	Ecoli	inflamed	Xie	0.452161869626262
1712	-3.533515	2.9082828	0.271357961851288	Ecoli	inflamed	Xie	0.635187280847454
1713	1.5952144	8.631228	0.0490153850174046	steady_state	control	Xie	0.0763388400103391
1714	11.638039	11.953366	0.0586605784369506	Ecoli	inflamed	Xie	0.100581616094169
1715	4.7969346	13.736213	0.0616806887605951	Ecoli	inflamed	Xie	0.108172532640872
1716	9.185222	12.566408	0.0186433321313244	Ecoli	inflamed	Xie	0
1717	4.335587	10.62494	0.116289706043853	Ecoli	inflamed	Xie	0.245429933355431
1718	-1.123743	3.7536542	0.338124443901772	Ecoli	inflamed	Xie	0.803001942912692
1719	2.4513447	0.36074752	0.41650178638563	Ecoli	inflamed	Xie	1
1720	10.841609	8.82427	0.0361469393788102	Ecoli	inflamed	Xie	0.0439945590204746
1721	1.1673857	4.5959024	0.247239969409446	Ecoli	inflamed	Xie	0.574567751002234
1722	-0.17439103	2.9630744	0.176305700936563	Ecoli	inflamed	Xie	0.396277538203229
1723	5.178218	13.072381	0.0477925240226246	steady_state	control	Xie	0.0732652318421478
1724	-0.21872567	6.6107116	0.120156801122034	steady_state	control	Xie	0.255149709413547
1725	1.7374382	5.501008	0.267165470305586	Ecoli	inflamed	Xie	0.624649634855842
1726	-1.6925817	8.115448	0.19465977305423	steady_state	control	Xie	0.442409703855128
1727	3.074688	13.679178	0.120625478702702	Ecoli	inflamed	Xie	0.256327710221767
1728	-1.926974	3.9947095	0.319712358106501	Ecoli	inflamed	Xie	0.756723962393766
1729	0.20755316	5.559072	0.272685919670875	Ecoli	inflamed	Xie	0.638525045334767
1730	0.988607	8.806795	0.183530747370806	Ecoli	inflamed	Xie	0.414437379616641
1731	7.21993	4.956877	0.17976929231466	Ecoli	inflamed	Xie	0.40498312518036
1732	11.538707	13.244815	0.0186433321313244	steady_state	control	Xie	0
1733	-1.238628	8.225009	0.214182582359035	Ecoli	inflamed	Xie	0.491479439827927
1734	-1.0003525	5.325972	0.184817867101276	Ecoli	inflamed	Xie	0.417672499334989
1735	2.787362	11.30108	0.0392910687368665	steady_state	control	Xie	0.0518971920409272
1736	5.2007422	11.001137	0.120761967771328	Ecoli	inflamed	Xie	0.256670769586641
1737	3.6368618	1.1955911	0.3704655738677	Ecoli	inflamed	Xie	0.884289972914578
1738	-3.4368682	4.839407	0.258779658476758	steady_state	control	Xie	0.603572259876982
1739	-1.0740331	6.998691	0.149279134713503	steady_state	control	Xie	0.328347434081867
1740	7.4575596	10.707814	0.104593821465125	Ecoli	inflamed	Xie	0.216032833825024
1741	1.72755	5.121971	0.274912001802985	Ecoli	inflamed	Xie	0.644120206398474
1742	10.398819	14.698622	0.0441186348491878	Ecoli	inflamed	Xie	0.0640310704610037
1743	4.6119637	12.983953	0.0307551423847773	steady_state	control	Xie	0.0304425107068637
1744	9.683522	11.829139	0.0186433321313244	Ecoli	inflamed	Xie	0
1745	-0.13469028	4.316088	0.29561246506353	Ecoli	inflamed	Xie	0.696149924604018
1746	-2.6086411	4.35146	0.289248678664043	steady_state	control	Xie	0.680154823000825
1747	-3.0802329	3.7790203	0.192681790312554	Ecoli	inflamed	Xie	0.437438129868134
1748	6.895684	5.0501356	0.231620391091374	Ecoli	inflamed	Xie	0.535308617129242
1749	-1.8870816	9.892217	0.266293054527832	steady_state	control	Xie	0.622456855568571
1750	2.966906	7.642582	0.197137002012295	Ecoli	inflamed	Xie	0.448636111592792
1751	0.8745404	3.4150784	0.41650178638563	Ecoli	inflamed	Xie	1
1752	-1.6557784	8.117216	0.219197196979781	steady_state	control	Xie	0.504083456575905
1753	2.922556	11.268573	0.0792017165760878	steady_state	control	Xie	0.152210877504831
1754	1.159637	9.52884	0.12999764333548	steady_state	control	Xie	0.279884240270485
1755	-1.575059	8.361133	0.141858859201241	steady_state	control	Xie	0.309696892833045
1756	3.273279	11.383755	0.127143212419168	steady_state	control	Xie	0.272709751741237
1757	-1.0883577	1.6028298	0.414943978299889	Ecoli	inflamed	Xie	0.996084516819782
1758	1.4067193	12.68243	0.225637934948003	Ecoli	inflamed	Xie	0.520271972615595
1759	0.30216345	8.143059	0.122948558779474	steady_state	control	Xie	0.262166671419981
1760	-3.3651197	3.6372597	0.262243120937285	Ecoli	inflamed	Xie	0.612277522825379
1761	-4.4655247	5.630399	0.161868845081623	steady_state	control	Xie	0.359991126036876
1762	2.8193011	10.391627	0.11264804979969	Ecoli	inflamed	Xie	0.236276788046533
1763	0.7816074	8.753611	0.0917884768839549	Ecoli	inflamed	Xie	0.183847154611115
1764	1.2425956	9.935955	0.11665322544374	Ecoli	inflamed	Xie	0.246343623628943
1765	2.1333313	11.840175	0.0383337174807379	steady_state	control	Xie	0.0494909311059348
1766	-2.08509	1.8872733	0.354641208810641	Ecoli	inflamed	Xie	0.84451611643912
1767	5.5208893	13.459644	0.0767635297175393	steady_state	control	Xie	0.146082600394022
1768	-0.222088	4.626985	0.198908645843571	Ecoli	inflamed	Xie	0.453089061661673
1769	10.347183	11.279892	0.0351658230162452	Ecoli	inflamed	Xie	0.0415285655193339
1770	2.875211	9.284118	0.116804783052316	Ecoli	inflamed	Xie	0.246724557116608
1771	-1.2121353	6.516905	0.228105928088301	steady_state	control	Xie	0.526475166525157
1772	-2.227193	9.984777	0.276352112184584	Ecoli	inflamed	Xie	0.647739861494903
1773	0.6026188	8.00463	0.129044836372773	Ecoli	inflamed	Xie	0.277489401220267
1774	7.7544374	15.632364	0.0186433321313244	steady_state	control	Xie	0
1775	-0.1670989	11.705251	0.120093779336675	steady_state	control	Xie	0.254991306884495
1776	2.1275818	1.2412268	0.41650178638563	Ecoli	inflamed	Xie	1
1777	-0.7701387	6.128448	0.185851747945146	steady_state	control	Xie	0.420271114075522
1778	2.4478424	12.322299	0.145178236360387	steady_state	control	Xie	0.318040003614409
1779	3.564547	9.603526	0.145264776318093	Ecoli	inflamed	Xie	0.318257518051467
1780	-1.4483805	4.1614966	0.255914773104223	Ecoli	inflamed	Xie	0.596371494524629
1781	0.71710247	6.3493156	0.208337754987078	Ecoli	inflamed	Xie	0.476788719272768
1782	-1.7414988	10.548942	0.227467249940714	steady_state	control	Xie	0.524869876651942
1783	-0.11123707	1.249989	0.304399826228578	Ecoli	inflamed	Xie	0.718236576454906
1784	-0.5492613	9.541305	0.121049864024267	Ecoli	inflamed	Xie	0.257394384354305
1785	-4.375566	7.2881913	0.2621053365422	Ecoli	inflamed	Xie	0.611931207713532
1786	-1.9695666	7.027226	0.183282920976286	steady_state	control	Xie	0.413814478703339
1787	-4.021636	5.550644	0.179509506079239	steady_state	control	Xie	0.40433016372474
1788	8.003001	15.72646	0.0186433321313244	steady_state	control	Xie	0
1789	2.6863194	11.674752	0.076716410103154	steady_state	control	Xie	0.145964167283247
1790	9.3773775	11.490082	0.0328354542556102	Ecoli	inflamed	Xie	0.0356712845297852
1791	-1.2527931	4.2825522	0.261440570781008	Ecoli	inflamed	Xie	0.610260347752949
1792	3.4019856	10.227201	0.0906171165535457	Ecoli	inflamed	Xie	0.180902991133165
1793	-1.9206381	8.006017	0.114073024341201	steady_state	control	Xie	0.239858399864188
1794	-1.173238	6.471934	0.134674343196508	steady_state	control	Xie	0.291638922899496
1795	-0.12794645	3.777907	0.363610725927608	Ecoli	inflamed	Xie	0.867060609388949
1796	5.886755	13.081622	0.0773027699258706	steady_state	control	Xie	0.147437957311954
1797	-2.8394682	5.8951755	0.223684199000721	steady_state	control	Xie	0.515361341896577
1798	-2.141741	7.4289813	0.152741170861366	steady_state	control	Xie	0.337049112055134
1799	-1.3058716	3.8128061	0.245929276917217	Ecoli	inflamed	Xie	0.571273382167755
1800	8.01611	14.070797	0.0462893944715064	Ecoli	inflamed	Xie	0.0694871807914658
1801	0.7772413	2.808123	0.310568352025673	Ecoli	inflamed	Xie	0.733740898987545
1802	7.0066857	2.842996	0.158648092911817	steady_state	control	Xie	0.351895904896378
1803	-0.60593015	9.161746	0.138134307220556	steady_state	control	Xie	0.300335392679263
1804	-1.1643031	4.317764	0.164192362500825	Ecoli	inflamed	Xie	0.365831186476354
1805	3.0426934	2.3542902	0.41650178638563	Ecoli	inflamed	Xie	1
1806	10.008729	3.8150458	0.253031151245502	Ecoli	inflamed	Xie	0.589123635825418
1807	-2.4812245	9.8301935	0.41650178638563	Ecoli	inflamed	Xie	1
1808	5.869577	13.045469	0.0186433321313244	steady_state	control	Xie	0
1809	-1.6714028	7.5448527	0.165621331000334	steady_state	control	Xie	0.369422836934524
1810	1.6740232	3.134068	0.306782680677528	Ecoli	inflamed	Xie	0.724225777949735
1811	-2.214689	2.3324783	0.299771956397822	Ecoli	inflamed	Xie	0.706604625992952
1812	10.52476	8.437239	0.0418710098886626	Ecoli	inflamed	Xie	0.0583817624307449
1813	7.658771	13.592619	0.143929448169709	Ecoli	inflamed	Xie	0.314901228561813
1814	-0.9742983	7.4410396	0.11394942445358	steady_state	control	Xie	0.23954773689775
1815	-0.8244616	7.618319	0.0983832280732923	Ecoli	inflamed	Xie	0.200422776214275
1816	3.3658712	11.206318	0.142350242616668	steady_state	control	Xie	0.310931963773911
1817	2.386156	1.4180858	0.41650178638563	Ecoli	inflamed	Xie	1
1818	-0.21920815	8.320917	0.127737287788961	steady_state	control	Xie	0.274202934463484
1819	9.489743	12.21066	0.0186433321313244	Ecoli	inflamed	Xie	0
1820	-0.66672456	1.356422	0.41650178638563	Ecoli	inflamed	Xie	1
1821	0.26064584	11.663064	0.227056644720766	steady_state	control	Xie	0.523837838208225
1822	3.947241	12.775029	0.0582872271849692	steady_state	control	Xie	0.0996432138860747
1823	0.7635195	6.342615	0.258838977065495	Ecoli	inflamed	Xie	0.603721354581649
1824	1.3384529	3.507916	0.40292033195783	Ecoli	inflamed	Xie	0.965863602287262
1825	10.368481	11.853711	0.0775953076533926	Ecoli	inflamed	Xie	0.148173238225037
1826	2.3541992	11.192024	0.0447449445449458	steady_state	control	Xie	0.0656052727660216
1827	-1.8699707	7.380738	0.231482486277885	steady_state	control	Xie	0.534961999350948
1828	9.600705	12.351033	0.0590426364360787	Ecoli	inflamed	Xie	0.10154190233427
1829	-0.32076263	8.208492	0.12905710381402	steady_state	control	Xie	0.277520234902738
1830	-2.1980426	3.8333406	0.222594608437504	Ecoli	inflamed	Xie	0.512622703188348
1831	-4.419437	5.1776347	0.185105860147393	steady_state	control	Xie	0.418396357388118
1832	8.0533695	13.104926	0.0186433321313244	Ecoli	inflamed	Xie	0
1833	2.3390076	3.6726255	0.347072771109985	Ecoli	inflamed	Xie	0.825493175944259
1834	6.5481343	2.9121058	0.2207889818557	steady_state	control	Xie	0.508084338947255
1835	-2.7718444	2.113188	0.208004504827839	Ecoli	inflamed	Xie	0.475951109425157
1836	-1.2301444	10.755238	0.114590072723153	steady_state	control	Xie	0.241157978587281
1837	9.645718	14.925838	0.0336051658948817	steady_state	control	Xie	0.0376059214114223
1838	2.3943493	11.837668	0.0828435615939271	steady_state	control	Xie	0.161364497288191
1839	0.3333184	6.4135065	0.210840108319322	steady_state	control	Xie	0.483078276037207
1840	-0.615144	4.3397236	0.291225307351531	Ecoli	inflamed	Xie	0.685122993631238
1841	-2.737435	2.367496	0.252489983696086	Ecoli	inflamed	Xie	0.587763434619113
1842	-0.99407506	7.643249	0.0881666239273659	steady_state	control	Xie	0.174743784008177
1843	1.116046	4.098229	0.293977648805245	Ecoli	inflamed	Xie	0.692040884716078
1844	2.4600465	7.80859	0.149351218008124	Ecoli	inflamed	Xie	0.328528612322143
1845	2.575408	1.4180332	0.381253720639281	Ecoli	inflamed	Xie	0.911405512766058
1846	1.717457	4.26956	0.306625061431312	Ecoli	inflamed	Xie	0.723829608798292
1847	9.024969	13.37561	0.028058966438822	steady_state	control	Xie	0.0236657891941623
1848	-1.8149452	5.588641	0.174540357507213	steady_state	control	Xie	0.391840423921823
1849	8.81615	3.888664	0.316938534872191	Ecoli	inflamed	Xie	0.749752077783422
1850	8.404856	14.839702	0.0657412792266409	Ecoli	inflamed	Xie	0.118378650979256
1851	-1.9974667	4.476196	0.274586453094158	steady_state	control	Xie	0.643301953813047
1852	3.288175	1.7992852	0.41650178638563	Ecoli	inflamed	Xie	1
1853	5.6968703	11.451281	0.135298225931238	Ecoli	inflamed	Xie	0.293207025143041
1854	-0.12389986	7.2413893	0.125347575342447	steady_state	control	Xie	0.268196495688687
1855	0.8740422	7.809268	0.157803996641963	Ecoli	inflamed	Xie	0.349774305466156
1856	-0.7519713	8.810128	0.21891052632709	steady_state	control	Xie	0.5033629223014
1857	8.308567	8.806975	0.0193265437991094	Ecoli	inflamed	Xie	0.00171722294821049
1858	-4.217906	5.1334124	0.187828136808314	steady_state	control	Xie	0.42523868191789
1859	2.8567133	13.346164	0.133162091482482	Ecoli	inflamed	Xie	0.287837943687277
1860	-0.60018265	4.5038013	0.325619918991107	Ecoli	inflamed	Xie	0.771572360916999
1861	3.1206522	9.117708	0.0958375706909561	Ecoli	inflamed	Xie	0.194024376594723
1862	1.9082822	6.3369737	0.182102317668762	Ecoli	inflamed	Xie	0.410847083402573
1863	4.805045	14.022142	0.10566976138019	Ecoli	inflamed	Xie	0.218737162220108
1864	3.7525284	12.935734	0.100914912873242	steady_state	control	Xie	0.206786056352923
1865	-1.2787179	7.109656	0.197087088950775	steady_state	control	Xie	0.448510657273583
1866	2.9402225	8.005694	0.200309693722881	Ecoli	inflamed	Xie	0.456610534849758
1867	-3.7890277	5.398032	0.134242901382313	steady_state	control	Xie	0.290554512578233
1868	-2.5032887	3.0481079	0.325630786904059	Ecoli	inflamed	Xie	0.771599676945692
1869	2.8292503	7.8518205	0.124432208087299	Ecoli	inflamed	Xie	0.265895759722517
1870	-3.0543432	6.1475005	0.182643115363636	steady_state	control	Xie	0.412206354995501
1871	-3.2446015	7.0039363	0.123585631288468	steady_state	control	Xie	0.263767925590104
1872	2.7689235	12.368345	0.142541682933612	steady_state	control	Xie	0.311413140722388
1873	-1.3386832	6.6948714	0.15568849364184	steady_state	control	Xie	0.344457080263319
1874	-1.484173	6.3698397	0.0933168943021639	steady_state	control	Xie	0.187688765620924
1875	-0.096276954	5.674027	0.26191481409244	Ecoli	inflamed	Xie	0.611452337784483
1876	8.178362	10.035635	0.0657524938145217	Ecoli	inflamed	Xie	0.118406838360373
1877	2.8698332	0.8611804	0.41650178638563	Ecoli	inflamed	Xie	1
1878	8.299322	10.370484	0.0477302123643717	Ecoli	inflamed	Xie	0.073108614186832
1879	-3.8209977	5.9731526	0.178418639856418	steady_state	control	Xie	0.401588318701322
1880	10.500807	3.5312781	0.328524242612222	Ecoli	inflamed	Xie	0.77887225259973
1881	-0.77754366	6.935038	0.150819036483941	Ecoli	inflamed	Xie	0.332217910513802
1882	-3.19434	9.488057	0.270627108246959	Ecoli	inflamed	Xie	0.633350311954337
1883	-1.7478011	1.7307467	0.210756258059681	Ecoli	inflamed	Xie	0.482867522039787
1884	0.61050785	5.060429	0.270849128549484	Ecoli	inflamed	Xie	0.633908350372651
1885	-4.278406	8.929548	0.372932717999997	Ecoli	inflamed	Xie	0.890491032879287
1886	8.846148	12.296749	0.0186433321313244	Ecoli	inflamed	Xie	0
1887	3.2118027	10.146514	0.104171866684209	Ecoli	inflamed	Xie	0.214972268751177
1888	2.855258	12.216643	0.0566770631095485	steady_state	control	Xie	0.09559613619248
1889	3.8560417	2.0756946	0.344021899022782	Ecoli	inflamed	Xie	0.817824941036644
1890	3.2677202	9.351083	0.158949357904754	Ecoli	inflamed	Xie	0.352653121413245
1891	-3.7410648	4.5454206	0.198788449313712	Ecoli	inflamed	Xie	0.452786952887624
1892	1.9794983	9.428863	0.203492365941069	Ecoli	inflamed	Xie	0.464610043680489
1893	7.516032	13.632702	0.0416246394275804	steady_state	control	Xie	0.0577625209431059
1894	-1.3805147	5.8886113	0.333533120374466	Ecoli	inflamed	Xie	0.791461850002233
1895	3.132724	12.782653	0.0668973019496795	steady_state	control	Xie	0.121284264045102
1896	-2.1694095	3.1170657	0.387785453912376	Ecoli	inflamed	Xie	0.927822741565023
1897	3.2522488	1.3992975	0.41650178638563	Ecoli	inflamed	Xie	1
1898	-2.4544048	3.29162	0.35092618459353	Ecoli	inflamed	Xie	0.835178563906588
1899	4.74957	3.8379433	0.277378580676434	Ecoli	inflamed	Xie	0.650319845609538
1900	6.0947247	4.3573613	0.291938772403246	Ecoli	inflamed	Xie	0.686916257150176
1901	3.9323452	9.577214	0.112585332769846	Ecoli	inflamed	Xie	0.236119151507273
1902	3.7262576	13.039588	0.0966168505717345	steady_state	control	Xie	0.195983062837143
1903	1.560458	10.476433	0.0411973883503753	steady_state	control	Xie	0.0566886438578347
1904	2.1325393	8.884364	0.146428035978247	Ecoli	inflamed	Xie	0.32118132084544
1905	-1.4529686	1.744863	0.326911404472913	Ecoli	inflamed	Xie	0.774818453762322
1906	-1.0281473	3.1441252	0.386376294261841	Ecoli	inflamed	Xie	0.92428087979115
1907	-2.5298424	7.3332458	0.161841037191593	steady_state	control	Xie	0.359921232109193
1908	-0.05803691	5.867602	0.249660445970288	Ecoli	inflamed	Xie	0.580651514046502
1909	2.0455627	9.7974205	0.166873023573106	Ecoli	inflamed	Xie	0.372568912025772
1910	0.6984201	3.5250566	0.185927430564474	Ecoli	inflamed	Xie	0.42046133906262
1911	-2.1510148	7.791128	0.227604534003932	steady_state	control	Xie	0.525214934201305
1912	-0.7772108	6.037233	0.150285409905281	steady_state	control	Xie	0.330876663211016
1913	-1.998283	4.2586474	0.226943246568075	Ecoli	inflamed	Xie	0.523552816860864
1914	2.5061343	13.1275835	0.142778955861998	Ecoli	inflamed	Xie	0.312009515955462
1915	-0.068079695	2.224474	0.211086772031788	Ecoli	inflamed	Xie	0.483698254599504
1916	7.919846	11.027836	0.0202071933904431	Ecoli	inflamed	Xie	0.00393069756944049
1917	2.91998	10.858313	0.120855682810553	Ecoli	inflamed	Xie	0.25690631828046
1918	6.439555	3.6016946	0.086441280323664	steady_state	control	Xie	0.170407207556796
1919	2.3785532	13.260048	0.188818194863184	Ecoli	inflamed	Xie	0.427727149975519
1920	0.6560383	8.594578	0.137735967411151	Ecoli	inflamed	Xie	0.299334182813932
1921	-0.12096709	6.3799906	0.169425372968159	steady_state	control	Xie	0.378984131729564
1922	2.1797152	6.504092	0.242691485251527	Ecoli	inflamed	Xie	0.563135332992054
1923	3.7538743	4.0163045	0.295635444552555	steady_state	control	Xie	0.696207682554814
1924	0.47675124	8.11529	0.182165331120187	Ecoli	inflamed	Xie	0.411005464984645
1925	10.250668	11.654125	0.0533336896224578	Ecoli	inflamed	Xie	0.0871927116797168
1926	1.5717701	9.628658	0.211127469740088	Ecoli	inflamed	Xie	0.48380054652736
1927	-2.0115948	9.255435	0.170204662084716	Ecoli	inflamed	Xie	0.380942841185714
1928	9.284918	12.7497225	0.0338196824118426	Ecoli	inflamed	Xie	0.0381450993895878
1929	2.715668	8.642433	0.151483909484375	Ecoli	inflamed	Xie	0.333889040015574
1930	3.0609148	12.444907	0.0343667285639312	steady_state	control	Xie	0.0395200762092055
1931	9.892875	11.733699	0.0872463608746651	Ecoli	inflamed	Xie	0.172430742666815
1932	0.62397224	7.372585	0.252275977968299	Ecoli	inflamed	Xie	0.587225540487421
1933	0.2735254	3.3542542	0.337083140323226	Ecoli	inflamed	Xie	0.80038467144991
1934	-3.850499	5.389461	0.153878527722755	steady_state	control	Xie	0.339907809285837
1935	-1.5749401	6.131537	0.154577974517199	steady_state	control	Xie	0.341665838522026
1936	9.566286	11.820352	0.0186433321313244	Ecoli	inflamed	Xie	0
1937	2.2468736	6.333759	0.171053858590959	Ecoli	inflamed	Xie	0.383077259839288
1938	-2.887134	7.628575	0.200398555089301	steady_state	control	Xie	0.456833884047117
1939	0.096149474	4.109333	0.33936151232291	Ecoli	inflamed	Xie	0.806111260831941
1940	-4.0447407	9.139698	0.304837918064396	Ecoli	inflamed	Xie	0.719337701317616
1941	8.090841	15.68983	0.0186433321313244	steady_state	control	Xie	0
1942	0.262794	4.05901	0.177334767287067	Ecoli	inflamed	Xie	0.398864051923122
1943	-2.0478823	1.9693735	0.209319349920087	Ecoli	inflamed	Xie	0.479255915640001
1944	3.2920158	0.94792217	0.41650178638563	Ecoli	inflamed	Xie	1
1945	2.0657158	11.09053	0.10629674680709	steady_state	control	Xie	0.220313062946096
1946	1.0886978	5.101608	0.231910369935055	Ecoli	inflamed	Xie	0.536037466398573
1947	-4.3437433	6.5888042	0.149645413189318	steady_state	control	Xie	0.329268059173272
1948	3.3418252	2.0160575	0.393048106557042	Ecoli	inflamed	Xie	0.941050191147639
1949	4.6119614	12.524756	0.0799979249457742	steady_state	control	Xie	0.154212112771224
1950	2.0549982	9.774707	0.167329538081688	Ecoli	inflamed	Xie	0.373716341478885
1951	-0.43669897	8.308849	0.17087589993321	steady_state	control	Xie	0.382629968457527
1952	7.2090077	10.95891	0.0408294806324243	Ecoli	inflamed	Xie	0.0557639237368546
1953	3.5063887	1.4924304	0.415463475580849	Ecoli	inflamed	Xie	0.99739025074451
1954	9.918226	11.921622	0.0420533101406242	Ecoli	inflamed	Xie	0.0588399662215963
1955	9.159544	4.0530148	0.318684256343059	Ecoli	inflamed	Xie	0.754139873121694
1956	-2.2490695	6.3017864	0.279109106541246	steady_state	control	Xie	0.654669447449861
1957	6.02217	10.76503	0.103812470975465	Ecoli	inflamed	Xie	0.214068943196823
1958	7.5794578	15.334593	0.02092860629613	steady_state	control	Xie	0.005743937675244
1959	-1.7567428	7.7496724	0.238896538732632	steady_state	control	Xie	0.553596899214122
1960	-4.35383	5.318218	0.150188352618241	steady_state	control	Xie	0.330632713922009
1961	-2.2176285	6.742538	0.190623262251521	steady_state	control	Xie	0.432264108708041
1962	0.19559884	3.0429688	0.370425384750323	Ecoli	inflamed	Xie	0.884188959307988
1963	-1.4226149	6.605205	0.174998976677901	steady_state	control	Xie	0.392993143352023
1964	4.1678233	10.185574	0.127069700908082	Ecoli	inflamed	Xie	0.272524983740706
1965	1.8128844	1.8872386	0.390382216187388	Ecoli	inflamed	Xie	0.934349591119794
1966	3.6014352	1.6615485	0.41650178638563	Ecoli	inflamed	Xie	1
1967	1.6134999	6.289817	0.174257742411101	Ecoli	inflamed	Xie	0.391130083113203
1968	8.266437	10.190377	0.0608499144311776	Ecoli	inflamed	Xie	0.106084417331183
1969	-0.57907826	8.924096	0.1726099457022	steady_state	control	Xie	0.38698841742461
1970	8.437642	15.49832	0.0684356456225215	steady_state	control	Xie	0.125150824266186
1971	0.21716906	6.313042	0.222652010137753	Ecoli	inflamed	Xie	0.51276697987679
1972	6.9031076	13.234206	0.0447036114100159	steady_state	control	Xie	0.0655013837208401
1973	3.2606957	8.912776	0.178065015149076	Ecoli	inflamed	Xie	0.400699498309144
1974	-1.1399486	7.1563897	0.29096523489597	Ecoli	inflamed	Xie	0.684469312773688
1975	0.2075305	10.931021	0.0800935029122049	Ecoli	inflamed	Xie	0.154452343851923
1976	0.64107543	4.0394635	0.267837361215058	Ecoli	inflamed	Xie	0.62633840356815
1977	2.7864666	8.262547	0.149289176894198	Ecoli	inflamed	Xie	0.328372674668279
1978	9.954707	14.932693	0.0421687250149878	steady_state	control	Xie	0.0591300565115712
1979	9.2585745	12.481355	0.0778183157343187	Ecoli	inflamed	Xie	0.148733759381598
1980	0.88802695	6.47044	0.229420397592185	Ecoli	inflamed	Xie	0.529779028714907
1981	3.5827959	2.2327914	0.37736829355162	Ecoli	inflamed	Xie	0.901639659995773
1982	10.32235	3.6198933	0.41650178638563	Ecoli	inflamed	Xie	1
1983	-2.920474	9.111852	0.291025371922572	Ecoli	inflamed	Xie	0.684620464586495
1984	2.1085384	2.1977146	0.41650178638563	Ecoli	inflamed	Xie	1
1985	3.5835247	10.823833	0.126732990981971	Ecoli	inflamed	Xie	0.271678677918849
1986	-4.5227065	8.815047	0.41650178638563	Ecoli	inflamed	Xie	1
1987	1.7670755	13.088803	0.14858582490045	Ecoli	inflamed	Xie	0.32660482988271
1988	-0.043909356	2.7717192	0.241046705619995	Ecoli	inflamed	Xie	0.559001250596812
1989	-1.4255373	6.5594244	0.223841150541135	steady_state	control	Xie	0.515755832798394
1990	10.385597	9.032737	0.0186433321313244	Ecoli	inflamed	Xie	0
1991	2.6003745	8.887801	0.156800654592005	Ecoli	inflamed	Xie	0.347252448661987
1992	-3.6743436	4.3605366	0.154630637064355	steady_state	control	Xie	0.341798203554347
1993	2.3068788	8.008236	0.218316757841268	Ecoli	inflamed	Xie	0.501870510918729
1994	0.6565305	4.4871507	0.269539671348643	Ecoli	inflamed	Xie	0.630617086389597
1995	1.5250983	5.728017	0.218962045684406	Ecoli	inflamed	Xie	0.503492413975552
1996	-0.45875657	4.103197	0.235264202071791	Ecoli	inflamed	Xie	0.544467178274426
1997	9.977483	12.274435	0.0505092497672973	Ecoli	inflamed	Xie	0.0800936043842485
1998	8.700906	15.430105	0.115265802780024	Ecoli	inflamed	Xie	0.242856396830367
1999	-1.1458557	4.0145435	0.188903520088445	Ecoli	inflamed	Xie	0.427941611235167
[truncated: 110,209 more rows]
