# Supplementary material for: Human and mouse neutrophils share core transcriptional programs in both homeostatic and inflamed contexts
Source: Nat Commun. 2023 Dec 8;14:8133. doi: 10.1038/s41467-023-43573-9 (PMC10709367; doi:10.1038/s41467-023-43573-9)
Supplement: Supplementary file 8 — Source Data [file 41467_2023_43573_MOESM8_ESM.zip › Figure 5/source-data_Figure5a.csv]

symbol	pval	lfc	Hs	Mm	mean_tf	logp	color	rank_lfc	rank_p	label
ZNF45	0.9999999959712874	0.23078234876027062	-3.012332353808264	-2.8250861238310954	-2.9187092388196794	1.749647648693048e-9	0	109	482	NA
NAIF1	0.9999999959712874	0.22683984662073925	-2.7914644014697636	-2.7959690962713015	-2.7937167488705326	1.749647648693048e-9	0	113	483	NA
CAMTA1	0.9999999959712874	0.20758888661980748	-2.953776013769134	-3.021375935054782	-2.987575974411958	1.749647648693048e-9	0	119	484	NA
KDM2B	0.9999999959712874	0.20707223194738983	-2.5907352975226376	-2.8494980420476606	-2.720116669785149	1.749647648693048e-9	0	120	485	NA
EPAS1	0.9999999959712874	0.19067925185446444	-2.4278684703315094	-2.5305900797806027	-2.4792292750560563	1.749647648693048e-9	0	129	486	NA
ZKSCAN5	0.9999999959712874	0.1765824821210753	-2.896008194540511	-2.8526901195984253	-2.874349157069468	1.749647648693048e-9	0	137	487	NA
ZFY	0.9999999959712874	0.17503690154740104	-2.739179285126404	-2.7801327734524635	-2.7596560292894337	1.749647648693048e-9	0	139	488	NA
BCL11B	0.9999999959712874	0.1561141730328773	-2.7311020475968233	-2.744059163638267	-2.737580605617545	1.749647648693048e-9	0	149	489	NA
ZNF277	0.9999999959712874	0.14858470451070638	-2.7215304371871576	-2.719207400636502	-2.72036891891183	1.749647648693048e-9	0	150	490	NA
ZFPM1	0.9999999959712874	0.13704293973765597	-2.893172195766974	-2.8708455479700348	-2.8820088718685044	1.749647648693048e-9	0	155	491	NA
SP4	0.9999999959712874	0.13682335327641884	-2.7291522792214966	-2.6729578227672537	-2.701055050994375	1.749647648693048e-9	0	156	492	NA
ZIK1	0.9999999959712874	0.13174809455972558	-3.0035568705692084	-2.8379553919149347	-2.9207561312420713	1.749647648693048e-9	0	160	493	NA
GTF2B	0.9999999959712874	0.13149612511003886	-2.132367925728658	-2.085547538394859	-2.1089577320617585	1.749647648693048e-9	0	161	494	NA
ZNF655	0.9999999959712874	0.13030582146473363	-2.66653283901553	-2.6684504951301222	-2.6674916670728264	1.749647648693048e-9	0	162	495	NA
IKZF1	0.9999999959712874	0.12995427525730927	-2.369956897338935	-2.1371982943020886	-2.253577595820512	1.749647648693048e-9	0	163	496	NA
ZNF449	0.9999999959712874	0.12903345407398098	-2.904106214140971	-2.868113613570887	-2.886109913855929	1.749647648693048e-9	0	165	497	NA
ZBTB40	0.9999999959712874	0.12834116203807713	-2.900380697704862	-2.864322867650748	-2.882351782677805	1.749647648693048e-9	0	166	498	NA
PLAG1	0.9999999959712874	0.12309300455498492	-2.8576973454117276	-2.940228433459067	-2.8989628894353974	1.749647648693048e-9	0	170	499	NA
KIN	0.9999999959712874	0.12130012222047155	-2.830907381800945	-2.7260770852193366	-2.778492233510141	1.749647648693048e-9	0	172	500	NA
ZBTB46	0.9999999959712874	0.10743906144179192	-2.9054817371237487	-3.0031952955862367	-2.9543385163549924	1.749647648693048e-9	0	182	501	NA
ZFP69	0.9999999959712874	0.10741639150406379	-2.8332533704135177	-2.8336201918590156	-2.8334367811362666	1.749647648693048e-9	0	183	502	NA
PCGF6	0.9999999959712874	0.10681030688286466	-2.942648148260756	-2.668677931945511	-2.8056630401031333	1.749647648693048e-9	0	184	503	NA
IRF8	0.9999999959712874	0.09996480860436172	-1.9227014409453296	-1.8595052696222754	-1.8911033552838026	1.749647648693048e-9	0	189	504	NA
EEA1	0.9999999959712874	0.0951744748428639	-2.896806741963506	-2.7943577798375934	-2.8455822609005494	1.749647648693048e-9	0	192	505	NA
AHRR	0.9999999959712874	0.09266451713077421	-2.58073869697897	-2.5389700342678667	-2.5598543656234183	1.749647648693048e-9	0	194	506	NA
ZKSCAN1	0.9999999959712874	0.09175449574048793	-2.6899246797131116	-2.7449525723719272	-2.7174386260425196	1.749647648693048e-9	0	195	507	NA
FOXP4	0.9999999959712874	0.08899403770437318	-2.6840602374095943	-2.7976535284410176	-2.740856882925306	1.749647648693048e-9	0	197	508	NA
MTERF3	0.9999999959712874	0.08551370734796016	-2.684801061864465	-2.709319566799283	-2.697060314331874	1.749647648693048e-9	0	199	509	NA
NR2C1	0.9999999959712874	0.0828354201528992	-2.838078212445805	-2.8205057956583763	-2.829292004052091	1.749647648693048e-9	0	201	510	NA
MYSM1	0.9999999959712874	0.08099968441983539	-3.049715380207549	-2.8604737100899698	-2.9550945451487594	1.749647648693048e-9	0	204	511	NA
SPIB	0.9999999959712874	0.08074629650732293	-2.232163901610352	-2.2842928022607847	-2.2582283519355686	1.749647648693048e-9	0	206	512	NA
TCF12	0.9999999959712874	0.08026975293430134	-2.6328301661536013	-2.643816633494537	-2.638323399824069	1.749647648693048e-9	0	207	513	NA
ZNF383	0.9999999959712874	0.07974539588705289	-2.8795345102672845	-2.842486719494193	-2.8610106148807386	1.749647648693048e-9	0	208	514	NA
ZNF213	0.9999999959712874	0.07941466826100382	-2.8852781314065163	-2.928731599574835	-2.9070048654906757	1.749647648693048e-9	0	209	515	NA
CCDC17	0.9999999959712874	0.07799905644579976	-2.930828662147338	-2.993240301454368	-2.9620344818008526	1.749647648693048e-9	0	210	516	NA
ZNF189	0.9999999959712874	0.0696910577320367	-2.817180531949421	-2.7934064899377815	-2.805293510943601	1.749647648693048e-9	0	218	517	NA
ZBED3	0.9999999959712874	0.06850196937696938	-2.7559907822099836	-2.665507721290109	-2.7107492517500464	1.749647648693048e-9	0	220	518	NA
ZNF566	0.9999999959712874	0.06787871980453934	-3.0136430291381453	-2.98128435146286	-2.9974636903005027	1.749647648693048e-9	0	222	519	NA
POGK	0.9999999959712874	0.06509460499622804	-2.7798478768948613	-2.7467623299754975	-2.7633051034351794	1.749647648693048e-9	0	224	520	NA
ZFP62	0.9999999959712874	0.0648693839838498	-2.8487056006695615	-2.805634562547239	-2.8271700816084	1.749647648693048e-9	0	225	521	NA
MYRF	0.9999999959712874	0.06068340638658134	-2.776450776658402	-2.869996183225048	-2.823223479941725	1.749647648693048e-9	0	230	522	NA
ZNF202	0.9999999959712874	0.05755986071897126	-2.8059191670982067	-2.6705342366799805	-2.7382267018890936	1.749647648693048e-9	0	231	523	NA
ZBTB8A	0.9999999959712874	0.055467071532971694	-2.853226615024637	-2.8932444334457506	-2.8732355242351937	1.749647648693048e-9	0	232	524	NA
ZSCAN26	0.9999999959712874	0.05493654929063591	-2.9868275398915647	-3.02521583912766	-3.0060216895096126	1.749647648693048e-9	0	233	525	NA
MYPOP	0.9999999959712874	0.05135130661943496	-2.903886042602217	-2.9810290779509447	-2.942457560276581	1.749647648693048e-9	0	235	526	NA
ZFP90	0.9999999959712874	0.051275944053418183	-2.8089670936005895	-2.7845403992395292	-2.7967537464200594	1.749647648693048e-9	0	236	527	NA
ZNF382	0.9999999959712874	0.04997752760880768	-2.9715228683689925	-3.041219014691076	-3.006370941530034	1.749647648693048e-9	0	237	528	NA
ZNF12	0.9999999959712874	0.049201478721310664	-2.9710447317911863	-2.792433817223933	-2.8817392745075594	1.749647648693048e-9	0	240	529	NA
MBD1	0.9999999959712874	0.04741886398839084	-2.7968515555872866	-2.8234677437337217	-2.810159649660504	1.749647648693048e-9	0	242	530	NA
ZNF513	0.9999999959712874	0.046840626174726736	-2.9443337561357072	-2.9999343992112264	-2.972134077673467	1.749647648693048e-9	0	243	531	NA
ZNF354B	0.9999999959712874	0.04509495773253729	-2.854931347749749	-2.780302433567444	-2.8176168906585968	1.749647648693048e-9	0	246	532	NA
RFX3	0.9999999959712874	0.04245320704086392	-3.006868795280727	-3.0391744795966265	-3.023021637438677	1.749647648693048e-9	0	247	533	NA
GATA2	0.9999999959712874	0.038275759492515285	-2.488678901605665	-2.4892038621640986	-2.4889413818848816	1.749647648693048e-9	0	249	534	NA
ZNF146	0.9999999959712874	0.03816703909392287	-2.894097954153812	-2.6104390109855364	-2.752268482569674	1.749647648693048e-9	0	250	535	NA
ZNF558	0.9999999959712874	0.03784321072617039	-2.9328724965996895	-2.956318694973599	-2.9445955957866445	1.749647648693048e-9	0	251	536	NA
IKZF5	0.9999999959712874	0.037756239867819945	-2.737461491141705	-2.7924615868244747	-2.7649615389830897	1.749647648693048e-9	0	252	537	NA
ZNF428	0.9999999959712874	0.03643446390920939	-2.9471456924514867	-2.8761548988962593	-2.911650295673873	1.749647648693048e-9	0	253	538	NA
PBX3	0.9999999959712874	0.036225634988830725	-2.6304043392633485	-2.7389725810507515	-2.6846884601570498	1.749647648693048e-9	0	254	539	NA
ZNF286A	0.9999999959712874	0.035971722030499614	-2.9442670675915603	-2.839385838011915	-2.8918264528017374	1.749647648693048e-9	0	255	540	NA
ZNF532	0.9999999959712874	0.03532656825494138	-2.950267041499447	-2.900383740100736	-2.925325390800092	1.749647648693048e-9	0	256	541	NA
ZNF518A	0.9999999959712874	0.033357870727157304	-2.839878091131151	-2.8515159089508866	-2.845697000041019	1.749647648693048e-9	0	258	542	NA
POU2F1	0.9999999959712874	0.033273573134745243	-2.912240181346806	-2.7901302745481726	-2.8511852279474894	1.749647648693048e-9	0	259	543	NA
ZNF407	0.9999999959712874	0.031240126262791268	-2.9239939413407425	-2.7485807372552005	-2.8362873392979715	1.749647648693048e-9	0	261	544	NA
ZSCAN12	0.9999999959712874	0.03039444016708861	-2.920136846006028	-2.7487138083308267	-2.8344253271684274	1.749647648693048e-9	0	262	545	NA
KLF8	0.9999999959712874	0.02629923262436458	-2.755157905988706	-2.858586779222013	-2.8068723426053594	1.749647648693048e-9	0	265	546	NA
ZNF706	0.9999999959712874	0.024625216459012934	-2.983588890428845	-2.889538353355936	-2.9365636218923905	1.749647648693048e-9	0	267	547	NA
ZNF2	0.9999999959712874	0.024257074593495943	-2.7617867899357322	-2.865147111819941	-2.813466950877837	1.749647648693048e-9	0	268	548	NA
NR1H3	0.9999999959712874	0.023927779816124498	-2.2932364552387248	-2.283569348110229	-2.288402901674477	1.749647648693048e-9	0	269	549	NA
ZFP64	0.9999999959712874	0.02030539080190956	-3.011804533686388	-2.9204073150582923	-2.96610592437234	1.749647648693048e-9	0	272	550	NA
ZNF444	0.9999999959712874	0.019717941651614643	-2.873481450218879	-2.979455488003266	-2.9264684691110725	1.749647648693048e-9	0	273	551	NA
FIZ1	0.9999999959712874	0.019372098766384786	-2.9087990842973848	-2.89676482448909	-2.9027819543932374	1.749647648693048e-9	0	274	552	NA
ZSCAN22	0.9999999959712874	0.01925257217021479	-2.8983310957679267	-2.8620767318165727	-2.8802039137922497	1.749647648693048e-9	0	275	553	NA
ZNF8	0.9999999959712874	0.017249391815354145	-2.8299123064147134	-2.915979986736682	-2.8729461465756976	1.749647648693048e-9	0	277	554	NA
ZNF569	0.9999999959712874	0.01582170176731985	-2.8956307223255564	-2.8801423579295564	-2.8878865401275564	1.749647648693048e-9	0	278	555	NA
ZFAT	0.9999999959712874	0.015642197913327882	-2.7796600478830316	-2.8135211410631364	-2.7965905944730842	1.749647648693048e-9	0	279	556	NA
NKRF	0.9999999959712874	0.01543679596543035	-2.9654673667844897	-2.873219593362259	-2.9193434800733744	1.749647648693048e-9	0	280	557	NA
TBPL1	0.9999999959712874	0.012739439828604891	-2.921494293439434	-2.9534626007909415	-2.937478447115188	1.749647648693048e-9	0	286	558	NA
ZNF512	0.9999999959712874	0.01194841366745814	-2.9762911934189713	-2.874848837567622	-2.925570015493297	1.749647648693048e-9	0	288	559	NA
ZC3H8	0.9999999959712874	0.011118615018007932	-2.785307302014799	-2.769338947200882	-2.7773231246078405	1.749647648693048e-9	0	289	560	NA
MZF1	0.9999999959712874	0.010529851913547834	-2.8823670782931856	-2.812226533925336	-2.8472968061092607	1.749647648693048e-9	0	290	561	NA
EOMES	0.9999999959712874	0.00964904495572975	-2.6332952175140227	-2.616550618780147	-2.624922918147085	1.749647648693048e-9	0	291	562	NA
MEIS1	0.9999999959712874	0.00927857913327017	-2.7078471168146376	-2.667740824544777	-2.6877939706797074	1.749647648693048e-9	0	292	563	NA
TFCP2	0.9999999959712874	0.007448660908027623	-2.9504553237832196	-2.7554462541323295	-2.8529507889577745	1.749647648693048e-9	0	293	564	NA
ZNF148	0.9999999959712874	0.007232703529343384	-3.0555757806855586	-2.8039384949384107	-2.9297571378119844	1.749647648693048e-9	0	294	565	NA
TIGD5	0.9999999959712874	0.006907947241257856	-2.8156315332115427	-2.948219181507057	-2.8819253573592998	1.749647648693048e-9	0	295	566	NA
HSF4	0.9999999959712874	0.005751789003451015	-2.781904314161404	-2.856522532706193	-2.8192134234337987	1.749647648693048e-9	0	296	567	NA
ZNF143	0.9999999959712874	0.0055614968121756436	-2.470884857320568	-2.434475146452129	-2.452680001886349	1.749647648693048e-9	0	297	568	NA
REXO4	0.9999999959712874	0.005212079189200469	-2.936803255900939	-2.8882020779677564	-2.9125026669343477	1.749647648693048e-9	0	298	569	NA
E2F5	0.9999999959712874	3.27878829600748e-4	-2.6714671247081676	-2.4766035717129538	-2.5740353482105607	1.749647648693048e-9	0	306	570	NA
NFYC	0.9999999959712874	-6.882544490682156e-4	-2.698891081575708	-2.460519243626877	-2.5797051626012926	1.749647648693048e-9	0	307	571	NA
ZNF629	0.9999999959712874	-0.0014829431978722251	-2.777465241121783	-2.784298310739153	-2.780881775930468	1.749647648693048e-9	0	309	572	NA
CHCHD3	0.9999999959712874	-0.0016269857496643086	-2.9896947730200023	-3.1029948706471115	-3.046344821833557	1.749647648693048e-9	0	310	573	NA
ZNF689	0.9999999959712874	-0.0018763105952247768	-2.9534203793900726	-3.052661938798466	-3.0030411590942694	1.749647648693048e-9	0	311	574	NA
ZFP30	0.9999999959712874	-0.0051794811749706834	-2.7763869401019243	-2.895470271034475	-2.8359286055681996	1.749647648693048e-9	0	315	575	NA
TFAP4	0.9999999959712874	-0.005254828416424273	-2.736657345467376	-2.8407814089268912	-2.7887193771971335	1.749647648693048e-9	0	316	576	NA
ZNF786	0.9999999959712874	-0.006907366270196132	-2.797577004199437	-2.9402912968786974	-2.868934150539067	1.749647648693048e-9	0	320	577	NA
YBX1	0.9999999959712874	-0.008452048616351262	-2.995884896763061	-3.1044283819619145	-3.0501566393624877	1.749647648693048e-9	0	321	578	NA
ZNF317	0.9999999959712874	-0.008904081799753176	-2.734149755994315	-2.7578927546501704	-2.7460212553222427	1.749647648693048e-9	0	322	579	NA
HIC2	0.9999999959712874	-0.009375487133672903	-2.9126335084381823	-3.0086245791721713	-2.9606290438051768	1.749647648693048e-9	0	323	580	NA
ATF7	0.9999999959712874	-0.012667557759458005	-2.616633836038478	-2.5153398811971206	-2.5659868586177996	1.749647648693048e-9	0	326	581	NA
LCORL	0.9999999959712874	-0.012993970380354953	-2.838485333486846	-2.966608263442243	-2.9025467984645443	1.749647648693048e-9	0	327	582	NA
ELF2	0.9999999959712874	-0.013910259803036973	-2.8671389498277104	-2.7187986727430804	-2.7929688112853954	1.749647648693048e-9	0	329	583	NA
ZNF436	0.9999999959712874	-0.014715452742085315	-2.7992270335352596	-2.6759300219349345	-2.737578527735097	1.749647648693048e-9	0	331	584	NA
ZNF35	0.9999999959712874	-0.015175433993107583	-2.853546416107391	-2.879204128509267	-2.866375272308329	1.749647648693048e-9	0	332	585	NA
ZNF394	0.9999999959712874	-0.016006106570867436	-2.533594708990216	-2.1724518919940556	-2.353023300492136	1.749647648693048e-9	0	333	586	NA
FOXO1	0.9999999959712874	-0.01663374767300143	-2.2503805827636256	-2.167284878605081	-2.208832730684353	1.749647648693048e-9	0	335	587	NA
SMAD5	0.9999999959712874	-0.019308644718708624	-2.692854799394584	-2.4837205121641928	-2.5882876557793884	1.749647648693048e-9	0	336	588	NA
ZNF703	0.9999999959712874	-0.021259786611543027	-2.712692051451709	-2.71643648200293	-2.7145642667273195	1.749647648693048e-9	0	339	589	NA
TOPORS	0.9999999959712874	-0.021711679882922094	-2.9848240138947597	-2.8011782689994402	-2.8930011414471	1.749647648693048e-9	0	340	590	NA
ZNF639	0.9999999959712874	-0.023959723010372518	-2.864373962380973	-2.7897104585158887	-2.8270422104484307	1.749647648693048e-9	0	342	591	NA
MTF2	0.9999999959712874	-0.024918511983817816	-2.740036135630156	-2.5901908798507907	-2.6651135077404735	1.749647648693048e-9	0	344	592	NA
ZBTB45	0.9999999959712874	-0.02752289557726984	-2.48708483858498	-2.7143253573095047	-2.6007050979472424	1.749647648693048e-9	0	347	593	NA
FBXL19	0.9999999959712874	-0.03102698971394701	-2.7483763093924245	-2.65831673187468	-2.703346520633552	1.749647648693048e-9	0	351	594	NA
ZNF628	0.9999999959712874	-0.03290138388744498	-2.8841058083543203	-2.906471480353594	-2.895288644353957	1.749647648693048e-9	0	353	595	NA
ZBTB6	0.9999999959712874	-0.03293463438750695	-2.650794830241823	-2.9330460318620677	-2.7919204310519454	1.749647648693048e-9	0	354	596	NA
ZNF606	0.9999999959712874	-0.03336855975886687	-2.8118301782522006	-2.9290879042369107	-2.8704590412445556	1.749647648693048e-9	0	355	597	NA
ZFP91	0.9999999959712874	-0.03436016871580463	-2.975193012345444	-3.000904061243692	-2.988048536794568	1.749647648693048e-9	0	357	598	NA
NRF1	0.9999999959712874	-0.034680451532487507	-2.479385374841996	-2.304370107691071	-2.3918777412665335	1.749647648693048e-9	0	358	599	NA
ZNF691	0.9999999959712874	-0.035075311736533006	-2.8663408101166254	-2.8701233700108526	-2.868232090063739	1.749647648693048e-9	0	360	600	NA
HSF2	0.9999999959712874	-0.037202487947739976	-2.875768714086952	-2.766010065109211	-2.8208893895980816	1.749647648693048e-9	0	362	601	NA
ZNF644	0.9999999959712874	-0.037688042566548764	-2.7770854723977556	-2.730244255010332	-2.753664863704044	1.749647648693048e-9	0	365	602	NA
PBX4	0.9999999959712874	-0.037819276271582936	-2.775389678159692	-2.722753735980286	-2.749071707069989	1.749647648693048e-9	0	366	603	NA
THAP12	0.9999999959712874	-0.03811527549421911	-2.982317940500542	-3.0426374654492077	-3.012477702974875	1.749647648693048e-9	0	368	604	NA
ZNF664	0.9999999959712874	-0.04163272486867668	-2.965090435238102	-2.8138249013550363	-2.8894576682965694	1.749647648693048e-9	0	371	605	NA
ZFP82	0.9999999959712874	-0.04391205305827567	-2.9431627232120188	-2.924115028657317	-2.933638875934668	1.749647648693048e-9	0	373	606	NA
ARHGAP35	0.9999999959712874	-0.044326684213794716	-2.968208278161328	-2.937142701579048	-2.952675489870188	1.749647648693048e-9	0	375	607	NA
TERF1	0.9999999959712874	-0.04433226200693803	-2.767942327944979	-2.94368026831631	-2.8558112981306447	1.749647648693048e-9	0	376	608	NA
ELK4	0.9999999959712874	-0.0444933309980445	-2.6236043034085443	-2.4752713256268204	-2.5494378145176824	1.749647648693048e-9	0	377	609	NA
ZNF322	0.9999999959712874	-0.0476683666190126	-2.9747055740808706	-2.7728193700000694	-2.87376247204047	1.749647648693048e-9	0	381	610	NA
IRF6	0.9999999959712874	-0.050925608366576836	-2.795915571042828	-2.720825368248182	-2.758370469645505	1.749647648693048e-9	0	383	611	NA
THAP7	0.9999999959712874	-0.05504037508393355	-2.8411737098970016	-3.0552726240885626	-2.948223166992782	1.749647648693048e-9	0	385	612	NA
MEF2B	0.9999999959712874	-0.05535333779294002	-2.5758725284347124	-2.3213410914668478	-2.44860680995078	1.749647648693048e-9	0	386	613	NA
PRDM4	0.9999999959712874	-0.05703673218906925	-2.8672535712713283	-2.8983598299022875	-2.8828067005868077	1.749647648693048e-9	0	389	614	NA
MSANTD4	0.9999999959712874	-0.058638744329985386	-2.8879665700391097	-2.9950902328161746	-2.941528401427642	1.749647648693048e-9	0	391	615	NA
PURA	0.9999999959712874	-0.0593996278977419	-2.8229666134323965	-2.9332921613875067	-2.8781293874099516	1.749647648693048e-9	0	392	616	NA
FLYWCH1	0.9999999959712874	-0.06217727201121234	-2.6777113660693623	-2.6976816971192763	-2.6876965315943195	1.749647648693048e-9	0	396	617	NA
SMYD3	0.9999999959712874	-0.06324932027307141	-2.88400854003255	-2.981206755321622	-2.932607647677086	1.749647648693048e-9	0	399	618	NA
E2F4	0.9999999959712874	-0.0638323424690585	-2.6221875100474623	-2.5999223569886016	-2.611054933518032	1.749647648693048e-9	0	400	619	NA
SOX4	0.9999999959712874	-0.06611447215030235	-2.680565170108729	-2.6359682783227703	-2.65826672421575	1.749647648693048e-9	0	402	620	NA
ZNF668	0.9999999959712874	-0.0661895733342153	-2.7851743754385745	-2.9192997760893205	-2.8522370757639477	1.749647648693048e-9	0	403	621	NA
TIGD2	0.9999999959712874	-0.06658762556229239	-2.9117591815876636	-2.943842883385436	-2.92780103248655	1.749647648693048e-9	0	404	622	NA
SETBP1	0.9999999959712874	-0.07294032869239542	-2.497531078118673	-2.7168920187342533	-2.607211548426463	1.749647648693048e-9	0	405	623	NA
POU2AF1	0.9999999959712874	-0.07550649560952773	-2.965804279940458	-2.7293507456951285	-2.847577512817793	1.749647648693048e-9	0	408	624	NA
RFX1	0.9999999959712874	-0.07865463147969849	-2.612628209510688	-2.6244113049285747	-2.618519757219631	1.749647648693048e-9	0	412	625	NA
E2F7	0.9999999959712874	-0.08010595017874426	-2.7150361578871105	-2.8139250308202426	-2.7644805943536763	1.749647648693048e-9	0	414	626	NA
JRK	0.9999999959712874	-0.08304144736714399	-2.7814079285456543	-2.934802852070505	-2.8581053903080798	1.749647648693048e-9	0	416	627	NA
DNTTIP1	0.9999999959712874	-0.08325013814959746	-2.4723546270566716	-2.7923511566010175	-2.6323528918288446	1.749647648693048e-9	0	417	628	NA
ZBTB9	0.9999999959712874	-0.08395019398455927	-2.8841330267637235	-3.0006739829830855	-2.9424035048734045	1.749647648693048e-9	0	418	629	NA
GLIS2	0.9999999959712874	-0.08529623480931556	-2.8645395966625724	-2.7239879099251603	-2.7942637532938663	1.749647648693048e-9	0	419	630	NA
ZNF32	0.9999999959712874	-0.08572873214858548	-2.8469124544350053	-2.9258125049504113	-2.8863624796927083	1.749647648693048e-9	0	423	631	NA
GTF3A	0.9999999959712874	-0.08886543450411827	-2.896105580394537	-3.038866853864574	-2.9674862171295553	1.749647648693048e-9	0	425	632	NA
KLF7	0.9999999959712874	-0.08957424510461155	-2.6075666188720716	-2.648575479529862	-2.628071049200967	1.749647648693048e-9	0	426	633	NA
FOXJ3	0.9999999959712874	-0.09159904378825087	-2.7505864651444116	-2.873118472819357	-2.8118524689818845	1.749647648693048e-9	0	429	634	NA
ZNF248	0.9999999959712874	-0.0917628790132338	-2.7786473295090848	-2.8569320251858503	-2.8177896773474673	1.749647648693048e-9	0	430	635	NA
CARF	0.9999999959712874	-0.09211211064584358	-2.9719407867859022	-2.929875207297003	-2.950907997041453	1.749647648693048e-9	0	431	636	NA
ZNF784	0.9999999959712874	-0.09217406554600638	-2.8176109692604046	-2.815002682092982	-2.816306825676693	1.749647648693048e-9	0	432	637	NA
ZNF426	0.9999999959712874	-0.09754827716683119	-2.9394655793004145	-2.8857800875737123	-2.912622833437063	1.749647648693048e-9	0	438	638	NA
ZBTB3	0.9999999959712874	-0.0979661726666747	-2.680959809447019	-2.774244476618973	-2.727602143032996	1.749647648693048e-9	0	439	639	NA
GABPA	0.9999999959712874	-0.09850725413256436	-2.588146494730328	-2.632538272199974	-2.610342383465151	1.749647648693048e-9	0	440	640	NA
MTERF2	0.9999999959712874	-0.1012494045179358	-2.8674708622579947	-2.744565822586201	-2.8060183424220977	1.749647648693048e-9	0	441	641	NA
ZBTB20	0.9999999959712874	-0.10140176209070662	-2.9319032157530516	-2.882458272380764	-2.907180744066908	1.749647648693048e-9	0	442	642	NA
ZFP41	0.9999999959712874	-0.10216049958126558	-2.805052901238695	-2.6934848308367725	-2.749268866037734	1.749647648693048e-9	0	444	643	NA
ZFP14	0.9999999959712874	-0.10360078858646642	-2.879470444586032	-2.730705888327619	-2.8050881664568257	1.749647648693048e-9	0	447	644	NA
CXXC5	0.9999999959712874	-0.10497739328070935	-2.816738355566519	-2.7350427712156096	-2.775890563391064	1.749647648693048e-9	0	450	645	NA
THAP1	0.9999999959712874	-0.10852275771162191	-2.70820177821606	-2.7305305461809306	-2.7193661621984955	1.749647648693048e-9	0	452	646	NA
SGSM2	0.9999999959712874	-0.11016409407539877	-2.839674394936545	-2.7767284331950717	-2.8082014140658083	1.749647648693048e-9	0	454	647	NA
ZNF326	0.9999999959712874	-0.11042973829163795	-2.977929383274773	-2.897415962442733	-2.9376726728587528	1.749647648693048e-9	0	455	648	NA
BPTF	0.9999999959712874	-0.11236194673745085	-2.6926757981769374	-2.913155456687427	-2.8029156274321823	1.749647648693048e-9	0	459	649	NA
GLYR1	0.9999999959712874	-0.11546731719689945	-2.5687253550289206	-2.646288978117317	-2.607507166573119	1.749647648693048e-9	0	462	650	NA
ZNF653	0.9999999959712874	-0.1157460101317542	-2.837597264436101	-2.823010063521103	-2.830303663978602	1.749647648693048e-9	0	464	651	NA
PRDM10	0.9999999959712874	-0.11639108682190079	-2.908952925925961	-2.930232583927129	-2.919592754926545	1.749647648693048e-9	0	465	652	NA
ZNF605	0.9999999959712874	-0.11846371713634479	-2.961514191182572	-2.9366858353728356	-2.949100013277704	1.749647648693048e-9	0	468	653	NA
ZFP28	0.9999999959712874	-0.1210208939420561	-2.7794847962892604	-2.8735774537205794	-2.82653112500492	1.749647648693048e-9	0	470	654	NA
HMG20B	0.9999999959712874	-0.12557115715702422	-2.754675994634797	-2.7997985900590505	-2.777237292346924	1.749647648693048e-9	0	475	655	NA
ZFP3	0.9999999959712874	-0.12822351276676963	-2.8237203590457196	-2.8520457717061287	-2.837883065375924	1.749647648693048e-9	0	479	656	NA
MBD3	0.9999999959712874	-0.13103979846674566	-2.7721754936095655	-2.762007454819897	-2.7670914742147312	1.749647648693048e-9	0	484	657	NA
ZNF579	0.9999999959712874	-0.13130162402965148	-2.869993013759023	-2.9952502381108825	-2.932621625934953	1.749647648693048e-9	0	485	658	NA
ARNTL	0.9999999959712874	-0.13348785834749588	-2.512111109231285	-2.095007174945998	-2.303559142088641	1.749647648693048e-9	0	488	659	NA
ZNF367	0.9999999959712874	-0.13971228487494233	-2.8969522119002913	-3.027118672422785	-2.9620354421615382	1.749647648693048e-9	0	492	660	NA
ZHX3	0.9999999959712874	-0.1439827857124222	-2.745065365788017	-2.5488223565712964	-2.6469438611796567	1.749647648693048e-9	0	498	661	NA
ZNF180	0.9999999959712874	-0.15008679550124843	-2.8318783761511472	-2.9323439924303614	-2.8821111842907543	1.749647648693048e-9	0	503	662	NA
ZNF280D	0.9999999959712874	-0.15257028746956558	-2.8621300524583706	-2.8414134742688453	-2.851771763363608	1.749647648693048e-9	0	505	663	NA
ZBTB49	0.9999999959712874	-0.15263871921010133	-2.7163503134281317	-2.513157980657451	-2.6147541470427913	1.749647648693048e-9	0	506	664	NA
KAT7	0.9999999959712874	-0.15746554104101548	-2.917812329295678	-2.975287346772568	-2.946549838034123	1.749647648693048e-9	0	511	665	NA
ZSCAN25	0.9999999959712874	-0.1585363429640854	-2.7758534080913604	-2.665420290176057	-2.720636849133709	1.749647648693048e-9	0	513	666	NA
DMTF1	0.9999999959712874	-0.15889426245714705	-2.873793852065912	-2.8667129541070047	-2.8702534030864584	1.749647648693048e-9	0	514	667	NA
WIZ	0.9999999959712874	-0.17452362107344144	-2.9226168359147895	-2.860704940260778	-2.8916608880877837	1.749647648693048e-9	0	526	668	NA
ADNP	0.9999999959712874	-0.18201470350926482	-2.7472606540769755	-2.803413352540539	-2.775337003308757	1.749647648693048e-9	0	531	669	NA
NR2F6	0.9999999959712874	-0.19013310283358018	-2.7677415777988763	-2.71154345714221	-2.739642517470543	1.749647648693048e-9	0	543	670	NA
BRF2	0.9999999959712874	-0.19130413747548822	-2.7506969179638223	-2.937477566764839	-2.8440872423643304	1.749647648693048e-9	0	545	671	NA
FOXK2	0.9999999959712874	-0.2026277806330061	-2.7379778332910614	-2.7728142427847495	-2.7553960380379054	1.749647648693048e-9	0	553	672	NA
ZNF318	0.9999999959712874	-0.20536232364647886	-2.748180937656316	-2.675869095209449	-2.7120250164328823	1.749647648693048e-9	0	556	673	NA
ZNF358	0.9999999959712874	-0.20542947097519318	-2.8153805803706162	-2.657922877717292	-2.7366517290439543	1.749647648693048e-9	0	557	674	NA
ZNF451	0.9999999959712874	-0.2082919633119368	-2.8478555718315484	-2.855401619389285	-2.851628595610417	1.749647648693048e-9	0	559	675	NA
MTERF4	0.9999999959712874	-0.21216871116058342	-2.7282908861780193	-2.7458375742206202	-2.7370642301993198	1.749647648693048e-9	0	562	676	NA
ZNF251	0.9999999959712874	-0.21763574703608174	-2.8259915412643015	-2.786724346384637	-2.8063579438244695	1.749647648693048e-9	0	570	677	NA
SOX6	0.9999999959712874	-0.2208832902354812	-2.847453344531666	-2.8305575268992715	-2.839005435715469	1.749647648693048e-9	0	573	678	NA
ZNF507	0.9999999959712874	-0.22398952054239715	-2.8254330363712667	-2.9070419935387197	-2.8662375149549932	1.749647648693048e-9	0	576	679	NA
ZBTB2	0.9999999959712874	-0.22599976050547568	-2.713172678215388	-2.691269381354088	-2.702221029784738	1.749647648693048e-9	0	578	680	NA
TCF3	0.9972936775234958	-0.19001536322831183	-2.4931652446797443	-2.6491891602836057	-2.571177202481675	0.0011769342188751209	0	542	481	NA
ZBTB24	0.9878578725450776	-0.16723858393479427	-2.6374379310979066	-2.7060045272509967	-2.6717212291744517	0.005305534774236804	0	522	480	NA
VDR	0.9864018854450077	0.10035135238756404	-2.261646103042603	-2.334643686583833	-2.298144894813218	0.005946106285013123	0	188	479	NA
L3MBTL3	0.9807413475226251	-0.08134331964965816	-2.8073827132775495	-2.671942535229359	-2.7396626242534543	0.008445514694480218	0	415	478	NA
ZNF219	0.9803227153534084	-0.14658063080956577	-2.7419046362350024	-2.5600582670602385	-2.6509814516476204	0.008630934076989382	0	500	477	NA
SNAPC5	0.9777803614636262	-0.10681522003923626	-2.9708706231041884	-3.126695972939295	-3.0487832980217418	0.009758689708335775	0	451	476	NA
ZNF526	0.9759262027370691	-0.022064560684694017	-2.816715812587971	-2.842706867106548	-2.8297113398472593	0.010583021427369001	0	341	474	NA
ZNF346	0.9759262027370691	-0.11192909468276493	-2.7158580836846897	-2.7209643660922125	-2.718411224888451	0.010583021427369001	0	458	475	NA
SCMH1	0.9737928209164284	-0.13728300825903406	-2.762423198895607	-2.7657949713103553	-2.764109085102981	0.01153343152340961	0	491	473	NA
ZFP1	0.9618855980861344	0.44571434782408487	-2.8386688563435403	-2.7621948734432946	-2.8004318648934174	0.016876577727660613	0	55	472	NA
ZNF329	0.957079622607956	-0.20524052751349142	-2.9480898927163697	-2.9010273354137817	-2.9245586140650754	0.019051930330959747	0	555	471	NA
NFX1	0.9452649057788157	-0.11804543446444614	-2.8972366633862703	-2.8915693286467294	-2.8944029960165	0.024446465569290376	0	466	470	NA
ZNF777	0.9441183017479114	-0.1302090906890032	-2.7676711280323008	-2.7895263286291434	-2.778598728330722	0.02497358348025443	0	483	469	NA
ATF6B	0.9431273583081354	-0.05779680180409564	-2.7808304906783627	-2.6455708976427093	-2.7132006941605358	0.02542965691725547	0	390	468	NA
ATOH8	0.9247107541778384	-0.1398740587384375	-2.7602596535977972	-2.5691606373129297	-2.6647101454553637	0.03399409159481906	0	493	467	NA
HMGN3	0.9201108884361845	0.3718498408082141	-2.602150035735248	-2.519651633601224	-2.560900834668236	0.03615982990020884	0	70	466	NA
BAZ2B	0.9118685945269954	0.01758252149219876	-2.998492168230183	-2.901044875401052	-2.949768521815617	0.040067741478142	0	276	465	NA
ZBTB44	0.9024040869580757	-0.2193406540496159	-2.748471453697074	-2.8706992637361513	-2.8095853587166126	0.04459894645102468	0	571	464	NA
PAX5	0.8936821531580713	0.12600854288275842	-2.3605521661651756	-2.4197595476971756	-2.390155856931176	0.04881691484403418	0	168	463	NA
MYBL1	0.8913465372641792	-0.22679673672377454	-2.7247190168325037	-2.550625184318957	-2.63767210057573	0.04995341833988333	0	579	462	NA
HMGA1	0.8845182454076305	0.07774264439767106	-2.948046559337801	-2.844749166694494	-2.8963978630161478	0.05329320424874256	0	211	461	NA
ZNF142	0.8802319256701212	0.015071959311207611	-2.97891951475199	-2.9459181095165783	-2.962418812134284	0.05540288379520502	0	283	460	NA
ZNF354C	0.8798469342846693	-0.17939564685476128	-2.8295823939137303	-2.9062531660927884	-2.8679177800032596	0.05559287486975597	0	529	459	NA
UBP1	0.8636313709466069	-0.21607963547419323	-2.8264236564218104	-2.7970942542498967	-2.8117589553358533	0.0636715905370263	0	565	458	NA
CTCF	0.8597587062424987	-0.10289720936869881	-2.585412943646956	-2.7269761212088537	-2.6561945324279046	0.06562341765316503	0	446	457	NA
GMEB1	0.8595647431797125	-0.07738737690960608	-2.8690830778367897	-2.7925069892544765	-2.830795033545633	0.0657214062989277	0	411	456	NA
GATA3	0.8576480968912222	-0.020006608671795222	-2.537110072511043	-2.4909150832667937	-2.514012577888918	0.0666908717409295	0	338	455	NA
MYNN	0.8556794179842088	0.1808654154848272	-2.7283244416940198	-2.724839564015157	-2.726582002854588	0.06768891415232928	0	133	454	NA
PPARG	0.8474558189492702	0.24223367850086425	-2.20075598667584	-2.452677640656952	-2.326716813666396	0.07188293393513198	0	105	453	NA
KLF12	0.8310671560010724	0.11939063157377282	-2.943661801045772	-2.802693957635547	-2.8731778793406595	0.08036388078595648	0	174	452	NA
ZFHX2	0.8295602060017712	0.002908156834771265	-2.9929551916976496	-3.0392485938529674	-3.0161018927753087	0.0811520892231057	0	302	451	NA
MYBL2	0.8132647162840492	0.1925199536960993	-2.7175993467325203	-2.4814487374448735	-2.5995240420886967	0.08976806927804128	0	125	450	NA
ZNF787	0.8082498993693389	-0.02466988058903593	-2.7606366599763237	-2.666645379284277	-2.7136410196303	0.09245434078797272	0	343	449	NA
E2F6	0.8012717550956205	-0.09589348466463025	-2.688428391847663	-2.5805312990535954	-2.6344798454506293	0.09622016591029488	0	437	448	NA
ZNF260	0.7927899964161474	0.045441472644995776	-2.9054287685601845	-2.6761625475326687	-2.7907956580464264	0.10084183850345238	0	244	447	NA
MXD3	0.7906590763870774	0.06883470692566965	-2.8836853203079054	-2.683350780851324	-2.7835180505796147	0.10201073920833671	0	219	446	NA
ZBED4	0.7813071571345116	-0.1552030200489047	-2.8148245716890843	-2.9012738058830196	-2.858049188786052	0.10717819733411009	0	508	445	NA
ZSCAN2	0.7676891730875003	-0.06316894535005303	-2.873467331602465	-2.8639421721101175	-2.868704751856291	0.11481458431370926	0	398	444	NA
TSHZ3	0.754294460594672	-0.016082653507935325	-2.7743560410097996	-2.7256676494879875	-2.7500118452488937	0.12245908165433385	0	334	443	NA
ZNF697	0.745856068062091	0.06728337114479725	-2.025376668544501	-2.419804434932072	-2.2225905517382865	0.1273449726310217	0	223	442	NA
ZNF583	0.7397020408895799	0.403416851505634	-2.924075117166436	-2.930789319373155	-2.9274322182697956	0.1309431830476392	0	62	441	NA
ZNF182	0.7384942980136299	-0.06499579813123303	-2.742211752772117	-2.5566992957926606	-2.6494555242823887	0.13165285356906142	0	401	440	NA
PRMT3	0.7371249264209246	-0.05087875450623501	-2.857107358766058	-3.125856773442453	-2.9914820661042554	0.13245890256497708	0	382	439	NA
GLIS3	0.726661992604401	-0.1624034029205062	-2.88615316857109	-2.870038485013138	-2.878095826792114	0.1386675545911748	0	520	438	NA
MBNL2	0.7235261929730062	0.07024902577533843	-2.7359090116099467	-2.711076502037378	-2.7234927568236627	0.14054574200488504	0	216	437	NA
ZKSCAN7	0.7232039766828514	-0.01936497773600363	-2.8216579357814546	-2.945825794419948	-2.8837418651007014	0.14073919447037236	0	337	436	NA
ZNF688	0.7143195052832917	-0.2780065610984941	-2.9458963113071044	-3.053687548565499	-2.9997919299363014	0.14610749082289579	0	603	435	NA
ZBTB4	0.7101983201635671	-0.3987808499083609	-2.5693189669241487	-2.4275790893317644	-2.4984490281279568	0.14862035927258427	0	651	434	NA
RBCK1	0.7065229624408588	0.0761183523528929	-2.688925990454184	-2.3995692284030263	-2.544247609428605	0.1508737187421054	0	213	433	NA
SNAPC4	0.6985307089966665	-0.0380227319275012	-2.7848521943119104	-2.8706163471821706	-2.8277342707470403	0.1558144965581946	0	367	432	NA
MECP2	0.6965702720004503	-0.16200941027580298	-2.753976176150507	-2.6938069835144702	-2.7238915798324888	0.15703506416095508	0	519	431	NA
GRHL1	0.6942553723535188	0.09327343340499024	-2.7214060916079545	-2.7524605020436903	-2.736933296825822	0.15848075086548216	0	193	430	NA
SP2	0.692177171243163	0.08127621811227521	-2.5267891035249783	-2.42488238388921	-2.475835743707094	0.1597827283106214	0	202	429	NA
ZNF654	0.6888335282476633	0.04512122244587605	-2.645185346261244	-2.6398315534605286	-2.642508449860886	0.16188572221269376	0	245	428	NA
ZNF511	0.6761418524122244	-0.10884110400889059	-2.988090584185765	-3.1056148675414224	-3.0468527258635936	0.16996218089700374	0	453	427	NA
TSHZ1	0.6743244689803168	-0.15232242374524382	-2.5754298092175825	-2.6306741777217444	-2.6030519934696636	0.17113108094278365	0	504	426	NA
ZBTB33	0.669434680425427	-0.134254857161598	-2.682649375755658	-2.7774791143630346	-2.7300642450593466	0.17429179253508179	0	490	425	NA
MAF	0.6692797173604993	0.3221385747915199	-2.4795237943150017	-2.5825619585516524	-2.531042876433327	0.17439233616770244	0	88	424	NA
IKZF3	0.668526692192905	0.02937627791531467	-2.3251664196857234	-2.2486927320020818	-2.2869295758439026	0.17488124802703237	0	263	423	NA
ZNF623	0.6600042312379176	-0.03430560927086172	-2.8424851606736445	-2.800523399346485	-2.821504280010065	0.18045328021966336	0	356	421	NA
ZNF830	0.6600042312379176	-0.03604916203472441	-2.4774795535063703	-2.896047356252983	-2.6867634548796766	0.18045328021966336	0	361	422	NA
SCML4	0.6518012004494603	0.19672970464515085	-2.6158892629017667	-2.4794006140657427	-2.5476449384837547	0.1858848440118744	0	122	420	NA
ZNF169	0.6447155805478554	-0.2095844103687547	-2.941420377073226	-2.950118356156907	-2.9457693666150666	0.190631834265091	0	560	419	NA
HBP1	0.6281770915869995	0.08118537804742089	-2.533115113530837	-2.5118337336711964	-2.522474423601017	0.2019179055350363	0	203	418	NA
ZNF827	0.627684887375396	0.32811163046301844	-2.858271498641839	-2.7775637999193217	-2.8179176492805804	0.20225832763172333	0	83	417	NA
ZNF384	0.6156761473494674	-0.026476439402401516	-2.666610634232372	-2.6133096548483854	-2.6399601445403786	0.21064767160775355	0	345	416	NA
ZNF518B	0.6099132167985634	-0.18513305994283358	-2.78460261601694	-2.6867299433961263	-2.735666279706533	0.21473195539374768	0	535	415	NA
ZNF791	0.6026196656412597	-0.12094152265385959	-2.921734283006936	-2.765334362975471	-2.8435343229912036	0.21995669984466606	0	469	414	NA
ZNF609	0.5782957509413975	-0.22016069603312619	-2.8524354521999853	-2.890277658531993	-2.871356555365989	0.2378499986863478	0	572	413	NA
NFYA	0.5720133748017345	0.15837000463929546	-2.638001868411473	-2.730753784506433	-2.6843778264589533	0.2425938164260649	0	146	412	NA
RORA	0.5658534403920478	0.06159292808565136	-2.6864890807625232	-2.795245176123438	-2.7408671284429804	0.24729603925549423	0	229	411	NA
HOMEZ	0.5541628908835955	-0.06108210656291995	-2.9424212156841647	-2.9854050305165525	-2.9639131231003586	0.2563625597953576	0	394	410	NA
PRDM15	0.5483582282503879	-0.23984144139857771	-2.795186029215704	-2.733535769682447	-2.764360899449075	0.2609356354494509	0	586	409	NA
MYCL	0.5389134093602977	0.2349103882670505	-2.9037390082880776	-2.7315368958264696	-2.8176379520572734	0.26848101006006964	0	108	408	NA
GATAD2B	0.5305585740102128	-0.2297850089596495	-2.6562340244260434	-2.5630834981532447	-2.6096587612896442	0.2752666627236953	0	580	407	NA
STAT6	0.5267546328419311	-0.19505853258634842	-2.614412184685736	-2.3624644084000654	-2.488438296542901	0.27839163605429357	0	547	406	NA
CXXC1	0.5251410658370655	-0.14022621862021742	-2.7134682658776246	-2.761568353427326	-2.7375183096524753	0.27972401871716707	0	494	405	NA
SETDB1	0.5193833122394298	-0.03477419747971923	-2.6178035388708123	-2.6406826503645773	-2.629243094617695	0.28451200834314094	0	359	404	NA
SAFB	0.5157688269258899	-0.09257775238532556	-2.708796731260903	-2.8924820821838564	-2.8006394067223797	0.28754491016859135	0	433	403	NA
VEZF1	0.5052430315712955	-0.2002930150568839	-2.801974980799792	-2.8796966773263604	-2.840835829063076	0.2964996676612559	0	549	402	NA
LEF1	0.5007670423277988	-0.29486719772284187	-2.3746180978605524	-2.2426923510383965	-2.3086552244494745	0.3003642616789659	0	608	401	NA
DNMT1	0.49951750382321236	-0.10443594706034859	-2.917900006082015	-3.0880181431977056	-3.0029590746398602	0.3014492888581341	0	449	399	NA
IRF3	0.49951750382321236	-0.19403146983456918	-2.6282290331009825	-2.50467291024131	-2.5664509716711463	0.3014492888581341	0	546	400	NA
ZNF574	0.4934822213565917	0.0016453048544101709	-2.992530126973491	-2.9379237230947295	-2.96522692503411	0.3067284890040936	0	304	398	NA
ZNF174	0.4916466373629115	-0.10204245652898508	-2.6854529739526547	-2.8781027568115642	-2.7817778653821095	0.30834692686639376	0	443	397	NA
CSRNP2	0.48567988566370146	0.12918776189870712	-2.9821943378301303	-2.9701159309711347	-2.9761551344006323	0.31364988237450253	0	164	396	NA
ZBTB14	0.48204041954384935	-0.21732747415438353	-2.6428975311418395	-2.2790591214233316	-2.4609783262825857	0.3169165442323638	0	568	395	NA
ZBTB11	0.4739741429791283	-0.18581959478468327	-2.7873171029679327	-2.789528211799971	-2.788422657383952	0.32424535003010113	0	536	394	NA
BACH2	0.46971040365537425	0.06306054750557981	-2.6016812468528023	-2.7105470507028935	-2.656114148777848	0.32816982048508675	0	228	393	NA
LCOR	0.46795974132525175	0.1741717421925413	-2.883776770563441	-2.8499703629191724	-2.8668735667413068	0.3297915077642341	0	140	392	NA
AKAP8L	0.46059274195895283	-0.1227078722059812	-2.785007420140219	-2.7013941400858292	-2.743200780113024	0.336682909949755	0	472	391	NA
ZBTB7B	0.4443693405159509	-0.03228257382542138	-2.596773193262807	-2.429601039954132	-2.5131871166084694	0.3522559130616739	0	352	390	NA
ZNF48	0.4428341403162833	-0.1897290184588399	-2.8360967377251245	-2.943928400870318	-2.8900125692977214	0.35375890455163594	0	540	389	NA
AEBP2	0.44263840900674656	-0.10216109339462892	-2.866129318073709	-2.682477320438434	-2.7743033192560715	0.3539509037934352	0	445	388	NA
ZNF770	0.4400499621356034	-0.10417329058100178	-2.8539524762049866	-2.9536691241974347	-2.9038108002012106	0.35649801204116094	0	448	387	NA
SMAD4	0.4288500512675928	-0.1904012581706749	-2.6616621392832913	-2.6708790814880503	-2.666270610385671	0.3676945336678705	0	544	386	NA
ZNF319	0.41484217603189644	-0.06098546726643133	-2.2601316895159473	-1.983359873243935	-2.121745781379941	0.3821170963360929	0	393	385	NA
IKZF4	0.4137248381529702	0.18694544164193583	-2.822276435373769	-2.879206540131042	-2.8507414877524058	0.3832884052612057	0	131	384	NA
ZMAT1	0.40737805573699676	-0.2022191593986909	-2.7750134123201753	-2.9159655685882644	-2.84548949045422	0.39000236887785533	0	552	383	NA
CREB1	0.39895696868053016	-0.03867564303745432	-2.6330477499889855	-2.4236907682373645	-2.528369259113175	0.39907394459498724	0	369	382	NA
GLI1	0.39375649167268667	-0.36703215445564885	-2.699303868514257	-2.6975953752970856	-2.698449621905671	0.40477227314041087	0	639	381	NA
ESRRA	0.37173786487581956	-0.14165117166492686	-2.7093303933855566	-2.6475532252938674	-2.678441809339712	0.42976319981606637	0	496	380	NA
NR1D2	0.3690292888488475	0.15848475680174443	-2.837933476126283	-2.777950256570688	-2.8079418663484854	0.43293916370368457	0	145	379	NA
KLF11	0.36880115083722687	0.08082695324458744	-2.6222509273668875	-2.673926258308644	-2.648088592837766	0.4332077324083286	0	205	378	NA
THYN1	0.35763936532572277	-0.15899036363998922	-2.9063125271929087	-2.967394612585414	-2.9368535698891614	0.4465546844991069	0	515	377	NA
NR2C2	0.34898932746524824	-0.1408905169723282	-2.663512227999451	-2.669399722041751	-2.666455975020601	0.45718785411194424	0	495	376	NA
HSF1	0.34333967776378665	-0.18722025887169924	-2.6576594147226116	-2.6885253550648915	-2.6730923848937516	0.46427600479406583	0	539	375	NA
FOXM1	0.33776926627342546	-0.17843743227303013	-2.64449449290824	-2.7840080911210157	-2.7142512920146276	0.47137986955212435	0	528	374	NA
SNAPC2	0.33632637688157146	0.052220902870299096	-2.861731888991686	-2.821602155181602	-2.841667022086644	0.47323907117806735	0	234	373	NA
ZNF7	0.32909957552177954	-0.04158112096201504	-2.906296096623913	-2.8640938673986724	-2.885194982011293	0.48267267786566204	0	370	372	NA
TCF20	0.32284559406591795	0.06421328812056447	-2.936385270627166	-2.9267706495260186	-2.9315779600765923	0.49100513611555585	0	227	371	NA
XPA	0.3201944530303129	-0.090566573034601	-2.806823767629151	-2.734545196818668	-2.7706844822239094	0.49458619596198106	0	427	370	NA
GTF2I	0.3165418586967951	-0.2516868948025512	-2.8256943179470055	-2.792172314330403	-2.8089333161387042	0.49956885184248023	0	591	369	NA
ZNF408	0.3153361599097109	-0.12833977858061085	-2.6114518872645704	-2.778780416246523	-2.6951161517555464	0.5012262254182237	0	480	368	NA
ZBTB17	0.3116097543525261	-0.11574256845497582	-2.802595466400276	-2.284587720482892	-2.543591593441584	0.5063889560213863	0	463	367	NA
ZKSCAN8	0.29707691769420724	0.07701220942059404	-3.0157691026187243	-2.942070735649124	-2.978919919133924	0.527131090732412	0	212	366	NA
ZNF672	0.29533709249269935	0.1951681419471006	-2.562657633096826	-2.564249475338222	-2.563453554217524	0.529682004937197	0	124	365	NA
TERF2	0.28167671081992085	-0.07388047224938729	-2.816890109069289	-2.8610655719846525	-2.8389778405269706	0.5502490592283386	0	406	364	NA
SOX13	0.2801115848075993	-0.33415976796631625	-2.5488271512414027	-2.654171269887671	-2.601499210564537	0.5526689293271897	0	628	363	NA
KLF9	0.2760621529452291	-0.006567305891478314	-2.4398182610514274	-2.2266834978201455	-2.3332508794357865	0.5589931293755881	0	319	362	NA
ZNF212	0.2613843543030464	-0.12589607265446526	-2.6179862772616382	-2.537988457006182	-2.57798736713391	0.5827204115649923	0	476	361	NA
SON	0.2529801484518188	-0.004105757156675291	-2.7603881554660723	-2.9342574899329152	-2.8473228226994935	0.596913556911487	0	314	360	NA
NR4A2	0.24883691567961838	0.13626170929177395	-2.52873948915942	-2.5372446487365465	-2.5329920689479835	0.6040851903530927	0	158	359	NA
ZZZ3	0.2466152790983475	-0.0292087565972969	-2.7695607169331753	-2.668297147154092	-2.7189289320436334	0.6079800201063021	0	348	358	NA
KMT2B	0.24602991311205186	-0.2003108285024699	-2.5201641907288486	-2.40129696324785	-2.4607305769883494	0.6090120867595529	0	550	357	NA
PREB	0.23090462582684676	-0.18719964669460618	-2.9034280748936148	-3.032273910802502	-2.9678509928480583	0.6365673665590026	0	538	356	NA
RAG1	0.22786261089273993	0.03293320650864965	-2.752409911741621	-2.7643518207605977	-2.7583808662511093	0.6423269306998335	0	260	355	NA
SRCAP	0.2261996563161179	-0.22313379556802337	-2.771762758498031	-2.791697000792844	-2.7817298796454377	0.6455080592696568	0	575	354	NA
ZNF76	0.22322392682959094	-0.03733598932253205	-2.7936197319026492	-2.48390909947397	-2.6387644156883097	0.6512592562706043	0	363	353	NA
DR1	0.2202440331564503	0.19635820362237033	-2.6924212064543425	-2.536603925407362	-2.614512565930852	0.6570958486472667	0	123	352	NA
ZNF646	0.2201624749411921	-0.0013865159730136675	-2.754152604260531	-2.7726194082045774	-2.763386006232554	0.657256701325845	0	308	351	NA
STAT5B	0.20653035707528	0.02835938567374808	-2.424891273230573	-2.231922511804106	-2.3284068925173393	0.6850161040980979	0	264	350	NA
E4F1	0.19479074799089388	-0.2662157495394612	-2.708344613684543	-2.686204904608409	-2.697274759146476	0.7104316747260064	0	599	349	NA
CREBZF	0.19213250613433183	-0.271581948592224	-2.8285241756716015	-2.7669140738329316	-2.7977191247522666	0.7163991523664085	0	600	348	NA
ZNF410	0.1886439444132975	0.24552532916855802	-2.3753140414223424	-2.592018551455331	-2.4836662964388365	0.7243571313593544	0	102	347	NA
ZNF280C	0.188278046582445	0.0643891226649993	-2.8312555979820178	-2.5902275822192227	-2.7107415901006204	0.7252003162230224	0	226	346	NA
MGA	0.1798366739210232	0.16044118962840181	-2.981147364914945	-2.842736749228183	-2.911942057071564	0.7451217383124559	0	144	345	NA
RUNX3	0.17718957690013767	-0.16818526766766997	-2.492384815289035	-2.0764105918411526	-2.2843977035650935	0.7515618288817691	0	523	344	NA
IRF4	0.17458618390375366	-0.25963341257974254	-2.6279267314487313	-2.459549977199925	-2.5437383543243284	0.7579901277081913	0	595	343	NA
NFIA	0.1723363315690828	-0.08832236553936333	-2.6891185028416773	-2.7695022328773495	-2.7293103678595134	0.7636231558854035	0	424	342	NA
ZBTB37	0.17098546230461725	0.04996939107300428	-2.9203662577482854	-2.630812685799877	-2.775589471774081	0.7670408130539224	0	238	341	NA
ZNF335	0.16875744974316945	-0.21107492524377966	-2.680249061070652	-2.585953126279914	-2.633101093675283	0.77273704628398	0	561	340	NA
ZBTB25	0.16662869079382034	0.15791991994518342	-2.54784593813818	-2.6713702978669045	-2.6096081180025426	0.7782502179313446	0	147	339	NA
MEF2D	0.1637398175463653	-0.34569423129806476	-2.71934261025676	-2.519463302891285	-2.6194029565740227	0.785845697876171	0	631	338	NA
RBAK	0.16177337062455496	-0.07490962985800319	-2.846099243302736	-3.0372388961166994	-2.9416690697097176	0.7910929656817915	0	407	337	NA
RBSN	0.1595118354147544	-0.08564530268583578	-2.7853065554552012	-2.9534641167515385	-2.86938533610337	0.7972070877502235	0	422	336	NA
BCL11A	0.1427227065498694	0.07083571270304544	-2.5733933790836048	-2.6679264197407138	-2.6206598994121593	0.8455069270617872	0	215	335	NA
MLX	0.13827858197776088	-0.1329352876297679	-2.8872077673183503	-2.9048265754324003	-2.8960171713753753	0.8592450827193857	0	487	334	NA
ZNF397	0.12567839369170256	-0.030159311677503266	-2.96650705092736	-2.9293529299644328	-2.947929990445896	0.900739378694435	0	349	333	NA
NR1H2	0.12241298935552127	-0.04622841845802966	-2.61579415082743	-2.385620459060104	-2.500707304943767	0.9121724963561519	0	379	332	NA
SREBF2	0.11852279441718193	0.024710965067259106	-2.570908875878044	-2.6280278378504462	-2.599468356864245	0.9261981176910112	0	266	331	NA
ATF2	0.11707102735666686	0.12756353361615455	-2.737512515960637	-2.6563976281398913	-2.6969550720502644	0.931550570478196	0	167	330	NA
CGGBP1	0.11331775205166666	0.10784881978803258	-2.955719085473418	-2.668791052707223	-2.8122550690903205	0.9457020494113969	0	181	329	NA
CREB3	0.10333145043706049	0.21315383045563813	-2.512042121091765	-2.513196757265508	-2.5126194391786365	0.9857674744877597	0	117	328	NA
DEAF1	0.1012743976327373	-0.25419841550834704	-2.7323877115890203	-2.6089082918267756	-2.6706480017078977	0.9945003312651469	0	592	327	NA
ZBTB7A	0.1008677982892634	-0.15900183342158533	-2.5318809590977165	-2.4724179013973466	-2.5021494302475316	0.9962474587123437	0	516	326	NA
CC2D1A	0.10003725285962244	-0.3555032600257421	-2.744156655788466	-2.619828712619618	-2.681992684204042	0.9998382430139897	0	635	325	NA
SAFB2	0.09901527736444571	-0.21662679393543008	-2.640926718369383	-2.6356691183222405	-2.6382979183458115	1.004297791632823	0	566	324	NA
DZIP1	0.09388670891818936	0.4744128058108485	-2.992520519354218	-2.933522599822137	-2.9630215595881775	1.027395884326474	0	51	323	NA
SP1	0.08990349153974482	-0.1836232209540596	-2.571386148761058	-2.506329045524496	-2.538857597142777	1.0462234414480935	0	534	322	NA
RFX2	0.08559255021208854	-0.2570009441118233	-2.846900498933075	-2.8565686328139126	-2.851734565873494	1.0675640337174537	0	594	321	NA
USF2	0.08087717139903501	0.002982203824275488	-2.6768304228161557	-2.6098417740283426	-2.643336098422249	1.0921740461815486	0	301	320	NA
PURB	0.07921897818392554	-0.09421688868454275	-2.7797880635282044	-2.9389508569578493	-2.859369460243027	1.1011707636982577	0	436	319	NA
CAMTA2	0.078150688248433145	-0.07973898199294917	-2.6723915968285974	-2.5164598504520708	-2.594425723640334	1.1070671929335911	0	413	318	NA
ZBTB21	0.07346195691937152	0.2837253643214659	-2.051706105854378	-2.4555514786797774	-2.2536287922670777	1.1339375068651505	0	96	317	NA
ZBTB5	0.0730518213866596	-0.05159161499348444	-2.795088387716253	-2.7724451895974482	-2.783766788656851	1.1363689514160027	0	384	316	NA
POU5F2	0.07175044343660318	0.341086598156367	-2.9752346877765667	-3.0842241472211667	-3.0297294174988667	1.1441754105316044	0	77	315	NA
MEF2A	0.06570169091648019	0.21445378029942033	-2.5092168574004154	-2.3719971878671884	-2.440607022633802	1.1824234531761881	0	116	314	NA
ERF	0.06452631432573698	0.11664831847884544	-2.5762621649238677	-2.6461810483574304	-2.6112216066406493	1.1902631406221154	0	176	313	NA
THAP2	0.06244928726861861	0.11277735571503181	-2.5931013368237696	-2.6754998807851855	-2.6343006088044776	1.2044725138482504	0	179	312	NA
ZNF22	0.06230685960959817	-0.061834099511438076	-2.8655136994151387	-2.7562249103766376	-2.8108693048958884	1.2054641375045458	0	395	311	NA
JAZF1	0.061214377963774484	-0.037627382415730895	-2.4518447437199664	-2.276703690476359	-2.3642742170981625	1.213146559276869	0	364	310	NA
RXRB	0.057243578507251196	-0.34743111592010695	-2.722447279019228	-2.576207619002224	-2.649327449010726	1.2422732247135442	0	632	309	NA
HINFP	0.05721613291050995	-0.16285813910602	-2.752514464435743	-2.774150216474653	-2.763332340455198	1.242481498372425	0	521	308	NA
TCF7L2	0.053374814370021256	0.2852051569508541	-2.4534237644367374	-2.4660501855956527	-2.4597369750161953	1.2726636223784538	0	95	307	NA
ZNF362	0.05174340963369656	-0.2464104319220039	-2.5915825836673254	-2.45670379397832	-2.5241431888228227	1.286144956827236	0	590	306	NA
CEBPG	0.05129013254039358	-0.09297203639659878	-2.731765982700667	-2.723080321262822	-2.7274231519817445	1.289966178659199	0	434	305	NA
USF1	0.0507045464867461	0.08477495214190672	-2.379208618977267	-2.252777430935981	-2.315993024956624	1.2949530973613468	0	200	304	NA
ZNF592	0.05033148012516494	-0.31734966178133944	-2.6672749142687038	-2.438213414565828	-2.552744164417266	1.2981602978814253	0	620	303	NA
TMF1	0.049676226276238744	0.034498883983095564	-2.9436741569602143	-2.8953129663079626	-2.9194935616340887	1.3038514033639865	0	257	302	NA
NFIX	0.047357560545916354	-0.03040516825065182	-2.6503276036025945	-2.658332130383908	-2.654329866993251	1.3246106768242745	0	350	301	NA
ZNF687	0.04477901434766012	0.04970151222249653	-2.834519628269878	-2.7442648828311413	-2.78939225555051	1.3489254701157067	0	239	300	NA
ZNF282	0.04402329167354863	-0.21251440852017128	-2.727829962698267	-2.6573795545441623	-2.692604758621215	1.3563174878569033	0	563	299	NA
ZNF496	0.03705869027483665	0.0971957766644655	-2.8981866050317184	-2.9707035910045967	-2.9344450980181573	1.4311099335455209	0	190	298	NA
HMG20A	0.036435827355549406	-0.12650759936865355	-2.8109560884548515	-2.766075867262462	-2.7885159778586566	1.438471364416391	0	477	297	NA
SP3	0.035631499233817754	-0.19682541934606984	-2.7207943543689646	-2.644475936387897	-2.6826351453784305	1.448165903855106	0	548	296	NA
CREB3L2	0.035620579505706365	-0.005608737179449203	-2.8023792667115255	-2.5982971887694988	-2.700338227740512	1.448299019345452	0	317	295	NA
ASH1L	0.035520766026211396	-0.1417416602597816	-2.783048550351015	-2.7895512347169737	-2.7862998925339943	1.4495176769765068	0	497	294	NA
ZBTB43	0.03530597899446766	-0.2431966089323425	-2.85866676933763	-2.7241039263766034	-2.7913853478571165	1.452151741512346	0	589	293	NA
ZNF24	0.03414462046301341	0.07019669655677425	-2.761444229235522	-2.63401628781185	-2.697730258523686	1.466677710350322	0	217	292	NA
ZNF316	0.030824346180423217	0.2300305570808243	-2.8033461481639335	-2.704192136599444	-2.753769142381689	1.5111061265163601	0	110	291	NA
ZNF467	0.02643435790690503	-0.45502257469435275	-2.3301540444976907	-1.559736866381978	-1.9449454554398344	1.5778312341854719	0	659	290	NA
ZNF236	0.02475801494827191	0.01270986969028751	-3.046577601462137	-2.8271431156755384	-2.936860358568838	1.6062841791822728	0	287	289	NA
ZNF292	0.024586150193071275	0.18047598916813304	-2.899476638596864	-2.8808234108861965	-2.8901500247415304	1.6093094696671113	0	134	288	NA
NFXL1	0.021235402379291578	0.04236829231669073	-2.792362245751575	-2.6241451459966134	-2.7082536958740944	1.672939505360831	0	248	287	NA
TCF7	0.020487354136527358	-0.32816953120414455	-2.412665656244542	-1.9704811372856275	-2.191573396765085	1.6885141254495977	0	626	286	NA
ZNF385A	0.01835389845488933	0.11096426515653668	-2.6805106555639253	-2.6699554043600187	-2.675233029961972	1.7362716754105392	0	180	285	NA
MSANTD3	0.017087593951606996	0.25203496358958416	-2.510523238010307	-2.709330292208483	-2.609926765109395	1.7673190845644395	0	101	284	NA
AHDC1	0.01652063235411881	0.015318226836521943	-2.8093477913780327	-2.8849173390247644	-2.847132565201399	1.7819733333686374	0	281	283	NA
GPBP1L1	0.016009529691963467	-0.1341658221279615	-2.872344467506023	-2.785294716191366	-2.8288195918486947	1.7956214260560386	0	489	282	NA
FOXN2	0.015964166573670724	-0.08560521710630457	-2.751384379727316	-2.3929327845087185	-2.5721585821180173	1.7968537493389911	0	421	281	NA
ZNF800	0.014659910825515375	0.1480275074587441	-2.7061792831787725	-2.739138112358819	-2.7226586977687957	1.8338686714482597	0	151	280	NA
NR6A1	0.013923812397699995	0.17638355479038156	-2.9555796821583873	-2.9407728526234695	-2.948176267390928	1.8562418368092197	0	138	279	NA
TFDP2	0.013801038042096243	0.1771996950888975	-2.9186985144753885	-2.7655088312077485	-2.8421036728415685	1.8600882470045645	0	136	278	NA
TRERF1	0.0125370247446348	-0.2398389479404439	-2.6257947520370872	-1.9797922479214698	-2.3027934999792787	1.9018055169581405	0	585	277	NA
ZNF865	0.01249332581714695	-0.4446889483794642	-2.8045320644401035	-2.639109621208041	-2.721820842824072	1.9033219337824105	0	658	276	NA
HMBOX1	0.012424944774699073	-0.09129634540752123	-2.7793883849795846	-2.6486132428467126	-2.714000813913149	1.9057055329042283	0	428	275	NA
JRKL	0.012356008726802165	0.14271080825972135	-2.9522978933702264	-2.9936875433396275	-2.972992718354927	1.9081217936369608	0	153	274	NA
PRDM2	0.011803892375457157	-0.11159776359552144	-2.698572392555853	-2.612622381382589	-2.6555973869692213	1.927974758927937	0	457	273	NA
NFAT5	0.011691762119611865	0.11364274007178797	-2.863760250534536	-2.7214344532423382	-2.7925973518884373	1.9321200293726652	0	178	272	NA
FOXK1	0.011546266076011365	-0.1594277320717613	-2.6833419240634435	-2.5108127997345004	-2.5970773618989718	1.9375584386949969	0	517	271	NA
FOXO4	0.010855439511414306	-0.2301125902358072	-2.54048683129487	-2.316652709388305	-2.4285697703415874	1.9643525882834603	0	582	270	NA
ZNF598	0.01049941572389322	-0.1458232169036383	-2.873031412105771	-2.985613059400264	-2.9293222357530175	1.9788348680680894	0	499	269	NA
CEBPZ	0.009804648548176132	-0.02671584076532163	-2.7559304415378207	-2.9186353315302878	-2.8372828865340542	2.0085679691887863	0	346	268	NA
NCOA2	0.008419849968278055	-0.22239083733159884	-2.6874348341847067	-2.509742036401721	-2.598588435293214	2.0746956470430424	0	574	267	NA
ZBTB47	0.00838113604566004	-0.11266256609060571	-2.7471136652601293	-2.7405731895093686	-2.743843427384749	2.076697109660699	0	461	266	NA
NFYB	0.008353590550674792	0.07208305726298546	-2.659537353462701	-2.558061838582525	-2.608799596022613	2.0781268153936687	0	214	265	NA
ZNF692	0.008196430082031888	-0.312034423775217	-2.7806596766071787	-2.7366518927552135	-2.758655784681196	2.0863752614283926	0	618	264	NA
ZNF473	0.007479494412733509	0.21948840253645166	-2.9522569489848514	-3.0168044140649757	-2.9845306815249133	2.1261277579083986	0	114	263	NA
TCF4	0.007110828407597856	0.3801574274736631	-2.6826787837390302	-2.6275645465494266	-2.6551216651442284	2.1480798012546174	0	68	262	NA
CHAMP1	0.0066614661751317325	0.2520537120887652	-2.869435156117054	-2.718963795296009	-2.794199475706532	2.176430172978319	0	100	261	NA
KLF13	0.005729570485843048	-0.24244986493869916	-2.4744660611893705	-2.1626236910879437	-2.318544876138657	2.24187793346365	0	588	260	NA
MBD4	0.00568085219460001	-0.11824237542478498	-2.654736922257785	-2.516734521667781	-2.585735721962783	2.2455865101250776	0	467	259	NA
ZFHX3	0.005437582233736245	-0.3886036619419926	-2.7155103927694784	-2.5818998898201384	-2.6487051412948084	2.2645941620579366	0	645	258	NA
ZNF414	0.005396694758013308	0.022111186695495826	-2.900100987921495	-2.8597263637251635	-2.879913675823329	2.2678721453328574	0	271	257	NA
KLF4	0.0048043728043922875	-0.14856783306990898	-2.379258674254783	-2.5235590530944654	-2.451408863674624	2.3183633000600348	0	501	256	NA
SRF	0.004776034712369943	0.37039463839030035	-2.4994190449970786	-2.543995036132227	-2.521707040564653	2.320932525401314	0	72	255	NA
KMT2A	0.004141162197390354	-0.30069604818965473	-2.710660828629981	-2.6071533613214886	-2.658907094975735	2.3828777591010755	0	613	254	NA
ATF1	0.003773846106475973	-0.07551937911262499	-2.7470512812100956	-2.7170609165940105	-2.732056098902053	2.4232158138878335	0	409	253	NA
CENPT	0.0034793532352624806	0.01484163891167633	-3.0060573363191647	-2.8288164565223273	-2.917436896420746	2.4585014780251044	0	284	252	NA
PATZ1	0.003435047070027343	-0.18996938281296968	-2.75756361732121	-2.8153979210612308	-2.78648076919122	2.4640673074798083	0	541	251	NA
ZBTB48	0.0034155781813772937	-0.3514429884212895	-2.371176375767545	-2.1286748584037234	-2.2499256170856343	2.466535769368219	0	634	250	NA
SMAD1	0.003300470892451374	0.5713528878463391	-2.5594977829519383	-2.5690963030484153	-2.5642970430001766	2.4814240930301033	0	37	249	NA
GLMP	0.0028805688664249275	0.3712976753493705	-2.3903666058944197	-2.3508193195312828	-2.370592962712851	2.5405217375348963	0	71	248	NA
NFATC2	0.0021454281558511206	-0.32239603630467123	-2.3518803033625355	-1.7702079282268155	-2.0610441157946755	2.668486024146846	0	624	247	NA
ZNF768	0.0021307528473101926	-0.2257988070108997	-2.946114288083584	-2.964782936889539	-2.9554486124865615	2.6714669225402843	0	577	246	NA
BAZ2A	0.0021029713752814794	-0.17453962436944334	-2.8085055697573256	-2.6644198864777384	-2.736462728117532	2.6771666386983224	0	527	245	NA
E2F1	0.0020690864813180053	-0.25646497079459196	-2.5864374107835735	-2.77466943594772	-2.6805534233656467	2.684221356809241	0	593	244	NA
MBD6	0.0020345713303559507	-0.12305469829317894	-2.7260687731218867	-2.653410876885534	-2.68973982500371	2.6915270795453052	0	473	243	NA
MAZ	0.00186240805957903	-0.33820905483262026	-2.5288798974788844	-2.5747182955480326	-2.5517990965134585	2.7299251576148675	0	630	242	NA
DRAP1	0.0018510316165082038	-0.01435562812108867	-2.9635594220559596	-3.0454817653216195	-3.0045205936887895	2.7325861632256023	0	330	241	NA
FOXN3	0.0016298684364375311	-0.27786760270769045	-2.684154182565262	-2.516067108088151	-2.6001106453267067	2.787847450586969	0	602	240	NA
ZNF524	0.0016084432607253198	-0.32467675298006865	-2.4560782399255916	-2.5399823368129737	-2.4980302883692826	2.7935942546181023	0	625	239	NA
CREBL2	0.0015603304399485413	0.14078119187987237	-2.6749941577565726	-2.5848647844951533	-2.629929471125863	2.806783418921561	0	154	238	NA
KLF5	0.0015569319407064716	0.015097282213994047	-2.4277543796633956	-2.6510133665344155	-2.5393838730989056	2.8077303716461715	0	282	237	NA
GMEB2	0.001495336112249032	-0.3492859514916784	-2.6953121099907413	-2.496733837945444	-2.5960229739680925	2.8252611783840162	0	633	236	NA
PRDM5	0.0014802981544717521	-0.2173187666682428	-2.8598763677917964	-2.7619115801568004	-2.8108939739742986	2.8296508023073024	0	567	235	NA
NFE2	0.0014313510798542812	-0.16162236854604642	-2.3054996936717367	-1.9286663089096114	-2.1170830012906743	2.8442538300118345	0	518	234	NA
MNT	0.0014250233514732625	-0.3662104155447167	-2.355783682505326	-1.9981864056479772	-2.176985044076652	2.8461780189306363	0	638	233	NA
REST	0.0013865392963280413	-0.24022103915035298	-2.6006162428388926	-2.711025398145027	-2.65582082049196	2.8580678174409075	0	587	232	NA
TEF	0.0011593656038905934	-0.46456235278665603	-2.635012723371094	-2.659312014054218	-2.6471623687126558	2.9357795884417897	0	661	231	NA
ZNF366	8.807075115905916e-4	0.6481437447053375	-2.6760883902684465	-2.7237801796578878	-2.699934284963167	3.0551682995254876	0	30	230	NA
ZNF131	7.058921005674471e-4	0.35378759930544623	-2.8735870268867094	-2.8225352182675683	-2.848061122577139	3.151261678139964	0	75	229	NA
PHF20	6.556426244507594e-4	0.005085874990665133	-2.8868549592689465	-2.8570126235198496	-2.8719337913943983	3.18333281995509	0	299	228	NA
ZGPAT	6.11386615901557e-4	-0.20295821971289804	-2.84929409851676	-2.8531826121067247	-2.851238355311742	3.2136840728126157	0	554	227	NA
ZNF608	5.976470791894281e-4	-0.15727362519775376	-2.7687642876954377	-2.8350713902177347	-2.8019178389565864	3.223555198631008	0	510	226	NA
ARNT	5.590846548177215e-4	0.10393101736364542	-2.775726706305256	-2.589032738440207	-2.6823797223727315	3.252522427647327	0	187	225	NA
ZBTB34	4.972949127182092e-4	-0.36209520918382304	-2.4887234943305363	-1.9893020471428424	-2.2390127707366894	3.3033859835381563	0	636	224	NA
ZSCAN21	4.57893548035431e-4	0.3065008750379555	-2.880493576450488	-2.7479489448772294	-2.814221260663859	3.3392354758703173	0	90	223	NA
ZNF207	3.78371658778366e-4	0.2803266275482585	-2.7755700839895847	-2.692322105782648	-2.7339460948861163	3.422081401068143	0	97	222	NA
YBX3	3.462970087501235e-4	0.1773789059653188	-2.876334306382148	-2.94235143511274	-2.909342870747444	3.460551259790204	0	135	221	NA
ATMIN	3.169447974299454e-4	-0.26342829567463805	-2.8900298177081094	-2.877496640327217	-2.883763229017663	3.499016372669448	0	598	220	NA
ZNF263	3.0015172558291e-4	0.10626742097596469	-2.5165980776057633	-2.571680861063892	-2.5441394693348274	3.522659155526559	0	185	219	NA
ZBTB22	2.6944058213784045e-4	0.3240656202384537	-2.7412829369957454	-2.700478142268769	-2.7208805396322573	3.5695369918677264	0	87	218	NA
ZNF512B	2.4125210473754238e-4	-0.21345051839253476	-2.8769561150349654	-2.792886393365727	-2.834921254200346	3.617528889085048	0	564	217	NA
ZNF296	2.2537325589144967e-4	0.11550301546615807	-2.6830155316058844	-2.6217845702709095	-2.6524000509383967	3.647097621155399	0	177	216	NA
ZNF341	2.053525991111792e-4	-0.23108033646994985	-2.658781761374001	-2.6315962238934523	-2.6451889926337264	3.687499795987833	0	583	215	NA
THAP4	1.9068989383875794e-4	-0.18588751215052482	-2.9920753022633395	-3.066568593942237	-3.029321948102788	3.7196723230335107	0	537	214	NA
LIN54	1.7213147858000777e-4	-0.003493224806329566	-2.912757891790141	-2.677779321926095	-2.7952686068581176	3.7641397007155644	0	313	213	NA
ZNF821	1.696068405681165e-4	0.1334362636899978	-2.8444373231427056	-2.9868095473739076	-2.915623435258307	3.7705566357993767	0	159	212	NA
MAFB	1.557722706734631e-4	0.43529237795153775	-2.2428379281979227	-2.4231607965519935	-2.332999362374958	3.8075098493933	0	58	211	NA
TBX6	1.4547639003302965e-4	-0.462450129212853	-2.88854522825923	-2.842591858166602	-2.865568543212916	3.837207484412673	0	660	210	NA
GPBP1	1.3936717888291352e-4	0.3805274974022112	-2.8380717869665837	-2.807913448909177	-2.8229926179378806	3.855839491003636	0	67	209	NA
ZBTB1	1.344993782697082e-4	-0.15568526501402688	-2.7227465424249484	-2.4884114378953255	-2.605578990160137	3.8712797232055065	0	509	208	NA
ETV5	1.0721440317368398e-4	0.18414332897249583	-2.819405895030093	-2.79425517847518	-2.8068305367526367	3.9697468676407186	0	132	207	NA
ZNF597	9.502588984892734e-5	-0.04311772331218511	-2.830496975861324	-2.9513551695107427	-2.8909260726860335	4.0221580548512	0	372	206	NA
ARID3B	8.076885388399302e-5	-0.2621445990390497	-2.7523897909964927	-2.636684405698094	-2.6945370983472934	4.092756079745748	0	596	205	NA
ARID2	5.302737485427538e-5	-0.09349606535578533	-2.7884942392962713	-2.7398224469765706	-2.7641583431364207	4.2754998723067095	0	435	204	NA
BBX	5.2687704206299724e-5	0.240200444921488	-2.95154067694141	-2.7995253300588847	-2.8755330035001476	4.2782907247951725	0	106	203	NA
ZHX1	5.200299053385726e-5	0.11868551006924526	-2.712900037638695	-2.649650544990002	-2.6812752913143485	4.283971680691985	0	175	202	NA
ETV3	4.905363624330252e-5	0.24494516185526782	-2.363432609323921	-2.5528401461910515	-2.4581363777574863	4.30932879375053	0	103	201	NA
DBP	4.480997029387506e-5	-0.6078889135096421	-2.8337649968506575	-2.761768247386998	-2.7977666221188278	4.348625343996138	0	672	200	DBP
RELA	3.1048101523680574e-5	0.32644709912570546	-2.192729920680021	-2.2779969569560103	-2.2353634388180157	4.50796495017328	0	85	199	NA
ZNF438	2.7276808269745382e-5	0.5314707852714734	-2.331931296345633	-2.2503488459932566	-2.291140071169445	4.564206448969103	0	41	198	NA
ZBTB16	2.4937839648700054e-5	-0.279523194138485	-2.6115740592174785	-2.566100784226589	-2.588837421722034	4.603141171919484	0	604	197	NA
AKAP8	2.4785410419265597e-5	-0.010456582526129694	-2.8043698523319955	-2.861865973695321	-2.833117913013658	4.605803885258061	0	324	196	NA
FOXP1	2.4258702089527436e-5	-0.06237176591688316	-2.6164514383814166	-2.6282642823044826	-2.62235786034295	4.61513243885424	0	397	195	NA
KDM5B	1.954713001970541e-5	-0.3198823304408251	-2.562555828700569	-2.7301215056760917	-2.6463386671883304	4.708916998273349	0	621	194	NA
THAP3	1.8175073040221093e-5	-0.3211595958713095	-2.843383698446283	-2.8897577353060218	-2.8665707168761525	4.7405238351648675	0	622	193	NA
ANKZF1	1.7172536693799738e-5	-0.26317747735591146	-2.6143179792514886	-2.361811419475473	-2.4880646993634805	4.765165546962144	0	597	192	NA
HIVEP3	1.482071140903728e-5	0.3685204236716582	-2.4335600643033968	-2.5979062361393463	-2.5157331502213713	4.829130949284901	0	73	191	NA
KCMF1	1.4120006504079578e-5	0.01373464282125929	-2.840712920742791	-2.9048330170708088	-2.8727729689067996	4.850165103235686	0	285	190	NA
KDM2A	1.1377108612149317e-5	-0.12524408632284348	-2.520050992487677	-2.495464571644818	-2.507757782066247	4.943968095879361	0	474	189	NA
ADNP2	1.0513531099088708e-5	0.3112494423664333	-2.6995206138011105	-2.721743020844324	-2.7106318173227173	4.978251396313165	0	89	188	NA
PHF21A	9.375948950169008e-6	-0.15459269920931698	-2.5448281795567023	-2.091079779911614	-2.317953979734158	5.027984765950586	0	507	187	NA
ELK1	5.779904186507856e-6	0.19189053900424413	-2.546751674361969	-2.568141574866485	-2.5574466246142267	5.238079360820963	0	127	186	NA
TET3	5.063966806921915e-6	3.832560433141843e-4	-2.6149602176297386	-2.693057183936255	-2.654008700782997	5.2955091496766995	0	305	185	NA
MLXIP	4.032168860846525e-6	-0.39288532254197106	-2.6534815965691347	-2.4307189317326205	-2.5421002641508776	5.394461288616537	0	648	184	NA
NFATC3	3.637680582807764e-6	-0.4183818128168758	-2.715433076481322	-2.5998597476827485	-2.6576464120820353	5.439175438096681	0	654	183	NA
KLF16	2.9314891114637914e-6	-0.2892966387820254	-2.6767622938620206	-2.693935394041784	-2.6853488439519024	5.532911714591916	0	607	182	NA
NR3C1	2.9076181602090347e-6	-0.011526497030307978	-2.491300679944358	-2.3346975770556098	-2.412999128499984	5.536462627318671	0	325	181	NA
AKNA	2.193102348190494e-6	-0.396841606181978	-2.353054732579094	-1.7388546062972343	-2.045954669438164	5.6589411000975955	0	650	180	NA
ZBTB41	2.1516758478222816e-6	0.06805841882979703	-3.0630662939037023	-2.9504210315236565	-3.0067436627136797	5.667223154987844	0	221	179	NA
ZBTB26	2.1133420906186027e-6	-0.013839493485324032	-2.8960882809391157	-2.856914971243584	-2.8765016260913496	5.675030197200964	0	328	178	NA
IRF2	1.4953964511327881e-6	0.0857876337748881	-2.1335468077927264	-1.99484075796066	-2.064193782876693	5.82524365435356	0	198	177	NA
NCOA3	1.2950544549388425e-6	-0.18225412792455842	-2.70774864096446	-2.5616628231620107	-2.634705732063235	5.887711969820387	0	532	176	NA
DDIT3	1.103463504035499e-6	0.19108362419800473	-2.0474228931474245	-2.3451989812532754	-2.1963109372003498	5.957242026125437	0	128	175	NA
RBPJ	9.460796112331054e-7	0.1984587610022257	-2.456784806636423	-2.3348001700240637	-2.395792488330243	6.024072316806993	0	121	174	NA
NFE2L1	9.361211496159272e-7	-0.13198696160642043	-2.8192542083309124	-2.7253097367356642	-2.772281972533288	6.028667942709616	0	486	173	NA
PBX2	7.161853680242188e-7	-0.32155465587760856	-2.4026681928967264	-2.1296002237731435	-2.266134208334935	6.1449745560569475	0	623	172	NA
RUNX1	6.621353850040868e-7	-0.08532661883719736	-2.521151353883869	-2.384025312592555	-2.4525883332382117	6.179053202480586	0	420	171	NA
CEBPD	4.140015597527772e-7	-0.11113103760051345	-2.3657544971767437	-2.1470984723715185	-2.2564264847741313	6.382998022669565	0	456	170	NA
ZBTB10	3.532595796232263e-7	0.4861218500829435	-2.6557755798680462	-2.7036041595086666	-2.6796898696883567	6.45190605220808	0	49	169	NA
ZNF276	3.0427443409375506e-7	0.09113381571488098	-2.7483845937345905	-2.5898025432344687	-2.66909356848453	6.516734536627868	0	196	168	NA
USF3	3.017804525465748e-7	0.023831200514070797	-2.9670937375259854	-2.842142420903319	-2.904618079214652	6.520308894534238	0	270	167	NA
ZBTB42	2.981336705605154e-7	-0.4151313694423711	-2.728607698061289	-2.8120609944233355	-2.7703343462423122	6.525588972934622	0	653	166	NA
ARID5B	2.818195570863497e-7	0.4192912170454633	-2.4107047880343413	-2.6108397109398904	-2.5107722494871156	6.5500288719790785	0	59	165	NA
ELF4	2.021574793741448e-7	-0.12154907590226839	-2.7043809741090707	-2.114204275155508	-2.4092926246322897	6.694310186109533	0	471	164	NA
POU2F2	1.8548004586606127e-7	0.25620860748207624	-2.2369883918601925	-2.177543203685404	-2.2072657977727985	6.73170280538258	0	99	163	NA
DACH1	1.46535465272575e-7	0.17266337118208383	-2.7806322645238253	-2.7282070585059426	-2.754419661514884	6.834057252387366	0	141	162	NA
PA2G4	1.1023289592812523e-7	0.18820509554801415	-2.881292722702391	-2.4227004490090915	-2.6519965858557413	6.9576887830872884	0	130	161	NA
GATAD2A	1.0020066890261267e-7	0.002096380580909008	-2.84373161024566	-2.8443601022196274	-2.8440458562326434	6.999129379269731	0	303	160	NA
HES1	5.662960060340007e-8	0.48531995718771676	-2.7046927363818476	-2.6140449114852182	-2.6593688239335327	7.246956501349828	0	50	159	NA
ZSCAN29	5.157865501047706e-8	-0.05644959697133511	-2.817076895758004	-2.924226838252511	-2.8706518670052574	7.287529986919754	0	388	158	NA
GZF1	4.511435201117706e-8	0.2358389014307028	-2.3182893392412254	-2.6400002791209247	-2.479144809181075	7.345685276132765	0	107	157	NA
RFX7	2.6343071921261306e-8	-0.12865005268019641	-2.8338045424618192	-2.8862377205669225	-2.8600211315143707	7.579333582424257	0	481	156	NA
ARID3A	2.6020123416871897e-8	-0.05595595422088712	-2.505317582445487	-2.4195438451656286	-2.462430713805558	7.584690647853629	0	387	155	NA
NME2	2.2005844788191625e-8	0.8117402045220645	-2.83571224286533	-2.7075388578266755	-2.7716255503460028	7.657461954535362	0	20	154	NA
ZEB1	1.940026565545008e-8	0.2861301438027464	-2.585635093546797	-2.5743791830947123	-2.5800071383207546	7.712192323064303	0	94	153	NA
POU6F1	1.855511176106709e-8	0.2428144027696968	-2.8833084979704884	-2.992679073759538	-2.937993785865013	7.731536425466718	0	104	152	NA
KLF6	1.7762170307253342e-8	0.14528570280357844	-1.92442192265599	-2.107028709329374	-2.015725315992682	7.750503970152127	0	152	151	NA
YY1	1.1368252875331506e-8	-0.3313291733778242	-2.6503471956390605	-2.6357741332808056	-2.643060664459933	7.944306274529951	0	627	150	NA
FLI1	6.842421511637652e-9	-0.29541363728370224	-2.1757915277212017	-1.9002587110875189	-2.0380251194043604	8.16479017561432	0	609	149	NA
SPEN	6.343177739648431e-9	-0.3097650131547654	-2.810872940816362	-2.8117988412705253	-2.8113358910434436	8.197693119239926	0	617	148	NA
GFI1	4.81163484651921e-9	-0.2020810730436091	-2.692621439247899	-2.1660509237940815	-2.4293361815209904	8.317707338555604	0	551	147	NA
ELF1	4.435428406798795e-9	0.30591793244301474	-2.3022823245518853	-2.360244858103229	-2.3312635913275574	8.353064426402005	0	91	146	NA
ZNF18	3.68835110423144e-9	-0.30381883066565213	-2.7419318940665214	-2.4321823690263686	-2.587057131546445	8.433167743970785	0	615	145	NA
PBX1	2.5704348963563725e-9	-0.6468398788647262	-2.6035340054425595	-2.674846819268556	-2.639190412355558	8.58999339141229	0	675	144	PBX1
CLOCK	1.8836277834937674e-9	0.43552737385226314	-2.7588449098854104	-2.583746975898427	-2.671295942891919	8.725004912342161	0	57	143	NA
FOS	8.641193736151653e-10	-0.3349267961458432	-2.5101212781969706	-2.5257972382705955	-2.517959258233783	9.06342625784374	0	629	142	NA
RREB1	8.105577131030178e-10	-0.30278790324216515	-2.736580386240788	-2.6672520976874017	-2.7019162419640947	9.091216057200617	0	614	141	NA
E2F2	6.060527139747993e-10	0.3819978948132909	-2.8951488615646457	-2.6659560291604567	-2.7805524453625514	9.2174895996081	0	66	140	NA
TFE3	3.160277307737292e-10	-0.04426023738330325	-2.770940052989608	-2.280048850494289	-2.525494451741949	9.500274807275249	0	374	139	NA
IRF1	3.072927387510675e-10	0.41827110568845116	-1.8741381023249253	-1.6928883569081796	-1.7835132296165526	9.512447701890062	0	60	138	NA
ZNF281	3.049132727238321e-10	0.2179038300342901	-2.4615173074059387	-2.6242685030762605	-2.5428929052410996	9.515823670599328	0	115	137	NA
TGIF1	2.5743982210876624e-10	0.3004072748224836	-2.3966494959485356	-2.5142983622755466	-2.455473929112041	9.589324273342964	0	92	136	NA
TIGD3	2.0887653371632547e-10	-0.7502219504408787	-2.4266885451732083	-2.291825697421153	-2.3592571212971807	9.68011034819566	0	680	135	TIGD3
TP53	2.0203417299717435e-10	0.32749800160074405	-2.6674031483706	-2.4830376128666556	-2.575220380618628	9.69457516575693	0	84	134	NA
STAT4	1.6953047676903677e-10	-0.07593889709455605	-2.657133482788843	-2.3793289324285585	-2.518231207608701	9.770752216618252	0	410	133	NA
E2F3	1.547938356975551e-10	-0.1275614680317252	-2.776083411344068	-2.789982571860646	-2.783032991602357	9.810246338070703	0	478	132	NA
SETDB2	1.2187806095748825e-10	0.566031119845156	-2.7154145209509406	-2.6228371812897877	-2.669125851120364	9.914074463886204	0	38	131	NA
MAX	1.0343431535195425e-10	-0.18019402472646956	-2.5124015590851925	-2.208637191987256	-2.3605193755362244	9.985335355868559	0	530	130	NA
FOSB	9.13289401582987e-11	-0.12882684583158147	-2.3364890379938914	-2.4969844095132223	-2.416736723753557	10.039391582164566	0	482	129	NA
HES6	7.917539341423495e-11	-0.29693524885352196	-2.9263011156202112	-2.8904694155435964	-2.908385265581904	10.101409769986908	0	611	128	NA
SKIL	7.679582637036625e-11	0.4969176137960889	-2.3964534951155545	-2.647091620807151	-2.521772557961353	10.114662381968134	0	47	127	NA
TGIF2	7.441785864021848e-11	0.12091835023427654	-2.545101197477663	-2.46426052253613	-2.5046808600068964	10.128322830876119	0	173	126	NA
ETV6	6.442656252093296e-11	0.39457014764714865	-2.0861207195205402	-2.1290018172827256	-2.107561268401633	10.190935039816404	0	63	125	NA
HIVEP2	6.286689169333551e-11	0.773835144221851	-2.543591880927581	-2.673214803603566	-2.6084033422655732	10.201578011795569	0	22	124	NA
HIVEP1	5.491967312739735e-11	0.32633236875718463	-1.9802806949642011	-2.239878246539495	-2.110079470751848	10.260272056274868	0	86	123	NA
ASCL2	5.46452676168365e-11	-0.6004175939184861	-2.6810311677751137	-2.4707404578908525	-2.575885812832983	10.262447442806424	0	670	122	NA
RFX5	5.408527720693736e-11	0.40427395467901983	-2.320680339935589	-2.3167878478339667	-2.318734093884778	10.266920940031687	0	61	121	NA
ELK3	5.3290153535396234e-11	-0.5755339982708783	-2.616360876631947	-2.571255061929584	-2.5938079692807654	10.273353028502205	0	668	120	NA
CREM	5.0184206326154116e-11	0.5167939556739538	-2.4774166260431194	-2.5451255875449412	-2.5112711067940303	10.299432939919033	0	44	119	NA
IRF9	4.336329873460983e-11	0.43586625434027965	-2.089927676310373	-1.917252745514696	-2.0035902109125345	10.362877687545646	0	56	118	NA
ZBTB18	2.9650973106638995e-11	-0.38199875969052577	-2.806288693708143	-2.791442371302703	-2.798865532505423	10.527961049081886	0	643	117	NA
RARG	9.359344566789872e-12	-0.39052541056761964	-2.662978592667724	-2.674064340215891	-2.6685214664418075	11.02875456376117	0	646	116	NA
FOXJ2	8.358382508015302e-12	-0.37754104104188246	-2.625074270084213	-2.2170650061049337	-2.4210696380945733	11.07787775794483	0	642	115	NA
NFE2L3	6.459777612468384e-12	0.7287182262196741	-2.6094417466349458	-2.573986629655737	-2.5917141881453416	11.189782432986386	0	27	114	NA
PRDM1	5.893061001726425e-12	0.622723838632102	-2.130699711339688	-2.283480512774186	-2.207090112056937	11.22965906330396	0	34	113	NA
THAP11	5.799560530602574e-12	-0.391036349471435	-2.414500980807094	-2.6183803953585385	-2.5164406880828163	11.236604914431094	0	647	112	NA
NR1D1	4.81075533380213e-12	0.6257483899015078	-2.6480951402515465	-2.844034815924962	-2.7460649780882544	11.317786729957053	0	33	111	NA
ZNF217	3.0268571630769006e-12	-0.3125101980343425	-2.5221781760768147	-2.3138816527716797	-2.418029914424247	11.519008072849559	0	619	110	NA
PRR12	2.362380225184887e-12	-0.2887518612400536	-2.641735211325279	-2.5136975000040085	-2.577716355664644	11.626650201383745	0	606	109	NA
ZBTB38	1.6605886977069967e-12	-0.4040062226467285	-2.824267811062377	-2.6609990519045414	-2.7426334314834593	11.779737922296297	0	652	108	NA
FOXO3	1.5850439302481774e-12	-0.30598698991351114	-2.5350042443203558	-2.3869991732299685	-2.461001708775162	11.799958696600815	0	616	107	NA
MAFG	1.2081265818784388e-12	0.15623963570792793	-2.4432931976471974	-2.6393448953130765	-2.5413190464801367	11.917887559977085	0	148	106	NA
PHF1	1.0875390088951526e-12	-0.2854820986930252	-2.8972436959010173	-2.8586093576561646	-2.877926526778591	11.963555156401764	0	605	105	NA
MEF2C	9.70804402452312e-13	-0.04697714861646703	-2.6025331162967142	-2.5670492431746976	-2.584791179735706	12.01286826287532	0	380	104	NA
NACC2	9.560796411827857e-13	-0.14936229654694472	-2.7020433000738486	-2.516207338306054	-2.6091253191899515	12.019505929600886	0	502	103	NA
BATF2	3.8433193698818563e-13	1.1059760464377655	-1.910376749799166	-1.6034548440950716	-1.7569157969471187	12.41529352528991	0	12	102	NA
RXRA	3.7158144618692037e-13	-0.1718580116331383	-2.386596511091412	-2.044798428496172	-2.215697469793792	12.429945979338802	0	525	101	NA
BHLHE40	1.8593672681407475e-13	0.0035920103312771083	-1.686227500802486	-2.1112643496065027	-1.8987459252044943	12.730634818526571	0	300	100	NA
BCL6	1.1034499237064804e-13	0.33266363811210453	-2.0314590281638023	-2.110944350789532	-2.071201689476667	12.957247371021962	0	79	99	NA
MYB	4.685764367438419e-14	-0.20813074119721053	-2.553056161055546	-2.5602970086664056	-2.556676584860976	13.329219554512902	0	558	98	NA
SPI1	3.6564245855494494e-14	0.04822012970781932	-2.121409269979238	-1.8488197125147585	-1.9851144912469982	13.436943379553417	0	241	97	NA
TFEB	3.436215491685145e-14	-0.5291240559623682	-2.3050194872667316	-1.8649443629624	-2.084981925114566	13.463919608544176	0	666	96	NA
MXI1	5.3317572936553394e-15	-0.3951391320870449	-2.4452092988975953	-2.280575439937195	-2.362892369417395	14.27312962828017	0	649	95	NA
KLF2	8.947427359473724e-16	0.09669766293037185	-2.3538615505368985	-2.253534846101075	-2.303698198318987	15.048301818784036	0	191	94	NA
TSC22D1	5.169754502734394e-16	0.7271843124496645	-2.714650038824983	-2.7601581766620127	-2.737404107743498	15.286530079853685	0	28	93	NA
REPIN1	3.11579987745165e-16	0.6272183780093843	-2.8507816443263	-2.7680651073153983	-2.809423375820849	15.506430444102651	0	32	92	NA
SKI	1.2811315219476672e-16	-0.5741063919142182	-2.690341569777593	-2.7349933862771936	-2.7126674780273934	15.89240628296096	0	667	91	NA
ATF6	3.746232269510588e-17	0.2992920773543954	-2.3757844823287813	-2.5195838304192195	-2.4476841563740006	16.42640529950761	0	93	90	NA
STAT1	2.793825072320192e-17	0.5359426366328529	-1.9893893829336788	-1.9354502148419375	-1.962419798887808	16.553800789526186	0	40	89	NA
ZNF746	1.834691788112457e-17	-0.382562347006069	-2.443733751292216	-1.894753457661321	-2.1692436044767684	16.73643688289123	0	644	88	NA
ZBTB39	1.3111031177772498e-18	-0.2965132403167321	-2.8021938811471925	-2.9710748803980125	-2.8866343807726027	17.8823631498656	0	610	87	NA
ETS1	1.2040377105619088e-18	-0.431901635130307	-2.4218565671296246	-2.1202511259745758	-2.2710538465521	17.919359910725642	0	656	86	NA
TRPS1	1.0718095643726628e-18	0.328733208145043	-2.759012086454602	-2.795759065389861	-2.7773855759222315	17.969882371815885	0	82	85	NA
RUNX2	9.561419146879454e-19	-0.48142035370213987	-2.7048355366916734	-2.27067016371127	-2.4877528502014714	18.01947764308818	0	663	84	NA
SREBF1	4.497223492040597e-19	0.12340380967321098	-2.5099397064327684	-2.5070876069772634	-2.508513656705016	18.34705552938821	0	169	83	NA
ZNF398	4.346686550499504e-19	-0.5790463367024941	-2.7026075210595932	-2.878784740910652	-2.790696130985123	18.361841676647582	0	669	82	NA
LTF	3.245470892059167e-19	-0.3701279838579062	-2.63441836937405	-2.154727224230848	-2.394572796802449	18.48872228161059	0	640	81	NA
NCOA1	2.2986210642032197e-19	-0.18269462384407553	-2.610269267684857	-2.57665703904757	-2.593463153366214	18.63853261780847	0	533	80	NA
ATF5	1.655080986924233e-19	0.3481134697036143	-2.6075494522057183	-2.6133712747895967	-2.6104603634976575	18.781180750339164	0	76	79	NA
KLF10	1.1382162042861809e-19	0.7500210724069784	-2.3039160482982837	-2.542008360995903	-2.422962204647093	18.94377523582313	0	23	78	NA
NR4A3	9.401536593825207e-20	0.7346378240387043	-1.6213566883308825	-2.049578578912357	-1.8354676336216198	19.026801159200147	0	25	77	NA
JDP2	6.830884354787667e-20	-0.5225030571796173	-2.562052715923362	-2.083925651531028	-2.322989183727195	19.16552306710301	0	664	76	NA
EGR1	4.246961494054664e-20	0.9203497220541758	-1.9172030880732214	-2.1608218946797537	-2.0390124913764875	19.371921676611247	0	18	75	NA
AHCTF1	1.65852361710077e-20	-0.0034171237408838137	-2.915358720696566	-3.0457867317188163	-2.980572726207691	19.780278339819194	0	312	74	NA
RLF	2.291016482139313e-21	0.10585919082199571	-2.2678808324296553	-2.463725682958237	-2.365803257693946	20.639971786377426	0	186	73	NA
NFATC1	6.425228235639087e-22	-0.4737805069176586	-2.497826042708529	-2.3799967694542707	-2.4389114060813997	21.192111440803185	0	662	72	NA
CEBPA	1.8224338748504735e-22	-0.22999743394125247	-2.5141000831178326	-2.0362288049279385	-2.2751644440228853	21.73934822065528	0	581	71	NA
MAFK	1.2907760641254252e-22	0.3311258459000792	-2.367627481998897	-2.4504277381256445	-2.409027610062271	21.889149096657217	0	80	70	NA
THRA	6.182713373852793e-23	-0.16945446976105843	-2.581359291094043	-2.5038867305398123	-2.5426230108169277	22.20882088661441	0	524	69	NA
SMAD3	4.866082421709504e-23	0.19210428985668054	-2.2558092215143883	-2.52299496048227	-2.3894020909983293	22.312820539262482	0	126	68	NA
TBP	5.3836579232419594e-24	0.1657557145859664	-2.580591202038009	-2.60601489976479	-2.5933030509013992	23.268922542908914	0	142	67	NA
CREB5	1.2619680414287901e-24	0.22916903591380786	-2.2802667874984492	-2.0689321462583234	-2.1745994668783863	23.898951643195584	0	111	66	NA
ATF4	7.058408113082934e-26	0.13638041422737648	-2.695506819706436	-2.6491752289700257	-2.672341024338231	25.151293234593815	0	157	65	NA
ZXDC	3.984454877074973e-27	-0.3756669025422377	-2.654963575645745	-2.4427290370501535	-2.548846306347949	26.399631087084007	0	641	64	NA
REL	3.3505247452939034e-27	0.7344367297218395	-1.6531663807956074	-2.0316367273707456	-1.8424015540831764	26.47488717023518	0	26	63	NA
BACH1	2.9902260286843312e-27	0.1631179151460925	-1.971255501485178	-2.1617461519988472	-2.0665008267420126	26.52429598247817	0	143	62	NA
ZNF395	2.8103985187530676e-27	-0.5245715598978095	-2.804733421561526	-2.6539207002674012	-2.7293270609144633	26.551232092114954	0	665	61	NA
KLF3	2.1166970886355124e-27	-0.3630779154932528	-2.5783219453774504	-2.3771264130017578	-2.477724179189604	26.67434128753875	0	637	60	NA
ZNF740	1.822534798598955e-27	-0.6013036785322547	-2.6339648955753576	-2.3724036329433655	-2.5031842642593616	26.739324170721797	0	671	59	ZNF740
RARA	1.7709373684620496e-28	-0.21750867716994235	-2.4089836199033923	-1.808986900012882	-2.1089852599581373	27.751796797936017	0	569	58	NA
DOT1L	7.852645046706404e-30	0.4467013337614273	-2.7509713840921943	-2.907051577324224	-2.829011480708209	29.104984032974357	0	54	57	NA
MXD1	5.0721021166634196e-30	0.3766712370666979	-2.256891147556313	-2.123200800726549	-2.190045974141431	29.294812011384803	0	69	56	NA
EGR2	2.028770461587195e-30	1.0635990276959248	-1.9543611377922578	-2.2642409793410256	-2.1093010585666416	29.69276708697614	0	13	55	NA
MXD4	4.280649044882963e-32	-0.7112701518018109	-2.5641387682388688	-2.4730835803743205	-2.518611174306595	31.368490376958647	0	678	54	MXD4
EGR3	2.709910110711523e-32	0.5312085494983746	-2.51924985344799	-2.739834386947242	-2.629542120197616	31.567045114686266	0	42	53	NA
ZNF831	2.2661465135922134e-32	-0.697568586356335	-2.562790624129027	-2.1861172771169213	-2.374453950622974	31.644712015042952	0	677	52	ZNF831
IRF7	1.4788313178611683e-32	1.2526080878689878	-1.779416906077149	-1.6730981361723294	-1.7262575211247393	31.830081360756306	0	8	51	IRF7
ZEB2	8.551395620599207e-33	1.1266329198273601	-2.609880578197425	-2.4377767803575363	-2.5238286792774804	32.06796300096041	0	10	50	ZEB2
PLAGL2	2.2697228415913044e-33	0.7227414386162039	-2.4802021432634	-2.7852613058283913	-2.632731724545896	32.64402717175682	0	29	49	NA
FOSL2	1.3423128658388049e-36	-0.04483244867409259	-2.452588493832912	-2.252965506445645	-2.3527770001392785	35.87214624715422	0	378	48	NA
IRF5	1.2228819456523315e-36	1.0023914804118628	-1.9922756411742046	-1.965042558206255	-1.9786590996902298	35.912615466779286	0	14	47	NA
FOSL1	8.383972194892258e-38	0.9505623353823838	-1.8286993541623322	-2.355665171850454	-2.092182263006393	37.0765501706782	0	16	46	NA
ZUP1	5.21689887444427e-38	0.596281380969833	-2.4351790407643645	-2.466133312351963	-2.450656176558164	37.282587581659165	0	36	45	NA
NFE2L2	3.015063861543237e-39	0.6322921253265951	-2.1615890011272625	-2.2926249242416477	-2.227106962684455	38.52070348471052	0	31	44	NA
TFEC	1.471536005050936e-39	1.4230099792243378	-1.9555586770688704	-1.8683047623367905	-1.9119317197028305	38.8322291072622	0	3	43	TFEC
ZNF516	1.3239800846302314e-39	-0.6164217190607739	-2.6343967464468205	-2.563103159704695	-2.5987499530757576	38.878118547524906	0	673	42	ZNF516
RELB	1.3172545302646158e-40	0.5144111333971804	-1.3638613828567605	-1.7002756855571122	-1.5320685342069362	39.880330299139274	39.880330299139274	45	41	NA
BATF3	8.778495159220913e-41	1.108427137847546	-1.4382090089494821	-1.536230376073745	-1.4872196925116135	40.05657992601414	40.05657992601414	11	40	NA
JUND	1.1935429951474035e-42	-0.23622327321887335	-2.4164720400345256	-2.362952870272579	-2.3897124551535525	41.92316193173143	41.92316193173143	584	39	NA
ZHX2	7.311459608283965e-45	-0.1125009626006987	-2.59251138840182	-2.427498764852638	-2.510005076627229	44.13599591489636	44.13599591489636	460	38	NA
NFIC	1.1539555464894305e-45	-0.6439824081242654	-2.5350204664760136	-2.490293446537886	-2.51265695650695	44.93781092106434	44.93781092106434	674	37	NFIC
HLX	3.5415218302084025e-47	0.12262905504769431	-1.903924474942254	-2.029593052748983	-1.9667587638456185	46.45081007683331	46.45081007683331	171	36	NA
TRAFD1	2.348616473213512e-47	0.5967006353917464	-1.8736978306596521	-1.7161111610744528	-1.7949044958670526	46.629187897299076	46.629187897299076	35	35	NA
ZNF652	2.0352332887378183e-47	-0.6695903333227826	-2.6752388827358335	-2.6554239301801803	-2.665331406458007	46.69138580255442	46.69138580255442	676	34	ZNF652
SATB1	1.0084035742559187e-47	-0.4400607266643858	-2.575201256050348	-2.5175138561440917	-2.54635755609722	46.99636562364923	46.99636562364923	657	33	NA
LYL1	6.270683432195683e-50	-0.731255691853155	-2.2836404492101896	-1.7625116169226573	-2.0230760330664235	49.202685123498426	49.202685123498426	679	32	LYL1
CEBPE	9.655428001179181e-51	-0.430129642523661	-2.4717954041647334	-1.9481610242625824	-2.209978214213658	50.0152284702605	50.0152284702605	655	31	NA
ZNF445	2.6440474826874661e-51	-0.2749061404589321	-2.8696134937236937	-2.8245236287921704	-2.847068561257932	50.57773074991106	50.57773074991106	601	30	NA
NFKB1	9.597220718065765e-52	0.9211264108416352	-1.6227799347084362	-1.904063177866512	-1.763421556287474	51.01785451712332	51.01785451712332	17	29	NA
TFDP1	3.3374935745557095e-54	-0.2970126702351467	-2.8162076760587627	-2.9819448568375333	-2.899076266448148	53.47657956174353	53.47657956174353	612	28	NA
STAT5A	1.8976222026958785e-54	0.5286331398240137	-1.9339822066056884	-2.040445203620536	-1.9872137051131122	53.72179024692255	53.72179024692255	43	27	NA
AHR	1.3750809206988396e-57	0.548154160694425	-2.3006154763523368	-2.3676960193880334	-2.3341557478701853	56.861671743739976	56.861671743739976	39	26	NA
STAT2	3.839788096247371e-58	0.9534602732916797	-2.1160621318109656	-1.8714301583775563	-1.9937461450942608	57.41569274208293	57.41569274208293	15	25	NA
CENPB	1.9143914399854566e-60	-0.005752743703192973	-2.8626871090637187	-2.8080653201730237	-2.835376214618371	59.71796925629568	59.71796925629568	318	24	NA
CIC	1.6072308875073716e-61	0.33937603955141454	-2.9261753060925044	-3.0026533083175773	-2.9644143072050406	60.793921729977384	60.793921729977384	78	23	NA
MAFF	7.5321117588576e-63	1.3568194874647275	-2.2960164237369987	-2.322625568373056	-2.3093209960550274	62.12308324469692	62.12308324469692	4	22	MAFF
MTF1	2.156391280342029e-66	0.7358731178125877	-1.8740393667133992	-2.089734437811598	-1.9818869022624988	65.66627243296796	65.66627243296796	24	21	NA
BATF	2.714093479074918e-68	1.316319327735911	-1.7340285814520386	-1.8088055894700705	-1.7714170854610547	67.56637519840537	67.56637519840537	7	20	BATF
CUX1	2.702273404639817e-69	0.267148359603591	-2.6681388155993377	-2.633158419243724	-2.650648617421531	68.56827071300478	68.56827071300478	98	19	NA
TET2	4.709131421441044e-71	0.46848480860621283	-2.170309857720535	-2.1093825474111045	-2.1398462025658196	70.32705918918985	70.32705918918985	52	18	NA
JUN	5.31590208002467e-74	0.39188440546363507	-1.7375324720135417	-2.01557602258681	-1.876554247300176	73.2744230274465	73.2744230274465	64	17	NA
ATF3	3.493367607396648e-77	1.3361458974842113	-1.6877373216662757	-1.9608924853341079	-1.8243149035001918	76.45675571110911	76.45675571110911	5	16	ATF3
STAT3	6.798990764689334e-85	0.5039282801717867	-2.0294320751692414	-1.9139944241018876	-1.9717132496355645	84.16755554874311	84.16755554874311	46	15	NA
NFKB2	1.1373335265110912e-86	1.1382209184212115	-1.3473945376020766	-1.5899822753968318	-1.4686884064994543	85.94411215845862	85.94411215845862	9	14	NFKB2
NR4A1	2.481562259263569e-90	0.7942090961563701	-1.9760726885292872	-2.331475999380894	-2.1537743439550905	89.60527482442981	89.60527482442981	21	13	NA
MBD2	1.6408341737104717e-100	0.33108342451352857	-2.5858481671202167	-2.611051576620696	-2.5984498718704563	99.7849353074792	99.7849353074792	81	12	NA
NFIL3	1.4592472176001358e-106	0.2286913501541601	-1.6460638110027381	-1.881883447714021	-1.7639736293583796	105.83587112610213	105.83587112610213	112	11	NA
PKNOX1	1.2886576554713993e-116	-0.15782433369183657	-2.766494434226052	-2.7876861214758715	-2.7770902778509616	115.88986244190716	115.88986244190716	512	10	NA
PPARD	9.65024900857508e-126	0.3624232752260368	-2.050553023804456	-2.349482018686354	-2.200017521245405	125.0154614802671	125.0154614802671	74	9	NA
CEBPB	6.428023715816572e-131	0.3820729390533756	-1.710131838675837	-1.8350783108363766	-1.7726050747561068	130.19192252960173	130.19192252960173	65	8	CEBPB
SNAI1	1.153197922695656e-162	0.2098126585253262	-1.7794516914508176	-2.2193725240834508	-1.9994121077671343	161.9380961485962	161.9380961485962	118	7	NA
HIF1A	6.044067564092309e-182	0.45346744453324794	-2.177514183561157	-2.2863286327077654	-2.231921408134461	181.2186706895103	181.2186706895103	53	6	NA
ETS2	9.49560914278741e-191	1.5442961368796169	-1.9438225181748372	-2.230206870835562	-2.0870146945051995	190.02247717006696	190.02247717006696	1	5	ETS2
XBP1	2.782407520184146e-228	1.4831567327885027	-2.8000499600266426	-2.655043686866133	-2.7275468234463878	227.55557926154535	227.55557926154535	2	4	XBP1
CSRNP1	6.535244263418726e-259	1.3273071975964694	-1.279290074641872	-1.727235598913806	-1.503262836777839	258.18473817544805	258.18473817544805	6	3	CSRNP1
JUNB	5.699326472393486e-295	0.9039947268749146	-1.6894903547865	-1.9863644175978559	-1.8379273861921779	294.24417646478474	294.24417646478474	19	1	JUNB
ARID5A	5.699326472393486e-295	0.4910959836098689	-1.5887902214935865	-1.8934960161476584	-1.7411431188206223	294.24417646478474	294.24417646478474	48	2	ARID5A
