# Supplementary material for: Human and mouse neutrophils share core transcriptional programs in both homeostatic and inflamed contexts
Source: Nat Commun. 2023 Dec 8;14:8133. doi: 10.1038/s41467-023-43573-9 (PMC10709367; doi:10.1038/s41467-023-43573-9)
Supplement: Supplementary file 8 — Source Data [file 41467_2023_43573_MOESM8_ESM.zip › Figure 5/source-data_Figure5b.csv]

Fisher�s exact test on the number of core inflammatory genes with increased accessibility versus no increase.
BL_BM	MEM_BM	AP_BM	MEM_BL
1.19E-13	NA	NA	NA
2.14E-17	0.354518327	NA	NA
5.07E-09	0.160950612	0.011521682	NA
1.55E-11	0.525065343	0.116386696	0.441863342
Two-sided studentized bootstrap, 1000 repeats of matched background-gene accessibility versus actual result.
p_1	p_2	p_3	p_4	p_5
7.26E-08	6.86E-17	2.09E-21	1.56E-18	3.07E-22
Source data for Venn Diagrams.
source	gene
1 Blood vs. Bone marrow.up_fisher_mouse1	Bcl3
1 Blood vs. Bone marrow.up_fisher_mouse2	Fbxl5
1 Blood vs. Bone marrow.up_fisher_mouse3	Ier3
1 Blood vs. Bone marrow.up_fisher_mouse4	Il1a
1 Blood vs. Bone marrow.up_fisher_mouse5	Il1b
1 Blood vs. Bone marrow.up_fisher_mouse6	Il1rap
1 Blood vs. Bone marrow.up_fisher_mouse7	Il4ra
1 Blood vs. Bone marrow.up_fisher_mouse8	Pim1
1 Blood vs. Bone marrow.up_fisher_mouse9	Prok2
1 Blood vs. Bone marrow.up_fisher_mouse10	Sema6b
1 Blood vs. Bone marrow.up_fisher_mouse11	Socs3
1 Blood vs. Bone marrow.up_fisher_mouse12	Steap4
1 Blood vs. Bone marrow.up_fisher_mouse13	Tgm1
1 Blood vs. Bone marrow.up_fisher_mouse14	Tlr1
1 Blood vs. Bone marrow.up_fisher_mouse15	Tlr2
1 Blood vs. Bone marrow.up_fisher_mouse16	Kcnj2
1 Blood vs. Bone marrow.up_fisher_mouse17	Junb
1 Blood vs. Bone marrow.up_fisher_mouse18	Csrnp1
1 Blood vs. Bone marrow.up_fisher_mouse19	Lmnb1
1 Blood vs. Bone marrow.up_fisher_mouse20	Jak3
1 Blood vs. Bone marrow.up_fisher_mouse21	Upp1
1 Blood vs. Bone marrow.up_fisher_mouse22	Tspo
1 Blood vs. Bone marrow.up_fisher_mouse23	Xbp1
1 Blood vs. Bone marrow.up_fisher_mouse24	Cd14
1 Blood vs. Bone marrow.up_fisher_mouse25	Nfkbiz
1 Blood vs. Bone marrow.up_fisher_mouse26	Ets2
1 Blood vs. Bone marrow.up_fisher_mouse27	Spata13
1 Blood vs. Bone marrow.up_fisher_mouse28	Clec4e
1 Blood vs. Bone marrow.up_fisher_mouse29	Zfp36
1 Blood vs. Bone marrow.up_fisher_mouse30	Zfp36l1
1 Blood vs. Bone marrow.up_fisher_mouse31	Cd38
1 Blood vs. Bone marrow.up_fisher_mouse32	Slc7a5
1 Blood vs. Bone marrow.up_fisher_mouse33	Il1r2
1 Blood vs. Bone marrow.up_fisher_mouse34	Map3k8
1 Blood vs. Bone marrow.up_fisher_mouse35	Marcks
1 Blood vs. Bone marrow.up_fisher_mouse36	Cish
1 Blood vs. Bone marrow.up_fisher_mouse37	Tlr4
1 Blood vs. Bone marrow.up_fisher_mouse38	Nfkbia
1 Blood vs. Bone marrow.up_fisher_mouse39	Ttc39b
1 Blood vs. Bone marrow.up_fisher_mouse40	Ier5
1 Blood vs. Bone marrow.up_fisher_mouse41	Clec4d
1 Blood vs. Bone marrow.up_fisher_mouse42	Fndc3b
1 Blood vs. Bone marrow.up_fisher_mouse43	Traf1
1 Blood vs. Bone marrow.up_fisher_mouse44	Il1rn
1 Blood vs. Bone marrow.up_fisher_mouse45	Myd88
1 Blood vs. Bone marrow.up_fisher_mouse46	Pfkfb3
1 Blood vs. Bone marrow.up_fisher_mouse47	Gbp5
1 Blood vs. Bone marrow.up_fisher_mouse48	Mapk6
1 Blood vs. Bone marrow.up_fisher_mouse49	Tnf
1 Blood vs. Bone marrow.up_fisher_mouse50	Plek
1 Blood vs. Bone marrow.up_fisher_mouse51	St3gal4
1 Blood vs. Bone marrow.up_fisher_mouse52	Slc2a6
1 Blood vs. Bone marrow.up_fisher_mouse53	Tnfaip6
1 Blood vs. Bone marrow.up_fisher_mouse54	Mfsd2a
1 Blood vs. Bone marrow.up_fisher_mouse55	Icam1
1 Blood vs. Bone marrow.up_fisher_mouse56	Tnfaip3
1 Blood vs. Bone marrow.up_fisher_mouse57	Azin1
1 Blood vs. Bone marrow.up_fisher_mouse58	Cd69
1 Blood vs. Bone marrow.up_fisher_mouse59	Zc3h12a
1 Blood vs. Bone marrow.up_fisher_mouse60	Hmox1
1 Blood vs. Bone marrow.up_fisher_mouse61	Plk2
1 Blood vs. Bone marrow.up_fisher_mouse62	Birc3
1 Blood vs. Bone marrow.up_fisher_mouse63	Nfkbie
1 Blood vs. Bone marrow.up_fisher_mouse64	Slc7a11
1 Blood vs. Bone marrow.up_fisher_mouse65	Clic4
1 Blood vs. Bone marrow.up_fisher_mouse66	Slc35b2
1 Blood vs. Bone marrow.up_fisher_mouse67	Nr4a1
1 Blood vs. Bone marrow.up_fisher_mouse68	Rhoh
1 Blood vs. Bone marrow.up_fisher_mouse69	Dram1
1 Blood vs. Bone marrow.up_fisher_mouse70	Nfkb2
1 Blood vs. Bone marrow.up_fisher_mouse71	F3
1 Blood vs. Bone marrow.up_fisher_mouse72	Stat3
1 Blood vs. Bone marrow.up_fisher_mouse73	St8sia1
1 Blood vs. Bone marrow.up_fisher_mouse74	Il23a
1 Blood vs. Bone marrow.up_fisher_mouse75	Oasl1
1 Blood vs. Bone marrow.up_fisher_mouse76	Tifa
1 Blood vs. Bone marrow.up_fisher_mouse77	Med12l
1 Blood vs. Bone marrow.up_fisher_mouse78	Rab8b
1 Blood vs. Bone marrow.up_fisher_mouse79	Atf3
1 Blood vs. Bone marrow.up_fisher_mouse80	Adam9
1 Blood vs. Bone marrow.up_fisher_mouse81	Gadd45b
1 Blood vs. Bone marrow.up_fisher_mouse82	Gpld1
1 Blood vs. Bone marrow.up_fisher_mouse83	Rnd1
1 Blood vs. Bone marrow.up_fisher_mouse84	Cd274
1 Blood vs. Bone marrow.up_fisher_mouse85	Gch1
1 Blood vs. Bone marrow.up_fisher_mouse86	Il27
1 Blood vs. Bone marrow.up_fisher_mouse87	Samsn1
1 Blood vs. Bone marrow.up_fisher_mouse88	Pik3ap1
1 Blood vs. Bone marrow.up_fisher_mouse89	Herc6
1 Blood vs. Bone marrow.up_fisher_mouse90	Cd83
1 Blood vs. Bone marrow.up_fisher_mouse91	Batf
1 Blood vs. Bone marrow.up_fisher_mouse92	Mtf1
1 Blood vs. Bone marrow.up_fisher_mouse93	Ptgs2
1 Blood vs. Bone marrow.up_fisher_mouse94	Ppp1r15b
1 Blood vs. Bone marrow.up_fisher_mouse95	Dcun1d3
1 Blood vs. Bone marrow.up_fisher_mouse96	Usp18
1 Blood vs. Bone marrow.up_fisher_mouse97	Rhov
1 Blood vs. Bone marrow.up_fisher_mouse98	Rsad2
1 Blood vs. Bone marrow.up_fisher_mouse99	Dusp16
1 Blood vs. Bone marrow.up_fisher_mouse100	Scn1b
1 Blood vs. Bone marrow.up_fisher_mouse101	Maff
1 Blood vs. Bone marrow.up_fisher_mouse102	Gramd1a
1 Blood vs. Bone marrow.up_fisher_mouse103	Rap2c
1 Blood vs. Bone marrow.up_fisher_mouse104	Ube2l6
1 Blood vs. Bone marrow.up_fisher_mouse105	C3
1 Blood vs. Bone marrow.up_fisher_mouse106	Vill
1 Blood vs. Bone marrow.up_fisher_mouse107	Nt5c3
1 Blood vs. Bone marrow.up_fisher_mouse108	AA467197
1 Blood vs. Bone marrow.up_fisher_mouse109	Dusp5
1 Blood vs. Bone marrow.up_fisher_mouse110	Nabp1
1 Blood vs. Bone marrow.up_fisher_mouse111	Tnfaip2
1 Blood vs. Bone marrow.up_fisher_mouse112	Igsf6
1 Blood vs. Bone marrow.up_fisher_mouse113	Il18bp
1 Blood vs. Bone marrow.up_fisher_mouse114	Nfkbid
1 Blood vs. Bone marrow.up_fisher_mouse115	Parp10
1 Blood vs. Bone marrow.up_fisher_mouse116	Stat2
1 Blood vs. Bone marrow.up_fisher_mouse117	Trip10
1 Blood vs. Bone marrow.up_fisher_mouse118	Ahr
1 Blood vs. Bone marrow.up_fisher_mouse119	Irak2
1 Blood vs. Bone marrow.up_fisher_mouse120	Ifih1
1 Blood vs. Bone marrow.up_fisher_mouse121	Plau
1 Blood vs. Bone marrow.up_fisher_mouse122	G0s2
1 Blood vs. Bone marrow.up_fisher_mouse123	Id2
1 Blood vs. Bone marrow.up_fisher_mouse124	Hspa2
1 Blood vs. Bone marrow.up_fisher_mouse125	Bcl2l1
1 Blood vs. Bone marrow.up_fisher_mouse126	Cd40
1 Blood vs. Bone marrow.up_fisher_mouse127	Spatc1
1 Blood vs. Bone marrow.up_fisher_mouse128	Tnfsf15
1 Blood vs. Bone marrow.up_fisher_mouse129	Stat5a
1 Blood vs. Bone marrow.up_fisher_mouse130	Gclm
1 Blood vs. Bone marrow.up_fisher_mouse131	Pim2
1 Blood vs. Bone marrow.up_fisher_mouse132	Sod2
1 Blood vs. Bone marrow.up_fisher_mouse133	Grina
1 Blood vs. Bone marrow.up_fisher_mouse134	Cfb
1 Blood vs. Bone marrow.up_fisher_mouse135	Adora2a
1 Blood vs. Bone marrow.up_fisher_mouse136	Hpn
1 Blood vs. Bone marrow.up_fisher_mouse137	Irak3
1 Blood vs. Bone marrow.up_fisher_mouse138	Nfkb1
1 Blood vs. Bone marrow.up_fisher_mouse139	Gsap
1 Blood vs. Bone marrow.up_fisher_mouse140	Ikbke
1 Blood vs. Bone marrow.up_fisher_mouse141	Isg15
1 Blood vs. Bone marrow.up_fisher_mouse142	Ctsc
1 Blood vs. Bone marrow.up_fisher_mouse143	Pde4b
1 Blood vs. Bone marrow.up_fisher_mouse144	Scimp
1 Blood vs. Bone marrow.up_fisher_mouse145	Gpr4
1 Blood vs. Bone marrow.up_fisher_mouse146	Socs1
1 Blood vs. Bone marrow.up_fisher_mouse147	Rhou
1 Blood vs. Bone marrow.up_fisher_mouse148	Ranbp2
1 Blood vs. Bone marrow.up_fisher_mouse149	Trafd1
1 Blood vs. Bone marrow.up_fisher_mouse150	Hck
1 Blood vs. Bone marrow.up_fisher_mouse151	Ccm2l
1 Blood vs. Bone marrow.up_fisher_mouse152	Il1rl2
1 Blood vs. Bone marrow.up_fisher_mouse153	Ttl
1 Blood vs. Bone marrow.up_fisher_mouse154	Psma6
1 Blood vs. Bone marrow.up_fisher_mouse155	Ccnl1
1 Blood vs. Bone marrow.up_fisher_mouse156	B4galt5
1 Blood vs. Bone marrow.up_fisher_mouse157	Nampt
1 Blood vs. Bone marrow.up_fisher_mouse158	Edn1
1 Blood vs. Bone marrow.up_fisher_mouse159	Nbn
1 Blood vs. Bone marrow.up_fisher_mouse160	Dhrs13
1 Blood vs. Bone marrow.up_fisher_mouse161	Ffar2
1 Blood vs. Bone marrow.up_fisher_mouse162	Mctp1
1 Blood vs. Bone marrow.up_fisher_mouse163	Plk3
1 Blood vs. Bone marrow.up_fisher_mouse164	Gtf3c6
1 Blood vs. Bone marrow.up_fisher_mouse165	Il15ra
1 Blood vs. Bone marrow.up_fisher_mouse166	Slc11a2
1 Blood vs. Bone marrow.up_fisher_mouse167	Ehd1
1 Blood vs. Bone marrow.up_fisher_mouse168	Sgpp2
1 Blood vs. Bone marrow.up_fisher_mouse169	Tnfsf10
1 Blood vs. Bone marrow.up_fisher_mouse170	Idh3a
1 Blood vs. Bone marrow.up_fisher_mouse171	Gdf15
1 Blood vs. Bone marrow.up_fisher_mouse172	Ddx58
1 Blood vs. Bone marrow.up_fisher_mouse173	Pi4k2b
1 Blood vs. Bone marrow.up_fisher_mouse174	Batf3
1 Blood vs. Bone marrow.up_fisher_mouse175	Relb
1 Blood vs. Bone marrow.up_fisher_mouse176	Clec4n
1 Blood vs. Bone marrow.up_fisher_mouse177	Hbegf
1 Blood vs. Bone marrow.up_fisher_mouse178	Epm2aip1
1 Blood vs. Bone marrow.up_fisher_mouse179	Lgals8
1 Blood vs. Bone marrow.BL_BM_i1	Ston2
1 Blood vs. Bone marrow.BL_BM_i2	Arsb
1 Blood vs. Bone marrow.BL_BM_i3	Gpr35
1 Blood vs. Bone marrow.BL_BM_i4	Zmiz1
1 Blood vs. Bone marrow.BL_BM_i5	Ctsb
1 Blood vs. Bone marrow.BL_BM_i6	9230109A22Rik
1 Blood vs. Bone marrow.BL_BM_i7	Fam105a
1 Blood vs. Bone marrow.BL_BM_i8	Nsmce2
1 Blood vs. Bone marrow.BL_BM_i9	Trib1
1 Blood vs. Bone marrow.BL_BM_i10	Trib1
1 Blood vs. Bone marrow.BL_BM_i11	Cyth4
1 Blood vs. Bone marrow.BL_BM_i12	Igf2bp2
1 Blood vs. Bone marrow.BL_BM_i13	Rtp4
1 Blood vs. Bone marrow.BL_BM_i14	Acap2
1 Blood vs. Bone marrow.BL_BM_i15	Zpld1
1 Blood vs. Bone marrow.BL_BM_i16	Mrpl39
1 Blood vs. Bone marrow.BL_BM_i17	Zfp281
1 Blood vs. Bone marrow.BL_BM_i18	Runx1
1 Blood vs. Bone marrow.BL_BM_i19	Ergic1
1 Blood vs. Bone marrow.BL_BM_i20	H2-Aa
1 Blood vs. Bone marrow.BL_BM_i21	Ddr1
1 Blood vs. Bone marrow.BL_BM_i22	Man2a1
1 Blood vs. Bone marrow.BL_BM_i23	Lpin2
1 Blood vs. Bone marrow.BL_BM_i24	Rnf125
1 Blood vs. Bone marrow.BL_BM_i25	Nfatc1
1 Blood vs. Bone marrow.BL_BM_i26	Cd274
1 Blood vs. Bone marrow.BL_BM_i27	Sgms1
1 Blood vs. Bone marrow.BL_BM_i28	Prkcq
1 Blood vs. Bone marrow.BL_BM_i29	Cubn
1 Blood vs. Bone marrow.BL_BM_i30	Trdmt1
1 Blood vs. Bone marrow.BL_BM_i31	Prr5l
1 Blood vs. Bone marrow.BL_BM_i32	Cd44
1 Blood vs. Bone marrow.BL_BM_i33	Cd44
1 Blood vs. Bone marrow.BL_BM_i34	AI607873
1 Blood vs. Bone marrow.BL_BM_i35	Ifi204
1 Blood vs. Bone marrow.BL_BM_i36	Ctsz
1 Blood vs. Bone marrow.BL_BM_i37	Fndc3b
1 Blood vs. Bone marrow.BL_BM_i38	Gon4l
1 Blood vs. Bone marrow.BL_BM_i39	Disp1
1 Blood vs. Bone marrow.BL_BM_i40	Csf1
1 Blood vs. Bone marrow.BL_BM_i41	Csf1
1 Blood vs. Bone marrow.BL_BM_i42	Col15a1
1 Blood vs. Bone marrow.BL_BM_i43	Txn1
1 Blood vs. Bone marrow.BL_BM_i44	Tlr4
1 Blood vs. Bone marrow.BL_BM_i45	Gm10097
1 Blood vs. Bone marrow.BL_BM_i46	Fgl2
1 Blood vs. Bone marrow.BL_BM_i47	Smim20
1 Blood vs. Bone marrow.BL_BM_i48	Aff1
1 Blood vs. Bone marrow.BL_BM_i49	Slc8b1
1 Blood vs. Bone marrow.BL_BM_i50	Arhgap18
1 Blood vs. Bone marrow.BL_BM_i51	Tas2r135
1 Blood vs. Bone marrow.BL_BM_i52	Ccdc126
1 Blood vs. Bone marrow.BL_BM_i53	Jazf1
1 Blood vs. Bone marrow.BL_BM_i54	Marcks
1 Blood vs. Bone marrow.BL_BM_i55	Pcbp1
1 Blood vs. Bone marrow.BL_BM_i56	Marcks
1 Blood vs. Bone marrow.BL_BM_i57	Rybp
1 Blood vs. Bone marrow.BL_BM_i58	Irak2
1 Blood vs. Bone marrow.BL_BM_i59	Clec2e
1 Blood vs. Bone marrow.BL_BM_i60	Dusp16
1 Blood vs. Bone marrow.BL_BM_i61	E330021D16Rik
1 Blood vs. Bone marrow.BL_BM_i62	Kras
1 Blood vs. Bone marrow.BL_BM_i63	2810474O19Rik
1 Blood vs. Bone marrow.BL_BM_i64	Dhx34
1 Blood vs. Bone marrow.BL_BM_i65	Atg5
1 Blood vs. Bone marrow.BL_BM_i66	Ppp1r15a
1 Blood vs. Bone marrow.BL_BM_i67	Plekha4
1 Blood vs. Bone marrow.BL_BM_i68	Arrdc4
1 Blood vs. Bone marrow.BL_BM_i69	Wdr11
1 Blood vs. Bone marrow.BL_BM_i70	Tnfrsf26
1 Blood vs. Bone marrow.BL_BM_i71	Tnfrsf22
1 Blood vs. Bone marrow.BL_BM_i72	Mcph1
1 Blood vs. Bone marrow.BL_BM_i73	Snx20
1 Blood vs. Bone marrow.BL_BM_i74	Cxcr5
1 Blood vs. Bone marrow.BL_BM_i75	Sik3
1 Blood vs. Bone marrow.BL_BM_i76	Tle3
1 Blood vs. Bone marrow.BL_BM_i77	Csrnp1
1 Blood vs. Bone marrow.BL_BM_i78	Egfl6
1 Blood vs. Bone marrow.BL_BM_i79	Gm5426
1 Blood vs. Bone marrow.BL_BM_i80	Atp2b1
1 Blood vs. Bone marrow.BL_BM_i81	Atp2b1
1 Blood vs. Bone marrow.BL_BM_i82	Atp2b1
1 Blood vs. Bone marrow.BL_BM_i83	Pym1
1 Blood vs. Bone marrow.BL_BM_i84	Stk10
1 Blood vs. Bone marrow.BL_BM_i85	Klf7
1 Blood vs. Bone marrow.BL_BM_i86	Slfn8
1 Blood vs. Bone marrow.BL_BM_i87	Ccl4
1 Blood vs. Bone marrow.BL_BM_i88	Arf2
1 Blood vs. Bone marrow.BL_BM_i89	Dock10
1 Blood vs. Bone marrow.BL_BM_i90	Dock10
1 Blood vs. Bone marrow.BL_BM_i91	Rsad2
1 Blood vs. Bone marrow.BL_BM_i92	Rsad2
1 Blood vs. Bone marrow.BL_BM_i93	Ccdc71l
1 Blood vs. Bone marrow.BL_BM_i94	Ccdc71l
1 Blood vs. Bone marrow.BL_BM_i95	Syndig1l
1 Blood vs. Bone marrow.BL_BM_i96	Fos
1 Blood vs. Bone marrow.BL_BM_i97	Wdr20
1 Blood vs. Bone marrow.BL_BM_i98	Nid1
1 Blood vs. Bone marrow.BL_BM_i99	Gpld1
1 Blood vs. Bone marrow.BL_BM_i100	Gcnt2
1 Blood vs. Bone marrow.BL_BM_i101	Gcnt2
1 Blood vs. Bone marrow.BL_BM_i102	Hdac4
1 Blood vs. Bone marrow.BL_BM_i103	Acox2
1 Blood vs. Bone marrow.BL_BM_i104	Asap1
1 Blood vs. Bone marrow.BL_BM_i105	Galnt6
1 Blood vs. Bone marrow.BL_BM_i106	Ptprc
1 Blood vs. Bone marrow.BL_BM_i107	Fgfr1op
1 Blood vs. Bone marrow.BL_BM_i108	Pla2g4a
1 Blood vs. Bone marrow.BL_BM_i109	Emilin2
1 Blood vs. Bone marrow.BL_BM_i110	Nme5
1 Blood vs. Bone marrow.BL_BM_i111	Cd84
1 Blood vs. Bone marrow.BL_BM_i112	Abtb2
1 Blood vs. Bone marrow.BL_BM_i113	Gpcpd1
1 Blood vs. Bone marrow.BL_BM_i114	Cd93
1 Blood vs. Bone marrow.BL_BM_i115	Vapb
1 Blood vs. Bone marrow.BL_BM_i116	Kcnn3
1 Blood vs. Bone marrow.BL_BM_i117	Atf3
1 Blood vs. Bone marrow.BL_BM_i118	Atf3
1 Blood vs. Bone marrow.BL_BM_i119	Cfap57
1 Blood vs. Bone marrow.BL_BM_i120	Rbm47
1 Blood vs. Bone marrow.BL_BM_i121	Lrrc8d
1 Blood vs. Bone marrow.BL_BM_i122	Vps37b
1 Blood vs. Bone marrow.BL_BM_i123	Vps37b
1 Blood vs. Bone marrow.BL_BM_i124	Pde7b
1 Blood vs. Bone marrow.BL_BM_i125	Rfc2
1 Blood vs. Bone marrow.BL_BM_i126	Hip1
1 Blood vs. Bone marrow.BL_BM_i127	Muc3a
1 Blood vs. Bone marrow.BL_BM_i128	Muc3a
1 Blood vs. Bone marrow.BL_BM_i129	Slc6a6
1 Blood vs. Bone marrow.BL_BM_i130	Etv6
1 Blood vs. Bone marrow.BL_BM_i131	Plbd1
1 Blood vs. Bone marrow.BL_BM_i132	Ceacam2
1 Blood vs. Bone marrow.BL_BM_i133	Pdcd2l
1 Blood vs. Bone marrow.BL_BM_i134	Mcee
1 Blood vs. Bone marrow.BL_BM_i135	Far1
1 Blood vs. Bone marrow.BL_BM_i136	Psmd13
1 Blood vs. Bone marrow.BL_BM_i137	Il15
1 Blood vs. Bone marrow.BL_BM_i138	Crispld2
1 Blood vs. Bone marrow.BL_BM_i139	Dnm2
1 Blood vs. Bone marrow.BL_BM_i140	Sorl1
1 Blood vs. Bone marrow.BL_BM_i141	Sorl1
1 Blood vs. Bone marrow.BL_BM_i142	Cxcr5
1 Blood vs. Bone marrow.BL_BM_i143	Gm11149
1 Blood vs. Bone marrow.BL_BM_i144	Patz1
1 Blood vs. Bone marrow.BL_BM_i145	Id2
1 Blood vs. Bone marrow.BL_BM_i146	Prps1l1
1 Blood vs. Bone marrow.BL_BM_i147	Plekhg3
1 Blood vs. Bone marrow.BL_BM_i148	Rad51b
1 Blood vs. Bone marrow.BL_BM_i149	Rad51b
1 Blood vs. Bone marrow.BL_BM_i150	Rad51b
1 Blood vs. Bone marrow.BL_BM_i151	Gpr55
1 Blood vs. Bone marrow.BL_BM_i152	Lrrc74a
1 Blood vs. Bone marrow.BL_BM_i153	Wdr60
1 Blood vs. Bone marrow.BL_BM_i154	Ncapg2
1 Blood vs. Bone marrow.BL_BM_i155	Klf6
1 Blood vs. Bone marrow.BL_BM_i156	Usp40
1 Blood vs. Bone marrow.BL_BM_i157	Usp40
1 Blood vs. Bone marrow.BL_BM_i158	Prl2c3
1 Blood vs. Bone marrow.BL_BM_i159	Nid1
1 Blood vs. Bone marrow.BL_BM_i160	Nid1
1 Blood vs. Bone marrow.BL_BM_i161	Ugt1a6b
1 Blood vs. Bone marrow.BL_BM_i162	Nme8
1 Blood vs. Bone marrow.BL_BM_i163	Gpr141
1 Blood vs. Bone marrow.BL_BM_i164	Glrp1
1 Blood vs. Bone marrow.BL_BM_i165	Gcnt2
1 Blood vs. Bone marrow.BL_BM_i166	Atxn1
1 Blood vs. Bone marrow.BL_BM_i167	Per2
1 Blood vs. Bone marrow.BL_BM_i168	Ctsl
1 Blood vs. Bone marrow.BL_BM_i169	Plau
1 Blood vs. Bone marrow.BL_BM_i170	Arhgef3
1 Blood vs. Bone marrow.BL_BM_i171	Tspan14
1 Blood vs. Bone marrow.BL_BM_i172	Ptgdr
1 Blood vs. Bone marrow.BL_BM_i173	Ctsb
1 Blood vs. Bone marrow.BL_BM_i174	Ctsb
1 Blood vs. Bone marrow.BL_BM_i175	Ptk2b
1 Blood vs. Bone marrow.BL_BM_i176	Stc1
1 Blood vs. Bone marrow.BL_BM_i177	Fndc3a
1 Blood vs. Bone marrow.BL_BM_i178	Rcbtb2
1 Blood vs. Bone marrow.BL_BM_i179	Zc3h13
1 Blood vs. Bone marrow.BL_BM_i180	Kctd12
1 Blood vs. Bone marrow.BL_BM_i181	Irg1
1 Blood vs. Bone marrow.BL_BM_i182	Mbnl2
1 Blood vs. Bone marrow.BL_BM_i183	Gpr183
1 Blood vs. Bone marrow.BL_BM_i184	9230109A22Rik
1 Blood vs. Bone marrow.BL_BM_i185	9230109A22Rik
1 Blood vs. Bone marrow.BL_BM_i186	Fam134b
1 Blood vs. Bone marrow.BL_BM_i187	Klf10
1 Blood vs. Bone marrow.BL_BM_i188	Mgat5
1 Blood vs. Bone marrow.BL_BM_i189	Trps1
1 Blood vs. Bone marrow.BL_BM_i190	Trps1
1 Blood vs. Bone marrow.BL_BM_i191	Trib1
1 Blood vs. Bone marrow.BL_BM_i192	Trib1
1 Blood vs. Bone marrow.BL_BM_i193	St3gal1
1 Blood vs. Bone marrow.BL_BM_i194	Cxcr4
1 Blood vs. Bone marrow.BL_BM_i195	Cxcr4
1 Blood vs. Bone marrow.BL_BM_i196	Maff
1 Blood vs. Bone marrow.BL_BM_i197	Tmem184b
1 Blood vs. Bone marrow.BL_BM_i198	Parvg
1 Blood vs. Bone marrow.BL_BM_i199	Rab7b
1 Blood vs. Bone marrow.BL_BM_i200	St6gal1
1 Blood vs. Bone marrow.BL_BM_i201	Lpp
1 Blood vs. Bone marrow.BL_BM_i202	Lpp
1 Blood vs. Bone marrow.BL_BM_i203	Il10rb
1 Blood vs. Bone marrow.BL_BM_i204	Dopey2
1 Blood vs. Bone marrow.BL_BM_i205	Cldn14
1 Blood vs. Bone marrow.BL_BM_i206	Dyrk1a
1 Blood vs. Bone marrow.BL_BM_i207	Ets2
1 Blood vs. Bone marrow.BL_BM_i208	Arid1b
1 Blood vs. Bone marrow.BL_BM_i209	Synj2
1 Blood vs. Bone marrow.BL_BM_i210	Synj2
1 Blood vs. Bone marrow.BL_BM_i211	2310009B15Rik
1 Blood vs. Bone marrow.BL_BM_i212	Dusp1
1 Blood vs. Bone marrow.BL_BM_i213	Ergic1
1 Blood vs. Bone marrow.BL_BM_i214	Myo1f
1 Blood vs. Bone marrow.BL_BM_i215	Ptgs2
1 Blood vs. Bone marrow.BL_BM_i216	H2-Q10
1 Blood vs. Bone marrow.BL_BM_i217	Ddr1
1 Blood vs. Bone marrow.BL_BM_i218	Pla2g7
1 Blood vs. Bone marrow.BL_BM_i219	Supt3
1 Blood vs. Bone marrow.BL_BM_i220	Tfeb
1 Blood vs. Bone marrow.BL_BM_i221	Myom1
1 Blood vs. Bone marrow.BL_BM_i222	Emilin2
1 Blood vs. Bone marrow.BL_BM_i223	Birc6
1 Blood vs. Bone marrow.BL_BM_i224	Cdc42ep3
1 Blood vs. Bone marrow.BL_BM_i225	Cdc42ep3
1 Blood vs. Bone marrow.BL_BM_i226	Cacna1e
1 Blood vs. Bone marrow.BL_BM_i227	Cacna1e
1 Blood vs. Bone marrow.BL_BM_i228	Ier5
1 Blood vs. Bone marrow.BL_BM_i229	Mapre2
1 Blood vs. Bone marrow.BL_BM_i230	Mapre2
1 Blood vs. Bone marrow.BL_BM_i231	Pabpc2
1 Blood vs. Bone marrow.BL_BM_i232	Pabpc2
1 Blood vs. Bone marrow.BL_BM_i233	Ccdc112
1 Blood vs. Bone marrow.BL_BM_i234	Tubb6
1 Blood vs. Bone marrow.BL_BM_i235	Setbp1
1 Blood vs. Bone marrow.BL_BM_i236	Mbp
1 Blood vs. Bone marrow.BL_BM_i237	Incenp
1 Blood vs. Bone marrow.BL_BM_i238	Incenp
1 Blood vs. Bone marrow.BL_BM_i239	Pfpl
1 Blood vs. Bone marrow.BL_BM_i240	Gda
1 Blood vs. Bone marrow.BL_BM_i241	Entpd1
1 Blood vs. Bone marrow.BL_BM_i242	Pik3ap1
1 Blood vs. Bone marrow.BL_BM_i243	Cubn
1 Blood vs. Bone marrow.BL_BM_i244	Cubn
1 Blood vs. Bone marrow.BL_BM_i245	Trdmt1
1 Blood vs. Bone marrow.BL_BM_i246	Pip4k2a
1 Blood vs. Bone marrow.BL_BM_i247	Apbb1ip
1 Blood vs. Bone marrow.BL_BM_i248	Cstad
1 Blood vs. Bone marrow.BL_BM_i249	Zeb2
1 Blood vs. Bone marrow.BL_BM_i250	Mar 07
1 Blood vs. Bone marrow.BL_BM_i251	Nfe2l2
1 Blood vs. Bone marrow.BL_BM_i252	Cd44
1 Blood vs. Bone marrow.BL_BM_i253	Cd44
1 Blood vs. Bone marrow.BL_BM_i254	Cd44
1 Blood vs. Bone marrow.BL_BM_i255	Cd44
1 Blood vs. Bone marrow.BL_BM_i256	Aim2
1 Blood vs. Bone marrow.BL_BM_i257	Bcl2l11
1 Blood vs. Bone marrow.BL_BM_i258	Bcl2l11
1 Blood vs. Bone marrow.BL_BM_i259	Bcl2l11
1 Blood vs. Bone marrow.BL_BM_i260	Bcl2l11
1 Blood vs. Bone marrow.BL_BM_i261	Gm29010
1 Blood vs. Bone marrow.BL_BM_i262	Gm29010
1 Blood vs. Bone marrow.BL_BM_i263	Gm29010
1 Blood vs. Bone marrow.BL_BM_i264	F830045P16Rik
1 Blood vs. Bone marrow.BL_BM_i265	F830045P16Rik
1 Blood vs. Bone marrow.BL_BM_i266	Cds2
1 Blood vs. Bone marrow.BL_BM_i267	Flrt3
1 Blood vs. Bone marrow.BL_BM_i268	Bcl2l1
1 Blood vs. Bone marrow.BL_BM_i269	Gss
1 Blood vs. Bone marrow.BL_BM_i270	Rims4
1 Blood vs. Bone marrow.BL_BM_i271	Mmp9
1 Blood vs. Bone marrow.BL_BM_i272	Cebpb
1 Blood vs. Bone marrow.BL_BM_i273	Cebpb
1 Blood vs. Bone marrow.BL_BM_i274	Cebpb
1 Blood vs. Bone marrow.BL_BM_i275	Cass4
1 Blood vs. Bone marrow.BL_BM_i276	Sirpb1c
1 Blood vs. Bone marrow.BL_BM_i277	Igsf10
1 Blood vs. Bone marrow.BL_BM_i278	Ccnl1
1 Blood vs. Bone marrow.BL_BM_i279	Fnip2
1 Blood vs. Bone marrow.BL_BM_i280	Susd4
1 Blood vs. Bone marrow.BL_BM_i281	Csf1
1 Blood vs. Bone marrow.BL_BM_i282	Csf1
1 Blood vs. Bone marrow.BL_BM_i283	Vmn1r3
1 Blood vs. Bone marrow.BL_BM_i284	Cyp7a1
1 Blood vs. Bone marrow.BL_BM_i285	Atf3
1 Blood vs. Bone marrow.BL_BM_i286	Glipr2
1 Blood vs. Bone marrow.BL_BM_i287	Tal2
1 Blood vs. Bone marrow.BL_BM_i288	Rgs3
1 Blood vs. Bone marrow.BL_BM_i289	6330416G13Rik
1 Blood vs. Bone marrow.BL_BM_i290	Grik3
1 Blood vs. Bone marrow.BL_BM_i291	Grik3
1 Blood vs. Bone marrow.BL_BM_i292	Rps6ka1
1 Blood vs. Bone marrow.BL_BM_i293	Eif4g3
1 Blood vs. Bone marrow.BL_BM_i294	Plekhm2
1 Blood vs. Bone marrow.BL_BM_i295	Efhd2
1 Blood vs. Bone marrow.BL_BM_i296	Tnfrsf1b
1 Blood vs. Bone marrow.BL_BM_i297	AW011738
1 Blood vs. Bone marrow.BL_BM_i298	Fgl2
1 Blood vs. Bone marrow.BL_BM_i299	Fgl2
1 Blood vs. Bone marrow.BL_BM_i300	Smim20
1 Blood vs. Bone marrow.BL_BM_i301	Rnf149
1 Blood vs. Bone marrow.BL_BM_i302	Agpat9
1 Blood vs. Bone marrow.BL_BM_i303	Selplg
1 Blood vs. Bone marrow.BL_BM_i304	Wsb2
1 Blood vs. Bone marrow.BL_BM_i305	2410131K14Rik
1 Blood vs. Bone marrow.BL_BM_i306	Hcar1
1 Blood vs. Bone marrow.BL_BM_i307	Gm10382
1 Blood vs. Bone marrow.BL_BM_i308	Hip1
1 Blood vs. Bone marrow.BL_BM_i309	C130050O18Rik
1 Blood vs. Bone marrow.BL_BM_i310	Akap7
1 Blood vs. Bone marrow.BL_BM_i311	Akap7
1 Blood vs. Bone marrow.BL_BM_i312	Tas2r135
1 Blood vs. Bone marrow.BL_BM_i313	Nod1
1 Blood vs. Bone marrow.BL_BM_i314	Polr1a
1 Blood vs. Bone marrow.BL_BM_i315	Marcks
1 Blood vs. Bone marrow.BL_BM_i316	Marcks
1 Blood vs. Bone marrow.BL_BM_i317	Pcbp1
1 Blood vs. Bone marrow.BL_BM_i318	Pcbp1
1 Blood vs. Bone marrow.BL_BM_i319	Marcks
1 Blood vs. Bone marrow.BL_BM_i320	Xpc
1 Blood vs. Bone marrow.BL_BM_i321	Foxp1
1 Blood vs. Bone marrow.BL_BM_i322	Atg7
1 Blood vs. Bone marrow.BL_BM_i323	Clec4n
1 Blood vs. Bone marrow.BL_BM_i324	Clec4d
1 Blood vs. Bone marrow.BL_BM_i325	Clec4d
1 Blood vs. Bone marrow.BL_BM_i326	Clec1a
1 Blood vs. Bone marrow.BL_BM_i327	Etv6
1 Blood vs. Bone marrow.BL_BM_i328	Dusp16
1 Blood vs. Bone marrow.BL_BM_i329	E330021D16Rik
1 Blood vs. Bone marrow.BL_BM_i330	Prkcg
1 Blood vs. Bone marrow.BL_BM_i331	Ppp6r1
1 Blood vs. Bone marrow.BL_BM_i332	Bcl3
1 Blood vs. Bone marrow.BL_BM_i333	Gtf2h1
1 Blood vs. Bone marrow.BL_BM_i334	Iqgap1
1 Blood vs. Bone marrow.BL_BM_i335	Trim30d
1 Blood vs. Bone marrow.BL_BM_i336	Xylt1
1 Blood vs. Bone marrow.BL_BM_i337	Xylt1
1 Blood vs. Bone marrow.BL_BM_i338	Xylt1
1 Blood vs. Bone marrow.BL_BM_i339	Il4ra
1 Blood vs. Bone marrow.BL_BM_i340	Pagr1a
1 Blood vs. Bone marrow.BL_BM_i341	Lrrc27
1 Blood vs. Bone marrow.BL_BM_i342	Pwwp2b
1 Blood vs. Bone marrow.BL_BM_i343	Tnfrsf26
1 Blood vs. Bone marrow.BL_BM_i344	Helt
1 Blood vs. Bone marrow.BL_BM_i345	Tpm4
1 Blood vs. Bone marrow.BL_BM_i346	Gm10797
1 Blood vs. Bone marrow.BL_BM_i347	Large
1 Blood vs. Bone marrow.BL_BM_i348	Adgre5
1 Blood vs. Bone marrow.BL_BM_i349	Zswim4
1 Blood vs. Bone marrow.BL_BM_i350	Wwox
1 Blood vs. Bone marrow.BL_BM_i351	St3gal4
1 Blood vs. Bone marrow.BL_BM_i352	Slc37a2
1 Blood vs. Bone marrow.BL_BM_i353	Cxcr5
1 Blood vs. Bone marrow.BL_BM_i354	Cxcr5
1 Blood vs. Bone marrow.BL_BM_i355	Cxcr5
1 Blood vs. Bone marrow.BL_BM_i356	Zbtb16
1 Blood vs. Bone marrow.BL_BM_i357	Rpl10-ps3
1 Blood vs. Bone marrow.BL_BM_i358	Dmxl2
1 Blood vs. Bone marrow.BL_BM_i359	Rab8b
1 Blood vs. Bone marrow.BL_BM_i360	Lipc
1 Blood vs. Bone marrow.BL_BM_i361	Poc1a
1 Blood vs. Bone marrow.BL_BM_i362	Wdr75
1 Blood vs. Bone marrow.BL_BM_i363	Ccrl2
1 Blood vs. Bone marrow.BL_BM_i364	Xcr1
1 Blood vs. Bone marrow.BL_BM_i365	Bcor
1 Blood vs. Bone marrow.BL_BM_i366	Bcor
1 Blood vs. Bone marrow.BL_BM_i367	Nyx
1 Blood vs. Bone marrow.BL_BM_i368	Wdr75
1 Blood vs. Bone marrow.BL_BM_i369	Atp7a
1 Blood vs. Bone marrow.BL_BM_i370	Atp7a
1 Blood vs. Bone marrow.BL_BM_i371	Tsc22d3
1 Blood vs. Bone marrow.BL_BM_i372	Txnrd1
1 Blood vs. Bone marrow.BL_BM_i373	Plxnc1
1 Blood vs. Bone marrow.BL_BM_i374	Cradd
1 Blood vs. Bone marrow.BL_BM_i375	Anapc15-ps
1 Blood vs. Bone marrow.BL_BM_i376	Anapc15-ps
1 Blood vs. Bone marrow.BL_BM_i377	Anapc15-ps
1 Blood vs. Bone marrow.BL_BM_i378	Gm5426
1 Blood vs. Bone marrow.BL_BM_i379	Gm5426
1 Blood vs. Bone marrow.BL_BM_i380	Atp2b1
1 Blood vs. Bone marrow.BL_BM_i381	Atp2b1
1 Blood vs. Bone marrow.BL_BM_i382	Atp2b1
1 Blood vs. Bone marrow.BL_BM_i383	Gm5428
1 Blood vs. Bone marrow.BL_BM_i384	Tmbim4
1 Blood vs. Bone marrow.BL_BM_i385	Zbtb39
1 Blood vs. Bone marrow.BL_BM_i386	Gatsl3
1 Blood vs. Bone marrow.BL_BM_i387	Atp10b
1 Blood vs. Bone marrow.BL_BM_i388	9930111J21Rik2
1 Blood vs. Bone marrow.BL_BM_i389	Cdkl3
1 Blood vs. Bone marrow.BL_BM_i390	Nlrp3
1 Blood vs. Bone marrow.BL_BM_i391	Nlrp3
1 Blood vs. Bone marrow.BL_BM_i392	Pigl
1 Blood vs. Bone marrow.BL_BM_i393	Nlrp1b
1 Blood vs. Bone marrow.BL_BM_i394	Slc43a2
1 Blood vs. Bone marrow.BL_BM_i395	Plekhm3
1 Blood vs. Bone marrow.BL_BM_i396	Plekhm3
1 Blood vs. Bone marrow.BL_BM_i397	Kcnj2
1 Blood vs. Bone marrow.BL_BM_i398	Tha1
1 Blood vs. Bone marrow.BL_BM_i399	Tha1
1 Blood vs. Bone marrow.BL_BM_i400	Socs3
1 Blood vs. Bone marrow.BL_BM_i401	Metrnl
1 Blood vs. Bone marrow.BL_BM_i402	Metrnl
1 Blood vs. Bone marrow.BL_BM_i403	Hpcal1
1 Blood vs. Bone marrow.BL_BM_i404	Pik3cg
1 Blood vs. Bone marrow.BL_BM_i405	Nubpl
1 Blood vs. Bone marrow.BL_BM_i406	Gm5435
1 Blood vs. Bone marrow.BL_BM_i407	Gcnt2
1 Blood vs. Bone marrow.BL_BM_i408	Bcl2
1 Blood vs. Bone marrow.BL_BM_i409	AI481877
1 Blood vs. Bone marrow.BL_BM_i410	Ubr4
1 Blood vs. Bone marrow.BL_BM_i411	Slc6a6
1 Blood vs. Bone marrow.BL_BM_i412	Map6
1 Blood vs. Bone marrow.BL_BM_i413	Chst3
1 Blood vs. Bone marrow.BL_BM_i414	Cyp4f18
1 Blood vs. Bone marrow.BL_BM_i415	Mre11a
1 Blood vs. Bone marrow.BL_BM_i416	Megf11
1 Blood vs. Bone marrow.BL_BM_i417	Ccl6
1 Blood vs. Bone marrow.BL_BM_i418	Arf6
1 Blood vs. Bone marrow.BL_BM_i419	F2rl2
1 Blood vs. Bone marrow.BL_BM_i420	Ap3m1
1 Blood vs. Bone marrow.BL_BM_i421	Zmiz1
1 Blood vs. Bone marrow.BL_BM_i422	Fam120b
1 Blood vs. Bone marrow.BL_BM_i423	A530064D06Rik
1 Blood vs. Bone marrow.BL_BM_i424	Nr3c1
1 Blood vs. Bone marrow.BL_BM_i425	Soat1
1 Blood vs. Bone marrow.BL_BM_i426	Ankrd16
1 Blood vs. Bone marrow.BL_BM_i427	Ptprj
1 Blood vs. Bone marrow.BL_BM_i428	Cd44
1 Blood vs. Bone marrow.BL_BM_i429	Pabpc1l
1 Blood vs. Bone marrow.BL_BM_i430	Slc7a11
1 Blood vs. Bone marrow.BL_BM_i431	Csf3r
1 Blood vs. Bone marrow.BL_BM_i432	Prdm2
1 Blood vs. Bone marrow.BL_BM_i433	Gm10354
1 Blood vs. Bone marrow.BL_BM_i434	Prkag2
1 Blood vs. Bone marrow.BL_BM_i435	Scarb2
1 Blood vs. Bone marrow.BL_BM_i436	Olig3
1 Blood vs. Bone marrow.BL_BM_i437	Adipor2
1 Blood vs. Bone marrow.BL_BM_i438	Itgax
1 Blood vs. Bone marrow.BL_BM_i439	Pkd1l2
1 Blood vs. Bone marrow.BL_BM_i440	Cxcr5
1 Blood vs. Bone marrow.BL_BM_i441	Atp7a
1 Blood vs. Bone marrow.BL_BM_i442	Anapc15-ps
1 Blood vs. Bone marrow.BL_BM_i443	Nlrp1b
1 Blood vs. Bone marrow.BL_BM_i444	Rad51b
1 Blood vs. Bone marrow.BL_BM_i445	Npc2
1 Blood vs. Bone marrow.BL_BM_i446	Foxn3
1 Blood vs. Bone marrow.BL_BM_i447	Foxn3
1 Blood vs. Bone marrow.BL_BM_i448	Vrk1
1 Blood vs. Bone marrow.BL_BM_i449	Inpp5d
1 Blood vs. Bone marrow.BL_BM_i450	Sag
1 Blood vs. Bone marrow.BL_BM_i451	Ero1lb
1 Blood vs. Bone marrow.BL_BM_i452	Cdyl
1 Blood vs. Bone marrow.BL_BM_i453	Gcnt2
1 Blood vs. Bone marrow.BL_BM_i454	Sfxn1
1 Blood vs. Bone marrow.BL_BM_i455	Plk2
1 Blood vs. Bone marrow.BL_BM_i456	Rarb
1 Blood vs. Bone marrow.BL_BM_i457	Gng2
1 Blood vs. Bone marrow.BL_BM_i458	Zmiz1
1 Blood vs. Bone marrow.BL_BM_i459	Anxa11
1 Blood vs. Bone marrow.BL_BM_i460	Dgkh
1 Blood vs. Bone marrow.BL_BM_i461	Mbnl2
1 Blood vs. Bone marrow.BL_BM_i462	Myo10
1 Blood vs. Bone marrow.BL_BM_i463	Azin1
1 Blood vs. Bone marrow.BL_BM_i464	Cxcr4
1 Blood vs. Bone marrow.BL_BM_i465	Mapkapk2
1 Blood vs. Bone marrow.BL_BM_i466	Dip2b
1 Blood vs. Bone marrow.BL_BM_i467	Galnt6
1 Blood vs. Bone marrow.BL_BM_i468	Itga5
1 Blood vs. Bone marrow.BL_BM_i469	Cdip1
1 Blood vs. Bone marrow.BL_BM_i470	Mkl2
1 Blood vs. Bone marrow.BL_BM_i471	St3gal6
1 Blood vs. Bone marrow.BL_BM_i472	Synj2
1 Blood vs. Bone marrow.BL_BM_i473	Supt3
1 Blood vs. Bone marrow.BL_BM_i474	Rfx2
1 Blood vs. Bone marrow.BL_BM_i475	Gm11096
1 Blood vs. Bone marrow.BL_BM_i476	Cacna1e
1 Blood vs. Bone marrow.BL_BM_i477	Nr3c1
1 Blood vs. Bone marrow.BL_BM_i478	Nr3c1
1 Blood vs. Bone marrow.BL_BM_i479	Arid5a
1 Blood vs. Bone marrow.BL_BM_i480	Pstpip2
1 Blood vs. Bone marrow.BL_BM_i481	Suco
1 Blood vs. Bone marrow.BL_BM_i482	Incenp
1 Blood vs. Bone marrow.BL_BM_i483	Incenp
1 Blood vs. Bone marrow.BL_BM_i484	Pfpl
1 Blood vs. Bone marrow.BL_BM_i485	Tmc1
1 Blood vs. Bone marrow.BL_BM_i486	Gda
1 Blood vs. Bone marrow.BL_BM_i487	Entpd1
1 Blood vs. Bone marrow.BL_BM_i488	Pik3ap1
1 Blood vs. Bone marrow.BL_BM_i489	Pik3ap1
1 Blood vs. Bone marrow.BL_BM_i490	Mtx2
1 Blood vs. Bone marrow.BL_BM_i491	Ube2e3
1 Blood vs. Bone marrow.BL_BM_i492	Apip
1 Blood vs. Bone marrow.BL_BM_i493	Cdc25b
1 Blood vs. Bone marrow.BL_BM_i494	Prex1
1 Blood vs. Bone marrow.BL_BM_i495	Arfgap1
1 Blood vs. Bone marrow.BL_BM_i496	Slc7a11
1 Blood vs. Bone marrow.BL_BM_i497	Elf2
1 Blood vs. Bone marrow.BL_BM_i498	Ptger3
1 Blood vs. Bone marrow.BL_BM_i499	Atf3
1 Blood vs. Bone marrow.BL_BM_i500	Ndufb6
1 Blood vs. Bone marrow.BL_BM_i501	Stxbp5
1 Blood vs. Bone marrow.BL_BM_i502	Gm10354
1 Blood vs. Bone marrow.BL_BM_i503	Gm8579
1 Blood vs. Bone marrow.BL_BM_i504	Phactr2
1 Blood vs. Bone marrow.BL_BM_i505	Tbc1d14
1 Blood vs. Bone marrow.BL_BM_i506	0610040J01Rik
1 Blood vs. Bone marrow.BL_BM_i507	Rbm47
1 Blood vs. Bone marrow.BL_BM_i508	Hcar1
1 Blood vs. Bone marrow.BL_BM_i509	Hcar1
1 Blood vs. Bone marrow.BL_BM_i510	Vps37b
1 Blood vs. Bone marrow.BL_BM_i511	Mad1l1
1 Blood vs. Bone marrow.BL_BM_i512	Rnf216
1 Blood vs. Bone marrow.BL_BM_i513	Slc6a6
1 Blood vs. Bone marrow.BL_BM_i514	Tnfrsf1a
1 Blood vs. Bone marrow.BL_BM_i515	Plekhg6
1 Blood vs. Bone marrow.BL_BM_i516	Olr1
1 Blood vs. Bone marrow.BL_BM_i517	Etv6
1 Blood vs. Bone marrow.BL_BM_i518	C2cd5
1 Blood vs. Bone marrow.BL_BM_i519	Rtn4ip1
1 Blood vs. Bone marrow.BL_BM_i520	Igf1r
1 Blood vs. Bone marrow.BL_BM_i521	Blm
1 Blood vs. Bone marrow.BL_BM_i522	E030002O03Rik
1 Blood vs. Bone marrow.BL_BM_i523	E030002O03Rik
1 Blood vs. Bone marrow.BL_BM_i524	Chst3
1 Blood vs. Bone marrow.BL_BM_i525	Xylt1
1 Blood vs. Bone marrow.BL_BM_i526	4632428N05Rik
1 Blood vs. Bone marrow.BL_BM_i527	Tcerg1l
1 Blood vs. Bone marrow.BL_BM_i528	Cyp4f18
1 Blood vs. Bone marrow.BL_BM_i529	Adgre5
1 Blood vs. Bone marrow.BL_BM_i530	Adgre5
1 Blood vs. Bone marrow.BL_BM_i531	Adgre5
1 Blood vs. Bone marrow.BL_BM_i532	Nanos3
1 Blood vs. Bone marrow.BL_BM_i533	Adgrg1
1 Blood vs. Bone marrow.BL_BM_i534	Maf
1 Blood vs. Bone marrow.BL_BM_i535	Cotl1
1 Blood vs. Bone marrow.BL_BM_i536	Mre11a
1 Blood vs. Bone marrow.BL_BM_i537	Dnm2
1 Blood vs. Bone marrow.BL_BM_i538	Sorl1
1 Blood vs. Bone marrow.BL_BM_i539	Sorl1
1 Blood vs. Bone marrow.BL_BM_i540	Sc5d
1 Blood vs. Bone marrow.BL_BM_i541	Cbl
1 Blood vs. Bone marrow.BL_BM_i542	Cxcr5
1 Blood vs. Bone marrow.BL_BM_i543	Zbtb16
1 Blood vs. Bone marrow.BL_BM_i544	Sema7a
1 Blood vs. Bone marrow.BL_BM_i545	Gm9869
1 Blood vs. Bone marrow.BL_BM_i546	Gm9869
1 Blood vs. Bone marrow.BL_BM_i547	Tle3
1 Blood vs. Bone marrow.BL_BM_i548	Csrnp1
1 Blood vs. Bone marrow.BL_BM_i549	Wdr75
1 Blood vs. Bone marrow.BL_BM_i550	Mpp1
1 Blood vs. Bone marrow.BL_BM_i551	Gm20812
1 Blood vs. Bone marrow.BL_BM_i552	1500009L16Rik
1 Blood vs. Bone marrow.BL_BM_i553	Btg1
1 Blood vs. Bone marrow.BL_BM_i554	Btg1
1 Blood vs. Bone marrow.BL_BM_i555	Gns
1 Blood vs. Bone marrow.BL_BM_i556	Klf7
1 Blood vs. Bone marrow.BL_BM_i557	Nos2
1 Blood vs. Bone marrow.BL_BM_i558	Usp37
1 Blood vs. Bone marrow.BL_BM_i559	Hs1bp3
1 Blood vs. Bone marrow.BL_BM_d1	Kcnh5
1 Blood vs. Bone marrow.BL_BM_d2	Fcf1
1 Blood vs. Bone marrow.BL_BM_d3	Edn1
1 Blood vs. Bone marrow.BL_BM_d4	Edn1
1 Blood vs. Bone marrow.BL_BM_d5	Cd83
1 Blood vs. Bone marrow.BL_BM_d6	Cdadc1
1 Blood vs. Bone marrow.BL_BM_d7	Lcp1
1 Blood vs. Bone marrow.BL_BM_d8	Lcp1
1 Blood vs. Bone marrow.BL_BM_d9	Actr3
1 Blood vs. Bone marrow.BL_BM_d10	Trps1
1 Blood vs. Bone marrow.BL_BM_d11	4933412E24Rik
1 Blood vs. Bone marrow.BL_BM_d12	Ift57
1 Blood vs. Bone marrow.BL_BM_d13	Kcnj15
1 Blood vs. Bone marrow.BL_BM_d14	Thbs1
1 Blood vs. Bone marrow.BL_BM_d15	Thbs1
1 Blood vs. Bone marrow.BL_BM_d16	Fndc3b
1 Blood vs. Bone marrow.BL_BM_d17	P2ry14
1 Blood vs. Bone marrow.BL_BM_d18	Schip1
1 Blood vs. Bone marrow.BL_BM_d19	Pde4b
1 Blood vs. Bone marrow.BL_BM_d20	Smpdl3b
1 Blood vs. Bone marrow.BL_BM_d21	Tbc1d8
1 Blood vs. Bone marrow.BL_BM_d22	Rasgef1b
1 Blood vs. Bone marrow.BL_BM_d23	Tnfaip3
1 Blood vs. Bone marrow.BL_BM_d24	Lrrc8b
1 Blood vs. Bone marrow.BL_BM_d25	Tsc22d4
1 Blood vs. Bone marrow.BL_BM_d26	Arl6ip5
1 Blood vs. Bone marrow.BL_BM_d27	Cd69
1 Blood vs. Bone marrow.BL_BM_d28	Etv6
1 Blood vs. Bone marrow.BL_BM_d29	Il1r2
1 Blood vs. Bone marrow.BL_BM_d30	Birc3
1 Blood vs. Bone marrow.BL_BM_d31	Birc3
1 Blood vs. Bone marrow.BL_BM_d32	Rap2c
1 Blood vs. Bone marrow.BL_BM_d33	Alox15
1 Blood vs. Bone marrow.BL_BM_d34	Cdadc1
1 Blood vs. Bone marrow.BL_BM_d35	Fbln1
1 Blood vs. Bone marrow.BL_BM_d36	Cdk18
1 Blood vs. Bone marrow.BL_BM_d37	Retnlg
1 Blood vs. Bone marrow.BL_BM_d38	Itsn1
1 Blood vs. Bone marrow.BL_BM_d39	Pnpla1
1 Blood vs. Bone marrow.BL_BM_d40	Tmprss3
1 Blood vs. Bone marrow.BL_BM_d41	Myo1f
1 Blood vs. Bone marrow.BL_BM_d42	Cables1
1 Blood vs. Bone marrow.BL_BM_d43	Kctd1
1 Blood vs. Bone marrow.BL_BM_d44	Fcnb
1 Blood vs. Bone marrow.BL_BM_d45	Bmp2
1 Blood vs. Bone marrow.BL_BM_d46	Postn
1 Blood vs. Bone marrow.BL_BM_d47	Gabbr2
1 Blood vs. Bone marrow.BL_BM_d48	Fggy
1 Blood vs. Bone marrow.BL_BM_d49	E2f2
1 Blood vs. Bone marrow.BL_BM_d50	Fam114a1
1 Blood vs. Bone marrow.BL_BM_d51	Umad1
1 Blood vs. Bone marrow.BL_BM_d52	Mturn
1 Blood vs. Bone marrow.BL_BM_d53	Pparg
1 Blood vs. Bone marrow.BL_BM_d54	Pdss2
1 Blood vs. Bone marrow.BL_BM_d55	Tssc4
1 Blood vs. Bone marrow.BL_BM_d56	Ednra
1 Blood vs. Bone marrow.BL_BM_d57	Megf11
1 Blood vs. Bone marrow.BL_BM_d58	Leo1
1 Blood vs. Bone marrow.BL_BM_d59	Tmed3
1 Blood vs. Bone marrow.BL_BM_d60	Ankrd34c
1 Blood vs. Bone marrow.BL_BM_d61	Ngp
1 Blood vs. Bone marrow.BL_BM_d62	Klhl18
1 Blood vs. Bone marrow.BL_BM_d63	Klhl18
1 Blood vs. Bone marrow.BL_BM_d64	Limd1
1 Blood vs. Bone marrow.BL_BM_d65	Vsig4
1 Blood vs. Bone marrow.BL_BM_d66	Vsig4
1 Blood vs. Bone marrow.BL_BM_d67	Clint1
1 Blood vs. Bone marrow.BL_BM_d68	Fam222b
1 Blood vs. Bone marrow.BL_BM_d69	Gdap1
1 Blood vs. Bone marrow.BL_BM_d70	Zfyve1
1 Blood vs. Bone marrow.BL_BM_d71	Angel1
1 Blood vs. Bone marrow.BL_BM_d72	Apopt1
1 Blood vs. Bone marrow.BL_BM_d73	Adtrp
1 Blood vs. Bone marrow.BL_BM_d74	Cd83
1 Blood vs. Bone marrow.BL_BM_d75	Sfxn1
1 Blood vs. Bone marrow.BL_BM_d76	Agtpbp1
1 Blood vs. Bone marrow.BL_BM_d77	Map3k1
1 Blood vs. Bone marrow.BL_BM_d78	Gm10128
1 Blood vs. Bone marrow.BL_BM_d79	Il3ra
1 Blood vs. Bone marrow.BL_BM_d80	Zmym2
1 Blood vs. Bone marrow.BL_BM_d81	Cab39l
1 Blood vs. Bone marrow.BL_BM_d82	4930563I02Rik
1 Blood vs. Bone marrow.BL_BM_d83	Rnaseh2b
1 Blood vs. Bone marrow.BL_BM_d84	Spef2
1 Blood vs. Bone marrow.BL_BM_d85	Pdzd2
1 Blood vs. Bone marrow.BL_BM_d86	Actr3
1 Blood vs. Bone marrow.BL_BM_d87	Fer1l6
1 Blood vs. Bone marrow.BL_BM_d88	Ly6c2
1 Blood vs. Bone marrow.BL_BM_d89	Dgat1
1 Blood vs. Bone marrow.BL_BM_d90	Scrt1
1 Blood vs. Bone marrow.BL_BM_d91	Cacng2
1 Blood vs. Bone marrow.BL_BM_d92	Gcat
1 Blood vs. Bone marrow.BL_BM_d93	Tob2
1 Blood vs. Bone marrow.BL_BM_d94	Rassf5
1 Blood vs. Bone marrow.BL_BM_d95	Fbln1
1 Blood vs. Bone marrow.BL_BM_d96	5430421N21Rik
1 Blood vs. Bone marrow.BL_BM_d97	Glyr1
1 Blood vs. Bone marrow.BL_BM_d98	Ercc4
1 Blood vs. Bone marrow.BL_BM_d99	2900011O08Rik
1 Blood vs. Bone marrow.BL_BM_d100	Klhl6
1 Blood vs. Bone marrow.BL_BM_d101	St6gal1
1 Blood vs. Bone marrow.BL_BM_d102	Cblb
1 Blood vs. Bone marrow.BL_BM_d103	Csrp1
1 Blood vs. Bone marrow.BL_BM_d104	Dyrk1a
1 Blood vs. Bone marrow.BL_BM_d105	Kcnj15
1 Blood vs. Bone marrow.BL_BM_d106	Itgb2l
1 Blood vs. Bone marrow.BL_BM_d107	Itgb2l
1 Blood vs. Bone marrow.BL_BM_d108	Itgb2l
1 Blood vs. Bone marrow.BL_BM_d109	Dscam
1 Blood vs. Bone marrow.BL_BM_d110	Lmf1
1 Blood vs. Bone marrow.BL_BM_d111	Sik1
1 Blood vs. Bone marrow.BL_BM_d112	Pla2g4a
1 Blood vs. Bone marrow.BL_BM_d113	Mog
1 Blood vs. Bone marrow.BL_BM_d114	Tnfrsf21
1 Blood vs. Bone marrow.BL_BM_d115	1600014C23Rik
1 Blood vs. Bone marrow.BL_BM_d116	Arpc5
1 Blood vs. Bone marrow.BL_BM_d117	Satb1
1 Blood vs. Bone marrow.BL_BM_d118	Smg7
1 Blood vs. Bone marrow.BL_BM_d119	Galnt14
1 Blood vs. Bone marrow.BL_BM_d120	Gm10190
1 Blood vs. Bone marrow.BL_BM_d121	Sos1
1 Blood vs. Bone marrow.BL_BM_d122	Svil
1 Blood vs. Bone marrow.BL_BM_d123	Zeb1
1 Blood vs. Bone marrow.BL_BM_d124	Kctd1
1 Blood vs. Bone marrow.BL_BM_d125	Stard4
1 Blood vs. Bone marrow.BL_BM_d126	Cxxc5
1 Blood vs. Bone marrow.BL_BM_d127	Pcyox1l
1 Blood vs. Bone marrow.BL_BM_d128	Zfp532
1 Blood vs. Bone marrow.BL_BM_d129	Lman1
1 Blood vs. Bone marrow.BL_BM_d130	Aldh3b3
1 Blood vs. Bone marrow.BL_BM_d131	Fosl1
1 Blood vs. Bone marrow.BL_BM_d132	Flrt1
1 Blood vs. Bone marrow.BL_BM_d133	Flrt1
1 Blood vs. Bone marrow.BL_BM_d134	Vps37c
1 Blood vs. Bone marrow.BL_BM_d135	Fam122a
1 Blood vs. Bone marrow.BL_BM_d136	F5
1 Blood vs. Bone marrow.BL_BM_d137	Sgms1
1 Blood vs. Bone marrow.BL_BM_d138	Atrnl1
1 Blood vs. Bone marrow.BL_BM_d139	Echdc3
1 Blood vs. Bone marrow.BL_BM_d140	Zbtb34
1 Blood vs. Bone marrow.BL_BM_d141	Mvb12b
1 Blood vs. Bone marrow.BL_BM_d142	Atp1a2
1 Blood vs. Bone marrow.BL_BM_d143	Qser1
1 Blood vs. Bone marrow.BL_BM_d144	Rasgrp1
1 Blood vs. Bone marrow.BL_BM_d145	Rasgrp1
1 Blood vs. Bone marrow.BL_BM_d146	Thbs1
1 Blood vs. Bone marrow.BL_BM_d147	Thbs1
1 Blood vs. Bone marrow.BL_BM_d148	Thbs1
1 Blood vs. Bone marrow.BL_BM_d149	Gm14085
1 Blood vs. Bone marrow.BL_BM_d150	Dut
1 Blood vs. Bone marrow.BL_BM_d151	Acoxl
1 Blood vs. Bone marrow.BL_BM_d152	Pigu
1 Blood vs. Bone marrow.BL_BM_d153	Pabpc1l
1 Blood vs. Bone marrow.BL_BM_d154	Trp53rka
1 Blood vs. Bone marrow.BL_BM_d155	Kcng1
1 Blood vs. Bone marrow.BL_BM_d156	Bcas1
1 Blood vs. Bone marrow.BL_BM_d157	Polr3k
1 Blood vs. Bone marrow.BL_BM_d158	1810062G17Rik
1 Blood vs. Bone marrow.BL_BM_d159	Glt28d2
1 Blood vs. Bone marrow.BL_BM_d160	Etv3
1 Blood vs. Bone marrow.BL_BM_d161	S100a6
1 Blood vs. Bone marrow.BL_BM_d162	S100a8
1 Blood vs. Bone marrow.BL_BM_d163	S100a8
1 Blood vs. Bone marrow.BL_BM_d164	Fam46c
1 Blood vs. Bone marrow.BL_BM_d165	1700056E22Rik
1 Blood vs. Bone marrow.BL_BM_d166	Sec24d
1 Blood vs. Bone marrow.BL_BM_d167	Metap1
1 Blood vs. Bone marrow.BL_BM_d168	Odf2l
1 Blood vs. Bone marrow.BL_BM_d169	Mrpl15
1 Blood vs. Bone marrow.BL_BM_d170	Pdp1
1 Blood vs. Bone marrow.BL_BM_d171	Shb
1 Blood vs. Bone marrow.BL_BM_d172	Gabbr2
1 Blood vs. Bone marrow.BL_BM_d173	Traf3ip3
1 Blood vs. Bone marrow.BL_BM_d174	Hsd11b1
1 Blood vs. Bone marrow.BL_BM_d175	Foxo6
1 Blood vs. Bone marrow.BL_BM_d176	Tbc1d8
1 Blood vs. Bone marrow.BL_BM_d177	Gm10097
1 Blood vs. Bone marrow.BL_BM_d178	Man1c1
1 Blood vs. Bone marrow.BL_BM_d179	Gpr157
1 Blood vs. Bone marrow.BL_BM_d180	Utrn
1 Blood vs. Bone marrow.BL_BM_d181	Xrcc2
1 Blood vs. Bone marrow.BL_BM_d182	Ablim2
1 Blood vs. Bone marrow.BL_BM_d183	Cited2
1 Blood vs. Bone marrow.BL_BM_d184	Usp46
1 Blood vs. Bone marrow.BL_BM_d185	Naaa
1 Blood vs. Bone marrow.BL_BM_d186	Anxa3
1 Blood vs. Bone marrow.BL_BM_d187	Antxr2
1 Blood vs. Bone marrow.BL_BM_d188	Antxr2
1 Blood vs. Bone marrow.BL_BM_d189	Gbp6
1 Blood vs. Bone marrow.BL_BM_d190	Tgfbr3
1 Blood vs. Bone marrow.BL_BM_d191	Map3k5
1 Blood vs. Bone marrow.BL_BM_d192	Myb
1 Blood vs. Bone marrow.BL_BM_d193	Fam20c
1 Blood vs. Bone marrow.BL_BM_d194	Prkar1b
1 Blood vs. Bone marrow.BL_BM_d195	Eif3b
1 Blood vs. Bone marrow.BL_BM_d196	Smurf1
1 Blood vs. Bone marrow.BL_BM_d197	Mtif3
1 Blood vs. Bone marrow.BL_BM_d198	Phf14
1 Blood vs. Bone marrow.BL_BM_d199	Impdh1
1 Blood vs. Bone marrow.BL_BM_d200	Cep41
1 Blood vs. Bone marrow.BL_BM_d201	2210010C04Rik
1 Blood vs. Bone marrow.BL_BM_d202	Ptprk
1 Blood vs. Bone marrow.BL_BM_d203	Cenpw
1 Blood vs. Bone marrow.BL_BM_d204	St3gal5
1 Blood vs. Bone marrow.BL_BM_d205	Rpn1
1 Blood vs. Bone marrow.BL_BM_d206	Rpn1
1 Blood vs. Bone marrow.BL_BM_d207	Lrig1
1 Blood vs. Bone marrow.BL_BM_d208	Itpr1
1 Blood vs. Bone marrow.BL_BM_d209	Ret
1 Blood vs. Bone marrow.BL_BM_d210	Tigar
1 Blood vs. Bone marrow.BL_BM_d211	Plbd1
1 Blood vs. Bone marrow.BL_BM_d212	Plbd1
1 Blood vs. Bone marrow.BL_BM_d213	Cmas
1 Blood vs. Bone marrow.BL_BM_d214	Tmem160
1 Blood vs. Bone marrow.BL_BM_d215	Mark4
1 Blood vs. Bone marrow.BL_BM_d216	Smg9
1 Blood vs. Bone marrow.BL_BM_d217	Cd177
1 Blood vs. Bone marrow.BL_BM_d218	Ccdc155
1 Blood vs. Bone marrow.BL_BM_d219	Sergef
1 Blood vs. Bone marrow.BL_BM_d220	Nav2
1 Blood vs. Bone marrow.BL_BM_d221	Synm
1 Blood vs. Bone marrow.BL_BM_d222	Adamtsl3
1 Blood vs. Bone marrow.BL_BM_d223	Il16
1 Blood vs. Bone marrow.BL_BM_d224	Gm10322
1 Blood vs. Bone marrow.BL_BM_d225	Prkrir
1 Blood vs. Bone marrow.BL_BM_d226	Trim68
1 Blood vs. Bone marrow.BL_BM_d227	Ate1
1 Blood vs. Bone marrow.BL_BM_d228	Jakmip3
1 Blood vs. Bone marrow.BL_BM_d229	Cln8
1 Blood vs. Bone marrow.BL_BM_d230	Ppp1r3b
1 Blood vs. Bone marrow.BL_BM_d231	Ppp1r3b
1 Blood vs. Bone marrow.BL_BM_d232	Micu3
1 Blood vs. Bone marrow.BL_BM_d233	Hand2
1 Blood vs. Bone marrow.BL_BM_d234	Csgalnact1
1 Blood vs. Bone marrow.BL_BM_d235	Fcho1
1 Blood vs. Bone marrow.BL_BM_d236	Tango6
1 Blood vs. Bone marrow.BL_BM_d237	Zfhx3
1 Blood vs. Bone marrow.BL_BM_d238	Bcar1
1 Blood vs. Bone marrow.BL_BM_d239	Wwox
1 Blood vs. Bone marrow.BL_BM_d240	Cdyl2
1 Blood vs. Bone marrow.BL_BM_d241	Cdyl2
1 Blood vs. Bone marrow.BL_BM_d242	Cmip
1 Blood vs. Bone marrow.BL_BM_d243	Cmip
1 Blood vs. Bone marrow.BL_BM_d244	Piezo1
1 Blood vs. Bone marrow.BL_BM_d245	Pgbd5
1 Blood vs. Bone marrow.BL_BM_d246	Irf2bp2
1 Blood vs. Bone marrow.BL_BM_d247	Mmp27
1 Blood vs. Bone marrow.BL_BM_d248	Cep295
1 Blood vs. Bone marrow.BL_BM_d249	Chordc1
1 Blood vs. Bone marrow.BL_BM_d250	Pcbp3
1 Blood vs. Bone marrow.BL_BM_d251	1700017B05Rik
1 Blood vs. Bone marrow.BL_BM_d252	Neo1
1 Blood vs. Bone marrow.BL_BM_d253	Adpgk
1 Blood vs. Bone marrow.BL_BM_d254	Bckdhb
1 Blood vs. Bone marrow.BL_BM_d255	Tbx18
1 Blood vs. Bone marrow.BL_BM_d256	Rasa2
1 Blood vs. Bone marrow.BL_BM_d257	Rasa2
1 Blood vs. Bone marrow.BL_BM_d258	Pxylp1
1 Blood vs. Bone marrow.BL_BM_d259	Ppp2r3a
1 Blood vs. Bone marrow.BL_BM_d260	Acpp
1 Blood vs. Bone marrow.BL_BM_d261	Atp5d
1 Blood vs. Bone marrow.BL_BM_d262	Rtp3
1 Blood vs. Bone marrow.BL_BM_d263	Ltf
1 Blood vs. Bone marrow.BL_BM_d264	Lrrfip2
1 Blood vs. Bone marrow.BL_BM_d265	Cmc1
1 Blood vs. Bone marrow.BL_BM_d266	Mobp
1 Blood vs. Bone marrow.BL_BM_d267	Ulk4
1 Blood vs. Bone marrow.BL_BM_d268	Hmgb3
1 Blood vs. Bone marrow.BL_BM_d269	G6pdx
1 Blood vs. Bone marrow.BL_BM_d270	Nap1l3
1 Blood vs. Bone marrow.BL_BM_d271	Diras1
1 Blood vs. Bone marrow.BL_BM_d272	Arhgap6
1 Blood vs. Bone marrow.BL_BM_d273	Otogl
1 Blood vs. Bone marrow.BL_BM_d274	Rap1b
1 Blood vs. Bone marrow.BL_BM_d275	Arfgef1
1 Blood vs. Bone marrow.BL_BM_d276	Arfgef1
1 Blood vs. Bone marrow.BL_BM_d277	Abca13
1 Blood vs. Bone marrow.BL_BM_d278	Wdpcp
1 Blood vs. Bone marrow.BL_BM_d279	Raph1
1 Blood vs. Bone marrow.BL_BM_d280	Tmem256
1 Blood vs. Bone marrow.BL_BM_d281	Pelp1
1 Blood vs. Bone marrow.BL_BM_d282	Pelp1
1 Blood vs. Bone marrow.BL_BM_d283	Spns3
1 Blood vs. Bone marrow.BL_BM_d284	Tex14
1 Blood vs. Bone marrow.BL_BM_d285	Cuedc1
1 Blood vs. Bone marrow.BL_BM_d286	Cd300e
1 Blood vs. Bone marrow.BL_BM_d287	Tuba4a
1 Blood vs. Bone marrow.BL_BM_d288	Bahcc1
1 Blood vs. Bone marrow.BL_BM_d289	Hpcal1
1 Blood vs. Bone marrow.BL_BM_d290	Klf11
1 Blood vs. Bone marrow.BL_BM_d291	Fam110c
1 Blood vs. Bone marrow.BL_BM_d292	Eapp
1 Blood vs. Bone marrow.BL_BM_d293	Lcp1
1 Blood vs. Bone marrow.BL_BM_d294	Rasgrp1
1 Blood vs. Bone marrow.BL_BM_d295	S100a7a
1 Blood vs. Bone marrow.BL_BM_d296	Pde4dip
1 Blood vs. Bone marrow.BL_BM_d297	Impdh1
1 Blood vs. Bone marrow.BL_BM_d298	Mrpl45
1 Blood vs. Bone marrow.BL_BM_d299	Rfesd
1 Blood vs. Bone marrow.BL_BM_d300	Erc2
1 Blood vs. Bone marrow.BL_BM_d301	Slc15a1
1 Blood vs. Bone marrow.BL_BM_d302	Mfsd3
1 Blood vs. Bone marrow.BL_BM_d303	Trmu
1 Blood vs. Bone marrow.BL_BM_d304	Pla2g10
1 Blood vs. Bone marrow.BL_BM_d305	Gnb1l
1 Blood vs. Bone marrow.BL_BM_d306	Hif1an
1 Blood vs. Bone marrow.BL_BM_d307	Lbp
1 Blood vs. Bone marrow.BL_BM_d308	Spdye4b
1 Blood vs. Bone marrow.BL_BM_d309	Zscan25
1 Blood vs. Bone marrow.BL_BM_d310	Sdhaf3
1 Blood vs. Bone marrow.BL_BM_d311	Med23
1 Blood vs. Bone marrow.BL_BM_d312	Calu
1 Blood vs. Bone marrow.BL_BM_d313	Slc35b4
1 Blood vs. Bone marrow.BL_BM_d314	Txnrd3
1 Blood vs. Bone marrow.BL_BM_d315	Lipt2
1 Blood vs. Bone marrow.BL_BM_d316	Mki67
1 Blood vs. Bone marrow.BL_BM_d317	Got2
1 Blood vs. Bone marrow.BL_BM_d318	Adarb1
1 Blood vs. Bone marrow.BL_BM_d319	Tmsb4x
1 Blood vs. Bone marrow.BL_BM_d320	Arfgef1
1 Blood vs. Bone marrow.BL_BM_d321	Arhgef15
1 Blood vs. Bone marrow.BL_BM_d322	Armc9
1 Blood vs. Bone marrow.BL_BM_d323	Gli3
1 Blood vs. Bone marrow.BL_BM_d324	Zfp367
1 Blood vs. Bone marrow.BL_BM_d325	Fst
1 Blood vs. Bone marrow.BL_BM_d326	Ltb4r1
1 Blood vs. Bone marrow.BL_BM_d327	Dach1
1 Blood vs. Bone marrow.BL_BM_d328	Pdzd2
1 Blood vs. Bone marrow.BL_BM_d329	Ddx18
1 Blood vs. Bone marrow.BL_BM_d330	Ropn1l
1 Blood vs. Bone marrow.BL_BM_d331	St3gal1
1 Blood vs. Bone marrow.BL_BM_d332	St3gal1
1 Blood vs. Bone marrow.BL_BM_d333	Sh3bp1
1 Blood vs. Bone marrow.BL_BM_d334	Triobp
1 Blood vs. Bone marrow.BL_BM_d335	Tprg
1 Blood vs. Bone marrow.BL_BM_d336	Hacd2
1 Blood vs. Bone marrow.BL_BM_d337	Gm28043
1 Blood vs. Bone marrow.BL_BM_d338	Gtf2h4
1 Blood vs. Bone marrow.BL_BM_d339	Man2a1
1 Blood vs. Bone marrow.BL_BM_d340	E230025N22Rik
1 Blood vs. Bone marrow.BL_BM_d341	Trim36
1 Blood vs. Bone marrow.BL_BM_d342	Mbp
1 Blood vs. Bone marrow.BL_BM_d343	Sgms1
1 Blood vs. Bone marrow.BL_BM_d344	Abi1
1 Blood vs. Bone marrow.BL_BM_d345	Hc
1 Blood vs. Bone marrow.BL_BM_d346	Fmnl2
1 Blood vs. Bone marrow.BL_BM_d347	Pkp4
1 Blood vs. Bone marrow.BL_BM_d348	Tbl1xr1
1 Blood vs. Bone marrow.BL_BM_d349	Noct
1 Blood vs. Bone marrow.BL_BM_d350	Setdb1
1 Blood vs. Bone marrow.BL_BM_d351	Lrrc40
1 Blood vs. Bone marrow.BL_BM_d352	Asph
1 Blood vs. Bone marrow.BL_BM_d353	G0s2
1 Blood vs. Bone marrow.BL_BM_d354	Nfia
1 Blood vs. Bone marrow.BL_BM_d355	Pde4b
1 Blood vs. Bone marrow.BL_BM_d356	C77080
1 Blood vs. Bone marrow.BL_BM_d357	Arid1a
1 Blood vs. Bone marrow.BL_BM_d358	Rbp7
1 Blood vs. Bone marrow.BL_BM_d359	Bst1
1 Blood vs. Bone marrow.BL_BM_d360	Wdfy3
1 Blood vs. Bone marrow.BL_BM_d361	Fbxw8
1 Blood vs. Bone marrow.BL_BM_d362	Morn3
1 Blood vs. Bone marrow.BL_BM_d363	Itpr1
1 Blood vs. Bone marrow.BL_BM_d364	Clec2d
1 Blood vs. Bone marrow.BL_BM_d365	Pkib
1 Blood vs. Bone marrow.BL_BM_d366	Pik3c2a
1 Blood vs. Bone marrow.BL_BM_d367	Rassf7
1 Blood vs. Bone marrow.BL_BM_d368	Srgn
1 Blood vs. Bone marrow.BL_BM_d369	4921522P10Rik
1 Blood vs. Bone marrow.BL_BM_d370	Gab1
1 Blood vs. Bone marrow.BL_BM_d371	Gab1
1 Blood vs. Bone marrow.BL_BM_d372	Pard3
1 Blood vs. Bone marrow.BL_BM_d373	Mcm3ap
1 Blood vs. Bone marrow.BL_BM_d374	Eef1a1
1 Blood vs. Bone marrow.BL_BM_d375	Rasa2
1 Blood vs. Bone marrow.BL_BM_d376	Nphp3
1 Blood vs. Bone marrow.BL_BM_d377	Camp
1 Blood vs. Bone marrow.BL_BM_d378	Pim2
1 Blood vs. Bone marrow.BL_BM_d379	Phlda1
1 Blood vs. Bone marrow.BL_BM_d380	Mdm2
1 Blood vs. Bone marrow.BL_BM_d381	Cxcr2
1 Blood vs. Bone marrow.BL_BM_d382	Serpine2
1 Blood vs. Bone marrow.BL_BM_d383	Tmem18
2 Membrane vs. Bone marrow.up_fisher_mouse1	Bcl3
2 Membrane vs. Bone marrow.up_fisher_mouse2	Fbxl5
2 Membrane vs. Bone marrow.up_fisher_mouse3	Ier3
2 Membrane vs. Bone marrow.up_fisher_mouse4	Il1a
2 Membrane vs. Bone marrow.up_fisher_mouse5	Il1b
2 Membrane vs. Bone marrow.up_fisher_mouse6	Il1rap
2 Membrane vs. Bone marrow.up_fisher_mouse7	Il4ra
2 Membrane vs. Bone marrow.up_fisher_mouse8	Pim1
2 Membrane vs. Bone marrow.up_fisher_mouse9	Prok2
2 Membrane vs. Bone marrow.up_fisher_mouse10	Sema6b
2 Membrane vs. Bone marrow.up_fisher_mouse11	Socs3
2 Membrane vs. Bone marrow.up_fisher_mouse12	Steap4
2 Membrane vs. Bone marrow.up_fisher_mouse13	Tgm1
2 Membrane vs. Bone marrow.up_fisher_mouse14	Tlr1
2 Membrane vs. Bone marrow.up_fisher_mouse15	Tlr2
2 Membrane vs. Bone marrow.up_fisher_mouse16	Kcnj2
2 Membrane vs. Bone marrow.up_fisher_mouse17	Junb
2 Membrane vs. Bone marrow.up_fisher_mouse18	Csrnp1
2 Membrane vs. Bone marrow.up_fisher_mouse19	Lmnb1
2 Membrane vs. Bone marrow.up_fisher_mouse20	Jak3
2 Membrane vs. Bone marrow.up_fisher_mouse21	Upp1
2 Membrane vs. Bone marrow.up_fisher_mouse22	Tspo
2 Membrane vs. Bone marrow.up_fisher_mouse23	Xbp1
2 Membrane vs. Bone marrow.up_fisher_mouse24	Cd14
2 Membrane vs. Bone marrow.up_fisher_mouse25	Nfkbiz
2 Membrane vs. Bone marrow.up_fisher_mouse26	Ets2
2 Membrane vs. Bone marrow.up_fisher_mouse27	Spata13
2 Membrane vs. Bone marrow.up_fisher_mouse28	Clec4e
2 Membrane vs. Bone marrow.up_fisher_mouse29	Zfp36
2 Membrane vs. Bone marrow.up_fisher_mouse30	Zfp36l1
2 Membrane vs. Bone marrow.up_fisher_mouse31	Cd38
2 Membrane vs. Bone marrow.up_fisher_mouse32	Slc7a5
2 Membrane vs. Bone marrow.up_fisher_mouse33	Il1r2
2 Membrane vs. Bone marrow.up_fisher_mouse34	Map3k8
2 Membrane vs. Bone marrow.up_fisher_mouse35	Marcks
2 Membrane vs. Bone marrow.up_fisher_mouse36	Cish
2 Membrane vs. Bone marrow.up_fisher_mouse37	Tlr4
2 Membrane vs. Bone marrow.up_fisher_mouse38	Nfkbia
2 Membrane vs. Bone marrow.up_fisher_mouse39	Ttc39b
2 Membrane vs. Bone marrow.up_fisher_mouse40	Ier5
2 Membrane vs. Bone marrow.up_fisher_mouse41	Clec4d
2 Membrane vs. Bone marrow.up_fisher_mouse42	Fndc3b
2 Membrane vs. Bone marrow.up_fisher_mouse43	Traf1
2 Membrane vs. Bone marrow.up_fisher_mouse44	Il1rn
2 Membrane vs. Bone marrow.up_fisher_mouse45	Myd88
2 Membrane vs. Bone marrow.up_fisher_mouse46	Pfkfb3
2 Membrane vs. Bone marrow.up_fisher_mouse47	Gbp5
2 Membrane vs. Bone marrow.up_fisher_mouse48	Mapk6
2 Membrane vs. Bone marrow.up_fisher_mouse49	Tnf
2 Membrane vs. Bone marrow.up_fisher_mouse50	Plek
2 Membrane vs. Bone marrow.up_fisher_mouse51	St3gal4
2 Membrane vs. Bone marrow.up_fisher_mouse52	Slc2a6
2 Membrane vs. Bone marrow.up_fisher_mouse53	Tnfaip6
2 Membrane vs. Bone marrow.up_fisher_mouse54	Mfsd2a
2 Membrane vs. Bone marrow.up_fisher_mouse55	Icam1
2 Membrane vs. Bone marrow.up_fisher_mouse56	Tnfaip3
2 Membrane vs. Bone marrow.up_fisher_mouse57	Azin1
2 Membrane vs. Bone marrow.up_fisher_mouse58	Cd69
2 Membrane vs. Bone marrow.up_fisher_mouse59	Zc3h12a
2 Membrane vs. Bone marrow.up_fisher_mouse60	Hmox1
2 Membrane vs. Bone marrow.up_fisher_mouse61	Plk2
2 Membrane vs. Bone marrow.up_fisher_mouse62	Birc3
2 Membrane vs. Bone marrow.up_fisher_mouse63	Nfkbie
2 Membrane vs. Bone marrow.up_fisher_mouse64	Slc7a11
2 Membrane vs. Bone marrow.up_fisher_mouse65	Clic4
2 Membrane vs. Bone marrow.up_fisher_mouse66	Slc35b2
2 Membrane vs. Bone marrow.up_fisher_mouse67	Nr4a1
2 Membrane vs. Bone marrow.up_fisher_mouse68	Rhoh
2 Membrane vs. Bone marrow.up_fisher_mouse69	Dram1
2 Membrane vs. Bone marrow.up_fisher_mouse70	Nfkb2
2 Membrane vs. Bone marrow.up_fisher_mouse71	F3
2 Membrane vs. Bone marrow.up_fisher_mouse72	Stat3
2 Membrane vs. Bone marrow.up_fisher_mouse73	St8sia1
2 Membrane vs. Bone marrow.up_fisher_mouse74	Il23a
2 Membrane vs. Bone marrow.up_fisher_mouse75	Oasl1
2 Membrane vs. Bone marrow.up_fisher_mouse76	Tifa
2 Membrane vs. Bone marrow.up_fisher_mouse77	Med12l
2 Membrane vs. Bone marrow.up_fisher_mouse78	Rab8b
2 Membrane vs. Bone marrow.up_fisher_mouse79	Atf3
2 Membrane vs. Bone marrow.up_fisher_mouse80	Adam9
2 Membrane vs. Bone marrow.up_fisher_mouse81	Gadd45b
2 Membrane vs. Bone marrow.up_fisher_mouse82	Gpld1
2 Membrane vs. Bone marrow.up_fisher_mouse83	Rnd1
2 Membrane vs. Bone marrow.up_fisher_mouse84	Cd274
2 Membrane vs. Bone marrow.up_fisher_mouse85	Gch1
2 Membrane vs. Bone marrow.up_fisher_mouse86	Il27
2 Membrane vs. Bone marrow.up_fisher_mouse87	Samsn1
2 Membrane vs. Bone marrow.up_fisher_mouse88	Pik3ap1
2 Membrane vs. Bone marrow.up_fisher_mouse89	Herc6
2 Membrane vs. Bone marrow.up_fisher_mouse90	Cd83
2 Membrane vs. Bone marrow.up_fisher_mouse91	Batf
2 Membrane vs. Bone marrow.up_fisher_mouse92	Mtf1
2 Membrane vs. Bone marrow.up_fisher_mouse93	Ptgs2
2 Membrane vs. Bone marrow.up_fisher_mouse94	Ppp1r15b
2 Membrane vs. Bone marrow.up_fisher_mouse95	Dcun1d3
2 Membrane vs. Bone marrow.up_fisher_mouse96	Usp18
2 Membrane vs. Bone marrow.up_fisher_mouse97	Rhov
2 Membrane vs. Bone marrow.up_fisher_mouse98	Rsad2
2 Membrane vs. Bone marrow.up_fisher_mouse99	Dusp16
2 Membrane vs. Bone marrow.up_fisher_mouse100	Scn1b
2 Membrane vs. Bone marrow.up_fisher_mouse101	Maff
2 Membrane vs. Bone marrow.up_fisher_mouse102	Gramd1a
2 Membrane vs. Bone marrow.up_fisher_mouse103	Rap2c
2 Membrane vs. Bone marrow.up_fisher_mouse104	Ube2l6
2 Membrane vs. Bone marrow.up_fisher_mouse105	C3
2 Membrane vs. Bone marrow.up_fisher_mouse106	Vill
2 Membrane vs. Bone marrow.up_fisher_mouse107	Nt5c3
2 Membrane vs. Bone marrow.up_fisher_mouse108	AA467197
2 Membrane vs. Bone marrow.up_fisher_mouse109	Dusp5
2 Membrane vs. Bone marrow.up_fisher_mouse110	Nabp1
2 Membrane vs. Bone marrow.up_fisher_mouse111	Tnfaip2
2 Membrane vs. Bone marrow.up_fisher_mouse112	Igsf6
2 Membrane vs. Bone marrow.up_fisher_mouse113	Il18bp
2 Membrane vs. Bone marrow.up_fisher_mouse114	Nfkbid
2 Membrane vs. Bone marrow.up_fisher_mouse115	Parp10
2 Membrane vs. Bone marrow.up_fisher_mouse116	Stat2
2 Membrane vs. Bone marrow.up_fisher_mouse117	Trip10
2 Membrane vs. Bone marrow.up_fisher_mouse118	Ahr
2 Membrane vs. Bone marrow.up_fisher_mouse119	Irak2
2 Membrane vs. Bone marrow.up_fisher_mouse120	Ifih1
2 Membrane vs. Bone marrow.up_fisher_mouse121	Plau
2 Membrane vs. Bone marrow.up_fisher_mouse122	G0s2
2 Membrane vs. Bone marrow.up_fisher_mouse123	Id2
2 Membrane vs. Bone marrow.up_fisher_mouse124	Hspa2
2 Membrane vs. Bone marrow.up_fisher_mouse125	Bcl2l1
2 Membrane vs. Bone marrow.up_fisher_mouse126	Cd40
2 Membrane vs. Bone marrow.up_fisher_mouse127	Spatc1
2 Membrane vs. Bone marrow.up_fisher_mouse128	Tnfsf15
2 Membrane vs. Bone marrow.up_fisher_mouse129	Stat5a
2 Membrane vs. Bone marrow.up_fisher_mouse130	Gclm
2 Membrane vs. Bone marrow.up_fisher_mouse131	Pim2
2 Membrane vs. Bone marrow.up_fisher_mouse132	Sod2
2 Membrane vs. Bone marrow.up_fisher_mouse133	Grina
2 Membrane vs. Bone marrow.up_fisher_mouse134	Cfb
2 Membrane vs. Bone marrow.up_fisher_mouse135	Adora2a
2 Membrane vs. Bone marrow.up_fisher_mouse136	Hpn
2 Membrane vs. Bone marrow.up_fisher_mouse137	Irak3
2 Membrane vs. Bone marrow.up_fisher_mouse138	Nfkb1
2 Membrane vs. Bone marrow.up_fisher_mouse139	Gsap
2 Membrane vs. Bone marrow.up_fisher_mouse140	Ikbke
2 Membrane vs. Bone marrow.up_fisher_mouse141	Isg15
2 Membrane vs. Bone marrow.up_fisher_mouse142	Ctsc
2 Membrane vs. Bone marrow.up_fisher_mouse143	Pde4b
2 Membrane vs. Bone marrow.up_fisher_mouse144	Scimp
2 Membrane vs. Bone marrow.up_fisher_mouse145	Gpr4
2 Membrane vs. Bone marrow.up_fisher_mouse146	Socs1
2 Membrane vs. Bone marrow.up_fisher_mouse147	Rhou
2 Membrane vs. Bone marrow.up_fisher_mouse148	Ranbp2
2 Membrane vs. Bone marrow.up_fisher_mouse149	Trafd1
2 Membrane vs. Bone marrow.up_fisher_mouse150	Hck
2 Membrane vs. Bone marrow.up_fisher_mouse151	Ccm2l
2 Membrane vs. Bone marrow.up_fisher_mouse152	Il1rl2
2 Membrane vs. Bone marrow.up_fisher_mouse153	Ttl
2 Membrane vs. Bone marrow.up_fisher_mouse154	Psma6
2 Membrane vs. Bone marrow.up_fisher_mouse155	Ccnl1
2 Membrane vs. Bone marrow.up_fisher_mouse156	B4galt5
2 Membrane vs. Bone marrow.up_fisher_mouse157	Nampt
2 Membrane vs. Bone marrow.up_fisher_mouse158	Edn1
2 Membrane vs. Bone marrow.up_fisher_mouse159	Nbn
2 Membrane vs. Bone marrow.up_fisher_mouse160	Dhrs13
2 Membrane vs. Bone marrow.up_fisher_mouse161	Ffar2
2 Membrane vs. Bone marrow.up_fisher_mouse162	Mctp1
2 Membrane vs. Bone marrow.up_fisher_mouse163	Plk3
2 Membrane vs. Bone marrow.up_fisher_mouse164	Gtf3c6
2 Membrane vs. Bone marrow.up_fisher_mouse165	Il15ra
2 Membrane vs. Bone marrow.up_fisher_mouse166	Slc11a2
2 Membrane vs. Bone marrow.up_fisher_mouse167	Ehd1
2 Membrane vs. Bone marrow.up_fisher_mouse168	Sgpp2
2 Membrane vs. Bone marrow.up_fisher_mouse169	Tnfsf10
2 Membrane vs. Bone marrow.up_fisher_mouse170	Idh3a
2 Membrane vs. Bone marrow.up_fisher_mouse171	Gdf15
2 Membrane vs. Bone marrow.up_fisher_mouse172	Ddx58
2 Membrane vs. Bone marrow.up_fisher_mouse173	Pi4k2b
2 Membrane vs. Bone marrow.up_fisher_mouse174	Batf3
2 Membrane vs. Bone marrow.up_fisher_mouse175	Relb
2 Membrane vs. Bone marrow.up_fisher_mouse176	Clec4n
2 Membrane vs. Bone marrow.up_fisher_mouse177	Hbegf
2 Membrane vs. Bone marrow.up_fisher_mouse178	Epm2aip1
2 Membrane vs. Bone marrow.up_fisher_mouse179	Lgals8
2 Membrane vs. Bone marrow.MEM_BM_i1	Arf6
2 Membrane vs. Bone marrow.MEM_BM_i2	Nin
2 Membrane vs. Bone marrow.MEM_BM_i3	Prkch
2 Membrane vs. Bone marrow.MEM_BM_i4	Hif1a
2 Membrane vs. Bone marrow.MEM_BM_i5	Mthfd1
2 Membrane vs. Bone marrow.MEM_BM_i6	Max
2 Membrane vs. Bone marrow.MEM_BM_i7	Fut8
2 Membrane vs. Bone marrow.MEM_BM_i8	Arg2
2 Membrane vs. Bone marrow.MEM_BM_i9	Arg2
2 Membrane vs. Bone marrow.MEM_BM_i10	Rad51b
2 Membrane vs. Bone marrow.MEM_BM_i11	Rad51b
2 Membrane vs. Bone marrow.MEM_BM_i12	Rad51b
2 Membrane vs. Bone marrow.MEM_BM_i13	Rad51b
2 Membrane vs. Bone marrow.MEM_BM_i14	Susd6
2 Membrane vs. Bone marrow.MEM_BM_i15	Sipa1l1
2 Membrane vs. Bone marrow.MEM_BM_i16	Npc2
2 Membrane vs. Bone marrow.MEM_BM_i17	Batf
2 Membrane vs. Bone marrow.MEM_BM_i18	Batf
2 Membrane vs. Bone marrow.MEM_BM_i19	Lrrc74a
2 Membrane vs. Bone marrow.MEM_BM_i20	Lrrc74a
2 Membrane vs. Bone marrow.MEM_BM_i21	Snw1
2 Membrane vs. Bone marrow.MEM_BM_i22	Ston2
2 Membrane vs. Bone marrow.MEM_BM_i23	Flrt2
2 Membrane vs. Bone marrow.MEM_BM_i24	Gpr68
2 Membrane vs. Bone marrow.MEM_BM_i25	Ccdc88c
2 Membrane vs. Bone marrow.MEM_BM_i26	Ccdc88c
2 Membrane vs. Bone marrow.MEM_BM_i27	Lgmn
2 Membrane vs. Bone marrow.MEM_BM_i28	Asb2
2 Membrane vs. Bone marrow.MEM_BM_i29	Syne3
2 Membrane vs. Bone marrow.MEM_BM_i30	Traf3
2 Membrane vs. Bone marrow.MEM_BM_i31	Traf3
2 Membrane vs. Bone marrow.MEM_BM_i32	Adssl1
2 Membrane vs. Bone marrow.MEM_BM_i33	Gpr132
2 Membrane vs. Bone marrow.MEM_BM_i34	Gpr132
2 Membrane vs. Bone marrow.MEM_BM_i35	Prss56
2 Membrane vs. Bone marrow.MEM_BM_i36	Gm5444
2 Membrane vs. Bone marrow.MEM_BM_i37	Klf6
2 Membrane vs. Bone marrow.MEM_BM_i38	Klf6
2 Membrane vs. Bone marrow.MEM_BM_i39	Klf6
2 Membrane vs. Bone marrow.MEM_BM_i40	Klf6
2 Membrane vs. Bone marrow.MEM_BM_i41	Klf6
2 Membrane vs. Bone marrow.MEM_BM_i42	Larp4b
2 Membrane vs. Bone marrow.MEM_BM_i43	Lgals8
2 Membrane vs. Bone marrow.MEM_BM_i44	Ugt1a7c
2 Membrane vs. Bone marrow.MEM_BM_i45	Gli3
2 Membrane vs. Bone marrow.MEM_BM_i46	Gli3
2 Membrane vs. Bone marrow.MEM_BM_i47	Gli3
2 Membrane vs. Bone marrow.MEM_BM_i48	Gli3
2 Membrane vs. Bone marrow.MEM_BM_i49	Elmo1
2 Membrane vs. Bone marrow.MEM_BM_i50	Elmo1
2 Membrane vs. Bone marrow.MEM_BM_i51	Hist1h2br
2 Membrane vs. Bone marrow.MEM_BM_i52	Glrp1
2 Membrane vs. Bone marrow.MEM_BM_i53	Fam65b
2 Membrane vs. Bone marrow.MEM_BM_i54	Gmnn
2 Membrane vs. Bone marrow.MEM_BM_i55	F13a1
2 Membrane vs. Bone marrow.MEM_BM_i56	Ly86
2 Membrane vs. Bone marrow.MEM_BM_i57	Ly86
2 Membrane vs. Bone marrow.MEM_BM_i58	Agap1
2 Membrane vs. Bone marrow.MEM_BM_i59	Nedd9
2 Membrane vs. Bone marrow.MEM_BM_i60	Nedd9
2 Membrane vs. Bone marrow.MEM_BM_i61	Nedd9
2 Membrane vs. Bone marrow.MEM_BM_i62	Nedd9
2 Membrane vs. Bone marrow.MEM_BM_i63	Hivep1
2 Membrane vs. Bone marrow.MEM_BM_i64	Phactr1
2 Membrane vs. Bone marrow.MEM_BM_i65	Gfod1
2 Membrane vs. Bone marrow.MEM_BM_i66	Cd83
2 Membrane vs. Bone marrow.MEM_BM_i67	Cd83
2 Membrane vs. Bone marrow.MEM_BM_i68	Cd83
2 Membrane vs. Bone marrow.MEM_BM_i69	Jarid2
2 Membrane vs. Bone marrow.MEM_BM_i70	Jarid2
2 Membrane vs. Bone marrow.MEM_BM_i71	Atxn1
2 Membrane vs. Bone marrow.MEM_BM_i72	Atxn1
2 Membrane vs. Bone marrow.MEM_BM_i73	Atxn1
2 Membrane vs. Bone marrow.MEM_BM_i74	Ogfrl1
2 Membrane vs. Bone marrow.MEM_BM_i75	Wnk2
2 Membrane vs. Bone marrow.MEM_BM_i76	Ninj1
2 Membrane vs. Bone marrow.MEM_BM_i77	Fgd3
2 Membrane vs. Bone marrow.MEM_BM_i78	Sema4d
2 Membrane vs. Bone marrow.MEM_BM_i79	Gadd45g
2 Membrane vs. Bone marrow.MEM_BM_i80	Gadd45g
2 Membrane vs. Bone marrow.MEM_BM_i81	Syk
2 Membrane vs. Bone marrow.MEM_BM_i82	Syk
2 Membrane vs. Bone marrow.MEM_BM_i83	Auh
2 Membrane vs. Bone marrow.MEM_BM_i84	Nfil3
2 Membrane vs. Bone marrow.MEM_BM_i85	Nfil3
2 Membrane vs. Bone marrow.MEM_BM_i86	Nfil3
2 Membrane vs. Bone marrow.MEM_BM_i87	Nfil3
2 Membrane vs. Bone marrow.MEM_BM_i88	Hrh2
2 Membrane vs. Bone marrow.MEM_BM_i89	Hk3
2 Membrane vs. Bone marrow.MEM_BM_i90	Per2
2 Membrane vs. Bone marrow.MEM_BM_i91	Slc28a3
2 Membrane vs. Bone marrow.MEM_BM_i92	Gm28041
2 Membrane vs. Bone marrow.MEM_BM_i93	Ell2
2 Membrane vs. Bone marrow.MEM_BM_i94	Ell2
2 Membrane vs. Bone marrow.MEM_BM_i95	Ell2
2 Membrane vs. Bone marrow.MEM_BM_i96	Mef2c
2 Membrane vs. Bone marrow.MEM_BM_i97	Papd4
2 Membrane vs. Bone marrow.MEM_BM_i98	Arsb
2 Membrane vs. Bone marrow.MEM_BM_i99	Arsb
2 Membrane vs. Bone marrow.MEM_BM_i100	Arsb
2 Membrane vs. Bone marrow.MEM_BM_i101	Arsb
2 Membrane vs. Bone marrow.MEM_BM_i102	F2rl2
2 Membrane vs. Bone marrow.MEM_BM_i103	F2rl2
2 Membrane vs. Bone marrow.MEM_BM_i104	F2rl2
2 Membrane vs. Bone marrow.MEM_BM_i105	F2rl2
2 Membrane vs. Bone marrow.MEM_BM_i106	Gm17622
2 Membrane vs. Bone marrow.MEM_BM_i107	Gm17622
2 Membrane vs. Bone marrow.MEM_BM_i108	Naip2
2 Membrane vs. Bone marrow.MEM_BM_i109	Slc30a5
2 Membrane vs. Bone marrow.MEM_BM_i110	Adamts6
2 Membrane vs. Bone marrow.MEM_BM_i111	Gpr35
2 Membrane vs. Bone marrow.MEM_BM_i112	Zswim6
2 Membrane vs. Bone marrow.MEM_BM_i113	Elovl7
2 Membrane vs. Bone marrow.MEM_BM_i114	Depdc1b
2 Membrane vs. Bone marrow.MEM_BM_i115	Pde4d
2 Membrane vs. Bone marrow.MEM_BM_i116	Gm10198
2 Membrane vs. Bone marrow.MEM_BM_i117	BC067074
2 Membrane vs. Bone marrow.MEM_BM_i118	BC067074
2 Membrane vs. Bone marrow.MEM_BM_i119	Snx18
2 Membrane vs. Bone marrow.MEM_BM_i120	Gm21370
2 Membrane vs. Bone marrow.MEM_BM_i121	Gm21188
2 Membrane vs. Bone marrow.MEM_BM_i122	Olfr721-ps1
2 Membrane vs. Bone marrow.MEM_BM_i123	Gng2
2 Membrane vs. Bone marrow.MEM_BM_i124	Zmiz1
2 Membrane vs. Bone marrow.MEM_BM_i125	Zmiz1
2 Membrane vs. Bone marrow.MEM_BM_i126	Arhgef3
2 Membrane vs. Bone marrow.MEM_BM_i127	Arhgef3
2 Membrane vs. Bone marrow.MEM_BM_i128	Dcp1a
2 Membrane vs. Bone marrow.MEM_BM_i129	Itih1
2 Membrane vs. Bone marrow.MEM_BM_i130	Stab1
2 Membrane vs. Bone marrow.MEM_BM_i131	Eaf1
2 Membrane vs. Bone marrow.MEM_BM_i132	Ankrd28
2 Membrane vs. Bone marrow.MEM_BM_i133	Ccser2
2 Membrane vs. Bone marrow.MEM_BM_i134	Ptger2
2 Membrane vs. Bone marrow.MEM_BM_i135	Ptger2
2 Membrane vs. Bone marrow.MEM_BM_i136	Ptger2
2 Membrane vs. Bone marrow.MEM_BM_i137	Ptger2
2 Membrane vs. Bone marrow.MEM_BM_i138	Ptger2
2 Membrane vs. Bone marrow.MEM_BM_i139	Psmc6
2 Membrane vs. Bone marrow.MEM_BM_i140	Gch1
2 Membrane vs. Bone marrow.MEM_BM_i141	Lgals3
2 Membrane vs. Bone marrow.MEM_BM_i142	Dad1
2 Membrane vs. Bone marrow.MEM_BM_i143	Dad1
2 Membrane vs. Bone marrow.MEM_BM_i144	Dad1
2 Membrane vs. Bone marrow.MEM_BM_i145	Mmp14
2 Membrane vs. Bone marrow.MEM_BM_i146	Rnf31
2 Membrane vs. Bone marrow.MEM_BM_i147	Ripk3
2 Membrane vs. Bone marrow.MEM_BM_i148	Tnfrsf11a
2 Membrane vs. Bone marrow.MEM_BM_i149	Tnfrsf11a
2 Membrane vs. Bone marrow.MEM_BM_i150	Zdhhc20
2 Membrane vs. Bone marrow.MEM_BM_i151	Tnfrsf11a
2 Membrane vs. Bone marrow.MEM_BM_i152	Nupl1
2 Membrane vs. Bone marrow.MEM_BM_i153	Mtmr6
2 Membrane vs. Bone marrow.MEM_BM_i154	Amer2
2 Membrane vs. Bone marrow.MEM_BM_i155	Spata13
2 Membrane vs. Bone marrow.MEM_BM_i156	Ctsb
2 Membrane vs. Bone marrow.MEM_BM_i157	Fdft1
2 Membrane vs. Bone marrow.MEM_BM_i158	Msra
2 Membrane vs. Bone marrow.MEM_BM_i159	Msra
2 Membrane vs. Bone marrow.MEM_BM_i160	Ptk2b
2 Membrane vs. Bone marrow.MEM_BM_i161	Ptk2b
2 Membrane vs. Bone marrow.MEM_BM_i162	Ptk2b
2 Membrane vs. Bone marrow.MEM_BM_i163	Dock5
2 Membrane vs. Bone marrow.MEM_BM_i164	Dock5
2 Membrane vs. Bone marrow.MEM_BM_i165	Egr3
2 Membrane vs. Bone marrow.MEM_BM_i166	Slc39a14
2 Membrane vs. Bone marrow.MEM_BM_i167	Fndc3a
2 Membrane vs. Bone marrow.MEM_BM_i168	Fndc3a
2 Membrane vs. Bone marrow.MEM_BM_i169	Fndc3a
2 Membrane vs. Bone marrow.MEM_BM_i170	Fndc3a
2 Membrane vs. Bone marrow.MEM_BM_i171	Fndc3a
2 Membrane vs. Bone marrow.MEM_BM_i172	Fndc3a
2 Membrane vs. Bone marrow.MEM_BM_i173	Itm2b
2 Membrane vs. Bone marrow.MEM_BM_i174	Esd
2 Membrane vs. Bone marrow.MEM_BM_i175	Esd
2 Membrane vs. Bone marrow.MEM_BM_i176	Lrch1
2 Membrane vs. Bone marrow.MEM_BM_i177	5031414D18Rik
2 Membrane vs. Bone marrow.MEM_BM_i178	5031414D18Rik
2 Membrane vs. Bone marrow.MEM_BM_i179	Lcp1
2 Membrane vs. Bone marrow.MEM_BM_i180	Lcp1
2 Membrane vs. Bone marrow.MEM_BM_i181	Ccdc122
2 Membrane vs. Bone marrow.MEM_BM_i182	Serpinb8
2 Membrane vs. Bone marrow.MEM_BM_i183	Dach1
2 Membrane vs. Bone marrow.MEM_BM_i184	Kctd12
2 Membrane vs. Bone marrow.MEM_BM_i185	Kctd12
2 Membrane vs. Bone marrow.MEM_BM_i186	Kctd12
2 Membrane vs. Bone marrow.MEM_BM_i187	Kctd12
2 Membrane vs. Bone marrow.MEM_BM_i188	Irg1
2 Membrane vs. Bone marrow.MEM_BM_i189	Irg1
2 Membrane vs. Bone marrow.MEM_BM_i190	Tgds
2 Membrane vs. Bone marrow.MEM_BM_i191	Abcc4
2 Membrane vs. Bone marrow.MEM_BM_i192	Mbnl2
2 Membrane vs. Bone marrow.MEM_BM_i193	Gm10250
2 Membrane vs. Bone marrow.MEM_BM_i194	Gm10250
2 Membrane vs. Bone marrow.MEM_BM_i195	Dab2
2 Membrane vs. Bone marrow.MEM_BM_i196	C9
2 Membrane vs. Bone marrow.MEM_BM_i197	C9
2 Membrane vs. Bone marrow.MEM_BM_i198	C9
2 Membrane vs. Bone marrow.MEM_BM_i199	9230109A22Rik
2 Membrane vs. Bone marrow.MEM_BM_i200	9230109A22Rik
2 Membrane vs. Bone marrow.MEM_BM_i201	9230109A22Rik
2 Membrane vs. Bone marrow.MEM_BM_i202	9230109A22Rik
2 Membrane vs. Bone marrow.MEM_BM_i203	9230109A22Rik
2 Membrane vs. Bone marrow.MEM_BM_i204	Otulin
2 Membrane vs. Bone marrow.MEM_BM_i205	Fam105a
2 Membrane vs. Bone marrow.MEM_BM_i206	Actr3
2 Membrane vs. Bone marrow.MEM_BM_i207	Rpl7a-ps3
2 Membrane vs. Bone marrow.MEM_BM_i208	Rpl7a-ps3
2 Membrane vs. Bone marrow.MEM_BM_i209	Rpl7a-ps3
2 Membrane vs. Bone marrow.MEM_BM_i210	Rpl7a-ps3
2 Membrane vs. Bone marrow.MEM_BM_i211	Rpl7a-ps3
2 Membrane vs. Bone marrow.MEM_BM_i212	Rpl7a-ps3
2 Membrane vs. Bone marrow.MEM_BM_i213	Pabpc1
2 Membrane vs. Bone marrow.MEM_BM_i214	Azin1
2 Membrane vs. Bone marrow.MEM_BM_i215	Trps1
2 Membrane vs. Bone marrow.MEM_BM_i216	9130401M01Rik
2 Membrane vs. Bone marrow.MEM_BM_i217	Nsmce2
2 Membrane vs. Bone marrow.MEM_BM_i218	Nsmce2
2 Membrane vs. Bone marrow.MEM_BM_i219	Nsmce2
2 Membrane vs. Bone marrow.MEM_BM_i220	Nsmce2
2 Membrane vs. Bone marrow.MEM_BM_i221	Nsmce2
2 Membrane vs. Bone marrow.MEM_BM_i222	Trib1
2 Membrane vs. Bone marrow.MEM_BM_i223	Trib1
2 Membrane vs. Bone marrow.MEM_BM_i224	Trib1
2 Membrane vs. Bone marrow.MEM_BM_i225	Trib1
2 Membrane vs. Bone marrow.MEM_BM_i226	Trib1
2 Membrane vs. Bone marrow.MEM_BM_i227	Trib1
2 Membrane vs. Bone marrow.MEM_BM_i228	Trib1
2 Membrane vs. Bone marrow.MEM_BM_i229	Trib1
2 Membrane vs. Bone marrow.MEM_BM_i230	Trib1
2 Membrane vs. Bone marrow.MEM_BM_i231	Trib1
2 Membrane vs. Bone marrow.MEM_BM_i232	Fam49b
2 Membrane vs. Bone marrow.MEM_BM_i233	Sla
2 Membrane vs. Bone marrow.MEM_BM_i234	Sla
2 Membrane vs. Bone marrow.MEM_BM_i235	Ndrg1
2 Membrane vs. Bone marrow.MEM_BM_i236	St3gal1
2 Membrane vs. Bone marrow.MEM_BM_i237	St3gal1
2 Membrane vs. Bone marrow.MEM_BM_i238	St3gal1
2 Membrane vs. Bone marrow.MEM_BM_i239	St3gal1
2 Membrane vs. Bone marrow.MEM_BM_i240	St3gal1
2 Membrane vs. Bone marrow.MEM_BM_i241	Ago2
2 Membrane vs. Bone marrow.MEM_BM_i242	2010109I03Rik
2 Membrane vs. Bone marrow.MEM_BM_i243	2010109I03Rik
2 Membrane vs. Bone marrow.MEM_BM_i244	2010109I03Rik
2 Membrane vs. Bone marrow.MEM_BM_i245	Ly6e
2 Membrane vs. Bone marrow.MEM_BM_i246	Ly6e
2 Membrane vs. Bone marrow.MEM_BM_i247	Ly6i
2 Membrane vs. Bone marrow.MEM_BM_i248	Plec
2 Membrane vs. Bone marrow.MEM_BM_i249	Plec
2 Membrane vs. Bone marrow.MEM_BM_i250	Plec
2 Membrane vs. Bone marrow.MEM_BM_i251	Tonsl
2 Membrane vs. Bone marrow.MEM_BM_i252	Ncf4
2 Membrane vs. Bone marrow.MEM_BM_i253	Il19
2 Membrane vs. Bone marrow.MEM_BM_i254	Tmprss6
2 Membrane vs. Bone marrow.MEM_BM_i255	Il10
2 Membrane vs. Bone marrow.MEM_BM_i256	Rac2
2 Membrane vs. Bone marrow.MEM_BM_i257	Rac2
2 Membrane vs. Bone marrow.MEM_BM_i258	Cyth4
2 Membrane vs. Bone marrow.MEM_BM_i259	Cyth4
2 Membrane vs. Bone marrow.MEM_BM_i260	Cyth4
2 Membrane vs. Bone marrow.MEM_BM_i261	Il10
2 Membrane vs. Bone marrow.MEM_BM_i262	Cyth4
2 Membrane vs. Bone marrow.MEM_BM_i263	Il10
2 Membrane vs. Bone marrow.MEM_BM_i264	Tmem184b
2 Membrane vs. Bone marrow.MEM_BM_i265	Mapkapk2
2 Membrane vs. Bone marrow.MEM_BM_i266	Mapkapk2
2 Membrane vs. Bone marrow.MEM_BM_i267	Mgat3
2 Membrane vs. Bone marrow.MEM_BM_i268	Mapkapk2
2 Membrane vs. Bone marrow.MEM_BM_i269	Mapkapk2
2 Membrane vs. Bone marrow.MEM_BM_i270	Enthd1
2 Membrane vs. Bone marrow.MEM_BM_i271	Enthd1
2 Membrane vs. Bone marrow.MEM_BM_i272	Tnrc6b
2 Membrane vs. Bone marrow.MEM_BM_i273	Mapkapk2
2 Membrane vs. Bone marrow.MEM_BM_i274	Pacsin2
2 Membrane vs. Bone marrow.MEM_BM_i275	Pacsin2
2 Membrane vs. Bone marrow.MEM_BM_i276	Ikbke
2 Membrane vs. Bone marrow.MEM_BM_i277	Srgap2
2 Membrane vs. Bone marrow.MEM_BM_i278	Ano6
2 Membrane vs. Bone marrow.MEM_BM_i279	Gm17546
2 Membrane vs. Bone marrow.MEM_BM_i280	Olfr279
2 Membrane vs. Bone marrow.MEM_BM_i281	Rab7b
2 Membrane vs. Bone marrow.MEM_BM_i282	Slc26a9
2 Membrane vs. Bone marrow.MEM_BM_i283	Tmbim6
2 Membrane vs. Bone marrow.MEM_BM_i284	Atf1
2 Membrane vs. Bone marrow.MEM_BM_i285	Elk4
2 Membrane vs. Bone marrow.MEM_BM_i286	Itga5
2 Membrane vs. Bone marrow.MEM_BM_i287	Olfr161
2 Membrane vs. Bone marrow.MEM_BM_i288	Olfr161
2 Membrane vs. Bone marrow.MEM_BM_i289	Olfr161
2 Membrane vs. Bone marrow.MEM_BM_i290	Olfr161
2 Membrane vs. Bone marrow.MEM_BM_i291	Olfr161
2 Membrane vs. Bone marrow.MEM_BM_i292	Olfr161
2 Membrane vs. Bone marrow.MEM_BM_i293	Olfr161
2 Membrane vs. Bone marrow.MEM_BM_i294	Olfr161
2 Membrane vs. Bone marrow.MEM_BM_i295	Olfr161
2 Membrane vs. Bone marrow.MEM_BM_i296	Olfr161
2 Membrane vs. Bone marrow.MEM_BM_i297	Mefv
2 Membrane vs. Bone marrow.MEM_BM_i298	Mefv
2 Membrane vs. Bone marrow.MEM_BM_i299	Mefv
2 Membrane vs. Bone marrow.MEM_BM_i300	Eef2kmt
2 Membrane vs. Bone marrow.MEM_BM_i301	Carhsp1
2 Membrane vs. Bone marrow.MEM_BM_i302	1810013L24Rik
2 Membrane vs. Bone marrow.MEM_BM_i303	Clec16a
2 Membrane vs. Bone marrow.MEM_BM_i304	Tnp2
2 Membrane vs. Bone marrow.MEM_BM_i305	Rmi2
2 Membrane vs. Bone marrow.MEM_BM_i306	Fopnl
2 Membrane vs. Bone marrow.MEM_BM_i307	Abcc1
2 Membrane vs. Bone marrow.MEM_BM_i308	Ube2l3
2 Membrane vs. Bone marrow.MEM_BM_i309	B3gnt5
2 Membrane vs. Bone marrow.MEM_BM_i310	Klhl6
2 Membrane vs. Bone marrow.MEM_BM_i311	Klhl24
2 Membrane vs. Bone marrow.MEM_BM_i312	Igf2bp2
2 Membrane vs. Bone marrow.MEM_BM_i313	Igf2bp2
2 Membrane vs. Bone marrow.MEM_BM_i314	Fmod
2 Membrane vs. Bone marrow.MEM_BM_i315	Rtp4
2 Membrane vs. Bone marrow.MEM_BM_i316	Rtp4
2 Membrane vs. Bone marrow.MEM_BM_i317	Rtp4
2 Membrane vs. Bone marrow.MEM_BM_i318	Lpp
2 Membrane vs. Bone marrow.MEM_BM_i319	Lpp
2 Membrane vs. Bone marrow.MEM_BM_i320	Lpp
2 Membrane vs. Bone marrow.MEM_BM_i321	Lpp
2 Membrane vs. Bone marrow.MEM_BM_i322	Lpp
2 Membrane vs. Bone marrow.MEM_BM_i323	Lpp
2 Membrane vs. Bone marrow.MEM_BM_i324	Lpp
2 Membrane vs. Bone marrow.MEM_BM_i325	Lpp
2 Membrane vs. Bone marrow.MEM_BM_i326	Lpp
2 Membrane vs. Bone marrow.MEM_BM_i327	Il1rap
2 Membrane vs. Bone marrow.MEM_BM_i328	Il1rap
2 Membrane vs. Bone marrow.MEM_BM_i329	Il1rap
2 Membrane vs. Bone marrow.MEM_BM_i330	Fam43a
2 Membrane vs. Bone marrow.MEM_BM_i331	Xxylt1
2 Membrane vs. Bone marrow.MEM_BM_i332	Acap2
2 Membrane vs. Bone marrow.MEM_BM_i333	Acap2
2 Membrane vs. Bone marrow.MEM_BM_i334	Acap2
2 Membrane vs. Bone marrow.MEM_BM_i335	Acap2
2 Membrane vs. Bone marrow.MEM_BM_i336	Cep19
2 Membrane vs. Bone marrow.MEM_BM_i337	Cep19
2 Membrane vs. Bone marrow.MEM_BM_i338	Hspbap1
2 Membrane vs. Bone marrow.MEM_BM_i339	Parp14
2 Membrane vs. Bone marrow.MEM_BM_i340	Parp14
2 Membrane vs. Bone marrow.MEM_BM_i341	Parp14
2 Membrane vs. Bone marrow.MEM_BM_i342	Parp14
2 Membrane vs. Bone marrow.MEM_BM_i343	Parp9
2 Membrane vs. Bone marrow.MEM_BM_i344	Hcls1
2 Membrane vs. Bone marrow.MEM_BM_i345	Ccdc115
2 Membrane vs. Bone marrow.MEM_BM_i346	Popdc2
2 Membrane vs. Bone marrow.MEM_BM_i347	Pla1a
2 Membrane vs. Bone marrow.MEM_BM_i348	Atp6v1a
2 Membrane vs. Bone marrow.MEM_BM_i349	Cd200r3
2 Membrane vs. Bone marrow.MEM_BM_i350	Cd200r3
2 Membrane vs. Bone marrow.MEM_BM_i351	Ift57
2 Membrane vs. Bone marrow.MEM_BM_i352	Cd47
2 Membrane vs. Bone marrow.MEM_BM_i353	Cd47
2 Membrane vs. Bone marrow.MEM_BM_i354	Cd47
2 Membrane vs. Bone marrow.MEM_BM_i355	Ccdc54
2 Membrane vs. Bone marrow.MEM_BM_i356	Zpld1
2 Membrane vs. Bone marrow.MEM_BM_i357	Zpld1
2 Membrane vs. Bone marrow.MEM_BM_i358	Zpld1
2 Membrane vs. Bone marrow.MEM_BM_i359	Nxpe3
2 Membrane vs. Bone marrow.MEM_BM_i360	St3gal6
2 Membrane vs. Bone marrow.MEM_BM_i361	St3gal6
2 Membrane vs. Bone marrow.MEM_BM_i362	Hspa13
2 Membrane vs. Bone marrow.MEM_BM_i363	Samsn1
2 Membrane vs. Bone marrow.MEM_BM_i364	Samsn1
2 Membrane vs. Bone marrow.MEM_BM_i365	Gm9843
2 Membrane vs. Bone marrow.MEM_BM_i366	D16Ertd472e
2 Membrane vs. Bone marrow.MEM_BM_i367	Mrpl39
2 Membrane vs. Bone marrow.MEM_BM_i368	Mrpl39
2 Membrane vs. Bone marrow.MEM_BM_i369	Mrpl39
2 Membrane vs. Bone marrow.MEM_BM_i370	Mrpl39
2 Membrane vs. Bone marrow.MEM_BM_i371	App
2 Membrane vs. Bone marrow.MEM_BM_i372	App
2 Membrane vs. Bone marrow.MEM_BM_i373	Map3k7cl
2 Membrane vs. Bone marrow.MEM_BM_i374	Map3k7cl
2 Membrane vs. Bone marrow.MEM_BM_i375	Bach1
2 Membrane vs. Bone marrow.MEM_BM_i376	Bach1
2 Membrane vs. Bone marrow.MEM_BM_i377	Tiam1
2 Membrane vs. Bone marrow.MEM_BM_i378	Tiam1
2 Membrane vs. Bone marrow.MEM_BM_i379	Tiam1
2 Membrane vs. Bone marrow.MEM_BM_i380	4932438H23Rik
2 Membrane vs. Bone marrow.MEM_BM_i381	Il10rb
2 Membrane vs. Bone marrow.MEM_BM_i382	Zfp281
2 Membrane vs. Bone marrow.MEM_BM_i383	Runx1
2 Membrane vs. Bone marrow.MEM_BM_i384	Runx1
2 Membrane vs. Bone marrow.MEM_BM_i385	Runx1
2 Membrane vs. Bone marrow.MEM_BM_i386	Runx1
2 Membrane vs. Bone marrow.MEM_BM_i387	Zfp281
2 Membrane vs. Bone marrow.MEM_BM_i388	Runx1
2 Membrane vs. Bone marrow.MEM_BM_i389	Runx1
2 Membrane vs. Bone marrow.MEM_BM_i390	Runx1
2 Membrane vs. Bone marrow.MEM_BM_i391	Runx1
2 Membrane vs. Bone marrow.MEM_BM_i392	Runx1
2 Membrane vs. Bone marrow.MEM_BM_i393	Runx1
2 Membrane vs. Bone marrow.MEM_BM_i394	Dopey2
2 Membrane vs. Bone marrow.MEM_BM_i395	Morc3
2 Membrane vs. Bone marrow.MEM_BM_i396	Chaf1b
2 Membrane vs. Bone marrow.MEM_BM_i397	Nr5a2
2 Membrane vs. Bone marrow.MEM_BM_i398	Cldn14
2 Membrane vs. Bone marrow.MEM_BM_i399	Dyrk1a
2 Membrane vs. Bone marrow.MEM_BM_i400	Erg
2 Membrane vs. Bone marrow.MEM_BM_i401	Erg
2 Membrane vs. Bone marrow.MEM_BM_i402	Erg
2 Membrane vs. Bone marrow.MEM_BM_i403	Erg
2 Membrane vs. Bone marrow.MEM_BM_i404	Ets2
2 Membrane vs. Bone marrow.MEM_BM_i405	Ets2
2 Membrane vs. Bone marrow.MEM_BM_i406	Ets2
2 Membrane vs. Bone marrow.MEM_BM_i407	Ets2
2 Membrane vs. Bone marrow.MEM_BM_i408	Ets2
2 Membrane vs. Bone marrow.MEM_BM_i409	Ets2
2 Membrane vs. Bone marrow.MEM_BM_i410	Ets2
2 Membrane vs. Bone marrow.MEM_BM_i411	Ets2
2 Membrane vs. Bone marrow.MEM_BM_i412	Ptprc
2 Membrane vs. Bone marrow.MEM_BM_i413	Zbtb21
2 Membrane vs. Bone marrow.MEM_BM_i414	Zdhhc14
2 Membrane vs. Bone marrow.MEM_BM_i415	Zdhhc14
2 Membrane vs. Bone marrow.MEM_BM_i416	Zdhhc14
2 Membrane vs. Bone marrow.MEM_BM_i417	Zdhhc14
2 Membrane vs. Bone marrow.MEM_BM_i418	Ezr
2 Membrane vs. Bone marrow.MEM_BM_i419	Ezr
2 Membrane vs. Bone marrow.MEM_BM_i420	Ezr
2 Membrane vs. Bone marrow.MEM_BM_i421	Gm1604b
2 Membrane vs. Bone marrow.MEM_BM_i422	Gm1604b
2 Membrane vs. Bone marrow.MEM_BM_i423	Fndc1
2 Membrane vs. Bone marrow.MEM_BM_i424	Tagap
2 Membrane vs. Bone marrow.MEM_BM_i425	Atp6v1g3
2 Membrane vs. Bone marrow.MEM_BM_i426	Atp6v1g3
2 Membrane vs. Bone marrow.MEM_BM_i427	Agpat4
2 Membrane vs. Bone marrow.MEM_BM_i428	Sod2
2 Membrane vs. Bone marrow.MEM_BM_i429	Has1
2 Membrane vs. Bone marrow.MEM_BM_i430	Has1
2 Membrane vs. Bone marrow.MEM_BM_i431	Fpr2
2 Membrane vs. Bone marrow.MEM_BM_i432	Fpr2
2 Membrane vs. Bone marrow.MEM_BM_i433	Fpr2
2 Membrane vs. Bone marrow.MEM_BM_i434	Zfp53
2 Membrane vs. Bone marrow.MEM_BM_i435	Tbc1d24
2 Membrane vs. Bone marrow.MEM_BM_i436	Ergic1
2 Membrane vs. Bone marrow.MEM_BM_i437	Bak1
2 Membrane vs. Bone marrow.MEM_BM_i438	Grm4
2 Membrane vs. Bone marrow.MEM_BM_i439	AI413582
2 Membrane vs. Bone marrow.MEM_BM_i440	D17Wsu92e
2 Membrane vs. Bone marrow.MEM_BM_i441	D17Wsu92e
2 Membrane vs. Bone marrow.MEM_BM_i442	Zfp523
2 Membrane vs. Bone marrow.MEM_BM_i443	Zfp523
2 Membrane vs. Bone marrow.MEM_BM_i444	Mapk14
2 Membrane vs. Bone marrow.MEM_BM_i445	Mapk14
2 Membrane vs. Bone marrow.MEM_BM_i446	Cdkn1a
2 Membrane vs. Bone marrow.MEM_BM_i447	Fgd2
2 Membrane vs. Bone marrow.MEM_BM_i448	Fgd2
2 Membrane vs. Bone marrow.MEM_BM_i449	Fgd2
2 Membrane vs. Bone marrow.MEM_BM_i450	Fgd2
2 Membrane vs. Bone marrow.MEM_BM_i451	Fgd2
2 Membrane vs. Bone marrow.MEM_BM_i452	Fgd2
2 Membrane vs. Bone marrow.MEM_BM_i453	Pim1
2 Membrane vs. Bone marrow.MEM_BM_i454	Pim1
2 Membrane vs. Bone marrow.MEM_BM_i455	Pim1
2 Membrane vs. Bone marrow.MEM_BM_i456	Cmtr1
2 Membrane vs. Bone marrow.MEM_BM_i457	Umodl1
2 Membrane vs. Bone marrow.MEM_BM_i458	Hsf2bp
2 Membrane vs. Bone marrow.MEM_BM_i459	Kifc1
2 Membrane vs. Bone marrow.MEM_BM_i460	Daxx
2 Membrane vs. Bone marrow.MEM_BM_i461	Vps52
2 Membrane vs. Bone marrow.MEM_BM_i462	Ptgs2
2 Membrane vs. Bone marrow.MEM_BM_i463	Tap2
2 Membrane vs. Bone marrow.MEM_BM_i464	H2-Aa
2 Membrane vs. Bone marrow.MEM_BM_i465	H2-Aa
2 Membrane vs. Bone marrow.MEM_BM_i466	H2-Eb1
2 Membrane vs. Bone marrow.MEM_BM_i467	BC051142
2 Membrane vs. Bone marrow.MEM_BM_i468	Lta
2 Membrane vs. Bone marrow.MEM_BM_i469	Lta
2 Membrane vs. Bone marrow.MEM_BM_i470	H2-D1
2 Membrane vs. Bone marrow.MEM_BM_i471	H2-Q4
2 Membrane vs. Bone marrow.MEM_BM_i472	H2-Q4
2 Membrane vs. Bone marrow.MEM_BM_i473	H2-Q4
2 Membrane vs. Bone marrow.MEM_BM_i474	H2-Q6
2 Membrane vs. Bone marrow.MEM_BM_i475	Ddr1
2 Membrane vs. Bone marrow.MEM_BM_i476	Ddr1
2 Membrane vs. Bone marrow.MEM_BM_i477	Ddr1
2 Membrane vs. Bone marrow.MEM_BM_i478	Ier3
2 Membrane vs. Bone marrow.MEM_BM_i479	H2-T24
2 Membrane vs. Bone marrow.MEM_BM_i480	Tnfrsf21
2 Membrane vs. Bone marrow.MEM_BM_i481	Ankrd66
2 Membrane vs. Bone marrow.MEM_BM_i482	Ankrd66
2 Membrane vs. Bone marrow.MEM_BM_i483	Pla2g7
2 Membrane vs. Bone marrow.MEM_BM_i484	Pla2g7
2 Membrane vs. Bone marrow.MEM_BM_i485	Supt3
2 Membrane vs. Bone marrow.MEM_BM_i486	Supt3
2 Membrane vs. Bone marrow.MEM_BM_i487	Nfkbie
2 Membrane vs. Bone marrow.MEM_BM_i488	Nfkbie
2 Membrane vs. Bone marrow.MEM_BM_i489	1600014C23Rik
2 Membrane vs. Bone marrow.MEM_BM_i490	Ccnd3
2 Membrane vs. Bone marrow.MEM_BM_i491	1700122O11Rik
2 Membrane vs. Bone marrow.MEM_BM_i492	A530064D06Rik
2 Membrane vs. Bone marrow.MEM_BM_i493	Treml4
2 Membrane vs. Bone marrow.MEM_BM_i494	Apobec4
2 Membrane vs. Bone marrow.MEM_BM_i495	Treml4
2 Membrane vs. Bone marrow.MEM_BM_i496	Dazl
2 Membrane vs. Bone marrow.MEM_BM_i497	Plcl2
2 Membrane vs. Bone marrow.MEM_BM_i498	Kat2b
2 Membrane vs. Bone marrow.MEM_BM_i499	Tnfsf9
2 Membrane vs. Bone marrow.MEM_BM_i500	Cd70
2 Membrane vs. Bone marrow.MEM_BM_i501	C3
2 Membrane vs. Bone marrow.MEM_BM_i502	Vav1
2 Membrane vs. Bone marrow.MEM_BM_i503	Vav1
2 Membrane vs. Bone marrow.MEM_BM_i504	Adgre1
2 Membrane vs. Bone marrow.MEM_BM_i505	Man2a1
2 Membrane vs. Bone marrow.MEM_BM_i506	Man2a1
2 Membrane vs. Bone marrow.MEM_BM_i507	Rab31
2 Membrane vs. Bone marrow.MEM_BM_i508	Rab31
2 Membrane vs. Bone marrow.MEM_BM_i509	Rab31
2 Membrane vs. Bone marrow.MEM_BM_i510	Rab31
2 Membrane vs. Bone marrow.MEM_BM_i511	Rab31
2 Membrane vs. Bone marrow.MEM_BM_i512	Twsg1
2 Membrane vs. Bone marrow.MEM_BM_i513	Arhgap28
2 Membrane vs. Bone marrow.MEM_BM_i514	Dlgap1
2 Membrane vs. Bone marrow.MEM_BM_i515	Tgif1
2 Membrane vs. Bone marrow.MEM_BM_i516	Lpin2
2 Membrane vs. Bone marrow.MEM_BM_i517	Lpin2
2 Membrane vs. Bone marrow.MEM_BM_i518	Gm4707
2 Membrane vs. Bone marrow.MEM_BM_i519	Lclat1
2 Membrane vs. Bone marrow.MEM_BM_i520	Qpct
2 Membrane vs. Bone marrow.MEM_BM_i521	Haao
2 Membrane vs. Bone marrow.MEM_BM_i522	Rhoq
2 Membrane vs. Bone marrow.MEM_BM_i523	Rhoq
2 Membrane vs. Bone marrow.MEM_BM_i524	Fbxo11
2 Membrane vs. Bone marrow.MEM_BM_i525	Fbxo11
2 Membrane vs. Bone marrow.MEM_BM_i526	Fbxo11
2 Membrane vs. Bone marrow.MEM_BM_i527	Lyzl1
2 Membrane vs. Bone marrow.MEM_BM_i528	Lyzl1
2 Membrane vs. Bone marrow.MEM_BM_i529	Lyzl1
2 Membrane vs. Bone marrow.MEM_BM_i530	Map3k8
2 Membrane vs. Bone marrow.MEM_BM_i531	Cacna1e
2 Membrane vs. Bone marrow.MEM_BM_i532	Ier5
2 Membrane vs. Bone marrow.MEM_BM_i533	Riok3
2 Membrane vs. Bone marrow.MEM_BM_i534	Mr1
2 Membrane vs. Bone marrow.MEM_BM_i535	Lama3
2 Membrane vs. Bone marrow.MEM_BM_i536	Ttc39c
2 Membrane vs. Bone marrow.MEM_BM_i537	Ttc39c
2 Membrane vs. Bone marrow.MEM_BM_i538	Ttc39c
2 Membrane vs. Bone marrow.MEM_BM_i539	B4galt6
2 Membrane vs. Bone marrow.MEM_BM_i540	Rnf125
2 Membrane vs. Bone marrow.MEM_BM_i541	Mapre2
2 Membrane vs. Bone marrow.MEM_BM_i542	Mapre2
2 Membrane vs. Bone marrow.MEM_BM_i543	Proc
2 Membrane vs. Bone marrow.MEM_BM_i544	E230025N22Rik
2 Membrane vs. Bone marrow.MEM_BM_i545	E230025N22Rik
2 Membrane vs. Bone marrow.MEM_BM_i546	Cd14
2 Membrane vs. Bone marrow.MEM_BM_i547	Cd14
2 Membrane vs. Bone marrow.MEM_BM_i548	Cd14
2 Membrane vs. Bone marrow.MEM_BM_i549	Diap1
2 Membrane vs. Bone marrow.MEM_BM_i550	Diap1
2 Membrane vs. Bone marrow.MEM_BM_i551	Fgf1
2 Membrane vs. Bone marrow.MEM_BM_i552	Fgf1
2 Membrane vs. Bone marrow.MEM_BM_i553	Fgf1
2 Membrane vs. Bone marrow.MEM_BM_i554	Fgf1
2 Membrane vs. Bone marrow.MEM_BM_i555	Nr3c1
2 Membrane vs. Bone marrow.MEM_BM_i556	Nr3c1
2 Membrane vs. Bone marrow.MEM_BM_i557	Pabpc2
2 Membrane vs. Bone marrow.MEM_BM_i558	Pabpc2
2 Membrane vs. Bone marrow.MEM_BM_i559	Pabpc2
2 Membrane vs. Bone marrow.MEM_BM_i560	Ccdc112
2 Membrane vs. Bone marrow.MEM_BM_i561	Ccdc112
2 Membrane vs. Bone marrow.MEM_BM_i562	Tor1aip2
2 Membrane vs. Bone marrow.MEM_BM_i563	Soat1
2 Membrane vs. Bone marrow.MEM_BM_i564	Zfp608
2 Membrane vs. Bone marrow.MEM_BM_i565	Zfp608
2 Membrane vs. Bone marrow.MEM_BM_i566	Abl2
2 Membrane vs. Bone marrow.MEM_BM_i567	Cd74
2 Membrane vs. Bone marrow.MEM_BM_i568	Pdgfrb
2 Membrane vs. Bone marrow.MEM_BM_i569	Csf1r
2 Membrane vs. Bone marrow.MEM_BM_i570	Fam20b
2 Membrane vs. Bone marrow.MEM_BM_i571	Atp8b1
2 Membrane vs. Bone marrow.MEM_BM_i572	Alpk2
2 Membrane vs. Bone marrow.MEM_BM_i573	Tubb6
2 Membrane vs. Bone marrow.MEM_BM_i574	Tubb6
2 Membrane vs. Bone marrow.MEM_BM_i575	Ldlrad4
2 Membrane vs. Bone marrow.MEM_BM_i576	Arid5a
2 Membrane vs. Bone marrow.MEM_BM_i577	Mbd2
2 Membrane vs. Bone marrow.MEM_BM_i578	Acaa2
2 Membrane vs. Bone marrow.MEM_BM_i579	Acaa2
2 Membrane vs. Bone marrow.MEM_BM_i580	Lipg
2 Membrane vs. Bone marrow.MEM_BM_i581	Ctdp1
2 Membrane vs. Bone marrow.MEM_BM_i582	Nfatc1
2 Membrane vs. Bone marrow.MEM_BM_i583	Nfatc1
2 Membrane vs. Bone marrow.MEM_BM_i584	Atp9b
2 Membrane vs. Bone marrow.MEM_BM_i585	Sall3
2 Membrane vs. Bone marrow.MEM_BM_i586	Mbp
2 Membrane vs. Bone marrow.MEM_BM_i587	4930523C07Rik
2 Membrane vs. Bone marrow.MEM_BM_i588	Zfp407
2 Membrane vs. Bone marrow.MEM_BM_i589	Cpt1a
2 Membrane vs. Bone marrow.MEM_BM_i590	Cpt1a
2 Membrane vs. Bone marrow.MEM_BM_i591	Suv420h1
2 Membrane vs. Bone marrow.MEM_BM_i592	Aip
2 Membrane vs. Bone marrow.MEM_BM_i593	Kdm2a
2 Membrane vs. Bone marrow.MEM_BM_i594	Npas4
2 Membrane vs. Bone marrow.MEM_BM_i595	Npas4
2 Membrane vs. Bone marrow.MEM_BM_i596	Rela
2 Membrane vs. Bone marrow.MEM_BM_i597	Scyl1
2 Membrane vs. Bone marrow.MEM_BM_i598	Scyl1
2 Membrane vs. Bone marrow.MEM_BM_i599	Cdc42ep2
2 Membrane vs. Bone marrow.MEM_BM_i600	Cdc42ep2
2 Membrane vs. Bone marrow.MEM_BM_i601	Cdc42ep2
2 Membrane vs. Bone marrow.MEM_BM_i602	Ehd1
2 Membrane vs. Bone marrow.MEM_BM_i603	Ehd1
2 Membrane vs. Bone marrow.MEM_BM_i604	Tnfsf18
2 Membrane vs. Bone marrow.MEM_BM_i605	Ccdc88b
2 Membrane vs. Bone marrow.MEM_BM_i606	Ccdc88b
2 Membrane vs. Bone marrow.MEM_BM_i607	Slc22a27
2 Membrane vs. Bone marrow.MEM_BM_i608	Eef1g
2 Membrane vs. Bone marrow.MEM_BM_i609	Ahnak
2 Membrane vs. Bone marrow.MEM_BM_i610	Vps37c
2 Membrane vs. Bone marrow.MEM_BM_i611	Cd6
2 Membrane vs. Bone marrow.MEM_BM_i612	Dnm3
2 Membrane vs. Bone marrow.MEM_BM_i613	1700017D01Rik
2 Membrane vs. Bone marrow.MEM_BM_i614	Osbp
2 Membrane vs. Bone marrow.MEM_BM_i615	Cep78
2 Membrane vs. Bone marrow.MEM_BM_i616	Vps13a
2 Membrane vs. Bone marrow.MEM_BM_i617	Prune2
2 Membrane vs. Bone marrow.MEM_BM_i618	Prune2
2 Membrane vs. Bone marrow.MEM_BM_i619	Anxa1
2 Membrane vs. Bone marrow.MEM_BM_i620	Tmc1
2 Membrane vs. Bone marrow.MEM_BM_i621	Tmc1
2 Membrane vs. Bone marrow.MEM_BM_i622	Tmc1
2 Membrane vs. Bone marrow.MEM_BM_i623	Tmem2
2 Membrane vs. Bone marrow.MEM_BM_i624	Fam122a
2 Membrane vs. Bone marrow.MEM_BM_i625	Sell
2 Membrane vs. Bone marrow.MEM_BM_i626	Ppapdc2
2 Membrane vs. Bone marrow.MEM_BM_i627	Rcl1
2 Membrane vs. Bone marrow.MEM_BM_i628	Rcl1
2 Membrane vs. Bone marrow.MEM_BM_i629	Jak2
2 Membrane vs. Bone marrow.MEM_BM_i630	Cd274
2 Membrane vs. Bone marrow.MEM_BM_i631	Cd274
2 Membrane vs. Bone marrow.MEM_BM_i632	Cd274
2 Membrane vs. Bone marrow.MEM_BM_i633	Cd274
2 Membrane vs. Bone marrow.MEM_BM_i634	Cd274
2 Membrane vs. Bone marrow.MEM_BM_i635	Pdcd1lg2
2 Membrane vs. Bone marrow.MEM_BM_i636	Sgms1
2 Membrane vs. Bone marrow.MEM_BM_i637	Sgms1
2 Membrane vs. Bone marrow.MEM_BM_i638	Sgms1
2 Membrane vs. Bone marrow.MEM_BM_i639	Sgms1
2 Membrane vs. Bone marrow.MEM_BM_i640	Pten
2 Membrane vs. Bone marrow.MEM_BM_i641	Ankrd22
2 Membrane vs. Bone marrow.MEM_BM_i642	Stambpl1
2 Membrane vs. Bone marrow.MEM_BM_i643	Fas
2 Membrane vs. Bone marrow.MEM_BM_i644	Fas
2 Membrane vs. Bone marrow.MEM_BM_i645	Fas
2 Membrane vs. Bone marrow.MEM_BM_i646	Fas
2 Membrane vs. Bone marrow.MEM_BM_i647	Fas
2 Membrane vs. Bone marrow.MEM_BM_i648	Ifit2
2 Membrane vs. Bone marrow.MEM_BM_i649	Ifit3
2 Membrane vs. Bone marrow.MEM_BM_i650	Ifit3b
2 Membrane vs. Bone marrow.MEM_BM_i651	Ifit1bl2
2 Membrane vs. Bone marrow.MEM_BM_i652	Ifit1
2 Membrane vs. Bone marrow.MEM_BM_i653	Ifit1
2 Membrane vs. Bone marrow.MEM_BM_i654	Ankrd1
2 Membrane vs. Bone marrow.MEM_BM_i655	Kif11
2 Membrane vs. Bone marrow.MEM_BM_i656	Hhex
2 Membrane vs. Bone marrow.MEM_BM_i657	Tm9sf3
2 Membrane vs. Bone marrow.MEM_BM_i658	Pik3ap1
2 Membrane vs. Bone marrow.MEM_BM_i659	Pik3ap1
2 Membrane vs. Bone marrow.MEM_BM_i660	Pik3ap1
2 Membrane vs. Bone marrow.MEM_BM_i661	Lcor
2 Membrane vs. Bone marrow.MEM_BM_i662	Avpi1
2 Membrane vs. Bone marrow.MEM_BM_i663	Trim8
2 Membrane vs. Bone marrow.MEM_BM_i664	Wbp1l
2 Membrane vs. Bone marrow.MEM_BM_i665	Smndc1
2 Membrane vs. Bone marrow.MEM_BM_i666	Smndc1
2 Membrane vs. Bone marrow.MEM_BM_i667	Dusp5
2 Membrane vs. Bone marrow.MEM_BM_i668	Dusp5
2 Membrane vs. Bone marrow.MEM_BM_i669	Vti1a
2 Membrane vs. Bone marrow.MEM_BM_i670	Atrnl1
2 Membrane vs. Bone marrow.MEM_BM_i671	Atrnl1
2 Membrane vs. Bone marrow.MEM_BM_i672	Uck2
2 Membrane vs. Bone marrow.MEM_BM_i673	Grk5
2 Membrane vs. Bone marrow.MEM_BM_i674	Fam107b
2 Membrane vs. Bone marrow.MEM_BM_i675	Fam107b
2 Membrane vs. Bone marrow.MEM_BM_i676	Itih5
2 Membrane vs. Bone marrow.MEM_BM_i677	Prkcq
2 Membrane vs. Bone marrow.MEM_BM_i678	Prkcq
2 Membrane vs. Bone marrow.MEM_BM_i679	Prkcq
2 Membrane vs. Bone marrow.MEM_BM_i680	Pfkfb3
2 Membrane vs. Bone marrow.MEM_BM_i681	Pfkfb3
2 Membrane vs. Bone marrow.MEM_BM_i682	Il2ra
2 Membrane vs. Bone marrow.MEM_BM_i683	Il2ra
2 Membrane vs. Bone marrow.MEM_BM_i684	Cubn
2 Membrane vs. Bone marrow.MEM_BM_i685	Cubn
2 Membrane vs. Bone marrow.MEM_BM_i686	Trdmt1
2 Membrane vs. Bone marrow.MEM_BM_i687	Spag6l
2 Membrane vs. Bone marrow.MEM_BM_i688	Armc3
2 Membrane vs. Bone marrow.MEM_BM_i689	Gad2
[truncated: 20,013 more rows]
