# Supplementary material for: Human and mouse neutrophils share core transcriptional programs in both homeostatic and inflamed contexts
Source: Nat Commun. 2023 Dec 8;14:8133. doi: 10.1038/s41467-023-43573-9 (PMC10709367; doi:10.1038/s41467-023-43573-9)
Supplement: Supplementary file 8 — Source Data [file 41467_2023_43573_MOESM8_ESM.zip › Figure 5/source-data_Figure5c.csv]

X1	X2	X3	X4	X5
Increased	Increased	Increased	Increased	Increased
Increased	Increased	Increased	Increased	Increased
Increased	Increased	Increased	Increased	Increased
Increased	Increased	Increased	Increased	Increased
Increased	Increased	Increased	Increased	Increased
Increased	Increased	Increased	Increased	Increased
Increased	Increased	Increased	Increased	Increased
Increased	Increased	Increased	Increased	Increased
Increased	Increased	Increased	Increased	Increased
Increased	Increased	Increased	Increased	Increased
Increased	Increased	Increased	Increased	Increased
Increased	Increased	Increased	Increased	Increased
Increased	Increased	Increased	Increased	Increased
Increased	Increased	Increased	Increased	Increased
Increased	Increased	Increased	Increased	Increased
Both	Increased	Increased	Increased	Increased
None	Increased	Increased	Increased	Increased
None	Increased	Increased	Increased	Increased
None	Increased	Increased	Increased	Increased
None	Increased	Increased	Increased	Increased
None	Increased	Increased	Increased	Increased
None	Increased	Increased	Increased	Increased
None	Increased	Increased	Increased	Increased
None	Increased	Increased	Increased	Increased
None	Increased	Increased	Increased	Increased
None	Increased	Increased	Increased	Increased
None	Increased	Increased	Increased	Increased
Increased	Increased	Increased	None	Increased
None	Increased	Increased	Increased	Increased
None	Increased	Increased	Increased	Increased
None	Increased	Increased	Increased	Increased
None	Increased	Increased	Increased	Increased
None	Increased	Increased	Increased	Increased
None	Increased	Increased	Increased	Increased
None	Increased	Increased	Increased	Increased
None	Increased	Increased	Increased	Increased
None	Increased	Increased	Increased	Increased
None	Increased	Increased	Increased	Increased
None	Increased	Increased	Increased	Increased
None	Increased	Increased	Increased	Increased
None	Increased	Increased	Increased	Increased
None	Increased	Increased	Increased	Increased
None	Increased	Increased	Increased	Increased
None	Increased	Increased	Increased	Increased
None	Increased	Increased	Increased	Increased
None	Increased	Increased	Increased	Increased
None	Increased	Increased	Increased	Increased
None	Increased	Increased	Increased	Increased
None	Increased	Increased	Increased	Increased
None	Increased	Increased	Increased	Increased
None	Increased	Increased	Increased	Increased
None	Increased	Increased	Increased	Increased
None	Increased	Increased	Increased	Increased
None	Increased	Increased	Increased	Increased
None	Increased	Increased	Increased	Increased
None	Increased	Increased	Increased	Increased
None	Increased	Increased	Increased	Increased
None	Increased	Increased	Increased	Increased
None	Increased	Increased	Increased	Increased
None	Increased	Increased	Increased	Increased
Increased	Increased	Increased	Increased	None
None	Increased	Increased	Increased	Increased
Decreased	Increased	Increased	Increased	Increased
Decreased	Increased	Increased	Increased	Increased
Decreased	Increased	Increased	Increased	Increased
Decreased	Increased	Increased	Increased	Increased
None	Increased	Increased	Increased	Both
None	Increased	Increased	Both	Increased
None	Both	Increased	Increased	Increased
Decreased	Increased	Both	Increased	Increased
Decreased	Both	Increased	Increased	Increased
Increased	Increased	Increased	None	None
None	Increased	Increased	None	Increased
None	Increased	Increased	None	Increased
None	Increased	Increased	None	Increased
Increased	Increased	Increased	None	None
None	Increased	Increased	None	Increased
None	None	Increased	Increased	Increased
None	Increased	Increased	None	Increased
Increased	Increased	Increased	None	None
Increased	Increased	Increased	None	None
None	Increased	Increased	None	Increased
None	Increased	Increased	None	Increased
Increased	Increased	Increased	None	Decreased
Decreased	None	Increased	Increased	Increased
Increased	Increased	Increased	None	Decreased
Decreased	None	Increased	Increased	Increased
Increased	Both	Both	Increased	Both
None	Both	Both	Increased	Increased
Increased	Both	Increased	Both	Decreased
None	Increased	Increased	None	None
None	Increased	Increased	None	None
None	None	None	Increased	Increased
None	None	None	Increased	Increased
None	Increased	None	Increased	None
None	Increased	Increased	None	None
None	None	Increased	None	Increased
None	Increased	Increased	None	None
None	Increased	Increased	None	None
None	None	Increased	None	Increased
None	Increased	Increased	Decreased	Decreased
Increased	Both	Both	Both	Both
Increased	Both	Both	Decreased	Both
Increased	Both	Both	Decreased	Decreased
None	None	Increased	None	None
None	None	Increased	None	None
None	None	Increased	None	None
None	None	None	None	Increased
None	None	Increased	None	None
None	None	Increased	None	None
None	None	None	Increased	None
Increased	None	None	Decreased	Decreased
None	Both	Both	Both	Both
None	Both	Both	None	Both
Decreased	Decreased	Decreased	Both	Both
None	Decreased	Both	None	None
None	None	Both	None	Decreased
None	None	None	None	None
None	None	None	None	None
None	None	None	None	None
None	None	None	None	None
None	None	None	None	None
None	None	None	None	None
None	None	None	None	None
None	None	None	None	None
None	None	None	None	None
None	None	None	None	None
None	None	None	None	None
None	None	None	None	None
None	None	None	None	None
None	None	None	None	None
None	None	None	None	None
None	None	None	None	None
None	None	None	None	None
None	None	None	None	None
None	None	None	None	None
None	None	None	None	None
None	None	None	None	None
None	None	None	None	None
None	None	None	None	None
None	None	None	None	None
None	None	None	None	None
None	None	None	None	None
None	None	None	None	None
None	None	None	None	None
None	None	None	None	None
None	None	None	None	None
None	None	None	None	None
None	None	None	None	None
None	None	None	None	None
None	None	None	None	None
None	None	None	None	None
None	None	None	None	None
None	None	None	None	None
None	None	None	None	None
None	None	None	None	None
None	None	None	None	None
None	None	None	None	None
None	None	None	None	None
None	None	None	None	None
None	None	None	None	None
None	None	None	None	None
None	None	None	None	None
None	None	None	None	None
None	None	None	None	None
None	None	None	None	None
None	Decreased	None	None	None
None	Decreased	None	None	None
None	None	None	Decreased	None
Decreased	None	None	None	None
None	Decreased	None	Decreased	None
None	Decreased	Decreased	None	None
None	None	Decreased	None	Decreased
None	None	None	Decreased	Decreased
None	Decreased	Decreased	None	None
None	Decreased	Decreased	None	None
None	Decreased	Decreased	Decreased	Decreased
None	Decreased	Decreased	Decreased	Decreased
None	Decreased	Decreased	Decreased	Decreased
