# Supplementary material for: Human and mouse neutrophils share core transcriptional programs in both homeostatic and inflamed contexts
Source: Nat Commun. 2023 Dec 8;14:8133. doi: 10.1038/s41467-023-43573-9 (PMC10709367; doi:10.1038/s41467-023-43573-9)
Supplement: Supplementary file 8 — Source Data [file 41467_2023_43573_MOESM8_ESM.zip › Figure 5/source-data_Figure5d.csv]

symbol	pval	lfc	log_p_value_score	fdr	tgt_num	tgt_pct	bgd_num	bgd_pct	mean_tf	rank_motif
ARNT	6.14E-04	0.104134386	3.67	0.0671	244	9.97	4052.6	8.81	-2.670855548	108
ATF2	0.11566394	0.169783561	43.5	0	178	7.27	1593.6	3.47	-2.650304239	41
ATF3	2.90E-77	1.33700358	1411	0	1077	44	2839.8	6.18	-1.761947557	2
ATF4	6.41E-26	0.136732633	92.15	0	157	6.41	829	1.8	-2.683152685	29
BACH1	3.74E-27	0.163338542	86.84	0	76	3.1	203.1	0.44	-1.936813521	30
BACH2	0.473612206	0.063142443	436.8	0	362	14.79	918.1	2	-2.590868683	7
BATF	5.37E-68	1.316933091	1331	0	1034	42.24	2765.8	6.02	-1.849786488	3
BCL11A	0.148974136	0.071451547	0.942	0.6701	179	7.31	3288.5	7.15	-2.625460946	146
BCL6	1.35E-13	0.33359217	5.421	0.0133	340	13.89	5569.3	12.11	-2.03752795	92
BHLHA15	NA	0.022920523	0.1889	1	313	12.79	6169.4	13.42	-2.954319292	147
BHLHE40	1.67E-13	0.003746946	5.456	0.013	84	3.43	1167.7	2.54	-1.842900641	93
CLOCK	1.69E-09	0.436310953	10.41	1.00E-04	173	7.07	2374.4	5.16	-2.604574621	79
CUX1	2.47E-69	0.267423787	1.59E-04	1	66	2.7	1853	4.03	-2.650321206	151
DDIT3	1.14E-06	0.191845862	62.94	0	119	4.86	682.6	1.48	-2.144135655	35
EGR1	4.04E-20	0.921353789	14.85	0	199	8.13	2601.9	5.66	-2.029927852	72
EGR2	1.98E-30	1.064148352	23.89	0	68	2.78	517.3	1.13	-2.111701143	55
ELF1	4.64E-09	0.306365491	81.88	0	261	10.66	2076.4	4.52	-2.311760185	31
ELK1	6.42E-06	0.192126575	64.76	0	254	10.38	2233.1	4.86	-2.561934848	34
EOMES	0.999999996	0.010019063	0.2315	1	498	20.34	9654.2	21	-2.63640102	161
EPAS1	0.999999996	0.191143794	3.726	0.0639	80	3.27	1193.9	2.6	-2.406321545	113
FOSL1	9.42E-38	0.950611472	1413	0	995	40.65	2280.8	4.96	-2.044386293	1
GATA2	0.999999996	0.03855395	0.001792	1	86	3.51	2156.4	4.69	-2.499926331	178
GLI3	NA	0.316119324	0.03735	1	17	0.69	470	1.02	-2.858444874	185
HIF1A	4.62E-182	0.455121355	6.149	0.0068	63	2.57	805.8	1.75	-2.143725931	95
HLF	NA	0.107728504	95.52	0	297	12.13	2338.7	5.09	-2.836619168	28
HOXA10	NA	0.019858689	8.325	9.00E-04	149	6.09	2084.5	4.53	-2.968258525	85
IRF1	2.68E-10	0.419011907	148	0	150	6.13	478.6	1.04	-1.80878479	22
IRF2	1.80E-06	0.08649669	188.6	0	151	6.17	355.4	0.77	-2.088453081	14
IRF8	0.999999996	0.100209771	169.5	0	249	10.17	1168.1	2.54	-1.930383881	19
JUN	2.47E-74	0.392147402	900.2	0	588	24.02	1088.9	2.37	-1.857310924	6
JUNB	1.11E-297	0.904422865	1294	0	964	39.38	2387.2	5.19	-1.756218548	4
KLF10	1.10E-19	0.750120244	8.388	8.00E-04	182	7.43	2623.7	5.71	-2.342114629	86
KLF5	0.00165691	0.015185011	32.63	0	400	16.34	5119.2	11.13	-2.541183496	46
KLF6	2.06E-08	0.141432505	25.13	0	316	12.91	4059.8	8.83	-1.981261555	56
MAFA	NA	0.338748827	33.93	0	332	13.56	4015.6	8.73	-2.992425727	47
MAFB	1.46E-04	0.434197484	39.92	0	184	7.52	1733.7	3.77	-2.265618192	42
MAFF	9.06E-63	1.356557626	5.512	0.0123	63	2.57	829.8	1.8	-2.335499405	98
MAFK	1.27E-22	0.331470638	130.6	0	205	8.37	1014.9	2.21	-2.326623917	26
MEF2A	0.065749206	0.214856712	3.588	0.072	69	2.82	1017.4	2.21	-2.402279794	119
MEIS1	0.999999996	0.00948411	2.108	0.262	539	22.02	9671.9	21.04	-2.704595221	206
MITF	NA	0.02296302	25.3	0	341	13.93	4449.5	9.68	-2.497200098	58
MYBL2	0.817976046	0.19277173	4.74	0.0246	391	15.97	6552.2	14.25	-2.553886782	100
MYNN	0.859171201	0.181420928	0.1796	1	32	1.31	703.7	1.53	-2.625611205	209
NFE2L2	4.52E-39	0.633524992	71.045	0	65	2.655	185.35	0.4	-2.172822837	33
NFIL3	6.33E-106	0.229497243	145.3	0	298	12.17	1825.7	3.97	-1.64464006	23
NR4A1	4.49E-90	0.794246862	8.269	9.00E-04	62	2.53	722.7	1.57	-2.158861182	89
PAX5	0.894610971	0.126510892	7.2625	0.2547	68	2.78	971.3	2.11	-2.390888251	91
PAX6	NA	0.042533555	0.8101	0.7276	18	0.74	321.3	0.7	-2.821127632	225
PBX3	0.999999996	0.036782536	1.585	0.4007	85	3.47	1454.5	3.16	-2.714938989	228
PRDM1	6.69E-12	0.623484829	34.43	0	204	8.33	2115.1	4.6	-2.152236854	48
RBPJ	8.42E-07	0.198876144	0.03789	1	338	13.81	6927.1	15.07	-2.346554086	243
RFX5	5.95E-11	0.404481414	3.017	0.1203	79	3.23	1222.9	2.66	-2.301593354	131
RORA	0.561457201	0.064414441	0.5017	0.894	27	1.1	527.9	1.15	-2.720932992	244
SMAD3	7.65E-23	0.192464703	2.401	0.2028	782	31.94	14104.6	30.68	-2.355771536	132
SP2	0.707031074	0.081498697	19.87	0	417	17.03	5925.9	12.89	-2.478757617	63
SPI1	3.66E-14	0.048580005	234.9	0	409	16.71	2253.5	4.9	-2.046545843	8
SREBF1	4.37E-19	0.124231376	0.328	0.9799	46	1.88	933.4	2.03	-2.431990287	261
SREBF2	0.122422451	0.025602881	0.1382	1	25	1.02	576.6	1.25	-2.613435374	262
STAT1	2.30E-17	0.537074055	30.88	0	120	4.9	1054.4	2.29	-1.972863229	53
STAT3	1.69E-85	0.504002067	20.09	0	172	7.03	2010.9	4.37	-1.955544711	64
STAT5A	6.39E-54	0.528262468	22.94	0	129	5.27	1320.7	2.87	-1.981178846	61
TAL1	0.999999996	0.010176977	5.652	0.0109	1200	49.02	21278.2	46.28	-2.340236315	102
TBR1	NA	0.031184842	1.715	0.3634	351	14.34	6291.7	13.68	-3.047262937	263
TCF12	0.999999996	0.081098829	1.2532675	0.59415	326	13.32	6428.75	13.98	-2.598314403	142
TCF4	0.007208978	0.380868618	1.18	0.5495	376	15.36	6887.3	14.98	-2.619049344	267
TEAD2	NA	0.158689257	0.01805	1	81	3.31	1889.5	4.11	-2.673229214	270
TEAD3	NA	0.140682402	0.02189	1	195	7.97	4186	9.1	-2.765722587	271
TFCP2L1	NA	0.331619674	1.207	0.5394	33	1.35	560	1.22	-2.760727914	273
TGIF1	2.81E-10	0.300182114	11.67	0	977	39.91	16411.8	35.7	-2.405193664	75
TGIF2	7.98E-11	0.121368575	19.32	0	1044	42.65	16989.2	36.95	-2.432826933	66
TP53	2.37E-10	0.32824999	0.7551	0.761266667	14.33333333	0.586666667	255.9666667	0.56	-2.519346273	277
TRPS1	1.01E-18	0.330590501	8.25E-04	1	312	12.75	6873.2	14.95	-2.736356526	280
USF1	0.05112013	0.084730821	18.49	0	159	6.5	1863.7	4.05	-2.343193594	67
USF2	0.085041525	0.002143089	19.95	0	126	5.15	1345.5	2.93	-2.612215337	68
VDR	0.99041751	0.10325869	0.153	1	45	1.84	980	2.13	-2.276774249	283
ZEB1	2.06E-08	0.286810674	0	1	267	10.91	8067.1	17.55	-2.560593664	289
ZEB2	7.89E-33	1.12622277	0	1	165	6.74	4701.6	10.23	-2.494427784	290
ZKSCAN1	0.999999996	0.092478952	0.0186	1	3	0.12	143.7	0.31	-2.632471252	295
ZNF189	0.999999996	0.069987417	0.4379	0.928	177	7.23	3408.7	7.41	-2.790274972	299
ZNF263	3.30E-04	0.106911724	0.05048	1	388	15.85	7852.4	17.08	-2.576334768	300
ZNF281	3.65E-10	0.218296211	13.64	0	93	3.8	1029.1	2.24	-2.516163866	77
ZNF382	0.999999996	0.050645668	1.467	0.447	7	0.29	93	0.2	-3.004579559	304
ZNF711	NA	0.002973409	3.168	0.1052	394	16.09	6816.3	14.83	-2.94285371	138
ZSCAN22	0.999999996	0.019320361	1.241	0.5279	16	0.65	255.7	0.56	-2.880907938	315
ARNTL	0.999999996	-0.132929087	-8.757	0.0012	210	23.76	9008.4	18.83	-2.213249038	46
ASCL2	6.11E-11	-0.601322667	-0.7598	0.8576	112	12.67	5998.7	12.54	-2.49356905	111
ATF1	0.003830129	-0.075172652	-25.09	0	99	11.2	2585.4	5.4	-2.730656473	32
CTCF	0.870970319	-0.102718206	-6.85	0.0069	20	2.26	490.9	1.03	-2.599071924	56
E2F1	0.002200653	-0.256017419	-0.07465	1	6	0.68	533	1.11	-2.718287901	125
E2F3	2.01E-10	-0.127041332	-0.6578	0.9111	33	3.73	1781.8	3.72	-2.803198577	126
E2F4	0.999999996	-0.063831297	-0.3586	1	20	2.26	1193	2.49	-2.559191876	127
E2F6	0.810388144	-0.095731169	-0.4212	1	27	3.05	1556.3	3.25	-2.594201392	128
E2F7	0.999999996	-0.079565451	-0.3054	1	4	0.45	271.4	0.57	-2.835701044	129
EBF1	NA	-0.026327811	-0.198379	1	43	4.865	2958.2	6.18	-2.674582844	130
ELF4	2.70E-07	-0.121060311	-269.6	0	361	40.84	5153.6	10.77	-2.278031205	2
ELK4	0.999999996	-0.044230143	-58.69	0	131	14.82	2511.9	5.25	-2.577538156	20
ESRRA	0.379541968	-0.141018351	-0.6625	0.9111	199	22.51	10774.6	22.52	-2.635087048	136
ETS1	1.42E-18	-0.431358005	-211.65	0	263	29.755	3430.2	7.17	-2.202256083	8
FLI1	7.99E-09	-0.295069179	-223.8	0	342	38.69	5413.8	11.32	-1.901077676	6
FOSL2	9.96E-37	-0.044980176	-0.0180555	1	17.5	1.98	1481.65	3.095	-2.361625102	140
FOXK1	0.012242884	-0.159049663	-1.685	0.5015	76	8.6	3703.2	7.74	-2.544805596	143
FOXK2	0.999999996	-0.202391305	-0.8474	0.8188	46	5.2	2407.7	5.03	-2.76922456	144
FOXM1	0.352027565	-0.17799805	-1.163	0.6769	70	7.92	3561.7	7.44	-2.761110184	145
FOXO1	0.999999996	-0.016098978	-8.837	0.0011	207	23.42	8847.8	18.49	-2.180970147	50
FOXO3	1.79E-12	-0.306144886	-3.407	0.1389	62	7.01	2636.6	5.51	-2.282059816	80
GABPA	0.999999996	-0.098035548	-202.2	0	301	34.05	4561.3	9.53	-2.623070148	10
GATA3	0.865434619	-0.018576362	-0.669203333	0.8197	35.66666667	4.033333333	1824.866667	3.813333333	-2.564631853	149
GFI1B	NA	-0.122827383	-0.901	0.7908	46	5.2	2387.9	4.99	-2.37975739	152
GLIS3	0.730460037	-0.162339481	-0.8051	0.837	126	14.25	6724	14.05	-2.875073202	155
HINFP	0.061521925	-0.162662268	-0.3262	1	12	1.36	745.7	1.56	-2.762813219	160
HOXB4	NA	-0.207368503	-0.004834	1	4	0.45	594.9	1.24	-2.74034987	170
IRF3	0.507275662	-0.193223553	-0.1147	1	15	1.7	1074.4	2.25	-2.452230727	178
IRF4	0.175779389	-0.259380518	-1.527	0.546	34	3.85	1591.7	3.33	-2.553230931	179
JUND	5.06E-43	-0.235416081	-4.904	0.0389	15	1.7	392.2	0.82	-2.368157957	59
KLF3	1.94E-27	-0.362926736	-39.46	0	105	11.88	2236.7	4.68	-2.504211336	28
KLF4	0.004850844	-0.148151188	-43.15	0	96	10.86	1828.4	3.82	-2.552492979	26
KLF9	0.278070586	-0.005551462	-24.09	0	77	8.71	1819.5	3.8	-2.351744977	34
LEF1	0.504248186	-0.294161292	-1.968	0.4193	55	6.22	2557.8	5.35	-2.313636191	183
MAX	1.13E-10	-0.180647322	-7.401	0.0042	84	9.5	3157.1	6.6	-2.263097815	51
MAZ	0.001940367	-0.338185362	-16.29	0	169	19.12	6139.5	12.83	-2.535277284	37
MEF2C	9.09E-13	-0.047313591	-0.9665	0.7608	18	2.04	889.9	1.86	-2.658422575	191
MEF2D	0.170881777	-0.345430592	-4.992	0.0369	15	1.7	388.3	0.81	-2.540449819	60
MNT	0.001433511	-0.366872859	-3.995	0.0835	115	13.01	5134.7	10.73	-2.017529444	85
MYB	6.81E-14	-0.207959484	-5.272	0.0286	176	19.91	7930.3	16.58	-2.541478493	61
MYBL1	0.896678953	-0.225710581	-4.944	0.0382	157	17.76	7042.5	14.72	-2.570319026	62
NFE2	0.001457485	-0.161513587	-4.112	0.075	9	1.02	207.6	0.43	-2.050970181	90
NPAS2	NA	-0.177571957	-4.841	0.0409	122	13.8	5322	11.12	-2.728385733	65
NR2C2	0.3639522	-0.14047102	-0.3087	1	8	0.9	515.3	1.08	-2.659972432	203
NR2F6	0.999999996	-0.190343446	-0.1334	1	106	11.99	6335.3	13.24	-2.754799047	205
NRF1	0.999999996	-0.034240133	-7.76E-04	1	1	0.11	386.3	0.81	-2.279997741	208
PAX8	0.999999996	-0.084634069	-0.03461	1	18	2.04	1425.6	2.98	-2.769051954	215
PBX1	3.08E-09	-0.64663601	-0.9768	0.7564	9	1.02	421.3	0.88	-2.670837981	216
PBX2	7.82E-07	-0.321016515	-0.2677	1	42	4.75	2509.2	5.24	-2.085888918	217
PKNOX1	2.76E-116	-0.15723666	-3.108	0.1736	30	3.39	1161.5	2.43	-2.739979827	91
PRDM10	0.999999996	-0.116196413	-0.01287	1	35	3.96	2657	5.55	-2.924360537	229
PRDM15	0.555856869	-0.240074606	-0.1905	1	73	8.26	4360.9	9.11	-2.76668963	231
RARA	1.50E-28	-0.216110396	-0.01274	1	217	24.55	13313.4	27.83	-1.934273039	235
RARG	9.20E-12	-0.390111064	-0.5379	0.9562	3	0.34	164.6	0.34	-2.695097836	236
RFX1	0.999999996	-0.078502002	-1.023	0.7355	19	2.15	929.2	1.94	-2.611526146	238
RFX2	0.08772486	-0.256972575	-1.697	0.5015	11	1.24	433.5	0.91	-2.866430668	239
RUNX1	7.79E-07	-0.085316476	-92	0	207	23.415	4095.9	8.565	-2.435526805	15
RUNX2	1.11E-18	-0.481373415	-70.38	0	187	21.15	4047	8.46	-2.397117102	19
SMAD4	0.436509474	-0.189922062	-0.04411	1	136	15.38	8370.5	17.5	-2.648281984	248
SOX4	0.999999996	-0.066368839	-0.06753	1	57	6.45	3697.5	7.73	-2.74715952	254
SOX6	0.999999996	-0.221713712	-1.705	0.5015	129	14.59	6456.7	13.5	-2.841597491	255
SP1	0.089782851	-0.18316651	-17.13	0	40	4.52	805.2	1.68	-2.49551364	38
STAT4	1.90E-10	-0.075189794	-2.899	0.2054	89	10.07	4062.3	8.49	-2.420911278	96
STAT6	0.543277607	-0.193449246	-0.68825	0.8859	40.5	4.58	2186.1	4.57	-2.44727407	261
TBX6	1.51E-04	-0.462318521	-1.009	0.7429	104	11.76	5431.7	11.35	-2.874817817	263
TCF3	0.999999996	-0.189963911	-0.382933333	0.961	96	10.86	5529.033333	11.56	-2.575042887	267
TCF7	0.020302712	-0.326987402	-0.3213	1	22	2.49	1327.4	2.77	-2.079691299	269
TFAP4	0.999999996	-0.004838622	-2.478	0.293	122	13.8	5843.7	12.21	-2.790537494	99
TFE3	3.82E-10	-0.04338977	-3.11	0.1736	11	1.24	328.6	0.69	-2.350687771	100
THAP11	6.37E-12	-0.390765824	-1.002	0.7437	3	0.34	117.3	0.25	-2.485350858	277
THRA	8.72E-23	-0.169152176	-0.07314	1	26	2.94	1823.1	3.81	-2.59733951	278
YY1	1.18E-08	-0.33149241	-0.008122	1	1	0.11	260.7	0.54	-2.602713214	287
ZBTB18	2.99E-11	-0.382429143	-0.2512	1	39	4.41	2353.4	4.92	-2.783435958	289
ZBTB33	0.686303258	-0.133652405	-0.8922	0.7908	2	0.23	76.8	0.16	-2.688062307	290
ZBTB7A	0.109737892	-0.158456822	-6.44E-04	1	91	10.29	6622.9	13.84	-2.38989493	291
ZFP3	0.999999996	-0.128249397	0	1	0	0	7.3	0.02	-2.878224518	294
ZNF317	0.999999996	-0.008625886	-2.364	0.3133	11	1.24	376.9	0.79	-2.717813227	103
ZNF322	0.999999996	-0.047738115	-0.02481	1	16	1.81	1334.1	2.79	-2.863329788	304
ZNF341	2.16E-04	-0.231367546	-0.6073	0.9301	61	6.9	3328.7	6.96	-2.533224485	305
ZNF467	0.027135285	-0.455195401	-24.4	0	137	15.5	4130.5	8.63	-1.988040731	36
ZNF652	2.24E-47	-0.669440768	-0.4237	1	14	1.58	821.1	1.72	-2.668064566	310
ZNF692	0.008780529	-0.311707293	-0.5939	0.9345	9	1.02	490	1.02	-2.532326321	313
ZNF768	0.002240734	-0.225542512	-0.277	1	2	0.23	148.2	0.31	-2.870655729	315
