# Supplementary material for: Human and mouse neutrophils share core transcriptional programs in both homeostatic and inflamed contexts
Source: Nat Commun. 2023 Dec 8;14:8133. doi: 10.1038/s41467-023-43573-9 (PMC10709367; doi:10.1038/s41467-023-43573-9)
Supplement: Supplementary file 8 — Source Data [file 41467_2023_43573_MOESM8_ESM.zip › Figure 5/source-data_Figure5e_1.csv]

WT: Zymosan vs control
log2FoldChange	p_fixed	color
-0.730721201	2.22E-08	not_in_up
-0.544023151	0.161695795	not_in_up
0.03427374	0.783398944	not_in_up
-1.501405625	1.65E-172	not_in_up
-3.713308995	1.24E-10	not_in_up
0.610667544	0.295294583	not_in_up
-0.438796003	4.33E-13	not_in_up
-0.572984685	0.213692209	not_in_up
-1.111512325	1.18E-08	not_in_up
NA	NA	not_in_up
-1.724153092	1.03E-30	not_in_up
0.783188226	0.108581359	not_in_up
-1.178260029	6.10E-14	not_in_up
-1.188337807	3.70E-19	not_in_up
0.470919054	0.00144101	not_in_up
-0.149733973	NA	not_in_up
-0.07994786	0.83003053	not_in_up
NA	NA	not_in_up
-0.935777709	0.001370187	not_in_up
NA	NA	not_in_up
-0.582762996	1.21E-20	not_in_up
-2.545925328	8.54E-307	not_in_up
1.80196533	0.005612521	not_in_up
-0.910370807	0.159240235	not_in_up
NA	NA	not_in_up
NA	NA	not_in_up
1.349362962	0.021680723	not_in_up
-0.191594792	0.729483554	not_in_up
0.547331806	0.165789132	not_in_up
NA	NA	not_in_up
0.316265324	0.407077645	not_in_up
-0.156352117	NA	not_in_up
NA	NA	not_in_up
-1.730704198	4.59E-13	not_in_up
-0.31259408	0.522546207	not_in_up
5.97627183	2.32E-21	not_in_up
-0.424948818	0.342130319	not_in_up
NA	NA	not_in_up
1.467586741	8.54E-307	not_in_up
1.067248732	0.05661496	not_in_up
0.279834823	0.438839356	not_in_up
-0.149733973	NA	not_in_up
NA	NA	not_in_up
2.144543093	8.40E-04	not_in_up
-0.151110735	0.360570708	not_in_up
0.279834823	0.438839356	not_in_up
0.307944699	0.566483013	not_in_up
0.021633501	0.924209263	not_in_up
0.713434487	0.019992097	not_in_up
NA	NA	not_in_up
2.367227877	7.41E-06	not_in_up
-0.861333349	0.080593863	not_in_up
0.864887058	0.058457734	not_in_up
0.370647758	0.207149947	not_in_up
-2.431730307	3.18E-12	not_in_up
-0.29874244	0.50264894	not_in_up
0.012998231	0.954240806	not_in_up
-0.159675923	0.16726413	not_in_up
0.488866958	0.380750306	not_in_up
0.279834823	0.438839356	not_in_up
-0.168982775	0.751076637	not_in_up
-1.539655832	2.60E-13	not_in_up
-0.287976059	0.57363473	not_in_up
NA	NA	not_in_up
-0.07857739	0.884789524	not_in_up
NA	NA	not_in_up
0.279834823	0.438839356	not_in_up
-0.080655539	0.827498857	not_in_up
1.349824456	8.69E-22	not_in_up
NA	NA	not_in_up
-0.559747001	6.52E-14	not_in_up
-0.321343123	0.511790805	not_in_up
-0.622670222	0.285008763	not_in_up
0.431548469	0.378707387	not_in_up
0.400055437	3.77E-24	not_in_up
-0.53059232	0.332474945	not_in_up
-0.402373973	0.404081961	not_in_up
-0.323125617	1.78E-05	not_in_up
0.5188039	2.17E-16	not_in_up
1.560421345	0.006342234	not_in_up
2.383680542	7.16E-86	not_in_up
0.317611116	1.59E-10	not_in_up
5.324820575	4.97E-07	not_in_up
0.111803347	0.763076057	not_in_up
4.350489805	4.28E-77	not_in_up
-1.671163852	3.01E-45	not_in_up
0.422556331	0.438839356	not_in_up
-0.182744234	0.696284121	not_in_up
NA	NA	not_in_up
-0.257947262	0.611720822	not_in_up
-0.541294591	0.003875485	not_in_up
1.554096614	0.019096128	not_in_up
0.116842219	0.760265896	not_in_up
-0.131043538	0.599721683	not_in_up
1.208037573	2.58E-14	not_in_up
-0.681614829	1.16E-26	not_in_up
0.959052674	1.02E-32	not_in_up
-0.029439847	0.696284121	not_in_up
0.080584678	0.589184858	not_in_up
-0.78685792	0.115652188	not_in_up
-0.734511943	0.002485128	not_in_up
1.878915942	1.19E-47	not_in_up
-1.833387017	1.17E-17	not_in_up
1.327892471	2.36E-52	not_in_up
-0.328992603	0.001752404	not_in_up
-0.511197767	0.284273389	not_in_up
-1.096621409	3.53E-04	not_in_up
0.707273151	8.68E-13	not_in_up
-0.877268642	2.62E-83	not_in_up
-0.256334823	0.002761921	not_in_up
-1.257390566	1.44E-07	not_in_up
-0.037741912	0.85640076	not_in_up
-1.729280642	1.83E-14	not_in_up
-0.263325361	0.627373614	not_in_up
-0.764895559	2.57E-81	not_in_up
-0.156352117	NA	not_in_up
-1.798644888	1.58E-36	not_in_up
-0.204230929	0.492135695	not_in_up
0.468449233	0.003256193	not_in_up
-0.777077458	8.16E-09	not_in_up
-2.204828614	5.19E-19	not_in_up
0.406050683	0.417977001	not_in_up
-1.494313108	4.46E-06	not_in_up
0.965049232	7.79E-11	not_in_up
0.906104719	0.028184691	not_in_up
-0.531380117	0.018624336	not_in_up
-2.165686507	1.26E-109	not_in_up
-2.300902008	0.003502714	not_in_up
NA	NA	not_in_up
0.030065398	0.796066625	not_in_up
-1.036742593	1.43E-79	not_in_up
-0.03394863	0.565040089	not_in_up
0.232211634	0.68147578	not_in_up
-0.046428721	0.74850628	not_in_up
4.001508095	1.36E-06	not_in_up
NA	NA	not_in_up
0.279834823	0.438839356	not_in_up
NA	NA	not_in_up
-0.551307861	0.199253089	not_in_up
-0.570841868	0.03241044	not_in_up
0.116842219	0.760265896	not_in_up
-0.332153946	0.004629948	not_in_up
NA	NA	not_in_up
-0.791255631	1.80E-18	not_in_up
4.294798232	9.44E-05	not_in_up
2.023106634	2.53E-06	not_in_up
-0.329587471	0.514992735	not_in_up
0.403837889	6.53E-06	not_in_up
NA	NA	not_in_up
-0.28667311	0.522546207	not_in_up
-1.286843392	1.68E-05	not_in_up
1.155017861	3.51E-99	not_in_up
NA	NA	not_in_up
0.717366682	0.226605069	not_in_up
-0.29874244	0.50264894	not_in_up
-0.296526473	0.543549875	not_in_up
NA	NA	not_in_up
0.279834823	0.438839356	not_in_up
3.268779849	4.80E-09	not_in_up
-0.149733973	NA	not_in_up
-0.696360873	0.057369808	not_in_up
-0.183928408	0.659261675	not_in_up
NA	NA	not_in_up
1.55558649	2.23E-12	not_in_up
-0.839194817	3.32E-11	not_in_up
-1.618905672	1.86E-08	not_in_up
0.131715435	0.81269866	not_in_up
1.542926329	3.70E-07	not_in_up
5.429729507	2.35E-27	not_in_up
0.279834823	0.438839356	not_in_up
1.172409533	3.41E-218	not_in_up
1.552255937	0.002939566	not_in_up
1.191510139	0.093415289	not_in_up
NA	NA	not_in_up
-0.156352117	NA	not_in_up
-0.053672801	0.920780659	not_in_up
-1.047667305	1.12E-10	not_in_up
0.316265324	0.407077645	not_in_up
3.248064811	1.95E-38	not_in_up
0.326059651	1.06E-16	not_in_up
-1.325008418	8.54E-307	not_in_up
-0.425673511	0.438839356	not_in_up
-0.29874244	0.50264894	not_in_up
-1.161552842	4.75E-14	not_in_up
-0.782879511	5.26E-04	not_in_up
-0.156352117	NA	not_in_up
NA	NA	not_in_up
-1.48651792	2.51E-19	not_in_up
-0.693232243	0.170830886	not_in_up
NA	NA	not_in_up
-2.15959742	8.54E-307	not_in_up
-2.335763492	0.003027357	not_in_up
1.107122353	0.076846247	not_in_up
NA	NA	not_in_up
0.855578247	0.005443396	not_in_up
-0.323857909	2.30E-05	not_in_up
-0.149733973	NA	not_in_up
-0.885661605	0.150334846	not_in_up
0.324544237	0.167501083	not_in_up
-0.784851755	6.84E-07	not_in_up
4.059441556	8.54E-307	not_in_up
0.060631647	0.796426443	not_in_up
-1.168352216	2.92E-10	not_in_up
0.025430423	0.91840192	not_in_up
0.316265324	0.407077645	not_in_up
-0.998187139	0.092716022	not_in_up
-0.449834021	9.84E-41	not_in_up
-0.318935529	0.477060679	not_in_up
-1.239005019	1.09E-112	not_in_up
-2.022775687	6.37E-13	not_in_up
-0.500234577	3.68E-19	not_in_up
4.856954858	8.90E-193	not_in_up
-1.926493219	2.20E-31	not_in_up
-2.023955815	9.61E-71	not_in_up
-1.497872486	2.29E-152	not_in_up
NA	NA	not_in_up
1.614709568	2.75E-14	not_in_up
4.978022219	3.02E-18	not_in_up
NA	NA	not_in_up
1.234459935	0.007422254	not_in_up
0.531575983	2.54E-06	not_in_up
-0.073826125	0.842480669	not_in_up
-0.149733973	NA	not_in_up
1.064417847	2.97E-04	not_in_up
0.076990282	0.033898252	not_in_up
0.094548944	0.285929724	not_in_up
0.279834823	0.438839356	not_in_up
1.781154416	0.032502093	not_in_up
0.156202849	0.772320625	not_in_up
-0.504537114	0.290082987	not_in_up
NA	NA	not_in_up
1.121746344	4.22E-06	not_in_up
NA	NA	not_in_up
0.37264881	0.501790592	not_in_up
NA	NA	not_in_up
-0.156352117	NA	not_in_up
-1.73630553	0.005101743	not_in_up
-0.549829236	9.24E-06	not_in_up
-1.221494606	1.46E-127	not_in_up
0.6749121	0.1234273	not_in_up
0.279834823	0.438839356	not_in_up
-0.972728719	2.63E-56	not_in_up
-0.422786186	1.87E-13	not_in_up
-0.256245955	0.543350927	not_in_up
-0.11182077	0.015926088	not_in_up
-0.213867174	0.053249519	not_in_up
0.101924444	0.042756909	not_in_up
-0.780643532	6.18E-04	not_in_up
-1.873535889	0.033868067	not_in_up
-0.969573787	1.88E-06	not_in_up
-0.1814718	0.226212793	not_in_up
-1.064311425	2.85E-23	not_in_up
-1.926756191	1.42E-278	not_in_up
-0.430855083	4.99E-43	not_in_up
NA	NA	not_in_up
2.31170392	8.54E-307	not_in_up
0.916758893	4.12E-73	not_in_up
-0.156352117	NA	not_in_up
0.647956385	0.261414712	not_in_up
-0.384589922	7.94E-10	not_in_up
-1.323818003	8.12E-62	not_in_up
NA	NA	not_in_up
2.529563944	3.97E-08	not_in_up
-0.854912047	2.30E-125	not_in_up
0.137417067	0.740540339	not_in_up
0.137659091	0.679288813	not_in_up
-0.561566595	3.47E-05	not_in_up
0.316265324	0.407077645	not_in_up
1.588215905	0.00151794	not_in_up
2.049517131	7.51E-27	not_in_up
-0.028637637	0.956996691	not_in_up
1.021325624	0.041760132	not_in_up
-0.121833729	0.120238434	not_in_up
0.0350357	0.881703521	not_in_up
1.64160696	5.25E-08	not_in_up
1.868574898	8.54E-307	not_in_up
-0.452465515	0.025541585	not_in_up
-0.630928732	0.279468315	not_in_up
0.137121426	0.683151256	not_in_up
0.068200048	0.335650119	not_in_up
0.141329312	0.020527016	not_in_up
1.141365886	2.71E-189	not_in_up
1.76277387	0.004406374	not_in_up
0.279834823	0.438839356	not_in_up
-1.071962831	6.70E-70	not_in_up
-3.318193398	8.54E-307	not_in_up
0.596371948	1.44E-09	not_in_up
-1.004215088	3.29E-09	not_in_up
-0.198061765	9.93E-04	not_in_up
-0.610764574	2.73E-31	not_in_up
0.310704168	4.97E-08	not_in_up
-0.835006254	9.66E-42	not_in_up
-1.276963041	1.22E-81	not_in_up
0.331132129	0.546668946	not_in_up
0.622125622	0.294528541	not_in_up
-1.696032564	9.82E-04	not_in_up
0.279834823	0.438839356	not_in_up
-0.704450962	0.005437382	not_in_up
0.240322117	0.021659445	not_in_up
-0.705071817	3.60E-16	not_in_up
0.472693935	1.70E-12	not_in_up
0.384208529	0.41522373	not_in_up
-1.605619543	5.59E-117	not_in_up
1.200237193	0.008003975	not_in_up
-0.616967705	0.022151613	not_in_up
-4.064536051	1.68E-95	not_in_up
0.042939541	0.577266267	not_in_up
0.116842219	0.760265896	not_in_up
-1.030102632	1.49E-38	not_in_up
0.539915317	2.56E-21	not_in_up
1.995477556	8.54E-307	not_in_up
0.062957235	0.579189761	not_in_up
-1.126036869	1.17E-218	not_in_up
-0.156352117	NA	not_in_up
-0.042497195	0.615174339	not_in_up
1.301344134	1.36E-211	not_in_up
0.501405793	0.375399237	not_in_up
-1.62310785	2.53E-11	not_in_up
0.946581348	3.57E-204	not_in_up
2.399085413	6.77E-62	not_in_up
-2.397700957	1.20E-246	not_in_up
NA	NA	not_in_up
-0.31506101	0.003718207	not_in_up
-1.260915773	2.05E-60	not_in_up
0.878199741	2.21E-58	not_in_up
0.102661506	0.75528648	not_in_up
0.007242367	0.989715264	not_in_up
NA	NA	not_in_up
0.831426572	7.93E-291	not_in_up
1.800823157	8.54E-307	not_in_up
-0.962282096	0.001755092	not_in_up
-1.129656191	2.52E-80	not_in_up
-0.936098371	7.65E-12	not_in_up
-1.952907035	8.54E-307	not_in_up
1.068972561	7.28E-216	not_in_up
-0.193617641	2.21E-08	not_in_up
0.237308192	0.631532759	not_in_up
-0.816730791	1.30E-16	not_in_up
0.347319038	6.77E-05	not_in_up
4.13187203	0.004809279	not_in_up
-0.500483059	0.087350022	not_in_up
-0.264685475	0.030745185	not_in_up
-1.765286781	1.24E-30	not_in_up
-1.177250457	4.37E-15	not_in_up
-1.030991034	1.35E-10	not_in_up
-1.064842517	1.10E-151	not_in_up
-1.153836481	7.51E-36	not_in_up
-0.613555122	1.32E-06	not_in_up
-1.054973266	3.06E-64	not_in_up
0.013404536	0.855411365	not_in_up
-0.771207413	2.71E-113	not_in_up
-0.34314976	1.72E-26	not_in_up
-1.150012732	1.60E-34	not_in_up
0.097957131	0.418527547	not_in_up
1.716268402	1.07E-49	not_in_up
0.566964367	0.335214162	not_in_up
1.100291174	1.47E-197	not_in_up
-0.45832891	0.010929126	not_in_up
-1.02303784	2.24E-72	not_in_up
0.452543335	0.001921296	not_in_up
NA	NA	not_in_up
-0.09787731	0.811090518	not_in_up
0.279834823	0.438839356	not_in_up
0.117153705	0.187925681	not_in_up
NA	NA	not_in_up
-1.268376486	0.051313719	not_in_up
3.48791665	0.001436316	not_in_up
0.301654712	2.04E-05	not_in_up
-0.544849023	0.094789436	not_in_up
-0.770314445	7.02E-101	not_in_up
0.521266933	0.020764172	not_in_up
NA	NA	not_in_up
0.125016869	3.33E-04	not_in_up
-0.811108399	1.00E-16	not_in_up
0.132976847	0.015679111	not_in_up
3.937458844	8.54E-307	not_in_up
-1.634690053	1.18E-19	not_in_up
0.559759919	0.341005065	not_in_up
-0.064959886	0.677543716	not_in_up
-0.243177115	0.035836914	not_in_up
-2.096302813	3.96E-15	not_in_up
NA	NA	not_in_up
NA	NA	not_in_up
NA	NA	not_in_up
0.481111903	1.30E-11	not_in_up
-1.096586502	3.29E-24	not_in_up
1.308285925	3.86E-215	not_in_up
0.237928029	8.07E-05	not_in_up
0.326098831	0.417513427	not_in_up
-0.652721299	1.01E-57	not_in_up
2.850170435	1.09E-36	not_in_up
-0.448246634	3.43E-07	not_in_up
1.286324881	1.14E-209	not_in_up
NA	NA	not_in_up
6.76746649	8.54E-307	not_in_up
-0.436209601	0.178632089	not_in_up
-0.724031734	6.64E-89	not_in_up
-2.222741035	3.08E-47	not_in_up
1.474695946	0.049771626	not_in_up
-0.156352117	NA	not_in_up
0.590016741	0.160645734	not_in_up
-0.450483787	0.374037995	not_in_up
0.230525538	0.486721476	not_in_up
1.377014293	1.77E-288	not_in_up
1.467775419	2.27E-57	not_in_up
2.019457059	8.54E-307	not_in_up
1.541467314	8.54E-307	not_in_up
-0.156352117	NA	not_in_up
NA	NA	not_in_up
0.364693635	0.131756918	not_in_up
-0.2171241	0.077732763	not_in_up
0.316265324	0.407077645	not_in_up
0.811017973	6.97E-71	not_in_up
-0.134343636	6.14E-14	not_in_up
1.765564998	8.54E-307	not_in_up
0.742055568	0.115976999	not_in_up
-0.52069913	7.81E-08	not_in_up
NA	NA	not_in_up
-1.17627651	0.009896933	not_in_up
0.186394014	1.93E-11	not_in_up
0.279834823	0.438839356	not_in_up
0.267167113	1.97E-17	not_in_up
-0.300604629	5.38E-06	not_in_up
-0.942203516	9.35E-103	not_in_up
-0.434204963	1.12E-14	not_in_up
0.207550539	1.27E-10	not_in_up
1.274844703	8.54E-307	not_in_up
0.316265324	0.407077645	not_in_up
-0.748913083	4.15E-10	not_in_up
-1.221037694	1.23E-13	not_in_up
-1.884898385	1.38E-63	not_in_up
0.97914081	0.129685207	not_in_up
-0.41211295	3.28E-27	not_in_up
-0.149733973	NA	not_in_up
1.587450926	7.33E-09	not_in_up
0.124710561	0.798622835	not_in_up
1.455464527	1.40E-167	not_in_up
1.378635305	0.008778288	not_in_up
0.659637644	0.22178654	not_in_up
0.148996711	0.394731167	not_in_up
-0.447296797	0.030647308	not_in_up
-1.548898245	1.25E-07	not_in_up
-0.504695946	6.90E-68	not_in_up
NA	NA	not_in_up
-0.307189811	2.82E-19	not_in_up
1.358271913	8.54E-307	not_in_up
NA	NA	not_in_up
-2.701343902	8.54E-307	not_in_up
-0.905441958	0.005250638	not_in_up
NA	NA	not_in_up
-0.462727582	0.390267455	not_in_up
NA	NA	not_in_up
NA	NA	not_in_up
0.331132129	0.546668946	not_in_up
1.853210185	1.57E-04	not_in_up
-0.66866219	0.270120271	not_in_up
0.788207325	0.197538384	not_in_up
-0.205450386	0.711443616	not_in_up
NA	NA	not_in_up
0.670637701	1.88E-161	not_in_up
NA	NA	not_in_up
-0.174598435	0.715297234	not_in_up
-1.033014138	1.81E-44	not_in_up
1.206969539	0.006063026	not_in_up
6.379306526	3.22E-40	not_in_up
NA	NA	not_in_up
-0.28667311	0.522546207	not_in_up
NA	NA	not_in_up
2.772711447	9.88E-06	not_in_up
-1.073973201	0.093583318	not_in_up
3.325485936	2.78E-51	not_in_up
6.004105426	8.40E-09	not_in_up
NA	NA	not_in_up
NA	NA	not_in_up
0.279834823	0.438839356	not_in_up
-0.557728823	3.53E-04	not_in_up
0.657084816	0.154548592	not_in_up
-0.83585799	8.50E-73	not_in_up
-1.018804916	3.30E-12	not_in_up
0.003999531	0.917793167	not_in_up
NA	NA	not_in_up
-0.840057915	0.044326781	not_in_up
-0.29781839	0.47102831	not_in_up
-0.647796243	3.69E-05	not_in_up
-2.040701898	5.25E-33	not_in_up
-0.665658798	0.018678431	not_in_up
-1.99874489	0.033028318	not_in_up
NA	NA	not_in_up
0.672756653	0.170281219	not_in_up
0.541953747	0.310989589	not_in_up
NA	NA	not_in_up
0.163643492	0.75159082	not_in_up
-1.018913558	7.40E-154	not_in_up
NA	NA	not_in_up
-0.097165478	0.642526337	not_in_up
-0.29874244	0.50264894	not_in_up
-0.948403045	1.37E-185	not_in_up
NA	NA	not_in_up
-0.850905448	5.13E-64	not_in_up
0.953562138	5.61E-56	not_in_up
6.604209821	6.82E-06	not_in_up
0.0748716	0.878933641	not_in_up
0.668650469	0.22016314	not_in_up
NA	NA	not_in_up
NA	NA	not_in_up
1.094277813	8.54E-307	not_in_up
0.517485444	4.80E-07	not_in_up
0.542270765	9.81E-80	not_in_up
8.832001644	1.60E-10	not_in_up
-0.17863066	0.702859958	not_in_up
NA	NA	not_in_up
0.109380787	0.566499684	not_in_up
0.111803347	0.763076057	not_in_up
0.310557898	1.88E-17	not_in_up
-3.138388173	0.012149844	not_in_up
-0.069567432	0.898303901	not_in_up
0.100935728	0.825293893	not_in_up
3.134508964	5.29E-10	not_in_up
0.55670865	0.255101289	not_in_up
1.150648637	0.002485128	not_in_up
-0.228648682	8.00E-04	not_in_up
2.13106425	8.83E-57	not_in_up
-0.132313473	0.395780307	not_in_up
0.316265324	0.407077645	not_in_up
0.279834823	0.438839356	not_in_up
0.189316825	3.24E-12	not_in_up
-0.760134514	1.15E-126	not_in_up
0.636002421	1.07E-07	not_in_up
5.15549516	6.43E-04	not_in_up
0.316265324	0.407077645	not_in_up
0.937967279	5.38E-11	not_in_up
1.833374232	8.54E-307	not_in_up
-0.774330706	6.33E-16	not_in_up
2.410240239	8.54E-307	not_in_up
-1.482441729	7.92E-25	not_in_up
-0.314350393	1.02E-16	not_in_up
0.522830707	1.21E-44	not_in_up
0.132275609	0.744110754	not_in_up
-2.332366093	1.44E-108	not_in_up
-1.044978752	6.47E-15	not_in_up
-0.194116624	0.694075299	not_in_up
-0.961123182	0.122329545	not_in_up
6.736690514	3.73E-06	not_in_up
-0.339750426	2.43E-13	not_in_up
NA	NA	not_in_up
0.20615993	6.15E-05	not_in_up
-0.301326382	0.012705076	not_in_up
1.022557002	7.53E-81	not_in_up
-0.036642328	0.345157822	not_in_up
NA	NA	not_in_up
0.836730153	4.21E-76	not_in_up
-0.246973121	0.030280586	not_in_up
0.775091131	0.194355201	not_in_up
-1.310449389	0.045473587	not_in_up
0.079010032	0.772078174	not_in_up
1.646557822	8.54E-307	not_in_up
1.319800574	0.012480233	not_in_up
2.228569029	9.58E-05	not_in_up
1.850766712	8.54E-307	not_in_up
-0.331841518	0.182797655	not_in_up
-0.201631239	0.002855002	not_in_up
0.12635791	0.060243645	not_in_up
-1.078169354	2.54E-05	not_in_up
3.816269117	1.17E-09	not_in_up
-0.57222592	9.11E-56	not_in_up
0.137631151	0.265149959	not_in_up
0.501710308	2.37E-30	not_in_up
-1.047546189	8.54E-28	not_in_up
-0.611645146	1.26E-18	not_in_up
NA	NA	not_in_up
NA	NA	not_in_up
-2.043331167	1.76E-04	not_in_up
-0.80670392	0.001392717	not_in_up
-2.561186326	1.09E-43	not_in_up
0.201289999	1.36E-07	not_in_up
-0.634736462	2.38E-09	not_in_up
-0.27367499	2.83E-08	not_in_up
0.490087659	0.087813556	not_in_up
-0.583807753	2.85E-45	not_in_up
-0.853941623	2.66E-22	not_in_up
0.728102209	8.99E-148	not_in_up
0.320073261	1.43E-04	not_in_up
-1.722157462	1.06E-35	not_in_up
-0.374668838	1.14E-08	not_in_up
-1.350315576	8.33E-80	not_in_up
0.814993899	0.008249622	not_in_up
1.806212155	3.69E-140	not_in_up
1.328479887	7.90E-127	not_in_up
-0.344781453	9.34E-18	not_in_up
-0.300355331	2.64E-10	not_in_up
1.155726121	0.092364127	not_in_up
0.089652796	0.07580831	not_in_up
1.194877571	2.24E-271	not_in_up
NA	NA	not_in_up
0.379110265	1.49E-18	not_in_up
0.664285358	1.25E-09	not_in_up
-0.032287384	0.936617869	not_in_up
1.195308861	4.77E-219	not_in_up
0.939595928	1.10E-52	not_in_up
-0.840630785	6.23E-12	not_in_up
1.139417956	1.79E-58	not_in_up
2.179390096	8.54E-307	not_in_up
-1.027573728	5.12E-18	not_in_up
-0.422215212	1.48E-25	not_in_up
-0.577367693	5.62E-11	not_in_up
-0.579940589	0.147316822	not_in_up
0.422923355	4.62E-09	not_in_up
-0.28667311	0.522546207	not_in_up
-3.870623377	8.54E-307	not_in_up
-1.031695334	3.07E-18	not_in_up
NA	NA	not_in_up
-2.034898529	3.58E-138	not_in_up
NA	NA	not_in_up
-0.189632689	0.004718571	not_in_up
-0.480024043	0.385630007	not_in_up
0.144699872	0.09054128	not_in_up
0.425431796	0.008708113	not_in_up
NA	NA	not_in_up
-0.615673902	3.99E-09	not_in_up
-0.411873798	5.27E-10	not_in_up
NA	NA	not_in_up
1.905953964	0.00180583	not_in_up
0.180904905	1.20E-06	not_in_up
-0.279286065	0.004013655	not_in_up
0.593441824	6.36E-04	not_in_up
-0.306407122	1.05E-11	not_in_up
0.947885198	0.109637532	not_in_up
0.279834823	0.438839356	not_in_up
-0.790355872	0.203874122	not_in_up
-0.846415976	0.05821489	not_in_up
0.255488594	0.649824385	not_in_up
0.293853601	0.585505837	not_in_up
1.091286708	1.70E-146	not_in_up
-0.076588667	0.582592785	not_in_up
2.084259401	8.54E-307	not_in_up
-0.28667311	0.522546207	not_in_up
0.204287062	0.082394763	not_in_up
0.522693121	0.345427257	not_in_up
0.078650612	0.855241228	not_in_up
-0.198311075	0.687441459	not_in_up
-0.380701477	0.357052981	not_in_up
-0.818087605	1.22E-37	not_in_up
1.21101828	4.85E-81	not_in_up
1.843339642	0.001850565	not_in_up
0.740845035	3.31E-258	not_in_up
NA	NA	not_in_up
-0.780398187	0.15427265	not_in_up
-0.182744234	0.696284121	not_in_up
0.976110623	0.001512858	not_in_up
-0.156352117	NA	not_in_up
1.781154416	0.032502093	not_in_up
-0.999956017	7.67E-20	not_in_up
-1.61667548	1.19E-188	not_in_up
-0.467596548	4.37E-15	not_in_up
0.325939209	2.26E-11	not_in_up
0.951213188	1.31E-04	not_in_up
0.517836043	4.42E-44	not_in_up
-0.262526093	2.64E-04	not_in_up
0.346787481	4.90E-27	not_in_up
NA	NA	not_in_up
0.294564964	2.36E-23	not_in_up
-0.917363479	3.33E-05	not_in_up
0.695018402	8.93E-11	not_in_up
NA	NA	not_in_up
1.087641512	9.35E-05	not_in_up
0.111803347	0.763076057	not_in_up
0.030261925	0.879071077	not_in_up
0.6749121	0.1234273	not_in_up
0.6749121	0.1234273	not_in_up
NA	NA	not_in_up
NA	NA	not_in_up
1.278597589	6.57E-06	not_in_up
-0.149189767	0.508608902	not_in_up
-0.636319858	1.02E-89	not_in_up
-0.991180097	7.61E-27	not_in_up
-0.088551357	0.006358109	not_in_up
0.443665356	0.012715995	not_in_up
-0.973095244	3.42E-15	not_in_up
0.086374435	0.796944404	not_in_up
0.955952169	2.51E-235	not_in_up
-0.193825778	0.721187403	not_in_up
-0.156352117	NA	not_in_up
NA	NA	not_in_up
0.719742109	8.65E-80	not_in_up
-0.628524857	5.92E-22	not_in_up
-0.417035493	0.01740003	not_in_up
NA	NA	not_in_up
NA	NA	not_in_up
NA	NA	not_in_up
-0.29874244	0.50264894	not_in_up
0.194491499	0.597794288	not_in_up
0.279834823	0.438839356	not_in_up
0.081174574	0.006934233	not_in_up
-1.009748833	1.38E-115	not_in_up
-0.961079535	6.73E-148	not_in_up
-0.197942524	0.714819904	not_in_up
-0.268361964	0.629504277	not_in_up
-0.830878782	1.24E-10	not_in_up
-0.443893346	0.403458399	not_in_up
-0.031083876	0.873570766	not_in_up
0.279004729	0.182797655	not_in_up
-0.837680734	0.181053119	not_in_up
0.584695893	3.50E-09	not_in_up
0.457874948	4.50E-96	not_in_up
0.143345051	0.792271467	not_in_up
0.116842219	0.760265896	not_in_up
-0.073391205	0.378372494	not_in_up
-0.068726232	0.469830738	not_in_up
-0.876301596	1.37E-18	not_in_up
1.08603002	1.83E-29	not_in_up
-0.235716696	0.103997091	not_in_up
0.235184937	0.270017543	not_in_up
-0.84753331	4.28E-05	not_in_up
-0.672756878	1.55E-06	not_in_up
-0.491982492	0.027578118	not_in_up
-0.171662382	0.164841945	not_in_up
0.55476775	0.057599442	not_in_up
0.006630074	0.979093636	not_in_up
0.314623907	1.72E-04	not_in_up
NA	NA	not_in_up
NA	NA	not_in_up
-0.369419351	0.006050959	not_in_up
3.144225348	2.02E-05	not_in_up
0.026449628	0.846284508	not_in_up
-1.798660887	2.30E-19	not_in_up
1.951325578	8.54E-307	not_in_up
0.348381089	0.010296277	not_in_up
-1.103680744	6.93E-09	not_in_up
-0.927966009	7.45E-06	not_in_up
0.648790877	0.053979942	not_in_up
NA	NA	not_in_up
0.046996474	0.886536349	not_in_up
0.312614884	3.41E-08	not_in_up
-0.534986421	0.002273537	not_in_up
-0.116871648	1.79E-07	not_in_up
NA	NA	not_in_up
0.744751026	0.221088725	not_in_up
0.625632374	6.54E-14	not_in_up
5.818842691	2.73E-08	not_in_up
1.258329441	0.021937321	not_in_up
NA	NA	not_in_up
0.97216163	1.77E-70	not_in_up
-0.79120467	1.16E-05	not_in_up
1.539457332	3.66E-162	not_in_up
-1.205476652	1.19E-09	not_in_up
-1.793496681	1.51E-06	not_in_up
0.620318751	2.46E-15	not_in_up
-0.218640677	1.93E-05	not_in_up
0.815961052	6.13E-51	not_in_up
0.777392703	0.104493887	not_in_up
NA	NA	not_in_up
0.216413077	6.29E-05	not_in_up
-0.411204624	0.174646234	not_in_up
-1.586731381	6.06E-05	not_in_up
0.316265324	0.407077645	not_in_up
0.049717499	0.154142965	not_in_up
-0.537620318	0.159519923	not_in_up
0.064634449	0.890132934	not_in_up
-0.318086107	0.491707536	not_in_up
NA	NA	not_in_up
-0.251695316	0.457453952	not_in_up
1.173453793	3.78E-45	not_in_up
0.454568451	1.34E-17	not_in_up
0.686910562	0.005253317	not_in_up
-0.19292461	0.043540144	not_in_up
0.431221934	0.252975855	not_in_up
0.237308192	0.631532759	not_in_up
-0.251131469	0.019327255	not_in_up
0.625598777	0.278843601	not_in_up
-0.474997543	2.30E-10	not_in_up
0.131444073	0.10928176	not_in_up
-1.814387818	0.035807198	not_in_up
-1.631443905	0.02827617	not_in_up
2.252317848	1.28E-22	not_in_up
1.828060245	2.59E-153	not_in_up
-0.390720205	2.96E-12	not_in_up
0.194734819	0.228913034	not_in_up
-0.112737225	0.103447719	not_in_up
-0.031138185	0.810492475	not_in_up
0.583454576	1.16E-06	not_in_up
NA	NA	not_in_up
-0.236547399	0.00374481	not_in_up
-1.169460804	1.15E-114	not_in_up
-1.302699805	1.34E-60	not_in_up
0.016023954	0.771483473	not_in_up
0.275802037	1.04E-04	not_in_up
-0.310178787	0.274367053	not_in_up
0.794862086	0.193897868	not_in_up
-0.309590436	0.477671156	not_in_up
-0.666397456	2.44E-29	not_in_up
0.16532682	0.670743922	not_in_up
2.08860452	1.94E-06	not_in_up
0.051471719	0.833607739	not_in_up
-0.050020157	0.92506457	not_in_up
-0.487553703	0.395780307	not_in_up
-0.453355702	0.423030916	not_in_up
NA	NA	not_in_up
2.177044865	0.010968144	not_in_up
2.245220154	2.07E-102	not_in_up
1.191799182	0.003571181	not_in_up
NA	NA	not_in_up
NA	NA	not_in_up
NA	NA	not_in_up
1.587925661	9.26E-05	not_in_up
-0.149733973	NA	not_in_up
-0.621577608	8.00E-76	not_in_up
0.466644722	4.61E-46	not_in_up
-0.448273873	1.59E-12	not_in_up
NA	NA	not_in_up
-2.29738376	7.74E-07	not_in_up
-2.250932837	1.35E-277	not_in_up
0.316265324	0.407077645	not_in_up
-0.873067135	0.003734535	not_in_up
-0.964734078	3.26E-22	not_in_up
-0.82966013	2.96E-10	not_in_up
-0.220583454	1.56E-08	not_in_up
0.760597355	3.40E-79	not_in_up
0.551607743	3.92E-79	not_in_up
1.633832052	7.23E-04	not_in_up
0.050656503	0.305981711	not_in_up
-1.193688478	1.87E-25	not_in_up
-1.14644522	5.11E-38	not_in_up
0.687035873	2.09E-76	not_in_up
-1.142063107	0.109915312	not_in_up
-0.326351192	1.93E-10	not_in_up
-4.945850345	5.32E-04	not_in_up
2.253944388	8.96E-32	not_in_up
0.222011871	0.558851413	not_in_up
-0.694805549	1.63E-17	not_in_up
0.869269364	2.74E-39	not_in_up
NA	NA	not_in_up
1.827975338	8.54E-307	not_in_up
0.279834823	0.438839356	not_in_up
0.798773886	0.173402374	not_in_up
0.316265324	0.407077645	not_in_up
1.193018106	4.66E-180	not_in_up
-1.154568261	1.10E-05	not_in_up
-0.676113312	6.28E-21	not_in_up
1.244904399	0.085048481	not_in_up
0.506443976	2.16E-77	not_in_up
0.440674323	1.38E-13	not_in_up
-0.101748983	0.423471858	not_in_up
0.571332804	1.76E-18	not_in_up
-0.839329358	4.73E-60	not_in_up
0.316265324	0.407077645	not_in_up
-0.342060773	0.006285715	not_in_up
0.610667544	0.295294583	not_in_up
-0.335309991	0.476564702	not_in_up
-0.149733973	NA	not_in_up
-0.156352117	NA	not_in_up
0.588402895	0.082700349	not_in_up
-0.231291301	0.002377122	not_in_up
0.384208529	0.41522373	not_in_up
0.351975711	0.142345251	not_in_up
-0.102592844	0.039609313	not_in_up
NA	NA	not_in_up
-1.482034963	7.96E-62	not_in_up
NA	NA	not_in_up
NA	NA	not_in_up
-0.346580636	4.31E-08	not_in_up
0.299025186	0.098182248	not_in_up
1.428457272	0.054738499	not_in_up
-0.562894238	1.51E-23	not_in_up
-0.170833449	0.705184582	not_in_up
NA	NA	not_in_up
0.452651204	8.27E-22	not_in_up
0.316265324	0.407077645	not_in_up
0.478063609	0.038089385	not_in_up
-0.514373105	3.67E-61	not_in_up
-0.680134494	5.12E-67	not_in_up
0.564449128	2.75E-20	not_in_up
1.277741366	3.57E-28	not_in_up
-0.202302212	0.043879768	not_in_up
0.688472959	0.241056625	not_in_up
1.889927869	8.54E-307	not_in_up
0.074482376	0.001071135	not_in_up
1.341756301	8.54E-307	not_in_up
-0.195716064	7.92E-17	not_in_up
1.266189136	2.90E-238	not_in_up
0.660271617	4.30E-62	not_in_up
1.518706023	8.54E-307	not_in_up
0.324238457	4.87E-11	not_in_up
0.206303896	1.56E-09	not_in_up
-0.534906307	0.016586555	not_in_up
0.626588072	2.59E-47	not_in_up
NA	NA	not_in_up
-0.790285364	1.08E-06	not_in_up
-0.01812265	0.972920441	not_in_up
0.729021616	3.48E-14	not_in_up
-0.582126163	0.213924226	not_in_up
NA	NA	not_in_up
-0.617910983	0.298799359	not_in_up
-0.682352629	9.48E-14	not_in_up
-0.01942371	0.742536641	not_in_up
0.215853382	1.54E-12	not_in_up
-0.563357338	9.74E-10	not_in_up
-0.55909096	1.83E-50	not_in_up
2.342377468	4.86E-43	not_in_up
-0.06452238	0.499347796	not_in_up
0.032958433	0.552268042	not_in_up
0.013992362	0.947736874	not_in_up
-0.104286125	0.055670451	not_in_up
-0.884879964	7.17E-94	not_in_up
0.681874763	3.95E-106	not_in_up
0.135729413	3.33E-05	not_in_up
-0.150856659	0.001396731	not_in_up
0.393534499	1.28E-25	not_in_up
-0.019424761	0.641947064	not_in_up
-0.228020618	3.01E-04	not_in_up
-0.739658544	4.54E-08	not_in_up
0.424765344	1.22E-32	not_in_up
-1.354917636	1.48E-33	not_in_up
-0.531471725	0.010794656	not_in_up
-0.677891432	2.87E-11	not_in_up
-0.963483653	9.62E-16	not_in_up
-0.023611466	0.847761626	not_in_up
-1.437041028	2.82E-110	not_in_up
-0.854792669	5.75E-20	not_in_up
-1.543290937	1.68E-59	not_in_up
-0.952237416	6.34E-38	not_in_up
-0.132471995	8.02E-04	not_in_up
0.519423928	0.19810577	not_in_up
1.615271169	0.036500251	not_in_up
0.074790054	0.201086028	not_in_up
-0.722794788	0.161331939	not_in_up
-0.520730338	2.75E-98	not_in_up
5.006988896	2.52E-06	not_in_up
-0.424386762	2.82E-14	not_in_up
NA	NA	not_in_up
0.316265324	0.407077645	not_in_up
-0.856142142	7.42E-28	not_in_up
0.910183291	4.60E-12	not_in_up
-0.668169606	0.010521076	not_in_up
-0.517053536	1.88E-18	not_in_up
3.049474366	8.54E-307	not_in_up
0.46650993	6.75E-09	not_in_up
-0.781827448	1.95E-97	not_in_up
0.422391081	0.001936761	not_in_up
-0.984726312	7.53E-04	not_in_up
-1.237051768	0.002552266	not_in_up
5.15549516	6.43E-04	not_in_up
1.183845733	0.00980238	not_in_up
1.030080912	4.63E-213	not_in_up
1.235283239	4.65E-103	not_in_up
0.438026138	0.376680541	not_in_up
NA	NA	not_in_up
NA	NA	not_in_up
-0.29874244	0.50264894	not_in_up
-1.432227817	1.83E-241	not_in_up
-1.320544322	4.33E-125	not_in_up
-0.424895729	4.50E-58	not_in_up
-0.422434051	1.20E-05	not_in_up
-4.0968893	5.53E-16	not_in_up
-0.312620282	0.56905469	not_in_up
-1.998537669	4.38E-128	not_in_up
NA	NA	not_in_up
NA	NA	not_in_up
NA	NA	not_in_up
1.079872793	3.00E-04	not_in_up
-0.206152106	0.71403211	not_in_up
-0.418387612	0.455448174	not_in_up
-0.182744234	0.696284121	not_in_up
-0.28667311	0.522546207	not_in_up
0.513132308	0.101527775	not_in_up
-0.734466809	1.02E-08	not_in_up
0.813600003	1.37E-82	not_in_up
0.661424817	1.01E-67	not_in_up
0.707411977	2.63E-37	not_in_up
-0.313551821	2.65E-04	not_in_up
0.640930191	3.51E-19	not_in_up
-0.052865469	0.617381287	not_in_up
NA	NA	not_in_up
-0.335309991	0.476564702	not_in_up
0.116842219	0.760265896	not_in_up
4.255878872	0.003754394	not_in_up
0.6749121	0.1234273	not_in_up
-0.521844327	2.36E-24	not_in_up
-0.862686592	2.84E-40	not_in_up
-0.518902345	9.84E-20	not_in_up
-0.022454069	0.432351173	not_in_up
1.15953223	0.015676713	not_in_up
-0.974674207	1.39E-183	not_in_up
6.146117319	4.94E-92	not_in_up
-0.072175102	0.053046907	not_in_up
6.733298495	8.54E-307	not_in_up
-0.877365197	1.14E-72	not_in_up
0.722491686	4.59E-202	not_in_up
0.86566941	1.18E-109	not_in_up
-0.458090378	8.67E-45	not_in_up
1.858186583	8.54E-307	not_in_up
0.272294925	1.19E-09	not_in_up
0.387991312	6.50E-47	not_in_up
-0.693439192	2.64E-27	not_in_up
0.059598571	0.251502755	not_in_up
0.929769168	4.67E-46	not_in_up
1.340952138	8.54E-307	not_in_up
1.303800042	5.44E-279	not_in_up
0.348269	0.529086159	not_in_up
-1.418342099	5.08E-32	not_in_up
-1.472552451	1.52E-64	not_in_up
-0.511607878	1.81E-13	not_in_up
0.887025899	2.10E-06	not_in_up
1.477994703	8.54E-307	not_in_up
-0.587290883	1.12E-32	not_in_up
-1.061805644	6.47E-106	not_in_up
0.739768335	2.31E-24	not_in_up
-1.617329277	1.04E-114	not_in_up
-0.334242124	0.169021987	not_in_up
0.25776665	2.14E-09	not_in_up
0.85380814	3.79E-102	not_in_up
-0.085211571	0.177140743	not_in_up
-0.189044093	0.041258155	not_in_up
-0.156352117	NA	not_in_up
1.392920571	1.78E-77	not_in_up
2.607634977	1.23E-86	not_in_up
-0.452511287	1.65E-15	not_in_up
0.151337665	3.29E-05	not_in_up
-2.185966915	8.54E-307	not_in_up
0.110953334	7.21E-04	not_in_up
-1.366880085	1.08E-169	not_in_up
NA	NA	not_in_up
-1.060368461	8.54E-307	not_in_up
1.206709939	1.43E-270	not_in_up
0.992710158	0.022087074	not_in_up
0.454340145	0.208335389	not_in_up
1.416082733	4.13E-30	not_in_up
NA	NA	not_in_up
-0.745832549	5.89E-08	not_in_up
-0.725308846	6.51E-125	not_in_up
NA	NA	not_in_up
NA	NA	not_in_up
-1.472482264	8.54E-307	not_in_up
-0.845527334	0.034996165	not_in_up
1.023307375	1.53E-10	not_in_up
NA	NA	not_in_up
-0.952965875	7.42E-171	not_in_up
0.939321588	8.54E-307	not_in_up
0.094762008	4.31E-05	not_in_up
-0.424948818	0.342130319	not_in_up
-0.224900483	4.67E-15	not_in_up
1.797468641	0.009057881	not_in_up
0.293927456	1.53E-05	not_in_up
-0.137642817	0.009644652	not_in_up
1.185207128	0.004401224	not_in_up
0.732612153	0.171719142	not_in_up
-1.14988954	1.85E-91	not_in_up
NA	NA	not_in_up
0.1068313	3.47E-04	not_in_up
-0.366451335	0.511790805	not_in_up
0.6749121	0.1234273	not_in_up
2.282501481	1.13E-04	not_in_up
1.613835178	8.54E-307	not_in_up
NA	NA	not_in_up
-0.971163753	0.017572635	not_in_up
0.279834823	0.438839356	not_in_up
0.103140313	0.662695168	not_in_up
-1.907915897	1.55E-22	not_in_up
0.237308192	0.631532759	not_in_up
NA	NA	not_in_up
-0.01482426	0.781413168	not_in_up
-0.672518477	4.14E-47	not_in_up
3.90185381	3.24E-04	not_in_up
-1.572910387	8.54E-307	not_in_up
0.399243295	3.94E-24	not_in_up
-0.959058779	2.55E-78	not_in_up
-0.908283028	2.93E-219	not_in_up
0.335261889	3.02E-09	not_in_up
NA	NA	not_in_up
-0.896329069	1.99E-97	not_in_up
0.151738336	2.27E-04	not_in_up
-0.734181367	5.57E-70	not_in_up
1.898738852	8.54E-307	not_in_up
0.477649091	6.93E-65	not_in_up
2.096288602	8.54E-307	not_in_up
1.092271938	3.42E-129	not_in_up
1.089849186	1.88E-04	not_in_up
-0.778662711	3.37E-46	not_in_up
2.458012892	6.11E-221	not_in_up
-1.498418928	1.66E-45	not_in_up
NA	NA	not_in_up
1.157642457	8.25E-26	not_in_up
-1.668494332	3.43E-16	not_in_up
-0.381830236	0.052007273	not_in_up
0.09221302	0.246549681	not_in_up
-0.118548259	0.174825191	not_in_up
2.20326189	2.80E-32	not_in_up
-0.195419194	1.52E-07	not_in_up
4.685920743	8.29E-36	not_in_up
-1.034567156	9.87E-53	not_in_up
3.465523803	8.54E-307	not_in_up
3.649089569	8.27E-120	not_in_up
0.649196949	0.242849631	not_in_up
0.091919183	0.006980362	not_in_up
-1.111199119	1.16E-22	not_in_up
-0.151536659	0.00173126	not_in_up
0.762950592	4.45E-35	not_in_up
1.607349701	8.54E-307	not_in_up
1.092986469	9.80E-220	not_in_up
-0.925136775	0.133607224	not_in_up
-0.874665735	3.86E-14	not_in_up
-1.098352086	2.62E-14	not_in_up
-1.216345673	0.003114083	not_in_up
0.080035352	0.879071077	not_in_up
0.785196527	0.026124261	not_in_up
0.621901954	5.76E-14	not_in_up
-0.699102743	8.85E-04	not_in_up
-1.704123902	1.28E-88	not_in_up
-1.140873373	3.02E-48	not_in_up
-1.15437276	1.56E-04	not_in_up
3.368761016	1.89E-34	not_in_up
2.921542385	2.53E-07	not_in_up
1.708661135	1.46E-164	not_in_up
3.195269236	5.04E-22	not_in_up
0.287317976	0.024077064	not_in_up
3.389049916	7.24E-13	not_in_up
NA	NA	not_in_up
1.221381988	0.038691106	not_in_up
-0.190809782	0.118232839	not_in_up
-1.190188632	6.12E-39	not_in_up
-0.65459551	7.38E-49	not_in_up
3.493581682	0.010323876	not_in_up
-0.011756463	0.942991357	not_in_up
0.507300717	0.326305963	not_in_up
-0.512201192	3.41E-27	not_in_up
-0.18364671	7.69E-16	not_in_up
0.144844747	2.09E-10	not_in_up
0.587744502	1.04E-95	not_in_up
0.18716947	2.93E-12	not_in_up
0.486912907	1.32E-65	not_in_up
-1.54744476	2.86E-72	not_in_up
-0.118344168	0.833134577	not_in_up
-0.269102252	8.07E-05	not_in_up
NA	NA	not_in_up
-0.152393384	2.14E-07	not_in_up
-0.569798853	2.66E-90	not_in_up
-0.548802095	4.03E-21	not_in_up
-0.667159297	5.49E-11	not_in_up
-1.025104784	2.00E-127	not_in_up
1.530965861	4.09E-110	not_in_up
0.049494632	0.444024086	not_in_up
0.280124979	5.23E-07	not_in_up
-1.553554229	5.85E-99	not_in_up
NA	NA	not_in_up
-0.419768321	0.001475431	not_in_up
0.488866958	0.380750306	not_in_up
NA	NA	not_in_up
0.316265324	0.407077645	not_in_up
-0.149733973	NA	not_in_up
-0.1577285	0.637716927	not_in_up
NA	NA	not_in_up
-0.321343123	0.511790805	not_in_up
-0.030637789	0.39782541	not_in_up
0.815172932	0.002268295	not_in_up
0.407385503	3.93E-35	not_in_up
-0.037693322	0.872246145	not_in_up
-0.378094017	0.458849498	not_in_up
0.537070293	3.86E-06	not_in_up
NA	NA	not_in_up
0.97914081	0.129685207	not_in_up
1.263067945	0.082924821	not_in_up
-0.350670256	0.453427883	not_in_up
-0.156352117	NA	not_in_up
1.007808856	0.011410213	not_in_up
-1.26541967	5.44E-23	not_in_up
-0.776724843	0.196947198	not_in_up
0.167597835	0.763076057	not_in_up
-0.452336128	9.10E-08	not_in_up
-3.213080029	8.54E-307	not_in_up
-2.370133185	6.37E-112	not_in_up
-0.205968347	0.222105887	not_in_up
-0.170045896	0.040308669	not_in_up
1.182809447	1.65E-216	not_in_up
-0.197359228	0.691819198	not_in_up
2.117441401	0.026248315	not_in_up
NA	NA	not_in_up
0.016493052	0.912468427	not_in_up
0.604174762	9.09E-04	not_in_up
NA	NA	not_in_up
-0.719544974	7.41E-66	not_in_up
0.228313065	0.040044214	not_in_up
0.798773886	0.173402374	not_in_up
0.771012632	0.203182602	not_in_up
NA	NA	not_in_up
0.1483909	0.089028409	not_in_up
3.030242777	5.73E-07	not_in_up
0.774472595	2.97E-72	not_in_up
-1.356736793	1.61E-19	not_in_up
NA	NA	not_in_up
5.000880539	1.37E-30	not_in_up
0.830869627	7.72E-118	not_in_up
0.286403679	0.146894984	not_in_up
0.341682829	1.33E-31	not_in_up
-0.055469026	0.407077645	not_in_up
-0.167099684	0.699552739	not_in_up
1.298349009	9.32E-64	not_in_up
0.367644785	0.052822351	not_in_up
2.091817362	0.00248872	not_in_up
NA	NA	not_in_up
0.192935178	5.55E-09	not_in_up
-0.846592506	1.76E-45	not_in_up
0.136815406	0.010013432	not_in_up
0.089598184	0.251297474	not_in_up
-0.177939195	8.47E-04	not_in_up
-0.007966941	0.960846397	not_in_up
1.007893824	1.26E-07	not_in_up
-0.394093855	7.32E-04	not_in_up
NA	NA	not_in_up
-0.43224066	4.29E-13	not_in_up
-0.129404096	9.83E-04	not_in_up
-0.012296399	0.818149028	not_in_up
1.865329719	8.54E-307	not_in_up
0.136977925	0.085434928	not_in_up
0.286365459	2.99E-13	not_in_up
-0.133023639	9.10E-04	not_in_up
-0.740279419	7.54E-36	not_in_up
0.282779855	8.32E-19	not_in_up
0.192016549	0.337973549	not_in_up
0.069531411	0.312341462	not_in_up
0.218754638	1.69E-05	not_in_up
-0.020322155	0.722123639	not_in_up
-0.424970761	2.76E-04	not_in_up
-0.677851419	5.61E-30	not_in_up
0.920452957	4.25E-64	not_in_up
1.007834876	2.64E-239	not_in_up
0.307320379	1.02E-11	not_in_up
-0.374634302	4.11E-34	not_in_up
0.013246295	0.920128617	not_in_up
0.795152171	0.189348829	not_in_up
-0.173385433	0.002639362	not_in_up
-0.778044674	5.20E-11	not_in_up
-0.214565833	0.001653312	not_in_up
-0.845725062	4.40E-52	not_in_up
0.104034608	0.003001902	not_in_up
0.521512456	3.19E-43	not_in_up
0.004296328	0.993710593	not_in_up
-0.184027778	0.047022362	not_in_up
-0.451376662	0.400028134	not_in_up
0.753162663	3.10E-30	not_in_up
0.046213102	0.453370501	not_in_up
0.025535324	0.896257782	not_in_up
-0.888150417	1.31E-26	not_in_up
-0.519985115	0.012967616	not_in_up
3.301217793	0.012599338	not_in_up
0.478660529	2.66E-20	not_in_up
1.695043143	1.52E-44	not_in_up
3.792211905	8.54E-307	not_in_up
-0.255363272	1.85E-17	not_in_up
0.262201621	1.44E-14	not_in_up
0.657689456	1.38E-37	not_in_up
-0.771536062	4.92E-38	not_in_up
-0.883434124	3.58E-181	not_in_up
1.700265055	8.54E-307	not_in_up
0.428891441	0.373990958	not_in_up
1.397618963	8.54E-307	not_in_up
NA	NA	not_in_up
-0.384652263	2.18E-40	not_in_up
-0.28667311	0.522546207	not_in_up
0.178259551	0.622245542	not_in_up
1.384779915	0.060061312	not_in_up
1.858232793	8.54E-307	not_in_up
-1.172427041	0.003743793	not_in_up
-0.406868855	0.418355997	not_in_up
2.016658888	8.54E-307	not_in_up
0.43586948	3.48E-46	not_in_up
2.188781159	8.54E-307	not_in_up
-0.090534724	0.871706685	not_in_up
5.509192339	2.43E-04	not_in_up
3.726951997	2.60E-169	not_in_up
-0.022517511	0.607623177	not_in_up
0.274984015	0.61494494	not_in_up
NA	NA	not_in_up
0.29685729	5.46E-24	not_in_up
0.532615853	1.49E-97	not_in_up
-0.117407888	0.008895015	not_in_up
-0.287334225	9.17E-09	not_in_up
0.179242802	0.001918962	not_in_up
0.511887862	3.72E-08	not_in_up
0.253816945	0.004463554	not_in_up
0.198776599	5.32E-04	not_in_up
0.020867018	0.723356767	not_in_up
0.181750948	0.004679394	not_in_up
-0.236898985	0.000842058	not_in_up
0.458808347	0.005689221	not_in_up
0.12183873	0.015836128	not_in_up
0.560158507	2.10E-10	not_in_up
0.42425962	3.06E-06	not_in_up
-0.072840769	0.35410428	not_in_up
-0.257176822	4.86E-10	not_in_up
0.124430207	1.35E-06	not_in_up
1.840284488	8.54E-307	not_in_up
-1.149311783	1.63E-301	not_in_up
-1.205752991	7.10E-90	not_in_up
0.950965291	2.23E-202	not_in_up
1.301920991	8.54E-307	not_in_up
1.114553198	8.54E-307	not_in_up
1.191093536	2.02E-16	not_in_up
1.032891801	8.52E-224	not_in_up
NA	NA	not_in_up
1.619522175	8.54E-307	not_in_up
-0.30796232	1.26E-38	not_in_up
2.112873277	8.54E-307	not_in_up
-0.156352117	NA	not_in_up
1.262742904	1.78E-272	not_in_up
2.646040162	8.54E-307	not_in_up
1.659733716	0.048204667	not_in_up
0.964218897	2.98E-106	not_in_up
1.997688051	0.007806293	not_in_up
0.387219228	9.54E-25	not_in_up
-1.237254679	4.06E-10	not_in_up
-0.693232243	0.170830886	not_in_up
1.97201522	8.54E-307	not_in_up
1.193487865	3.84E-206	not_in_up
0.367492141	0.477073906	not_in_up
0.176080471	3.36E-04	not_in_up
0.897360458	0.00146812	not_in_up
1.067697041	0.076660987	not_in_up
-0.628540188	4.38E-09	not_in_up
0.316265324	0.407077645	not_in_up
0.917651739	3.18E-269	not_in_up
-3.785589892	0.005231125	not_in_up
0.631419629	2.65E-49	not_in_up
-1.225558148	8.30E-08	not_in_up
-0.370300881	0.004143238	not_in_up
0.022835652	0.812245914	not_in_up
-1.436819225	6.08E-13	not_in_up
-0.214181497	0.049508431	not_in_up
-0.461075565	6.74E-07	not_in_up
0.033653366	0.951343139	not_in_up
-0.493605069	1.31E-34	not_in_up
0.319741482	2.76E-18	not_in_up
-0.123386782	6.40E-04	not_in_up
0.225135907	1.61E-04	not_in_up
-0.124812303	0.011506744	not_in_up
-0.012027	0.813751952	not_in_up
-0.532503544	7.76E-13	not_in_up
-0.102416986	0.001282249	not_in_up
-0.779783974	1.09E-40	not_in_up
0.44662805	2.12E-19	not_in_up
0.245225241	2.99E-04	not_in_up
-1.33235141	4.08E-16	not_in_up
-0.288408962	2.29E-13	not_in_up
-1.301796886	1.71E-78	not_in_up
0.143019938	0.78927381	not_in_up
-0.94193485	5.60E-09	not_in_up
-0.671461581	4.50E-29	not_in_up
-1.580030368	1.46E-12	not_in_up
-0.644242063	4.86E-25	not_in_up
0.768586228	0.054543536	not_in_up
-0.217580393	4.78E-09	not_in_up
0.53593035	8.11E-04	not_in_up
-0.601375532	5.91E-22	not_in_up
0.477381386	0.009307488	not_in_up
0.991240837	0.123932935	not_in_up
0.63437345	0.017076756	not_in_up
-1.359851953	3.78E-05	not_in_up
0.80145567	5.62E-109	not_in_up
2.593180797	6.58E-43	not_in_up
0.279834823	0.438839356	not_in_up
0.373119308	0.501538547	not_in_up
-1.845528636	1.82E-22	not_in_up
-0.835540885	7.50E-05	not_in_up
0.342613951	2.61E-12	not_in_up
0.244034088	0.271454067	not_in_up
-0.156352117	NA	not_in_up
-0.777233244	0.123331847	not_in_up
0.28640173	0.201274518	not_in_up
-0.376891527	4.41E-12	not_in_up
-0.359513325	0.511790805	not_in_up
-0.741966811	0.147499508	not_in_up
0.279834823	0.438839356	not_in_up
0.316265324	0.407077645	not_in_up
0.098176708	0.008019441	not_in_up
1.180173517	0.021832143	not_in_up
1.004017761	0.055709182	not_in_up
0.195365657	5.34E-06	not_in_up
-0.123312798	0.677075387	not_in_up
0.651985651	1.57E-145	not_in_up
0.024045922	0.740805601	not_in_up
0.132275609	0.744110754	not_in_up
-2.007570742	1.13E-21	not_in_up
2.134232523	0.001026584	not_in_up
-0.316411196	0.249637543	not_in_up
-0.156352117	NA	not_in_up
-0.140361035	0.784662258	not_in_up
-0.441592598	4.84E-10	not_in_up
-0.294411539	0.404181006	not_in_up
2.204204066	3.66E-48	not_in_up
-0.940733385	0.013349998	not_in_up
5.333547573	2.39E-40	not_in_up
-0.610984107	0.287222632	not_in_up
-4.629319359	4.59E-47	not_in_up
-0.882201385	1.06E-31	not_in_up
-0.487070501	0.225213907	not_in_up
-0.687718346	7.09E-10	not_in_up
0.032606561	0.923527475	not_in_up
-1.155002052	8.54E-307	not_in_up
-1.133754721	3.20E-118	not_in_up
4.197088069	6.08E-64	not_in_up
-1.152542621	0.108534112	not_in_up
-0.864082546	3.03E-118	not_in_up
0.954957884	3.40E-05	not_in_up
-1.640318286	1.32E-226	not_in_up
-0.169349156	0.65886014	not_in_up
-1.07183582	6.93E-73	not_in_up
-0.229577491	0.009123558	not_in_up
-0.511560755	0.009641685	not_in_up
-0.504537114	0.290082987	not_in_up
0.316265324	0.407077645	not_in_up
NA	NA	not_in_up
1.071084889	1.01E-69	not_in_up
-0.07857739	0.884789524	not_in_up
-0.274712441	2.02E-04	not_in_up
0.33818806	3.30E-07	not_in_up
1.360495209	0.002806341	not_in_up
NA	NA	not_in_up
-1.115037613	8.54E-307	not_in_up
0.316265324	0.407077645	not_in_up
-0.952610709	3.49E-23	not_in_up
-0.059127179	0.221563371	not_in_up
0.852302936	0.008839699	not_in_up
1.095020712	2.90E-21	not_in_up
-1.421378518	1.18E-21	not_in_up
0.135585503	0.222440654	not_in_up
0.354193121	3.07E-26	not_in_up
-0.729510046	0.004198974	not_in_up
0.708220585	1.28E-55	not_in_up
1.789129956	1.09E-151	not_in_up
3.301217793	0.012599338	not_in_up
NA	NA	not_in_up
-0.336824958	0.186775494	not_in_up
-1.187783574	2.04E-157	not_in_up
1.538370709	1.41E-16	not_in_up
0.149768724	0.113956153	not_in_up
NA	NA	not_in_up
-0.001675738	0.993925131	not_in_up
-1.099957992	1.88E-31	not_in_up
-0.600640433	6.04E-27	not_in_up
0.233371463	0.377911876	not_in_up
2.026796574	8.54E-307	not_in_up
1.471129458	5.76E-04	not_in_up
0.954259308	7.72E-110	not_in_up
1.157232788	8.54E-307	not_in_up
-1.066417135	1.03E-173	not_in_up
-1.388084301	8.54E-307	not_in_up
0.666188464	2.29E-99	not_in_up
-0.733997549	1.40E-12	not_in_up
0.248571731	5.04E-05	not_in_up
-0.015333169	0.830476591	not_in_up
1.734313856	0.020116214	not_in_up
-0.788883229	0.151055257	not_in_up
-1.090432724	0.002284832	not_in_up
-0.201706632	0.71915879	not_in_up
-0.93230474	5.39E-06	not_in_up
-1.405723206	1.95E-09	not_in_up
-1.118751966	0.096374531	not_in_up
0.377952239	0.417320091	not_in_up
0.259272341	0.138099231	not_in_up
1.533827805	1.39E-235	not_in_up
-1.659215492	2.05E-24	not_in_up
-0.422660538	4.41E-11	not_in_up
0.854188817	3.31E-284	not_in_up
-0.084195682	0.113825107	not_in_up
0.590016741	0.160645734	not_in_up
-0.197244056	0.721391999	not_in_up
0.742055568	0.115976999	not_in_up
1.597546845	1.39E-27	not_in_up
1.499796401	7.65E-18	not_in_up
0.05092499	0.720495331	not_in_up
0.035467536	0.721633055	not_in_up
0.447711521	1.19E-18	not_in_up
0.316265324	0.407077645	not_in_up
-0.626151444	0.29442971	not_in_up
3.536261906	9.11E-07	not_in_up
-0.047432417	0.911853513	not_in_up
2.123659522	8.14E-06	not_in_up
0.279834823	0.438839356	not_in_up
0.271661098	0.610328092	not_in_up
-0.095983432	0.736821643	not_in_up
-0.149733973	NA	not_in_up
0.279834823	0.438839356	not_in_up
-0.149733973	NA	not_in_up
0.011107627	0.922005667	not_in_up
0.105303047	0.021116041	not_in_up
3.575779868	5.44E-83	not_in_up
0.257083564	0.631528574	not_in_up
NA	NA	not_in_up
-0.626770928	2.08E-14	not_in_up
0.029371163	0.738169345	not_in_up
3.915642651	2.68E-06	not_in_up
-0.072863677	0.539848932	not_in_up
-0.252159204	0.003242456	not_in_up
-1.702570411	1.49E-13	not_in_up
-0.890818821	1.61E-29	not_in_up
0.855134621	0.053276058	not_in_up
-0.616702516	5.86E-07	not_in_up
1.39474494	8.54E-307	not_in_up
1.323354602	0.015389033	not_in_up
0.995469213	5.21E-07	not_in_up
4.92742566	8.54E-307	not_in_up
4.563449167	8.54E-307	not_in_up
5.562349216	2.18E-04	not_in_up
5.730057541	8.54E-307	not_in_up
NA	NA	not_in_up
3.810221562	8.54E-307	not_in_up
-1.098726742	8.52E-08	not_in_up
1.69721658	8.54E-307	not_in_up
0.316265324	0.407077645	not_in_up
0.153484041	0.783398944	not_in_up
0.580595856	1.99E-06	not_in_up
0.44826313	1.29E-77	not_in_up
5.15549516	6.43E-04	not_in_up
0.056597398	0.909562351	not_in_up
0.416593549	3.35E-07	not_in_up
0.624691244	6.90E-07	not_in_up
-0.806668661	3.25E-14	not_in_up
-1.134939931	3.41E-21	not_in_up
-0.12366467	8.47E-04	not_in_up
0.391320302	2.86E-06	not_in_up
0.128655679	0.813751952	not_in_up
-0.968441711	9.47E-07	not_in_up
2.376768369	8.54E-307	not_in_up
-0.382858971	2.88E-04	not_in_up
-0.018972468	0.804773335	not_in_up
-1.044556585	1.21E-05	not_in_up
0.368107852	0.459417388	not_in_up
6.268703283	2.68E-05	not_in_up
1.428457272	0.054738499	not_in_up
NA	NA	not_in_up
3.340320912	8.54E-307	not_in_up
0.117119521	0.001509413	not_in_up
NA	NA	not_in_up
NA	NA	not_in_up
3.504985007	4.86E-306	not_in_up
1.928192485	8.54E-307	not_in_up
-0.206483274	0.70538876	not_in_up
NA	NA	not_in_up
0.79461295	1.76E-08	not_in_up
-0.048568099	0.9249529	not_in_up
-0.505455708	8.83E-05	not_in_up
-0.818355179	2.82E-17	not_in_up
NA	NA	not_in_up
1.718842814	2.26E-16	not_in_up
-3.459962522	1.17E-05	not_in_up
-0.219129616	0.006022943	not_in_up
-0.149733973	NA	not_in_up
-0.335309991	0.476564702	not_in_up
NA	NA	not_in_up
2.571723452	0.011998212	not_in_up
-0.571263633	0.261441445	not_in_up
-0.376755114	0.500174286	not_in_up
0.384485789	0.493666177	not_in_up
0.316265324	0.407077645	not_in_up
2.733024235	8.54E-307	not_in_up
1.118890848	3.19E-18	not_in_up
NA	NA	not_in_up
-0.480051911	0.407077645	not_in_up
-0.208945467	5.78E-05	not_in_up
-1.663773147	1.01E-07	not_in_up
-0.28667311	0.522546207	not_in_up
-2.712567989	9.98E-205	not_in_up
-2.025873225	9.61E-156	not_in_up
-0.556495253	1.35E-21	not_in_up
NA	NA	not_in_up
0.910761794	1.53E-16	not_in_up
-1.876160403	8.54E-307	not_in_up
-0.862115647	1.78E-148	not_in_up
0.093583235	0.120637398	not_in_up
0.131006401	0.49925675	not_in_up
0.722021953	1.10E-114	not_in_up
-0.767451963	0.026473552	not_in_up
0.577164977	2.90E-54	not_in_up
1.512571058	6.19E-50	not_in_up
-0.379877912	3.37E-06	not_in_up
1.179225843	1.03E-06	not_in_up
0.058834329	0.873204931	not_in_up
-1.96717414	2.44E-71	not_in_up
-0.398568448	3.05E-09	not_in_up
-0.143935397	0.221046121	not_in_up
-1.589518319	7.72E-16	not_in_up
-1.069970066	5.24E-46	not_in_up
1.9975325	2.21E-153	not_in_up
0.643130458	1.63E-43	not_in_up
-0.607252195	4.75E-09	not_in_up
-0.156352117	NA	not_in_up
-2.78857456	4.21E-159	not_in_up
0.565792612	1.83E-10	not_in_up
1.346427984	0.039616517	not_in_up
-1.079379607	1.45E-220	not_in_up
NA	NA	not_in_up
-1.484109057	6.14E-09	not_in_up
NA	NA	not_in_up
NA	NA	not_in_up
0.487215832	5.91E-26	not_in_up
-0.487179083	3.70E-24	not_in_up
-0.981908302	9.77E-55	not_in_up
0.981539907	8.48E-104	not_in_up
-1.400594967	1.74E-106	not_in_up
0.013340702	0.980721429	not_in_up
-0.32605698	0.040689804	not_in_up
-0.072862211	0.069167803	not_in_up
0.678640143	4.80E-94	not_in_up
0.486025746	7.61E-51	not_in_up
-0.156352117	NA	not_in_up
-5.795904577	4.15E-05	not_in_up
NA	NA	not_in_up
0.312721898	0.093964046	not_in_up
-0.428457898	9.60E-16	not_in_up
NA	NA	not_in_up
-0.933415547	6.27E-05	not_in_up
-0.522827827	2.97E-05	not_in_up
0.321999273	0.159662148	not_in_up
-0.443763301	2.12E-07	not_in_up
1.029263205	2.30E-06	not_in_up
1.843216711	4.64E-32	not_in_up
1.126915994	6.64E-108	not_in_up
-1.009398328	4.63E-09	not_in_up
-0.400122767	1.53E-05	not_in_up
-0.525252149	0.073201569	not_in_up
-0.329692639	0.07684521	not_in_up
1.421834979	0.033565143	not_in_up
NA	NA	not_in_up
3.147873817	3.18E-06	not_in_up
-0.177601606	0.313768116	not_in_up
0.117854847	0.019968095	not_in_up
-0.052475644	0.232644291	not_in_up
0.518085098	7.23E-41	not_in_up
-0.656526181	4.17E-46	not_in_up
-2.614505252	4.96E-103	not_in_up
0.705794115	1.14E-04	not_in_up
0.823578912	0.002433476	not_in_up
0.176833458	0.083520093	not_in_up
-0.585858024	5.37E-47	not_in_up
1.425931208	8.54E-307	not_in_up
-2.161723306	3.90E-215	not_in_up
NA	NA	not_in_up
0.381019954	6.48E-34	not_in_up
-0.856338488	2.78E-66	not_in_up
-0.542647088	6.65E-26	not_in_up
-2.012888473	0.001160732	not_in_up
-0.095301101	0.205146853	not_in_up
NA	NA	not_in_up
-0.482601768	5.44E-14	not_in_up
-0.758363101	5.50E-05	not_in_up
1.628115016	6.71E-298	not_in_up
-1.143791197	2.41E-82	not_in_up
-0.528022587	0.370866398	not_in_up
0.378836517	0.173997878	not_in_up
0.255015901	0.015782796	not_in_up
-0.480010909	7.64E-40	not_in_up
0.111803347	0.763076057	not_in_up
-0.561357843	8.20E-17	not_in_up
-0.364760704	0.111109918	not_in_up
1.04049764	9.17E-169	not_in_up
-0.671335647	5.85E-47	not_in_up
-0.027061996	0.724523387	not_in_up
1.30646022	1.01E-137	not_in_up
-0.190253533	0.00183065	not_in_up
0.166400871	0.104769294	not_in_up
-0.122996216	0.008582637	not_in_up
1.122980094	8.54E-307	not_in_up
0.882989952	0.029138869	not_in_up
1.034467328	0.109333759	not_in_up
-0.013294442	0.671884016	not_in_up
0.855538813	3.49E-67	not_in_up
-0.149733973	NA	not_in_up
1.051466324	6.10E-156	not_in_up
-1.131765956	3.27E-77	not_in_up
-0.587392412	1.04E-15	not_in_up
0.078940784	0.71552124	not_in_up
1.829325947	4.33E-151	not_in_up
-1.377005214	2.95E-28	not_in_up
NA	NA	not_in_up
NA	NA	not_in_up
-0.941946832	1.25E-04	not_in_up
0.611619139	1.00E-31	not_in_up
-0.504537114	0.290082987	not_in_up
0.267833689	3.45E-07	not_in_up
0.103348144	0.438839356	not_in_up
0.52751596	1.76E-62	not_in_up
-0.064189173	0.461801332	not_in_up
1.07544345	8.54E-307	not_in_up
1.608600716	8.54E-307	not_in_up
2.192718501	6.27E-22	not_in_up
NA	NA	not_in_up
-1.050704952	5.83E-103	not_in_up
1.359400217	7.32E-11	not_in_up
NA	NA	not_in_up
-0.28667311	0.522546207	not_in_up
0.059414605	0.836973936	not_in_up
1.79904347	1.50E-06	not_in_up
-0.19289125	0.095932253	not_in_up
0.380794091	0.007414958	not_in_up
-0.280927642	0.089834872	not_in_up
-0.780056439	2.42E-45	not_in_up
-1.175309496	4.62E-24	not_in_up
-0.587838378	5.33E-09	not_in_up
-0.123037805	0.011162467	not_in_up
-0.825227582	5.40E-10	not_in_up
0.970855036	1.37E-208	not_in_up
1.016975719	1.28E-13	not_in_up
1.410952922	8.06E-43	not_in_up
-2.075347356	9.64E-130	not_in_up
-1.214057385	1.52E-58	not_in_up
-0.493973861	2.20E-23	not_in_up
0.643795965	2.81E-16	not_in_up
0.695914724	0.01574584	not_in_up
1.101025799	1.00E-25	not_in_up
0.637863444	8.21E-06	not_in_up
1.296880643	1.68E-17	not_in_up
NA	NA	not_in_up
0.316265324	0.407077645	not_in_up
-0.351069927	0.013760943	not_in_up
0.279834823	0.438839356	not_in_up
NA	NA	not_in_up
0.404858943	0.077305405	not_in_up
0.077788005	0.80100818	not_in_up
0.147646151	0.608430269	not_in_up
-1.534527216	8.92E-91	not_in_up
1.537416057	0.001515957	not_in_up
NA	NA	not_in_up
-0.156352117	NA	not_in_up
0.194777369	0.278327273	not_in_up
-0.753096139	4.16E-16	not_in_up
-0.751890954	9.72E-25	not_in_up
NA	NA	not_in_up
0.111803347	0.763076057	not_in_up
-0.522868077	1.49E-08	not_in_up
NA	NA	not_in_up
-1.11966882	3.65E-08	not_in_up
-0.0232247	0.708892874	not_in_up
-0.79954499	2.64E-12	not_in_up
NA	NA	not_in_up
1.27846179	8.54E-307	not_in_up
-2.252986394	8.54E-307	not_in_up
1.258430489	1.65E-29	not_in_up
-0.909938837	2.00E-12	not_in_up
NA	NA	not_in_up
NA	NA	not_in_up
-0.373850378	0.50264894	not_in_up
2.685901241	8.54E-307	not_in_up
-0.962742639	4.62E-15	not_in_up
-0.130280386	9.18E-05	not_in_up
-0.521471249	1.95E-08	not_in_up
-1.014997932	2.13E-70	not_in_up
0.954697526	0.006735228	not_in_up
0.114900392	0.038333151	not_in_up
NA	NA	not_in_up
0.316265324	0.407077645	not_in_up
NA	NA	not_in_up
NA	NA	not_in_up
3.449716101	1.48E-10	not_in_up
-0.130929323	0.235882611	not_in_up
NA	NA	not_in_up
-0.268386667	0.626613745	not_in_up
4.417029043	7.96E-11	not_in_up
0.961756196	7.58E-14	not_in_up
0.279834823	0.438839356	not_in_up
-0.776086065	0.132978892	not_in_up
NA	NA	not_in_up
NA	NA	not_in_up
0.316265324	0.407077645	not_in_up
NA	NA	not_in_up
NA	NA	not_in_up
0.135967299	0.799983937	not_in_up
NA	NA	not_in_up
1.565395216	0.030037592	not_in_up
-0.018521107	0.961708741	not_in_up
-0.554318169	0.131748294	not_in_up
1.260660977	0.084536261	not_in_up
NA	NA	not_in_up
-0.29874244	0.50264894	not_in_up
NA	NA	not_in_up
1.346427984	0.039616517	not_in_up
-0.023444225	0.932372807	not_in_up
-1.210460367	1.21E-62	not_in_up
0.515461781	1.56E-35	not_in_up
-0.527816596	2.29E-13	not_in_up
-0.30663885	0.038058865	not_in_up
NA	NA	not_in_up
NA	NA	not_in_up
NA	NA	not_in_up
2.781997021	0.001542296	not_in_up
0.132275609	0.744110754	not_in_up
NA	NA	not_in_up
-2.091267112	1.40E-10	not_in_up
-1.004879475	8.77E-48	not_in_up
NA	NA	not_in_up
0.047128399	0.423004084	not_in_up
4.668300925	0.001995311	not_in_up
-0.752646118	6.32E-04	not_in_up
NA	NA	not_in_up
1.279758265	1.66E-04	not_in_up
1.026887259	8.54E-307	not_in_up
0.658014341	1.18E-110	not_in_up
-0.544894181	5.84E-68	not_in_up
0.279834823	0.438839356	not_in_up
NA	NA	not_in_up
NA	NA	not_in_up
0.409852275	2.43E-67	not_in_up
-0.156352117	NA	not_in_up
-0.405135059	0.403585939	not_in_up
1.018163716	4.87E-117	not_in_up
-0.189644369	5.92E-04	not_in_up
0.256083917	1.10E-10	not_in_up
NA	NA	not_in_up
NA	NA	not_in_up
-0.73402184	1.99E-07	not_in_up
0.805412582	3.62E-52	not_in_up
-1.148294219	1.21E-54	not_in_up
0.502905071	0.115976999	not_in_up
0.562488941	0.123988018	not_in_up
NA	NA	not_in_up
-1.070854387	4.41E-42	not_in_up
0.297701801	1.36E-10	not_in_up
-0.289652595	0.352386804	not_in_up
-1.480589446	4.66E-30	not_in_up
0.738727555	8.71E-45	not_in_up
-0.230909099	0.039616517	not_in_up
0.16220013	0.027072896	not_in_up
1.615271169	0.036500251	not_in_up
0.175268255	0.30098882	not_in_up
-0.032897404	0.506222452	not_in_up
-0.050221992	0.389602364	not_in_up
-0.38431492	0.493537736	not_in_up
-1.360243673	4.05E-136	not_in_up
0.907696905	1.72E-287	not_in_up
0.181907972	2.54E-20	not_in_up
NA	NA	not_in_up
0.66859094	5.21E-158	not_in_up
-1.070275366	8.86E-241	not_in_up
-1.22319519	1.03E-12	not_in_up
0.549708388	7.68E-06	not_in_up
0.279834823	0.438839356	not_in_up
0.316265324	0.407077645	not_in_up
-1.949439403	1.04E-83	not_in_up
0.961740151	1.61E-58	not_in_up
-0.354289807	0.522546207	not_in_up
0.689486044	0.004672557	not_in_up
-0.674714467	3.36E-34	not_in_up
NA	NA	not_in_up
NA	NA	not_in_up
0.026124433	0.412380586	not_in_up
0.832766961	3.58E-08	not_in_up
0.504127982	2.10E-80	not_in_up
1.399296405	5.70E-04	not_in_up
NA	NA	not_in_up
0.017082683	0.52977652	not_in_up
0.909705481	1.73E-211	not_in_up
0.263245527	6.32E-21	not_in_up
0.316265324	0.407077645	not_in_up
0.279834823	0.438839356	not_in_up
2.681003817	1.94E-05	not_in_up
NA	NA	not_in_up
-0.327682353	0.490898702	not_in_up
2.994442846	1.27E-175	not_in_up
NA	NA	not_in_up
0.234645769	0.204367456	not_in_up
0.279834823	0.438839356	not_in_up
NA	NA	not_in_up
0.118077768	0.83265562	not_in_up
0.519532932	0.354454796	not_in_up
0.496709113	0.394825978	not_in_up
0.116152019	0.771130545	not_in_up
-1.97483724	3.15E-35	not_in_up
-0.210415015	0.308302978	not_in_up
0.459502886	0.401588087	not_in_up
0.865111686	1.38E-157	not_in_up
-3.59770649	9.81E-201	not_in_up
-1.363757976	7.40E-283	not_in_up
-0.281664459	0.238926095	not_in_up
0.31574851	1.01E-21	not_in_up
0.279834823	0.438839356	not_in_up
-0.44494894	3.57E-06	not_in_up
3.79969206	3.99E-66	not_in_up
-1.2103331	6.17E-11	not_in_up
-0.443179459	0.320633142	not_in_up
0.795750752	1.88E-19	not_in_up
-1.17925927	4.18E-19	not_in_up
0.148068852	0.037871416	not_in_up
-0.857509973	7.53E-14	not_in_up
NA	NA	not_in_up
0.831625208	0.009022672	not_in_up
-0.769773037	4.85E-58	not_in_up
-0.211794945	9.27E-04	not_in_up
0.116126386	0.043536178	not_in_up
NA	NA	not_in_up
-0.164244257	0.744701841	not_in_up
-0.133518485	0.005521286	not_in_up
0.232297681	0.645462183	not_in_up
-0.504537114	0.290082987	not_in_up
-2.555622988	2.20E-111	not_in_up
-0.528247134	1.88E-25	not_in_up
2.258263182	8.54E-307	not_in_up
-0.202297483	0.047025041	not_in_up
0.045078437	0.57117916	not_in_up
-0.766013475	7.28E-37	not_in_up
-1.55394206	2.36E-81	not_in_up
-1.939839544	6.91E-169	not_in_up
0.111803347	0.763076057	not_in_up
1.16399453	1.14E-146	not_in_up
0.571954213	2.82E-61	not_in_up
1.272648706	9.86E-13	not_in_up
-0.711936665	6.38E-06	not_in_up
1.086965668	1.59E-24	not_in_up
0.705002756	3.19E-55	not_in_up
0.36431918	0.487454447	not_in_up
-0.124695992	0.74029619	not_in_up
-0.92304575	0.103533327	not_in_up
0.590016741	0.160645734	not_in_up
0.428891441	0.373990958	not_in_up
NA	NA	not_in_up
-0.190479624	0.725826207	not_in_up
-0.580458329	0.06931657	not_in_up
NA	NA	not_in_up
-0.28667311	0.522546207	not_in_up
6.830248966	5.67E-46	not_in_up
1.884135292	1.21E-96	not_in_up
-0.574524214	0.302484796	not_in_up
1.658325144	6.20E-23	not_in_up
-1.499162693	2.50E-47	not_in_up
0.177810034	0.373538051	not_in_up
-0.747879988	3.82E-47	not_in_up
-0.827441187	1.51E-170	not_in_up
1.345988994	4.57E-48	not_in_up
0.137417067	0.740540339	not_in_up
NA	NA	not_in_up
-0.550599319	4.60E-11	not_in_up
1.218448859	4.00E-22	not_in_up
0.696521185	1.30E-05	not_in_up
1.301561366	1.78E-11	not_in_up
-0.053110627	0.751606292	not_in_up
-0.821964423	9.29E-04	not_in_up
NA	NA	not_in_up
0.074102587	0.643899599	not_in_up
-1.305722971	2.44E-59	not_in_up
-1.281723889	5.90E-05	not_in_up
-0.976640728	3.37E-42	not_in_up
0.294111238	2.26E-14	not_in_up
-0.381050579	3.15E-04	not_in_up
-0.259194774	0.448132119	not_in_up
-2.35055873	5.10E-48	not_in_up
0.085254817	0.409949292	not_in_up
-1.353657953	3.46E-10	not_in_up
-1.489120867	6.53E-44	not_in_up
-0.350799062	2.75E-08	not_in_up
-0.149733973	NA	not_in_up
1.002511939	0.126281176	not_in_up
-0.31227919	1.47E-13	not_in_up
-0.916374734	1.86E-15	not_in_up
0.86509684	0.00683603	not_in_up
0.742055568	0.115976999	not_in_up
-0.693232243	0.170830886	not_in_up
-0.103450129	0.851820374	not_in_up
-0.194280892	0.450613618	not_in_up
0.184207865	0.541429072	not_in_up
-0.178202253	0.017253361	not_in_up
0.509165094	0.171107506	not_in_up
-1.6717876	2.89E-92	not_in_up
-0.383411319	1.07E-16	not_in_up
0.132275609	0.744110754	not_in_up
0.905430677	2.48E-04	not_in_up
-0.435076534	5.02E-16	not_in_up
-1.99363692	6.15E-117	not_in_up
0.355902526	4.05E-09	not_in_up
-0.917078615	2.70E-27	not_in_up
-0.480024043	0.385630007	not_in_up
-0.403447346	4.57E-04	not_in_up
0.547760104	2.50E-05	not_in_up
0.043417649	0.776711783	not_in_up
0.813345408	0.002149755	not_in_up
-0.115133785	0.763536997	not_in_up
0.428891441	0.373990958	not_in_up
-0.945703802	0.087976902	not_in_up
-2.192580011	0.005511026	not_in_up
0.766440575	0.188189878	not_in_up
2.288274955	2.35E-31	not_in_up
NA	NA	not_in_up
0.279834823	0.438839356	not_in_up
-0.722794788	0.161331939	not_in_up
4.05883731	8.83E-16	not_in_up
-0.160015636	0.50230163	not_in_up
0.485799728	0.407077645	not_in_up
-0.286904491	0.607535204	not_in_up
-0.950536792	3.84E-10	not_in_up
-2.025874477	0.025938128	not_in_up
-0.394477275	0.038003243	not_in_up
NA	NA	not_in_up
-1.271633508	1.49E-07	not_in_up
-1.2821321	0.004732449	not_in_up
-0.039473235	0.884983341	not_in_up
-0.223322828	0.577266267	not_in_up
0.168851251	0.012344903	not_in_up
NA	NA	not_in_up
0.142791652	0.704699531	not_in_up
-0.846166943	0.002727268	not_in_up
-1.977428278	5.73E-13	not_in_up
0.225920685	0.649824385	not_in_up
0.187409525	4.35E-05	not_in_up
[truncated: 13,547 more rows]
