# Supplementary material for: Human and mouse neutrophils share core transcriptional programs in both homeostatic and inflamed contexts
Source: Nat Commun. 2023 Dec 8;14:8133. doi: 10.1038/s41467-023-43573-9 (PMC10709367; doi:10.1038/s41467-023-43573-9)
Supplement: Supplementary file 8 — Source Data [file 41467_2023_43573_MOESM8_ESM.zip › Figure 5/source-data_Figure5e_2.csv]

Resting: JunB -/- vs WT
log2FoldChange	p_fixed	color
0.276369817	0.006357109	not_in_up
-0.64807922	0.071472077	not_in_up
-0.62875197	9.43E-09	not_in_up
0.652605803	2.51E-85	not_in_up
-8.73206156	1.63E-10	not_in_up
-0.589140545	0.249370488	not_in_up
-0.158876315	0.002978924	not_in_up
0.073447168	0.89849284	not_in_up
0.207816085	0.157600296	not_in_up
NA	NA	not_in_up
-0.520794435	3.17E-06	not_in_up
-0.311724292	0.572561207	not_in_up
1.005279039	9.41E-24	not_in_up
0.269480658	0.004000238	not_in_up
-0.321427032	0.046811082	not_in_up
0.113236684	0.809448683	not_in_up
-2.938951857	8.61E-07	not_in_up
NA	NA	not_in_up
-0.043447782	0.855860401	not_in_up
NA	NA	not_in_up
0.776255008	1.33E-67	not_in_up
1.362247275	3.76E-306	not_in_up
-0.698575864	0.275294919	not_in_up
-1.957594431	0.03137565	not_in_up
NA	NA	not_in_up
NA	NA	not_in_up
-0.599099885	0.343072936	not_in_up
0.197420224	0.738229223	not_in_up
-0.087739037	0.830422805	not_in_up
NA	NA	not_in_up
NA	NA	not_in_up
-0.210751966	0.7471988	not_in_up
NA	NA	not_in_up
1.083303108	1.52E-17	not_in_up
-0.439010053	0.437408264	not_in_up
-0.729950556	0.202034445	not_in_up
-0.567152775	0.266810118	not_in_up
NA	NA	not_in_up
1.060377813	1.84E-200	not_in_up
0.317317931	0.47708535	not_in_up
NA	NA	not_in_up
-0.202254765	0.7471988	not_in_up
NA	NA	not_in_up
-1.657679338	0.051791462	not_in_up
2.177111362	1.85E-150	not_in_up
NA	NA	not_in_up
-0.016797079	0.975872152	not_in_up
0.855273638	1.87E-08	not_in_up
0.41119815	0.190068122	not_in_up
NA	NA	not_in_up
-0.257725992	0.67697144	not_in_up
1.069775173	0.001178704	not_in_up
-5.343400372	1.63E-04	not_in_up
-1.475264378	5.38E-05	not_in_up
-0.403980898	0.056966785	not_in_up
-0.397625074	0.434991415	not_in_up
-0.050948005	0.804465498	not_in_up
0.445826021	4.36E-07	not_in_up
-0.116239576	0.82047431	not_in_up
NA	NA	not_in_up
0.499988276	0.409842903	not_in_up
-1.070274101	9.79E-10	not_in_up
-2.182613394	0.00543966	not_in_up
NA	NA	not_in_up
0.065106793	0.910803149	not_in_up
NA	NA	not_in_up
NA	NA	not_in_up
-1.3121307	0.001188615	not_in_up
-1.349514042	2.48E-10	not_in_up
NA	NA	not_in_up
0.64274296	1.19E-26	not_in_up
-1.061609377	0.104813669	not_in_up
-0.883712759	0.193228784	not_in_up
-0.210751966	0.7471988	not_in_up
0.519919571	8.29E-46	not_in_up
-0.188919526	0.7471988	not_in_up
-0.438022268	0.345624612	not_in_up
0.010087779	0.888220441	not_in_up
0.757578812	3.02E-30	not_in_up
0.477662373	0.413488726	not_in_up
2.091662937	1.60E-65	not_in_up
-0.205663814	4.00E-05	not_in_up
1.040248489	0.130622177	not_in_up
0.107070738	0.813452229	not_in_up
-0.134905861	0.754955694	not_in_up
-0.730583281	8.94E-16	not_in_up
-0.280310066	0.603679529	not_in_up
-0.004558461	0.992714125	not_in_up
NA	NA	not_in_up
-0.050717693	0.913615877	not_in_up
-0.888162581	7.60E-07	not_in_up
-0.657655521	0.292390493	not_in_up
-0.202254765	0.7471988	not_in_up
-0.307307249	0.1931158	not_in_up
-0.926991113	2.20E-05	not_in_up
0.329373006	2.27E-12	not_in_up
0.180455844	0.037842231	not_in_up
0.151521909	0.014847938	not_in_up
-0.001250997	0.992290644	not_in_up
-0.655184051	0.155613851	not_in_up
-0.419512416	0.052961062	not_in_up
-0.034369419	0.842725238	not_in_up
1.691216027	1.25E-62	not_in_up
-3.149940793	1.87E-56	not_in_up
0.144934544	0.119514679	not_in_up
-0.738362696	0.197936703	not_in_up
0.801091525	5.09E-05	not_in_up
-7.322214218	4.13E-24	not_in_up
0.529291442	6.16E-59	not_in_up
-0.206997503	0.003809404	not_in_up
0.629374131	4.00E-05	not_in_up
-1.021181542	2.13E-07	not_in_up
-0.12045956	0.465351733	not_in_up
-4.907084322	5.85E-04	not_in_up
-0.257245227	2.13E-12	not_in_up
0.107070738	0.813452229	not_in_up
0.64371918	2.92E-13	not_in_up
-1.461311786	2.73E-05	not_in_up
-0.682587174	1.44E-04	not_in_up
-1.632917662	9.14E-27	not_in_up
-0.305214003	0.077184793	not_in_up
0.878207607	0.060233758	not_in_up
-1.888682225	4.09E-09	not_in_up
-0.837007664	1.14E-05	not_in_up
-2.444823594	0.001903046	not_in_up
-0.960005737	1.04E-05	not_in_up
-0.533932942	5.12E-15	not_in_up
-6.151698497	1.20E-05	not_in_up
NA	NA	not_in_up
-0.254024451	0.008525868	not_in_up
0.343403791	1.19E-17	not_in_up
0.559074932	2.98E-41	not_in_up
0.796577843	0.18333341	not_in_up
-0.118195355	0.349432538	not_in_up
-0.474466389	0.389023489	not_in_up
NA	NA	not_in_up
NA	NA	not_in_up
NA	NA	not_in_up
-0.125327103	0.7471988	not_in_up
-1.330780851	1.06E-05	not_in_up
-0.202254765	0.7471988	not_in_up
1.588504474	2.28E-106	not_in_up
NA	NA	not_in_up
-0.654354751	1.51E-13	not_in_up
-0.202254765	0.7471988	not_in_up
-1.280174338	0.054794042	not_in_up
-1.041185082	0.109013937	not_in_up
-1.639714167	5.37E-46	not_in_up
NA	NA	not_in_up
-0.3829529	0.453573097	not_in_up
0.494502491	0.012111312	not_in_up
1.179130479	9.87E-116	not_in_up
NA	NA	not_in_up
-0.397625074	0.434991415	not_in_up
-0.397625074	0.434991415	not_in_up
-0.770661071	0.159423273	not_in_up
NA	NA	not_in_up
0.317317931	0.47708535	not_in_up
-0.851024438	0.200449571	not_in_up
-0.202254765	0.7471988	not_in_up
-0.441562533	0.145568279	not_in_up
-0.306617213	0.439969609	not_in_up
0.317317931	0.47708535	not_in_up
0.462142418	0.058177258	not_in_up
0.516061989	1.17E-08	not_in_up
-0.608944749	0.005352646	not_in_up
0.63524417	0.245026077	not_in_up
-2.824493136	3.50E-05	not_in_up
-0.670369483	0.283325622	not_in_up
NA	NA	not_in_up
0.446530529	5.94E-34	not_in_up
0.494459059	0.373914903	not_in_up
-0.202254765	0.7471988	not_in_up
NA	NA	not_in_up
-0.210751966	0.7471988	not_in_up
-0.770661071	0.159423273	not_in_up
-0.50757314	1.44E-04	not_in_up
0.331980678	0.465237672	not_in_up
-1.13593738	0.017830381	not_in_up
-0.2550591	2.44E-10	not_in_up
0.357431774	2.21E-34	not_in_up
0.83439764	0.089335609	not_in_up
-0.397625074	0.434991415	not_in_up
-0.485662673	1.14E-04	not_in_up
-0.599624432	0.002546036	not_in_up
0.107070738	0.813452229	not_in_up
NA	NA	not_in_up
-2.433647877	1.30E-41	not_in_up
0.073178345	0.899506936	not_in_up
NA	NA	not_in_up
1.684576523	3.76E-306	not_in_up
-0.066369714	0.877390113	not_in_up
-0.689901124	0.276750767	not_in_up
0.331980678	0.465237672	not_in_up
1.389193631	6.64E-08	not_in_up
0.276913066	1.73E-05	not_in_up
-0.202254765	0.7471988	not_in_up
-1.167252799	0.076830854	not_in_up
0.529393002	0.008290532	not_in_up
-1.09928592	4.75E-13	not_in_up
-3.275854712	9.52E-29	not_in_up
-1.852047287	7.89E-11	not_in_up
-0.945202889	5.30E-08	not_in_up
0.126123379	0.555119975	not_in_up
NA	NA	not_in_up
-0.335479387	0.581142296	not_in_up
1.084823787	3.76E-306	not_in_up
2.407837198	9.76E-22	not_in_up
2.56828315	3.76E-306	not_in_up
1.16493701	1.39E-15	not_in_up
0.248957659	3.31E-08	not_in_up
-2.379448448	4.13E-06	not_in_up
-1.448908812	2.78E-27	not_in_up
-1.55245342	2.92E-60	not_in_up
-0.139371877	0.017572899	not_in_up
0.331980678	0.465237672	not_in_up
-2.015877021	2.38E-07	not_in_up
-1.061609377	0.104813669	not_in_up
NA	NA	not_in_up
-1.393389218	0.037074796	not_in_up
-0.667676633	1.87E-07	not_in_up
1.341381802	3.05E-08	not_in_up
-0.202254765	0.7471988	not_in_up
3.317619398	6.01E-74	not_in_up
1.995206035	3.76E-306	not_in_up
0.047178777	0.580992486	not_in_up
NA	NA	not_in_up
NA	NA	not_in_up
-0.498652062	0.405866903	not_in_up
0.24262662	0.699756571	not_in_up
NA	NA	not_in_up
0.661576221	0.006451974	not_in_up
NA	NA	not_in_up
-0.48197698	0.416965656	not_in_up
NA	NA	not_in_up
-0.210751966	0.7471988	not_in_up
1.005551452	0.002741575	not_in_up
-0.240217779	0.026836503	not_in_up
1.231211844	3.76E-306	not_in_up
NA	NA	not_in_up
NA	NA	not_in_up
0.196139013	1.28E-05	not_in_up
-0.174153152	8.19E-04	not_in_up
-0.910348155	0.047251893	not_in_up
0.144248471	2.00E-04	not_in_up
0.213109785	0.021023722	not_in_up
0.583275079	2.63E-49	not_in_up
0.439973874	0.010102106	not_in_up
-2.277862421	0.016425847	not_in_up
-1.778673721	1.83E-16	not_in_up
-0.810924655	5.43E-09	not_in_up
1.049930787	3.94E-55	not_in_up
0.97021128	4.99E-181	not_in_up
1.102154833	3.76E-306	not_in_up
NA	NA	not_in_up
-1.837593952	3.76E-306	not_in_up
1.353807178	3.05E-200	not_in_up
-0.210751966	0.7471988	not_in_up
-0.094728577	0.841974569	not_in_up
-0.001750804	0.981702934	not_in_up
0.859128808	1.75E-50	not_in_up
NA	NA	not_in_up
0.063436914	0.907492005	not_in_up
0.656276442	4.67E-136	not_in_up
-0.202254765	0.7471988	not_in_up
0.679548532	0.007548866	not_in_up
-0.553613054	2.78E-06	not_in_up
NA	NA	not_in_up
-0.37539106	0.515669229	not_in_up
-2.846604336	1.52E-09	not_in_up
-3.802984418	0.004863749	not_in_up
0.238154749	0.664115214	not_in_up
-0.226661734	0.001059536	not_in_up
-1.219440871	4.31E-08	not_in_up
2.484044977	1.31E-25	not_in_up
-1.879276209	3.76E-306	not_in_up
-0.764119707	5.73E-05	not_in_up
-0.015759147	0.977651565	not_in_up
-0.721319695	0.031113096	not_in_up
-1.807474234	3.46E-93	not_in_up
-0.211962153	1.99E-04	not_in_up
-0.989944386	1.42E-85	not_in_up
-0.223625367	0.728221469	not_in_up
0.317317931	0.47708535	not_in_up
0.481100284	1.01E-24	not_in_up
2.448235922	3.76E-306	not_in_up
-1.491536959	3.58E-30	not_in_up
0.138105492	0.297098598	not_in_up
-2.069016817	7.93E-174	not_in_up
0.168450987	1.22E-04	not_in_up
-0.246438858	1.84E-05	not_in_up
0.035636033	0.523341996	not_in_up
-0.561639585	1.48E-25	not_in_up
-0.429976089	0.453289359	not_in_up
-0.770661071	0.159423273	not_in_up
-0.006018139	0.985693194	not_in_up
NA	NA	not_in_up
-0.172679971	0.442270509	not_in_up
1.107753591	1.11E-37	not_in_up
0.043961226	0.572736035	not_in_up
0.791197853	1.82E-46	not_in_up
0.113236684	0.809448683	not_in_up
0.401743781	6.13E-18	not_in_up
-1.868127018	0.015996998	not_in_up
-0.056827565	0.806806237	not_in_up
0.594970991	7.94E-15	not_in_up
0.951744211	1.20E-67	not_in_up
0.113236684	0.809448683	not_in_up
0.276811645	1.98E-06	not_in_up
1.466429631	2.37E-234	not_in_up
-0.208848062	0.003975911	not_in_up
0.104761893	0.270264797	not_in_up
0.257847855	9.13E-18	not_in_up
-0.210751966	0.7471988	not_in_up
0.254316107	1.63E-05	not_in_up
2.115904848	3.76E-306	not_in_up
0.510589131	0.371636163	not_in_up
-1.385515707	2.84E-11	not_in_up
0.619503554	4.40E-109	not_in_up
-4.025389425	1.50E-15	not_in_up
0.598842276	4.80E-47	not_in_up
NA	NA	not_in_up
-1.622243979	5.50E-41	not_in_up
-0.225051816	8.17E-05	not_in_up
-1.487070868	2.14E-85	not_in_up
-1.257362391	6.53E-04	not_in_up
-1.657679338	0.051791462	not_in_up
0.317317931	0.47708535	not_in_up
0.11564695	8.98E-08	not_in_up
0.050397156	0.46581013	not_in_up
-2.052488656	3.18E-10	not_in_up
0.189683735	1.43E-05	not_in_up
0.07348805	0.5607438	not_in_up
1.722354092	3.76E-306	not_in_up
0.724439	2.59E-114	not_in_up
0.00442051	0.898750938	not_in_up
0.424952972	0.471562586	not_in_up
-0.286454977	5.15E-04	not_in_up
0.403355343	8.33E-07	not_in_up
0.679530642	0.169331827	not_in_up
-0.784331298	0.003997411	not_in_up
0.730475331	3.19E-17	not_in_up
-0.020961094	0.848124584	not_in_up
0.290246292	0.005991795	not_in_up
-1.534235845	1.01E-22	not_in_up
1.906111484	3.76E-306	not_in_up
0.380462547	4.45E-08	not_in_up
-0.135383801	0.231433901	not_in_up
0.96906674	1.46E-130	not_in_up
0.674315717	1.64E-42	not_in_up
1.225848305	3.76E-306	not_in_up
0.274821885	2.85E-23	not_in_up
1.147890204	1.85E-83	not_in_up
-1.436960033	4.08E-30	not_in_up
0.522635759	1.25E-04	not_in_up
-0.18017904	0.753246882	not_in_up
0.307043074	2.23E-16	not_in_up
-0.167979272	0.303983153	not_in_up
0.324568883	1.79E-15	not_in_up
1.452854735	1.90E-41	not_in_up
NA	NA	not_in_up
-4.311190452	2.55E-05	not_in_up
NA	NA	not_in_up
0.03303915	0.728582564	not_in_up
0.317317931	0.47708535	not_in_up
-0.769402182	0.160889167	not_in_up
-0.210751966	0.7471988	not_in_up
-1.227957072	1.29E-50	not_in_up
0.236119782	0.392856809	not_in_up
0.235618273	9.04E-13	not_in_up
-1.02452583	0.00014194	not_in_up
0.331980678	0.465237672	not_in_up
0.685266304	1.67E-125	not_in_up
0.267058662	4.64E-04	not_in_up
-0.061413544	0.22408472	not_in_up
-2.39281903	3.76E-306	not_in_up
1.674602322	1.94E-76	not_in_up
0.673319381	0.264369271	not_in_up
-0.659384224	1.98E-06	not_in_up
0.304946132	0.001226818	not_in_up
1.040972345	2.07E-14	not_in_up
NA	NA	not_in_up
0.331980678	0.465237672	not_in_up
NA	NA	not_in_up
1.048311618	2.45E-67	not_in_up
0.088221101	0.322989243	not_in_up
0.7371669	5.30E-64	not_in_up
1.068667096	2.12E-121	not_in_up
2.561984061	1.13E-26	not_in_up
1.377172775	3.76E-306	not_in_up
-1.909086493	1.24E-04	not_in_up
0.124158538	0.081011041	not_in_up
-1.227052071	2.41E-102	not_in_up
1.117620217	0.071601077	not_in_up
-6.847578861	9.49E-07	not_in_up
-2.512104262	3.80E-09	not_in_up
1.439628274	3.76E-306	not_in_up
-0.145343154	0.147754791	not_in_up
-0.474466389	0.389023489	not_in_up
0.098919457	0.818745209	not_in_up
0.331980678	0.465237672	not_in_up
-0.352448812	0.453573097	not_in_up
0.290856932	0.34334775	not_in_up
1.710802805	3.76E-306	not_in_up
0.448464748	1.35E-05	not_in_up
-0.481451316	3.49E-20	not_in_up
0.078607727	0.035612064	not_in_up
-0.210751966	0.7471988	not_in_up
NA	NA	not_in_up
-3.439605444	6.57E-13	not_in_up
0.930815346	5.21E-28	not_in_up
NA	NA	not_in_up
-0.435205902	3.10E-13	not_in_up
0.63935605	3.76E-306	not_in_up
1.07058937	3.76E-306	not_in_up
NA	NA	not_in_up
-1.553559461	9.39E-50	not_in_up
NA	NA	not_in_up
-1.330222165	0.002084896	not_in_up
1.399193917	3.76E-306	not_in_up
NA	NA	not_in_up
0.015465493	0.669415828	not_in_up
0.980893502	2.33E-95	not_in_up
0.760369317	5.00E-139	not_in_up
0.050690776	0.367596531	not_in_up
0.406238106	6.99E-38	not_in_up
1.223000071	3.76E-306	not_in_up
NA	NA	not_in_up
0.554505932	3.67E-10	not_in_up
1.157140646	1.69E-33	not_in_up
0.253168225	4.91E-04	not_in_up
-0.729950556	0.202034445	not_in_up
0.119981772	1.57E-04	not_in_up
-0.202254765	0.7471988	not_in_up
-7.277443861	1.40E-07	not_in_up
-0.333497189	0.504631934	not_in_up
2.823317974	3.76E-306	not_in_up
-4.101275234	0.002878536	not_in_up
-0.210751966	0.7471988	not_in_up
0.158311572	0.303167405	not_in_up
2.703669525	2.26E-149	not_in_up
-1.689882729	1.64E-09	not_in_up
-0.0967372	1.07E-04	not_in_up
NA	NA	not_in_up
0.564836861	9.02E-82	not_in_up
-0.998778762	3.76E-306	not_in_up
NA	NA	not_in_up
0.426966892	3.97E-57	not_in_up
-0.940741705	0.002432091	not_in_up
NA	NA	not_in_up
-0.331861117	0.585393414	not_in_up
NA	NA	not_in_up
NA	NA	not_in_up
0.073447168	0.89849284	not_in_up
-0.064763314	0.906979344	not_in_up
0.50424025	0.364724103	not_in_up
-0.738362696	0.197936703	not_in_up
-0.57906387	0.333139279	not_in_up
NA	NA	not_in_up
1.405237197	3.76E-306	not_in_up
NA	NA	not_in_up
-0.567152775	0.266810118	not_in_up
0.824899126	1.91E-73	not_in_up
-3.011678846	0.003041976	not_in_up
-0.335479387	0.581142296	not_in_up
2.1632396	0.029787242	not_in_up
-0.3829529	0.453573097	not_in_up
NA	NA	not_in_up
0.122594906	0.830802184	not_in_up
-5.229281762	2.12E-04	not_in_up
-7.062413973	3.64E-07	not_in_up
-0.210751966	0.7471988	not_in_up
NA	NA	not_in_up
NA	NA	not_in_up
4.488151004	0.002128776	not_in_up
-1.13964029	1.72E-13	not_in_up
-1.275884538	0.040942844	not_in_up
0.162867009	8.53E-05	not_in_up
-11.3053728	4.50E-17	not_in_up
-0.553595485	1.93E-73	not_in_up
NA	NA	not_in_up
-2.434907237	2.23E-06	not_in_up
1.177428654	4.82E-05	not_in_up
-0.243482595	0.081928585	not_in_up
0.196752814	0.080364864	not_in_up
-4.131934963	2.79E-16	not_in_up
0.497921385	0.392625179	not_in_up
NA	NA	not_in_up
-2.75170837	0.006225797	not_in_up
-4.339065696	0.001887164	not_in_up
NA	NA	not_in_up
-5.235673759	2.07E-04	not_in_up
-0.739190184	3.22E-109	not_in_up
NA	NA	not_in_up
0.709825218	8.97E-07	not_in_up
-0.397625074	0.434991415	not_in_up
1.29003131	3.76E-306	not_in_up
NA	NA	not_in_up
2.20222558	3.76E-306	not_in_up
-4.735727767	1.99E-144	not_in_up
NA	NA	not_in_up
-3.367025523	9.18E-04	not_in_up
-3.802984418	0.004863749	not_in_up
NA	NA	not_in_up
NA	NA	not_in_up
-1.411938495	3.76E-306	not_in_up
-2.885438064	9.52E-59	not_in_up
-6.39958564	3.76E-306	not_in_up
0.832541216	0.135580848	not_in_up
-0.729950556	0.202034445	not_in_up
NA	NA	not_in_up
2.945793362	1.50E-211	not_in_up
-0.210751966	0.7471988	not_in_up
1.697037931	3.76E-306	not_in_up
-3.779511128	0.005227657	not_in_up
-1.061609377	0.104813669	not_in_up
-3.651772623	3.74E-04	not_in_up
-3.327289936	0.010302694	not_in_up
-1.067324844	0.07847893	not_in_up
-6.272065619	9.38E-06	not_in_up
-0.204138586	9.90E-04	not_in_up
-0.296459646	0.138484946	not_in_up
-0.818625408	6.85E-09	not_in_up
1.187065165	0.063807307	not_in_up
1.6955394	0.04430982	not_in_up
1.284682183	3.76E-306	not_in_up
0.838357823	3.76E-306	not_in_up
0.040494191	0.765019423	not_in_up
0.317317931	0.47708535	not_in_up
3.969638138	0.005129932	not_in_up
-0.414679608	0.018235007	not_in_up
0.484898229	5.02E-31	not_in_up
-0.953217244	1.66E-26	not_in_up
-3.998386128	1.23E-286	not_in_up
-0.664110409	2.51E-09	not_in_up
3.151590453	3.76E-306	not_in_up
0.215701958	2.22E-10	not_in_up
-0.210751966	0.7471988	not_in_up
0.757780217	3.89E-44	not_in_up
-1.146793041	1.27E-20	not_in_up
0.238120166	0.701984527	not_in_up
-2.557793227	0.009138275	not_in_up
NA	NA	not_in_up
-1.200676482	5.13E-135	not_in_up
NA	NA	not_in_up
0.128347296	0.006124066	not_in_up
-2.382720523	1.50E-48	not_in_up
1.627575454	1.57E-276	not_in_up
0.627582413	9.42E-109	not_in_up
NA	NA	not_in_up
-1.001597808	1.84E-74	not_in_up
-2.875569671	5.76E-68	not_in_up
-1.471045631	0.061220955	not_in_up
-0.169625112	0.7471988	not_in_up
-3.455591197	8.00E-13	not_in_up
-0.238936763	2.70E-14	not_in_up
-4.20630054	0.002849893	not_in_up
-0.336948767	0.582450836	not_in_up
0.070492435	0.093004598	not_in_up
0.158073189	0.47708535	not_in_up
-0.398122704	1.08E-11	not_in_up
0.051044749	0.438342746	not_in_up
0.259738832	0.185151378	not_in_up
-0.802006787	0.146350716	not_in_up
0.319835871	4.55E-27	not_in_up
-0.018138058	0.874441687	not_in_up
0.874482785	1.70E-91	not_in_up
0.140029771	0.066809411	not_in_up
0.131254118	0.021821903	not_in_up
NA	NA	not_in_up
0.317317931	0.47708535	not_in_up
0.081391787	0.814839144	not_in_up
-0.017931971	0.933015756	not_in_up
-0.111661177	0.322706075	not_in_up
1.403695608	3.76E-306	not_in_up
0.389502172	3.17E-06	not_in_up
0.032946824	0.478813275	not_in_up
-3.406763062	5.83E-09	not_in_up
1.571060463	3.76E-306	not_in_up
0.317249392	2.51E-06	not_in_up
-0.316037468	1.71E-25	not_in_up
-1.752020129	3.54E-59	not_in_up
-1.043216157	4.00E-21	not_in_up
1.18467634	3.58E-117	not_in_up
1.677928455	3.76E-306	not_in_up
-2.256396921	1.63E-05	not_in_up
-0.641933351	5.09E-10	not_in_up
-0.447334043	1.19E-10	not_in_up
0.961048522	4.32E-211	not_in_up
-0.078052567	0.073075564	not_in_up
0.10505627	0.815140517	not_in_up
0.677726556	3.60E-70	not_in_up
-0.013937742	0.748118876	not_in_up
NA	NA	not_in_up
0.033140837	0.465237672	not_in_up
2.575582519	2.69E-296	not_in_up
3.444853491	3.43E-05	not_in_up
-0.257339384	1.71E-09	not_in_up
-0.100114031	0.174095775	not_in_up
0.245558632	0.013756293	not_in_up
-1.437671768	5.67E-41	not_in_up
-5.91292374	3.76E-306	not_in_up
-12.04120372	3.17E-19	not_in_up
0.714569058	1.19E-115	not_in_up
0.222137922	0.00162711	not_in_up
-0.560865826	0.133752376	not_in_up
-0.132913833	0.08157257	not_in_up
-0.3829529	0.453573097	not_in_up
0.462781738	3.02E-67	not_in_up
-0.001497437	0.986847248	not_in_up
NA	NA	not_in_up
0.642034388	5.46E-46	not_in_up
NA	NA	not_in_up
1.232563107	6.47E-140	not_in_up
-0.689901124	0.276750767	not_in_up
-1.366106144	1.18E-47	not_in_up
-2.780455384	1.84E-26	not_in_up
NA	NA	not_in_up
-0.182055703	0.048406936	not_in_up
0.458676948	2.81E-19	not_in_up
NA	NA	not_in_up
-2.311301851	0.029250321	not_in_up
0.009326505	0.805553071	not_in_up
0.203416448	0.011407711	not_in_up
-0.304917605	0.106811287	not_in_up
0.720413907	7.66E-95	not_in_up
0.947891994	0.107204226	not_in_up
NA	NA	not_in_up
-2.976171195	0.01518305	not_in_up
-1.384055375	0.00198067	not_in_up
-0.902318753	0.188512782	not_in_up
0.216277803	0.733755638	not_in_up
0.442303522	5.51E-28	not_in_up
-1.829369403	2.15E-29	not_in_up
-1.110911662	7.51E-45	not_in_up
-0.094728577	0.841974569	not_in_up
-0.385888521	7.52E-04	not_in_up
-0.559918554	0.367834615	not_in_up
-1.106419218	0.017804604	not_in_up
-0.01103206	0.984008817	not_in_up
-4.429251548	1.58E-05	not_in_up
-0.085650973	0.134614362	not_in_up
-1.626464364	1.54E-61	not_in_up
-0.139816629	0.810947132	not_in_up
0.327052942	5.90E-31	not_in_up
NA	NA	not_in_up
-1.260006742	0.03076343	not_in_up
-0.738362696	0.197936703	not_in_up
-1.980103478	7.75E-05	not_in_up
-0.210751966	0.7471988	not_in_up
NA	NA	not_in_up
-0.185795644	0.05309686	not_in_up
-0.355922113	1.07E-18	not_in_up
0.862985901	5.73E-88	not_in_up
-0.582834297	5.02E-30	not_in_up
-2.298315974	1.27E-07	not_in_up
0.466168353	1.25E-35	not_in_up
0.390388	5.99E-12	not_in_up
0.658060604	7.35E-66	not_in_up
NA	NA	not_in_up
-0.076738227	0.011559574	not_in_up
-1.065259897	2.06E-07	not_in_up
-2.405927823	1.04E-41	not_in_up
0.317317931	0.47708535	not_in_up
-7.538315168	4.49E-08	not_in_up
-0.210751966	0.7471988	not_in_up
-5.303420117	6.65E-23	not_in_up
NA	NA	not_in_up
NA	NA	not_in_up
0.331980678	0.465237672	not_in_up
NA	NA	not_in_up
-7.353564903	1.02E-07	not_in_up
-2.821508608	7.27E-18	not_in_up
0.270003103	1.49E-28	not_in_up
0.075740828	0.388996545	not_in_up
0.957443871	3.76E-306	not_in_up
-1.915850298	5.31E-14	not_in_up
0.170131442	0.068587919	not_in_up
-3.284864178	2.61E-08	not_in_up
0.329227542	6.32E-34	not_in_up
0.124147676	0.828106473	not_in_up
-0.210751966	0.7471988	not_in_up
NA	NA	not_in_up
-14.9015232	6.12E-29	not_in_up
0.067859853	0.233070247	not_in_up
-1.471607711	4.13E-15	not_in_up
NA	NA	not_in_up
NA	NA	not_in_up
NA	NA	not_in_up
-0.397625074	0.434991415	not_in_up
-4.50058481	1.09E-05	not_in_up
0.317317931	0.47708535	not_in_up
1.658648076	3.76E-306	not_in_up
1.031558026	1.77E-276	not_in_up
0.675995364	3.89E-120	not_in_up
-0.318600537	0.599508706	not_in_up
0.52444393	0.313680166	not_in_up
1.230064115	1.05E-52	not_in_up
0.829889576	0.175583818	not_in_up
-0.242435452	0.165405552	not_in_up
-3.595374764	3.25E-18	not_in_up
-0.183220462	0.7471988	not_in_up
-0.590028595	5.20E-08	not_in_up
1.33189531	3.76E-306	not_in_up
1.184382134	0.084985331	not_in_up
0.44817174	0.424468153	not_in_up
-3.057530805	3.47E-146	not_in_up
-1.104766119	8.00E-33	not_in_up
-0.062988702	0.453573097	not_in_up
-1.052490641	4.92E-15	not_in_up
-0.428506902	0.001391024	not_in_up
-0.053581077	0.800867233	not_in_up
0.282500813	0.080973123	not_in_up
1.189488286	2.45E-43	not_in_up
-1.79247618	1.31E-10	not_in_up
-1.507996679	8.07E-30	not_in_up
-1.048881285	0.0027419	not_in_up
-3.673846443	1.06E-16	not_in_up
0.001041612	0.991510636	not_in_up
NA	NA	not_in_up
NA	NA	not_in_up
-1.578396319	1.05E-26	not_in_up
-0.738362696	0.197936703	not_in_up
-0.49276164	2.57E-05	not_in_up
0.334404917	0.005772278	not_in_up
-0.255603898	2.47E-20	not_in_up
-0.369524127	0.008774035	not_in_up
0.889186848	5.63E-14	not_in_up
-0.969916575	3.29E-07	not_in_up
-4.536808358	9.18E-06	not_in_up
NA	NA	not_in_up
1.047684609	2.27E-06	not_in_up
-3.85167829	3.61E-231	not_in_up
1.552185425	2.17E-50	not_in_up
1.752524018	3.76E-306	not_in_up
NA	NA	not_in_up
-0.729950556	0.202034445	not_in_up
1.371887885	1.25E-98	not_in_up
-0.202254765	0.7471988	not_in_up
0.634481821	0.242358244	not_in_up
NA	NA	not_in_up
-0.97595997	1.77E-41	not_in_up
1.099836769	1.33E-18	not_in_up
-1.317623031	1.62E-53	not_in_up
-0.238593563	0.118656844	not_in_up
-2.146967685	9.80E-09	not_in_up
-6.190821582	1.81E-62	not_in_up
0.102117985	0.025097699	not_in_up
-1.129473629	2.48E-58	not_in_up
-0.547950975	0.322337218	not_in_up
NA	NA	not_in_up
-0.202085183	1.76E-04	not_in_up
-2.244194864	3.06E-08	not_in_up
0.527955565	0.03440112	not_in_up
NA	NA	not_in_up
0.779003157	3.52E-179	not_in_up
-1.483295006	3.05E-04	not_in_up
-0.655963983	0.156314178	not_in_up
-1.645281687	0.004238514	not_in_up
NA	NA	not_in_up
-1.381470011	1.78E-04	not_in_up
0.160026915	0.103017737	not_in_up
0.001556515	0.978819594	not_in_up
-2.437643678	3.93E-09	not_in_up
0.042797146	0.66129782	not_in_up
-1.396358221	0.003621808	not_in_up
-0.474466389	0.389023489	not_in_up
0.707565225	3.99E-16	not_in_up
-2.387406826	0.027305029	not_in_up
0.279517491	2.60E-06	not_in_up
0.800653392	5.14E-39	not_in_up
-0.088512802	0.865482322	not_in_up
0.298387881	0.536151465	not_in_up
-2.60292808	2.12E-06	not_in_up
-0.121003409	0.155908001	not_in_up
-0.262375736	6.07E-08	not_in_up
-0.708189957	1.69E-05	not_in_up
-0.313346209	1.72E-07	not_in_up
-0.365915131	0.004739802	not_in_up
-0.421976418	0.002556197	not_in_up
NA	NA	not_in_up
0.30430737	1.48E-06	not_in_up
0.618187199	1.59E-66	not_in_up
0.474109038	3.84E-19	not_in_up
-0.292238089	2.91E-10	not_in_up
-0.034816629	0.69928689	not_in_up
1.599038553	9.10E-21	not_in_up
-0.474466389	0.389023489	not_in_up
-0.264781359	0.584948693	not_in_up
-0.506381334	3.18E-20	not_in_up
-7.106004947	2.89E-07	not_in_up
-0.447905151	0.439743617	not_in_up
-4.425305782	1.10E-15	not_in_up
-1.11003165	0.099987257	not_in_up
0.51950562	0.299237176	not_in_up
-4.57020245	0.001103374	not_in_up
NA	NA	not_in_up
-0.474466389	0.389023489	not_in_up
1.652214074	1.28E-52	not_in_up
2.197108071	5.25E-11	not_in_up
NA	NA	not_in_up
NA	NA	not_in_up
NA	NA	not_in_up
-2.17389817	0.006041106	not_in_up
-0.202254765	0.7471988	not_in_up
-0.142756151	1.72E-06	not_in_up
0.069089465	0.072333728	not_in_up
-0.605020825	5.16E-25	not_in_up
0.331980678	0.465237672	not_in_up
-2.740970384	7.31E-09	not_in_up
0.443248888	5.50E-34	not_in_up
0.832541216	0.135580848	not_in_up
-2.335764102	2.11E-10	not_in_up
-0.384531691	9.32E-07	not_in_up
-1.298150651	7.92E-23	not_in_up
0.289789629	5.44E-11	not_in_up
0.748569792	5.24E-91	not_in_up
0.915502456	3.07E-254	not_in_up
-4.759184058	7.48E-04	not_in_up
0.315362727	3.77E-17	not_in_up
0.633732317	6.01E-16	not_in_up
-0.465941818	2.32E-12	not_in_up
-0.237105332	1.32E-10	not_in_up
0.124511393	0.820689886	not_in_up
2.876039671	3.76E-306	not_in_up
-0.505788201	0.383386761	not_in_up
-0.82486649	0.00793827	not_in_up
-2.246144444	7.05E-05	not_in_up
0.079138871	0.282594169	not_in_up
0.597621997	1.23E-21	not_in_up
NA	NA	not_in_up
-1.882866696	1.61E-274	not_in_up
NA	NA	not_in_up
-0.202254765	0.7471988	not_in_up
NA	NA	not_in_up
-0.860224205	2.91E-70	not_in_up
-1.190235059	3.00E-06	not_in_up
-0.052714123	0.430180565	not_in_up
-0.210751966	0.7471988	not_in_up
0.186686671	7.72E-12	not_in_up
0.207781992	6.19E-04	not_in_up
-1.274329942	2.47E-23	not_in_up
-0.141468407	0.034223358	not_in_up
-0.795914726	3.86E-59	not_in_up
NA	NA	not_in_up
-0.316869593	0.004555104	not_in_up
-0.589140545	0.249370488	not_in_up
-0.116239576	0.82047431	not_in_up
-0.202254765	0.7471988	not_in_up
-0.210751966	0.7471988	not_in_up
-1.347054039	0.002118673	not_in_up
-3.377220378	7.46E-159	not_in_up
0.113236684	0.809448683	not_in_up
1.644943558	1.24E-23	not_in_up
1.136713881	4.04E-142	not_in_up
NA	NA	not_in_up
-0.300974347	8.75E-06	not_in_up
0.331980678	0.465237672	not_in_up
NA	NA	not_in_up
-0.152062551	0.013340907	not_in_up
0.913926093	7.56E-11	not_in_up
0.15532322	0.771483256	not_in_up
2.272612006	3.76E-306	not_in_up
-0.589140545	0.249370488	not_in_up
NA	NA	not_in_up
-1.199214504	1.42E-101	not_in_up
0.317317931	0.47708535	not_in_up
-2.393209828	7.39E-11	not_in_up
0.737907802	5.91E-185	not_in_up
0.07124721	0.03211328	not_in_up
-1.689330722	6.45E-96	not_in_up
-7.809600644	9.94E-15	not_in_up
0.547074429	6.09E-15	not_in_up
-0.589140545	0.249370488	not_in_up
0.055067527	0.027305029	not_in_up
2.40050287	3.76E-306	not_in_up
1.624303287	3.76E-306	not_in_up
1.28641471	3.76E-306	not_in_up
2.288064145	3.76E-306	not_in_up
-1.117610276	6.24E-114	not_in_up
-1.057119211	1.20E-163	not_in_up
-0.111376123	0.035995194	not_in_up
0.652505873	1.43E-104	not_in_up
-1.335385717	7.30E-09	not_in_up
-0.063361	0.211509531	not_in_up
NA	NA	not_in_up
-0.866142389	4.04E-09	not_in_up
-2.887045483	0.017003736	not_in_up
-1.769656104	4.11E-38	not_in_up
-6.640082723	2.25E-06	not_in_up
NA	NA	not_in_up
-3.755210191	0.005374852	not_in_up
-1.481486024	7.42E-53	not_in_up
0.634201993	1.24E-51	not_in_up
0.679227009	6.57E-145	not_in_up
0.025378394	0.765019423	not_in_up
0.808839382	4.75E-196	not_in_up
-1.211053101	6.39E-05	not_in_up
0.351965022	1.40E-07	not_in_up
0.22207651	3.60E-06	not_in_up
0.414390874	0.013977178	not_in_up
0.386551324	3.45E-17	not_in_up
0.860305847	1.39E-189	not_in_up
0.621371672	5.13E-107	not_in_up
0.579071637	1.42E-117	not_in_up
0.492827303	1.43E-38	not_in_up
1.038865209	8.34E-231	not_in_up
0.516785501	3.18E-45	not_in_up
0.620272284	1.30E-31	not_in_up
-1.110462681	3.76E-16	not_in_up
1.162033286	2.29E-257	not_in_up
-0.935032313	6.79E-24	not_in_up
0.506192898	0.00102641	not_in_up
-0.415586199	1.64E-06	not_in_up
0.837869889	5.72E-31	not_in_up
-0.210244994	0.04209708	not_in_up
0.328921698	6.64E-14	not_in_up
0.150254334	0.03006929	not_in_up
0.17621766	0.008651418	not_in_up
-0.625665362	1.28E-27	not_in_up
0.007541926	0.836856559	not_in_up
-2.060698765	8.19E-04	not_in_up
0.331980678	0.465237672	not_in_up
0.632382471	2.50E-45	not_in_up
-1.11003165	0.099987257	not_in_up
0.648980498	3.90E-237	not_in_up
-0.210751966	0.7471988	not_in_up
-0.18649936	1.29E-04	not_in_up
NA	NA	not_in_up
NA	NA	not_in_up
0.448822707	5.25E-17	not_in_up
-3.833224796	3.78E-32	not_in_up
-0.61592061	0.007053474	not_in_up
0.40964419	3.80E-19	not_in_up
1.390644219	3.05E-78	not_in_up
0.720154997	5.18E-23	not_in_up
0.258793783	4.99E-18	not_in_up
0.368590108	0.002728362	not_in_up
-0.882407783	6.45E-04	not_in_up
0.645003669	0.017655677	not_in_up
8.740045394	1.85E-10	not_in_up
-0.385588233	0.471171001	not_in_up
-1.432637713	6.22E-244	not_in_up
2.084013741	3.76E-306	not_in_up
0.10505627	0.815140517	not_in_up
NA	NA	not_in_up
NA	NA	not_in_up
-0.397625074	0.434991415	not_in_up
0.274298708	1.35E-18	not_in_up
0.172422418	2.71E-05	not_in_up
0.035899276	0.169630059	not_in_up
0.859576942	2.49E-24	not_in_up
-0.164248313	0.434991415	not_in_up
1.343382937	0.024997674	not_in_up
-0.722202901	7.12E-32	not_in_up
NA	NA	not_in_up
NA	NA	not_in_up
NA	NA	not_in_up
-3.265260457	9.45E-07	not_in_up
-3.802984418	0.004863749	not_in_up
-0.599099885	0.343072936	not_in_up
-0.738362696	0.197936703	not_in_up
-0.3829529	0.453573097	not_in_up
-1.091037967	0.00381699	not_in_up
0.898891463	1.80E-23	not_in_up
-9.513390647	2.35E-58	not_in_up
0.448411656	5.39E-35	not_in_up
-0.514656974	1.60E-10	not_in_up
-1.319703178	1.84E-48	not_in_up
0.239000327	8.01E-04	not_in_up
0.144913293	0.089803276	not_in_up
NA	NA	not_in_up
-0.474466389	0.389023489	not_in_up
-0.202254765	0.7471988	not_in_up
NA	NA	not_in_up
0.317317931	0.47708535	not_in_up
-0.202785614	5.15E-06	not_in_up
-0.421794713	4.08E-14	not_in_up
0.149546906	0.002134859	not_in_up
0.135842673	3.13E-06	not_in_up
-1.650311772	0.027642552	not_in_up
0.368821599	4.86E-31	not_in_up
-0.366941139	0.514414889	not_in_up
0.668399109	4.07E-143	not_in_up
-9.572705664	1.71E-12	not_in_up
0.189591987	3.24E-07	not_in_up
0.711969453	4.27E-265	not_in_up
-1.711395612	1.01E-225	not_in_up
0.23736134	6.62E-21	not_in_up
-0.083015352	0.039504507	not_in_up
0.635089857	3.60E-90	not_in_up
0.232698054	1.19E-23	not_in_up
0.339063101	2.80E-12	not_in_up
0.663340161	1.54E-72	not_in_up
0.620017315	1.08E-22	not_in_up
0.424089511	1.68E-70	not_in_up
0.251705133	2.42E-10	not_in_up
-1.11003165	0.099987257	not_in_up
0.64511402	1.55E-18	not_in_up
0.237357214	5.23E-05	not_in_up
-0.044909101	0.486977966	not_in_up
-4.801831048	1.43E-14	not_in_up
0.121603503	1.87E-04	not_in_up
-0.305577738	1.00E-10	not_in_up
0.286058544	3.96E-16	not_in_up
-1.111226716	8.78E-34	not_in_up
-0.351449575	6.08E-11	not_in_up
-4.836537991	7.10E-15	not_in_up
2.083334493	3.76E-306	not_in_up
-0.027820895	0.568128461	not_in_up
0.759492573	7.50E-63	not_in_up
1.016139816	2.60E-57	not_in_up
-0.210751966	0.7471988	not_in_up
-0.306982075	0.002825625	not_in_up
-3.759311515	4.43E-17	not_in_up
0.490904377	2.40E-28	not_in_up
-0.126582401	1.88E-04	not_in_up
0.695437887	3.97E-163	not_in_up
1.243881471	3.76E-306	not_in_up
0.549918025	7.32E-50	not_in_up
NA	NA	not_in_up
0.601410201	5.17E-169	not_in_up
0.738100493	1.18E-110	not_in_up
-5.595726255	7.31E-05	not_in_up
-2.193932923	1.42E-04	not_in_up
-1.335614797	4.20E-12	not_in_up
NA	NA	not_in_up
-1.18476044	1.56E-18	not_in_up
0.759825624	7.35E-239	not_in_up
NA	NA	not_in_up
NA	NA	not_in_up
0.368087226	2.53E-41	not_in_up
-7.609610837	3.31E-08	not_in_up
-2.809287877	5.97E-19	not_in_up
NA	NA	not_in_up
0.927118234	2.67E-261	not_in_up
0.419741469	1.06E-75	not_in_up
1.71011407	3.76E-306	not_in_up
0.006395508	0.991278991	not_in_up
0.769043492	1.76E-189	not_in_up
-1.11003165	0.099987257	not_in_up
-0.043863251	0.554711207	not_in_up
-0.42675035	1.14E-18	not_in_up
-5.710003751	5.40E-05	not_in_up
0.971861101	0.056089782	not_in_up
0.804719337	3.26E-103	not_in_up
NA	NA	not_in_up
0.190243658	3.14E-13	not_in_up
-0.349593213	0.561169445	not_in_up
NA	NA	not_in_up
-0.535236453	0.389023489	not_in_up
0.552770923	6.78E-165	not_in_up
NA	NA	not_in_up
-0.977909676	0.008968311	not_in_up
NA	NA	not_in_up
-0.843782508	2.66E-04	not_in_up
1.742659198	1.13E-85	not_in_up
-0.474466389	0.389023489	not_in_up
NA	NA	not_in_up
0.980995907	1.85E-156	not_in_up
-0.224547063	5.47E-08	not_in_up
-0.210751966	0.7471988	not_in_up
-0.005103519	0.874806958	not_in_up
0.846475966	7.62E-140	not_in_up
0.486407183	6.04E-40	not_in_up
1.080617239	3.76E-306	not_in_up
0.629018144	1.29E-38	not_in_up
NA	NA	not_in_up
0.44387126	2.59E-44	not_in_up
0.537364335	1.89E-56	not_in_up
0.660737116	1.77E-95	not_in_up
-0.728593101	8.06E-60	not_in_up
1.343529862	3.76E-306	not_in_up
0.288961311	7.59E-17	not_in_up
-0.282298445	1.99E-06	not_in_up
-2.471761838	9.31E-06	not_in_up
0.358381958	8.58E-19	not_in_up
-1.06498395	3.04E-15	not_in_up
-0.074991142	0.366025123	not_in_up
1.117620217	0.071601077	not_in_up
2.562091153	5.08E-229	not_in_up
-0.090215828	0.573372736	not_in_up
0.063348663	0.7471988	not_in_up
-0.775266182	1.42E-22	not_in_up
0.037439008	0.660743256	not_in_up
-2.34616294	1.27E-08	not_in_up
-1.70009619	3.76E-306	not_in_up
-4.097083127	0.002963257	not_in_up
-0.452818684	1.19E-15	not_in_up
-0.913760718	2.66E-44	not_in_up
-8.168805762	2.44E-09	not_in_up
-3.446538121	0.008362841	not_in_up
0.426801929	3.36E-53	not_in_up
0.020441951	0.828399215	not_in_up
0.565929231	3.46E-51	not_in_up
0.459297324	1.29E-14	not_in_up
0.155621425	1.03E-05	not_in_up
-0.15913532	1.12E-04	not_in_up
-0.25131702	0.656261952	not_in_up
-0.035746792	0.7471988	not_in_up
-0.778110446	1.88E-10	not_in_up
0.874625483	6.50E-04	not_in_up
-0.738362696	0.197936703	not_in_up
-1.085444647	0.017555621	not_in_up
-0.312484475	5.81E-04	not_in_up
-0.50568732	0.006259133	not_in_up
0.15885722	0.008088799	not_in_up
0.527628858	4.74E-23	not_in_up
-1.348317411	4.18E-06	not_in_up
-2.137059566	0.001757296	not_in_up
-2.387406826	0.027305029	not_in_up
-0.21927549	0.011490933	not_in_up
-1.786095716	0.01058178	not_in_up
0.383435096	7.68E-04	not_in_up
-3.446538121	0.008362841	not_in_up
NA	NA	not_in_up
-2.887045483	0.017003736	not_in_up
0.095448658	0.389023489	not_in_up
0.369642477	3.89E-09	not_in_up
0.382560354	1.15E-27	not_in_up
NA	NA	not_in_up
-0.691500545	5.51E-06	not_in_up
-4.83818474	7.41E-04	not_in_up
0.930235481	6.10E-158	not_in_up
0.654740509	3.16E-227	not_in_up
0.911964049	3.76E-306	not_in_up
1.030608092	1.11E-275	not_in_up
0.598869232	3.43E-140	not_in_up
0.951922908	3.76E-306	not_in_up
0.124112958	0.046680687	not_in_up
-3.43376863	0.008636741	not_in_up
0.059194773	0.496794875	not_in_up
NA	NA	not_in_up
0.09496556	6.22E-04	not_in_up
1.018111283	3.76E-306	not_in_up
0.390125315	3.87E-17	not_in_up
0.005407621	0.955317259	not_in_up
0.255805081	6.63E-15	not_in_up
-12.29480121	5.40E-20	not_in_up
0.008210023	0.888888311	not_in_up
-1.157036912	3.91E-71	not_in_up
0.843760565	4.18E-85	not_in_up
NA	NA	not_in_up
0.38639036	5.48E-05	not_in_up
0.174821305	0.749770596	not_in_up
NA	NA	not_in_up
NA	NA	not_in_up
-0.202254765	0.7471988	not_in_up
-0.939047325	0.003929008	not_in_up
NA	NA	not_in_up
-1.061609377	0.104813669	not_in_up
0.875748285	2.19E-222	not_in_up
-2.723365364	6.28E-08	not_in_up
0.966687333	2.33E-280	not_in_up
-2.251479162	6.75E-16	not_in_up
-0.235896231	0.640996914	not_in_up
-1.140189925	4.03E-15	not_in_up
NA	NA	not_in_up
-0.006522735	0.990310963	not_in_up
0.402892531	0.453573097	not_in_up
-6.450240912	4.49E-06	not_in_up
-0.210751966	0.7471988	not_in_up
-1.698631971	0.006129568	not_in_up
0.796474823	4.90E-22	not_in_up
-1.522180842	0.039207941	not_in_up
-0.615110941	0.333355758	not_in_up
-0.223650504	0.001433497	not_in_up
1.744516998	3.76E-306	not_in_up
-0.198776836	0.002459172	not_in_up
0.954579596	3.12E-16	not_in_up
-0.560325453	1.35E-14	not_in_up
-0.95542252	7.41E-63	not_in_up
-0.963363885	0.080920882	not_in_up
0.098919457	0.818745209	not_in_up
NA	NA	not_in_up
0.718528935	3.13E-13	not_in_up
-1.533447566	4.72E-10	not_in_up
NA	NA	not_in_up
-0.530457	1.87E-45	not_in_up
-0.369116399	0.00184641	not_in_up
0.113236684	0.809448683	not_in_up
-0.3829529	0.453573097	not_in_up
NA	NA	not_in_up
0.701102159	6.71E-25	not_in_up
-0.689901124	0.276750767	not_in_up
-0.345889252	1.91E-13	not_in_up
2.467826479	1.30E-300	not_in_up
NA	NA	not_in_up
-2.988262743	0.014993395	not_in_up
-1.984122651	1.18E-262	not_in_up
-0.474413707	0.015664907	not_in_up
1.59294346	3.76E-306	not_in_up
0.499145869	3.28E-23	not_in_up
-0.346249539	0.406103314	not_in_up
-7.451416937	7.87E-36	not_in_up
-2.260950779	4.99E-16	not_in_up
-1.11003165	0.099987257	not_in_up
NA	NA	not_in_up
1.370020068	3.76E-306	not_in_up
-0.33779633	2.54E-11	not_in_up
-0.315185891	2.70E-09	not_in_up
-1.086201585	1.07E-42	not_in_up
0.517015812	1.40E-27	not_in_up
-4.299101238	2.98E-36	not_in_up
-1.520105531	5.35E-08	not_in_up
-0.286183989	0.004756139	not_in_up
NA	NA	not_in_up
0.525117715	7.24E-30	not_in_up
0.227584571	4.41E-12	not_in_up
0.113084526	0.01778474	not_in_up
0.956778612	2.57E-284	not_in_up
3.358551044	3.76E-306	not_in_up
0.343888601	3.98E-24	not_in_up
0.526337183	3.52E-64	not_in_up
0.283479096	1.14E-09	not_in_up
0.294422113	1.02E-19	not_in_up
-0.584745578	0.002713952	not_in_up
1.322277453	1.16E-195	not_in_up
0.477501214	5.36E-29	not_in_up
0.471690611	1.05E-27	not_in_up
0.759492026	8.23E-19	not_in_up
0.033527736	0.562480308	not_in_up
0.865565038	6.72E-68	not_in_up
0.477624863	2.03E-47	not_in_up
-0.454795305	3.82E-23	not_in_up
1.323738092	3.76E-306	not_in_up
1.392991492	4.85E-78	not_in_up
0.492712324	0.424198651	not_in_up
1.305579028	2.14E-242	not_in_up
-0.693915867	9.90E-11	not_in_up
0.75397671	5.37E-50	not_in_up
0.737398249	1.86E-81	not_in_up
0.857101869	6.47E-211	not_in_up
0.628329946	4.04E-66	not_in_up
-2.038481438	0.003136974	not_in_up
-4.351565924	5.70E-112	not_in_up
-0.643220314	0.239309574	not_in_up
0.672657886	5.35E-28	not_in_up
0.013412663	0.822178496	not_in_up
-4.146273311	1.22E-27	not_in_up
-0.58834715	9.60E-17	not_in_up
0.071879793	0.718173274	not_in_up
0.317317931	0.47708535	not_in_up
-0.46702132	4.71E-16	not_in_up
-1.535874776	1.16E-12	not_in_up
-0.299653985	0.039503418	not_in_up
0.930770015	1.37E-270	not_in_up
1.663720271	3.76E-306	not_in_up
0.412545012	2.50E-18	not_in_up
-0.302430871	1.63E-09	not_in_up
0.699356427	1.47E-142	not_in_up
0.08102452	0.071828242	not_in_up
-0.202254765	0.7471988	not_in_up
-2.367147912	3.76E-306	not_in_up
NA	NA	not_in_up
1.218288393	3.76E-306	not_in_up
-0.3829529	0.453573097	not_in_up
-1.8074824	8.91E-05	not_in_up
-0.105361545	0.824621425	not_in_up
-0.757935094	1.25E-176	not_in_up
0.914527425	2.92E-04	not_in_up
0.528332349	0.206820318	not_in_up
-1.129628351	1.58E-106	not_in_up
0.536720523	1.56E-72	not_in_up
-1.621621625	3.76E-306	not_in_up
-2.063596561	0.035748222	not_in_up
NA	NA	not_in_up
-2.515126148	1.26E-10	not_in_up
0.478277982	5.50E-49	not_in_up
0.841654552	0.125702797	not_in_up
NA	NA	not_in_up
0.0747084	0.03842022	not_in_up
0.257172998	1.23E-25	not_in_up
0.742487873	2.68E-90	not_in_up
0.784468638	1.36E-91	not_in_up
0.074586033	0.324778346	not_in_up
-1.799835182	1.31E-43	not_in_up
-0.1957984	0.026943711	not_in_up
0.068704003	0.232585059	not_in_up
0.726512363	1.67E-45	not_in_up
0.346916975	1.22E-06	not_in_up
0.243597134	0.002077436	not_in_up
-0.132430769	0.465237672	not_in_up
0.248754443	1.94E-06	not_in_up
-0.252965134	0.038157369	not_in_up
0.031066982	0.795314859	not_in_up
0.241908572	8.94E-05	not_in_up
1.115022674	1.32E-201	not_in_up
0.090488896	7.61E-05	not_in_up
-0.893727757	2.72E-93	not_in_up
0.236435705	1.15E-22	not_in_up
-0.133181488	0.008446375	not_in_up
0.154012088	3.10E-06	not_in_up
0.283975769	2.64E-20	not_in_up
0.855686016	6.89E-251	not_in_up
-2.185238623	4.05E-17	not_in_up
0.842285198	2.64E-110	not_in_up
NA	NA	not_in_up
0.232657708	7.77E-21	not_in_up
1.14591959	3.76E-306	not_in_up
-0.755234326	6.69E-89	not_in_up
-0.210751966	0.7471988	not_in_up
0.348796494	3.16E-27	not_in_up
0.811355274	1.42E-291	not_in_up
-0.202254765	0.7471988	not_in_up
0.210175539	4.95E-07	not_in_up
-0.729950556	0.202034445	not_in_up
1.086016717	3.24E-255	not_in_up
1.515166718	2.95E-45	not_in_up
-0.489771171	0.414576705	not_in_up
-0.252532089	1.19E-08	not_in_up
0.102037641	0.056675769	not_in_up
-2.144687638	0.021762505	not_in_up
0.7868999	7.15E-99	not_in_up
-1.849340405	2.83E-05	not_in_up
-2.132096391	0.033565495	not_in_up
1.281920212	2.53E-77	not_in_up
NA	NA	not_in_up
0.450196394	6.07E-70	not_in_up
-4.301655566	0.002158721	not_in_up
-0.002446691	0.962042357	not_in_up
0.979342883	7.90E-13	not_in_up
-0.374845348	0.001186879	not_in_up
0.992918991	9.14E-55	not_in_up
-1.039149056	8.21E-10	not_in_up
-1.538941108	3.82E-38	not_in_up
-0.079660764	0.373794973	not_in_up
-1.657679338	0.051791462	not_in_up
1.018863086	3.01E-271	not_in_up
1.178793412	3.76E-306	not_in_up
0.134524964	2.54E-05	not_in_up
-0.173605388	0.002984491	not_in_up
2.980993094	3.76E-306	not_in_up
0.202650165	9.02E-08	not_in_up
0.160745189	0.014260369	not_in_up
0.788032002	7.82E-145	not_in_up
-0.53154609	4.59E-24	not_in_up
-0.412663689	5.71E-15	not_in_up
0.462135506	9.97E-17	not_in_up
0.66181213	6.25E-11	not_in_up
0.800120765	1.58E-118	not_in_up
-14.10544464	5.21E-26	not_in_up
-0.447821471	0.434991415	not_in_up
-1.111901085	1.89E-13	not_in_up
1.041282333	8.85E-131	not_in_up
-2.148794743	8.23E-21	not_in_up
0.953799307	3.66E-116	not_in_up
-1.591285623	0.006390638	not_in_up
0.226939189	3.56E-13	not_in_up
-0.288669774	0.085919239	not_in_up
0.920767059	2.55E-95	not_in_up
-0.702430599	3.78E-04	not_in_up
-0.288068432	0.599557831	not_in_up
-5.225730211	2.89E-07	not_in_up
-1.217154419	4.40E-05	not_in_up
0.476063835	1.33E-43	not_in_up
-0.948648629	0.005247171	not_in_up
NA	NA	not_in_up
0.890230225	0.158179804	not_in_up
0.950755197	1.75E-20	not_in_up
0.092082188	0.621507179	not_in_up
-0.123422623	0.019897444	not_in_up
0.487423281	0.00973363	not_in_up
4.073512706	1.56E-04	not_in_up
-0.591054031	0.319611297	not_in_up
1.292945988	1.33E-16	not_in_up
0.870541793	3.00E-95	not_in_up
-4.759184058	7.48E-04	not_in_up
-1.160484102	0.024235924	not_in_up
0.317317931	0.47708535	not_in_up
NA	NA	not_in_up
0.043070198	0.216040815	not_in_up
-0.567746336	0.344205339	not_in_up
-0.572872662	0.338218558	not_in_up
-0.042660873	0.294880846	not_in_up
-1.833121206	1.77E-07	not_in_up
-0.199172353	3.81E-12	not_in_up
-0.26063676	2.17E-05	not_in_up
-0.210751966	0.7471988	not_in_up
0.620085649	1.86E-07	not_in_up
-1.471045631	0.061220955	not_in_up
-1.517179871	6.30E-07	not_in_up
-0.210751966	0.7471988	not_in_up
0.998761586	0.125902311	not_in_up
-0.192402145	0.002955533	not_in_up
-1.558078116	6.57E-05	not_in_up
0.629372794	6.13E-04	not_in_up
2.111766608	4.33E-26	not_in_up
2.004846272	1.92E-04	not_in_up
-0.465650291	0.449924464	not_in_up
-2.249374343	2.52E-45	not_in_up
-1.021863989	8.74E-49	not_in_up
-0.594756483	0.115753205	not_in_up
-0.72082873	1.53E-12	not_in_up
-1.08477572	0.001225105	not_in_up
0.860517224	3.76E-306	not_in_up
0.067274778	0.159423273	not_in_up
-0.617264651	0.265374926	not_in_up
2.612420338	2.06E-08	not_in_up
0.204256678	2.39E-13	not_in_up
0.382057295	0.130812566	not_in_up
0.918141922	1.86E-186	not_in_up
1.268572851	9.02E-07	not_in_up
-8.829733925	1.43E-82	not_in_up
-0.249814746	0.004032279	not_in_up
-0.407675645	0.020646653	not_in_up
-0.729950556	0.202034445	not_in_up
0.317317931	0.47708535	not_in_up
NA	NA	not_in_up
0.093835445	0.188416857	not_in_up
-0.506659302	0.402496978	not_in_up
-0.281540657	2.47E-05	not_in_up
0.601744694	8.94E-23	not_in_up
-0.020153536	0.967841759	not_in_up
NA	NA	not_in_up
0.407123398	3.04E-70	not_in_up
NA	NA	not_in_up
0.637754178	5.90E-21	not_in_up
-0.125096828	0.002301283	not_in_up
1.359007185	1.92E-06	not_in_up
-6.873251597	6.41E-21	not_in_up
0.192404706	0.065800351	not_in_up
-0.913276563	1.05E-16	not_in_up
1.324069098	3.76E-306	not_in_up
-2.486620789	1.62E-13	not_in_up
-0.722190905	1.95E-43	not_in_up
-0.482889525	6.36E-07	not_in_up
NA	NA	not_in_up
NA	NA	not_in_up
2.901943637	4.23E-113	not_in_up
1.014150255	1.04E-284	not_in_up
-1.745372814	5.14E-08	not_in_up
-2.003418047	8.32E-63	not_in_up
NA	NA	not_in_up
-0.390247601	0.137202843	not_in_up
0.420703847	1.13E-11	not_in_up
0.451362969	9.58E-27	not_in_up
-0.638560783	0.028181868	not_in_up
-4.102214587	3.76E-306	not_in_up
-1.137809381	0.062306001	not_in_up
-1.194362911	3.07E-94	not_in_up
0.729322891	2.04E-170	not_in_up
0.128350836	7.00E-06	not_in_up
0.263770694	2.39E-19	not_in_up
0.142813145	1.15E-04	not_in_up
0.74207771	5.54E-21	not_in_up
0.49724813	9.57E-22	not_in_up
0.969696861	1.95E-81	not_in_up
0.655763694	0.300042861	not_in_up
-1.041688713	0.062883683	not_in_up
-2.618233023	4.74E-09	not_in_up
-0.916423468	0.170101054	not_in_up
-0.9115492	6.66E-07	not_in_up
-0.432972179	0.015334524	not_in_up
-4.764725556	7.08E-04	not_in_up
-0.210751966	0.7471988	not_in_up
1.123674903	6.94E-19	not_in_up
-0.784464492	5.37E-36	not_in_up
-0.355885488	0.003390076	not_in_up
1.080382056	5.09E-127	not_in_up
-0.546540435	6.80E-109	not_in_up
-0.048740691	0.356105184	not_in_up
0.331980678	0.465237672	not_in_up
-4.352979985	0.001774376	not_in_up
NA	NA	not_in_up
-4.391551959	7.30E-19	not_in_up
-0.870037187	6.45E-04	not_in_up
0.44510495	2.07E-05	not_in_up
-0.267022761	0.00332052	not_in_up
0.184610445	2.57E-04	not_in_up
NA	NA	not_in_up
-0.177529648	0.758560338	not_in_up
3.797331534	2.67E-08	not_in_up
-4.307192821	3.05E-05	not_in_up
-0.20923684	0.730026406	not_in_up
NA	NA	not_in_up
-0.589140545	0.249370488	not_in_up
-1.283749543	1.49E-05	not_in_up
-0.202254765	0.7471988	not_in_up
NA	NA	not_in_up
-0.202254765	0.7471988	not_in_up
-0.984156372	1.89E-22	not_in_up
0.091568673	0.020848436	not_in_up
-2.033570262	1.70E-05	not_in_up
-2.080558735	0.025274278	not_in_up
NA	NA	not_in_up
0.085683134	0.229687853	not_in_up
0.864571289	1.38E-45	not_in_up
-0.474466389	0.389023489	not_in_up
-0.431229298	1.28E-05	not_in_up
-1.114118703	8.73E-39	not_in_up
0.333478244	0.028638719	not_in_up
0.604555549	1.57E-28	not_in_up
-3.146262574	0.002227692	not_in_up
0.36061673	1.13E-04	not_in_up
0.640421599	3.48E-135	not_in_up
1.245904945	0.01741037	not_in_up
-3.046421362	8.72E-14	not_in_up
-2.836912442	7.06E-49	not_in_up
-5.497139189	9.23E-31	not_in_up
NA	NA	not_in_up
-5.46156639	2.16E-35	not_in_up
NA	NA	not_in_up
-2.483079271	3.76E-306	not_in_up
-0.47865038	0.00472675	not_in_up
1.287266306	1.12E-169	not_in_up
3.042117887	0.01616294	not_in_up
-2.976171195	0.01518305	not_in_up
0.111909662	0.404536576	not_in_up
0.779957344	6.79E-198	not_in_up
NA	NA	not_in_up
-3.58926312	4.48E-04	not_in_up
0.411085094	7.00E-09	not_in_up
-0.776048732	3.92E-07	not_in_up
-0.134594844	0.152664957	not_in_up
-0.644695486	8.63E-11	not_in_up
0.042963581	0.232585059	not_in_up
-0.717177793	1.68E-15	not_in_up
-1.11003165	0.099987257	not_in_up
-1.275888104	2.16E-11	not_in_up
-0.753233087	1.81E-57	not_in_up
1.081826658	1.11E-44	not_in_up
0.294029175	8.23E-07	not_in_up
1.778787185	4.28E-43	not_in_up
-0.293611418	0.596455989	not_in_up
NA	NA	not_in_up
-0.397625074	0.434991415	not_in_up
NA	NA	not_in_up
-0.681343462	1.03E-40	not_in_up
0.490960193	2.03E-61	not_in_up
NA	NA	not_in_up
NA	NA	not_in_up
-2.787612343	5.28E-25	not_in_up
1.208943259	3.23E-169	not_in_up
-2.294138238	0.015777219	not_in_up
NA	NA	not_in_up
-3.434129338	1.59E-30	not_in_up
-0.109402179	0.82422788	not_in_up
0.059011304	0.623368045	not_in_up
0.237327097	0.001400014	not_in_up
NA	NA	not_in_up
-0.107120831	0.735891761	not_in_up
-0.339724111	0.347919927	not_in_up
-0.264324563	1.23E-04	not_in_up
0.44817174	0.424468153	not_in_up
-0.474466389	0.389023489	not_in_up
NA	NA	not_in_up
5.114260662	9.49E-07	not_in_up
-0.458871322	0.341637919	not_in_up
-1.957594431	0.03137565	not_in_up
-1.657679338	0.051791462	not_in_up
NA	NA	not_in_up
-0.291772227	2.94E-37	not_in_up
-1.586965387	1.04E-14	not_in_up
NA	NA	not_in_up
-4.067562204	0.003299039	not_in_up
-0.408108417	5.87E-18	not_in_up
-0.464984893	0.043309685	not_in_up
4.791838215	8.46E-10	not_in_up
0.42264101	1.92E-18	not_in_up
0.839540015	1.95E-77	not_in_up
0.129058125	0.011979968	not_in_up
NA	NA	not_in_up
-2.634952581	1.03E-39	not_in_up
1.191225929	3.76E-306	not_in_up
1.13611268	3.76E-306	not_in_up
0.220451923	1.77E-05	not_in_up
-0.73626246	7.32E-05	not_in_up
-0.403650307	9.04E-31	not_in_up
-1.835964383	1.90E-06	not_in_up
0.066014162	0.075610392	not_in_up
0.145165179	0.269782026	not_in_up
0.450961802	9.25E-13	not_in_up
-2.68624247	2.01E-08	not_in_up
0.051901206	0.873533585	not_in_up
-0.232354622	0.001697308	not_in_up
0.849552673	2.64E-66	not_in_up
0.268575329	0.002931999	not_in_up
-0.8579859	3.21E-08	not_in_up
0.318283614	2.45E-08	not_in_up
-2.471075215	3.89E-67	not_in_up
0.358878693	2.76E-17	not_in_up
-0.26003296	0.003922297	not_in_up
-0.210751966	0.7471988	not_in_up
-1.562768925	2.95E-102	not_in_up
-2.112660004	2.18E-62	not_in_up
NA	NA	not_in_up
0.147159455	2.59E-08	not_in_up
NA	NA	not_in_up
-0.189605088	0.329493789	not_in_up
NA	NA	not_in_up
NA	NA	not_in_up
-0.418655808	1.64E-17	not_in_up
-0.644381989	4.96E-41	not_in_up
-0.710919011	1.07E-38	not_in_up
0.695551909	6.71E-57	not_in_up
2.612431856	3.76E-306	not_in_up
-1.471045631	0.061220955	not_in_up
-0.589992372	5.77E-05	not_in_up
0.128064281	2.01E-04	not_in_up
0.721521947	9.67E-215	not_in_up
1.079178961	2.46E-296	not_in_up
-0.210751966	0.7471988	not_in_up
-0.396072581	0.405040649	not_in_up
NA	NA	not_in_up
-0.308322896	0.108254886	not_in_up
-0.190843268	7.23E-06	not_in_up
NA	NA	not_in_up
-0.407682521	0.042316909	not_in_up
-0.701177939	3.37E-08	not_in_up
-2.310284246	4.14E-12	not_in_up
-1.473109309	9.16E-60	not_in_up
-1.682163594	7.46E-07	not_in_up
-0.836668104	4.50E-04	not_in_up
1.316935855	1.01E-191	not_in_up
-0.314541597	0.033140554	not_in_up
0.313645064	2.87E-05	not_in_up
-0.662199435	0.014668437	not_in_up
1.170292869	9.74E-21	not_in_up
-1.11003165	0.099987257	not_in_up
NA	NA	not_in_up
-1.061609377	0.104813669	not_in_up
-1.150084198	1.43E-10	not_in_up
-0.004028568	0.938573752	not_in_up
-0.001526841	0.973364071	not_in_up
0.738610306	6.33E-97	not_in_up
0.602924444	2.23E-71	not_in_up
0.068340222	0.387278753	not_in_up
-2.282442813	4.22E-14	not_in_up
-1.831892383	9.83E-06	not_in_up
-0.233381493	0.017346178	not_in_up
0.223033573	8.81E-13	not_in_up
0.632363753	3.20E-105	not_in_up
1.451523318	1.63E-304	not_in_up
NA	NA	not_in_up
0.675798003	3.89E-113	not_in_up
0.403420085	1.40E-27	not_in_up
0.106663542	0.016455809	not_in_up
-1.364711239	0.005717276	not_in_up
0.180882468	0.003680602	not_in_up
NA	NA	not_in_up
0.130679871	0.021364833	not_in_up
0.316928839	0.027228183	not_in_up
-0.141006234	2.76E-04	not_in_up
-0.345855252	6.80E-14	not_in_up
-1.292792882	0.097404698	not_in_up
-2.079120883	2.17E-08	not_in_up
-1.724419726	3.02E-38	not_in_up
0.530728248	1.15E-52	not_in_up
-0.210751966	0.7471988	not_in_up
-0.129711547	0.032515082	not_in_up
-0.852115621	1.54E-04	not_in_up
-0.201431896	1.82E-06	not_in_up
0.012305661	0.775697009	not_in_up
0.659976358	1.13E-35	not_in_up
-1.166547699	1.51E-56	not_in_up
0.180072269	3.53E-04	not_in_up
-0.328589145	6.37E-04	not_in_up
0.746921824	6.63E-107	not_in_up
0.25535379	4.67E-19	not_in_up
-2.663837099	0.001018114	not_in_up
-0.802006787	0.146350716	not_in_up
1.053361246	3.76E-306	not_in_up
-4.998685448	6.27E-214	not_in_up
-0.202254765	0.7471988	not_in_up
-0.709761253	4.51E-54	not_in_up
0.696574514	8.52E-68	not_in_up
0.793066706	1.38E-55	not_in_up
-1.991282337	3.59E-14	not_in_up
-0.930290775	4.46E-25	not_in_up
0.213004791	0.017892537	not_in_up
NA	NA	not_in_up
NA	NA	not_in_up
-0.07867897	0.727286679	not_in_up
-0.061864744	0.352680299	not_in_up
-0.006522735	0.990310963	not_in_up
0.570890066	6.65E-40	not_in_up
1.049818406	3.59E-31	not_in_up
0.670942477	9.02E-127	not_in_up
0.054308993	0.487632348	not_in_up
-1.558973522	3.76E-306	not_in_up
-6.160213872	3.76E-306	not_in_up
0.620139817	0.022632379	not_in_up
NA	NA	not_in_up
0.403472436	2.44E-30	not_in_up
-3.452812932	5.48E-11	not_in_up
NA	NA	not_in_up
-0.3829529	0.453573097	not_in_up
-1.607325557	4.22E-07	not_in_up
-0.106194785	0.818745074	not_in_up
0.251375829	0.017830381	not_in_up
-0.076776697	0.623558844	not_in_up
-0.951800869	1.13E-09	not_in_up
0.190420105	3.18E-05	not_in_up
0.114998375	0.217175683	not_in_up
-0.489723358	5.01E-08	not_in_up
0.397356419	1.06E-20	not_in_up
1.252991124	2.13E-45	not_in_up
-0.418695881	8.65E-34	not_in_up
-1.555282411	6.01E-16	not_in_up
3.045739195	3.76E-306	not_in_up
-0.569936475	5.61E-19	not_in_up
0.387080704	2.27E-12	not_in_up
-0.71821422	7.27E-49	not_in_up
0.300006746	3.14E-04	not_in_up
-3.498284884	1.20E-07	not_in_up
-3.099955218	9.45E-44	not_in_up
-4.449066217	1.23E-29	not_in_up
-3.228247569	7.13E-20	not_in_up
NA	NA	not_in_up
NA	NA	not_in_up
0.597924231	1.40E-08	not_in_up
NA	NA	not_in_up
NA	NA	not_in_up
1.675036456	4.77E-26	not_in_up
0.110773951	0.709831774	not_in_up
0.330701755	0.173101204	not_in_up
0.619622	1.51E-40	not_in_up
-0.965849921	0.130138618	not_in_up
NA	NA	not_in_up
0.098919457	0.818745209	not_in_up
-1.480485176	4.50E-13	not_in_up
0.723026873	3.61E-29	not_in_up
-0.218036785	3.56E-04	not_in_up
NA	NA	not_in_up
-0.210751966	0.7471988	not_in_up
0.213001976	0.00685663	not_in_up
NA	NA	not_in_up
-10.65806383	3.20E-15	not_in_up
-4.161340581	3.76E-306	not_in_up
-4.886735838	4.11E-83	not_in_up
NA	NA	not_in_up
0.014936927	0.563616934	not_in_up
0.023853221	0.536492733	not_in_up
1.59878502	5.19E-55	not_in_up
-0.374467199	6.17E-04	not_in_up
NA	NA	not_in_up
NA	NA	not_in_up
0.693404757	0.184183439	not_in_up
-1.434342649	2.74E-88	not_in_up
-0.035007092	0.7471988	not_in_up
0.731729627	6.39E-162	not_in_up
0.463751121	2.68E-10	not_in_up
-0.320006825	2.80E-11	not_in_up
1.5614689	1.80E-07	not_in_up
0.401587828	9.41E-17	not_in_up
NA	NA	not_in_up
0.317317931	0.47708535	not_in_up
NA	NA	not_in_up
NA	NA	not_in_up
-2.343453173	0.028346292	not_in_up
0.429326204	2.87E-07	not_in_up
NA	NA	not_in_up
-2.113194144	0.023544041	not_in_up
0.438198817	0.467679135	not_in_up
1.640202875	8.99E-56	not_in_up
3.179467354	0.013875679	not_in_up
-1.237711955	0.024392804	not_in_up
NA	NA	not_in_up
NA	NA	not_in_up
NA	NA	not_in_up
NA	NA	not_in_up
NA	NA	not_in_up
5.034981377	1.56E-51	not_in_up
NA	NA	not_in_up
-0.004558461	0.992714125	not_in_up
-7.011310619	4.29E-07	not_in_up
0.453580112	0.113241222	not_in_up
-0.202254765	0.7471988	not_in_up
NA	NA	not_in_up
0.168546945	0.75172734	not_in_up
NA	NA	not_in_up
NA	NA	not_in_up
-0.790545421	0.002288196	not_in_up
-0.474382037	1.75E-17	not_in_up
0.307014578	2.60E-14	not_in_up
-0.490073802	2.71E-13	not_in_up
-2.775682242	1.64E-40	not_in_up
NA	NA	not_in_up
NA	NA	not_in_up
NA	NA	not_in_up
0.187508764	0.7471988	not_in_up
-0.210751966	0.7471988	not_in_up
NA	NA	not_in_up
0.699526858	5.08E-05	not_in_up
0.498490499	7.25E-25	not_in_up
NA	NA	not_in_up
-0.774701503	1.23E-41	not_in_up
NA	NA	not_in_up
-4.280954555	7.77E-21	not_in_up
0.317317931	0.47708535	not_in_up
-6.577192448	2.42E-06	not_in_up
-0.337937235	5.80E-56	not_in_up
0.508446084	1.39E-58	not_in_up
-0.141691053	1.30E-07	not_in_up
NA	NA	not_in_up
NA	NA	not_in_up
NA	NA	not_in_up
0.2537827	1.71E-28	not_in_up
-0.210751966	0.7471988	not_in_up
-0.040040178	0.92009513	not_in_up
-2.005126896	2.06E-184	not_in_up
1.108568781	4.13E-136	not_in_up
-1.763563974	2.89E-282	not_in_up
NA	NA	not_in_up
NA	NA	not_in_up
-0.0637104	0.642858268	not_in_up
0.714251606	2.04E-46	not_in_up
1.540326133	6.17E-245	not_in_up
0.724460532	0.008572576	not_in_up
-0.784302566	0.069323004	not_in_up
NA	NA	not_in_up
-1.629827107	1.13E-91	not_in_up
-1.413496146	2.72E-143	not_in_up
-0.117451247	0.692988759	not_in_up
0.18177144	0.04372701	not_in_up
2.582237173	3.76E-306	not_in_up
-0.837931317	4.52E-14	not_in_up
-0.566939505	1.69E-12	not_in_up
0.649984007	0.18472854	not_in_up
-0.085345318	0.609688637	not_in_up
-0.237052997	4.80E-08	not_in_up
0.013734326	0.797442281	not_in_up
0.246960571	0.68099431	not_in_up
-0.063863305	0.15823845	not_in_up
-0.679305811	4.61E-136	not_in_up
1.169416087	3.76E-306	not_in_up
NA	NA	not_in_up
-1.152576908	3.76E-306	not_in_up
1.585648642	3.76E-306	not_in_up
-0.065638583	0.661430405	not_in_up
1.084002473	1.47E-27	not_in_up
0.832541216	0.135580848	not_in_up
0.832541216	0.135580848	not_in_up
0.722108546	8.01E-31	not_in_up
-6.983760105	5.59E-90	not_in_up
-0.198013037	0.7471988	not_in_up
-1.462266316	1.26E-05	not_in_up
-0.007832215	0.877159966	not_in_up
NA	NA	not_in_up
NA	NA	not_in_up
0.366431181	1.64E-44	not_in_up
-2.594094448	1.60E-22	not_in_up
0.07108209	0.01415073	not_in_up
-5.699100285	5.38E-05	not_in_up
NA	NA	not_in_up
1.185136868	3.76E-306	not_in_up
0.476319767	4.38E-55	not_in_up
0.856339674	3.76E-306	not_in_up
NA	NA	not_in_up
NA	NA	not_in_up
-1.471045631	0.061220955	not_in_up
NA	NA	not_in_up
-2.301763322	0.001144416	not_in_up
-3.684799964	3.43E-23	not_in_up
NA	NA	not_in_up
-9.959640941	1.79E-13	not_in_up
NA	NA	not_in_up
NA	NA	not_in_up
-0.729247254	0.24709043	not_in_up
-0.07217644	0.89749401	not_in_up
-1.06143973	0.088482671	not_in_up
-0.767469738	0.068965058	not_in_up
0.380286835	7.03E-05	not_in_up
-3.143051954	4.22E-23	not_in_up
-0.105361545	0.824621425	not_in_up
0.48148546	1.16E-65	not_in_up
0.949104526	4.68E-86	not_in_up
0.417288587	5.09E-41	not_in_up
-0.597656245	0.010657496	not_in_up
0.887489002	1.76E-255	not_in_up
NA	NA	not_in_up
0.424279317	2.78E-08	not_in_up
-1.206778945	0.014178859	not_in_up
-1.455652604	1.08E-16	not_in_up
-0.589140545	0.249370488	not_in_up
-1.489551032	1.26E-31	not_in_up
0.444629002	1.68E-05	not_in_up
0.909927669	1.91E-63	not_in_up
-0.950196142	6.03E-19	not_in_up
NA	NA	not_in_up
-1.05110793	0.011256076	not_in_up
0.620849656	2.59E-66	not_in_up
0.280043721	6.77E-08	not_in_up
0.746236389	1.63E-64	not_in_up
NA	NA	not_in_up
-2.425648547	0.002114302	not_in_up
0.548407121	5.63E-45	not_in_up
-0.474466389	0.389023489	not_in_up
-0.729950556	0.202034445	not_in_up
0.151056789	0.020848436	not_in_up
0.840866215	7.76E-101	not_in_up
0.0352388	0.372252273	not_in_up
-0.343612861	5.64E-04	not_in_up
0.491052599	2.28E-16	not_in_up
-0.620856274	4.83E-32	not_in_up
0.184708698	0.001011914	not_in_up
0.265785676	1.08E-09	not_in_up
-0.210751966	0.7471988	not_in_up
-2.16207461	4.68E-222	not_in_up
1.075235235	1.22E-266	not_in_up
-0.859079186	3.69E-04	not_in_up
-0.288722221	0.034564968	not_in_up
1.520597696	4.51E-55	not_in_up
-0.26447147	1.95E-08	not_in_up
0.406689849	0.446061292	not_in_up
-1.67611745	1.41E-04	not_in_up
-0.079446475	0.88953079	not_in_up
NA	NA	not_in_up
0.113236684	0.809448683	not_in_up
NA	NA	not_in_up
-1.64227249	0.052710943	not_in_up
-0.426558374	0.125662	not_in_up
NA	NA	not_in_up
-0.3829529	0.453573097	not_in_up
-1.471045631	0.061220955	not_in_up
-1.031065513	6.39E-13	not_in_up
-0.834235561	0.207774014	not_in_up
-1.003795034	8.23E-05	not_in_up
-0.231372066	0.002349235	not_in_up
-0.103923739	0.633735064	not_in_up
-0.292068587	4.11E-10	not_in_up
0.074445914	0.038105904	not_in_up
-2.210591183	3.95E-40	not_in_up
0.113236684	0.809448683	not_in_up
NA	NA	not_in_up
0.160821223	0.020106468	not_in_up
0.507396953	1.68E-04	not_in_up
-1.243593385	2.85E-09	not_in_up
-4.976494855	3.26E-11	not_in_up
-0.75471878	4.59E-07	not_in_up
-0.245254756	0.252616348	not_in_up
NA	NA	not_in_up
-0.174531201	0.214833855	not_in_up
-0.257736772	1.61E-04	not_in_up
1.271462643	2.34E-12	not_in_up
0.43716919	5.31E-15	not_in_up
0.68227052	4.31E-85	not_in_up
-2.017596111	5.68E-59	not_in_up
-3.648999201	2.22E-08	not_in_up
0.592990906	1.94E-12	not_in_up
0.296036074	2.82E-04	not_in_up
1.019092133	6.43E-18	not_in_up
-0.279525403	8.23E-04	not_in_up
0.036722471	0.540956952	not_in_up
-0.202254765	0.7471988	not_in_up
-0.11269168	0.82047431	not_in_up
-0.238039411	2.03E-10	not_in_up
1.030053239	2.88E-45	not_in_up
-3.164479036	1.89E-06	not_in_up
NA	NA	not_in_up
-0.48197698	0.416965656	not_in_up
1.854725813	0.001847684	not_in_up
-2.106119221	4.04E-11	not_in_up
-1.624608159	1.17E-05	not_in_up
-1.286786923	1.11E-58	not_in_up
-0.485546554	0.241556331	not_in_up
0.165676944	0.002571281	not_in_up
0.447979354	2.75E-29	not_in_up
-0.210751966	0.7471988	not_in_up
-5.506897183	6.08E-08	not_in_up
-0.108251372	0.026701031	not_in_up
1.777308687	3.76E-306	not_in_up
1.977122731	3.76E-306	not_in_up
-0.048374207	0.536181605	not_in_up
-0.070336678	0.901835411	not_in_up
0.074021782	0.47708535	not_in_up
-1.502379667	1.32E-18	not_in_up
-1.457903319	9.20E-17	not_in_up
0.405039158	0.143965545	not_in_up
-2.189898367	2.77E-05	not_in_up
-0.202254765	0.7471988	not_in_up
-0.729247254	0.24709043	not_in_up
-3.362795173	9.38E-04	not_in_up
-0.222962586	0.72953417	not_in_up
-0.462727979	0.154266298	not_in_up
NA	NA	not_in_up
NA	NA	not_in_up
-1.11003165	0.099987257	not_in_up
-0.901191406	0.18749155	not_in_up
-1.170581229	8.34E-07	not_in_up
1.341530477	0.023928704	not_in_up
0.494134929	0.389023489	not_in_up
0.534758835	5.36E-07	not_in_up
-4.910509377	5.15E-04	not_in_up
0.813638621	5.21E-10	not_in_up
NA	NA	not_in_up
-0.639277461	0.001173721	not_in_up
1.21270244	6.28E-06	not_in_up
-1.970320008	7.17E-10	not_in_up
-0.905735838	0.026907321	not_in_up
0.56701469	1.24E-25	not_in_up
NA	NA	not_in_up
-1.212309885	0.003886545	not_in_up
0.460567437	0.02762039	not_in_up
-0.600215935	0.002337138	not_in_up
-0.3829529	0.453573097	not_in_up
0.217069492	1.82E-05	not_in_up
[truncated: 13,547 more rows]
