# Supplementary material for: Human and mouse neutrophils share core transcriptional programs in both homeostatic and inflamed contexts
Source: Nat Commun. 2023 Dec 8;14:8133. doi: 10.1038/s41467-023-43573-9 (PMC10709367; doi:10.1038/s41467-023-43573-9)
Supplement: Supplementary file 8 — Source Data [file 41467_2023_43573_MOESM8_ESM.zip › Figure 5/source-data_Figure5e_3.csv]

Zymosan: JunB -/- vs WT
log2FoldChange	p_fixed	color
0.495425261	1.22E-07	not_in_up
-0.399964265	0.251084281	not_in_up
0.197104577	0.043775707	not_in_up
0.550252412	7.45E-62	not_in_up
-0.042683742	0.869751777	not_in_up
-0.413626445	0.230037917	not_in_up
0.018461275	0.749638856	not_in_up
-0.327064364	0.434018112	not_in_up
0.480435901	2.97E-04	not_in_up
NA	NA	not_in_up
0.033720965	0.768860327	not_in_up
-1.573485574	0.027651729	not_in_up
0.712521605	4.52E-12	not_in_up
0.198320047	0.039023087	not_in_up
0.137700087	0.404378997	not_in_up
-0.13992525	NA	not_in_up
-0.70481567	0.043708808	not_in_up
NA	NA	not_in_up
-0.155263931	0.527733084	not_in_up
NA	NA	not_in_up
0.593327516	1.02E-40	not_in_up
1.099960351	2.55E-306	not_in_up
-1.113447176	0.049510641	not_in_up
-0.497820172	0.33172524	not_in_up
NA	NA	not_in_up
NA	NA	not_in_up
-0.507588798	0.315769275	not_in_up
-0.51509895	0.315339394	not_in_up
-0.317361449	0.435799091	not_in_up
NA	NA	not_in_up
NA	NA	not_in_up
-0.145868825	0.724710444	not_in_up
NA	NA	not_in_up
0.469253013	0.001081163	not_in_up
0.170371169	0.724710444	not_in_up
0.165997224	0.724710444	not_in_up
-0.397785108	0.247069349	not_in_up
NA	NA	not_in_up
-1.410279241	2.42E-223	not_in_up
0.214633977	0.48474291	not_in_up
NA	NA	not_in_up
-0.13992525	NA	not_in_up
NA	NA	not_in_up
-0.544555571	0.263351976	not_in_up
0.503586535	1.05E-05	not_in_up
NA	NA	not_in_up
0.345064906	0.476492014	not_in_up
1.082818195	5.31E-13	not_in_up
0.139600316	0.67563007	not_in_up
NA	NA	not_in_up
0.285848301	0.559144697	not_in_up
0.350425991	0.331952264	not_in_up
0.003367338	0.994975599	not_in_up
0.020967673	0.945557147	not_in_up
-1.166039733	1.11E-06	not_in_up
-0.278155772	0.413305027	not_in_up
0.987911689	1.91E-10	not_in_up
0.085171942	0.423391127	not_in_up
0.117106783	0.775976296	not_in_up
NA	NA	not_in_up
0.374634749	0.455119014	not_in_up
-0.414572503	0.008362494	not_in_up
-5.638731506	6.21E-05	not_in_up
NA	NA	not_in_up
0.533524915	0.300493018	not_in_up
NA	NA	not_in_up
NA	NA	not_in_up
-1.859938472	3.45E-05	not_in_up
-1.297216717	6.02E-10	not_in_up
NA	NA	not_in_up
0.60718382	1.71E-29	not_in_up
-0.1567488	0.726902316	not_in_up
-0.197329402	0.690180602	not_in_up
-0.145868825	0.724710444	not_in_up
0.060983841	0.133134527	not_in_up
-0.154088992	0.734784129	not_in_up
0.872458246	0.011434004	not_in_up
0.173466593	0.006424814	not_in_up
-0.01787856	0.805905561	not_in_up
0.362622453	0.46887729	not_in_up
-0.517257072	0.006466717	not_in_up
0.346388853	2.96E-14	not_in_up
0.063712934	0.838643194	not_in_up
-0.145868825	0.724710444	not_in_up
0.117073745	0.768322569	not_in_up
0.226365228	0.004094275	not_in_up
0.132749586	0.760616899	not_in_up
0.731484069	0.180941181	not_in_up
NA	NA	not_in_up
-0.455224661	0.327676061	not_in_up
-0.975566275	5.67E-08	not_in_up
-0.515001639	0.279600834	not_in_up
-0.13992525	NA	not_in_up
0.615958139	0.001473166	not_in_up
0.576114327	4.52E-04	not_in_up
0.664602293	8.68E-55	not_in_up
-0.667276267	5.77E-12	not_in_up
-0.304909948	1.12E-06	not_in_up
0.288550034	0.0130963	not_in_up
1.703484266	3.10E-08	not_in_up
0.838691079	3.09E-07	not_in_up
-1.091415698	2.50E-08	not_in_up
0.080876514	0.611204439	not_in_up
-1.321261901	1.65E-24	not_in_up
0.216133034	0.013160888	not_in_up
-0.501994853	0.189029283	not_in_up
0.241782389	0.277780503	not_in_up
-1.522508143	9.02E-29	not_in_up
0.591418835	3.68E-78	not_in_up
-0.240228991	7.25E-04	not_in_up
-0.547010784	0.004705581	not_in_up
-0.556840927	0.002259441	not_in_up
0.184388847	0.221411971	not_in_up
-2.399028575	0.012209849	not_in_up
-0.066714616	0.060372567	not_in_up
0.272141443	0.473906032	not_in_up
0.518154174	6.64E-10	not_in_up
0.405672552	0.081718382	not_in_up
-1.221777905	5.55E-10	not_in_up
-0.084866917	0.481600194	not_in_up
0.267135227	0.070795019	not_in_up
0.634905496	0.131810994	not_in_up
-0.147316557	0.545457556	not_in_up
0.183160682	0.292185017	not_in_up
-0.039738076	0.924756668	not_in_up
-0.060194774	0.765898887	not_in_up
0.470908327	1.04E-17	not_in_up
0.083397065	0.837492894	not_in_up
NA	NA	not_in_up
0.572300946	8.24E-13	not_in_up
0.290266191	1.64E-13	not_in_up
0.343135783	4.79E-16	not_in_up
-1.534991258	0.032538648	not_in_up
0.00958795	0.939581209	not_in_up
-0.323563898	0.375848969	not_in_up
NA	NA	not_in_up
NA	NA	not_in_up
NA	NA	not_in_up
-0.268742559	0.469846578	not_in_up
-0.923566632	2.42E-04	not_in_up
-0.13992525	NA	not_in_up
-0.749631454	1.07E-11	not_in_up
NA	NA	not_in_up
0.152450618	0.033684235	not_in_up
-0.13992525	NA	not_in_up
0.270936417	0.555851863	not_in_up
-0.701178069	0.102706049	not_in_up
0.173467668	0.047339626	not_in_up
NA	NA	not_in_up
-0.080120861	0.825024812	not_in_up
0.851746951	2.32E-06	not_in_up
0.645219319	6.21E-31	not_in_up
NA	NA	not_in_up
0.626665974	0.211630754	not_in_up
-0.278155772	0.413305027	not_in_up
-0.539928099	0.143921047	not_in_up
NA	NA	not_in_up
NA	NA	not_in_up
-0.377371093	0.431132308	not_in_up
-0.13992525	NA	not_in_up
-0.915736648	0.003650416	not_in_up
-0.387594266	0.303671213	not_in_up
NA	NA	not_in_up
-1.43441988	2.16E-05	not_in_up
-0.081662968	0.47876411	not_in_up
-0.553205452	0.012405405	not_in_up
1.103850542	0.030626875	not_in_up
-0.876080659	0.034919838	not_in_up
-0.265381773	0.563434129	not_in_up
NA	NA	not_in_up
-0.431045564	7.62E-26	not_in_up
0.315349307	0.507286754	not_in_up
0.067397309	0.836356971	not_in_up
NA	NA	not_in_up
-0.145868825	0.724710444	not_in_up
-0.327665594	0.43374861	not_in_up
-0.125049089	0.373682094	not_in_up
0.213667184	0.48474291	not_in_up
-0.777799308	0.066961893	not_in_up
0.119721871	0.00134745	not_in_up
0.676118604	4.61E-251	not_in_up
0.354791067	0.435502787	not_in_up
-0.278155772	0.413305027	not_in_up
-0.432719045	3.97E-04	not_in_up
-0.520699107	0.010980202	not_in_up
-0.145868825	0.724710444	not_in_up
NA	NA	not_in_up
-1.059867593	1.14E-15	not_in_up
-0.374067772	0.400457623	not_in_up
NA	NA	not_in_up
0.682684311	1.17E-183	not_in_up
0.25186251	0.523690813	not_in_up
-0.540999255	0.26620607	not_in_up
NA	NA	not_in_up
-1.799190951	6.83E-05	not_in_up
0.118973965	0.069143155	not_in_up
-0.13992525	NA	not_in_up
-4.949432475	4.24E-04	not_in_up
0.125244941	0.591756034	not_in_up
0.476159133	3.45E-05	not_in_up
-2.605009129	7.02E-26	not_in_up
-0.184278597	0.383629868	not_in_up
-0.524644192	4.77E-04	not_in_up
-0.064688382	0.759456277	not_in_up
NA	NA	not_in_up
-1.126104946	0.04857722	not_in_up
0.449688704	3.13E-62	not_in_up
1.341516338	4.05E-06	not_in_up
1.065885737	1.08E-227	not_in_up
0.216489197	0.225348007	not_in_up
-0.182391648	1.65E-04	not_in_up
-2.422825363	2.62E-06	not_in_up
-0.31916789	0.00397819	not_in_up
-0.181186266	0.01768471	not_in_up
0.177742781	2.94E-05	not_in_up
5.099254579	4.68E-04	not_in_up
-0.652961808	0.028229863	not_in_up
-0.715222433	0.09835643	not_in_up
NA	NA	not_in_up
-0.581243351	0.2448755	not_in_up
-0.129334601	0.304600084	not_in_up
1.28436248	1.06E-07	not_in_up
0.302375264	0.448384511	not_in_up
0.476746607	0.091142776	not_in_up
0.892849876	3.78E-267	not_in_up
-0.460855552	4.00E-09	not_in_up
NA	NA	not_in_up
NA	NA	not_in_up
0.189266115	0.701063279	not_in_up
0.475421018	0.33726691	not_in_up
NA	NA	not_in_up
2.155651714	5.47E-32	not_in_up
NA	NA	not_in_up
-0.701178069	0.102706049	not_in_up
NA	NA	not_in_up
-0.145868825	0.724710444	not_in_up
0.851003333	0.011126208	not_in_up
-0.009124769	0.934383491	not_in_up
1.138815758	2.55E-306	not_in_up
NA	NA	not_in_up
NA	NA	not_in_up
0.336115588	2.84E-15	not_in_up
-0.531530582	1.38E-24	not_in_up
-0.145284997	0.715764363	not_in_up
0.434201415	6.98E-31	not_in_up
0.1012088	0.304544927	not_in_up
-0.188758377	4.49E-05	not_in_up
-0.920695462	4.82E-06	not_in_up
-0.961130793	0.099094161	not_in_up
0.162733636	0.31318063	not_in_up
-0.10879613	0.406280792	not_in_up
0.55753248	1.22E-14	not_in_up
0.587691595	1.45E-70	not_in_up
1.171882764	2.55E-306	not_in_up
NA	NA	not_in_up
-0.094983519	0.001134374	not_in_up
-1.43941551	7.94E-106	not_in_up
-0.145868825	0.724710444	not_in_up
0.771540391	0.161298164	not_in_up
-0.724446134	1.00E-35	not_in_up
1.956466206	2.55E-306	not_in_up
NA	NA	not_in_up
-1.844147606	0.031738062	not_in_up
-0.09636322	5.37E-04	not_in_up
-0.13992525	NA	not_in_up
1.234393083	5.22E-08	not_in_up
-1.300577486	1.68E-21	not_in_up
NA	NA	not_in_up
-0.528822255	0.302949946	not_in_up
-2.89846026	5.08E-10	not_in_up
-1.418508522	0.058776147	not_in_up
-1.419492397	0.039842092	not_in_up
-0.76717676	8.20E-25	not_in_up
-0.352461843	0.082350611	not_in_up
-0.598538079	0.129614988	not_in_up
-2.547743393	2.55E-306	not_in_up
-0.203951077	0.280853526	not_in_up
0.78976272	0.135528955	not_in_up
1.409387783	3.11E-10	not_in_up
-1.326319131	1.61E-74	not_in_up
0.221170138	3.89E-05	not_in_up
-2.743869165	2.55E-306	not_in_up
-0.040389691	0.931053877	not_in_up
NA	NA	not_in_up
0.201431182	1.05E-05	not_in_up
1.687283642	2.55E-306	not_in_up
-0.802243208	1.73E-12	not_in_up
-0.040945586	0.769885284	not_in_up
-0.748832911	1.12E-37	not_in_up
-0.024065718	0.636812254	not_in_up
0.606917634	4.07E-37	not_in_up
0.294779811	8.40E-11	not_in_up
0.650354903	1.00E-51	not_in_up
-0.539928099	0.143921047	not_in_up
-0.539928099	0.143921047	not_in_up
1.764264796	6.01E-13	not_in_up
NA	NA	not_in_up
-0.029551489	0.885878575	not_in_up
0.104487956	0.306669233	not_in_up
0.447619032	1.27E-12	not_in_up
-0.223413547	8.02E-04	not_in_up
-0.13992525	NA	not_in_up
0.301016243	1.85E-11	not_in_up
-1.348276135	0.032969186	not_in_up
0.310224571	0.135016324	not_in_up
1.107422096	2.51E-60	not_in_up
0.473620443	3.70E-16	not_in_up
0.067397309	0.836356971	not_in_up
0.433837287	5.01E-15	not_in_up
0.174983561	0.001951118	not_in_up
-0.086720854	0.242117211	not_in_up
-0.111820119	0.30825145	not_in_up
0.311013096	1.18E-28	not_in_up
-0.145868825	0.724710444	not_in_up
0.774949251	5.96E-49	not_in_up
0.279470037	2.83E-10	not_in_up
-3.25478039	0.009314882	not_in_up
-1.003524872	1.72E-07	not_in_up
0.297586647	1.45E-27	not_in_up
-3.426996212	4.46E-16	not_in_up
1.027255891	8.83E-170	not_in_up
NA	NA	not_in_up
-0.82776199	1.84E-15	not_in_up
0.010737591	0.861239113	not_in_up
-1.054362459	1.51E-47	not_in_up
-0.365884185	0.233337924	not_in_up
-0.5452269	0.263257405	not_in_up
NA	NA	not_in_up
-0.424641811	2.30E-92	not_in_up
0.042093799	0.495234535	not_in_up
-1.203456047	7.95E-06	not_in_up
0.176031738	4.24E-05	not_in_up
0.18466261	0.119411659	not_in_up
0.826777756	2.09E-264	not_in_up
0.473296178	2.64E-55	not_in_up
0.337189062	5.34E-34	not_in_up
-0.091270973	0.808383704	not_in_up
0.286735776	7.52E-05	not_in_up
0.16932428	0.046064697	not_in_up
NA	NA	not_in_up
-0.131322743	0.629682748	not_in_up
-0.15478975	0.148784406	not_in_up
0.119980389	0.256174005	not_in_up
-0.241930812	0.040002336	not_in_up
-1.110149513	1.62E-14	not_in_up
1.68914145	2.55E-306	not_in_up
0.405715646	6.55E-10	not_in_up
0.31004118	0.00214033	not_in_up
0.767749476	1.13E-72	not_in_up
0.303930781	4.09E-10	not_in_up
0.377022586	3.00E-50	not_in_up
0.008566933	0.778151109	not_in_up
0.116344742	0.102428556	not_in_up
0.132005584	0.193042136	not_in_up
-0.704739667	2.32E-05	not_in_up
-0.743752011	0.094684756	not_in_up
-0.029292654	0.506865537	not_in_up
-0.557348142	5.93E-04	not_in_up
0.339943835	5.71E-17	not_in_up
0.176608843	0.229334218	not_in_up
NA	NA	not_in_up
-2.561432286	2.46E-05	not_in_up
NA	NA	not_in_up
-0.113532478	0.172045347	not_in_up
NA	NA	not_in_up
0.505252857	0.228410099	not_in_up
-0.145868825	0.724710444	not_in_up
-0.483283418	1.30E-11	not_in_up
0.422373291	0.07003522	not_in_up
0.299740624	2.87E-23	not_in_up
-4.555607807	5.72E-13	not_in_up
NA	NA	not_in_up
0.248056318	5.70E-17	not_in_up
0.03791156	0.668828266	not_in_up
0.145388188	0.001131783	not_in_up
-1.439868758	2.55E-306	not_in_up
2.033046912	1.29E-124	not_in_up
-0.088008378	0.846359303	not_in_up
-1.213175652	1.51E-15	not_in_up
0.431945761	5.96E-06	not_in_up
0.720637189	2.55E-07	not_in_up
NA	NA	not_in_up
NA	NA	not_in_up
NA	NA	not_in_up
0.334271405	6.12E-07	not_in_up
0.120703523	0.151464553	not_in_up
0.175056826	1.58E-04	not_in_up
0.13225446	0.016135412	not_in_up
-0.785555771	0.049297574	not_in_up
1.450362695	2.55E-306	not_in_up
-1.448863685	0.001013565	not_in_up
-0.007065849	0.928216619	not_in_up
-0.909871738	8.94E-56	not_in_up
NA	NA	not_in_up
-1.422243482	0.003422168	not_in_up
-3.130070814	2.71E-10	not_in_up
-0.086344669	0.004096732	not_in_up
-0.108761226	0.293106531	not_in_up
-0.091759041	0.808383704	not_in_up
-0.145868825	0.724710444	not_in_up
NA	NA	not_in_up
-0.795994473	0.082898918	not_in_up
-0.042155494	0.891472568	not_in_up
0.662913871	7.54E-72	not_in_up
0.306233272	0.004354747	not_in_up
-0.90003267	4.66E-65	not_in_up
0.614927304	1.60E-91	not_in_up
-0.145868825	0.724710444	not_in_up
NA	NA	not_in_up
-1.596443524	1.98E-07	not_in_up
0.461269599	5.87E-07	not_in_up
NA	NA	not_in_up
-0.178746518	4.36E-04	not_in_up
0.743237098	2.55E-306	not_in_up
0.591625062	8.56E-281	not_in_up
NA	NA	not_in_up
-0.181291391	0.033018292	not_in_up
NA	NA	not_in_up
-1.124171268	0.005913266	not_in_up
0.640176123	4.16E-136	not_in_up
NA	NA	not_in_up
-0.335177588	4.31E-29	not_in_up
0.68096855	2.57E-48	not_in_up
0.511896329	3.27E-57	not_in_up
0.320245432	1.31E-11	not_in_up
0.509966332	2.46E-70	not_in_up
0.975815259	2.55E-306	not_in_up
NA	NA	not_in_up
0.165161218	0.087688995	not_in_up
0.189117606	0.121264533	not_in_up
0.447947583	4.72E-11	not_in_up
-0.496095237	0.193042136	not_in_up
-0.370875503	8.27E-28	not_in_up
-0.13992525	NA	not_in_up
-1.794796094	1.52E-04	not_in_up
1.250562286	0.001005049	not_in_up
-0.322027437	3.54E-07	not_in_up
-0.648346263	0.223964557	not_in_up
-0.145868825	0.724710444	not_in_up
1.002379741	6.46E-16	not_in_up
-0.07748986	0.714391157	not_in_up
-0.275041838	0.210470408	not_in_up
0.409900218	9.40E-81	not_in_up
NA	NA	not_in_up
0.681141626	2.99E-129	not_in_up
-0.170030857	3.67E-15	not_in_up
0.431890228	0.186577281	not_in_up
0.597625631	9.36E-123	not_in_up
-0.553450771	0.045877502	not_in_up
NA	NA	not_in_up
0.22792999	0.647105288	not_in_up
0.214633977	0.48474291	not_in_up
NA	NA	not_in_up
0.034652251	0.939318985	not_in_up
0.422931326	0.37396717	not_in_up
-1.417105239	0.058799356	not_in_up
-0.501994853	0.189029283	not_in_up
-0.210589442	0.671821705	not_in_up
0.708524248	0.071830063	not_in_up
0.468001555	8.20E-95	not_in_up
NA	NA	not_in_up
-0.397785108	0.247069349	not_in_up
-0.33085881	2.73E-09	not_in_up
-1.644471761	0.013340405	not_in_up
-0.273607087	0.55718625	not_in_up
NA	NA	not_in_up
0.317063995	0.482810018	not_in_up
0.214633977	0.48474291	not_in_up
0.077101283	0.869367996	not_in_up
-2.705536292	0.005968263	not_in_up
-0.687889676	0.07562749	not_in_up
0.063712934	0.838643194	not_in_up
NA	NA	not_in_up
NA	NA	not_in_up
NA	NA	not_in_up
-3.012359496	2.54E-40	not_in_up
-5.998906946	4.28E-05	not_in_up
0.41205648	4.21E-33	not_in_up
-3.49295078	8.28E-55	not_in_up
0.094890532	6.88E-04	not_in_up
NA	NA	not_in_up
-0.341334292	0.301784114	not_in_up
0.141333817	0.721430557	not_in_up
-0.113579222	0.444652968	not_in_up
0.431695618	1.83E-05	not_in_up
-1.918899644	2.00E-11	not_in_up
-0.139473552	0.771857746	not_in_up
NA	NA	not_in_up
-5.333035138	1.93E-04	not_in_up
-1.876164035	0.0299741	not_in_up
NA	NA	not_in_up
-5.265765682	1.84E-04	not_in_up
-0.267039692	2.14E-18	not_in_up
NA	NA	not_in_up
0.086492677	0.633586461	not_in_up
-0.278155772	0.413305027	not_in_up
1.256831886	2.55E-306	not_in_up
NA	NA	not_in_up
0.862680402	1.30E-182	not_in_up
-2.648969494	1.23E-128	not_in_up
NA	NA	not_in_up
-1.104222582	0.033669158	not_in_up
-0.533586451	0.303372891	not_in_up
NA	NA	not_in_up
NA	NA	not_in_up
0.21642445	1.39E-19	not_in_up
-1.574855546	8.18E-27	not_in_up
-0.829754132	1.76E-249	not_in_up
0.961091351	0.049829795	not_in_up
-0.496095237	0.193042136	not_in_up
NA	NA	not_in_up
-1.224532466	6.78E-10	not_in_up
-0.145868825	0.724710444	not_in_up
0.487548486	1.67E-60	not_in_up
-3.758188864	0.00471474	not_in_up
-0.715222433	0.09835643	not_in_up
-1.903440557	0.001946117	not_in_up
-3.25478039	0.009314882	not_in_up
-5.267017865	1.87E-04	not_in_up
-2.791608144	4.81E-04	not_in_up
-0.081751106	0.202198489	not_in_up
-0.295034068	0.139577473	not_in_up
-0.542497194	4.76E-05	not_in_up
NA	NA	not_in_up
NA	NA	not_in_up
0.59672389	9.34E-273	not_in_up
0.852119072	1.64E-288	not_in_up
-0.132471046	0.338700945	not_in_up
NA	NA	not_in_up
NA	NA	not_in_up
-0.596484111	6.77E-04	not_in_up
-0.2604348	8.02E-08	not_in_up
-0.350313517	2.48E-05	not_in_up
-1.782904597	1.72E-148	not_in_up
1.565738272	9.21E-102	not_in_up
0.95343973	1.43E-278	not_in_up
0.137078674	5.60E-05	not_in_up
-0.145868825	0.724710444	not_in_up
0.660620181	2.41E-34	not_in_up
-0.547255424	7.12E-07	not_in_up
-0.23496095	0.566307051	not_in_up
-0.687338738	0.184584721	not_in_up
NA	NA	not_in_up
-0.271717142	1.51E-11	not_in_up
NA	NA	not_in_up
0.139638251	0.001470102	not_in_up
-0.813739155	1.69E-12	not_in_up
-0.084643666	0.190369872	not_in_up
0.579628042	1.80E-104	not_in_up
NA	NA	not_in_up
-0.539412523	2.23E-27	not_in_up
-1.523490323	7.24E-35	not_in_up
-0.988858287	0.056556646	not_in_up
-0.50153076	0.290903257	not_in_up
-8.83826144	9.95E-11	not_in_up
-0.490187632	1.14E-63	not_in_up
-4.220070082	0.002452866	not_in_up
-0.89422861	0.130547535	not_in_up
-0.577276689	1.37E-63	not_in_up
0.101800202	0.657948703	not_in_up
-0.017438979	0.775823466	not_in_up
-0.778520059	8.73E-31	not_in_up
0.196151397	0.329766088	not_in_up
0.645193614	0.221546743	not_in_up
0.42699454	2.45E-52	not_in_up
-0.406245315	3.55E-04	not_in_up
0.416597236	4.06E-25	not_in_up
-0.68052358	1.18E-15	not_in_up
0.596796671	1.63E-32	not_in_up
NA	NA	not_in_up
0.712313319	0.070979098	not_in_up
-0.150865084	0.669421241	not_in_up
0.413515395	0.026774681	not_in_up
0.032176288	0.788400728	not_in_up
0.608262461	7.17E-90	not_in_up
0.369057984	7.91E-06	not_in_up
0.408418803	2.80E-25	not_in_up
-2.688290548	2.01E-08	not_in_up
-0.155790789	4.99E-06	not_in_up
-0.245906126	9.69E-04	not_in_up
-0.809727922	6.75E-171	not_in_up
-1.489072494	7.93E-49	not_in_up
0.783089039	2.98E-25	not_in_up
0.578577418	1.18E-25	not_in_up
1.05098363	4.19E-133	not_in_up
-2.547887202	5.44E-06	not_in_up
-2.900802685	1.58E-72	not_in_up
-0.77816328	1.00E-24	not_in_up
0.136317109	9.99E-05	not_in_up
-0.075392707	0.077733639	not_in_up
0.067397309	0.836356971	not_in_up
0.475721317	6.42E-33	not_in_up
-0.03269606	0.426289319	not_in_up
NA	NA	not_in_up
0.52639812	8.73E-50	not_in_up
1.09056912	5.81E-34	not_in_up
1.39742502	0.044865321	not_in_up
-0.348478953	5.18E-16	not_in_up
0.214322706	9.27E-04	not_in_up
-0.157331786	0.13832331	not_in_up
-1.482028437	3.97E-45	not_in_up
-4.484063986	3.82E-165	not_in_up
-0.063425714	0.523337425	not_in_up
1.150754704	2.55E-306	not_in_up
0.134233866	0.072610386	not_in_up
-0.986831316	0.014055197	not_in_up
-0.476761929	3.65E-10	not_in_up
-0.26773877	0.433085643	not_in_up
0.669336796	6.93E-160	not_in_up
-0.107379831	0.286808555	not_in_up
NA	NA	not_in_up
0.684767641	3.22E-52	not_in_up
NA	NA	not_in_up
0.45365382	7.08E-19	not_in_up
-0.281798626	0.549951887	not_in_up
-0.604523994	2.49E-12	not_in_up
-2.339349784	1.18E-23	not_in_up
NA	NA	not_in_up
-0.36971439	1.23E-04	not_in_up
0.12760251	0.03512033	not_in_up
NA	NA	not_in_up
-1.881832702	0.027181022	not_in_up
0.039923411	0.266415748	not_in_up
0.107357553	0.207021652	not_in_up
-0.878747428	7.93E-06	not_in_up
0.888727461	1.60E-164	not_in_up
0.24527799	0.622180313	not_in_up
NA	NA	not_in_up
-0.924772877	0.124732689	not_in_up
0.640458706	0.046386576	not_in_up
-0.716130201	0.182478931	not_in_up
0.337825065	0.484161515	not_in_up
-0.578125967	1.91E-35	not_in_up
-0.115569136	0.366780479	not_in_up
-2.610354124	6.46E-137	not_in_up
-0.080120861	0.825024812	not_in_up
0.419274049	1.55E-05	not_in_up
0.079412218	0.867302521	not_in_up
0.31767328	0.384836954	not_in_up
-0.501994853	0.189029283	not_in_up
-2.678796885	1.04E-05	not_in_up
-0.192464983	3.62E-04	not_in_up
-2.199497965	1.80E-96	not_in_up
-0.847367037	0.136632727	not_in_up
0.416866527	5.74E-95	not_in_up
0.213667184	0.48474291	not_in_up
-1.004976966	0.05497671	not_in_up
-0.501994853	0.189029283	not_in_up
-0.273227661	0.44220088	not_in_up
-0.145868825	0.724710444	not_in_up
NA	NA	not_in_up
0.512143635	3.69E-11	not_in_up
-0.178185561	8.10E-06	not_in_up
0.325305066	1.43E-12	not_in_up
-0.628778671	3.44E-33	not_in_up
-2.508781312	3.56E-08	not_in_up
0.378309743	1.30E-27	not_in_up
0.382074024	8.69E-12	not_in_up
0.454048229	2.01E-48	not_in_up
NA	NA	not_in_up
0.044236544	0.140903759	not_in_up
-1.140208443	3.72E-08	not_in_up
-2.51394543	2.67E-45	not_in_up
0.520493435	0.149463072	not_in_up
-4.783593	3.47E-06	not_in_up
-0.145868825	0.724710444	not_in_up
-5.361595965	2.41E-23	not_in_up
NA	NA	not_in_up
NA	NA	not_in_up
NA	NA	not_in_up
NA	NA	not_in_up
-3.748876539	1.44E-06	not_in_up
-0.769705244	2.81E-04	not_in_up
0.941396475	2.55E-306	not_in_up
0.279881223	3.29E-05	not_in_up
0.932783514	2.55E-306	not_in_up
-1.424099943	3.10E-10	not_in_up
0.016695272	0.865937155	not_in_up
-1.689479885	2.13E-05	not_in_up
-0.012386941	0.685918536	not_in_up
-0.544555571	0.263351976	not_in_up
-0.145868825	0.724710444	not_in_up
NA	NA	not_in_up
-1.290034585	7.08E-166	not_in_up
0.627649395	4.73E-37	not_in_up
-0.007060416	0.96337803	not_in_up
0.214633977	0.48474291	not_in_up
NA	NA	not_in_up
NA	NA	not_in_up
-0.088402371	0.808383704	not_in_up
-2.446498104	1.06E-05	not_in_up
NA	NA	not_in_up
0.319346197	6.59E-34	not_in_up
0.567004833	1.08E-77	not_in_up
1.022346211	2.55E-306	not_in_up
-1.113447176	0.049510641	not_in_up
0.057489142	0.902877033	not_in_up
0.9036805	3.38E-27	not_in_up
-0.988858287	0.056556646	not_in_up
-0.201031752	0.23055204	not_in_up
-1.166375594	6.44E-07	not_in_up
-0.73480679	0.180565126	not_in_up
-1.452108014	3.28E-29	not_in_up
0.059852749	0.00334338	not_in_up
-0.715222433	0.09835643	not_in_up
0.067969474	0.836356971	not_in_up
-0.591210467	1.08E-15	not_in_up
0.03138731	0.724710444	not_in_up
-0.602200049	5.30E-14	not_in_up
-0.817405299	6.91E-11	not_in_up
-0.101208725	0.451560902	not_in_up
-0.067976952	0.743990576	not_in_up
-0.133676292	0.461677593	not_in_up
0.139459732	0.221245999	not_in_up
-1.189362859	1.08E-07	not_in_up
-0.123597409	0.266145022	not_in_up
-0.781674464	0.016662583	not_in_up
-2.860258284	5.71E-16	not_in_up
-0.136611823	0.112100803	not_in_up
NA	NA	not_in_up
0.213667184	0.48474291	not_in_up
-0.726711523	1.11E-08	not_in_up
-0.501994853	0.189029283	not_in_up
0.251513946	0.021378514	not_in_up
0.0880799	0.519280698	not_in_up
-0.123789985	1.15E-06	not_in_up
-0.250549452	0.078996484	not_in_up
0.228505904	0.098688448	not_in_up
-0.763587702	2.27E-05	not_in_up
-3.17883579	1.84E-06	not_in_up
NA	NA	not_in_up
-1.597947997	9.00E-06	not_in_up
-3.426569318	3.54E-237	not_in_up
1.854751364	5.26E-73	not_in_up
1.02123499	2.55E-306	not_in_up
NA	NA	not_in_up
-0.496095237	0.193042136	not_in_up
1.871254657	1.13E-215	not_in_up
-0.13992525	NA	not_in_up
0.193513977	0.700205479	not_in_up
NA	NA	not_in_up
-0.682983191	1.93E-24	not_in_up
0.652239325	7.92E-07	not_in_up
-0.162293968	0.024857623	not_in_up
0.669566017	1.10E-07	not_in_up
-0.315584537	0.256712864	not_in_up
-1.482894987	1.53E-46	not_in_up
0.148179859	0.001190644	not_in_up
-0.378351954	1.24E-10	not_in_up
-0.925345299	0.094351762	not_in_up
NA	NA	not_in_up
-0.069279934	0.17524418	not_in_up
-2.184359661	7.21E-09	not_in_up
-3.331217852	3.27E-10	not_in_up
NA	NA	not_in_up
0.57084656	1.90E-114	not_in_up
-0.143575047	0.680477456	not_in_up
-0.45696714	0.29112493	not_in_up
-0.161599617	0.712308817	not_in_up
NA	NA	not_in_up
-0.253738837	0.447812553	not_in_up
-0.402953272	1.89E-04	not_in_up
-0.258765417	5.70E-07	not_in_up
-0.650409233	0.030100061	not_in_up
0.060241255	0.53693912	not_in_up
-7.086644046	4.07E-07	not_in_up
-0.323563898	0.375848969	not_in_up
-3.450626771	2.58E-81	not_in_up
-0.723730291	0.181145151	not_in_up
0.069628169	0.380938954	not_in_up
-0.497163537	4.26E-11	not_in_up
-2.227846233	0.016651058	not_in_up
0.810785527	0.055517091	not_in_up
-0.14808182	0.664003138	not_in_up
-0.339437741	2.47E-05	not_in_up
-0.402675884	4.44E-17	not_in_up
-0.158865168	0.302058447	not_in_up
0.312029559	3.11E-09	not_in_up
0.418360023	2.82E-05	not_in_up
0.035028707	0.791461969	not_in_up
0.431890228	0.186577281	not_in_up
0.342523538	3.45E-08	not_in_up
0.386809176	8.23E-27	not_in_up
0.888787297	2.38E-73	not_in_up
0.243431571	5.51E-09	not_in_up
0.430831307	1.20E-12	not_in_up
1.156603118	3.02E-10	not_in_up
-0.323563898	0.375848969	not_in_up
-0.81572725	0.053462965	not_in_up
-0.355323367	1.12E-11	not_in_up
-1.646425647	5.51E-04	not_in_up
0.354604068	0.433767711	not_in_up
-2.831324755	1.07E-15	not_in_up
-0.743752011	0.094684756	not_in_up
0.077010158	0.866698208	not_in_up
-1.27890334	0.054585141	not_in_up
NA	NA	not_in_up
-0.323563898	0.375848969	not_in_up
0.201740989	0.175779794	not_in_up
0.665746559	0.086556284	not_in_up
NA	NA	not_in_up
2.505233801	0.018431238	not_in_up
NA	NA	not_in_up
-0.652009861	0.182022794	not_in_up
-0.13992525	NA	not_in_up
0.080962317	0.004523902	not_in_up
-0.072958456	0.024482104	not_in_up
-0.509819793	3.22E-19	not_in_up
0.433674577	0.18530404	not_in_up
-3.962836516	9.23E-10	not_in_up
0.612539153	1.37E-70	not_in_up
0.433674577	0.18530404	not_in_up
-1.205093581	2.27E-05	not_in_up
0.387544881	9.10E-09	not_in_up
-0.221447597	0.046301481	not_in_up
-0.003878009	0.92537395	not_in_up
-0.356947187	4.59E-20	not_in_up
0.472816546	4.04E-72	not_in_up
-0.488468347	0.336273782	not_in_up
0.537303344	1.88E-52	not_in_up
0.441334388	1.12E-08	not_in_up
-0.379376299	1.95E-08	not_in_up
-0.282902017	1.58E-15	not_in_up
0.072311902	0.878902368	not_in_up
1.59493304	2.55E-306	not_in_up
-0.660873518	0.189182483	not_in_up
-0.282681478	0.325360363	not_in_up
-2.977382423	1.20E-05	not_in_up
-0.009818019	0.904969696	not_in_up
-0.9281838	9.69E-28	not_in_up
NA	NA	not_in_up
-1.353579178	4.72E-178	not_in_up
NA	NA	not_in_up
-0.13992525	NA	not_in_up
NA	NA	not_in_up
-0.980291943	2.17E-95	not_in_up
-0.426704744	0.042877549	not_in_up
0.013369268	0.838643194	not_in_up
0.063154829	0.838643194	not_in_up
0.168776629	8.87E-13	not_in_up
0.004907918	0.942316128	not_in_up
-0.358619955	0.001014618	not_in_up
-1.008171212	3.96E-44	not_in_up
-0.85011216	2.70E-72	not_in_up
NA	NA	not_in_up
-0.176211855	0.118505923	not_in_up
-0.413626445	0.230037917	not_in_up
-0.323563898	0.375848969	not_in_up
-0.13992525	NA	not_in_up
-0.145868825	0.724710444	not_in_up
-1.514601501	6.24E-04	not_in_up
-2.140641628	1.19E-109	not_in_up
0.487975594	0.261416496	not_in_up
-0.13234437	0.588653086	not_in_up
0.227789846	6.45E-08	not_in_up
NA	NA	not_in_up
-0.101930772	0.148433735	not_in_up
NA	NA	not_in_up
NA	NA	not_in_up
0.182623685	4.67E-04	not_in_up
-2.028408295	1.07E-16	not_in_up
0.113418543	0.782231251	not_in_up
0.781625918	6.44E-58	not_in_up
1.121854399	0.069649952	not_in_up
NA	NA	not_in_up
0.423079258	1.58E-22	not_in_up
NA	NA	not_in_up
-1.877056621	3.69E-09	not_in_up
0.629508235	1.96E-142	not_in_up
-0.381197467	1.42E-31	not_in_up
-1.97200604	4.82E-115	not_in_up
-3.686674789	3.78E-45	not_in_up
0.125052548	0.14251742	not_in_up
-0.413626445	0.230037917	not_in_up
0.627264538	2.12E-192	not_in_up
1.087751751	2.55E-306	not_in_up
0.87922183	2.55E-133	not_in_up
0.956014194	2.55E-306	not_in_up
0.472929648	3.96E-34	not_in_up
-1.585345051	1.79E-189	not_in_up
-1.47222131	2.55E-306	not_in_up
0.266467137	2.69E-09	not_in_up
0.385472417	6.11E-42	not_in_up
-0.174030546	0.389039974	not_in_up
0.759850107	8.31E-93	not_in_up
NA	NA	not_in_up
-0.977635074	5.79E-11	not_in_up
-2.715693717	0.015594374	not_in_up
-0.411368275	1.21E-04	not_in_up
-3.109297202	9.93E-05	not_in_up
NA	NA	not_in_up
-0.497704143	0.332571357	not_in_up
-0.916874784	9.93E-27	not_in_up
-0.02519431	0.629007832	not_in_up
0.288898619	4.51E-29	not_in_up
-0.106468334	0.203261193	not_in_up
0.589456076	3.23E-104	not_in_up
-0.054624	0.83432382	not_in_up
0.003302394	0.965944239	not_in_up
0.441804614	9.34E-28	not_in_up
-0.022418119	0.905107643	not_in_up
0.369909814	3.93E-17	not_in_up
0.080653667	0.016832745	not_in_up
0.036075854	0.267540288	not_in_up
0.340150775	1.08E-42	not_in_up
0.470834234	1.05E-38	not_in_up
0.236183768	1.66E-11	not_in_up
0.179791339	1.01E-08	not_in_up
-0.079763556	0.1901032	not_in_up
-0.809784429	1.37E-11	not_in_up
0.425357039	8.97E-42	not_in_up
-0.282548194	8.22E-04	not_in_up
0.076718183	0.704901663	not_in_up
-0.144168078	0.099371153	not_in_up
-0.120934294	0.21534148	not_in_up
0.197403409	0.038834054	not_in_up
0.324888085	1.98E-13	not_in_up
0.220389861	9.39E-04	not_in_up
0.909163926	4.00E-62	not_in_up
0.065649212	0.206580166	not_in_up
-0.087451703	0.010006915	not_in_up
-6.567828945	2.65E-06	not_in_up
NA	NA	not_in_up
0.281438414	1.43E-09	not_in_up
-0.743752011	0.094684756	not_in_up
0.298116519	1.04E-48	not_in_up
0.063712934	0.838643194	not_in_up
-0.680844256	7.68E-41	not_in_up
NA	NA	not_in_up
NA	NA	not_in_up
0.443123456	3.29E-17	not_in_up
-2.085387127	9.22E-23	not_in_up
-0.710290569	0.002288698	not_in_up
0.289397625	8.26E-11	not_in_up
-0.965718751	7.16E-17	not_in_up
1.028772876	2.26E-58	not_in_up
0.393352948	1.74E-45	not_in_up
0.060354652	0.681960669	not_in_up
-0.406232487	0.090436932	not_in_up
1.107413433	4.42E-06	not_in_up
0.520493435	0.149463072	not_in_up
-1.952647175	0.010435299	not_in_up
-0.295824246	8.32E-16	not_in_up
8.73E-04	0.987992153	not_in_up
0.067969474	0.836356971	not_in_up
0.963067246	0.049653449	not_in_up
NA	NA	not_in_up
-0.278155772	0.413305027	not_in_up
0.565357463	1.46E-93	not_in_up
0.58012287	2.02E-47	not_in_up
0.398078569	7.12E-74	not_in_up
1.631235435	7.01E-129	not_in_up
-1.532723874	4.50E-10	not_in_up
0.525051495	0.300994141	not_in_up
0.793357386	1.83E-65	not_in_up
0.214633977	0.48474291	not_in_up
NA	NA	not_in_up
NA	NA	not_in_up
-1.395324686	8.46E-04	not_in_up
-3.778953981	0.004441512	not_in_up
-0.527542522	0.303029007	not_in_up
-0.025334389	0.951508221	not_in_up
-0.26773877	0.433085643	not_in_up
-0.145637355	0.662291827	not_in_up
0.287204655	0.003062952	not_in_up
-14.48065382	1.25E-27	not_in_up
-0.123564637	0.001652041	not_in_up
-1.702286973	8.38E-111	not_in_up
0.384723003	5.71E-09	not_in_up
-0.115049149	0.143644414	not_in_up
0.091626731	0.353160347	not_in_up
NA	NA	not_in_up
-0.323563898	0.375848969	not_in_up
-0.13992525	NA	not_in_up
NA	NA	not_in_up
7.886054651	1.98E-08	not_in_up
0.152916391	4.45E-04	not_in_up
-0.116992514	0.02857876	not_in_up
0.295603354	4.78E-11	not_in_up
0.293554807	6.92E-43	not_in_up
-4.957573386	4.12E-04	not_in_up
0.455504821	1.40E-68	not_in_up
-0.689680896	0.193401326	not_in_up
0.428500158	2.75E-59	not_in_up
-5.15499187	9.11E-17	not_in_up
0.376639547	1.05E-27	not_in_up
0.517791237	3.01E-136	not_in_up
0.188240792	7.72E-07	not_in_up
0.466341345	3.55E-89	not_in_up
0.096506112	0.00987957	not_in_up
0.379068706	2.56E-35	not_in_up
0.49815376	4.07E-92	not_in_up
0.17733157	3.35E-04	not_in_up
0.415514427	6.20E-25	not_in_up
-0.093428087	0.240304102	not_in_up
-0.24914385	2.72E-24	not_in_up
-0.760829568	2.55E-68	not_in_up
-0.743752011	0.094684756	not_in_up
0.90441925	3.67E-39	not_in_up
0.600790357	1.50E-29	not_in_up
0.167363535	0.006807443	not_in_up
-3.6896329	1.25E-16	not_in_up
-0.06525569	0.025643038	not_in_up
-0.020113466	0.66189254	not_in_up
0.293175789	1.20E-16	not_in_up
-0.623007508	5.23E-14	not_in_up
0.055426332	0.29928088	not_in_up
-3.372134723	5.07E-17	not_in_up
1.744442862	2.55E-306	not_in_up
-0.003895669	0.936678292	not_in_up
0.900179761	1.90E-94	not_in_up
-0.491766008	4.22E-09	not_in_up
-0.145868825	0.724710444	not_in_up
-1.579221517	4.82E-41	not_in_up
-1.708738677	2.79E-10	not_in_up
0.209763163	6.39E-06	not_in_up
0.995253587	1.87E-297	not_in_up
0.80654942	3.38E-239	not_in_up
0.283875451	4.49E-27	not_in_up
0.286890376	4.17E-14	not_in_up
NA	NA	not_in_up
0.477917578	3.41E-148	not_in_up
-0.573470224	3.23E-42	not_in_up
-1.288375446	0.028384756	not_in_up
-4.359181044	2.42E-05	not_in_up
-1.289519731	4.97E-12	not_in_up
NA	NA	not_in_up
-0.184717102	0.181930643	not_in_up
0.398342509	1.27E-61	not_in_up
NA	NA	not_in_up
NA	NA	not_in_up
0.367327399	1.24E-49	not_in_up
-7.661653801	2.81E-08	not_in_up
-0.310968484	0.109728154	not_in_up
NA	NA	not_in_up
1.108205229	2.55E-306	not_in_up
0.218506925	4.11E-23	not_in_up
1.058975447	2.55E-306	not_in_up
-0.397785108	0.247069349	not_in_up
0.041621434	0.130790508	not_in_up
0.353740636	0.475298576	not_in_up
1.100738043	6.75E-87	not_in_up
-0.945946208	4.44E-74	not_in_up
-5.749283651	4.69E-05	not_in_up
-1.129312348	0.075791972	not_in_up
0.149903062	3.05E-04	not_in_up
NA	NA	not_in_up
0.043387008	0.163700244	not_in_up
0.614417279	0.211965869	not_in_up
0.213667184	0.48474291	not_in_up
-0.412686633	0.384012097	not_in_up
0.680129653	4.18E-286	not_in_up
0.214633977	0.48474291	not_in_up
-7.621945299	3.37E-08	not_in_up
NA	NA	not_in_up
-1.491425326	1.58E-08	not_in_up
0.728192933	7.89E-12	not_in_up
-0.323563898	0.375848969	not_in_up
NA	NA	not_in_up
0.682503371	1.10E-79	not_in_up
-0.290722301	2.01E-12	not_in_up
-0.145868825	0.724710444	not_in_up
-0.205672115	4.48E-12	not_in_up
-0.123755215	0.00128828	not_in_up
-0.162173863	3.63E-05	not_in_up
0.534039968	1.50E-152	not_in_up
-0.087284133	0.142672811	not_in_up
NA	NA	not_in_up
0.421896743	6.59E-43	not_in_up
0.36615672	1.93E-22	not_in_up
0.623050163	1.02E-97	not_in_up
-1.227376428	4.47E-153	not_in_up
0.326519334	1.71E-43	not_in_up
0.308395457	2.17E-22	not_in_up
0.026779581	0.635363955	not_in_up
-0.685517174	0.063072695	not_in_up
0.56814012	4.69E-51	not_in_up
-0.949254386	1.08E-12	not_in_up
-0.485560758	7.58E-10	not_in_up
NA	NA	not_in_up
1.060145301	1.13E-24	not_in_up
-0.114967718	0.475465507	not_in_up
-0.456319121	0.008982366	not_in_up
-0.143260107	0.065856658	not_in_up
0.49543934	2.41E-12	not_in_up
-0.683289137	0.019190628	not_in_up
0.166820675	3.81E-07	not_in_up
-4.09092408	0.002678085	not_in_up
-0.339425462	1.69E-09	not_in_up
-1.547563211	1.35E-110	not_in_up
-8.222836039	2.04E-09	not_in_up
-3.381583272	0.007707793	not_in_up
0.393931371	9.07E-50	not_in_up
0.374789606	2.17E-06	not_in_up
0.57380979	1.07E-54	not_in_up
0.265894587	1.71E-05	not_in_up
-0.287241674	2.89E-16	not_in_up
-0.200768839	2.11E-08	not_in_up
1.228382538	0.007743054	not_in_up
0.020890265	0.839161808	not_in_up
0.37933899	1.56E-04	not_in_up
0.384823992	0.173697068	not_in_up
-0.501994853	0.189029283	not_in_up
2.820350512	1.81E-32	not_in_up
0.10047583	0.27070864	not_in_up
0.046707554	0.802493389	not_in_up
0.290248067	1.76E-07	not_in_up
0.310724642	1.66E-08	not_in_up
0.00397723	0.986942221	not_in_up
-2.153305338	0.001471415	not_in_up
-0.39709345	0.416358964	not_in_up
-0.176324851	0.035441139	not_in_up
-0.5936413	0.220828518	not_in_up
-0.3561685	0.005147793	not_in_up
-3.381583272	0.007707793	not_in_up
NA	NA	not_in_up
-2.715693717	0.015594374	not_in_up
0.215371865	0.03198822	not_in_up
0.318341459	8.27E-07	not_in_up
0.109297245	0.001942742	not_in_up
NA	NA	not_in_up
-0.444581093	0.004873725	not_in_up
-1.514266503	0.032862353	not_in_up
0.885817532	7.71E-138	not_in_up
0.652234939	1.51E-183	not_in_up
0.836328993	2.55E-306	not_in_up
0.871474547	6.63E-284	not_in_up
0.6010253	1.79E-196	not_in_up
0.60845427	8.97E-154	not_in_up
0.147912855	0.014938267	not_in_up
1.910367321	2.13E-04	not_in_up
0.349685175	4.78E-10	not_in_up
NA	NA	not_in_up
-0.019786527	0.473906032	not_in_up
0.050079066	0.035616435	not_in_up
0.282976613	2.48E-10	not_in_up
0.228403172	0.004698956	not_in_up
0.246045854	5.79E-16	not_in_up
3.015976346	2.55E-306	not_in_up
0.399687896	1.47E-16	not_in_up
-0.651978954	4.09E-27	not_in_up
0.946255848	6.60E-114	not_in_up
NA	NA	not_in_up
0.369222683	1.11E-04	not_in_up
1.093768242	0.082394532	not_in_up
NA	NA	not_in_up
NA	NA	not_in_up
0.067397309	0.836356971	not_in_up
-0.727491089	0.018071237	not_in_up
NA	NA	not_in_up
-0.715222433	0.09835643	not_in_up
1.007035269	2.55E-306	not_in_up
-2.370820796	2.24E-07	not_in_up
0.24565062	2.12E-18	not_in_up
-0.943634748	7.94E-06	not_in_up
0.260523066	0.537572912	not_in_up
-0.616092027	2.39E-06	not_in_up
NA	NA	not_in_up
-0.235464116	0.566166734	not_in_up
-0.13992525	NA	not_in_up
-6.498008115	3.80E-06	not_in_up
-0.145868825	0.724710444	not_in_up
1.544804651	4.55E-06	not_in_up
0.392597202	9.65E-06	not_in_up
-0.019077063	0.964684614	not_in_up
0.256471687	0.605648324	not_in_up
-0.080115425	0.287131586	not_in_up
0.890388143	2.20E-141	not_in_up
0.532773237	4.82E-22	not_in_up
0.827807766	1.34E-12	not_in_up
-0.149187943	0.036365768	not_in_up
-0.627316961	6.20E-44	not_in_up
-1.188341569	0.030123694	not_in_up
1.775953747	0.034636939	not_in_up
NA	NA	not_in_up
-0.567139419	5.72E-06	not_in_up
-2.427965951	4.15E-17	not_in_up
NA	NA	not_in_up
-0.731535118	3.57E-88	not_in_up
-0.469286125	2.02E-05	not_in_up
-0.13992525	NA	not_in_up
-0.26773877	0.433085643	not_in_up
NA	NA	not_in_up
0.090646605	0.28284833	not_in_up
-1.113447176	0.049510641	not_in_up
0.040005868	0.417832763	not_in_up
0.995850973	3.01E-32	not_in_up
NA	NA	not_in_up
-0.929947171	0.123549179	not_in_up
-1.19486999	6.59E-164	not_in_up
-2.596922736	1.14E-18	not_in_up
0.910775234	2.55E-306	not_in_up
0.02868258	0.641534734	not_in_up
-0.371952819	0.331894967	not_in_up
-4.579388976	3.89E-87	not_in_up
-1.269680229	1.48E-08	not_in_up
-0.743752011	0.094684756	not_in_up
0.214633977	0.48474291	not_in_up
0.767171743	2.66E-199	not_in_up
-0.279903043	9.79E-09	not_in_up
-0.12651226	0.01559528	not_in_up
-1.170537733	9.46E-51	not_in_up
-0.11192309	0.021484146	not_in_up
-2.881240649	3.22E-35	not_in_up
-1.845676283	1.20E-09	not_in_up
-0.731937155	6.53E-12	not_in_up
NA	NA	not_in_up
0.313685239	2.60E-11	not_in_up
0.449568324	1.34E-49	not_in_up
0.126321702	0.002411392	not_in_up
-0.087326868	0.003284027	not_in_up
0.960442146	3.19E-61	not_in_up
0.673481492	1.04E-104	not_in_up
0.521993537	7.15E-62	not_in_up
-0.486444163	5.80E-22	not_in_up
-0.236644895	6.93E-15	not_in_up
0.229212654	0.193336359	not_in_up
0.772868335	1.17E-54	not_in_up
0.546887682	1.18E-38	not_in_up
0.463826996	5.46E-31	not_in_up
0.011973809	0.911585885	not_in_up
-0.183949334	2.80E-04	not_in_up
0.273718016	1.01E-06	not_in_up
0.259295489	3.74E-18	not_in_up
-0.397101418	5.27E-19	not_in_up
1.342549549	2.55E-306	not_in_up
0.239249536	0.011979638	not_in_up
0.030663948	0.947236684	not_in_up
0.266669824	1.12E-08	not_in_up
-0.541556711	1.22E-07	not_in_up
0.568915814	1.02E-27	not_in_up
0.456753889	9.14E-31	not_in_up
0.578885435	1.25E-96	not_in_up
1.05069173	2.94E-240	not_in_up
-0.976592132	0.04846684	not_in_up
-2.570663294	8.46E-100	not_in_up
-0.290906082	0.525096838	not_in_up
-0.147692113	0.046144851	not_in_up
-0.175582801	0.001016056	not_in_up
-3.146403498	9.31E-28	not_in_up
-0.100332108	0.148987625	not_in_up
-0.210571012	0.263768628	not_in_up
0.214633977	0.48474291	not_in_up
0.26202005	3.10E-07	not_in_up
-1.700395488	1.08E-15	not_in_up
-0.190218138	0.195047024	not_in_up
1.064825343	2.55E-306	not_in_up
1.013350829	7.06E-274	not_in_up
-0.202257713	1.49E-04	not_in_up
-0.016055392	0.76456749	not_in_up
0.831169698	4.97E-303	not_in_up
-0.00908484	0.839579149	not_in_up
-0.13992525	NA	not_in_up
-0.62213908	3.41E-105	not_in_up
NA	NA	not_in_up
0.8574615	2.55E-306	not_in_up
-0.26773877	0.433085643	not_in_up
-1.696530698	1.34E-04	not_in_up
-0.087888455	0.808383704	not_in_up
-0.332428948	4.89E-49	not_in_up
-1.109517764	0.002369934	not_in_up
-0.909483827	0.06800708	not_in_up
-0.524897886	2.00E-42	not_in_up
-0.007737775	0.800865918	not_in_up
-1.127666977	2.55E-306	not_in_up
-1.534991258	0.032538648	not_in_up
NA	NA	not_in_up
-1.872308994	1.88E-08	not_in_up
0.513110957	3.77E-60	not_in_up
-0.804008719	0.156918373	not_in_up
NA	NA	not_in_up
0.353848804	4.24E-47	not_in_up
0.245897714	5.95E-30	not_in_up
0.67997386	5.51E-94	not_in_up
0.516815081	8.69E-34	not_in_up
0.705187164	2.05E-49	not_in_up
-0.590145966	8.02E-09	not_in_up
0.215800854	0.007749007	not_in_up
0.247118762	1.69E-06	not_in_up
0.57833668	1.86E-42	not_in_up
0.009351164	0.890126783	not_in_up
0.578926851	2.90E-22	not_in_up
0.251918057	0.099383241	not_in_up
0.580869319	3.30E-45	not_in_up
0.292223232	0.006554121	not_in_up
0.255254081	0.008704253	not_in_up
0.223863088	2.66E-04	not_in_up
0.933197784	2.98E-184	not_in_up
0.376134858	5.01E-68	not_in_up
-0.361589891	2.18E-19	not_in_up
0.292416138	5.42E-40	not_in_up
0.145723055	0.001236537	not_in_up
0.44740034	7.04E-53	not_in_up
-0.203103532	2.21E-10	not_in_up
0.474627965	2.70E-88	not_in_up
-0.556044259	0.002222567	not_in_up
0.460063018	2.56E-50	not_in_up
NA	NA	not_in_up
-0.042287588	0.096819469	not_in_up
0.73592612	1.35E-300	not_in_up
-0.683260378	1.42E-86	not_in_up
-0.145868825	0.724710444	not_in_up
0.157724229	9.96E-07	not_in_up
0.254489002	4.17E-31	not_in_up
-0.13992525	NA	not_in_up
0.522393575	2.98E-51	not_in_up
-0.496095237	0.193042136	not_in_up
0.765351414	2.10E-145	not_in_up
1.036316674	2.24E-19	not_in_up
0.361776971	0.46773508	not_in_up
-0.246350999	2.04E-08	not_in_up
-0.295792234	3.75E-11	not_in_up
-4.583330442	9.96E-04	not_in_up
0.994743835	5.40E-145	not_in_up
-0.080988501	0.800729427	not_in_up
-0.395792874	0.415372545	not_in_up
-0.089008212	0.393776481	not_in_up
NA	NA	not_in_up
-0.039528793	0.155703952	not_in_up
-4.323132757	0.001891435	not_in_up
0.09744561	0.026065675	not_in_up
0.156613014	0.370437618	not_in_up
0.11553068	0.306978131	not_in_up
0.553857697	4.00E-16	not_in_up
-0.520158115	7.04E-04	not_in_up
-0.223752032	0.020214867	not_in_up
1.406652268	1.15E-126	not_in_up
-0.272571182	0.558416856	not_in_up
0.21644858	1.10E-11	not_in_up
1.048853327	2.55E-306	not_in_up
-0.263295718	2.66E-16	not_in_up
-0.25484899	9.60E-06	not_in_up
0.636966771	1.37E-69	not_in_up
-0.204312942	3.30E-07	not_in_up
-0.550580088	3.19E-15	not_in_up
-0.150999652	2.21E-08	not_in_up
0.078509208	0.119384056	not_in_up
-0.328899956	3.32E-10	not_in_up
0.115978779	0.054081467	not_in_up
0.137275964	0.256788321	not_in_up
0.327263979	1.61E-27	not_in_up
0.300927277	6.69E-10	not_in_up
-0.34144251	0.416309607	not_in_up
-0.594169292	3.31E-05	not_in_up
0.648283795	1.41E-49	not_in_up
1.611152282	1.08E-47	not_in_up
0.963672428	1.36E-119	not_in_up
-2.275460648	9.64E-04	not_in_up
0.596484941	9.40E-92	not_in_up
-1.572488251	1.31E-14	not_in_up
0.923509171	2.36E-102	not_in_up
-2.392575854	7.10E-19	not_in_up
-0.026331575	0.947648114	not_in_up
-0.76297865	0.013185089	not_in_up
0.061304956	0.806083325	not_in_up
-0.143754619	3.50E-04	not_in_up
-2.462761669	6.02E-08	not_in_up
NA	NA	not_in_up
0.709287593	0.187980643	not_in_up
0.334586624	0.004569041	not_in_up
-0.265269899	0.134766531	not_in_up
-0.77534131	1.69E-48	not_in_up
0.22802654	0.21623035	not_in_up
0.063154829	0.838643194	not_in_up
-0.739689352	0.076846686	not_in_up
0.468316632	0.012161913	not_in_up
0.294632576	3.67E-12	not_in_up
-4.778887983	6.65E-04	not_in_up
-6.356885751	5.61E-06	not_in_up
0.213667184	0.48474291	not_in_up
NA	NA	not_in_up
0.257949559	9.14E-18	not_in_up
-0.089529539	0.846359303	not_in_up
-0.753420303	0.171217692	not_in_up
0.01445235	0.746325005	not_in_up
-0.366657783	0.159076174	not_in_up
-0.111584215	2.22E-06	not_in_up
-0.048406821	0.443138436	not_in_up
-0.145868825	0.724710444	not_in_up
0.436430566	2.69E-04	not_in_up
1.788747268	0.004001762	not_in_up
-0.320754812	0.215858386	not_in_up
-0.145868825	0.724710444	not_in_up
-0.445627477	0.317031119	not_in_up
0.221429651	3.29E-04	not_in_up
-0.160759528	0.607902486	not_in_up
0.388737753	0.028785965	not_in_up
-0.181299458	0.55795119	not_in_up
-0.228009543	0.647251996	not_in_up
0.631154608	0.22183028	not_in_up
0.126014574	0.252402608	not_in_up
-0.167147366	0.006592592	not_in_up
-1.083054683	0.006667015	not_in_up
-0.152678471	0.114041637	not_in_up
-1.395125493	5.72E-05	not_in_up
0.142651578	1.04E-10	not_in_up
0.680998686	2.67E-81	not_in_up
-1.269163314	0.019612948	not_in_up
0.489712253	0.321034771	not_in_up
-0.032247843	0.293498191	not_in_up
-0.548242797	0.047825651	not_in_up
0.672772612	1.77E-101	not_in_up
-0.236450955	0.484996039	not_in_up
-9.60383364	2.31E-59	not_in_up
-0.568885632	2.57E-12	not_in_up
0.168436656	0.312997185	not_in_up
-0.496095237	0.193042136	not_in_up
0.213667184	0.48474291	not_in_up
NA	NA	not_in_up
0.742305115	6.61E-38	not_in_up
-0.743752011	0.094684756	not_in_up
-0.083795171	0.223132943	not_in_up
0.874907723	4.49E-55	not_in_up
-1.205931291	0.051167097	not_in_up
NA	NA	not_in_up
0.541696643	2.13E-150	not_in_up
NA	NA	not_in_up
0.742213505	5.30E-31	not_in_up
0.296253692	3.85E-16	not_in_up
0.9265222	0.001367642	not_in_up
-1.959968871	1.18E-26	not_in_up
-0.152289272	0.178901153	not_in_up
0.090409722	0.375848969	not_in_up
0.225878662	2.05E-13	not_in_up
-2.095384725	1.96E-12	not_in_up
0.206377398	5.32E-06	not_in_up
-0.008277322	0.931254408	not_in_up
NA	NA	not_in_up
0.214633977	0.48474291	not_in_up
0.544919979	0.003893883	not_in_up
0.413482951	6.07E-44	not_in_up
-4.053118101	6.58E-13	not_in_up
-0.465741462	3.96E-07	not_in_up
NA	NA	not_in_up
-1.452179073	1.31E-06	not_in_up
0.183508653	0.00606006	not_in_up
0.330964993	2.16E-13	not_in_up
-1.666424013	1.56E-07	not_in_up
-5.57128989	2.55E-306	not_in_up
-0.652352183	0.193201537	not_in_up
-0.924979736	8.56E-70	not_in_up
0.038662485	0.215191569	not_in_up
0.341792844	7.26E-40	not_in_up
-0.078101614	0.007934877	not_in_up
-0.008561068	0.792924353	not_in_up
0.42290052	3.17E-07	not_in_up
0.624676575	7.14E-36	not_in_up
0.875105758	1.64E-79	not_in_up
-0.014552744	0.970062092	not_in_up
0.026237481	0.950911862	not_in_up
-0.912835515	0.00253409	not_in_up
-0.332284455	0.500109921	not_in_up
-0.195875055	0.257393074	not_in_up
-0.061214387	0.73446813	not_in_up
-2.271742113	0.015037041	not_in_up
-0.145868825	0.724710444	not_in_up
0.158167564	0.339490969	not_in_up
-0.210384251	2.41E-04	not_in_up
-0.292686256	0.012986639	not_in_up
0.540963767	1.78E-29	not_in_up
-0.540145947	1.40E-100	not_in_up
0.55163308	2.25E-44	not_in_up
NA	NA	not_in_up
2.623638288	5.68E-10	not_in_up
NA	NA	not_in_up
-1.868347454	4.57E-13	not_in_up
0.919164921	2.56E-07	not_in_up
-1.131170121	1.09E-16	not_in_up
0.31884121	1.83E-05	not_in_up
0.554795409	4.60E-36	not_in_up
0.213667184	0.48474291	not_in_up
-0.717868687	0.185422888	not_in_up
0.515646575	0.308286879	not_in_up
0.025845438	0.943807565	not_in_up
0.023545892	0.95989202	not_in_up
NA	NA	not_in_up
0.319023095	0.496120093	not_in_up
-0.500639773	0.060764948	not_in_up
-0.13992525	NA	not_in_up
NA	NA	not_in_up
0.067969474	0.836356971	not_in_up
0.319530447	2.32E-04	not_in_up
0.433036418	1.03E-30	not_in_up
-1.370385942	0.001557664	not_in_up
-4.54377158	0.001259358	not_in_up
0.214633977	0.48474291	not_in_up
0.108251544	0.1152912	not_in_up
0.861548506	5.01E-49	not_in_up
-0.323563898	0.375848969	not_in_up
-0.186200593	0.06900872	not_in_up
-0.484572477	4.91E-10	not_in_up
0.347123834	0.028950021	not_in_up
1.106080198	3.26E-107	not_in_up
-1.779099114	0.008863329	not_in_up
0.251051627	0.009263682	not_in_up
0.511502669	3.01E-57	not_in_up
-3.778953981	0.004441512	not_in_up
-2.953215025	9.01E-14	not_in_up
-0.996501549	3.24E-15	not_in_up
-2.469027983	3.14E-34	not_in_up
0.213667184	0.48474291	not_in_up
-2.290526915	1.43E-34	not_in_up
NA	NA	not_in_up
-0.94087563	3.09E-216	not_in_up
-0.739462958	2.96E-05	not_in_up
0.174297301	6.84E-04	not_in_up
NA	NA	not_in_up
-0.129856136	0.786439929	not_in_up
-0.989253182	1.93E-11	not_in_up
0.159077329	6.77E-14	not_in_up
NA	NA	not_in_up
-2.756980401	4.96E-04	not_in_up
0.615227352	8.86E-15	not_in_up
-0.69328611	6.02E-06	not_in_up
-0.113367811	0.223812623	not_in_up
-1.302842306	1.09E-31	not_in_up
0.002261868	0.949076787	not_in_up
-0.658878639	2.93E-13	not_in_up
-0.743752011	0.094684756	not_in_up
1.054371381	1.65E-17	not_in_up
1.171800799	6.92E-286	not_in_up
-0.148974938	0.133220655	not_in_up
0.709130368	2.55E-43	not_in_up
-0.094022387	0.642540703	not_in_up
-0.202481868	0.674179739	not_in_up
NA	NA	not_in_up
-0.278155772	0.413305027	not_in_up
NA	NA	not_in_up
-1.114406005	4.08E-128	not_in_up
0.440637517	8.86E-56	not_in_up
NA	NA	not_in_up
NA	NA	not_in_up
-1.918013691	1.88E-18	not_in_up
0.771694629	4.70E-71	not_in_up
0.076736122	0.867619771	not_in_up
NA	NA	not_in_up
-2.112406536	1.15E-22	not_in_up
0.551082184	0.27070864	not_in_up
-0.261120742	0.025033518	not_in_up
0.518120809	1.82E-14	not_in_up
NA	NA	not_in_up
-8.248788737	1.80E-09	not_in_up
0.449077395	0.131946285	not_in_up
0.13157704	0.054253608	not_in_up
0.067397309	0.836356971	not_in_up
-0.323563898	0.375848969	not_in_up
NA	NA	not_in_up
-0.145868825	0.724710444	not_in_up
-2.083729754	0.002135043	not_in_up
-0.352876706	0.478344721	not_in_up
-1.126104946	0.04857722	not_in_up
NA	NA	not_in_up
-0.719776341	9.44E-217	not_in_up
-4.096095864	7.53E-32	not_in_up
NA	NA	not_in_up
-4.066226842	0.002932354	not_in_up
-0.156815231	6.58E-04	not_in_up
-1.429187383	7.40E-07	not_in_up
-0.080120861	0.825024812	not_in_up
-0.270486387	8.53E-08	not_in_up
-0.101782181	0.04857722	not_in_up
1.170829776	2.84E-235	not_in_up
NA	NA	not_in_up
-2.176926681	4.68E-34	not_in_up
0.694140611	7.76E-179	not_in_up
1.188605636	2.55E-306	not_in_up
0.530052702	3.62E-30	not_in_up
-2.216266944	2.08E-19	not_in_up
-0.809587515	5.67E-114	not_in_up
-1.310137508	1.21E-04	not_in_up
0.2485002	9.53E-13	not_in_up
-0.53651733	1.43E-04	not_in_up
0.265529201	5.44E-05	not_in_up
-3.511182864	1.43E-09	not_in_up
0.471523044	0.098115297	not_in_up
0.441778675	2.62E-11	not_in_up
0.620388949	8.77E-33	not_in_up
1.06416033	8.28E-46	not_in_up
-0.342235998	0.021447683	not_in_up
0.292531862	1.23E-07	not_in_up
-1.218122296	5.26E-28	not_in_up
-0.434311178	3.04E-19	not_in_up
-0.337888599	1.53E-04	not_in_up
-0.145868825	0.724710444	not_in_up
1.055719943	4.16E-122	not_in_up
-0.327822841	3.96E-04	not_in_up
NA	NA	not_in_up
0.564726185	7.53E-120	not_in_up
NA	NA	not_in_up
-0.349106896	0.06553198	not_in_up
NA	NA	not_in_up
NA	NA	not_in_up
0.916931535	1.22E-125	not_in_up
-0.431716734	9.29E-23	not_in_up
-0.348057052	2.70E-12	not_in_up
-0.047810906	0.382627281	not_in_up
1.668736843	2.55E-306	not_in_up
-0.988858287	0.056556646	not_in_up
-1.479466536	2.36E-18	not_in_up
0.334799991	7.29E-25	not_in_up
0.504705558	1.70E-110	not_in_up
0.519985642	9.73E-77	not_in_up
-0.145868825	0.724710444	not_in_up
-1.018723937	0.043433229	not_in_up
NA	NA	not_in_up
-0.386706694	0.040829035	not_in_up
0.15000076	1.74E-04	not_in_up
NA	NA	not_in_up
0.178887397	0.335313427	not_in_up
-0.074046837	0.541954724	not_in_up
-0.83691268	5.66E-04	not_in_up
-0.34309967	4.09E-06	not_in_up
-2.424665125	8.36E-10	not_in_up
0.050327096	0.820315194	not_in_up
1.015598844	3.24E-108	not_in_up
0.160366992	0.239896494	not_in_up
0.858678254	2.06E-39	not_in_up
-0.968558067	6.77E-04	not_in_up
0.908442359	3.56E-12	not_in_up
0.509447956	0.319620417	not_in_up
NA	NA	not_in_up
-0.380480364	0.391843372	not_in_up
-0.993362131	2.56E-09	not_in_up
0.314222272	1.05E-12	not_in_up
-0.194079006	5.60E-08	not_in_up
0.43614122	3.21E-35	not_in_up
0.547411788	1.35E-58	not_in_up
0.196877547	0.005379134	not_in_up
-2.159018606	1.05E-13	not_in_up
-5.216840615	4.70E-07	not_in_up
-0.249770541	0.010133863	not_in_up
0.24744291	1.53E-16	not_in_up
0.054352985	0.071934454	not_in_up
0.362088029	3.94E-19	not_in_up
NA	NA	not_in_up
-0.202187804	3.00E-11	not_in_up
0.489534345	6.89E-41	not_in_up
0.276051435	5.93E-12	not_in_up
-0.191076233	0.623029442	not_in_up
0.315314171	4.68E-08	not_in_up
NA	NA	not_in_up
0.55663206	1.04E-29	not_in_up
-0.029047926	0.864585122	not_in_up
-0.069444013	0.13720328	not_in_up
0.393571215	4.73E-23	not_in_up
-0.079581919	0.865669833	not_in_up
-1.813667067	2.36E-07	not_in_up
-0.863787948	2.97E-14	not_in_up
0.692909901	1.19E-146	not_in_up
-0.145868825	0.724710444	not_in_up
0.524267157	1.22E-24	not_in_up
-0.46826125	0.02543664	not_in_up
-0.688507187	1.90E-55	not_in_up
0.069095689	0.075878233	not_in_up
-0.125084348	0.049525082	not_in_up
-0.561037602	5.55E-16	not_in_up
-0.2044388	1.67E-04	not_in_up
0.25061911	0.003616872	not_in_up
0.489158881	6.55E-45	not_in_up
-0.223262098	2.24E-17	not_in_up
-0.761445904	0.105690031	not_in_up
-0.34144251	0.416309607	not_in_up
1.49726533	2.55E-306	not_in_up
-1.086516701	6.21E-64	not_in_up
-0.13992525	NA	not_in_up
-0.16160299	1.00E-04	not_in_up
0.553673032	4.98E-43	not_in_up
0.447678157	1.72E-17	not_in_up
-4.065392962	4.84E-21	not_in_up
-0.523836491	5.84E-10	not_in_up
0.49883944	6.37E-10	not_in_up
NA	NA	not_in_up
NA	NA	not_in_up
-0.320772921	0.11706082	not_in_up
-0.174843263	0.002925935	not_in_up
-0.021169303	0.958149374	not_in_up
0.199208253	1.66E-05	not_in_up
0.713942364	8.25E-14	not_in_up
0.648298316	6.65E-140	not_in_up
0.316893327	1.88E-06	not_in_up
0.845460208	2.55E-306	not_in_up
-7.848762052	2.55E-306	not_in_up
1.023785005	3.59E-05	not_in_up
NA	NA	not_in_up
0.224921109	7.54E-11	not_in_up
0.678022989	0.001873787	not_in_up
NA	NA	not_in_up
-0.26773877	0.433085643	not_in_up
0.078059783	0.749370444	not_in_up
-2.367031517	0.002460742	not_in_up
0.232850662	0.01768471	not_in_up
-2.496653972	1.01E-29	not_in_up
-2.378841396	1.27E-30	not_in_up
0.086392928	0.059801877	not_in_up
-0.043524195	0.65629301	not_in_up
0.112906257	0.193042136	not_in_up
0.707940354	2.55E-89	not_in_up
-0.214314443	0.058503342	not_in_up
0.095980492	0.003364968	not_in_up
0.70426197	1.38E-08	not_in_up
0.575703394	1.39E-07	not_in_up
0.311280611	1.39E-08	not_in_up
0.628338777	1.93E-36	not_in_up
-0.186886197	3.68E-05	not_in_up
0.338411885	1.10E-05	not_in_up
-3.549086278	7.05E-08	not_in_up
-3.715830763	6.02E-47	not_in_up
-1.983556601	5.09E-21	not_in_up
-2.878736936	2.17E-19	not_in_up
NA	NA	not_in_up
NA	NA	not_in_up
-0.119614344	0.364780691	not_in_up
NA	NA	not_in_up
NA	NA	not_in_up
-8.998169593	4.02E-11	not_in_up
0.322318881	0.198125765	not_in_up
0.052555842	0.838643194	not_in_up
0.43558041	2.00E-18	not_in_up
-0.431004798	0.390921051	not_in_up
NA	NA	not_in_up
-0.145868825	0.724710444	not_in_up
-0.964330724	1.65E-07	not_in_up
0.538986343	5.15E-16	not_in_up
0.160584582	0.004675907	not_in_up
NA	NA	not_in_up
-0.145868825	0.724710444	not_in_up
0.163681921	0.040103037	not_in_up
NA	NA	not_in_up
-10.71671141	2.49E-15	not_in_up
-2.92053897	1.68E-297	not_in_up
0.916677663	5.80E-37	not_in_up
0.213667184	0.48474291	not_in_up
0.733575752	2.55E-306	not_in_up
0.371688848	1.53E-35	not_in_up
0.043865032	0.771463729	not_in_up
0.621755819	1.63E-12	not_in_up
NA	NA	not_in_up
NA	NA	not_in_up
0.586586847	0.215446142	not_in_up
-0.2496807	2.04E-05	not_in_up
0.136850222	0.141171465	not_in_up
0.379192538	1.15E-43	not_in_up
0.123831327	0.131494678	not_in_up
0.082585134	0.102037574	not_in_up
-1.233765203	0.012107279	not_in_up
-0.07170335	0.176872611	not_in_up
NA	NA	not_in_up
NA	NA	not_in_up
NA	NA	not_in_up
0.214633977	0.48474291	not_in_up
-0.409788133	0.406788388	not_in_up
-0.462512465	1.82E-06	not_in_up
NA	NA	not_in_up
0.054338884	0.909277762	not_in_up
-0.026331575	0.947648114	not_in_up
0.36825021	0.009633256	not_in_up
NA	NA	not_in_up
-0.248599792	0.562134137	not_in_up
NA	NA	not_in_up
NA	NA	not_in_up
NA	NA	not_in_up
NA	NA	not_in_up
NA	NA	not_in_up
-1.27890334	0.054585141	not_in_up
NA	NA	not_in_up
-0.239035234	0.56066644	not_in_up
0.494107791	0.151081477	not_in_up
-0.153576639	0.636178591	not_in_up
-0.13992525	NA	not_in_up
NA	NA	not_in_up
-0.278155772	0.413305027	not_in_up
NA	NA	not_in_up
NA	NA	not_in_up
0.382783643	0.069668153	not_in_up
-0.05476397	0.337082841	not_in_up
0.069014849	0.114233839	not_in_up
-0.136624293	0.030291926	not_in_up
-1.048337529	3.26E-13	not_in_up
NA	NA	not_in_up
NA	NA	not_in_up
NA	NA	not_in_up
-0.323563898	0.375848969	not_in_up
-0.145868825	0.724710444	not_in_up
NA	NA	not_in_up
0.541304485	0.002193829	not_in_up
0.63368005	5.00E-39	not_in_up
NA	NA	not_in_up
-1.238475488	3.25E-97	not_in_up
0.214633977	0.48474291	not_in_up
-1.834245379	9.03E-13	not_in_up
NA	NA	not_in_up
-3.928194192	1.41E-04	not_in_up
0.120694617	6.54E-12	not_in_up
0.552722544	9.27E-111	not_in_up
0.280699751	1.54E-30	not_in_up
NA	NA	not_in_up
NA	NA	not_in_up
NA	NA	not_in_up
0.209125035	4.40E-25	not_in_up
-0.145868825	0.724710444	not_in_up
0.764950607	0.021544393	not_in_up
-1.139919011	2.93E-89	not_in_up
0.786826573	2.36E-84	not_in_up
1.248774769	2.55E-306	not_in_up
NA	NA	not_in_up
NA	NA	not_in_up
1.067078876	6.42E-30	not_in_up
-0.808536964	1.74E-39	not_in_up
1.013275151	1.00E-105	not_in_up
-2.209551868	6.15E-06	not_in_up
-0.103954681	0.78159555	not_in_up
0.214633977	0.48474291	not_in_up
-1.664568757	2.57E-84	not_in_up
-0.630111695	9.25E-40	not_in_up
-1.319942493	4.87E-05	not_in_up
0.257975405	0.003349188	not_in_up
0.91442835	2.32E-102	not_in_up
-0.8938191	1.17E-15	not_in_up
0.33042061	5.97E-08	not_in_up
NA	NA	not_in_up
0.366373446	0.007563266	not_in_up
-0.34276349	5.06E-16	not_in_up
-0.304250924	4.56E-10	not_in_up
-0.802326169	0.157365264	not_in_up
0.301160506	1.15E-15	not_in_up
-0.316463264	2.23E-38	not_in_up
0.746504605	2.55E-306	not_in_up
NA	NA	not_in_up
0.128425748	8.90E-08	not_in_up
0.801815852	6.92E-272	not_in_up
0.137737182	0.285117967	not_in_up
0.758297241	4.54E-12	not_in_up
NA	NA	not_in_up
NA	NA	not_in_up
0.447624254	1.43E-12	not_in_up
-0.70819387	1.27E-26	not_in_up
0.414952791	0.38687417	not_in_up
-2.356323492	4.02E-09	not_in_up
0.07365647	0.125698956	not_in_up
0.213667184	0.48474291	not_in_up
NA	NA	not_in_up
0.359319336	4.53E-55	not_in_up
-1.11208214	5.41E-08	not_in_up
-0.073882741	0.003868329	not_in_up
-3.136361729	0.001978409	not_in_up
NA	NA	not_in_up
0.771947007	2.55E-306	not_in_up
0.372948095	1.31E-38	not_in_up
0.842462841	2.55E-306	not_in_up
NA	NA	not_in_up
NA	NA	not_in_up
-0.988858287	0.056556646	not_in_up
0.433674577	0.18530404	not_in_up
-0.051911395	0.898312132	not_in_up
-0.675567713	5.42E-04	not_in_up
0.213667184	0.48474291	not_in_up
-10.01760547	1.45E-13	not_in_up
NA	NA	not_in_up
0.431890228	0.186577281	not_in_up
-0.321477289	0.48474291	not_in_up
-3.381583272	0.007707793	not_in_up
-0.739689352	0.076846686	not_in_up
-0.981862595	0.018940185	not_in_up
-1.050624878	2.34E-19	not_in_up
-1.83537397	3.83E-15	not_in_up
-0.087888455	0.808383704	not_in_up
0.208838931	5.75E-11	not_in_up
0.810083501	3.66E-63	not_in_up
0.324176575	5.66E-29	not_in_up
-0.569074824	0.010420326	not_in_up
0.764012086	4.85E-202	not_in_up
NA	NA	not_in_up
0.465243227	1.37E-10	not_in_up
-0.746623514	0.077057055	not_in_up
-1.07173964	3.32E-11	not_in_up
-0.413626445	0.230037917	not_in_up
-1.077459169	1.28E-21	not_in_up
1.128755988	1.25E-44	not_in_up
-0.062681717	0.372559544	not_in_up
0.115192718	0.226246367	not_in_up
NA	NA	not_in_up
-1.278934613	0.002847073	not_in_up
0.367904735	1.16E-24	not_in_up
-0.032625913	0.602990645	not_in_up
0.701798612	4.17E-57	not_in_up
0.214633977	0.48474291	not_in_up
-5.942941141	2.36E-05	not_in_up
0.47402384	1.19E-35	not_in_up
0.32907194	0.472968139	not_in_up
-0.496095237	0.193042136	not_in_up
0.019414958	0.78931321	not_in_up
0.758906034	2.97E-94	not_in_up
0.258440097	6.24E-18	not_in_up
-0.218264731	0.015639061	not_in_up
0.095647669	0.161140761	not_in_up
0.018292383	0.741802664	not_in_up
0.209830761	1.81E-04	not_in_up
0.199946762	7.61E-06	not_in_up
-0.145868825	0.724710444	not_in_up
-2.100270508	4.13E-223	not_in_up
0.298530959	5.62E-21	not_in_up
-0.00155738	0.993365323	not_in_up
-1.53508554	8.72E-21	not_in_up
0.144938266	0.262436411	not_in_up
-1.925197989	6.71E-212	not_in_up
-0.397581622	0.42946297	not_in_up
-0.174402613	0.607902486	not_in_up
-0.988858287	0.056556646	not_in_up
NA	NA	not_in_up
-0.13992525	NA	not_in_up
NA	NA	not_in_up
-1.113447176	0.049510641	not_in_up
-0.265520035	0.342313104	not_in_up
NA	NA	not_in_up
-0.26773877	0.433085643	not_in_up
-0.988858287	0.056556646	not_in_up
0.980320056	1.90E-23	not_in_up
0.773666214	0.147287289	not_in_up
-1.868710668	4.21E-10	not_in_up
-0.130066419	0.092509464	not_in_up
-0.690544396	3.14E-04	not_in_up
-0.429521126	1.42E-21	not_in_up
-0.305139992	1.82E-32	not_in_up
-2.622460253	2.69E-48	not_in_up
-0.13992525	NA	not_in_up
NA	NA	not_in_up
-0.150167082	0.041079142	not_in_up
0.07373712	0.647015585	not_in_up
-3.666536503	2.78E-24	not_in_up
-8.870445363	8.02E-11	not_in_up
-0.197509174	0.162917249	not_in_up
0.219371589	0.263257405	not_in_up
NA	NA	not_in_up
-0.553408066	7.10E-05	not_in_up
-0.02980041	0.668117932	not_in_up
-0.52961907	0.03630866	not_in_up
0.378409318	1.31E-12	not_in_up
0.542008135	1.08E-64	not_in_up
-2.688597196	2.04E-82	not_in_up
-1.773786924	1.52E-05	not_in_up
0.717351994	1.06E-18	not_in_up
0.439853409	1.47E-08	not_in_up
0.563263204	3.04E-05	not_in_up
-0.140221087	0.091376706	not_in_up
-0.224340296	6.38E-05	not_in_up
-0.13992525	NA	not_in_up
-0.278155772	0.413305027	not_in_up
0.116544773	9.93E-04	not_in_up
0.205759486	0.01874841	not_in_up
-7.407850459	8.50E-08	not_in_up
0.214633977	0.48474291	not_in_up
-0.701178069	0.102706049	not_in_up
0.966565024	0.08390407	not_in_up
-1.551496669	6.06E-08	not_in_up
-0.898956309	0.004309061	not_in_up
-0.505346708	1.03E-14	not_in_up
0.149698219	0.690944191	not_in_up
-0.045414552	0.461677593	not_in_up
0.546600671	6.78E-56	not_in_up
-0.145868825	0.724710444	not_in_up
-1.296374063	3.75E-05	not_in_up
0.660370545	4.96E-40	not_in_up
0.882872336	2.10E-85	not_in_up
0.16865843	0.004434403	not_in_up
0.02592451	0.731175178	not_in_up
0.074435725	0.874053486	not_in_up
0.287873705	0.001309494	not_in_up
-0.141471354	0.337836651	not_in_up
-0.70793183	3.20E-07	not_in_up
-0.419937241	0.179887493	not_in_up
-1.828287396	1.12E-04	not_in_up
-0.13992525	NA	not_in_up
-0.167928461	0.724710444	not_in_up
1.41424497	8.94E-05	not_in_up
0.218351678	0.660747892	not_in_up
0.144843268	0.625294677	not_in_up
NA	NA	not_in_up
NA	NA	not_in_up
-0.743752011	0.094684756	not_in_up
-0.724555127	0.18106741	not_in_up
-0.209761274	0.321129008	not_in_up
-0.311806996	0.506608018	not_in_up
2.540312096	3.20E-07	not_in_up
0.410313674	1.86E-04	not_in_up
-4.933364973	4.57E-04	not_in_up
-0.152142077	0.375848969	not_in_up
NA	NA	not_in_up
0.514285247	0.00128229	not_in_up
0.237436318	0.460433026	not_in_up
-0.630627607	0.009289949	not_in_up
-0.308744093	0.396021991	not_in_up
0.422391453	2.26E-13	not_in_up
NA	NA	not_in_up
-1.796960584	1.46E-04	not_in_up
-2.415173194	2.82E-11	not_in_up
0.090480055	0.629933889	not_in_up
-0.26773877	0.433085643	not_in_up
0.007901931	0.8635428	not_in_up
[truncated: 13,547 more rows]
