# Supplementary material for: Human and mouse neutrophils share core transcriptional programs in both homeostatic and inflamed contexts
Source: Nat Commun. 2023 Dec 8;14:8133. doi: 10.1038/s41467-023-43573-9 (PMC10709367; doi:10.1038/s41467-023-43573-9)
Supplement: Supplementary file 8 — Source Data [file 41467_2023_43573_MOESM8_ESM.zip › Figure 6/source-data_Figure6a.csv]

id	CD101	CXCR4	ATP1A3	SEMA4F	DAGLB	TLR5	IGSF6	IL1RL2	ADAM9	TLR4	IL1R2	IL4R	IL1RAP	IL15RA	TLR2	TLR1	SEMA6B	HBEGF	CD38	FFAR2	STEAP4	SLC2A6	SCN1B	ADORA2A	SLC7A5	GPR4	CD14	CD83	CD40	MFSD2A	SLC11A2	ICAM1	CD69	CD274	TNFSF15	F3
Thomas HB 2015 GM.CSF	-0.013009869775970686	-2.697243975574926	0.10975482799074338	-0.0038293634484637515	-0.5011887343889204	0.00255124684721151	0.3551493475607332	2.5496542265399222	0.24261498212968974	0.16330812891260796	0.7200870644658515	0.08262587669195937	0.5304290363139328	0.011116016063002701	0.029222838446840357	0.11689658695442567	0.05980489818602488	4.619725315081013	0.03643577077188777	1.311692532087017	0.6967731478729811	0.008489803611373383	0.006198518875337121	0.060214864991933674	0.2356625601306832	3.653418769820653	0.3993374480742604	0.11115539825301989	-0.007304604792765476	-2.169294630210926	0.08955218536449297	3.306033871863066	5.885038786898556	2.337905556019243	2.2947869105143384	4.2487948142864065
Thomas HB 2015 TNF	-0.0029231212960912733	-0.1155473642295819	0.030722918045743054	0.0315976913119366	0.01928406718692002	-0.0030546636151839246	1.0606634340780228	-0.024498218799384838	-0.006183333529762244	0.037218054204896586	0.08406778467185201	0.00929001304281521	0.0307239860193153	-0.0012768304655609401	0.3019681202443328	-0.07234109850368194	0.02242176905205933	0.02102880420569414	0.004486475511191032	1.783690502214183	-0.052147192199788577	2.477329867175993	2.0450677663088648	0.12987458660301024	2.170816995979853	2.189418113148321	0.0836341346962184	3.3612412433382586	1.8097644781647455	4.581337531199683	3.302529107210787	3.3159538220462172	0.030180020129812368	2.1475866871638294	0.01879742284956728	6.5885094546564105
Wright HL 2013 GM.CSF	0.0016864323219316002	-2.9379300952895933	-0.027397827820429273	-0.007659903859887985	-0.5756156041267197	-0.01546819159235113	0.175984057520015	2.7324187869157717	0.3378840288868061	0.9594388191606361	0.6410002286103885	0.4170264692756885	0.46184451210818894	0.045560225692189205	0.04220819043196184	1.0131748043529492	0.04116321486603968	5.301034385127554	-0.051976206044929536	1.6844913371306898	0.5347607871833555	-0.04164380596205886	-0.04203070732573883	0.15240818428001193	0.1778961395098978	3.4498281074161024	0.11602239507395437	0.2358709457492226	-0.03990734305207145	-1.6365603480974213	0.34055481282010897	3.398295986744004	6.1052931029002675	2.1562231260451705	2.84420873226705	2.4793932423350418
Wright HL 2013 TNF	4.2222502480025015e-4	-0.030061713419754586	-0.01631752358191665	0.015411511196100422	0.046927693223674447	-0.00846834460497319	0.07907576306922624	-0.04926235024675909	0.019860141467373388	0.09190222578436333	0.07175277324546057	0.018848403986025965	-0.00883206328004036	-0.0025060295825332373	0.04923060860660165	-0.42010654972350203	0.004952692858283832	-0.01035467582017333	0.008043792903614221	1.171623581923967	-0.0011423456359496156	2.1067347801226974	2.106343811909464	0.3088243971795796	1.4262496750159586	0.06893284325349355	0.006930489241734966	2.862910113835992	0.0248189717285306	3.5018307945633427	2.4566042235358174	2.732620986535513	0.051909240544438594	0.10674762748469152	0.017036184291197916	5.569740924655709
McCreary M 2019 LPS	-1.0436040067320833	-0.1685362209150188	-1.138119029118905	0.1672939447315897	0.13781274711404676	-0.51143199840642	2.69744688423307	-1.4360245952289485	-0.05056427771537846	1.3511320385323673	1.9483428699416936	1.3061896618694557	-0.15999430426051017	1.8744142702158015	3.0570520905806835	0.008119412641158818	-0.02885075331459418	-0.7897900885273569	0.8029947414449472	3.1922737901463742	0.19018403786036225	4.939998325272577	5.304689007684848	3.9438525774832294	2.7437039680568693	3.0034662631357523	2.83627300432189	3.362877646993138	3.9501628772321493	6.020737361122124	3.641892793674483	2.6007125536482762	3.0007179507071466	4.043932130301468	1.2533695291512241	6.371634345502204
Ter Haar NM 2018 JIA	-0.16913907342663165	-0.319642358819017	-0.09197892453717642	-0.08685828804144059	-0.0011823382661203703	2.626992528623951	0.3479332455797482	0.055311157387058635	1.4551160844950317	0.1701909451773878	0.4989278854088672	2.958704838128529	-0.613245682973982	0.2790128174718453	0.40632112630768075	0.6091324106041578	1.4853327173676634	-0.0690970233518845	1.0319150682025617	2.0134270416197353	0.17683066810127038	0.6331801682688242	2.6213816431400034	1.966610193549734	-0.5109035202281464	0.11480985753220083	1.967685648982087	0.0026149552979654856	0.11602966546152953	-0.12546575377772784	2.008597851997882	0.6758172469146665	0.290232704611961	3.5739590215343306	0.3433188016528724	-0.29058050945214464
Miralda I 2020 F.alocis	-3.693019238409467e-6	1.851970717536004	-3.220474556724379e-7	1.1970998375618758e-6	-2.8996430894923265e-6	-4.7406523603846635e-7	1.5335727974459996	-7.3895198426771765e-6	9.66342526554705e-6	4.7422337665677755e-6	9.194954994773825e-5	-3.7559319155162947e-6	-2.1584706924819674e-6	2.5886512979787857e-6	1.3053176614452096	-7.469566433040097e-6	4.66591238159671e-7	3.5925016845482693e-6	1.2624991904495832e-8	1.6317895453883886	-3.2666972319255277e-6	4.799340992624736	3.042311686972978	2.000295702988827	1.1617452836696482	2.9666373318832183e-6	1.460567702137e-5	4.564160308506164	3.2955602235620898	6.188779625328399	6.604456947432274	2.3269504199660465	4.108688094473085e-6	2.3850016657838405e-6	5.968334652280286	3.9072277148751886
Mistry P 2019 Lupus NDN	-0.19634210060959043	-0.08733770574817457	-1.1058054608212695	-0.27335798898553876	0.2469766652202657	0.32534918816731323	0.6632126066634606	0.3254785536385107	0.5073645871541672	1.106892288854882	0.04317689109074799	0.036206166861362535	-0.04794105731459766	0.4212387284075063	0.6210173404073882	0.385662562126239	0.07275824673279402	0.23802508047838244	0.9207322639509894	0.2613232488835336	0.5028033967521343	0.5024183127217755	0.2740221428405221	0.2476314140897127	-0.0634269521733636	0.011964841096274432	0.14180756469290257	1.162777846645959	0.4823186044852144	0.5264283961030383	-0.12045758435325893	0.2273248940882378	0.008862161564767585	0.9854541740922534	1.6452430035834877	1.6739265117161382
Wright HL 2020 RA	-0.3741611040827577	0.3160433542454823	0.07778105150664984	-0.15504344543034224	0.07536637109702743	-0.1464307686961999	0.40399603586320415	-0.1162501597270107	0.13249231419510674	-0.041486230197667624	0.007744371993300857	-1.4404791371688908	0.2270792651415397	0.13326619429713585	0.03188014207944329	-0.007612012212083458	1.4481515445902051	0.037238518101390845	0.14295358749523984	0.14144571864231156	0.13614420917575668	0.05934115897963298	-0.06904326790315829	0.21550214949146518	0.1168612510733994	-0.004564852558633265	0.5035370318520253	0.045592756977838184	0.11010989607217114	0.15791749348294132	0.10970269569141149	0.34621555001905674	0.1477192804498133	0.13602852098018545	0.07884625997151677	0.0907503011654494
Stasulli NM 2015 Y.pestis	-4.308055680976288	-1.9616943736550454	-2.553793926817687	-4.392361347053678	-1.3585718265173312	-4.817456923640484	0.4181746593226474	4.962585432141787	0.8463865865146012	-1.0166729017434128	0.4993781766225277	1.4167723027279737	1.6349396530633389	1.8086516025256176	-0.6518824358624307	3.6862355141815293	3.1445005031307964	0.15402893448598198	5.837767455326946	-0.9681507408190181	-1.358415057111974	-3.8757030467235563	0.15496022078853647	3.9274118242188947	4.074158731396103	0.048543627216945905	1.8628198969600998	0.37255139639281026	0.3788871142104876	0.5179142793927327	1.3618557054496858	0.6383437594621871	0.8202112217088308	0.5114267760004126	0.20452108162309499	-0.5095117833885061
Hutchins AP 2015 LPS	-4.173916931900461	-1.1168118069325594	-2.15344559729207	-2.683716013612754	-1.7725803982267008	-3.3826894078677587	0.11990350734652609	-2.70901392994097	-0.13068641253817045	0.19602115919094362	-1.6691877456495092	0.0517508768714828	0.3751497771790156	0.4036876487380813	0.9710479333086582	1.9946661916825903	-0.1977077065171867	-0.30460184624344266	0.164341674375493	-1.095638750704902	3.0319793418796164	1.532046969230305	0.5411359630094146	3.679034709406908	-0.3304995570290642	3.9041268098689423	5.0793905117198355	1.4279870865019952	4.5800939095664654	-0.5782664387652848	1.68716381166243	4.069802276018686	3.788054212597847	3.7637037304445067	10.736715541804207	3.0741323365949427
Yan Z 2019 G.CSF	-1.029113493534676	-2.472262212750424	-1.8314895298581535	-3.1542840496436186	-2.6039892133529903	-1.5438195707439017	-0.8963118552298711	0.1416858737607729	2.190752928461157	2.5293668998336987	2.4039667744943314	3.517441480053261	4.648223675891339	0.00559386265965751	2.3266976028026924	5.184476855349662	6.077680113480611	0.2076313124271147	3.573020198431335	0.25400256935544746	8.442142661094024	1.2638214683374247	0.09455792467875225	0.48176783568264464	3.356309907173936	-0.09370140456757325	3.0784437896197896	-0.05183438530188764	0.4758407974568897	3.212060090747994	0.24684204008925598	0.6834218377021837	0.3645473292114932	0.6987507933802312	0.026993362462322274	-0.6533170033533424
Gal-Oz ST 2019 IFN	-0.1838031574982487	-0.6727707084553363	-0.3790015985241036	1.6491748358112492	-1.0646116600276425	0.7032848841080669	-0.15819623781811865	0.8655047152879236	2.2155755102706327	2.232125680677384	3.3392828486595234	0.8037167774946166	2.1014225667093496	4.401778558971758	1.0060942654746639	-0.1016321328404703	0.4624267866329582	3.6645397243993254	1.0188731462863303	2.1581647707672906	1.3897679368003582	0.05510460726136661	-0.11861713321354883	-1.1194781975778618	1.6157748949199708	0.04510284294809085	0.48109360404583507	-0.36705867785312263	3.212707610043325	0.09883712102892961	-0.5613280966429838	0.45231115113331893	5.034928039445476	5.28990046422632	0.802213702385602	3.705064242331562
