# Supplementary material for: Human and mouse neutrophils share core transcriptional programs in both homeostatic and inflamed contexts
Source: Nat Commun. 2023 Dec 8;14:8133. doi: 10.1038/s41467-023-43573-9 (PMC10709367; doi:10.1038/s41467-023-43573-9)
Supplement: Supplementary file 8 — Source Data [file 41467_2023_43573_MOESM8_ESM.zip › Figure 6/source-data_Figure6c_human.csv]

	day	condition	donor	marker	mfi	group
1	2	GI	S3	CD40	75.8	2_GI
2	2	GI	S3	PDL1	2128	2_GI
3	2	GI	S3	CD69	800	2_GI
4	2	GI	S3	IL4R	344	2_GI
5	2	GI	S3	CD14	810	2_GI
6	2	GL	S3	CD40	32.1	2_GL
7	2	GL	S3	PDL1	1774	2_GL
8	2	GL	S3	CD69	669	2_GL
9	2	GL	S3	IL4R	196	2_GL
10	2	GL	S3	CD14	753	2_GL
11	2	unstim	S3	CD40	-2.57	2_unstim
12	2	unstim	S3	PDL1	805	2_unstim
13	2	unstim	S3	CD69	420	2_unstim
14	2	unstim	S3	IL4R	153	2_unstim
15	2	unstim	S3	CD14	208	2_unstim
16	2	GI	S4	CD40	118	2_GI
17	2	GI	S4	PDL1	2882	2_GI
18	2	GI	S4	CD69	992	2_GI
19	2	GI	S4	IL4R	458	2_GI
20	2	GI	S4	CD14	1348	2_GI
21	2	GL	S4	CD40	100	2_GL
22	2	GL	S4	PDL1	2644	2_GL
23	2	GL	S4	CD69	775	2_GL
24	2	GL	S4	IL4R	199	2_GL
25	2	GL	S4	CD14	712	2_GL
26	2	unstim	S4	CD40	7.7	2_unstim
27	2	unstim	S4	PDL1	762	2_unstim
28	2	unstim	S4	CD69	431	2_unstim
29	2	unstim	S4	IL4R	171	2_unstim
30	2	unstim	S4	CD14	282	2_unstim
31	2	GI	S6	CD40	127	2_GI
32	2	GI	S6	PDL1	3221	2_GI
33	2	GI	S6	CD69	1061	2_GI
34	2	GI	S6	IL4R	497	2_GI
35	2	GI	S6	CD14	1249	2_GI
36	2	GL	S6	CD40	42.4	2_GL
37	2	GL	S6	PDL1	1791	2_GL
38	2	GL	S6	CD69	745	2_GL
39	2	GL	S6	IL4R	181	2_GL
40	2	GL	S6	CD14	561	2_GL
41	2	unstim	S5	CD40	6.42	2_unstim
42	2	unstim	S5	PDL1	733	2_unstim
43	2	unstim	S5	CD69	367	2_unstim
44	2	unstim	S5	IL4R	152	2_unstim
45	2	unstim	S5	CD14	263	2_unstim
46	2	GI	S6	CD40	131	2_GI
47	2	GI	S6	PDL1	3157	2_GI
48	2	GI	S6	CD69	895	2_GI
49	2	GI	S6	IL4R	448	2_GI
50	2	GI	S6	CD14	962	2_GI
51	2	GL	S6	CD40	127	2_GL
52	2	GL	S6	PDL1	2438	2_GL
53	2	GL	S6	CD69	728	2_GL
54	2	GL	S6	IL4R	240	2_GL
55	2	GL	S6	CD14	518	2_GL
56	2	unstim	S6	CD40	-1.28	2_unstim
57	2	unstim	S6	PDL1	760	2_unstim
58	2	unstim	S6	CD69	438	2_unstim
59	2	unstim	S6	IL4R	161	2_unstim
60	2	unstim	S6	CD14	213	2_unstim
61	2	GI	S7	CD40	118	2_GI
62	2	GI	S7	PDL1	3182	2_GI
63	2	GI	S7	CD69	826	2_GI
64	2	GI	S7	IL4R	419	2_GI
65	2	GI	S7	CD14	962	2_GI
66	2	GL	S7	CD40	83.5	2_GL
67	2	GL	S7	PDL1	2080	2_GL
68	2	GL	S7	CD69	767	2_GL
69	2	GL	S7	IL4R	234	2_GL
70	2	GL	S7	CD14	620	2_GL
71	2	unstim	S7	CD40	-19.3	2_unstim
72	2	unstim	S7	PDL1	782	2_unstim
73	2	unstim	S7	CD69	430	2_unstim
74	2	unstim	S7	IL4R	177	2_unstim
75	2	unstim	S7	CD14	213	2_unstim
76	2	GI	S8	CD40	158	2_GI
77	2	GI	S8	PDL1	3575	2_GI
78	2	GI	S8	CD69	1065	2_GI
79	2	GI	S8	IL4R	547	2_GI
80	2	GI	S8	CD14	1325	2_GI
81	2	GL	S8	CD40	91.2	2_GL
82	2	GL	S8	PDL1	2210	2_GL
83	2	GL	S8	CD69	765	2_GL
84	2	GL	S8	IL4R	220	2_GL
85	2	GL	S8	CD14	846	2_GL
86	2	unstim	S8	CD40	-10.3	2_unstim
87	2	unstim	S8	PDL1	699	2_unstim
88	2	unstim	S8	CD69	401	2_unstim
89	2	unstim	S8	IL4R	153	2_unstim
90	2	unstim	S8	CD14	220	2_unstim
91	2	GI	S1	CD40	127	2_GI
92	2	GI	S1	PDL1	3372	2_GI
93	2	GI	S1	CD69	972	2_GI
94	2	GI	S1	IL4R	484	2_GI
95	2	GI	S1	CD14	931	2_GI
96	2	GL	S1	CD40	111	2_GL
97	2	GL	S1	PDL1	2452	2_GL
98	2	GL	S1	CD69	935	2_GL
99	2	GL	S1	IL4R	196	2_GL
100	2	GL	S1	CD14	414	2_GL
101	2	unstim	S1	CD40	-12.8	2_unstim
102	2	unstim	S1	PDL1	873	2_unstim
103	2	unstim	S1	CD69	419	2_unstim
104	2	unstim	S1	IL4R	152	2_unstim
105	2	unstim	S1	CD14	153	2_unstim
106	2	GI	S2	CD40	136	2_GI
107	2	GI	S2	PDL1	3739	2_GI
108	2	GI	S2	CD69	988	2_GI
109	2	GI	S2	IL4R	430	2_GI
110	2	GI	S2	CD14	929	2_GI
111	2	GL	S2	CD40	57.8	2_GL
112	2	GL	S2	PDL1	2244	2_GL
113	2	GL	S2	CD69	846	2_GL
114	2	GL	S2	IL4R	212	2_GL
115	2	GL	S2	CD14	491	2_GL
116	2	unstim	S2	CD40	46.2	2_unstim
117	2	unstim	S2	PDL1	1055	2_unstim
118	2	unstim	S2	CD69	447	2_unstim
119	2	unstim	S2	IL4R	198	2_unstim
120	2	unstim	S2	CD14	309	2_unstim
