# Supplementary material for: Human and mouse neutrophils share core transcriptional programs in both homeostatic and inflamed contexts
Source: Nat Commun. 2023 Dec 8;14:8133. doi: 10.1038/s41467-023-43573-9 (PMC10709367; doi:10.1038/s41467-023-43573-9)
Supplement: Supplementary file 8 — Source Data [file 41467_2023_43573_MOESM8_ESM.zip › Figure 6/source-data_Figure6c_human_stats.csv]

	marker	.y.	group1	group2	n1	n2	statistic	p	p.adj	p.adj.signif	xmin	xmax	y.position
1	CD14	mfi	2_unstim	2_GL	8	8	2.29909686358875	0.021499439573346	0.0429988791466919	*	1	2	1348
2	CD14	mfi	2_unstim	2_GI	8	8	4.49208156424263	7.05303996412021e-06	2.11591198923606e-05	****	1	3	1348
3	CD40	mfi	2_unstim	2_GL	8	8	2.40678054516663	0.0160938376051118	0.0321876752102237	*	1	2	158
4	CD40	mfi	2_unstim	2_GI	8	8	4.17647212249504	2.96065007583551e-05	8.88195022750653e-05	****	1	3	158
5	CD69	mfi	2_unstim	2_GL	8	8	2.43951839509359	0.014706853890835	0.02941370778167	*	1	2	1065
6	CD69	mfi	2_unstim	2_GI	8	8	4.34870670429727	1.36942708902741e-05	4.10828126708224e-05	****	1	3	1065
7	IL4R	mfi	2_unstim	2_GL	8	8	2.05194832927551	0.0401746842783465	0.0401746842783465	*	1	2	547
8	IL4R	mfi	2_unstim	2_GI	8	8	4.42230243378342	9.76546319346189e-06	2.92963895803857e-05	****	1	3	547
9	PDL1	mfi	2_unstim	2_GL	8	8	2.43951839509359	0.014706853890835	0.02941370778167	*	1	2	3739
10	PDL1	mfi	2_unstim	2_GI	8	8	4.34870670429727	1.36942708902741e-05	4.10828126708224e-05	****	1	3	3739
