# Supplementary material for: Human and mouse neutrophils share core transcriptional programs in both homeostatic and inflamed contexts
Source: Nat Commun. 2023 Dec 8;14:8133. doi: 10.1038/s41467-023-43573-9 (PMC10709367; doi:10.1038/s41467-023-43573-9)
Supplement: Supplementary file 8 — Source Data [file 41467_2023_43573_MOESM8_ESM.zip › Figure 6/source-data_Figure6c_mouse.csv]

	day	condition	donor	marker	mfi	group
1	2	unstim	M1	PDL1	-2.57	2_unstim
2	2	unstim	M1	CD69	631	2_unstim
3	2	unstim	M1	IL4R	134	2_unstim
4	2	unstim	M1	CD40	73.7	2_unstim
5	2	unstim	M1	CD14	62.9	2_unstim
6	2	unstim	M2	PDL1	12.8	2_unstim
7	2	unstim	M2	CD69	656	2_unstim
8	2	unstim	M2	IL4R	149	2_unstim
9	2	unstim	M2	CD40	89.8	2_unstim
10	2	unstim	M2	CD14	91.2	2_unstim
11	2	unstim	M3	PDL1	15.4	2_unstim
12	2	unstim	M3	CD69	663	2_unstim
13	2	unstim	M3	IL4R	146	2_unstim
14	2	unstim	M3	CD40	81.3	2_unstim
15	2	unstim	M3	CD14	78.4	2_unstim
16	2	unstim	M4	PDL1	-18	2_unstim
17	2	unstim	M4	CD69	628	2_unstim
18	2	unstim	M4	IL4R	98.3	2_unstim
19	2	unstim	M4	CD40	51.6	2_unstim
20	2	unstim	M4	CD14	33.4	2_unstim
21	2	unstim	M5	PDL1	-16.7	2_unstim
22	2	unstim	M5	CD69	640	2_unstim
23	2	unstim	M5	IL4R	95.5	2_unstim
24	2	unstim	M5	CD40	51.6	2_unstim
25	2	unstim	M5	CD14	30.8	2_unstim
26	2	unstim	M6	PDL1	-14.1	2_unstim
27	2	unstim	M6	CD69	629	2_unstim
28	2	unstim	M6	IL4R	94.8	2_unstim
29	2	unstim	M6	CD40	53.3	2_unstim
30	2	unstim	M6	CD14	38.5	2_unstim
31	2	unstim	M7	PDL1	-6.42	2_unstim
32	2	unstim	M7	CD69	654	2_unstim
33	2	unstim	M7	IL4R	107	2_unstim
34	2	unstim	M7	CD40	47.4	2_unstim
35	2	unstim	M7	CD14	46.2	2_unstim
36	2	unstim	M8	PDL1	-7.7	2_unstim
37	2	unstim	M8	CD69	636	2_unstim
38	2	unstim	M8	IL4R	105	2_unstim
39	2	unstim	M8	CD40	44.9	2_unstim
40	2	unstim	M8	CD14	42.4	2_unstim
41	2	unstim	M9	PDL1	-7.7	2_unstim
42	2	unstim	M9	CD69	651	2_unstim
43	2	unstim	M9	IL4R	108	2_unstim
44	2	unstim	M9	CD40	44.9	2_unstim
45	2	unstim	M9	CD14	44.9	2_unstim
46	2	GI	M1	PDL1	4955	2_GI
47	2	GI	M1	CD69	501	2_GI
48	2	GI	M1	IL4R	254	2_GI
49	2	GI	M1	CD40	121	2_GI
50	2	GI	M1	CD14	2301	2_GI
51	2	GI	M2	PDL1	4263	2_GI
52	2	GI	M2	CD69	439	2_GI
53	2	GI	M2	IL4R	221	2_GI
54	2	GI	M2	CD40	109	2_GI
55	2	GI	M2	CD14	1232	2_GI
56	2	GI	M3	PDL1	4343	2_GI
57	2	GI	M3	CD69	467	2_GI
58	2	GI	M3	IL4R	226	2_GI
59	2	GI	M3	CD40	111	2_GI
60	2	GI	M3	CD14	1355	2_GI
61	2	GI	M4	PDL1	3292	2_GI
62	2	GI	M4	CD69	696	2_GI
63	2	GI	M4	IL4R	189	2_GI
64	2	GI	M4	CD40	74.5	2_GI
65	2	GI	M4	CD14	4290	2_GI
66	2	GI	M5	PDL1	3107	2_GI
67	2	GI	M5	CD69	676	2_GI
68	2	GI	M5	IL4R	173	2_GI
69	2	GI	M5	CD40	89.8	2_GI
70	2	GI	M5	CD14	2905	2_GI
71	2	GI	M6	PDL1	4074	2_GI
72	2	GI	M6	CD69	628	2_GI
73	2	GI	M6	IL4R	175	2_GI
74	2	GI	M6	CD40	91.5	2_GI
75	2	GI	M6	CD14	3525	2_GI
76	2	GI	M7	PDL1	4444	2_GI
77	2	GI	M7	CD69	436	2_GI
78	2	GI	M7	IL4R	179	2_GI
79	2	GI	M7	CD40	58.4	2_GI
80	2	GI	M7	CD14	1358	2_GI
81	2	GI	M8	PDL1	4547	2_GI
82	2	GI	M8	CD69	452	2_GI
83	2	GI	M8	IL4R	180	2_GI
84	2	GI	M8	CD40	55.9	2_GI
85	2	GI	M8	CD14	1953	2_GI
86	2	GI	M9	PDL1	4913	2_GI
87	2	GI	M9	CD69	433	2_GI
88	2	GI	M9	IL4R	180	2_GI
89	2	GI	M9	CD40	56.7	2_GI
90	2	GI	M9	CD14	1788	2_GI
91	2	GL	M1	PDL1	531	2_GL
92	2	GL	M1	CD69	1408	2_GL
93	2	GL	M1	IL4R	549	2_GL
94	2	GL	M1	CD40	113	2_GL
95	2	GL	M1	CD14	46872	2_GL
96	2	GL	M2	PDL1	500	2_GL
97	2	GL	M2	CD69	1469	2_GL
98	2	GL	M2	IL4R	576	2_GL
99	2	GL	M2	CD40	137	2_GL
100	2	GL	M2	CD14	47673	2_GL
101	2	GL	M3	PDL1	321	2_GL
102	2	GL	M3	CD69	1430	2_GL
103	2	GL	M3	IL4R	533	2_GL
104	2	GL	M3	CD40	133	2_GL
105	2	GL	M3	CD14	46084	2_GL
106	2	GL	M4	PDL1	273	2_GL
107	2	GL	M4	CD69	1422	2_GL
108	2	GL	M4	IL4R	414	2_GL
109	2	GL	M4	CD40	99.2	2_GL
110	2	GL	M4	CD14	40835	2_GL
111	2	GL	M5	PDL1	215	2_GL
112	2	GL	M5	CD69	1413	2_GL
113	2	GL	M5	IL4R	397	2_GL
114	2	GL	M5	CD40	94.9	2_GL
115	2	GL	M5	CD14	42444	2_GL
116	2	GL	M6	PDL1	194	2_GL
117	2	GL	M6	CD69	1405	2_GL
118	2	GL	M6	IL4R	374	2_GL
119	2	GL	M6	CD40	82.2	2_GL
120	2	GL	M6	CD14	37619	2_GL
121	2	GL	M7	PDL1	333	2_GL
122	2	GL	M7	CD69	1420	2_GL
123	2	GL	M7	IL4R	516	2_GL
124	2	GL	M7	CD40	77.9	2_GL
125	2	GL	M7	CD14	43800	2_GL
126	2	GL	M8	PDL1	313	2_GL
127	2	GL	M8	CD69	1304	2_GL
128	2	GL	M8	IL4R	464	2_GL
129	2	GL	M8	CD40	80.5	2_GL
130	2	GL	M8	CD14	39288	2_GL
131	2	GL	M9	PDL1	253	2_GL
132	2	GL	M9	CD69	1408	2_GL
133	2	GL	M9	IL4R	502	2_GL
134	2	GL	M9	CD40	102	2_GL
135	2	GL	M9	CD14	45750	2_GL
