# Supplementary material for: Human and mouse neutrophils share core transcriptional programs in both homeostatic and inflamed contexts
Source: Nat Commun. 2023 Dec 8;14:8133. doi: 10.1038/s41467-023-43573-9 (PMC10709367; doi:10.1038/s41467-023-43573-9)
Supplement: Supplementary file 8 — Source Data [file 41467_2023_43573_MOESM8_ESM.zip › Figure 6/source-data_Figure6c_mouse_stats.csv]

	marker	.y.	group1	group2	n1	n2	statistic	p	p.adj	p.adj.signif	xmin	xmax	y.position
1	CD14	mfi	2_unstim	2_GL	9	9	4.81070235442364	1.50400848600909e-06	4.51202545802726e-06	****	1	2	47673
2	CD14	mfi	2_unstim	2_GI	9	9	2.40535117721182	0.0161569312611813	0.0323138625223626	*	1	3	47673
3	CD40	mfi	2_unstim	2_GL	9	9	3.43142412930086	0.000600421057135209	0.00180126317140563	**	1	2	137
4	CD40	mfi	2_unstim	2_GI	9	9	2.31732538602136	0.020486013441612	0.040972026883224	*	1	3	137
5	CD69	mfi	2_unstim	2_GL	9	9	2.95562385063343	0.00312037388171938	0.00624074776343877	**	1	2	1469
6	CD69	mfi	2_unstim	2_GI	9	9	-1.30700954198865	0.191209470815282	0.191209470815282	ns	1	3	1469
7	IL4R	mfi	2_unstim	2_GL	9	9	4.81143675674139	1.49849152986522e-06	4.49547458959566e-06	****	1	2	576
8	IL4R	mfi	2_unstim	2_GI	9	9	2.4057183783707	0.0161407019375709	0.0322814038751418	*	1	3	576
9	PDL1	mfi	2_unstim	2_GL	9	9	2.4057183783707	0.0161407019375709	0.0322814038751418	*	1	2	4955
10	PDL1	mfi	2_unstim	2_GI	9	9	4.81143675674139	1.49849152986522e-06	4.49547458959566e-06	****	1	3	4955
