# Supplementary material for: Human and mouse neutrophils share core transcriptional programs in both homeostatic and inflamed contexts
Source: Nat Commun. 2023 Dec 8;14:8133. doi: 10.1038/s41467-023-43573-9 (PMC10709367; doi:10.1038/s41467-023-43573-9)
Supplement: Supplementary file 8 — Source Data [file 41467_2023_43573_MOESM8_ESM.zip › Figure 6/source-data_Figure6d.csv]

	sample_id	condition	day	donor	group	cluster_id	x	y
1	54	U	0	S12	human	53	0.00292945743271444	-0.00124248643784941
2	3	U	0	S7	mouse	63	0.00331671592720096	-0.00123587517014127
3	17	GI	2	S9	mouse	98	-0.0012378550380336	0.00708218221550888
4	43	GI	2	S9	human	49	-0.00401991067673281	0.00228248713537824
5	36	GL	2	S7	human	86	0.00224645311811942	0.000242851881382777
6	32	GL	2	S6	human	80	-0.00118692062114567	0.00320884163206136
7	39	GI	2	S8	human	29	-0.00487725530600779	-0.00344440395699466
8	9	GL	2	S7	mouse	44	-0.00374207627225918	-0.00506188617013749
9	17	GI	2	S9	mouse	97	-0.000177695246585994	0.00530798675023931
10	55	GI	2	S12	human	48	-0.00247915723381294	0.00258852597612929
11	18	GI	2	S10	mouse	47	-0.00324837759461082	0.003896434657266
12	35	GI	2	S7	human	27	-0.00372400532093197	0.000238982903426927
13	29	GI	2	S12	mouse	90	-0.00203371956685335	0.00892507543915732
14	3	U	0	S7	mouse	83	0.00304195971989318	-0.000742669254955665
15	49	U	2	S10	human	23	0.00184420596799784	-0.000958934101985018
16	4	GI	2	S5	mouse	98	-0.00245208281416485	0.0064325348144157
17	24	U	2	S10	mouse	72	0.00373360172365897	-0.00129290675629522
18	29	GI	2	S12	mouse	98	-0.00202515443445521	0.00655470702463713
19	46	U	0	S10	human	62	0.00363868850783546	-0.00140561012611651
20	53	U	2	S11	human	71	0.00304848886486107	-0.000409852046251412
21	39	GI	2	S8	human	86	0.00148597732204447	-0.000126174747400855
22	39	GI	2	S8	human	85	0.000872827105748039	-3.41435602520263e-06
23	51	GI	2	S11	human	27	-0.00415727324239421	0.00192788134685166
24	43	GI	2	S9	human	48	-0.00286917319811876	0.00301332387741661
25	39	GI	2	S8	human	27	-0.00343980780316301	0.000497249119193262
26	11	U	2	S6	mouse	22	0.00261540950282231	-0.000845938452006695
27	11	U	2	S6	mouse	72	0.00369291164381426	-0.00122493138837185
28	25	U	0	S11	mouse	75	0.00196022633959449	-0.000811134256889658
29	49	U	2	S10	human	13	0.000706305119156083	-4.98866505161315e-06
30	57	U	2	S12	human	64	0.00286883112293324	-0.000801251751043477
31	18	GI	2	S10	mouse	60	-0.00373441950080114	0.00241660389729302
32	2	U	0	S6	mouse	88	0.00060044004553373	0.00106399068759099
33	17	GI	2	S9	mouse	68	-0.00290386024429685	0.00296711982051392
34	2	U	0	S6	mouse	82	0.00362747799683532	-0.00104128363911206
35	55	GI	2	S12	human	29	-0.00560395999763518	-0.00367969141883998
36	18	GI	2	S10	mouse	89	-0.00140387213362538	0.00812034274481967
37	25	U	0	S11	mouse	64	0.00277225239386688	-0.000796051191728562
38	33	U	2	S6	human	1	0.00269979533822608	-0.000816132677312304
39	44	GL	2	S9	human	64	0.0024741423580951	-0.00126560894825484
40	16	GI	2	S8	mouse	78	-0.00213711655274387	0.00382464113309353
41	18	GI	2	S10	mouse	36	-0.00205197904064397	0.00904482001064929
42	53	U	2	S11	human	11	0.00279000307780381	-0.000352210459435768
43	55	GI	2	S12	human	29	-0.00533509224588753	-0.00331410684575167
44	14	U	0	S9	mouse	34	0.00143807027870201	-0.000504152616315045
45	25	U	0	S11	mouse	83	0.00175717967743475	0.00127601441460816
46	44	GL	2	S9	human	35	-0.00216688884927129	0.00201250996346411
47	23	U	2	S9	mouse	64	0.00249232983487015	-0.000950701957009585
48	52	GL	2	S11	human	69	-0.00245978469717991	0.000420296557786032
49	46	U	0	S10	human	34	0.0024333493842959	-0.000582274697050706
50	26	U	0	S5	human	23	0.00160578976495978	-0.00101363359702672
51	49	U	2	S10	human	82	0.0035532018202577	-0.000812700593645587
52	9	GL	2	S7	mouse	8	-0.00534667913842314	-0.00618033867319456
53	33	U	2	S6	human	83	0.00326788566110905	-0.000630764923187805
54	40	GL	2	S8	human	46	-0.000455773333104517	0.00269894127305997
55	16	GI	2	S8	mouse	47	-0.00179425828263767	0.00587646887281083
56	22	U	2	S8	mouse	82	0.00315249688374085	-0.000106999240173556
57	23	U	2	S9	mouse	64	0.00220185975067011	-0.000863540323968869
58	16	GI	2	S8	mouse	89	-0.00162658255794803	0.00775484962561348
59	33	U	2	S6	human	54	0.00147311594452573	-0.000779219456919869
60	35	GI	2	S7	human	39	-0.00562311056289683	-0.00285949027205932
61	28	GL	2	S5	human	16	-0.00115583860227189	-0.00178964428479871
62	45	U	2	S9	human	33	0.000930680684317418	-0.000596462821581233
63	51	GI	2	S11	human	65	0.000602536990565937	-0.00111784723959825
64	52	GL	2	S11	human	96	-0.00195375314723411	0.00238006718451889
65	50	U	0	S11	human	82	0.00366259026837364	-0.000980901718717189
66	2	U	0	S6	mouse	72	0.00371116333355908	-0.00112007725138625
67	22	U	2	S8	mouse	81	0.00361720646269775	-0.00095450696605313
68	49	U	2	S10	human	95	0.00275112662058514	-0.000296369936082933
69	12	U	2	S7	mouse	53	0.00187984348619946	-0.000984588851008201
70	54	U	0	S12	human	2	0.00111821097469581	0.000209850949969069
71	39	GI	2	S8	human	40	-0.00510891963256193	-0.00131440297454746
72	26	U	0	S5	human	13	0.000291704966993701	8.6531666461933e-05
73	27	GI	2	S5	human	13	-0.000671941598612895	-0.00030584183845518
74	57	U	2	S12	human	81	0.00352247777653515	-0.000835721519954074
75	22	U	2	S8	mouse	84	0.00330512768460273	-0.00110761404828454
76	1	U	0	S5	mouse	73	0.0034402207799561	-0.00113385391699014
77	12	U	2	S7	mouse	85	0.00225912148650597	-0.000759694204928008
78	29	U	2	S5	human	82	0.00324855830546998	-0.000478564737593832
79	57	U	2	S12	human	83	0.00283007103843926	0.000470823435169884
80	5	GI	2	S6	mouse	47	-0.00179392996078065	0.00592111182029704
81	36	GL	2	S7	human	77	-0.00183925857036801	-0.000815627937810732
82	9	GL	2	S7	mouse	30	-0.00586360148838014	-0.00444689724993189
83	32	GL	2	S6	human	86	0.000406776221076204	0.00188233540303587
84	40	GL	2	S8	human	90	-0.00338495129113939	0.00476927711394521
85	1	U	0	S5	mouse	85	0.00209026703270642	-0.000416857861452985
86	48	GL	2	S10	human	63	0.00351664511696259	-0.00115276851432787
87	52	GL	2	S11	human	86	0.000285284075349191	0.00217229920463264
88	38	U	0	S8	human	11	0.00313243885268328	-0.000521193011895065
89	3	U	0	S7	mouse	83	0.00323227851735107	-0.000838767384513529
90	20	GL	2	S9	mouse	60	-0.00468798927466973	-0.000245448690941612
91	14	U	0	S9	mouse	65	2.58543707042301e-05	-0.000995162502820687
92	15	U	0	S10	mouse	62	0.00370531650315529	-0.00145296178306729
93	34	U	0	S7	human	33	0.00104211317713938	-0.000306138484212382
94	13	U	0	S8	mouse	64	0.00284445948014431	-0.00105432242407276
95	52	GL	2	S11	human	54	-0.000414077417548499	-0.00128716293017496
96	14	U	0	S9	mouse	64	0.00228863622698958	-0.000670354789473392
97	16	GI	2	S8	mouse	90	-0.00277711493090763	0.00800659797418527
98	37	U	2	S7	human	61	0.00290981406653027	-0.000567703534145537
99	39	GI	2	S8	human	71	0.00351442393053971	-0.000803744636446444
100	39	GI	2	S8	human	87	-0.0014538915956844	0.0032071094490745
101	50	U	0	S11	human	81	0.00333348511495158	-0.000483090681740619
102	55	GI	2	S12	human	55	0.00093194348932128	-0.000174407351398979
103	40	GL	2	S8	human	24	-0.00141147138622271	0.00207324085427266
104	9	GL	2	S7	mouse	6	-0.00443364195968989	-0.00280895419177675
105	5	GI	2	S6	mouse	99	-0.000688856722046563	0.0069575579054539
106	1	U	0	S5	mouse	22	0.00326262573322033	-0.00129840066236801
107	52	GL	2	S11	human	69	-0.00232786774148748	-0.0013365173921373
108	25	U	0	S11	mouse	54	0.000892164593384489	-0.000310510989194154
109	19	GL	2	S8	mouse	6	-0.00521530062495134	-0.00527946299888949
110	21	GL	2	S10	mouse	7	-0.00538545460094893	-0.00649668337065766
111	17	GI	2	S9	mouse	98	-0.00136122431795601	0.00577578208664723
112	20	GL	2	S9	mouse	16	-0.00353007045733477	-0.00529048850842761
113	31	GI	2	S6	human	48	-0.00395816777935185	0.000469129908186573
114	30	U	0	S6	human	63	0.00273460593269522	-0.000633235198582394
115	5	GI	2	S6	mouse	99	-0.000335316872178797	0.0060180202768032
116	39	GI	2	S8	human	30	-0.00553109460893803	-0.0027997428219873
117	40	GL	2	S8	human	27	-0.0034404256210483	0.00349773474010165
118	47	GI	2	S10	human	37	-0.00256460526116528	0.000784928562957991
119	18	GI	2	S10	mouse	36	-0.00136024134724079	0.00693807142178955
120	3	U	0	S7	mouse	65	0.00109379241994546	-0.00069669728742557
121	34	U	0	S7	human	32	0.00225030381124745	-0.000661939713151426
122	48	GL	2	S10	human	48	-0.00398154623532375	-0.000535414968416793
123	29	GI	2	S12	mouse	89	-0.00123884691675835	0.00744384740715949
124	45	U	2	S9	human	73	0.00312972856320326	-0.00110586804015195
125	4	GI	2	S5	mouse	99	-4.63619436773871e-05	0.0055933304928044
126	23	U	2	S9	mouse	22	0.00279500254343625	-0.000930371881769478
127	12	U	2	S7	mouse	95	0.00270225753807422	-0.000244183091382739
128	51	GI	2	S11	human	29	-0.00524288552119877	-0.00417531943948276
129	4	GI	2	S5	mouse	48	-0.003281310600832	0.00114815154458158
130	17	GI	2	S9	mouse	98	-0.00144633072684395	0.00541303683854968
131	34	U	0	S7	human	14	0.00149424194779088	-8.27401916035763e-05
132	54	U	0	S12	human	33	0.0014908803819602	-0.00107680215629541
133	15	U	0	S10	mouse	34	0.00157004706644682	-0.000850882199530122
134	19	GL	2	S8	mouse	17	-0.00498204285672987	-0.00796884479247433
135	32	GL	2	S12	mouse	44	-0.00340874784236842	-0.00428213114429626
136	46	U	0	S10	human	21	0.00354168899569057	-0.000718749172063925
137	27	GI	2	S5	human	28	-0.00302980663289333	-0.00155960030864499
138	18	GI	2	S10	mouse	36	-0.00183690292300392	0.00722990023533963
139	56	GL	2	S12	human	55	-0.000717381220615409	0.00130521411186262
140	22	U	2	S8	mouse	95	0.00227877216471257	-0.000107367824463175
141	39	GI	2	S8	human	10	-0.00539419653172998	-0.00433477795147625
142	6	GI	2	S7	mouse	100	-0.00246048117170022	0.00960375783548465
143	21	GL	2	S10	mouse	17	-0.00496803092810658	-0.0065316175453844
144	35	GI	2	S7	human	37	-0.00277515258451505	0.00220771511695052
145	35	GI	2	S7	human	64	0.00179622718969353	6.93779403893613e-05
146	43	GI	2	S9	human	49	-0.00390506990259496	0.00272854459187062
147	34	U	0	S7	human	12	0.00116704563282421	-8.78976927705497e-05
148	14	U	0	S9	mouse	21	0.00371210137658203	-0.00127992616233096
149	10	U	2	S5	mouse	54	0.00220415387778339	-0.00107935630185368
150	36	GL	2	S7	human	56	-0.000614592324321676	0.0029362972013841
151	6	GI	2	S7	mouse	100	-0.00246741938031913	0.00958785388329251
152	12	U	2	S7	mouse	85	0.00130429524866575	-0.000529910702504502
153	13	U	0	S8	mouse	65	0.00129269136372744	-0.000842123790837037
154	23	U	2	S9	mouse	84	0.00334062973165914	-0.000700522547147443
155	15	U	0	S10	mouse	72	0.00374845942589899	-0.00122954040025136
156	47	GI	2	S10	human	70	-0.00329412117638293	0.00194808039608668
157	56	GL	2	S12	human	47	-0.00230547126799316	0.00543147296819415
158	1	U	0	S5	mouse	54	0.00184505035868353	-0.00113260366679553
159	52	GL	2	S11	human	97	0.000122256849171283	0.00286851967745534
160	2	U	0	S6	mouse	34	0.00217371840934323	-0.000820130052579328
161	55	GI	2	S12	human	86	0.00238684629533151	0.000234848055985848
162	49	U	2	S10	human	15	-0.000460061315594767	0.000294861514755961
163	35	GI	2	S7	human	4	-0.00158427928496565	0.00171992085207933
164	25	U	0	S11	mouse	53	0.00198838898034642	-0.000968019536762553
165	41	U	2	S8	human	84	0.0032072423217135	-0.000750977010706526
166	5	GI	2	S6	mouse	99	-0.000731915929430088	0.00675522559218385
167	50	U	0	S11	human	32	0.00306489713664145	-0.00111407090695101
168	53	U	2	S11	human	31	0.00283184045087851	-0.000849506651312261
169	35	U	2	S12	mouse	82	0.00341886290417152	-0.000540881118142977
170	3	U	0	S7	mouse	81	0.00369689437860034	-0.000749496254819976
171	3	U	0	S7	mouse	34	0.00205020544769314	-0.00100074251746623
172	56	GL	2	S12	human	49	-0.00381173320831856	0.00395174753853855
173	10	U	2	S5	mouse	95	0.00288512046183626	2.50507407252268e-05
174	15	U	0	S10	mouse	53	0.00219269619882216	-0.00114382466016655
175	27	GI	2	S5	human	78	-0.00275548490250903	0.00339925068356383
176	55	GI	2	S12	human	79	-0.00195170803499478	0.00515086743725778
177	28	GI	2	S11	mouse	90	-0.00216279945597381	0.00853304368381446
178	16	GI	2	S8	mouse	90	-0.00298212219393233	0.00668231288551633
179	46	U	0	S10	human	12	0.0024594058586377	-0.000361348387955534
180	16	GI	2	S8	mouse	45	-0.000614869099578516	0.00486515264984677
181	39	GI	2	S8	human	68	-0.00245078049115399	0.00415806913905052
182	35	GI	2	S7	human	27	-0.00386313395720999	0.000993863612996673
183	42	U	0	S9	human	2	0.00219677077164914	-0.000378766097990277
184	3	U	0	S7	mouse	64	0.00275947613117154	-0.00110107793896095
185	20	GL	2	S9	mouse	25	-0.00346088147224698	-0.00415559011623173
186	33	U	2	S6	human	1	0.00297767777157767	-0.000639957662484975
187	53	U	2	S11	human	42	0.00346576733041829	-0.00142893679967144
188	33	U	2	S6	human	51	0.00259724173949609	-0.00077090680021608
189	57	U	2	S12	human	95	0.00302668550451994	-0.000112616042189003
190	29	GI	2	S12	mouse	38	-0.00236668254857235	0.00865342621798624
191	6	GI	2	S7	mouse	96	-0.000796630095863674	0.00449020866993187
192	14	U	0	S9	mouse	82	0.00366613039387374	-0.000732406928622794
193	7	GL	2	S5	mouse	18	-0.00568795966681221	-0.00400285393454373
194	57	U	2	S12	human	63	0.00270911785042618	-0.000412044269984977
195	43	GI	2	S9	human	41	0.00289471912079099	-0.00103690604453653
196	11	U	2	S6	mouse	53	0.0027189124228584	-0.00110624107945525
197	2	U	0	S6	mouse	73	0.00332414785019207	-0.00132826517133099
198	16	GI	2	S8	mouse	90	-0.00276917931076023	0.00698433671595138
199	57	U	2	S12	human	81	0.00365698716556856	-0.000515355854791777
200	12	U	2	S7	mouse	43	0.00205422584792905	-0.00075432225151524
201	2	U	0	S6	mouse	34	0.00219012959140568	-0.000798152177602646
202	19	GL	2	S8	mouse	8	-0.00460732924547034	-0.00592606730306345
203	25	U	0	S11	mouse	84	0.00275511514756153	-0.000697805048446831
204	18	GI	2	S10	mouse	49	-0.00327953369143421	0.00474496099376561
205	23	U	2	S9	mouse	72	0.00384726351871993	-0.00105706788335706
206	27	GI	2	S5	human	68	-0.00338787950818413	0.00239673724042462
207	10	U	2	S5	mouse	21	0.00348057970229128	-0.000788376096688081
208	35	GI	2	S7	human	20	-0.00570999265900256	-0.00491297784390356
209	39	GI	2	S8	human	48	-0.00374878174664479	0.00211492201952324
210	44	GL	2	S9	human	33	0.0012652206549037	-0.000697624927025378
211	36	GL	2	S7	human	64	0.00267078617879217	-0.00100217719925429
212	41	U	2	S8	human	70	-0.00256624659225623	0.00380356692844465
213	13	U	0	S8	mouse	54	0.00137123896019139	-0.00118694274656392
214	34	U	0	S7	human	31	0.003026897047982	-0.00105470002488159
215	52	GL	2	S11	human	78	-0.00259184326141461	0.0027783859546632
216	24	U	2	S10	mouse	95	0.00316094360041853	-0.000441132493346368
217	36	GL	2	S7	human	77	-0.000123148535322687	0.000448581773537596
218	48	GL	2	S10	human	69	-0.00341521366417604	-0.000843018614990188
219	11	U	2	S6	mouse	32	0.00272575263618288	-0.000573528604498417
220	35	GI	2	S7	human	47	-0.00354036901412341	0.00373528332122366
221	56	GL	2	S12	human	55	-0.00142846571989929	0.000862717269338868
222	15	U	0	S10	mouse	73	0.00354861623056621	-0.00133162336743937
223	18	GI	2	S10	mouse	89	-0.00176657772587169	0.00769714210689932
224	23	U	2	S9	mouse	53	0.00312276867539155	-0.00146211002652548
225	28	GI	2	S11	mouse	36	-0.00201654522357465	0.00701524863766419
226	56	GL	2	S12	human	75	0.00126176986285006	-0.000691652909451042
227	7	GL	2	S5	mouse	6	-0.00458145053914727	-0.00506231095881851
228	51	GI	2	S11	human	27	-0.00394696150255413	0.00103985138358288
229	19	GL	2	S8	mouse	18	-0.00524663301020641	-0.00417342635533835
230	48	GL	2	S10	human	88	-3.84186433991007e-05	0.00361706839286813
231	10	U	2	S5	mouse	34	0.00124613555703856	-0.000149117011536966
232	12	U	2	S7	mouse	54	0.000106186442755888	-0.00106649575079804
233	19	GL	2	S8	mouse	10	-0.0048872624057455	-0.00500912583466616
234	45	U	2	S9	human	32	0.00273569077192399	-0.00100087366962172
235	2	U	0	S6	mouse	82	0.00287053629902582	4.73528106619529e-05
236	32	GL	2	S6	human	88	-0.001098566435575	0.00243184493998174
237	55	GI	2	S12	human	87	-0.000732998799524116	0.00349632123883275
238	29	U	2	S5	human	86	0.00199803756077008	2.28508698379754e-05
239	38	U	0	S8	human	34	0.00128393677859185	0.000184364292413281
240	57	U	2	S12	human	81	0.00307797403961838	-7.3158787943123e-06
241	51	GI	2	S11	human	35	-0.00193478628749707	5.89024361539847e-05
242	44	GL	2	S9	human	18	-0.00524551484382717	-0.00355014214084171
243	53	U	2	S11	human	42	0.00299530836559893	-0.00140145365824767
244	45	U	2	S9	human	1	0.00307678215612075	-0.000836715865279579
245	48	GL	2	S10	human	37	-0.00381873739458562	2.93827172898624e-05
246	39	GI	2	S8	human	37	-0.00440606985191628	-0.00255101745086828
247	7	GL	2	S5	mouse	18	-0.00530440337349779	-0.00476934713594111
248	57	U	2	S12	human	36	0.000336868021643173	0.00348947418157417
249	8	GL	2	S6	mouse	6	-0.00470070789782244	-0.00377593274392016
250	18	GI	2	S10	mouse	66	-0.00391114339693366	-0.00109165836006798
251	17	GI	2	S9	mouse	96	-0.00177156581336281	0.00382184799419789
252	54	U	0	S12	human	63	0.00246223622329616	-0.000649393300701951
253	42	U	0	S9	human	63	0.00283232038526075	-0.000515166666324328
254	43	GI	2	S9	human	37	-0.00381667536027687	-0.000144173756522879
255	32	GL	2	S12	mouse	17	-0.00419544789328761	-0.00654976492160531
256	49	U	2	S10	human	95	0.00272575291918102	-0.000420930446820025
257	31	GL	2	S11	mouse	17	-0.00448886953874589	-0.00687731516856306
258	53	U	2	S11	human	2	0.00175911279443399	-0.000847680153178913
259	43	GI	2	S9	human	96	-0.00196691177369288	0.00214686319774538
260	50	U	0	S11	human	42	0.00333005248663742	-0.00144619676460876
261	33	U	2	S6	human	64	0.0023255959190767	-0.000606347846187009
262	5	GI	2	S6	mouse	87	-0.00212291326987745	0.00433004158240957
263	39	GI	2	S8	human	30	-0.00576592078087045	-0.00441485452979676
264	16	GI	2	S8	mouse	36	-0.00177875174804844	0.00880531896544906
265	56	GL	2	S12	human	24	-0.00221177166251116	0.00242513669476145
266	7	GL	2	S5	mouse	30	-0.00580503785230169	-0.00451956105011831
267	50	U	0	S11	human	2	0.00188484091723486	-0.000239773068078225
268	53	U	2	S11	human	62	0.00354788312943937	-0.0013319133233648
269	17	GI	2	S9	mouse	89	-0.00193137493795375	0.00724244155612056
270	50	U	0	S11	human	12	0.00165215855377436	-0.00013627977927428
271	51	GI	2	S11	human	6	-0.00490531061652225	-0.00349983804362956
272	41	U	2	S8	human	39	-0.00555583408590467	-0.00225436989708428
273	33	GL	2	S13	mouse	6	-0.0048250933234682	-0.00420037145732348
274	41	U	2	S8	human	74	0.000762636014321346	0.00120398520087101
275	48	GL	2	S10	human	48	-0.00395085006715868	-0.000633008766592384
276	6	GI	2	S7	mouse	98	-0.00114689812584253	0.00612526058719574
277	21	GL	2	S10	mouse	5	-0.00379066478161739	-0.000151434231281682
278	40	GL	2	S8	human	37	-0.00404905109141478	-0.000889731296935157
279	16	GI	2	S8	mouse	49	-0.00375583336445058	0.00412097867317209
280	9	GL	2	S7	mouse	7	-0.00498169914496358	-0.00764807143673072
281	16	GI	2	S8	mouse	68	-0.00284975944417509	0.00499260689471788
282	16	GI	2	S8	mouse	90	-0.0029198501184321	0.00654238221198326
283	51	GI	2	S11	human	35	0.000334594730531208	-0.000129402786767305
284	30	U	0	S6	human	42	0.00284506890595222	-0.00144476117252742
285	13	U	0	S8	mouse	34	0.00238529734546045	-0.000793208684627965
286	14	U	0	S9	mouse	81	0.00373036130441653	-0.000794872378191948
287	33	GL	2	S13	mouse	25	-0.00261223928831217	-0.00329228565844302
288	9	GL	2	S7	mouse	18	-0.00510868690669303	-0.00279095903438194
289	36	U	2	S13	mouse	32	0.00328886422427702	-0.0011936827667782
290	15	U	0	S10	mouse	84	0.00331830416857489	-0.00110577210542975
291	21	GL	2	S10	mouse	7	-0.00531541636032651	-0.00915863567694957
292	11	U	2	S6	mouse	11	0.00314031804814672	-0.000492156814790833
293	34	U	0	S7	human	22	0.00343445234848522	-0.0012474500991305
294	46	U	0	S10	human	22	0.00278215976212913	-0.00105786238207883
295	46	U	0	S10	human	53	0.00238616813595055	-0.00126893421329208
296	53	U	2	S11	human	32	0.00250266263681376	-0.000621014412376423
297	7	GL	2	S5	mouse	18	-0.00531664167052221	-0.00280892127731761
298	21	GL	2	S10	mouse	15	-0.000832886519700944	-0.00145958604901265
299	34	U	0	S7	human	62	0.00376304545614573	-0.00137441403628075
300	53	U	2	S11	human	23	0.00276639621516902	-0.0013602271165174
301	29	U	2	S5	human	62	0.00355132496819764	-0.00107066056271206
302	11	U	2	S6	mouse	83	0.0031745206609133	-0.000693215178940909
303	21	GL	2	S10	mouse	15	-0.000249720383272312	-0.000184305175510434
304	44	GL	2	S9	human	56	-0.00172982504666215	0.0040245374853315
305	39	GI	2	S8	human	48	-0.00391985899718484	0.000154252187199798
306	39	GI	2	S8	human	48	-0.00323280268848116	0.00175683803417607
307	28	GI	2	S11	mouse	48	-0.00387759033710106	0.0024278558801567
308	15	U	0	S10	mouse	32	0.00267363423075257	-0.000743696161255514
309	15	U	0	S10	mouse	83	0.00284306555655755	-0.000272521717308652
310	15	U	0	S10	mouse	53	0.00296854087432482	-0.00137869818965625
311	26	U	0	S12	mouse	72	0.00382137581756715	-0.00110726609111849
312	34	U	0	S7	human	2	0.000867583649689216	0.000660237328178318
313	45	U	2	S9	human	72	0.00378480050822354	-0.00138855535574578
314	25	U	0	S11	mouse	84	0.00265426700584459	-0.000499628215831481
315	4	GI	2	S5	mouse	47	-0.00240096233162376	0.00490917308794591
316	32	GL	2	S6	human	79	-0.00334771859778558	0.00419363259695686
317	57	U	2	S12	human	72	0.00339340362483036	-0.00110969230911254
318	34	U	0	S7	human	53	0.00221471304126408	-0.00107179876956087
319	5	GI	2	S6	mouse	36	-0.00183003219893663	0.00760832902832976
320	52	GL	2	S11	human	57	-0.00259464953744392	0.000982704993871392
321	23	U	2	S9	mouse	81	0.00352064538207599	-0.000506852122193234
322	45	U	2	S9	human	43	0.00164458850698216	-0.000916340053567057
323	34	U	0	S7	human	2	0.0016539750568688	-4.03749980952789e-05
324	36	GL	2	S7	human	86	0.00146736260921231	0.000466829005891451
325	50	U	0	S11	human	61	0.00346427643542884	-0.00114914837679169
326	27	GI	2	S5	human	52	0.000823611453707955	0.000981360297823753
327	18	GI	2	S10	mouse	58	-0.00499831404606711	-0.000805361300670935
328	35	GI	2	S7	human	27	-0.00451309577175437	-0.000115866033346958
329	10	U	2	S5	mouse	32	0.00289741374072455	-0.000865872153104862
330	38	U	0	S8	human	21	0.00360800205847488	-0.001309831620151
331	24	U	2	S10	mouse	73	0.00336616989512624	-0.00117202744880672
332	9	GL	2	S7	mouse	6	-0.00538986639627109	-0.00410504710063633
333	42	U	0	S9	human	81	0.00372625188636196	-0.000855595511886272
334	32	GL	2	S6	human	46	-0.00260276335299419	0.00327704779740974
335	50	U	0	S11	human	12	0.00279792624495089	-0.000686777411770631
336	42	U	0	S9	human	34	0.00217688038436291	-0.00055990385868241
337	44	GL	2	S9	human	100	-0.00196918553640698	0.00784656471757327
338	23	U	2	S9	mouse	64	0.0019211711710017	-0.000177197004278705
339	12	U	2	S7	mouse	64	0.00265804672524974	-0.000793997714712607
340	35	GI	2	S7	human	30	-0.00596264741020681	-0.00507675258705227
341	5	GI	2	S6	mouse	40	-0.00468042898559829	0.00166644745246288
342	44	GL	2	S9	human	76	-0.00359419569190524	-0.00371448182831626
343	53	U	2	S11	human	1	0.00305117366135156	-0.00083751232062995
344	48	GL	2	S10	human	35	0.000317814008843642	-0.000237553008367592
345	47	GI	2	S10	human	28	-0.00266534787403266	-0.000362087701568436
346	26	U	0	S5	human	14	0.00145551552650134	-0.000501482484765769
347	46	U	0	S10	human	73	0.00340218989143015	-0.0010760379569539
348	22	U	2	S8	mouse	82	0.00324216011442182	-0.000395086847335988
349	40	GL	2	S8	human	86	0.000730777899203997	0.00127879321826975
350	4	GI	2	S5	mouse	90	-0.0026503617397917	0.00784992723954261
351	47	GI	2	S10	human	56	-0.000197116779378949	0.00381750986901857
352	31	GL	2	S11	mouse	8	-0.00520617361710384	-0.00708370885714426
353	36	GL	2	S7	human	85	0.00203977443619633	-0.000941886338063388
354	47	GI	2	S10	human	20	-0.00597037741324046	-0.00547599259564808
355	46	U	0	S10	human	73	0.00350586269775762	-0.00140517712858589
356	23	U	2	S9	mouse	84	0.00321333332286916	-0.000684254579452204
357	49	U	2	S10	human	72	0.00384443708158645	-0.0012575480974024
358	2	U	0	S6	mouse	75	0.00144894646760472	-0.000804537388273565
359	26	U	0	S5	human	72	0.00363657209463718	-0.00117517327860756
360	16	GI	2	S8	mouse	88	-0.000405942769269616	0.00212896251669244
361	52	GL	2	S11	human	57	-0.00128545860750197	0.0010981632569569
362	51	GI	2	S11	human	39	-0.00466665151205965	0.000745623708240125
363	14	U	0	S9	mouse	53	0.00223144738386375	-0.00105534314659604
364	54	U	0	S12	human	31	0.00313720236543543	-0.000909170944480156
365	35	GI	2	S7	human	29	-0.00475613224914263	-0.000855597831211911
366	18	GI	2	S10	mouse	98	-0.000995646445438069	0.00653425743802195
367	55	GI	2	S12	human	58	-0.00440354308648911	-0.00281004966454622
368	33	GL	2	S13	mouse	18	-0.00535602853052132	-0.00251386563532204
369	30	U	0	S6	human	31	0.00349177547606792	-0.0010586830775108
370	13	U	0	S8	mouse	21	0.003174320703792	-0.000766306295899837
371	53	U	2	S11	human	81	0.00307105504127457	0.00010677401833082
372	13	U	0	S8	mouse	73	0.00354476188896502	-0.00130361783261817
373	16	GI	2	S8	mouse	90	-0.00256127590937284	0.0074195253602833
374	22	U	2	S8	mouse	65	0.000806417395161377	-0.000255647726487298
375	10	U	2	S5	mouse	83	0.00319533530447069	-0.000947694400299146
376	16	GI	2	S8	mouse	80	-0.00091455340697828	0.00217432229844706
377	21	GL	2	S10	mouse	15	-0.00259039465287499	-0.00298095877294434
378	33	U	2	S6	human	75	0.00197208783031221	-0.00122761175437899
379	56	GL	2	S12	human	86	0.000230988739579546	0.00229615526367711
380	27	U	0	S13	mouse	54	0.00121210876868876	-0.00111115072950566
381	25	U	0	S11	mouse	35	-0.00042549612966117	0.000993054844011645
382	12	U	2	S7	mouse	75	0.00173233436562796	-0.000819052499933936
383	32	GL	2	S6	human	79	-0.00256376296834969	0.00516987191978313
384	47	GI	2	S10	human	66	-0.00403140246388787	-0.0016771570430532
385	10	U	2	S5	mouse	65	0.00154775904544238	-0.000849431569285858
386	7	GL	2	S5	mouse	6	-0.0045618795725892	-0.00519940654773625
387	11	U	2	S6	mouse	82	0.0035298989411581	-0.000859540724722477
388	33	U	2	S6	human	71	0.00342508307232447	-0.000762105237276939
389	29	U	2	S5	human	31	0.00295069929319701	-0.000922396916856086
390	42	U	0	S9	human	82	0.00338271304513133	-0.000643663765193378
391	33	GL	2	S13	mouse	40	-0.00558584217951025	-0.00301035952800532
392	25	U	0	S11	mouse	64	0.00231012036514638	-0.00110551492777546
393	4	GI	2	S5	mouse	90	-0.00232916655959642	0.00731418592572312
394	18	GI	2	S10	mouse	90	-0.00311226870289977	0.00674427723969345
395	35	U	2	S12	mouse	22	0.00310931672371696	-0.00120898677413025
396	20	GL	2	S9	mouse	30	-0.00580764846760957	-0.00404280107311688
397	40	GL	2	S8	human	74	-9.85219553480637e-05	0.00296285753690397
398	38	U	0	S8	human	34	0.00211051226401848	-0.000309076479182223
399	1	U	0	S5	mouse	43	0.00225983845285946	-0.00106613408804248
400	8	GL	2	S6	mouse	44	-0.00332308888153598	-0.00360801393998064
401	40	GL	2	S8	human	46	-0.00176776542280082	0.00407289345784046
402	50	U	0	S11	human	97	0.00152865184050705	0.00185342546404285
403	8	GL	2	S6	mouse	15	-0.00279548601993542	-0.0026635812149406
404	16	GI	2	S8	mouse	50	-0.00411008854922493	0.000758835963824156
405	34	U	0	S7	human	42	0.00310482849982551	-0.00134409510018257
406	37	U	2	S7	human	83	0.00320730729843039	-0.000787329089338901
407	29	GI	2	S12	mouse	89	-0.00149475699656333	0.00855913314947485
408	43	GI	2	S9	human	35	-0.00223695432615635	0.000704589176264026
409	20	GL	2	S9	mouse	60	-0.00408908537655588	-0.0010297368733568
410	57	U	2	S12	human	33	0.00163943279959612	-0.000120370997571287
411	20	GL	2	S9	mouse	7	-0.00460931115879785	-0.00580907993451763
412	42	U	0	S9	human	11	0.00290704280884341	0.000105909444959013
413	18	GI	2	S10	mouse	100	-0.00176408604652444	0.00888963843300728
414	29	U	2	S5	human	83	0.00322731465947849	-0.000409319853538249
415	29	U	2	S5	human	1	0.00359775769651789	-0.0012657663750479
416	28	GL	2	S5	human	77	-0.00190660244561153	-0.000532081266688753
417	54	U	0	S12	human	32	0.00277918622755562	-0.00113936245729099
418	39	GI	2	S8	human	30	-0.00529283855221113	-0.00236850862053578
419	26	U	0	S5	human	22	0.00266050534984472	-0.000811473964090376
420	42	U	0	S9	human	62	0.00378185131377371	-0.00121039812257257
421	51	GI	2	S11	human	94	0.000883830547003694	0.00112822003053833
422	38	U	0	S8	human	31	0.00281988716842143	-0.00106802009960926
423	3	U	0	S7	mouse	84	0.00227339091770603	-7.11687998818047e-05
424	48	GL	2	S10	human	65	-0.00129683785237688	-0.00130357113710857
425	43	GI	2	S9	human	39	-0.00473926016381036	0.00122524988380273
426	25	U	0	S11	mouse	54	0.00168165026535708	-0.00103290346963691
427	7	GL	2	S5	mouse	7	-0.00518216488711548	-0.00893668159546388
428	45	U	2	S9	human	64	0.00188581877515241	-0.000336590757260713
429	19	GL	2	S8	mouse	16	-0.00381324872138263	-0.00478429107703871
430	7	GL	2	S5	mouse	7	-0.00531798722139005	-0.00718494730096835
431	33	GL	2	S13	mouse	5	-0.00306189656197109	-0.000291615625684533
432	16	GI	2	S8	mouse	5	-0.00350824253940646	0.000119912033061738
433	5	GI	2	S6	mouse	46	-0.00103117847306653	0.00458101244053093
434	21	GL	2	S10	mouse	54	0.00118671114306596	-0.000605299374219865
435	32	GL	2	S6	human	68	-0.0030032792622369	0.00405648135719593
436	39	GI	2	S8	human	88	-0.000636321861307732	0.00201298716206102
437	9	GL	2	S7	mouse	17	-0.00361390515124542	-0.00526620700813572
438	10	U	2	S5	mouse	31	0.00362434714687386	-0.00131240129563139
439	36	U	2	S13	mouse	64	0.00272346102789273	-0.000989632229191837
440	43	GI	2	S9	human	78	-0.0027860279511968	0.0041249052666677
441	12	U	2	S7	mouse	84	0.00200553024875012	0.000266910039694504
442	1	U	0	S5	mouse	34	0.00179896503032451	-0.000173909142326226
443	12	U	2	S7	mouse	32	0.00339618915962576	-0.00123128630574933
444	6	GI	2	S7	mouse	99	-0.00115107628623014	0.00797095911608293
445	52	GL	2	S11	human	15	-0.00172730422088919	-0.00169816906035235
446	19	GL	2	S8	mouse	18	-0.00537741118680475	-0.00363413803940198
447	31	GI	2	S6	human	40	-0.00581359904237884	-0.00251577456682554
448	41	U	2	S8	human	22	0.00303619480913961	-0.00140563992311337
449	26	U	0	S5	human	72	0.00349358879983798	-0.00113017476543229
450	13	U	0	S8	mouse	11	0.00326962379568568	-0.000853193810614567
451	12	U	2	S7	mouse	64	0.0025437982972558	-0.00105090500210518
452	8	GL	2	S6	mouse	18	-0.00559462194264461	-0.00458172485602627
453	9	GL	2	S7	mouse	7	-0.00533150465045241	-0.00922678432701927
454	34	U	2	S11	mouse	65	0.000432938643990534	-0.000503656949088332
455	20	GL	2	S9	mouse	59	-0.00442541447251095	-0.00231362623835903
456	21	GL	2	S10	mouse	77	-0.00213672860767451	-0.00224314248637651
457	29	U	2	S5	human	53	0.00316060275425031	-0.00147403202947905
458	35	GI	2	S7	human	66	-0.00516698634496869	-0.00384335725903682
459	40	GL	2	S8	human	37	-0.00308227015370497	0.000426897960867046
460	4	GI	2	S5	mouse	58	-0.00421608254905166	-0.00132961996033556
461	31	GI	2	S6	human	76	-0.0013733623502157	0.000526827830438357
462	27	GI	2	S5	human	76	-0.0022961536244411	-0.00237015217376884
463	12	U	2	S7	mouse	95	0.00297021162904525	-0.000138989985978372
464	18	GI	2	S10	mouse	88	-0.000365651839446486	0.00282368112866568
465	7	GL	2	S5	mouse	17	-0.00466154757929383	-0.00749517864113679
466	10	U	2	S5	mouse	84	0.00325683724010808	-0.000847135098905166
467	30	GI	2	S13	mouse	100	-0.00235418728145313	0.00947410199151351
468	26	U	0	S5	human	73	0.00307176081691763	-0.00111009164757072
469	32	GL	2	S6	human	86	0.00130131289564094	0.00218321655975646
470	56	GL	2	S12	human	54	-0.00070683911105802	-0.00107428746584514
471	12	U	2	S7	mouse	28	-0.00187934056765817	-0.00117319830949067
472	46	U	0	S10	human	2	0.00203596719458839	-0.000620224905888145
473	54	U	0	S12	human	83	0.00288814048554739	-0.000880111831541063
474	30	GI	2	S13	mouse	36	-0.00163987205832459	0.00725196062886354
475	22	U	2	S8	mouse	54	0.00184444279515024	-0.000822988390101071
476	54	U	0	S12	human	73	0.0035010739576992	-0.00103263277807458
477	25	U	0	S11	mouse	75	0.00285159834581269	-0.00101396431541466
478	34	U	0	S7	human	12	0.00238830121221629	-0.000787165762726007
479	13	U	0	S8	mouse	83	0.00321349515088877	-0.00104200586822117
480	29	GI	2	S12	mouse	87	-0.00228533801270855	0.00470591380146027
481	12	U	2	S7	mouse	72	0.0036273925590894	-0.00114202299139763
482	16	GI	2	S8	mouse	38	-0.00299427378868151	0.00666337596794825
483	4	GI	2	S5	mouse	90	-0.00191011749718384	0.00858741023098445
484	13	U	0	S8	mouse	95	0.00281498626847362	-0.000320295952719702
485	46	U	0	S10	human	63	0.00315989970775916	-0.000767521596193798
486	6	GI	2	S7	mouse	38	-0.00297981564055015	0.00858844996162043
487	47	GI	2	S10	human	69	-0.00307054767219874	-0.000867705315808866
488	10	U	2	S5	mouse	32	0.00252025519473495	-0.00052513336583662
489	2	U	0	S6	mouse	15	-2.65389240140295e-05	7.02359195984207e-05
490	36	GL	2	S7	human	92	0.00323208608351758	-0.000373134929211719
491	3	U	0	S7	mouse	63	0.00338500874573695	-0.00116517008181267
492	7	GL	2	S5	mouse	16	-0.00390911104330941	-0.00561240617385906
493	29	U	2	S5	human	41	0.00314820445530873	-0.00113862452048191
494	17	GI	2	S9	mouse	79	-0.00175497124280047	0.00412759842414965
495	13	U	0	S8	mouse	83	0.00313153334156549	-0.000275435344981291
496	42	U	0	S9	human	11	0.00312053154983623	-0.000263728955244165
497	22	U	2	S8	mouse	81	0.00360050242788366	-0.000740033897941791
498	11	U	2	S6	mouse	83	0.00329257627613301	-0.000490941116137654
499	54	U	0	S12	human	11	0.00169013975914021	0.000423705232998921
500	1	U	0	S5	mouse	32	0.00281520800059533	-0.000959587964765788
501	10	U	2	S5	mouse	65	0.000707052729970642	-0.000535422668130957
502	7	GL	2	S5	mouse	26	-0.00421621860118705	-0.0043664723434347
503	42	U	0	S9	human	81	0.00333235235182324	-0.000861469496811439
504	25	U	0	S11	mouse	84	0.00336861582288921	-0.000791374903855894
505	15	U	0	S10	mouse	73	0.00316553349552711	-0.00125158427557475
506	2	U	0	S6	mouse	63	0.00286847764137588	-0.000756279401352169
507	32	GL	2	S6	human	47	-0.00302750348945445	0.00548638612964551
508	28	GL	2	S5	human	24	-0.00222222343061603	0.00326176564196245
509	17	GI	2	S9	mouse	88	-0.00167461037538006	0.0047744285074261
510	52	GL	2	S11	human	74	-0.000905537251889614	0.000572477659048317
511	38	U	0	S8	human	14	0.00220289645484528	-0.000380184728705371
512	20	GL	2	S9	mouse	60	-0.00439078100415259	-0.000268710897517943
513	7	GL	2	S5	mouse	6	-0.0046855926289252	-0.00367567185107411
514	37	U	2	S7	human	42	0.00334417405141949	-0.00146917351492413
515	20	GL	2	S9	mouse	4	-0.000874389828057243	0.000655018828804725
516	43	GI	2	S9	human	58	-0.00560903241710954	-0.0037692333174074
517	29	U	2	S5	human	41	0.00300747008329928	-0.000767711264176413
518	30	U	0	S6	human	12	0.00179788216902975	-0.000395347541316843
519	21	GL	2	S10	mouse	77	-0.00204842986289947	-0.00219975749536133
520	37	U	2	S7	human	14	0.00124923120207549	-0.000738464907580491
521	44	GL	2	S9	human	26	-0.0037921913869411	0.00118918561005292
522	9	GL	2	S7	mouse	6	-0.00520435782005905	-0.00505012646485209
523	12	U	2	S7	mouse	53	0.00233604872283442	-0.00120760039765539
524	46	U	0	S10	human	63	0.00311389413942277	-0.00117218952496055
525	25	U	0	S11	mouse	95	0.0025686940952814	9.19282896469796e-05
526	13	U	0	S8	mouse	34	0.00255675599643405	-0.000458323986954182
527	54	U	0	S12	human	23	0.00200777803437883	-0.00127929119603658
528	55	GI	2	S12	human	58	-0.00412471316499728	-0.0010603083194055
529	11	U	2	S6	mouse	62	0.00383924071622216	-0.00142640901681356
530	21	GL	2	S10	mouse	18	-0.00514326392190453	-0.00530481888558118
531	43	GI	2	S9	human	50	-0.00492819189850368	-0.000131715210714155
532	46	U	0	S10	human	63	0.00353639432597422	-0.0012409450313423
533	13	U	0	S8	mouse	53	0.00263866548238548	-0.00127260127317214
534	34	U	0	S7	human	23	0.00181856738592032	-0.000877161247743418
535	22	U	2	S8	mouse	85	0.00123303375941184	-0.000742618868835886
536	9	GL	2	S7	mouse	9	-0.00516318425435411	-0.00625400638454302
537	10	U	2	S5	mouse	64	0.00192458601654069	-9.83344687493233e-05
538	8	GL	2	S6	mouse	18	-0.00528970101573485	-0.00365973930556601
539	14	U	0	S9	mouse	34	0.00283754069479141	-0.000945049385755503
540	16	GI	2	S8	mouse	89	-0.001522620383688	0.00710301678670115
541	49	U	2	S10	human	73	0.00296842299321934	-0.00125816423128664
542	1	U	0	S5	mouse	64	0.00243741122870779	-0.00117722042694005
543	14	U	0	S9	mouse	22	0.0028785864851701	-0.000819699656774839
544	4	GI	2	S5	mouse	79	-0.0028521429179541	0.00374061727601552
545	6	GI	2	S7	mouse	36	-0.00165906260416502	0.00763690638217906
546	37	U	2	S7	human	92	0.00348959568585602	-0.000465047913670475
547	56	GL	2	S12	human	78	-0.00200235567739577	0.00121437428525431
548	8	GL	2	S6	mouse	17	-0.00423001338502039	-0.00503923580153878
549	3	U	0	S7	mouse	83	0.00306873964728318	-0.000806039897250223
550	23	U	2	S9	mouse	83	0.00328743360298173	-0.000952485291915954
551	7	GL	2	S5	mouse	60	-0.00488482806383995	-0.00169189895029359
552	54	U	0	S12	human	33	0.00220743457568638	-0.000753566489107397
553	43	GI	2	S9	human	61	0.00235674744231552	-2.27893765379549e-05
554	51	GI	2	S11	human	69	-0.00311921795061901	0.000395207507613881
555	30	U	0	S6	human	14	0.000780687135353232	0.000636157314651239
556	39	GI	2	S8	human	86	0.000769248648648201	0.00173539554940221
557	48	GL	2	S10	human	4	-0.00121142547706817	0.00189824736396359
558	45	U	2	S9	human	51	0.00237414775110458	-0.000939576676991042
559	2	U	0	S6	mouse	53	0.00294546744102155	-0.00130754792099607
560	42	U	0	S9	human	22	0.00282326934404313	-0.00111707094983277
561	34	U	0	S7	human	31	0.00321067783162731	-0.000952845346991819
562	33	U	2	S6	human	73	0.00327097522874445	-0.00125235230755384
563	22	U	2	S8	mouse	81	0.00370349303440406	-0.000717016935507158
564	4	GI	2	S5	mouse	89	-0.00201363551670887	0.00837489100781115
565	50	U	0	S11	human	71	0.00327523579988062	-0.000325706404577033
566	28	GL	2	S5	human	85	0.00129274405417384	-0.000514218129074256
567	55	GI	2	S12	human	69	-0.00338885520730469	-0.000250365433400006
568	2	U	0	S6	mouse	64	0.00231557169183323	-0.000624835658702013
569	14	U	0	S9	mouse	75	0.00239159351660796	-0.00117116199491115
570	24	U	2	S10	mouse	53	0.00266311202187366	-0.00115534600215
571	36	GL	2	S7	human	50	-0.00418033080599224	0.00121921751767536
572	36	U	2	S13	mouse	73	0.00332419791131645	-0.0014339530465643
573	55	GI	2	S12	human	18	-0.00503245613656004	-0.00176412073086301
574	3	U	0	S7	mouse	43	0.00174342867183217	-0.000455070975803551
575	23	U	2	S9	mouse	64	0.00274781939987249	-0.000933168243373197
576	49	U	2	S10	human	15	-0.000663877234488167	-7.05601377634714e-05
577	37	U	2	S7	human	83	0.00285402154925163	3.6532014911545e-06
578	28	GL	2	S5	human	65	-0.00110558419369557	-0.00107502822839678
579	11	U	2	S6	mouse	83	0.00195835749010831	0.000496948147603201
580	44	GL	2	S9	human	5	-0.00270647643374247	0.00148316210538951
581	44	GL	2	S9	human	53	0.00220082967009688	-0.001101387262182
582	21	GL	2	S10	mouse	17	-0.00454472526272042	-0.00736803084875087
583	14	U	0	S9	mouse	85	0.00201400734896908	-0.000227315673416115
584	46	U	0	S10	human	14	0.00204816389691165	-0.000587460150418438
585	26	U	0	S12	mouse	54	0.00189945995492108	-0.000896828300875913
586	51	GI	2	S11	human	58	-0.00559488516888529	-0.00397821894590348
587	44	GL	2	S9	human	80	-0.000783984656492554	0.00135351733500459
588	57	U	2	S12	human	52	0.00240088840831891	2.16301893714856e-05
589	26	U	0	S12	mouse	72	0.00357539830473374	-0.000966338828591462
590	39	GI	2	S8	human	26	-0.003817893914423	-0.00154296869137838
591	20	GL	2	S9	mouse	6	-0.00487438666575769	-0.00545310896843164
592	20	GL	2	S9	mouse	15	-0.000506900533553214	-0.0014279874874232
593	18	GI	2	S10	mouse	100	-0.00162407241624543	0.00907186228428309
594	35	GI	2	S7	human	38	-0.00271220001975165	0.00550617618978178
595	26	U	0	S5	human	22	0.00342148777245605	-0.00139096648791759
596	30	U	0	S6	human	13	0.000278604280990237	-0.00124665632868393
597	26	U	0	S5	human	31	0.00304884394015997	-0.0011223335076557
598	27	GI	2	S5	human	4	-0.000861076506086078	0.000126948495020229
599	34	U	0	S7	human	41	0.00340710428271603	-0.00124537929299275
600	52	GL	2	S11	human	88	-0.00129182230415297	0.00308170373813335
601	51	GI	2	S11	human	30	-0.00555830576955918	-0.00393412614899421
602	14	U	0	S9	mouse	63	0.00357610303673785	-0.0012331319881731
603	17	GI	2	S9	mouse	38	-0.00331106635539281	0.00619269954277884
604	6	GI	2	S7	mouse	99	-0.000516103880106075	0.00594061628514492
605	17	GI	2	S9	mouse	99	-0.00102730454197117	0.00794181875274082
606	33	U	2	S6	human	51	0.00326922386038816	-0.00131060160419054
607	42	U	0	S9	human	11	0.00295745939299891	-0.000609170876825539
608	15	U	0	S10	mouse	64	0.00287445484315001	-0.00104938140964284
609	7	GL	2	S5	mouse	8	-0.00447913073782736	-0.00498730154473078
610	17	GI	2	S9	mouse	100	-0.00225177771065168	0.00938865227242917
611	40	GL	2	S8	human	26	-0.00280819974834862	-0.00114657950736801
612	50	U	0	S11	human	62	0.00354229624568134	-0.00103522373293984
613	41	U	2	S8	human	93	0.00322999081043482	-0.000709964354707092
614	49	U	2	S10	human	41	0.00287408163971403	-0.000883478466775415
615	46	U	0	S10	human	63	0.00340487001585821	-0.00142638264061227
616	53	U	2	S11	human	75	0.00174169863794339	-0.000991853268291696
617	47	GI	2	S10	human	47	-0.00274791105428732	0.00484408689621438
618	53	U	2	S11	human	1	0.00318380954193976	-0.00106208495980125
619	15	U	0	S10	mouse	53	0.00282962508518826	-0.00120432119094126
620	33	U	2	S6	human	43	0.00194829848981097	-0.000696718714387986
621	46	U	0	S10	human	42	0.00296899887515452	-0.00141737813386316
622	38	U	0	S8	human	12	0.00218260308507018	-0.00071169934017597
623	6	GI	2	S7	mouse	38	-0.00259734570873718	0.00767527725063016
624	5	GI	2	S6	mouse	47	-0.00274867618063551	0.00508344193543576
625	21	GL	2	S10	mouse	4	-0.00126806523380201	-0.000414391783392055
626	20	GL	2	S9	mouse	50	-0.00332477702810187	0.00349341156390138
627	12	U	2	S7	mouse	64	0.00180086524974849	-0.000656953359672291
628	43	GI	2	S9	human	27	-0.00423796433976294	-0.00239355630167554
629	53	U	2	S11	human	46	8.93341422631595e-05	0.00202376820368416
630	26	U	0	S5	human	82	0.00291946586154346	-0.0001041075635683
631	40	GL	2	S8	human	14	0.000559550057237582	0.00100635514875273
632	24	U	2	S10	mouse	84	0.00323851611300078	-0.000955430256037817
633	31	GL	2	S11	mouse	28	-0.00275118094324418	-0.00181801622587849
634	24	U	2	S10	mouse	32	0.00276027546360412	-0.000674029173272561
635	8	GL	2	S6	mouse	8	-0.00572391698054028	-0.00749546602809343
636	54	U	0	S12	human	81	0.00376568221210568	-0.000899465777288577
637	43	GI	2	S9	human	25	-0.00484377619780408	-0.00524035980177869
638	25	U	0	S11	mouse	84	0.00361812945117601	-0.0009814795512103
639	15	U	0	S10	mouse	83	0.00229750925522748	-0.000277209168860902
640	46	U	0	S10	human	2	0.00193668209804696	-0.000100141569931845
641	7	GL	2	S5	mouse	4	-0.00233481118832768	0.00107070010413617
642	27	U	0	S13	mouse	11	0.00283733873997153	-0.000262466251432669
643	10	U	2	S5	mouse	63	0.00270466783519127	-0.000510581747620516
644	42	U	0	S9	human	1	0.00165177680909932	-0.000809645475199319
645	41	U	2	S8	human	61	0.0031222981600999	-0.000567769520306924
646	11	U	2	S6	mouse	54	0.00185042736750058	-0.00107717145689608
647	37	U	2	S7	human	23	0.00224215079210653	-0.0013538532761748
648	47	GI	2	S10	human	83	0.00295935679735388	-2.74699972871921e-07
649	40	GL	2	S8	human	46	0.000110392561948386	0.00166247220012951
650	1	U	0	S5	mouse	34	0.00212287338541033	-0.000897482256152497
651	54	U	0	S12	human	1	0.00313769956990041	-0.00113577482038783
652	32	GL	2	S6	human	60	-0.00358262723118596	0.00192135834818104
653	21	GL	2	S10	mouse	18	-0.00555825036019945	-0.00336053315600521
654	47	GI	2	S10	human	10	-0.00538199418777055	-0.00440142447204451
655	26	U	0	S12	mouse	72	0.00373807372391672	-0.00104197978078242
656	42	U	0	S9	human	2	0.00232466169666237	-0.000441838446547185
657	7	GL	2	S5	mouse	49	-0.00368487607323586	0.00489358135647185
658	8	GL	2	S6	mouse	17	-0.00463799397554827	-0.00736842625322128
659	52	GL	2	S11	human	97	-0.000301195256582803	0.00363928528025674
660	19	GL	2	S8	mouse	44	-0.0038417462939352	-0.00444371263322838
661	21	GL	2	S10	mouse	19	-0.00601865792902439	-0.00438452665520414
662	18	GI	2	S10	mouse	90	-0.00292930143507489	0.00683598596553059
663	31	GI	2	S6	human	29	-0.00491324519606617	-0.00164391544629856
664	45	U	2	S9	human	73	0.00308617122708126	-0.00134272557617678
665	48	GL	2	S10	human	56	-0.000416999926613825	0.00297561503471299
666	15	U	0	S10	mouse	84	0.00348196269508221	-0.00121182607594657
667	8	GL	2	S6	mouse	25	-0.00305987021015623	-0.00389744470949004
668	27	U	0	S13	mouse	63	0.0035398342148	-0.00118803280297942
669	42	U	0	S9	human	51	0.00332938352511819	-0.00136842585431074
670	18	GI	2	S10	mouse	99	-0.00078890039008497	0.00656978703135932
671	12	U	2	S7	mouse	63	0.00303513024556329	-0.000865095059595261
672	51	GI	2	S11	human	85	0.00183155525265798	-0.000740122626277038
673	35	GI	2	S7	human	19	-0.00552656157862834	-0.00426522229637083
674	8	GL	2	S6	mouse	30	-0.00580890888976349	-0.00480747754470216
675	14	U	0	S9	mouse	32	0.00336203700039494	-0.00142605150605524
676	3	U	0	S7	mouse	84	0.00356406374707762	-0.00112061681388962
677	2	U	0	S6	mouse	53	0.00228232087746931	-0.00103065629170258
678	35	GI	2	S7	human	27	-0.00484010772321941	-0.00152081211049547
679	34	U	2	S11	mouse	82	0.00365384856892357	-0.00065218542450912
680	55	GI	2	S12	human	27	-0.00420595007721224	0.00170917545722267
681	30	U	0	S6	human	33	0.000848944701421631	-0.000306984537271212
682	8	GL	2	S6	mouse	7	-0.0049960910847566	-0.00820784602136455
683	16	GI	2	S8	mouse	24	-0.00256883074347784	0.00475248789191694
684	7	GL	2	S5	mouse	8	-0.00410107574422622	-0.00470197769987043
685	43	GI	2	S9	human	35	-0.00227605678654824	0.00215928027221442
686	46	U	0	S10	human	34	0.00249502763126408	-0.000709115938717427
687	11	U	2	S6	mouse	72	0.00341854906215214	-0.000717625108789833
688	52	GL	2	S11	human	87	-0.00175324333253667	0.00449278591509287
689	43	GI	2	S9	human	40	-0.00536896616103084	-0.00143937301684658
690	44	GL	2	S9	human	97	0.0001281514751203	0.00349251217777219
691	40	GL	2	S8	human	47	-0.00229543526624934	0.00503149624706526
692	56	GL	2	S12	human	26	-0.00264598112985558	1.23981939445442e-05
693	6	GI	2	S7	mouse	100	-0.00202477854613296	0.00960114824628426
694	20	GL	2	S9	mouse	35	-0.00215143488826371	0.00223826736108393
695	56	GL	2	S12	human	87	-0.00184906044657072	0.00298237571281265
696	29	GI	2	S12	mouse	60	-0.00438160176950061	0.000271271331286082
697	37	U	2	S7	human	32	0.00229058715999899	-0.0011521118423188
698	38	U	0	S8	human	82	0.00356474014345825	-0.000806811936342109
699	8	GL	2	S6	mouse	18	-0.0050547919574342	-0.00263841812257787
700	35	U	2	S12	mouse	64	0.00201819597095341	-0.000716371192464211
701	16	GI	2	S8	mouse	78	-0.00341768869882463	0.00104955943714394
702	43	GI	2	S9	human	29	-0.00545349423611209	-0.00306607712260825
703	8	GL	2	S6	mouse	17	-0.00460937965062818	-0.00626417055185591
704	8	GL	2	S6	mouse	7	-0.00530375969899434	-0.00618549801726582
705	46	U	0	S10	human	22	0.00231784183198384	-0.000898668549611044
706	37	U	2	S7	human	63	0.00308502346029556	-0.000407907494889846
707	51	GI	2	S11	human	62	0.0036874736854503	-0.00108405922117369
708	55	GI	2	S12	human	30	-0.00567532953815028	-0.00274627200706902
709	16	GI	2	S8	mouse	35	-0.00176345328410262	0.00262573217051102
710	27	U	0	S13	mouse	63	0.00286730598021588	-0.000232638854844797
711	35	GI	2	S7	human	34	0.00097185745924909	0.000258674227964564
712	31	GL	2	S11	mouse	44	-0.00205056085821413	-0.00203656522754893
713	23	U	2	S9	mouse	43	0.00245416487229329	-0.000943316232016764
714	20	GL	2	S9	mouse	20	-0.00607736050081293	-0.00545525215859395
715	52	GL	2	S11	human	59	-0.00298935558821389	0.000642017598449422
716	39	GI	2	S8	human	77	-0.000798383306936793	-7.43149871768508e-05
717	42	U	0	S9	human	42	0.00335336353742674	-0.00147630594820693
718	54	U	0	S12	human	93	0.00271781701498115	-0.000538559342884797
719	20	GL	2	S9	mouse	7	-0.00503031928299997	-0.00675832240617287
720	41	U	2	S8	human	24	-0.00185437159558168	0.000439016627683969
721	13	U	0	S8	mouse	95	0.00265521976394255	-9.38544459387235e-05
722	33	U	2	S6	human	75	0.00170664824868312	-0.0013365405226256
723	29	GI	2	S12	mouse	97	-0.000162059953200967	0.00438537309464152
724	56	GL	2	S12	human	65	0.000272612749056118	-0.000900618351884754
725	11	U	2	S6	mouse	82	0.00358144066342405	-0.000791951755622178
726	44	GL	2	S9	human	77	-0.000986999843852339	-0.000705983989104802
727	48	GL	2	S10	human	25	-0.00280281930669943	-0.00239558315970783
728	47	GI	2	S10	human	30	-0.00572094679879003	-0.00357727885046437
729	4	GI	2	S5	mouse	49	-0.00296645382747026	0.00529274168773594
730	44	GL	2	S9	human	47	-0.00217915912538198	0.00539589914491775
731	40	GL	2	S8	human	45	-8.16884087794192e-05	0.00418135916469342
732	21	GL	2	S10	mouse	17	-0.00389737850333551	-0.00526364690963443
733	50	U	0	S11	human	22	0.00300268326462465	-0.00134720670788949
734	27	GI	2	S5	human	46	-0.00102960062326469	0.00420631472000428
735	55	GI	2	S12	human	87	-0.00150481121526581	0.00313610970198099
736	45	U	2	S9	human	84	0.00254140258319419	-0.000854239397220233
737	11	U	2	S6	mouse	81	0.00366838033279959	-0.000939769656158295
738	4	GI	2	S5	mouse	45	-0.000845016696111257	0.00534006074923695
739	11	U	2	S6	mouse	82	0.00355090637883688	-0.000762827377959184
740	2	U	0	S6	mouse	32	0.0029982283002693	-0.00113535787637221
741	54	U	0	S12	human	1	0.00338488840223392	-0.000834298509271258
742	32	GL	2	S12	mouse	16	-0.00400674934842775	-0.00600244425615537
743	43	GI	2	S9	human	27	-0.00301135916977868	-7.2458338393828e-05
744	32	GL	2	S12	mouse	16	-0.00352755371963458	-0.00491189546061991
745	41	U	2	S8	human	41	0.00287233130886886	-0.00118943631527855
746	5	GI	2	S6	mouse	78	-0.00253287326800124	0.00399556587142583
747	42	U	0	S9	human	14	0.00217672417995957	-0.000713117134908628
748	13	U	0	S8	mouse	84	0.00310755673633612	-0.000809023169016698
749	17	GI	2	S9	mouse	88	-0.00108093586247352	0.00348093289072505
750	17	GI	2	S9	mouse	38	-0.00355250163697738	0.00616736074918138
751	35	GI	2	S7	human	30	-0.00606534181319033	-0.00503198497411052
752	57	U	2	S12	human	32	0.00294342168150001	-0.000855377931796275
753	51	GI	2	S11	human	27	-0.00466321573531656	-0.000599454451517082
754	34	U	0	S7	human	31	0.00345861623557733	-0.0012000121770916
755	4	GI	2	S5	mouse	68	-0.00316546126889657	0.00246847070743906
756	7	GL	2	S5	mouse	18	-0.00499290785098048	-0.00206137503514779
757	29	GI	2	S12	mouse	36	-0.00168085120307224	0.00806969330221721
758	5	GI	2	S6	mouse	36	-0.0022727775396469	0.00851221485644698
759	15	U	0	S10	mouse	64	0.00194077133878556	-0.000628088660481308
760	49	U	2	S10	human	1	0.00317343892551432	-0.00111886313616956
761	56	GL	2	S12	human	97	-0.000878324048287029	0.00464732299472554
762	43	GI	2	S9	human	37	-0.00431410405845092	0.000678065272001514
763	27	GI	2	S5	human	19	-0.005435576178808	-0.00373207026170507
764	54	U	0	S12	human	13	-0.00132677307559645	-0.00232217120487487
765	13	U	0	S8	mouse	75	0.00254985679854438	-0.00081593955717086
766	24	U	2	S10	mouse	83	0.00321081388586033	-0.000228419377857574
767	4	GI	2	S5	mouse	39	-0.00488973564464838	-0.000756146295713902
768	37	U	2	S7	human	71	0.00362342571074807	-0.000690614389773072
769	5	GI	2	S6	mouse	98	-0.00203553526460677	0.00809292005491161
770	51	GI	2	S11	human	36	-0.00197960419851782	0.00816140853510287
771	46	U	0	S10	human	32	0.00299010143290527	-0.000776488309534393
772	10	U	2	S5	mouse	65	0.000276838967475094	-0.000281129632927381
773	27	GI	2	S5	human	37	-0.00379316884188437	-0.00125145011134756
774	23	U	2	S9	mouse	72	0.00375741672455241	-0.00137214552520571
775	28	GI	2	S11	mouse	99	-0.00133598411443104	0.00753856339102276
776	24	U	2	S10	mouse	34	0.00206089360689458	-0.00104417877664402
777	25	U	0	S11	mouse	85	0.000243401739816422	-0.000130196977697128
778	32	GL	2	S6	human	78	-0.00121691635403203	0.00241893676670498
779	16	GI	2	S8	mouse	49	-0.00395911881022395	0.00184252603851298
780	49	U	2	S10	human	93	0.00314784365269643	-0.000493064408085588
781	34	U	0	S7	human	14	0.00231495225982336	-0.00082612485900889
782	47	GI	2	S10	human	19	-0.00600525851521249	-0.00382777210229236
783	33	U	2	S6	human	34	0.00153511113434884	-7.08851718805496e-05
784	51	GI	2	S11	human	66	-0.00475981788027512	-0.00274005429871135
785	47	GI	2	S10	human	19	-0.00551295899283749	-0.00341743586367845
786	14	U	0	S9	mouse	75	0.00269364548137569	-0.00100948122646881
787	52	GL	2	S11	human	95	0.00075640337266735	0.00154289109833754
788	18	GI	2	S10	mouse	90	-0.00277277332527007	0.00693323049928119
789	5	GI	2	S6	mouse	100	-0.00191292537083971	0.00930580761040686
790	48	GL	2	S10	human	64	0.0023222725247793	-0.000218771341980653
791	51	GI	2	S11	human	47	-0.00250663861970224	0.004276529611606
792	17	GI	2	S9	mouse	49	-0.00326987708435266	0.00505919677581736
793	21	GL	2	S10	mouse	54	-0.000189792024938232	-0.000268187204959692
794	29	U	2	S5	human	93	0.00294981239094241	-0.000132700138055884
795	27	U	0	S13	mouse	63	0.00276671819863555	-0.00059113871658753
796	49	U	2	S10	human	54	0.00147574112716361	-0.000474423408854277
797	3	U	0	S7	mouse	32	0.00265587608287995	-0.00106129351379811
798	19	GL	2	S8	mouse	15	-0.0021122684982135	-0.00280312987456152
799	19	GL	2	S8	mouse	79	-0.0017772523319575	0.00405660314604865
800	50	U	0	S11	human	42	0.00348759124668232	-0.00139976841846795
801	12	U	2	S7	mouse	82	0.00349037587421952	-0.000585140326142151
802	44	GL	2	S9	human	54	0.000753815568598643	-0.000166804816819783
803	49	U	2	S10	human	53	0.00280510884543529	-0.00141477213356941
804	11	U	2	S6	mouse	83	0.00323989171376322	-0.00054531552367112
805	7	GL	2	S5	mouse	17	-0.00466021278082548	-0.00819722650774297
806	21	GL	2	S10	mouse	4	-0.000791752123863408	-0.00107892211008522
807	28	GL	2	S5	human	65	-0.000471637004564073	-9.01518256885448e-05
808	36	U	2	S13	mouse	73	0.00337546833108292	-0.00134428300079722
809	11	U	2	S6	mouse	92	0.0032540577653135	-0.000265764936833705
810	34	U	2	S11	mouse	21	0.00327166211737168	-0.000764889057454289
811	16	GI	2	S8	mouse	70	-0.00244690312320046	0.00413482683471992
812	37	U	2	S7	human	62	0.00351325317449382	-0.00130863651480165
813	56	GL	2	S12	human	92	0.00207244246424883	0.00120172172794424
814	7	GL	2	S5	mouse	17	-0.0038766124303356	-0.00518505023696946
815	5	GI	2	S6	mouse	38	-0.00253480723982992	0.00816630932461933
816	25	U	0	S11	mouse	34	0.0012077712419071	0.000281572893407001
817	42	U	0	S9	human	53	0.00293146183719118	-0.00139918596796279
818	53	U	2	S11	human	12	0.00019365664212808	0.000419004584672271
819	20	GL	2	S9	mouse	25	-0.0039556273835225	-0.00434058162164858
820	57	U	2	S12	human	14	0.0014200678895563	-0.000561462843718813
821	34	U	0	S7	human	72	0.00378905356846298	-0.00130491865416821
822	51	GI	2	S11	human	77	-0.00245073103005552	0.000460623623552072
823	53	U	2	S11	human	42	0.00321372611468397	-0.00140728396197381
824	32	GL	2	S6	human	56	-0.00142105075279967	0.00546511856245745
825	55	GI	2	S12	human	35	-0.00163408510118075	0.00179531462411818
826	46	U	0	S10	human	15	0.00031278808933425	-0.000748077611440556
827	57	U	2	S12	human	23	0.00133978966135365	-0.00148517608582736
828	34	U	0	S7	human	22	0.00276333957382641	-0.000854844769526035
829	49	U	2	S10	human	22	0.00324801623734087	-0.00118341995536562
830	41	U	2	S8	human	84	0.00306044490150037	-0.00101552078447591
831	23	U	2	S9	mouse	82	0.00295959926618248	7.24012604600299e-05
832	17	GI	2	S9	mouse	80	-0.00185711207808514	0.00378293848388996
833	57	U	2	S12	human	22	0.00325285862730297	-0.00113886518137707
834	40	GL	2	S8	human	86	-0.000155433237964742	0.00229623594483103
835	35	U	2	S12	mouse	82	0.00355695111159151	-0.000809227900930961
836	27	U	0	S13	mouse	85	0.00186471414043772	0.000126885128038116
837	52	GL	2	S11	human	56	-0.00183991625382005	0.00420759811888922
838	48	GL	2	S10	human	49	-0.00351929889564089	0.00220573026748411
839	34	U	0	S7	human	81	0.00349846400351014	-0.000846016680152806
840	52	GL	2	S11	human	58	-0.00418690536284125	-0.000408414915661546
841	20	GL	2	S9	mouse	16	-0.00239195407866949	-0.00382230036257899
842	57	U	2	S12	human	23	0.000568441697554873	-0.00155513063808851
843	35	U	2	S12	mouse	63	0.00335416144381733	-0.000815078239777267
844	57	U	2	S12	human	82	0.00293632948491758	0.000225564910335243
845	47	GI	2	S10	human	20	-0.0056882105328492	-0.0051713324229168
846	4	GI	2	S5	mouse	36	-0.00145501555004258	0.00722579289115105
847	49	U	2	S10	human	22	0.00278620753643782	-0.00121424254281317
848	34	U	0	S7	human	21	0.00354149840177542	-0.0006453018318985
849	49	U	2	S10	human	62	0.00352281880122354	-0.00125432677901942
850	44	GL	2	S9	human	36	-0.00247261487179103	0.0068116907462113
851	32	GL	2	S12	mouse	26	-0.00384016912147921	-0.000345517705857122
852	56	GL	2	S12	human	45	0.00119638898826226	0.00249003336749322
853	54	U	0	S12	human	53	0.00297922083495294	-0.00134445159932876
854	13	U	0	S8	mouse	34	0.00230320556869485	-0.000546708583419744
855	55	GI	2	S12	human	58	-0.004667284778622	-0.000669007835397351
856	30	U	0	S6	human	31	0.00257619002240682	-0.00109078971200661
857	25	U	0	S11	mouse	83	0.00293874819322484	-0.000863968036363205
858	15	U	0	S10	mouse	84	0.00343142478605219	-0.000969338422330184
859	33	GL	2	S13	mouse	17	-0.00477122276489818	-0.00720438008994143
860	28	GI	2	S11	mouse	89	-0.00192262006353744	0.00882300931649981
861	1	U	0	S5	mouse	84	0.00255438697602586	-0.0003048338128457
862	50	U	0	S11	human	32	0.00332747578765874	-0.0013812354887164
863	33	U	2	S6	human	32	0.00275988629522552	-0.000888056181994661
864	34	U	0	S7	human	33	0.00152996398955795	-0.000782388825676076
865	18	GI	2	S10	mouse	90	-0.0014045465645165	0.00697549425003754
866	39	GI	2	S8	human	37	-0.00383508634825579	-0.000301451036776621
867	39	GI	2	S8	human	58	-0.00506318244719373	-0.00339573352222162
868	33	GL	2	S13	mouse	8	-0.00462795831579781	-0.00560516630720767
869	56	GL	2	S12	human	98	-0.00157593748883871	0.00604456419439354
870	17	GI	2	S9	mouse	98	-0.00164942921389564	0.00589459477234517
871	37	U	2	S7	human	13	0.000348746571552491	-0.000490288263455822
872	40	GL	2	S8	human	64	0.00245009157879463	-0.000439054912686097
873	55	GI	2	S12	human	29	-0.00527724719742401	-0.00297448757165188
874	29	U	2	S5	human	31	0.00350565563129765	-0.00136169208100268
875	30	U	0	S6	human	75	0.00169262383223445	-0.000590736940156781
876	2	U	0	S6	mouse	65	0.00119517961675362	-0.000836233630023578
877	3	U	0	S7	mouse	81	0.0037513807736285	-0.000854098952514391
878	15	U	0	S10	mouse	53	0.00283104493669704	-0.00128279480268382
879	44	GL	2	S9	human	87	-0.000514317155700152	0.00242059950619971
880	11	U	2	S6	mouse	84	0.00293118141007411	-0.000549137004021735
881	44	GL	2	S9	human	15	-0.00192290433990331	-0.000355666174565464
882	57	U	2	S12	human	52	0.00248507951312342	-0.000421635565944298
883	3	U	0	S7	mouse	34	0.00274927785561059	-0.000817006561472827
884	6	GI	2	S7	mouse	100	-0.00232343140064314	0.00980003234641444
885	7	GL	2	S5	mouse	18	-0.00489513821372325	-0.00189566187205771
886	26	U	0	S5	human	23	0.0023306272903466	-0.00128465898682888
887	1	U	0	S5	mouse	82	0.0031776799504699	-0.000317810348568729
888	1	U	0	S5	mouse	84	0.00272819821430247	-0.000802929037923364
889	54	U	0	S12	human	1	0.0026728704565214	-0.000967455652935083
890	34	U	0	S7	human	12	0.00209385451737804	-0.000700622810734135
891	7	GL	2	S5	mouse	44	-0.00346181865993845	-0.00424357492337011
892	44	GL	2	S9	human	36	-0.00230135848782117	0.00724666979116156
893	38	U	0	S8	human	13	-0.00170054581042454	-3.71673775756634e-06
894	35	U	2	S12	mouse	21	0.00341760140409665	-0.000984571699401363
895	23	U	2	S9	mouse	65	0.000614834243004921	-0.000474899207350294
896	51	GI	2	S11	human	39	-0.00511998667530809	-0.00143518779253296
897	52	GL	2	S11	human	55	-0.00116094933542962	0.00161356899644163
898	3	U	0	S7	mouse	53	0.00221848648161689	-0.00122879536592957
899	32	GL	2	S12	mouse	20	-0.00595843882312164	-0.00539430088276833
900	3	U	0	S7	mouse	11	0.0034582429972633	-0.000742616809488062
901	29	GI	2	S12	mouse	47	-0.00326101348340611	0.004588507752177
902	12	U	2	S7	mouse	54	0.00129530697031056	-0.00103392721376745
903	33	U	2	S6	human	15	-0.00110282800420856	0.000170911733268653
904	51	GI	2	S11	human	69	-0.00186492740203093	0.00199969496085504
905	2	U	0	S6	mouse	32	0.0026361962290628	-0.000732664615104262
906	19	GL	2	S8	mouse	9	-0.00584903626976755	-0.00543997239010332
907	18	GI	2	S10	mouse	38	-0.00380834588511955	0.00530682016841532
908	42	U	0	S9	human	61	0.00336713720136288	-0.000684455437557971
909	13	U	0	S8	mouse	53	0.002800947693523	-0.00135644141693778
910	32	GL	2	S6	human	15	-0.00114322830433525	-0.000934986294013644
911	43	GI	2	S9	human	40	-0.00476788966513635	0.000225598919930249
912	35	U	2	S12	mouse	85	0.00179193117356901	-0.000239304040119583
913	46	U	0	S10	human	71	0.00358693773893117	-0.000756373835720207
914	13	U	0	S8	mouse	64	0.00296430895453259	-0.000833931081904491
915	31	GI	2	S6	human	35	-0.00132828162763376	0.000722703499012695
916	46	U	0	S10	human	42	0.00358224276471237	-0.00147539863835909
917	15	U	0	S10	mouse	73	0.00335644488430943	-0.00122895900329796
918	18	GI	2	S10	mouse	90	-0.00222832942199231	0.00838033453243011
919	12	U	2	S7	mouse	63	0.00318327283666905	-0.00115935027670656
920	33	U	2	S6	human	61	0.00284242659629714	-0.000214658317289044
921	47	GI	2	S10	human	40	-0.00512174689097725	-0.00212272187474314
922	13	U	0	S8	mouse	64	0.00266100100253299	-0.00123323094131864
923	33	U	2	S6	human	91	0.00347854495659467	-0.00066956847255674
924	51	GI	2	S11	human	59	-0.00401198506953978	-0.000900154513014932
925	37	U	2	S7	human	13	0.00111903261052285	-0.00093906448030296
926	49	U	2	S10	human	82	0.00358306636715961	-0.000738848591970957
927	7	GL	2	S5	mouse	6	-0.00489318396748286	-0.00401768184428546
928	54	U	0	S12	human	33	-0.000481884905770423	-0.000451642199887172
929	11	U	2	S6	mouse	63	0.00257112202237007	-0.000522627680324513
930	35	GI	2	S7	human	84	0.00246884618006531	-0.000535998212963335
931	18	GI	2	S10	mouse	24	-0.00255276085538314	0.00492864378830479
932	33	U	2	S6	human	94	0.000303565179777973	0.00133870904819837
933	4	GI	2	S5	mouse	38	-0.00335163739165014	0.0052449960966306
934	53	U	2	S11	human	46	-0.000125999188675467	0.00353589529608097
935	45	U	2	S9	human	33	0.00140836240323602	0.00051837416141555
936	20	GL	2	S9	mouse	17	-0.00333612816871456	-0.00502073117243382
937	40	GL	2	S8	human	48	-0.0024240628668488	0.0028123894351126
938	38	U	0	S8	human	82	0.00341857891266735	-0.00026854182543297
939	3	U	0	S7	mouse	34	0.00228385548006792	-0.00100431678415812
940	20	GL	2	S9	mouse	60	-0.00348082786628202	0.00216282289094669
941	16	GI	2	S8	mouse	100	-0.00181311143401265	0.0092306957652595
942	50	U	0	S11	human	12	0.00190707697318371	-0.000337941863877103
943	42	U	0	S9	human	21	0.00352870618875505	-0.00137478865510754
944	50	U	0	S11	human	12	0.00140471070911975	-0.000616295810050898
945	7	GL	2	S5	mouse	26	-0.00466780868472802	-0.00186786132520488
946	48	GL	2	S10	human	74	-0.000642204311364693	0.00170835738077165
947	32	GL	2	S6	human	79	-0.00187866805809093	0.00646249435374285
948	46	U	0	S10	human	81	0.00370969560301258	-0.000585323438246185
949	11	U	2	S6	mouse	73	0.003583139755907	-0.00138991836506065
950	10	U	2	S5	mouse	65	0.00134214061215209	-0.000889188420476857
951	40	GL	2	S8	human	47	-0.00199121743962368	0.00583945277985548
952	20	GL	2	S9	mouse	6	-0.004855721721181	-0.00478322605662805
953	5	GI	2	S6	mouse	47	-0.0032589872715633	0.00627925595204635
954	55	GI	2	S12	human	57	-0.00259589519476624	0.0033686748818232
955	14	U	0	S9	mouse	22	0.00265828318802816	-0.00064815271811599
956	51	GI	2	S11	human	30	-0.00571873956244709	-0.00283378366950524
957	57	U	2	S12	human	63	0.00336212676680873	-0.00123188955776801
958	10	U	2	S5	mouse	34	0.00269677522591581	-0.00102718980528423
959	41	U	2	S8	human	33	-0.000443202286773555	-0.000962901836575389
960	23	U	2	S9	mouse	95	0.00305311908808136	-0.000421036572440292
961	16	GI	2	S8	mouse	49	-0.00403204818948471	0.00259969559327443
962	11	U	2	S6	mouse	63	0.00297107421220917	-0.000830248118813348
963	39	GI	2	S8	human	24	-0.00120479049119478	0.000511886935076364
964	34	U	0	S7	human	2	0.00241618668973272	-0.000370436095439154
965	8	GL	2	S6	mouse	7	-0.00533986637239456	-0.00727951458076181
966	2	U	0	S6	mouse	73	0.0029343627328796	-0.00140949744131552
967	39	GI	2	S8	human	36	-0.00137780332147097	0.00604847709020603
968	16	GI	2	S8	mouse	69	-0.00262661444788905	0.00158655833349812
969	53	U	2	S11	human	75	0.00147597680236198	-0.00128478010454601
970	17	GI	2	S9	mouse	90	-0.00219304842660467	0.00601954755125505
971	22	U	2	S8	mouse	84	0.00242387835321029	0.000322727148408327
972	42	U	0	S9	human	22	0.0031975123671768	-0.0011235593455044
973	32	GL	2	S6	human	97	0.000201862455137945	0.00259202683729535
974	15	U	0	S10	mouse	81	0.0038598429432878	-0.000867378317861842
975	33	U	2	S6	human	33	0.000412851338551638	-0.0010288721721846
976	28	GL	2	S5	human	49	-0.00342626804412176	0.00326059454944278
977	13	U	0	S8	mouse	21	0.00331327398688885	-0.00111196266772844
978	45	U	2	S9	human	23	0.00273400212149872	-0.00133678096361011
979	5	GI	2	S6	mouse	47	-0.00149702439264547	0.0055980860369367
980	49	U	2	S10	human	42	0.0035077258664398	-0.00149839289204754
981	52	GL	2	S11	human	86	0.000175920338301091	0.00236852790026735
982	1	U	0	S5	mouse	54	0.00121790807586186	-0.000528600865072516
983	29	U	2	S5	human	81	0.00377309575188789	-0.000952649884080395
984	56	GL	2	S12	human	84	0.00277082486706382	-0.000452379622084158
985	41	U	2	S8	human	92	0.00247103238824537	0.000451891152060908
986	36	GL	2	S7	human	84	0.00234449761275961	-9.61153178311464e-05
987	46	U	0	S10	human	83	0.002786578250675	-0.000302818222631891
988	22	U	2	S8	mouse	65	0.000586541169146259	-0.000380368307871958
989	51	GI	2	S11	human	10	-0.00528722066468181	-0.00410304306168629
990	53	U	2	S11	human	61	0.00256662536531658	-9.4092972227774e-05
991	38	U	0	S8	human	63	0.00252128138510419	-2.72602415750188e-05
992	20	GL	2	S9	mouse	7	-0.00497244974993036	-0.00760612653055229
993	4	GI	2	S5	mouse	49	-0.00325485377668192	0.00473981062057389
994	26	U	0	S12	mouse	65	-0.00056346956089925	-0.000239919725136421
995	11	U	2	S6	mouse	61	0.00296488403437118	-0.000532408480582165
996	33	GL	2	S13	mouse	9	-0.00569030824436936	-0.006483861168766
997	1	U	0	S5	mouse	54	0.00150451750541816	-0.00105937495970703
998	37	U	2	S7	human	71	0.00355845639743519	-0.000941680202319421
999	10	U	2	S5	mouse	71	0.00349059817374734	-0.000416499625228575
1000	43	GI	2	S9	human	47	-0.00285909728625781	0.00337231887689271
1001	20	GL	2	S9	mouse	19	-0.00548201494269061	-0.00302453019324953
1002	44	GL	2	S9	human	15	0.000355080370621828	-0.00113395853607376
1003	23	U	2	S9	mouse	82	0.00337529030641288	-0.000617454778770719
1004	3	U	0	S7	mouse	63	0.0029593217441126	-0.0010137397148938
1005	33	U	2	S6	human	53	0.00306935478264944	-0.00142971607488215
1006	43	GI	2	S9	human	46	-0.00105768354790498	0.00353771892695254
1007	4	GI	2	S5	mouse	49	-0.00410961215501886	0.00425271849700704
1008	19	GL	2	S8	mouse	25	-0.00399170890331406	-0.00537399333826729
1009	12	U	2	S7	mouse	34	0.00243978506721661	-0.000749181730408575
1010	47	GI	2	S10	human	30	-0.00561052645932475	-0.00416957398238563
1011	6	GI	2	S7	mouse	46	-0.00164779320675112	0.00200436686573018
1012	20	GL	2	S9	mouse	5	-0.00244314003778897	0.00262085664244838
1013	20	GL	2	S9	mouse	16	-0.00432742728767492	-0.00682341625710587
1014	57	U	2	S12	human	45	0.00185010794373189	0.00112981237636351
1015	40	GL	2	S8	human	49	-0.00374766562506885	0.00331978289923398
1016	14	U	0	S9	mouse	75	0.00123322264085332	-0.000674714310101487
1017	15	U	0	S10	mouse	31	0.0030140460590188	-0.000709504763701057
1018	14	U	0	S9	mouse	34	0.00173747270246133	0.000104301460560027
1019	16	GI	2	S8	mouse	49	-0.00305289233849473	0.00615368074153739
1020	20	GL	2	S9	mouse	59	-0.00305686893598467	-0.000816179772993267
1021	48	GL	2	S10	human	15	4.49587325385953e-05	0.000287513886828352
1022	50	U	0	S11	human	61	0.00344870903683342	-0.000750944972895971
1023	57	U	2	S12	human	86	0.00150409353347255	0.00112510372917134
1024	15	U	0	S10	mouse	74	0.00183970794074005	-0.00017891658453351
1025	55	GI	2	S12	human	48	-0.0032204620133486	0.00223818250078344
1026	40	GL	2	S8	human	36	-0.00221546314087593	0.00637771674484614
1027	42	U	0	S9	human	71	0.00348520183467067	-0.000517371962189398
1028	54	U	0	S12	human	53	0.00240927170741423	-0.00111111514122647
1029	45	U	2	S9	human	80	0.00102051985414785	0.00105057192569475
1030	3	U	0	S7	mouse	64	0.00213989781218873	-0.000638037541674956
1031	37	U	2	S7	human	62	0.00380551208427899	-0.00129715824891472
1032	22	U	2	S8	mouse	83	0.00308268161609457	-0.000555216688193025
1033	52	GL	2	S11	human	65	0.000491601334292322	-0.000274223591899179
1034	1	U	0	S5	mouse	72	0.00361601550222888	-0.00123098436628524
1035	36	U	2	S13	mouse	72	0.00369162548364717	-0.00120015976177075
1036	48	GL	2	S10	human	70	-0.00253885572163812	0.00140643057978799
1037	39	GI	2	S8	human	68	-0.00319007610496179	0.00230292518178316
1038	13	U	0	S8	mouse	34	0.00157739364249508	-0.000481648725653979
1039	30	U	0	S6	human	34	0.0026048550122465	-0.000864808654711718
1040	48	GL	2	S10	human	86	-0.000398277215691299	0.000998048555750866
1041	57	U	2	S12	human	36	-0.000505257879175613	0.00385151971618286
1042	42	U	0	S9	human	82	0.00347393459675396	-0.000709099693918968
1043	18	GI	2	S10	mouse	90	-0.0028724534588625	0.00878812075505995
1044	28	GI	2	S11	mouse	100	-0.00214147098810669	0.00976658284844321
1045	44	GL	2	S9	human	94	0.00224365653396734	-0.000109433260877578
1046	28	GI	2	S11	mouse	79	-0.00230646038024252	0.00428799071914548
1047	28	GL	2	S5	human	69	-0.00248397350222015	0.00190517601225105
1048	16	GI	2	S8	mouse	74	0.000691043749681921	0.00183779333777512
1049	20	GL	2	S9	mouse	25	-0.00180700322144148	-0.00217840801864202
1050	13	U	0	S8	mouse	21	0.00316910625802857	-0.000795845756684741
1051	16	GI	2	S8	mouse	100	-0.00177585546086511	0.0093893969747955
1052	43	GI	2	S9	human	47	-0.00250063928296635	0.00344799337981096
1053	15	U	0	S10	mouse	84	0.00284818142210503	-0.00108789258661147
1054	20	GL	2	S9	mouse	50	-0.00386577670890227	-0.000376128725920465
1055	45	U	2	S9	human	63	0.00288286610308852	-0.000685165154101807
1056	52	GL	2	S11	human	96	-0.0011344166129516	0.00266488943324062
1057	39	GI	2	S8	human	19	-0.00509215823560704	-0.00224100987303093
1058	9	GL	2	S7	mouse	7	-0.00536885185208289	-0.00865413731400048
1059	23	U	2	S9	mouse	83	0.00285552795052307	-0.000644281921436327
1060	32	GL	2	S6	human	74	-0.000921037640513614	0.00218259802612237
1061	23	U	2	S9	mouse	85	0.00249195402486373	-0.000609668603667972
1062	35	U	2	S12	mouse	64	0.00283320426778207	-0.00109103329393051
1063	20	GL	2	S9	mouse	26	-0.00294625900855308	-0.00339174560454292
1064	31	GI	2	S6	human	97	0.000284959516164925	0.00370005728315931
1065	19	GL	2	S8	mouse	60	-0.004718922709026	-0.00147503523553177
1066	13	U	0	S8	mouse	54	0.00222237657958468	-0.0012097417158515
1067	57	U	2	S12	human	1	0.00243688082570189	-0.0013403883590828
1068	7	GL	2	S5	mouse	17	-0.00472949383528013	-0.00731783434032076
1069	2	U	0	S6	mouse	72	0.00387870310898329	-0.00120988398613014
1070	8	GL	2	S6	mouse	50	-0.00470369240109287	-0.000618662369826873
1071	3	U	0	S7	mouse	43	-0.000258168976148977	-4.25162802244608e-05
1072	46	U	0	S10	human	31	0.00271234125501909	-0.000547347834281108
1073	33	GL	2	S13	mouse	4	-0.0016483421593525	-0.00181647869894039
1074	39	GI	2	S8	human	30	-0.00569770423213101	-0.00304329807786416
1075	15	U	0	S10	mouse	34	0.00230672657864063	-0.000912999864325611
1076	6	GI	2	S7	mouse	49	-0.00389174736831737	0.00182817860825513
1077	55	GI	2	S12	human	78	-0.00324947716573949	0.00104153404569382
1078	1	U	0	S5	mouse	83	0.00238621837479026	-0.000110671940062344
1079	15	U	0	S10	mouse	22	0.00294781682486398	-0.00114275687840511
1080	42	U	0	S9	human	61	0.00336662584631214	-0.000425433945925592
1081	7	GL	2	S5	mouse	49	-0.00441955886996624	0.00151857334331415
1082	19	GL	2	S8	mouse	8	-0.00422820092127658	-0.0042799731504248
1083	8	GL	2	S6	mouse	7	-0.00530008399581901	-0.00848390443904554
1084	9	GL	2	S7	mouse	50	-0.00363351189727926	-0.00106553228515624
1085	4	GI	2	S5	mouse	90	-0.00193278732475227	0.00820341306690003
1086	33	U	2	S6	human	83	0.00343880521083085	-0.00089935569284354
1087	32	GL	2	S12	mouse	25	-0.00312304540232502	-0.00407070545285122
1088	25	U	0	S11	mouse	65	-7.63732200771182e-05	-0.000295149474338965
1089	4	GI	2	S5	mouse	27	-0.00344977467790781	0.0024304464202719
1090	20	GL	2	S9	mouse	9	-0.00547660709470497	-0.00697525644473118
1091	43	GI	2	S9	human	24	-0.00150904144263399	0.00578463351946532
1092	36	GL	2	S7	human	4	-0.00133751020972832	0.000374630868235333
1093	42	U	0	S9	human	51	0.00293233252611142	-0.00108015539076509
1094	17	GI	2	S9	mouse	90	-0.00234222563987502	0.00693961362047088
1095	40	GL	2	S8	human	35	0.000634400089149025	0.000347610699173476
1096	33	GL	2	S13	mouse	8	-0.00441931848351188	-0.00586683414424272
1097	20	GL	2	S9	mouse	26	-0.00449974511594228	-0.0023999206015791
1098	42	U	0	S9	human	2	0.00155018907423356	-0.000337048564734923
1099	34	U	0	S7	human	41	0.00339566554546982	-0.0012336974020914
1100	33	GL	2	S13	mouse	6	-0.0044176956284158	-0.0043420699842378
1101	52	GL	2	S11	human	86	0.000184052249475694	0.00199013380107217
1102	27	GI	2	S5	human	3	-0.00201671559368073	0.00473156903492755
1103	6	GI	2	S7	mouse	27	-0.00408558889210604	0.00252112984411305
1104	18	GI	2	S10	mouse	98	-0.00153124321677066	0.00506852963677471
1105	41	U	2	S8	human	41	0.0031112040384008	-0.00108242625662988
1106	57	U	2	S12	human	14	0.000124870333901324	-7.19123098164387e-05
1107	45	U	2	S9	human	32	0.00329498312482033	-0.00130760478088384
1108	44	GL	2	S9	human	88	0.000140773739907609	0.00196066125420855
1109	32	GL	2	S6	human	60	-0.00437297474168115	-0.000511387998458355
1110	56	GL	2	S12	human	85	-0.000204912836082125	-0.000303034486580717
1111	28	GI	2	S11	mouse	38	-0.00285591984209369	0.00972600455182285
1112	5	GI	2	S6	mouse	47	-0.00208545475157154	0.00575904660250892
1113	56	GL	2	S12	human	86	5.72493435929479e-05	0.00139852214032983
1114	26	U	0	S12	mouse	82	0.00324226768986474	-0.000764344446744957
1115	17	GI	2	S9	mouse	97	-0.000330876906074404	0.00474866535278554
1116	51	GI	2	S11	human	20	-0.00593869888003906	-0.0048110200237512
1117	1	U	0	S5	mouse	54	0.00185092565422634	-0.000984691840734298
1118	56	GL	2	S12	human	74	-0.000781438560903852	0.000806404748666593
1119	4	GI	2	S5	mouse	49	-0.00430552206091262	0.00214934008179892
1120	8	GL	2	S6	mouse	44	-0.00320602769290454	-0.00395169178308548
1121	34	U	0	S7	human	2	0.00180429814133342	-0.000526809657593766
1122	2	U	0	S6	mouse	53	0.00245843005337041	-0.00126394838508704
1123	45	U	2	S9	human	44	-0.000830902906941578	-0.00203598366480728
1124	33	U	2	S6	human	73	0.00361093174762273	-0.00134075358649046
1125	51	GI	2	S11	human	29	-0.00538045418334915	-0.00327925038474432
1126	33	U	2	S6	human	15	-0.000591197253624769	-0.000382658224518912
1127	23	U	2	S9	mouse	83	0.0028393889810825	-0.000542740084149346
1128	27	GI	2	S5	human	24	-0.00132892910263011	0.00403473511899864
1129	35	U	2	S12	mouse	85	0.00209287939214713	-9.77641322266023e-06
1130	50	U	0	S11	human	15	0.000143786625759516	-0.000292510512212251
1131	48	GL	2	S10	human	26	-0.00370372849974319	0.000798411170069125
1132	41	U	2	S8	human	73	0.00359282090222912	-0.00137562141807442
1133	34	U	0	S7	human	22	0.00325924841006978	-0.00124312073264866
1134	1	U	0	S5	mouse	34	0.000725792754743884	0.000319780908586235
1135	30	U	0	S6	human	2	0.00178893527751061	-0.000228190508551504
1136	11	U	2	S6	mouse	72	0.00367648901686042	-0.00110409505919715
1137	17	GI	2	S9	mouse	79	-0.00238715818486894	0.00683155203204554
1138	28	GI	2	S11	mouse	79	-0.00287324394975128	0.00415610332279323
1139	19	GL	2	S8	mouse	26	-0.00347016709368263	0.000274282033612785
1140	26	U	0	S12	mouse	83	0.00307162400462533	-0.000804663478770022
1141	57	U	2	S12	human	14	0.0022031974762422	-0.000865029035604932
1142	15	U	0	S10	mouse	54	0.00107543911158112	-0.000933462032260462
1143	48	GL	2	S10	human	24	-0.00106865087343751	0.000177241826136102
1144	42	U	0	S9	human	72	0.00373324866261194	-0.00115766305166592
1145	42	U	0	S9	human	14	0.00119102592544425	-0.000141801096135819
1146	51	GI	2	S11	human	20	-0.00574807863599828	-0.00409958774024069
1147	21	GL	2	S10	mouse	16	-0.00358501284454653	-0.0051553728244284
1148	48	GL	2	S10	human	77	0.00021790130334691	-0.000695232346568529
1149	9	GL	2	S7	mouse	50	-0.00439501473188922	-0.000573972924255178
1150	12	U	2	S7	mouse	64	0.0017995181766704	-0.000382223175155813
1151	54	U	0	S12	human	43	0.00230420681289778	-0.000679955461974064
1152	4	GI	2	S5	mouse	97	0.000236297499677817	0.00420698841523444
1153	6	GI	2	S7	mouse	48	-0.00317586720125019	0.00216970491354573
1154	47	GI	2	S10	human	20	-0.00590028980883476	-0.00528020129972329
1155	46	U	0	S10	human	12	0.00184983831228102	-0.000330619832153054
1156	1	U	0	S5	mouse	83	0.0030324038500441	-0.000300117391719159
1157	3	U	0	S7	mouse	63	0.00257959663879323	-0.000712977275732549
1158	20	GL	2	S9	mouse	25	-0.00395309638141879	-0.00476757128362055
1159	37	U	2	S7	human	63	0.00341842366535009	-0.0011731521185562
1160	7	GL	2	S5	mouse	9	-0.00543388475316096	-0.00525987319164387
1161	32	GL	2	S6	human	24	-0.00167032291206605	0.00401210315160596
1162	53	U	2	S11	human	71	0.00355513644979457	-0.00069945989654986
1163	53	U	2	S11	human	45	0.00116689228080826	0.00283798758612717
1164	9	GL	2	S7	mouse	15	-0.00212039032001027	-0.00294199969905396
1165	9	GL	2	S7	mouse	9	-0.00546901009792196	-0.00708756922773269
1166	52	GL	2	S11	human	73	0.00318607202825438	-0.000984240745060657
1167	41	U	2	S8	human	86	0.00116163004922563	0.000693567705610856
1168	15	U	0	S10	mouse	95	0.00235559121213569	-0.000267087499793557
1169	13	U	0	S8	mouse	95	0.00276174744346215	-0.000440751107990311
1170	55	GI	2	S12	human	49	-0.00387142139856874	0.0043915191217697
1171	3	U	0	S7	mouse	72	0.00370057009934221	-0.00102382692629687
1172	17	GI	2	S9	mouse	79	-0.00253855187718739	0.00420767424321666
1173	15	U	0	S10	mouse	32	0.003204575268628	-0.00112386232746608
1174	11	U	2	S6	mouse	73	0.00352236964952318	-0.00120133732421195
1175	22	U	2	S8	mouse	84	0.00280625250306919	-0.000321539577858593
1176	22	U	2	S8	mouse	43	0.00165945585550473	-0.00101181375494387
1177	14	U	0	S9	mouse	84	0.00257112834152283	-0.000742072526076264
1178	15	U	0	S10	mouse	32	0.00295172262789161	-0.00080496617925453
1179	53	U	2	S11	human	42	0.00342593477380574	-0.00139310767211129
1180	26	U	0	S5	human	2	0.00231077118282812	-0.000295730043918951
1181	15	U	0	S10	mouse	84	0.00312702947198588	-0.00092534479188996
1182	8	GL	2	S6	mouse	7	-0.00451826251558635	-0.00684435252824027
1183	34	U	0	S7	human	41	0.0034030617205164	-0.00105995171542418
1184	31	GI	2	S6	human	50	-0.00453600915265628	0.00017165864805445
1185	15	U	0	S10	mouse	63	0.0033199114343604	-0.00118582049830171
1186	6	GI	2	S7	mouse	87	-0.00162315843321857	0.00431111830456041
1187	38	U	0	S8	human	75	0.0030293141128087	-0.0011626777366343
1188	22	U	2	S8	mouse	84	0.00289219854154883	-0.000499655831673722
1189	39	GI	2	S8	human	47	-0.00320235495989356	0.00544187638718237
1190	39	GI	2	S8	human	10	-0.00499649334088681	-0.0040215411422444
1191	40	GL	2	S8	human	70	-0.00135286984189353	0.00389110842381584
1192	13	U	0	S8	mouse	54	0.00133853585115682	-0.00103310216869901
1193	54	U	0	S12	human	63	0.00304525492327799	-0.000669466235428749
1194	21	GL	2	S10	mouse	19	-0.00548270412529748	-0.00361379624198582
1195	42	U	0	S9	human	72	0.00369931246674589	-0.00137029001420183
1196	7	GL	2	S5	mouse	8	-0.00510386277951771	-0.00714302900709968
1197	2	U	0	S6	mouse	72	0.00353895828756626	-0.00122058413102022
1198	15	U	0	S10	mouse	64	0.00180501216199898	-0.00100766821535039
1199	22	U	2	S8	mouse	82	0.0035122875748082	-0.000665892238432894
1200	46	U	0	S10	human	1	0.00329497331388173	-0.00106914307172908
1201	24	U	2	S10	mouse	34	0.002745449548628	-0.000756459233116099
1202	51	GI	2	S11	human	68	-0.00235169206525256	0.00238747463252942
1203	52	GL	2	S11	human	87	-0.00125793904768328	0.0044974546467794
1204	29	U	2	S5	human	53	0.00298114254876371	-0.00139147522659907
1205	38	U	0	S8	human	12	0.00220862239204343	-0.000311324967020139
1206	6	GI	2	S7	mouse	100	-0.00151933424954893	0.00873084877716791
1207	52	GL	2	S11	human	55	-0.000246032739307489	0.00114618382365056
1208	39	GI	2	S8	human	35	-0.00123166176112418	0.000736665929472348
1209	35	GI	2	S7	human	55	-0.000707017489560047	2.37586028863496e-05
1210	13	U	0	S8	mouse	73	0.00307892913326556	-0.00133898613984283
1211	47	GI	2	S10	human	14	-0.000329102433155385	0.00119103461457981
1212	41	U	2	S8	human	84	0.00300869857776971	-0.000979913592149954
1213	6	GI	2	S7	mouse	45	0.00104896655060874	0.00235711617129302
1214	32	GL	2	S12	mouse	13	-0.00115874217959495	-0.00191715899132902
1215	45	U	2	S9	human	42	0.00344610645445198	-0.00147676150980677
1216	43	GI	2	S9	human	27	-0.00445784225573637	-0.00116928577932267
1217	25	U	0	S11	mouse	53	0.00283602106568688	-0.00133854418655927
1218	50	U	0	S11	human	43	0.00226337749467414	-0.000821450420817384
1219	25	U	0	S11	mouse	32	0.00319904366539775	-0.00114131277806237
1220	51	GI	2	S11	human	27	-0.00405396507028499	-0.0010780961583035
1221	26	U	0	S5	human	12	0.00106727547951435	-0.000585353849282578
1222	24	U	2	S10	mouse	74	0.00124694341852985	-5.98467454688552e-05
1223	38	U	0	S8	human	2	0.00134219885461306	-0.000295396415644177
1224	46	U	0	S10	human	23	0.00201706612705503	-0.0013346584745562
1225	53	U	2	S11	human	64	0.00256414670394732	-0.00107845532009458
1226	2	U	0	S6	mouse	95	0.00230327078738687	0.000242658282581465
1227	42	U	0	S9	human	61	0.00361968684588384	-0.00114365104627668
1228	35	GI	2	S7	human	10	-0.005129855430529	-0.00430569633920218
1229	14	U	0	S9	mouse	84	0.00301004797687478	-0.000469342833312423
1230	53	U	2	S11	human	92	0.00301668608761417	-0.000144992054680282
1231	57	U	2	S12	human	24	-0.0011943800848677	0.00219803251065662
1232	10	U	2	S5	mouse	67	-0.00462306985745031	-0.00449560651586629
1233	5	GI	2	S6	mouse	90	-0.00266529425492275	0.00775922322631125
1234	16	GI	2	S8	mouse	98	-0.00244704804289758	0.00590799528928112
1235	47	GI	2	S10	human	18	-0.00568191745147063	-0.00442333672031972
1236	22	U	2	S8	mouse	95	0.00295310790202581	-0.000108050652893825
1237	33	U	2	S6	human	92	0.00320003052737041	-0.000433622925282194
1238	36	U	2	S13	mouse	83	0.00305135470142665	-0.000795331068893227
1239	26	U	0	S5	human	23	0.00219443534266075	-0.00105537676188574
1240	25	U	0	S11	mouse	85	0.00165760245246886	-0.000279176397355767
1241	43	GI	2	S9	human	77	-0.00163398606562465	-0.0015495978917711
1242	10	U	2	S5	mouse	34	0.00230637825346304	-0.000710833664800016
1243	7	GL	2	S5	mouse	38	-0.00385242432242371	0.00375691772153025
1244	22	U	2	S8	mouse	63	0.00324758724483867	-0.00110796645403871
1245	47	GI	2	S10	human	28	-0.00304689728619723	-0.00189827482386644
1246	51	GI	2	S11	human	77	-0.00205687972989587	0.000501762439763116
1247	32	GL	2	S6	human	85	0.00191115010144929	-0.000336481926130392
1248	38	U	0	S8	human	22	0.00349523207850303	-0.00135692299246356
1249	37	U	2	S7	human	43	0.000849486597763629	0.00102259972160397
1250	7	GL	2	S5	mouse	9	-0.00566253380171673	-0.00518764279005309
1251	14	U	0	S9	mouse	84	0.00293474946914895	-0.000861951358797972
1252	14	U	0	S9	mouse	64	0.0018387145571992	-0.000948684482335353
1253	20	GL	2	S9	mouse	15	-0.0010397985027744	-0.00175252685215
1254	12	U	2	S7	mouse	72	0.00356822110457574	-0.00116289973573015
1255	29	GI	2	S12	mouse	100	-0.00150715530360477	0.00887927126020812
1256	42	U	0	S9	human	31	0.00350564302835975	-0.0009900606142371
1257	29	GI	2	S12	mouse	47	-0.00240624230342819	0.00437211339712906
1258	54	U	0	S12	human	11	0.00301547807654799	-0.000832410485471985
1259	39	GI	2	S8	human	60	-0.00546303270874679	-0.00245302113588783
1260	48	GL	2	S10	human	70	-0.00259015971447479	0.00116596182708566
1261	51	GI	2	S11	human	30	-0.00574611730926444	-0.00350586701071468
1262	43	GI	2	S9	human	60	-0.00500098922693309	-0.00147764505450283
1263	57	U	2	S12	human	33	0.0015170143509656	-0.00125035066235061
1264	43	GI	2	S9	human	24	-0.00254942074519069	0.00299775584460538
1265	47	GI	2	S10	human	46	-0.00105977962955967	0.00273770375421215
1266	50	U	0	S11	human	43	0.0022420963205347	-0.000181130334229091
1267	18	GI	2	S10	mouse	68	-0.00247387853509371	0.00484159311131912
1268	10	U	2	S5	mouse	64	0.00205854403796765	-0.000644351890303111
1269	19	GL	2	S8	mouse	16	-0.00277436891856137	-0.00370852642382207
1270	23	U	2	S9	mouse	64	0.00209545416285787	-0.000866546434493537
1271	36	GL	2	S7	human	70	-0.00269113798967904	0.00397525257058514
1272	50	U	0	S11	human	11	0.00240102184474252	-0.000157462904522628
1273	13	U	0	S8	mouse	84	0.00299118851355054	-0.000484331877463016
1274	30	U	0	S6	human	2	0.00146237416597786	-0.000736095506995526
1275	49	U	2	S10	human	73	0.00366301385834838	-0.00126331527962687
1276	57	U	2	S12	human	34	0.00183918574267516	-0.00067632378426402
1277	33	U	2	S6	human	1	0.00326810363223745	-0.00119936238158772
1278	6	GI	2	S7	mouse	48	-0.00347591711173913	0.003240521404125
1279	32	GL	2	S12	mouse	17	-0.00302085681228406	-0.00387591594663809
1280	14	U	0	S9	mouse	73	0.00336181658773036	-0.00130112196661491
1281	11	U	2	S6	mouse	53	0.00331221740136892	-0.00140969221530066
1282	54	U	0	S12	human	14	0.00196961790348411	-0.000322850784501035
1283	4	GI	2	S5	mouse	48	-0.00346763001530909	0.00178395790638547
1284	26	U	0	S5	human	53	0.00301055633507796	-0.00134496740456461
1285	2	U	0	S6	mouse	83	0.00256223778893035	-0.000438260398036357
1286	40	GL	2	S8	human	86	0.000591494831845522	0.00217138239453141
1287	18	GI	2	S10	mouse	90	-0.00275928692624698	0.00775988999105171
1288	47	GI	2	S10	human	30	-0.00590880529776113	-0.00435398269525762
1289	44	GL	2	S9	human	78	-0.00159069861032044	0.00261251619010785
1290	51	GI	2	S11	human	37	-0.00441968056461102	-0.00162171596491473
1291	41	U	2	S8	human	87	-0.00177695932502843	0.0026599405693881
1292	11	U	2	S6	mouse	32	0.00298851241362005	-0.00106713897176185
1293	28	GL	2	S5	human	64	0.0016948533699707	-0.000402929509265076
1294	35	U	2	S12	mouse	74	0.00165205897366168	0.000174783958616868
1295	20	GL	2	S9	mouse	49	-0.00345397027114536	0.00303708690005429
1296	27	U	0	S13	mouse	75	0.002937932713245	-0.0009344234859561
1297	48	GL	2	S10	human	35	-0.000238282171077845	0.00188191235387258
1298	43	GI	2	S9	human	60	-0.00468404719217192	-0.00180499190232828
1299	26	U	0	S5	human	63	0.00298565153746565	-0.000608938003470033
1300	9	GL	2	S7	mouse	25	-0.00417177459608587	-0.00478038641579462
1301	11	U	2	S6	mouse	95	0.00259009373737609	0.000467247281383469
1302	38	U	0	S8	human	53	0.00273167559628043	-0.00110928834591068
1303	7	GL	2	S5	mouse	7	-0.00483138136290752	-0.00691247115963914
1304	57	U	2	S12	human	61	0.00343965621842899	-0.00072703703433832
1305	29	GI	2	S12	mouse	90	-0.00267642685134892	0.00906630509341687
1306	43	GI	2	S9	human	16	-0.00299714519073612	-0.00206029677683766
1307	2	U	0	S6	mouse	43	0.00188892518616403	-0.000651470388496965
1308	12	U	2	S7	mouse	64	0.00248137189600986	-0.000626411255571981
1309	57	U	2	S12	human	1	0.00291726574837176	-0.00123022502390174
1310	43	GI	2	S9	human	37	-0.00353498925877022	0.00086083354359857
1311	32	GL	2	S6	human	95	0.00161272270528752	0.00130575644931875
1312	38	U	0	S8	human	61	0.00364385643634273	-0.000878809551387567
1313	41	U	2	S8	human	14	0.00111599474657866	0.000150528114598145
1314	51	GI	2	S11	human	38	-0.00307198039751826	0.00265332267428773
1315	26	U	0	S5	human	33	-0.000283753520180396	-0.000816699098654636
1316	15	U	0	S10	mouse	32	0.00283437259072401	-0.000871764176752787
1317	21	GL	2	S10	mouse	16	-0.00155489369995411	-0.00266066660617895
1318	2	U	0	S6	mouse	64	0.00228924133406126	-0.000213530250956182
1319	7	GL	2	S5	mouse	7	-0.00486721378238503	-0.006443263789498
1320	54	U	0	S12	human	42	0.00317512441221216	-0.00148728641879783
1321	46	U	0	S10	human	34	0.00167725592444471	0.000208444105450448
1322	40	GL	2	S8	human	87	-0.00177704798822726	0.00324810823834427
1323	31	GI	2	S6	human	29	-0.00554201879291654	-0.00437432703473982
1324	20	GL	2	S9	mouse	54	-0.000321255247006989	-0.00123639411510327
1325	56	GL	2	S12	human	68	-0.00289370222715335	0.0022860586356796
1326	49	U	2	S10	human	71	0.00336585239501204	-0.000507026001560465
1327	1	U	0	S5	mouse	22	0.00346765060062498	-0.00130925828182557
1328	16	GI	2	S8	mouse	90	-0.00283829842481719	0.00757787843610861
1329	8	GL	2	S6	mouse	18	-0.00523627743339002	-0.0047233841917052
1330	11	U	2	S6	mouse	81	0.0036384230562113	-0.000638998340216761
1331	4	GI	2	S5	mouse	49	-0.0031655161036989	0.00501328080562318
1332	9	GL	2	S7	mouse	18	-0.00498187081595407	-0.00533909822536017
1333	47	GI	2	S10	human	87	-0.00252250963774161	0.00299174406033296
1334	5	GI	2	S6	mouse	86	0.000427017723274166	0.00275757589475413
1335	2	U	0	S6	mouse	34	0.000955774682186386	-0.000314635788900018
1336	46	U	0	S10	human	72	0.00371842601393428	-0.00120287510067409
1337	49	U	2	S10	human	53	0.00284459722188573	-0.00125255552222875
1338	48	GL	2	S10	human	5	-0.00325254740497447	0.00124856720878143
1339	39	GI	2	S8	human	66	-0.00379217477246164	-0.00155877850465499
1340	44	GL	2	S9	human	26	-0.00359581989535051	-0.00153120474773768
1341	53	U	2	S11	human	91	0.00350899073338414	-0.000877178592489358
1342	9	GL	2	S7	mouse	6	-0.00469532431593919	-0.00288477306537756
1343	47	GI	2	S10	human	30	-0.00572063853489673	-0.00264766800164347
1344	36	GL	2	S7	human	82	0.00344862670469013	-0.000594312984248561
1345	1	U	0	S5	mouse	73	0.00377553328617993	-0.0012043861126957
1346	24	U	2	S10	mouse	21	0.00320208259558772	-0.00104451857297549
1347	19	GL	2	S8	mouse	17	-0.00519757471065184	-0.00852589487266947
1348	20	GL	2	S9	mouse	6	-0.00441291279028534	-0.00210780114522177
1349	49	U	2	S10	human	61	0.00286042296110693	-5.76784379907549e-05
1350	6	GI	2	S7	mouse	49	-0.0030808787884923	0.00622375283635344
1351	11	U	2	S6	mouse	64	0.00171472682682529	-0.000818759186465308
1352	54	U	0	S12	human	11	0.00292914453872239	-0.000656724511294067
1353	31	GL	2	S11	mouse	44	-0.00280873157662749	-0.0030939475099443
1354	53	U	2	S11	human	61	0.00232783140542328	0.000446098656578308
1355	29	GI	2	S12	mouse	68	-0.00380726932710564	0.00118604227114564
1356	32	GL	2	S6	human	98	-0.00150327368951054	0.00540307305950414
1357	40	GL	2	S8	human	47	-0.00256383095521486	0.00649287010758952
1358	28	GL	2	S5	human	61	0.00312300443737067	-3.09879421493944e-05
1359	12	U	2	S7	mouse	73	0.00314959653475148	-0.00118966867151772
1360	31	GL	2	S11	mouse	44	-0.00350339049826225	-0.00400296562180587
1361	57	U	2	S12	human	52	0.00124819302631232	0.000568571552970147
1362	3	U	0	S7	mouse	84	0.003241678727961	-0.00108487011712306
1363	17	GI	2	S9	mouse	49	-0.00425550125026366	0.00212908105482866
1364	29	U	2	S5	human	42	0.00334893249255441	-0.0015297170032206
1365	4	GI	2	S5	mouse	49	-0.00371451677597546	0.0036416306761658
1366	14	U	0	S9	mouse	28	-0.0026764462171622	-0.00183443180667879
1367	25	U	0	S11	mouse	95	0.00281728699884246	-0.000190103400696573
1368	45	U	2	S9	human	2	0.00140332243742133	3.71361111783614e-05
1369	29	U	2	S5	human	82	0.00335366163255681	-0.000522284135889292
1370	18	GI	2	S10	mouse	90	-0.00279119567000322	0.00825276590363021
1371	45	U	2	S9	human	51	0.00286175673735737	-0.00111988055229731
1372	26	U	0	S5	human	71	0.00364149791209723	-0.000746722134872247
1373	43	GI	2	S9	human	58	-0.00432812793217396	-0.000868883000899188
1374	1	U	0	S5	mouse	63	0.00329213708001312	-0.000884144852936128
1375	37	U	2	S7	human	11	0.00314866506946758	-0.000827195520176094
1376	11	U	2	S6	mouse	81	0.00362073900560477	-0.000826984069088275
1377	2	U	0	S6	mouse	84	0.0028052561191212	-0.000647061999098838
1378	12	U	2	S7	mouse	82	0.00330489589237335	-0.000614786776614779
1379	21	GL	2	S10	mouse	60	-0.00494365408480667	-0.00163090579383571
1380	34	U	0	S7	human	2	3.83775630949429e-05	0.0017453340509236
1381	5	GI	2	S6	mouse	99	-0.00129187887841649	0.00831637064387511
1382	56	GL	2	S12	human	68	-0.00295106797156189	0.0048269973748252
1383	56	GL	2	S12	human	88	-0.000971441284191339	0.00214692440848895
1384	4	GI	2	S5	mouse	48	-0.00394591717591985	0.0021905267774585
1385	39	GI	2	S8	human	20	-0.00611501661387244	-0.00513037205478884
1386	51	GI	2	S11	human	58	-0.00530426129617003	-0.00371151226558926
1387	45	U	2	S9	human	35	-0.000725758207545794	0.00204705717471153
1388	43	GI	2	S9	human	37	-0.00422055765892324	-0.00140394247720497
1389	14	U	0	S9	mouse	82	0.00325025303605913	-0.000619131960152055
1390	4	GI	2	S5	mouse	100	-0.00242833094270271	0.00950228335330271
1391	27	U	0	S13	mouse	82	0.0031609195172806	-0.000425579398806498
1392	54	U	0	S12	human	23	0.00176571724576539	-0.000867711044892081
1393	19	GL	2	S8	mouse	16	-0.0037653762291356	-0.00444496947994866
1394	47	GI	2	S10	human	29	-0.00544879166854558	-0.00397361265037917
1395	38	U	0	S8	human	33	0.0014415562001632	-0.000831126752050304
1396	32	GL	2	S6	human	58	-0.00429152424821636	0.000514119447227393
1397	53	U	2	S11	human	34	0.00100487609962973	-1.58147844840784e-05
1398	17	GI	2	S9	mouse	68	-0.00324645077249638	0.00375266853079381
1399	43	GI	2	S9	human	18	-0.00561302071460789	-0.00270579693682253
1400	55	GI	2	S12	human	27	-0.00470110431892152	6.43563097431272e-05
1401	15	U	0	S10	mouse	32	0.00294365881185984	-0.00117813217054137
1402	36	U	2	S13	mouse	64	0.00232416521351196	-0.000390673374492923
1403	41	U	2	S8	human	83	0.00211267075164671	0.00121437275359923
1404	18	GI	2	S10	mouse	68	-0.00390602875770479	0.0019275900743232
1405	32	GL	2	S6	human	57	-0.00230044131801764	0.00102842624037066
1406	49	U	2	S10	human	42	0.00325125986727765	-0.00138229323839602
1407	18	GI	2	S10	mouse	38	-0.00253999078087297	0.00770411880300401
1408	2	U	0	S6	mouse	65	0.0016470524850842	-0.000960987449461773
1409	21	GL	2	S10	mouse	17	-0.00430376396305935	-0.00640787872576543
1410	29	GI	2	S12	mouse	90	-0.00283583268484473	0.00877586156771559
1411	25	U	0	S11	mouse	34	0.00250253389275476	-0.000326304577220713
1412	2	U	0	S6	mouse	72	0.00315594296210049	-0.000515315231840642
1413	56	GL	2	S12	human	87	-0.00219189058145316	0.00442869753555348
1414	23	U	2	S9	mouse	72	0.00364397362817471	-0.00085346011653895
1415	9	GL	2	S7	mouse	7	-0.00550821680055664	-0.00807221465368292
1416	27	U	0	S13	mouse	84	0.00235795680142321	-0.000633297809221633
1417	5	GI	2	S6	mouse	99	-0.00113655152561357	0.00867402665925777
1418	9	GL	2	S7	mouse	6	-0.0040566610150988	-0.00255867766669622
1419	36	GL	2	S7	human	96	-0.00149994164266692	0.00415912749457451
1420	23	U	2	S9	mouse	73	0.00342439749043319	-0.0014277566950369
1421	21	GL	2	S10	mouse	77	-0.00107317417081455	-0.000889438409452716
1422	42	U	0	S9	human	11	0.00309166783778941	-0.00092930658221201
1423	43	GI	2	S9	human	24	-0.000630470826993612	0.000501084420834091
1424	13	U	0	S8	mouse	95	0.00289145552335847	-0.000155375705502981
1425	17	GI	2	S9	mouse	38	-0.002682065095086	0.00687482519341701
1426	34	U	0	S7	human	81	0.00360977668527636	-0.000647984251573857
1427	50	U	0	S11	human	11	0.00186246748592224	0.000462877174157027
1428	40	GL	2	S8	human	49	-0.00385325882091571	0.00222061876229622
1429	8	GL	2	S6	mouse	16	-0.00317103052745546	-0.00359576171904079
1430	53	U	2	S11	human	54	0.00143037663770322	-0.000288040303961713
1431	19	GL	2	S8	mouse	25	-0.00308427266201528	-0.00313609033092245
1432	11	U	2	S6	mouse	64	0.00223170283832895	-0.000829075361814253
1433	19	GL	2	S8	mouse	16	-0.00419578717708853	-0.00620589819425657
1434	26	U	0	S5	human	14	0.0020335125066067	-0.000440788295799593
1435	7	GL	2	S5	mouse	7	-0.0053752006856183	-0.0071293173928543
1436	33	GL	2	S13	mouse	7	-0.00548134622024405	-0.00749886881232508
1437	55	GI	2	S12	human	29	-0.00493161854392806	-0.00168604926741217
1438	47	GI	2	S10	human	19	-0.00546743774944146	-0.00275849749688846
1439	45	U	2	S9	human	45	0.00104511244226186	0.00210010152611295
1440	6	GI	2	S7	mouse	87	-0.00205280109140548	0.00438179164398426
1441	37	U	2	S7	human	33	0.00150745272080876	-0.00104748214091528
1442	13	U	0	S8	mouse	1	0.00224137781644024	-0.000529357642424295
1443	40	GL	2	S8	human	24	-0.00154468164861187	0.00521382453815527
1444	48	GL	2	S10	human	56	-0.00182443703942018	0.00398975558759977
1445	38	U	0	S8	human	42	0.00339847925948061	-0.00137893744214768
1446	56	GL	2	S12	human	95	0.00226080054665474	-0.000122206205038142
1447	24	U	2	S10	mouse	64	0.00241396715245205	-0.000745149336771808
1448	9	GL	2	S7	mouse	9	-0.00587603354597585	-0.00586379680112586
1449	35	U	2	S12	mouse	95	0.00202325470719614	0.000214071595479902
1450	3	U	0	S7	mouse	84	0.002897141813639	-0.000842275926364749
1451	40	GL	2	S8	human	57	-0.0025279447042163	0.00268700404385658
1452	56	GL	2	S12	human	59	-0.00361989135383681	-0.000855821661931009
1453	17	GI	2	S9	mouse	38	-0.00258829647060669	0.00828274475261265
1454	45	U	2	S9	human	54	-0.000185777388420741	-0.00149067964585339
1455	57	U	2	S12	human	51	0.00292617978660862	-0.00131934809267538
1456	15	U	0	S10	mouse	32	0.00304958580716035	-0.00107731540123577
1457	13	U	0	S8	mouse	63	0.00353482272310527	-0.0013938886885461
1458	54	U	0	S12	human	92	0.00318885827427151	-0.000345512353725367
1459	53	U	2	S11	human	97	0.00152364168264381	0.00190672173127268
1460	30	U	0	S6	human	12	0.000898490205940862	-0.000408135831337453
1461	2	U	0	S6	mouse	53	0.00298785052948418	-0.00125314543459229
1462	20	GL	2	S9	mouse	40	-0.00518821746130986	-0.00131174994101024
1463	22	U	2	S8	mouse	21	0.00314008354806625	-0.00068222744397372
1464	20	GL	2	S9	mouse	17	-0.00279332963450052	-0.00461295911183697
1465	43	GI	2	S9	human	69	-0.0024536118252326	-0.000296705144880958
1466	25	U	0	S11	mouse	65	0.00126405035355528	-0.000707849919663108
1467	42	U	0	S9	human	84	0.00316495415417948	-0.00112229748655111
1468	46	U	0	S10	human	22	0.00257402231642465	-0.00103222764253743
1469	33	U	2	S6	human	14	0.00129983457056201	-0.000366201947578787
1470	13	U	0	S8	mouse	54	0.00134557527687772	-0.000967101248626832
1471	16	GI	2	S8	mouse	89	-0.00185596700378486	0.00880382827336942
1472	6	GI	2	S7	mouse	36	-0.00139979298400033	0.00791863084073435
1473	9	GL	2	S7	mouse	18	-0.00490689303919207	-0.00486779016191198
1474	49	U	2	S10	human	88	-0.000924392488529837	0.0013965739565099
1475	37	U	2	S7	human	2	0.00192943071499988	-0.000744330555128306
1476	42	U	0	S9	human	22	0.00260716328069477	-0.000937898863676664
1477	12	U	2	S7	mouse	64	0.00262475074422327	-0.000832917325313244
1478	22	U	2	S8	mouse	85	0.00149440364742245	-0.000149411174342465
1479	4	GI	2	S5	mouse	79	-0.00291655732220006	0.00689560692004291
1480	57	U	2	S12	human	33	0.00144853464679055	4.49891036361515e-06
1481	52	GL	2	S11	human	59	-0.00477047491448508	-0.00155055416645621
1482	2	U	0	S6	mouse	32	0.00287333852074881	-0.000941895000103244
1483	53	U	2	S11	human	91	0.00367582996836015	-0.000942453912061878
1484	30	U	0	S6	human	33	0.000758004063398642	0.000628251675945369
1485	21	GL	2	S10	mouse	16	-0.00317887144374929	-0.0042956692982133
1486	23	U	2	S9	mouse	64	0.00203872278443469	-0.000562765952088732
1487	3	U	0	S7	mouse	82	0.00318308341844246	-0.000441174898690986
1488	32	GL	2	S12	mouse	17	-0.00454798420312817	-0.00776312454257694
1489	57	U	2	S12	human	35	-0.00156919502060669	0.00301383473610362
1490	57	U	2	S12	human	91	0.00348489868000006	-0.00104198057302191
1491	57	U	2	S12	human	34	0.0018891386966174	-0.000535696714185573
1492	8	GL	2	S6	mouse	7	-0.00478687976534535	-0.00748137381076154
1493	27	GI	2	S5	human	55	-0.000890112615373985	0.000641192741331606
1494	6	GI	2	S7	mouse	49	-0.00338922091337557	0.00550330270889
1495	3	U	0	S7	mouse	14	0.00209270686079062	-0.00027665119775058
1496	34	U	0	S7	human	2	0.00221501285261643	-0.000177547429938009
1497	16	GI	2	S8	mouse	79	-0.00250726556821763	0.00542347975040063
1498	17	GI	2	S9	mouse	87	-0.00166204495009733	0.00365283228659731
1499	41	U	2	S8	human	72	0.00322184179960081	-0.000243826904352815
1500	42	U	0	S9	human	22	0.00331472490472985	-0.00127399653120105
1501	27	GI	2	S5	human	19	-0.00567435898420767	-0.00359769344038755
1502	20	GL	2	S9	mouse	18	-0.00567756193070236	-0.00450057870916266
1503	20	GL	2	S9	mouse	16	-0.0034426013463661	-0.00543158943761606
1504	32	GL	2	S6	human	37	-0.00302310512694117	-0.000877133813591616
1505	45	U	2	S9	human	64	0.00271069563991501	-0.00097178301421914
1506	34	U	0	S7	human	63	0.00239823539541507	-0.000401952951161486
1507	22	U	2	S8	mouse	72	0.00384042349586546	-0.00110456398572525
1508	28	GL	2	S5	human	26	-0.00352391751793279	-0.00238919776098513
1509	20	GL	2	S9	mouse	18	-0.00473638206783647	-0.0024753143100717
1510	12	U	2	S7	mouse	64	0.00233873339491361	-0.000837104156145549
1511	40	GL	2	S8	human	39	-0.00494543758656821	-0.000855406487325923
1512	2	U	0	S6	mouse	72	0.00333677237742157	-0.000954861541212921
1513	15	U	0	S10	mouse	64	0.00156552320024754	-0.000369120285575577
1514	51	GI	2	S11	human	19	-0.00598747991936999	-0.00478554435059109
1515	8	GL	2	S6	mouse	18	-0.00468755921963663	-0.0035852322292469
1516	45	U	2	S9	human	52	0.00152754868588374	-0.000328224909987956
1517	6	GI	2	S7	mouse	97	-0.000754701651646714	0.0052581604125453
1518	27	GI	2	S5	human	81	0.00346039410917865	-0.000710770316631121
1519	8	GL	2	S6	mouse	17	-0.00365425025742406	-0.00498094779421156
1520	53	U	2	S11	human	42	0.00300618525428159	-0.00138310268040147
1521	5	GI	2	S6	mouse	46	-0.00151291046350003	0.00439790388701864
1522	28	GI	2	S11	mouse	97	-4.41842764036888e-05	0.00470194601317124
1523	39	GI	2	S8	human	39	-0.00514710398477059	-0.000803478768717493
1524	42	U	0	S9	human	42	0.00327164915557057	-0.00148468746640955
1525	45	U	2	S9	human	15	-0.00201338628008873	-0.00153201301737531
1526	56	GL	2	S12	human	87	-0.00213863574093618	0.00420565444089312
1527	45	U	2	S9	human	82	0.00326782460735345	-0.000536498556064346
1528	26	U	0	S5	human	14	0.00113015759361732	-0.000750313352467742
1529	27	GI	2	S5	human	69	-0.00114229222495618	0.00056650172996827
1530	19	GL	2	S8	mouse	25	-0.00219345081060872	-0.0023405957570989
1531	2	U	0	S6	mouse	83	0.00255205672789048	-0.000514355176137704
1532	39	GI	2	S8	human	15	-0.00152682063016432	-0.00127413135225499
1533	32	GL	2	S6	human	15	0.000456795462860531	-0.000745646695210963
1534	10	U	2	S5	mouse	53	0.0019616625827605	-0.00109714995918371
1535	29	GI	2	S12	mouse	97	1.22277995797493e-06	0.0056437750365438
1536	1	U	0	S5	mouse	92	0.00306130261305979	-0.000115699444258029
1537	17	GI	2	S9	mouse	49	-0.00321315894384294	0.00560696917265861
1538	35	U	2	S12	mouse	82	0.00335914861213992	-0.00075747129586809
1539	48	GL	2	S10	human	49	-0.00341561748084686	0.00350192623992039
1540	2	U	0	S6	mouse	73	0.00328153666780941	-0.00136486744897274
1541	39	GI	2	S8	human	27	-0.0044404522439155	-0.000722030449842283
1542	23	U	2	S9	mouse	63	0.0027623410348639	-0.000852065971058177
1543	16	GI	2	S8	mouse	38	-0.00285771725187719	0.00644448091633307
1544	46	U	0	S10	human	72	0.00369714577338435	-0.00120395830929664
1545	55	GI	2	S12	human	27	-0.00298274556133368	0.00320005528653078
1546	17	GI	2	S9	mouse	46	-0.000800426267337106	0.00326540567734907
1547	7	GL	2	S5	mouse	7	-0.00479632920866012	-0.00701829422671907
1548	6	GI	2	S7	mouse	89	-0.00182717087316322	0.00728918291700183
1549	13	U	0	S8	mouse	51	0.00250354415739421	-0.0012102472407983
1550	8	GL	2	S6	mouse	60	-0.00491734354359821	-0.00172245796831217
1551	6	GI	2	S7	mouse	49	-0.0039250003090983	0.00392653176229626
1552	10	U	2	S5	mouse	84	0.00303343502479894	-0.000603443324837497
1553	50	U	0	S11	human	72	0.00370671802719242	-0.00103785766968873
1554	17	GI	2	S9	mouse	47	-0.0019273501046119	0.00588172444977177
1555	11	U	2	S6	mouse	73	0.00310307694974635	-0.00111938731127376
1556	1	U	0	S5	mouse	75	0.00257080889805753	-0.00115028051856375
1557	10	U	2	S5	mouse	81	0.00372113210666314	-0.000848504889381471
1558	13	U	0	S8	mouse	64	0.00188015773448205	-0.000555902079066645
1559	10	U	2	S5	mouse	64	0.00229196971243659	-0.000881744504000569
1560	32	GL	2	S12	mouse	16	-0.00373824797151373	-0.00584818049539883
1561	41	U	2	S8	human	71	0.00337007318684114	-0.000354973808129002
1562	13	U	0	S8	mouse	73	0.00357878199013964	-0.00119733095316706
1563	36	GL	2	S7	human	88	-0.000127388307124169	0.00344014900829504
1564	6	GI	2	S7	mouse	89	-0.00194019452574901	0.00756235813327875
1565	44	GL	2	S9	human	88	-0.0015933425914145	0.00579883462849432
1566	8	GL	2	S6	mouse	7	-0.00518264059364881	-0.00811645173050542
1567	12	U	2	S7	mouse	85	0.00189021028235638	-1.11239393401373e-05
1568	26	U	0	S12	mouse	74	0.00177806809243629	-7.41314825648127e-05
1569	17	GI	2	S9	mouse	37	-0.00390505809351021	0.000499778734008807
1570	9	GL	2	S7	mouse	17	-0.00378440430881712	-0.00529260013998612
1571	13	U	0	S8	mouse	64	0.00204031583010191	-0.000893270176896484
1572	3	U	0	S7	mouse	11	0.00308940201352804	-4.85998382173881e-05
1573	8	GL	2	S6	mouse	15	-0.000488392603305646	-0.00124535991568011
1574	37	U	2	S7	human	73	0.00336118099577589	-0.00134734325545656
1575	12	U	2	S7	mouse	84	0.00280869427769119	-0.000812814750839907
1576	21	GL	2	S10	mouse	16	-0.00420493324328978	-0.00659629775108508
1577	36	GL	2	S7	human	16	-0.00260807977835802	-0.00350333668870605
1578	6	GI	2	S7	mouse	90	-0.00256346499157754	0.00712708555471877
1579	45	U	2	S9	human	53	0.00270945375980132	-0.00133250015844444
1580	52	GL	2	S11	human	96	-0.00136918384167545	0.00334165955068496
1581	52	GL	2	S11	human	55	-0.00132105765753909	0.00150745455244291
1582	9	GL	2	S7	mouse	17	-0.00454529892613265	-0.00700310812013919
1583	13	U	0	S8	mouse	85	0.00176628520434845	-0.000448553124210322
1584	54	U	0	S12	human	82	0.00292492113117087	-0.000271515270752396
1585	54	U	0	S12	human	13	-0.000980705150163531	-0.00161213623884333
1586	6	GI	2	S7	mouse	49	-0.0037273660730158	0.00377699326949876
1587	15	U	0	S10	mouse	85	0.00171103319777708	-0.000441926375663345
1588	10	U	2	S5	mouse	95	0.00222087238335769	-2.01587953715468e-05
1589	12	U	2	S7	mouse	34	0.00196701923647674	-0.000847363214872057
1590	28	GL	2	S5	human	61	0.00242361468293098	0.000415517648000993
1591	29	U	2	S5	human	82	0.00342889720700397	-0.000716900479538802
1592	3	U	0	S7	mouse	73	0.00358417262414555	-0.00127654154935218
1593	28	GL	2	S5	human	79	-0.002853311722375	0.00328321885894628
1594	42	U	0	S9	human	93	0.0020749056915991	-0.000201954277455981
1595	44	GL	2	S9	human	90	-0.00242315692764207	0.00752881702707247
1596	37	U	2	S7	human	93	0.00307763811478909	-0.000681578075597888
1597	24	U	2	S10	mouse	85	0.00158269107271015	-0.000208346523785742
1598	37	U	2	S7	human	14	0.00117338373814437	0.00033864128971762
1599	39	GI	2	S8	human	27	-0.00303408017458056	0.00250882153934709
1600	25	U	0	S11	mouse	74	0.00151124594877061	0.000370187798844887
1601	50	U	0	S11	human	34	0.00220977951999618	-0.000834421271501179
1602	49	U	2	S10	human	64	0.00235629924084175	-0.00060584022798114
1603	18	GI	2	S10	mouse	60	-0.00427490226510711	-0.000634546411634812
1604	42	U	0	S9	human	81	0.00355000965123222	-0.000440767779627987
1605	21	GL	2	S10	mouse	39	-0.00528406698985351	-0.00180127464085196
1606	24	U	2	S10	mouse	53	0.00242848083600855	-0.00123877091674912
1607	29	U	2	S5	human	41	0.00333606304951858	-0.00123791428944797
1608	23	U	2	S9	mouse	83	0.00265146455624178	-0.000297656399921791
1609	51	GI	2	S11	human	29	-0.00440088497564464	-0.00160974425257915
1610	8	GL	2	S6	mouse	88	-0.000175395286848876	0.00349444939834877
1611	39	GI	2	S8	human	66	-0.00420377884370208	-0.00204407825810021
1612	36	GL	2	S7	human	26	-0.00289129952288657	-3.42765282969289e-05
1613	40	GL	2	S8	human	88	-0.000736029120837412	0.00215475405530383
1614	51	GI	2	S11	human	74	0.0013254736881476	0.00060785717857297
1615	50	U	0	S11	human	53	0.00294624474833201	-0.00131890454763452
1616	46	U	0	S10	human	21	0.00339280540111616	-0.00108966283477694
1617	24	U	2	S10	mouse	54	0.00174512555496188	-0.00118322546335084
1618	56	GL	2	S12	human	47	-0.00248126990867475	0.00563638246139623
1619	10	U	2	S5	mouse	63	0.00338870395945872	-0.00130227747780453
1620	43	GI	2	S9	human	29	-0.0049623462004822	-0.00210806987058827
1621	39	GI	2	S8	human	46	-0.000967414607157197	0.00335100512604089
1622	10	U	2	S5	mouse	74	0.00155187254791105	0.00041847714209683
1623	56	GL	2	S12	human	95	0.00286586763078323	-0.00023297789030106
1624	54	U	0	S12	human	2	0.001362355932244	-0.000515247383012365
1625	50	U	0	S11	human	61	0.00328958097911893	-0.00101322731419366
1626	34	U	0	S7	human	33	0.00160710868232052	-0.000450810421465558
1627	18	GI	2	S10	mouse	36	-0.00239061719566944	0.0077625313601352
1628	46	U	0	S10	human	15	0.000305374431952668	-0.000734104842642339
1629	18	GI	2	S10	mouse	28	-0.00183255348005587	0.00103362223421616
1630	22	U	2	S8	mouse	82	0.00327044410340675	-0.000186544884545183
1631	55	GI	2	S12	human	48	-0.00361411263360562	0.00115809664462524
1632	49	U	2	S10	human	42	0.00349533126657874	-0.00150604396871868
1633	44	GL	2	S9	human	69	-0.00311687518215872	0.000872413143346711
1634	42	U	0	S9	human	81	0.00355740186166144	-0.000903308844922027
1635	39	GI	2	S8	human	63	0.00312727069720826	-0.00111298930025076
1636	32	GL	2	S6	human	52	0.000930000209643472	0.00115696572648107
1637	44	GL	2	S9	human	15	-0.000162280633809068	-0.00156276751773507
1638	40	GL	2	S8	human	68	-0.003549666773745	0.00264715813765622
1639	2	U	0	S6	mouse	21	0.00336573706760797	-0.00119482079845558
1640	33	U	2	S6	human	34	0.00172991450248606	-0.000121360117852644
1641	20	GL	2	S9	mouse	7	-0.00505867356120285	-0.00833598761556864
1642	45	U	2	S9	human	42	0.00339992396698442	-0.00143680801029617
1643	50	U	0	S11	human	12	0.0020563665977381	-0.000782948118907855
1644	57	U	2	S12	human	63	0.00346746279883383	-0.00111003844510597
1645	8	GL	2	S6	mouse	9	-0.00566621027595002	-0.00736117072590252
1646	1	U	0	S5	mouse	84	0.00267876352404189	-0.000481980878657704
1647	22	U	2	S8	mouse	32	0.00273071087914837	-0.000647890976083644
1648	23	U	2	S9	mouse	64	0.00244286712318395	-0.000696164790879343
1649	52	GL	2	S11	human	96	-0.00178015674270259	0.00146291401177847
1650	13	U	0	S8	mouse	82	0.0036051605593454	-0.000866239953660197
1651	52	GL	2	S11	human	55	4.9354960161986e-05	0.00112149449660097
1652	39	GI	2	S8	human	35	-0.000391628618773662	0.000631003667705884
1653	55	GI	2	S12	human	77	-0.00175941472821366	-0.000429795833641576
1654	19	GL	2	S8	mouse	16	-0.00414348996174964	-0.00526133337346637
1655	16	GI	2	S8	mouse	35	-0.000633596353692757	0.0016550631430116
1656	10	U	2	S5	mouse	63	0.00358898087641037	-0.00120863906953849
1657	39	GI	2	S8	human	19	-0.00538700860107366	-0.0025161598784704
1658	37	U	2	S7	human	71	0.0035435783178498	-0.000632320998001613
1659	57	U	2	S12	human	86	0.000523821424061315	0.0018980925711993
1660	34	U	0	S7	human	34	0.0022832730788726	-0.000765854934086462
1661	4	GI	2	S5	mouse	56	-0.00161597868521158	0.00548095419172764
1662	46	U	0	S10	human	31	0.00298649704005971	-0.000982010931424998
1663	30	U	0	S6	human	14	0.00174145390618529	0.000150728453591822
1664	8	GL	2	S6	mouse	94	0.000253537339421707	0.000201993836444622
1665	30	GI	2	S13	mouse	87	-0.00129900113698238	0.00382050011722671
1666	52	GL	2	S11	human	68	-0.00295763059846366	0.00207402884777232
1667	6	GI	2	S7	mouse	90	-0.00242819733018607	0.00901240089142813
1668	26	U	0	S12	mouse	73	0.00303221847194591	-0.00130962151771026
1669	41	U	2	S8	human	81	0.00359267312685527	-0.000629234695148899
1670	51	GI	2	S11	human	30	-0.00558525252387796	-0.00306770047306339
1671	15	U	0	S10	mouse	85	0.00230875218923738	-0.000339351925876572
1672	29	U	2	S5	human	22	0.00328838887868429	-0.000969505817222795
1673	11	U	2	S6	mouse	95	0.00177459126040418	0.000296132178057775
1674	54	U	0	S12	human	1	0.00231139575315116	-0.00117031617840804
1675	5	GI	2	S6	mouse	36	-0.000596223542128441	0.00527536819959685
1676	43	GI	2	S9	human	69	-0.00178916296973777	-0.000175150963361531
1677	53	U	2	S11	human	41	0.00338857451321374	-0.0011371961177794
1678	51	GI	2	S11	human	87	-0.00184203678429293	0.00330600351099649
1679	7	GL	2	S5	mouse	58	-0.0052117221225272	-0.00305538802735933
1680	31	GL	2	S11	mouse	18	-0.00479172500685146	-0.00451447908736263
1681	17	GI	2	S9	mouse	83	0.00246983463716773	0.000552543830686672
1682	51	GI	2	S11	human	68	-0.00297425936836372	0.0040070626043915
1683	24	U	2	S10	mouse	95	0.00293407636700104	-0.000120247179191567
1684	14	U	0	S9	mouse	83	0.00286739677971041	-0.000626544962152938
1685	19	GL	2	S8	mouse	17	-0.00415460311024125	-0.00672551837766904
1686	25	U	0	S11	mouse	82	0.00351376943908868	-0.000811441549310281
1687	18	GI	2	S10	mouse	60	-0.0036180673583264	0.00200918382827567
1688	57	U	2	S12	human	52	0.00251197868261424	-0.000298041854556094
1689	15	U	0	S10	mouse	21	0.00335555915840797	-0.0010169111939501
1690	4	GI	2	S5	mouse	90	-0.00273856531509467	0.00731180375873794
1691	1	U	0	S5	mouse	63	0.00310568631979367	-0.000910450236412962
1692	10	U	2	S5	mouse	84	0.00307956788202377	-0.000628006977564306
1693	23	U	2	S9	mouse	95	0.00183352542537633	0.000293448634218188
1694	1	U	0	S5	mouse	84	0.00244489573447195	9.05278217693337e-06
1695	43	GI	2	S9	human	50	-0.00375860717104135	0.0013237058962786
1696	55	GI	2	S12	human	68	-0.00401533571683795	0.000995555705150094
1697	27	GI	2	S5	human	59	-0.00344988137323132	-0.00132754474509705
1698	46	U	0	S10	human	12	0.00296160363888226	-0.00112444000416773
1699	19	GL	2	S8	mouse	16	-0.00364006394407706	-0.00456055906907707
1700	52	GL	2	S11	human	57	-0.00154647570649194	0.00301029529343688
1701	22	U	2	S8	mouse	73	0.00339004183483301	-0.00147825329317754
1702	52	GL	2	S11	human	88	-0.0017166944918687	0.00423600501945383
1703	21	GL	2	S10	mouse	7	-0.00496106411404536	-0.00848725769566588
1704	1	U	0	S5	mouse	53	0.00292460335963194	-0.00137895667174618
1705	5	GI	2	S6	mouse	79	-0.00273609986731694	0.00580472159834654
1706	36	GL	2	S7	human	34	0.00178654075787977	0.000272480148791569
1707	56	GL	2	S12	human	97	-0.000400641400480233	0.00424514982521449
1708	52	GL	2	S11	human	96	-0.000623437591317394	0.003361919632533
1709	13	U	0	S8	mouse	54	0.00172365320194043	-0.00102160211851303
1710	46	U	0	S10	human	63	0.00265393873466801	-0.000352193876226078
1711	24	U	2	S10	mouse	54	0.00216926664255409	-0.00112099781020104
1712	36	U	2	S13	mouse	34	0.00108778704424536	-5.25483432652596e-05
1713	3	U	0	S7	mouse	53	0.00254325135901751	-0.00118772838885605
1714	14	U	0	S9	mouse	64	0.00214707638009019	-0.00102882078900913
1715	15	U	0	S10	mouse	72	0.00350200223888105	-0.00084393090568276
1716	6	GI	2	S7	mouse	36	-0.00263449523976166	0.00561767405174971
1717	9	GL	2	S7	mouse	6	-0.00483198643478777	-0.00235982396294412
1718	17	GI	2	S9	mouse	36	-0.00163053967019927	0.0079052622613186
1719	39	GI	2	S8	human	37	-0.00453519859143901	-0.00164261813146039
1720	27	GI	2	S5	human	19	-0.00573546048775593	-0.0037497849832968
1721	1	U	0	S5	mouse	64	0.00192089894194051	-0.000327357019585419
1722	52	GL	2	S11	human	85	0.00172538535703345	-0.000583971833421779
1723	2	U	0	S6	mouse	53	0.00272110069464016	-0.00104610248755391
1724	51	GI	2	S11	human	18	-0.0051113823507977	-0.00256365468358483
1725	35	GI	2	S7	human	27	-0.00354656503278603	-0.000105111477920741
1726	24	U	2	S10	mouse	52	0.000874674640885314	0.000721765934325018
1727	44	GL	2	S9	human	74	0.000128193519538346	0.000465892496036844
1728	26	U	0	S12	mouse	84	0.0029800687806357	-0.000382219161916156
1729	16	GI	2	S8	mouse	79	-0.00312161022266734	0.00396155693013441
1730	1	U	0	S5	mouse	82	0.00301774399229423	0.000111229328396713
1731	31	GI	2	S6	human	20	-0.00573094884497	-0.00479340753212994
1732	49	U	2	S10	human	43	0.000368322618568089	-0.000460202879624876
1733	40	GL	2	S8	human	68	-0.0037115098686188	0.00164030868879418
1734	57	U	2	S12	human	24	-0.00159120370423753	0.000639487690219264
1735	25	U	0	S11	mouse	73	0.00325946945224303	-0.00137499027118894
1736	48	GL	2	S10	human	56	-0.00168665909018699	0.00346936232229234
1737	41	U	2	S8	human	22	0.00300073538747542	-0.00144947357160449
1738	19	GL	2	S8	mouse	6	-0.00534240856813628	-0.00391640988720203
1739	12	U	2	S7	mouse	65	-9.41469813756559e-05	-0.000946981720864151
1740	49	U	2	S10	human	81	0.00312792531869912	6.72646083467725e-05
1741	10	U	2	S5	mouse	84	0.00265715007021052	-0.000229221995387192
1742	31	GI	2	S6	human	77	-0.00315092818968773	-0.00129057568582624
1743	3	U	0	S7	mouse	72	0.00363450191105717	-0.000850601547697687
1744	54	U	0	S12	human	43	0.00203490404489737	-0.000759377970599114
1745	10	U	2	S5	mouse	54	0.00173274985461061	-0.000894748188415201
1746	35	GI	2	S7	human	28	-0.000544847839589716	0.000316606840181567
1747	8	GL	2	S6	mouse	9	-0.00565773827275157	-0.00624086792103822
1748	38	U	0	S8	human	41	0.00293971764249581	-0.000740893947187193
1749	28	GL	2	S5	human	47	-0.00263231679788091	0.00506612595460641
1750	15	U	0	S10	mouse	74	0.00177835236163541	-0.000101006311014141
1751	55	GI	2	S12	human	88	-0.00098910479081417	0.00377907855345096
1752	33	U	2	S6	human	12	0.0008814357482021	0.000207382132101589
1753	2	U	0	S6	mouse	34	0.00131171629399412	0.000257171649538533
1754	57	U	2	S12	human	83	0.00326567789945071	-0.000990733087201022
1755	17	GI	2	S9	mouse	90	-0.00247435136753725	0.0076888866589213
1756	23	U	2	S9	mouse	84	0.00250641239607866	-0.000703987440756671
1757	41	U	2	S8	human	22	0.00343913625298658	-0.0011650082585744
1758	19	GL	2	S8	mouse	50	-0.00448604097835409	0.00205852920505338
1759	38	U	0	S8	human	21	0.00327987423392454	-0.000525009713336398
1760	51	GI	2	S11	human	39	-0.00564386566503639	-0.00332213865998484
1761	36	U	2	S13	mouse	84	0.00291113273758862	-0.000569407832527813
1762	45	U	2	S9	human	63	0.00304332648034084	-0.00124330850871016
1763	18	GI	2	S10	mouse	79	-0.00260956298238154	0.00518434606314175
1764	39	GI	2	S8	human	66	-0.00392529123904189	-0.00070007330351867
1765	26	U	0	S5	human	33	0.00140119029877755	-0.000847611034959837
1766	25	U	0	S11	mouse	84	0.00304071426965674	-0.00060235421980978
1767	5	GI	2	S6	mouse	68	-0.00348341386503719	0.00163460322060958
1768	13	U	0	S8	mouse	64	0.00258376508712303	-0.00103155195757543
1769	35	U	2	S12	mouse	21	0.00350895365208362	-0.000837158004822578
1770	57	U	2	S12	human	54	0.00051625017451475	0.000290540429067935
1771	46	U	0	S10	human	73	0.00334571942587637	-0.00118381949996261
1772	26	U	0	S5	human	14	0.00208701775223392	-0.000695726211661961
1773	28	GL	2	S5	human	70	-0.00213006021266224	0.00115990928723814
1774	17	GI	2	S9	mouse	90	-0.00214843749221557	0.00863362976950548
1775	52	GL	2	S11	human	57	-0.0013347075575964	0.00212513126254245
1776	47	GI	2	S10	human	60	-0.0044439628477714	0.000460508025683023
1777	15	U	0	S10	mouse	73	0.00325623146571087	-0.00116885881512082
1778	49	U	2	S10	human	14	0.0022855141069085	-0.000702180146572929
1779	35	U	2	S12	mouse	53	0.00278233968515871	-0.00110586126264529
1780	28	GL	2	S5	human	52	0.00172893103507698	-0.000302927040688333
1781	15	U	0	S10	mouse	75	0.00188370296020189	-0.0010190644820639
1782	26	U	0	S5	human	12	0.00125014538892185	-0.000553244683857931
1783	31	GI	2	S6	human	30	-0.00596820600079166	-0.0046337525550424
1784	39	GI	2	S8	human	37	-0.00426844785836388	-0.00257581912006457
1785	15	U	0	S10	mouse	82	0.00366791360974772	-0.000866090103454575
1786	4	GI	2	S5	mouse	38	-0.00301859018929422	0.00746115337489011
1787	3	U	0	S7	mouse	83	0.00214815783255517	-6.0380180734006e-05
1788	38	U	0	S8	human	32	0.00278700755235044	-0.00115188778122935
1789	21	GL	2	S10	mouse	17	-0.00357600615549042	-0.00563360769910378
1790	10	U	2	S5	mouse	73	0.00342573911835648	-0.00139187168189697
1791	12	U	2	S7	mouse	62	0.00367134413431017	-0.00127799935899507
1792	28	GL	2	S5	human	87	-0.00131219733233176	0.00346560591136608
1793	41	U	2	S8	human	63	0.0034402903352847	-0.00134708461469019
1794	7	GL	2	S5	mouse	19	-0.00556517909499905	-0.00295683876519751
1795	43	GI	2	S9	human	54	0.000466638350414155	-0.000693022704215235
1796	26	U	0	S5	human	42	0.00309259877578361	-0.00137996278805977
1797	47	GI	2	S10	human	40	-0.00530249386974614	-0.00237172212620211
1798	25	U	0	S11	mouse	85	0.00233365985952816	-0.000512429396843455
1799	25	U	0	S11	mouse	43	0.00128086040462831	0.000196073608203588
1800	40	GL	2	S8	human	14	0.000645436694177464	0.00121121899437124
1801	37	U	2	S7	human	91	0.00354305806214394	-0.00101545682929151
1802	39	GI	2	S8	human	55	0.000267740032317333	-7.17779764738845e-05
1803	4	GI	2	S5	mouse	47	-0.00256926613787295	0.00535467242325546
1804	30	U	0	S6	human	83	0.00298531301114853	-0.000888647222824306
1805	9	GL	2	S7	mouse	18	-0.00527456521014862	-0.00265330716836571
1806	35	U	2	S12	mouse	82	0.00365612263178728	-0.00104603093099272
1807	15	U	0	S10	mouse	54	0.00205310944485626	-0.00102507212626354
1808	44	GL	2	S9	human	37	-0.00395040994632683	0.000837604763052178
1809	14	U	0	S9	mouse	64	0.00278099312335732	-0.000802257074085027
1810	31	GI	2	S6	human	29	-0.00504650485815951	-0.00377555752597588
1811	10	U	2	S5	mouse	84	0.00252608929426292	-0.000168373011357953
1812	15	U	0	S10	mouse	63	0.00323390724406741	-0.00128923793514977
1813	5	GI	2	S6	mouse	68	-0.00290687837514396	0.00517161059023949
1814	13	U	0	S8	mouse	65	0.00106982646898065	-0.000506700314456198
1815	55	GI	2	S12	human	40	-0.00499679943747508	-0.000794409962999997
1816	48	GL	2	S10	human	60	-0.00416717236075831	0.00076949532441159
1817	53	U	2	S11	human	91	0.00361388675879247	-0.00110042708255638
1818	40	GL	2	S8	human	26	-0.00225605707573725	-7.88554574775301e-05
1819	37	U	2	S7	human	11	0.00319312098072207	-0.000495900938311645
1820	11	U	2	S6	mouse	63	0.0028838703503997	-0.00103973242877461
1821	30	U	0	S6	human	14	0.00117689829772157	-0.000459943260724252
1822	44	GL	2	S9	human	88	-0.00159608949751047	0.003718478247345
1823	22	U	2	S8	mouse	74	0.00199561208103953	-0.000260019408229839
1824	2	U	0	S6	mouse	92	0.00317899677511509	-0.000118604619138857
1825	56	GL	2	S12	human	97	0.000162363252169121	0.00302209060120422
1826	29	U	2	S5	human	42	0.00287945531651491	-0.00140779123208865
1827	39	GI	2	S8	human	18	-0.00573464055870559	-0.00428740615766378
1828	49	U	2	S10	human	75	0.00260406136336505	-0.00125231658314849
1829	9	GL	2	S7	mouse	17	-0.00390358658531769	-0.00610008682131457
1830	21	GL	2	S10	mouse	26	-0.00449625583651661	-0.00236342152053745
1831	51	GI	2	S11	human	39	-0.00576128677730882	-0.00300412807672057
1832	48	GL	2	S10	human	74	0.000762898257424244	0.000576718159505092
1833	45	U	2	S9	human	35	-0.00124216699778846	0.000920900265531758
1834	48	GL	2	S10	human	87	-0.00221450180143944	0.00447769852993348
1835	25	U	0	S11	mouse	34	0.00229935198804313	-0.0010779930854704
1836	55	GI	2	S12	human	39	-0.00483355480109236	-0.00030691870594955
1837	24	U	2	S10	mouse	82	0.00349581143671305	-0.000699343869275053
1838	1	U	0	S5	mouse	11	0.00284637472642666	-0.000505889906594031
1839	23	U	2	S9	mouse	53	0.0021967367561136	-0.000920111708566319
1840	3	U	0	S7	mouse	32	0.00257434273289763	-0.000648568046059597
1841	56	GL	2	S12	human	75	0.00140122523025461	-0.001351009388565
1842	38	U	0	S8	human	21	0.00352646891356322	-0.00115180947341719
1843	43	GI	2	S9	human	30	-0.00578102652019967	-0.00369646152926385
1844	29	GI	2	S12	mouse	38	-0.00311429174238436	0.00765524575887397
1845	50	U	0	S11	human	63	0.00251560832010033	-0.000281484725582599
1846	45	U	2	S9	human	51	0.00331480853094191	-0.00128096300805455
1847	15	U	0	S10	mouse	43	0.00181388919408182	-0.000528917664773684
1848	19	GL	2	S8	mouse	40	-0.00505749957309954	-0.00127433226266123
1849	3	U	0	S7	mouse	54	0.000432663069216795	-0.000116816191485255
1850	26	U	0	S5	human	2	0.00173159309651918	-0.000517445027383408
1851	36	GL	2	S7	human	76	-0.00120788567962982	0.00077138578824614
1852	53	U	2	S11	human	34	0.00221045092914423	-0.000552929279162235
1853	47	GI	2	S10	human	55	-0.0013349000759003	0.00137910122498732
1854	4	GI	2	S5	mouse	99	-0.000732031647224999	0.00776626537330735
1855	19	GL	2	S8	mouse	28	-0.00216940904990284	-0.00235903901464577
1856	55	GI	2	S12	human	50	-0.00431024471220717	0.00166890284267524
1857	49	U	2	S10	human	61	0.00363311025673241	-0.000899471930449792
1858	40	GL	2	S8	human	64	0.00197491546787631	-0.000713376556879733
1859	20	GL	2	S9	mouse	44	-0.00384998826796493	-0.00363307457288657
1860	3	U	0	S7	mouse	43	0.000775043246893551	-0.00115063374275258
1861	36	GL	2	S7	human	94	0.000512367391792433	0.000993566834791206
1862	38	U	0	S8	human	81	0.00372158330887726	-0.000960337904550826
1863	15	U	0	S10	mouse	82	0.00350948514851468	-0.000701276571362885
1864	3	U	0	S7	mouse	85	0.0019485987317136	-0.000515939987625237
1865	38	U	0	S8	human	14	0.00107106204884666	-0.000955503253798267
1866	38	U	0	S8	human	41	0.00354050936413097	-0.00142862989289558
1867	18	GI	2	S10	mouse	88	-0.000803921982272237	0.00583159909517259
1868	11	U	2	S6	mouse	72	0.00328988747686725	-0.000849702544795756
1869	9	GL	2	S7	mouse	7	-0.00528206177739913	-0.0069546184093989
1870	41	U	2	S8	human	12	0.00232539800137969	-0.000404699516924694
1871	34	U	0	S7	human	23	0.00220874656605801	-0.00137226389279655
1872	11	U	2	S6	mouse	64	0.00212239797133868	-0.000711129343723796
1873	27	GI	2	S5	human	58	-0.00382794330775807	-0.000369793993807392
1874	23	U	2	S9	mouse	84	0.00277820767170456	-0.000589213404170506
1875	52	GL	2	S11	human	65	-0.000284271252790963	-0.000862424012231437
1876	14	U	0	S9	mouse	82	0.00356619366444458	-0.000786517687331659
1877	18	GI	2	S10	mouse	89	-0.000989804993501928	0.00690367608289514
1878	14	U	0	S9	mouse	73	0.0032185627238673	-0.00117968102935449
1879	38	U	0	S8	human	22	0.00220367612568334	-0.000869503898778084
1880	54	U	0	S12	human	23	0.00244939825350685	-0.00114878107528632
1881	6	GI	2	S7	mouse	79	-0.00226374352443044	0.00473477033272856
1882	53	U	2	S11	human	34	0.00122418749493646	0.000747815866589235
1883	20	GL	2	S9	mouse	18	-0.0056918873926087	-0.0040814496349976
1884	14	U	0	S9	mouse	34	0.000900876701061917	0.000667964119361261
1885	44	GL	2	S9	human	74	-0.00115656951715404	0.000726822310336575
1886	51	GI	2	S11	human	58	-0.00517225807227608	-0.00287697433952588
1887	14	U	0	S9	mouse	64	0.00245485868346566	-0.00101903468223394
1888	9	GL	2	S7	mouse	17	-0.00407074614027289	-0.00519979169006981
1889	42	U	0	S9	human	21	0.00358399607599801	-0.00111900826269395
1890	2	U	0	S6	mouse	72	0.00368475454009506	-0.00112545125462049
1891	35	GI	2	S7	human	6	-0.00524182599466722	-0.00499495873925034
1892	34	U	0	S7	human	23	0.00173310987398084	-0.00136201103440176
1893	53	U	2	S11	human	51	0.00334741028498222	-0.00115677525764952
1894	28	GL	2	S5	human	78	-0.00258435573225185	0.00353501774158463
1895	55	GI	2	S12	human	37	-0.00304791736732206	0.00170543777415076
1896	49	U	2	S10	human	62	0.00366148278587359	-0.00147344641227352
1897	2	U	0	S6	mouse	65	0.00153191078747563	-0.00065433125351506
1898	15	U	0	S10	mouse	34	0.00223339100761325	-0.000999398851840478
1899	21	GL	2	S10	mouse	15	-0.00079272037802765	-0.00138496803860936
1900	24	U	2	S10	mouse	64	0.00191809081473366	-0.00107488206397467
1901	28	GL	2	S5	human	57	-0.00319331312640361	7.03312469071102e-05
1902	26	U	0	S12	mouse	64	0.00193374740053132	-0.00070062890586896
1903	26	U	0	S12	mouse	64	0.00223061227717291	-0.000959985595441847
1904	26	U	0	S5	human	33	0.00193832382501884	-0.000788804248203352
1905	39	GI	2	S8	human	86	0.00233756346811976	0.000473350402992983
1906	44	GL	2	S9	human	5	-0.00294431221431014	0.00112679725085452
1907	51	GI	2	S11	human	40	-0.00520399128142157	-0.00159902462760116
1908	1	U	0	S5	mouse	63	0.0034635476383926	-0.00110581778131902
1909	57	U	2	S12	human	14	0.00137758398339477	-0.000533225905022653
1910	32	GL	2	S6	human	55	4.77419469013841e-05	0.00190276069835616
1911	2	U	0	S6	mouse	83	0.0025786295423806	-4.41657551628832e-05
1912	2	U	0	S6	mouse	22	0.00284905552779985	-0.00101156293833814
1913	8	GL	2	S6	mouse	30	-0.00578138594434534	-0.00456339058094371
1914	47	GI	2	S10	human	19	-0.00570185455331508	-0.00423817188652142
1915	50	U	0	S11	human	33	0.00167078648287931	-0.000759210678897374
1916	27	U	0	S13	mouse	63	0.00289857233034364	-0.000984176225051864
1917	48	GL	2	S10	human	78	-0.00328845852430391	0.00302552679577211
1918	39	GI	2	S8	human	29	-0.00485491950330189	-0.00172403471761062
1919	45	U	2	S9	human	14	0.00123132681773615	-8.10161133050646e-05
1920	8	GL	2	S6	mouse	30	-0.00552500514693817	-0.00348369451636616
1921	47	GI	2	S10	human	10	-0.00565115550439948	-0.0046601157618707
1922	20	GL	2	S9	mouse	27	-0.0047348033053692	-0.0019504663319379
1923	41	U	2	S8	human	63	0.00259460061542218	-0.000259369540989033
1924	13	U	0	S8	mouse	64	0.00211140590975295	-0.000580233801036306
1925	11	U	2	S6	mouse	81	0.00353199071274765	-0.000761557894214326
1926	45	U	2	S9	human	21	0.00365067348504947	-0.000801973295601046
1927	56	GL	2	S12	human	57	-0.00215654357467857	0.00250404412394253
1928	31	GI	2	S6	human	97	0.000143814513410963	0.00404001964181942
1929	29	U	2	S5	human	81	0.00390542235520059	-0.000914307098819482
1930	9	GL	2	S7	mouse	15	-0.00177661384403869	-0.00167645550729936
1931	13	U	0	S8	mouse	34	0.0016486348670848	-0.000306914002174712
1932	50	U	0	S11	human	51	0.00291866978525145	-0.00134545931483896
1933	55	GI	2	S12	human	29	-0.00442424093104071	-0.000729488860239925
1934	17	GI	2	S9	mouse	98	-0.00187812075657076	0.00621418805340309
1935	29	GI	2	S12	mouse	99	-0.00153786227445704	0.00810744418433449
1936	37	U	2	S7	human	2	0.00247127664430339	-0.000664497067976794
1937	1	U	0	S5	mouse	43	0.000525616275608691	0.000415028158910292
1938	27	U	0	S13	mouse	64	0.00271323245738978	-0.000931738412942362
1939	31	GI	2	S6	human	58	-0.00387101319523704	-0.000587153752519922
1940	8	GL	2	S6	mouse	49	-0.00428732381311328	0.00226172172927603
1941	6	GI	2	S7	mouse	98	-0.00133335109602154	0.00673272324349934
1942	45	U	2	S9	human	53	0.00271387520304883	-0.00127111304539042
1943	25	U	0	S11	mouse	75	0.00255639104635172	-0.000854642356314295
1944	23	U	2	S9	mouse	83	0.00309214271166262	-0.000668119986953306
1945	22	U	2	S8	mouse	64	0.00226528417153709	-0.000739485957869033
1946	29	GI	2	S12	mouse	99	-0.000447748317733187	0.00649962097991142
1947	53	U	2	S11	human	74	0.00113401355919333	-0.000498364091900203
1948	42	U	0	S9	human	21	0.00327861472574963	-0.0011355474793369
1949	31	GL	2	S11	mouse	9	-0.00575362013681969	-0.00616088608660225
1950	33	GL	2	S13	mouse	5	-0.00214104121810903	0.0016694089527198
1951	32	GL	2	S6	human	48	-0.00299142996172297	0.00278638872378617
1952	54	U	0	S12	human	33	0.00145449709395618	-0.000227341422006863
1953	48	GL	2	S10	human	45	0.00017067035823836	0.00424387279977599
1954	52	GL	2	S11	human	97	-0.000217002204777272	0.00414744093953417
1955	6	GI	2	S7	mouse	45	-0.000437779559131358	0.00323073036444855
1956	38	U	0	S8	human	2	0.00256867526074784	-0.000724170613085883
1957	49	U	2	S10	human	13	0.00067057104522024	-6.00929323425289e-05
1958	43	GI	2	S9	human	68	-0.00365949255170161	0.00196022715778641
1959	50	U	0	S11	human	11	0.00312123635125611	-0.000823973289919837
1960	29	U	2	S5	human	94	0.0018487433625206	-0.000297367336518394
1961	50	U	0	S11	human	14	0.00205797685048492	-0.000384117038706529
1962	55	GI	2	S12	human	60	-0.00413673453015755	0.00169081482128139
1963	13	U	0	S8	mouse	22	0.00332298000285678	-0.001354481769174
1964	39	GI	2	S8	human	39	-0.00560853664131652	-0.00323337621665493
1965	28	GL	2	S5	human	35	-0.000315193256222587	-0.000322080953110234
1966	23	U	2	S9	mouse	63	0.00333940937224433	-0.00109178421169318
1967	36	GL	2	S7	human	60	-0.0037246324902518	0.000710695669736411
1968	28	GL	2	S5	human	14	0.0009994382363084	-8.97475892667782e-05
1969	57	U	2	S12	human	33	0.00156988014943416	-5.41714217161568e-05
1970	6	GI	2	S7	mouse	99	-0.00108188999723749	0.00831085815024594
1971	20	GL	2	S9	mouse	6	-0.00495477720643173	-0.0030585084993192
1972	20	GL	2	S9	mouse	10	-0.00544400526176749	-0.00495888132673926
1973	31	GI	2	S6	human	55	-0.000822910930606321	0.000339386285312453
1974	37	U	2	S7	human	54	0.00174585729760212	-0.000542115168330039
1975	55	GI	2	S12	human	48	-0.0032355834125409	0.000707600838043143
1976	20	GL	2	S9	mouse	7	-0.00441040923189064	-0.00548678150158961
1977	32	GL	2	S6	human	19	-0.00572614064199001	-0.00482814919553278
1978	57	U	2	S12	human	24	-0.00196989563976551	0.000523613088320956
1979	31	GI	2	S6	human	63	0.00240055590383926	0.00132379600490363
1980	52	GL	2	S11	human	45	0.000144582797424381	0.00437684652826964
1981	48	GL	2	S10	human	87	-0.00107238492643035	0.00309459107929317
1982	44	GL	2	S9	human	78	-0.00236064053096025	-3.65341493165017e-05
1983	16	GI	2	S8	mouse	79	-0.00266006764502486	0.00629505365659294
1984	9	GL	2	S7	mouse	6	-0.00534991352955513	-0.00391172938679265
1985	32	GL	2	S6	human	92	0.00311987562974231	-0.000327930868730675
1986	9	GL	2	S7	mouse	60	-0.00480849978056578	-0.00211889179846979
1987	8	GL	2	S6	mouse	17	-0.0049118690765986	-0.00615277351872066
1988	17	GI	2	S9	mouse	49	-0.00328759101326048	0.00534763603562463
1989	14	U	0	S9	mouse	43	0.00162117197887336	0.000610842603602165
1990	16	GI	2	S8	mouse	88	-0.00103787319065381	0.00401810678423369
1991	3	U	0	S7	mouse	53	0.00269448534683321	-0.00123782453000908
1992	31	GI	2	S6	human	37	-0.00434137496486893	-0.00213812146483635
1993	46	U	0	S10	human	33	0.00233753862846922	-0.000867075098597858
1994	4	GI	2	S5	mouse	78	-0.00278967716500957	0.00400511151666802
1995	38	U	0	S8	human	22	0.00310519478016359	-0.00122228019333764
1996	5	GI	2	S6	mouse	90	-0.0027103765023916	0.00756539103839367
1997	57	U	2	S12	human	83	0.00208523035467892	0.000932682016056192
1998	34	U	0	S7	human	11	0.00287325670768735	-0.000235793206595988
1999	20	GL	2	S9	mouse	60	-0.00447779610543008	-0.00132946272758613
[truncated: 104,071 more rows]
