# Supplementary material for: Human and mouse neutrophils share core transcriptional programs in both homeostatic and inflamed contexts
Source: Nat Commun. 2023 Dec 8;14:8133. doi: 10.1038/s41467-023-43573-9 (PMC10709367; doi:10.1038/s41467-023-43573-9)
Supplement: Supplementary file 8 — Source Data [file 41467_2023_43573_MOESM8_ESM.zip › Figure 6/source-data_Figure6e.csv]

	sample_id	condition	day	donor	group	cluster_id	x	y	variable	value
27	26	U	0	S5	human	31	0.00326062357385873	-0.0010240357254902	PDL1	0.223705730111248
196	26	U	0	S5	human	2	0.00173159309651918	-0.000517445027383408	PDL1	0.179458303320021
206	26	U	0	S5	human	23	0.00137365709706968	-0.00133520315911185	PDL1	0.060461792756631
221	26	U	0	S5	human	31	0.00304448756390587	-0.0010662961981115	PDL1	0.21684401164838
307	26	U	0	S5	human	41	0.00326272332765867	-0.00105080292657086	PDL1	0.262252379837446
351	26	U	0	S5	human	41	0.00332995789820597	-0.00135526672766173	PDL1	0.218404953064443
391	26	U	0	S5	human	23	0.00222267240609886	-0.00111201211115291	PDL1	0.211052379813412
447	26	U	0	S5	human	81	0.00363722404966221	-0.000962378966174174	PDL1	0.126537423573394
484	26	U	0	S5	human	53	0.0030355834953893	-0.00142369120307039	PDL1	0.177769356955738
503	26	U	0	S5	human	72	0.00389936498109063	-0.00140257551637132	PDL1	0.245527319478306
557	26	U	0	S5	human	72	0.00347549073775814	-0.000855432923388907	PDL1	0.334394743368639
619	26	U	0	S5	human	21	0.00354621983928137	-0.000774557899789653	PDL1	0.380051431704412
656	26	U	0	S5	human	72	0.00376682405303844	-0.00132921862558076	PDL1	0.221311940612314
672	26	U	0	S5	human	62	0.00373727329668065	-0.00120302776733631	PDL1	0.101768510293795
689	26	U	0	S5	human	32	0.00318159383787513	-0.00128457012655084	PDL1	0.196666740885857
704	26	U	0	S5	human	72	0.00340672273979457	-0.000769253271612567	PDL1	0.371101960726059
731	26	U	0	S5	human	22	0.0030076455651212	-0.00124923559017317	PDL1	0.197680600881555
741	26	U	0	S5	human	31	0.00311018379256943	-0.00119418556643483	PDL1	0.141814370604159
814	26	U	0	S5	human	22	0.00318891346360383	-0.00149294562324116	PDL1	0.168598407158979
817	26	U	0	S5	human	42	0.00319036622379331	-0.00143321052048058	PDL1	0
823	26	U	0	S5	human	21	0.00321690220817809	-0.00101741608503554	PDL1	0.254392548602841
831	26	U	0	S5	human	93	0.00328440772560314	-0.000682521847659623	PDL1	0.158161659906902
861	26	U	0	S5	human	22	0.00318195843099284	-0.00110392362444765	PDL1	0.234139386818179
869	26	U	0	S5	human	13	-0.000347857968885409	-0.000153719220391443	PDL1	0.347237456497066
882	26	U	0	S5	human	12	0.00186680241595056	-0.000786507688045519	PDL1	0.151888813724471
906	26	U	0	S5	human	1	0.00261956077543384	-0.0011760730520973	PDL1	0.128322342218402
970	26	U	0	S5	human	12	0.00189078200586075	-0.000287490912931569	PDL1	0.334824938298325
988	26	U	0	S5	human	53	0.00327280142324531	-0.00141635036649417	PDL1	0.212452094561343
1124	26	U	0	S5	human	14	0.00216631629446986	-0.000827874785942399	PDL1	0.309382431065818
1130	26	U	0	S5	human	2	0.000654491524156689	0.00058299684862076	PDL1	0.291475066838708
1133	26	U	0	S5	human	93	0.00245642757803811	-0.000141161425609025	PDL1	0.289454261729223
1146	26	U	0	S5	human	73	0.00319988950383558	-0.00146065410269067	PDL1	0.208807454137564
1179	26	U	0	S5	human	12	0.0010875626732557	-0.000165301897396284	PDL1	0.341663634074486
1204	26	U	0	S5	human	12	0.00204332756449284	-0.000501686636417155	PDL1	0.311486291514049
1212	26	U	0	S5	human	12	0.00123119451110356	-0.000329316186188916	PDL1	0.283402956483732
1240	26	U	0	S5	human	12	0.00220224564618842	-0.000925808413994454	PDL1	0.209785446236992
1291	26	U	0	S5	human	31	0.00340009117311741	-0.000978406335290913	PDL1	0.195839515807954
1369	26	U	0	S5	human	22	0.00306947113755482	-0.00116979619126545	PDL1	0.231756581997901
1459	26	U	0	S5	human	31	0.00346122249133302	-0.00114461699136459	PDL1	0.163752688031444
1464	26	U	0	S5	human	33	0.00169671394525324	-0.000826780526481022	PDL1	0.26499476134988
1483	26	U	0	S5	human	11	0.00295038902992549	-0.000576361434458508	PDL1	0.369390667956904
1541	26	U	0	S5	human	31	0.00318240697784713	-0.00105801951488056	PDL1	0.0761493237162961
1612	26	U	0	S5	human	31	0.00308879075898788	-0.000928680301080902	PDL1	0.16482370539995
1631	26	U	0	S5	human	93	0.00202375339367362	0.000130979160156203	PDL1	0.247720482386686
1690	26	U	0	S5	human	34	0.00235069147214198	-0.000905348898778011	PDL1	0.339483565930463
1722	26	U	0	S5	human	11	0.00287711405341808	-0.000363318140080668	PDL1	0.310892707856844
1755	26	U	0	S5	human	3	-0.00154054409203827	0.0031182366680898	PDL1	0.467266373583587
1779	26	U	0	S5	human	23	0.00179361820189249	-0.000961993240895041	PDL1	0.16110898930722
1842	26	U	0	S5	human	2	0.00181652366028448	-0.000803855431246177	PDL1	0.103062274078756
1861	26	U	0	S5	human	2	0.00233669975662273	-0.000617738649346668	PDL1	0.12720839661404
1864	26	U	0	S5	human	22	0.00260189788572298	-0.00108923732336636	PDL1	0.255247470151079
1877	26	U	0	S5	human	73	0.00319532914608095	-0.00121263821348263	PDL1	0.265659932473337
1913	26	U	0	S5	human	31	0.00275543240846039	-0.00101368479848943	PDL1	0
2028	26	U	0	S5	human	22	0.00318136716344133	-0.000942277707291092	PDL1	0.341706282370252
2044	26	U	0	S5	human	72	0.00365755422361671	-0.00139786083677336	PDL1	0.239421316947167
2045	26	U	0	S5	human	72	0.00358305813392898	-0.00125872230654889	PDL1	0.260521577514432
2079	26	U	0	S5	human	31	0.00324675152444555	-0.000774441580691933	PDL1	0.168883436033675
2237	26	U	0	S5	human	12	0.00181069676797176	-0.000448921427218631	PDL1	0.324291696275173
2268	26	U	0	S5	human	2	0.00194569102771452	-0.00041045344399527	PDL1	0.275782371311801
2275	26	U	0	S5	human	63	0.00310489044560165	-0.000886829110519745	PDL1	0.337363427687308
2327	26	U	0	S5	human	22	0.00352539431414119	-0.00144526238841443	PDL1	0.15446881558796
2333	26	U	0	S5	human	72	0.00379637503713104	-0.00132974763774855	PDL1	0.275689839193293
2341	26	U	0	S5	human	31	0.00295459976097055	-0.00061763519299243	PDL1	0.254116961793188
2478	26	U	0	S5	human	14	0.00119182159781041	0.000749965117502461	PDL1	0.428266316028948
2553	26	U	0	S5	human	23	0.00165626060661048	-0.000794306124610018	PDL1	0.226012065294128
2609	26	U	0	S5	human	2	0.000884722536282679	0.000546256573988338	PDL1	0.337483141760029
2650	26	U	0	S5	human	14	0.000327044031754725	0.000510583201921205	PDL1	0.40678874685581
2653	26	U	0	S5	human	2	0.00166224438364937	-0.000476362305461876	PDL1	0.0881950122950976
2659	26	U	0	S5	human	11	0.00303085553442555	-0.000562693279065782	PDL1	0.2679482122196
2699	26	U	0	S5	human	81	0.00354996789823868	-0.000957573603644357	PDL1	0.197492497186679
2708	26	U	0	S5	human	62	0.00351722557481926	-0.0012150335506551	PDL1	0.181505038564537
2733	26	U	0	S5	human	21	0.0037906468667492	-0.00110740693334237	PDL1	0.311111606497578
2760	26	U	0	S5	human	72	0.00364364898363458	-0.00128015924233391	PDL1	0.220778163672304
2778	26	U	0	S5	human	12	0.00196231285998397	-0.000543603709894088	PDL1	0.169433113142622
2793	26	U	0	S5	human	63	0.00286513095416323	-0.000851478408730741	PDL1	0.3687523665406
2822	26	U	0	S5	human	63	0.00347030966396476	-0.00100440293692415	PDL1	0.351269370024245
2837	26	U	0	S5	human	11	0.00256435563057703	-0.000128716659697293	PDL1	0.3859515633164
2878	26	U	0	S5	human	11	0.00302461875102964	-0.000623724824152758	PDL1	0.307838898626438
2886	26	U	0	S5	human	41	0.00305424792890982	-0.000780300295414957	PDL1	0.347746309614468
2923	26	U	0	S5	human	2	0.00223321815259089	-0.000296829309271069	PDL1	0.300415807355938
2946	26	U	0	S5	human	23	0.0023306272903466	-0.00128465898682888	PDL1	0.140467319888799
2971	26	U	0	S5	human	34	0.00249217502070238	-0.00063686635233445	PDL1	0.378118567393927
2983	26	U	0	S5	human	32	0.00295255152950811	-0.00111776551794508	PDL1	0.221419994024447
3034	26	U	0	S5	human	22	0.00314623594778782	-0.00121162400079192	PDL1	0.273173564692724
3138	26	U	0	S5	human	12	0.00205685986472215	-0.00046843066188705	PDL1	0.329251748221088
3163	26	U	0	S5	human	11	0.00201634690981844	-9.49895357896983e-05	PDL1	0.362290992210959
3214	26	U	0	S5	human	72	0.00346792343982656	-0.00089141011456407	PDL1	0.331946640377649
3234	26	U	0	S5	human	41	0.00294729214464067	-0.000975159327555707	PDL1	0.266613648452798
3270	26	U	0	S5	human	22	0.0029844265014848	-0.000869611087078004	PDL1	0.324396212714589
3339	26	U	0	S5	human	11	0.0022053665383942	-0.000134567895361266	PDL1	0.348003106575404
3346	26	U	0	S5	human	81	0.00350534794513028	-0.000821097565359201	PDL1	0.101261526930398
3396	26	U	0	S5	human	63	0.0035249099060193	-0.00126511339622114	PDL1	0.282234130663452
3419	26	U	0	S5	human	75	0.00245938407839782	-0.00106143117418506	PDL1	0.245207520707664
3450	26	U	0	S5	human	71	0.00355202509070118	-0.000771438709778666	PDL1	0.132385312157493
3559	26	U	0	S5	human	63	0.00307695358268425	-0.000824991626837649	PDL1	0.371609868857334
3632	26	U	0	S5	human	82	0.00306236211295139	-9.9941078474651e-05	PDL1	0.368523958123425
3635	26	U	0	S5	human	11	0.00305168261931669	-0.000875743124556723	PDL1	0.27292309626746
3647	26	U	0	S5	human	81	0.00325197649515241	-0.000424162394010132	PDL1	0.319736891337655
3667	26	U	0	S5	human	11	0.002510033647591	-0.00031490426542324	PDL1	0.304680398466677
3716	26	U	0	S5	human	93	0.00297076733024705	-0.000586077097683125	PDL1	0.215170999486066
3740	26	U	0	S5	human	2	0.00102778373974932	-0.00049964077868797	PDL1	0.265856870239397
3794	26	U	0	S5	human	83	0.00279086816180456	-0.000469417854337436	PDL1	0.411856050180655
3827	26	U	0	S5	human	12	0.00209041498728307	-0.000490635153016114	PDL1	0.319284673691185
3856	26	U	0	S5	human	1	0.00282013778971377	-0.00130027553711295	PDL1	0.0721638231563174
3857	26	U	0	S5	human	72	0.00370937827841681	-0.00141742471732008	PDL1	0.247603458252755
3878	26	U	0	S5	human	2	0.00165195328323418	0.000149783656503424	PDL1	0.377520024348894
3943	26	U	0	S5	human	63	0.00357681130643083	-0.00135618784159243	PDL1	0.252255323809882
3999	26	U	0	S5	human	42	0.00254228592132873	-0.00141070916461984	PDL1	0
4043	26	U	0	S5	human	13	0.000909138656040248	-0.000393829536712831	PDL1	0.215249871914971
4088	26	U	0	S5	human	84	0.00343568058891276	-0.00102306195050363	PDL1	0.228623603161315
4092	26	U	0	S5	human	14	0.00233229622562266	-0.000747321781306864	PDL1	0.245862331042626
4104	26	U	0	S5	human	14	0.00224171137374445	-0.000462562550758175	PDL1	0.359051127869367
4112	26	U	0	S5	human	21	0.00365782222213805	-0.00122607185985441	PDL1	0.227986609884298
4131	26	U	0	S5	human	11	0.0030094190814945	-0.000220016203299173	PDL1	0.347973177653216
4247	26	U	0	S5	human	2	0.00174168266939139	-0.000848297604177561	PDL1	0.158376925417567
4315	26	U	0	S5	human	53	0.00295985098778156	-0.00126570508246108	PDL1	0.281118617667619
4324	26	U	0	S5	human	93	0.00243535694457631	-0.000179968454637427	PDL1	0.268990788064545
4338	26	U	0	S5	human	32	0.00337564274329574	-0.00136568104638604	PDL1	0.229868125347445
4402	26	U	0	S5	human	34	0.00205479953219576	-0.000254839250858197	PDL1	0.407692198828926
4498	26	U	0	S5	human	93	0.00258911424144353	-0.000123584085536319	PDL1	0.299775508025885
4547	26	U	0	S5	human	12	0.0018377094789128	-0.000429985852741522	PDL1	0.324569232759001
4566	26	U	0	S5	human	14	0.00117897475735857	-0.000592774607450106	PDL1	0.296295793581371
4587	26	U	0	S5	human	21	0.00344182259169855	-0.000813122949908205	PDL1	0.363846830826079
4603	26	U	0	S5	human	12	0.00220172141860868	-0.000465141538667428	PDL1	0.314252451184764
4627	26	U	0	S5	human	12	0.00166585607355744	-0.000491758553334056	PDL1	0.294136753007127
4631	26	U	0	S5	human	53	0.00298314763364448	-0.00137416883586449	PDL1	0.214199961010475
4648	26	U	0	S5	human	93	0.00242456407840614	1.73819556246327e-05	PDL1	0.254884788265493
4655	26	U	0	S5	human	2	0.00240648726111738	-0.000536242215510277	PDL1	0.164475011173731
4656	26	U	0	S5	human	34	0.00202958625580298	-0.000224028194568837	PDL1	0.397858083934634
4658	26	U	0	S5	human	81	0.00354554963520608	-0.000671739090857328	PDL1	0.344075957904977
4665	26	U	0	S5	human	72	0.00361215987350892	-0.00097976075143179	PDL1	0.310045153508727
4670	26	U	0	S5	human	75	0.00274334879319846	-0.00129409012699184	PDL1	0.122599401316431
4692	26	U	0	S5	human	31	0.00304884394015997	-0.0011223335076557	PDL1	0.162738344734562
4734	26	U	0	S5	human	23	0.00253480017065406	-0.00110240134246907	PDL1	0.0573918947514772
4793	26	U	0	S5	human	22	0.00330444682098235	-0.00111595919031362	PDL1	0.218296738603057
4802	26	U	0	S5	human	31	0.00291535791651858	-0.00105370651028843	PDL1	0.0846732446877658
4815	26	U	0	S5	human	63	0.00293121066534719	-0.000741408077940857	PDL1	0.36346932446282
4833	26	U	0	S5	human	12	0.00217991766045485	-0.000456017638651055	PDL1	0.359758313741886
4865	26	U	0	S5	human	14	0.00139618656762973	-0.000148114480569939	PDL1	0.346716662972619
4932	26	U	0	S5	human	33	0.00184023695311733	-7.87302864502702e-05	PDL1	0.411133100675885
4950	26	U	0	S5	human	14	0.00111172272180914	-0.000249836700729479	PDL1	0.343356945904873
4973	26	U	0	S5	human	41	0.00285763898787179	-0.000695619820298153	PDL1	0.322731482155494
4986	26	U	0	S5	human	93	0.00283428999175215	-0.000357782856464474	PDL1	0.141943706119117
4998	26	U	0	S5	human	73	0.00347578434092777	-0.00112533627078212	PDL1	0.292401623058823
5010	26	U	0	S5	human	22	0.00244279952181375	-0.000645391007504225	PDL1	0.351645135068998
5037	26	U	0	S5	human	32	0.00301570336879939	-0.000889669608275206	PDL1	0.296460493732547
5058	26	U	0	S5	human	72	0.00352652524828513	-0.00107423177367727	PDL1	0.298827443564745
5090	26	U	0	S5	human	23	0.00186936808207237	-0.000811052341272028	PDL1	0.191926032453929
5132	26	U	0	S5	human	22	0.00347925312525178	-0.00112839974019811	PDL1	0.314001571756628
5143	26	U	0	S5	human	81	0.00373992771940633	-0.000741465779341681	PDL1	0.281889545604249
5215	26	U	0	S5	human	2	0.00231077118282812	-0.000295730043918951	PDL1	0.309359142267472
5230	26	U	0	S5	human	72	0.00373008909884877	-0.00104276979880769	PDL1	0.243002650752027
5252	26	U	0	S5	human	2	0.00219401399377038	-0.000528793817668334	PDL1	0.219874821098883
5290	26	U	0	S5	human	2	-0.000286615106619723	0.00169908932719258	PDL1	0.423011858149138
5320	26	U	0	S5	human	2	0.00131844454087148	6.53858265074325e-06	PDL1	0.274674617719213
5452	26	U	0	S5	human	42	0.00347683396890202	-0.00153423016904614	PDL1	0.13902910602555
5454	26	U	0	S5	human	12	0.00161481712973817	-0.000536012133436371	PDL1	0.235110907358058
5509	26	U	0	S5	human	23	0.00281481952362792	-0.00134460827444603	PDL1	0.0224522076736139
5522	26	U	0	S5	human	62	0.00375376343600604	-0.0013409520231897	PDL1	0.120031553967745
5559	26	U	0	S5	human	34	0.00301255222378718	-0.00125459590808382	PDL1	0.292587873268572
5594	26	U	0	S5	human	14	0.00221979596639183	-0.000768158297423315	PDL1	0.252368183820419
5619	26	U	0	S5	human	33	0.00173506042962945	-0.000430011953706103	PDL1	0.374861264584369
5647	26	U	0	S5	human	14	0.00208507233965372	-0.000827506713523332	PDL1	0.234987096435097
5749	26	U	0	S5	human	82	0.00328153328040672	-0.000574558067273811	PDL1	0.228769531307498
5799	26	U	0	S5	human	31	0.00298006459835484	-0.000624508981218239	PDL1	0.243365664345733
5858	26	U	0	S5	human	21	0.00342040996989893	-0.00101605146169584	PDL1	0.268630510102914
5911	26	U	0	S5	human	81	0.00367490399068757	-0.000692327546492678	PDL1	0.29705456851118
5991	26	U	0	S5	human	33	0.00182324392350331	-0.000642502651447697	PDL1	0.324169858820422
6118	26	U	0	S5	human	22	0.00337687320393123	-0.00107304854508133	PDL1	0.261670077913814
6157	26	U	0	S5	human	12	0.00141596020683944	-1.73669787126216e-05	PDL1	0.339556571794263
6201	26	U	0	S5	human	22	0.00269488848922456	-0.00111158383132054	PDL1	0.254751490626978
6203	26	U	0	S5	human	11	0.00285770236749122	-0.000530802706187099	PDL1	0.298678294947384
6214	26	U	0	S5	human	31	0.00347224422760053	-0.00110410482389291	PDL1	0.152792287374808
6237	26	U	0	S5	human	11	0.00303295077052542	-0.000742120930260925	PDL1	0.246060583400364
6246	26	U	0	S5	human	33	0.00136008660080601	-0.000495233458148443	PDL1	0.328092739071551
6272	26	U	0	S5	human	22	0.00355711269369585	-0.00135216337945583	PDL1	0.184294114621388
6318	26	U	0	S5	human	2	0.00249339999368589	-0.000662816625963006	PDL1	0.246977450714099
6346	26	U	0	S5	human	21	0.00360938560177175	-0.00133379740512782	PDL1	0.190769145972555
6359	26	U	0	S5	human	62	0.00370420956773432	-0.00128531372758623	PDL1	0.210345428491174
6415	26	U	0	S5	human	22	0.00293174063035409	-0.00131060623072475	PDL1	0.219244244560057
6442	26	U	0	S5	human	12	0.00220723977989835	-0.000401667084382664	PDL1	0.31890558343978
6474	26	U	0	S5	human	23	0.00245129655101831	-0.00121470708314354	PDL1	0.139925015021808
6575	26	U	0	S5	human	42	0.00328949272176267	-0.0014675178844976	PDL1	0.103942347196774
6607	26	U	0	S5	human	22	0.00333125237407112	-0.00140272918842401	PDL1	0.238360382577449
6643	26	U	0	S5	human	42	0.0032648090924104	-0.00132752906115243	PDL1	0
6671	26	U	0	S5	human	41	0.00305310173689877	-0.00092285644834506	PDL1	0.247168975259633
6681	26	U	0	S5	human	81	0.00356389185521766	-0.000824286592218474	PDL1	0.308794964806463
6737	26	U	0	S5	human	42	0.00324001036786187	-0.001462677180648	PDL1	0.0803021532361842
6746	26	U	0	S5	human	42	0.00303990598783013	-0.00145395943736128	PDL1	0.0627043625020855
6751	26	U	0	S5	human	63	0.00282416795654954	-0.000262741798454505	PDL1	0.432940948987742
6753	26	U	0	S5	human	73	0.00299004775062936	-0.00130029368628387	PDL1	0.259885733338453
6790	26	U	0	S5	human	31	0.00319457174921508	-0.00134879754272635	PDL1	0.103408341669236
6797	26	U	0	S5	human	12	0.00155050945142234	-0.000264700149902037	PDL1	0.369986909328836
6798	26	U	0	S5	human	61	0.00305272436667628	-0.000613117475269565	PDL1	0.388701174948563
6818	26	U	0	S5	human	63	0.00329033014378797	-0.000898399303292411	PDL1	0.346652809723448
6886	26	U	0	S5	human	21	0.00376282049649235	-0.00139709630867962	PDL1	0.191044220517171
6890	26	U	0	S5	human	73	0.00321064522220918	-0.00116580466704042	PDL1	0.223155395894653
6897	26	U	0	S5	human	2	0.00217791879610978	-0.000642411302573042	PDL1	0.193672206620756
6925	26	U	0	S5	human	22	0.00309336503056401	-0.00106053442702743	PDL1	0.307329036147298
6926	26	U	0	S5	human	23	0.00263380365673849	-0.00114450639618632	PDL1	0.0947695075358916
6958	26	U	0	S5	human	93	0.00288932869686815	-0.000438600497916111	PDL1	0.220867556385757
7066	26	U	0	S5	human	41	0.00310086652816263	-0.00115651809453053	PDL1	0.235783817939367
7124	26	U	0	S5	human	33	0.00140119029877755	-0.000847611034959837	PDL1	0.29312690248064
7153	26	U	0	S5	human	73	0.00301964965872126	-0.00129579645359457	PDL1	0.233715900909628
7198	26	U	0	S5	human	11	0.00246555788140135	-0.000161810089549616	PDL1	0.350218160685375
7271	26	U	0	S5	human	93	0.00279956203983141	-0.000345837509988871	PDL1	0.196778408997979
7320	26	U	0	S5	human	2	0.001123363658895	0.000176805122899867	PDL1	0.32557114998311
7326	26	U	0	S5	human	21	0.00348099999985574	-0.00128986201226698	PDL1	0.237828770577704
7336	26	U	0	S5	human	14	0.00160938065649811	4.23433480690127e-05	PDL1	0.376259768514261
7345	26	U	0	S5	human	21	0.00330522168379025	-0.00105131738367494	PDL1	0.309456126405597
7360	26	U	0	S5	human	41	0.00295800673612952	-0.000954100097525822	PDL1	0.304291911279708
7418	26	U	0	S5	human	72	0.00355884616081224	-0.00127604777264434	PDL1	0.162473897046429
7419	26	U	0	S5	human	2	0.0018480620507451	-0.000147907248773948	PDL1	0.257419850561797
7451	26	U	0	S5	human	2	0.00214406279272511	-0.000292026188571172	PDL1	0.29595270699681
7453	26	U	0	S5	human	63	0.00301769628491939	-0.00106718574492413	PDL1	0.317932762874925
7473	26	U	0	S5	human	14	0.00227588012354325	-0.000728878930401454	PDL1	0.31143452015205
7487	26	U	0	S5	human	12	0.00206392036356608	-0.00060974367235131	PDL1	0.298852205163125
7504	26	U	0	S5	human	14	0.00206189911405917	-0.000652112690036858	PDL1	0.262522394593637
7512	26	U	0	S5	human	93	0.0015826129388761	0.00040111034168906	PDL1	0.271271763216541
7555	26	U	0	S5	human	14	0.00139687490280413	-0.000526453508357406	PDL1	0.318253194311482
7557	26	U	0	S5	human	31	0.0031552742540475	-0.00103366369772018	PDL1	0.127978866291595
7581	26	U	0	S5	human	33	0.00193832382501884	-0.000788804248203352	PDL1	0.31598545990205
7587	26	U	0	S5	human	21	0.00351353225097203	-0.000462721122786749	PDL1	0.454986895339674
7667	26	U	0	S5	human	31	0.00304687677707251	-0.000967946601848544	PDL1	0.192206427163331
7686	26	U	0	S5	human	32	0.00324695129784344	-0.0011922102811949	PDL1	0.239290637305115
7708	26	U	0	S5	human	14	0.00136804456479214	-0.000219372345848559	PDL1	0.321501146267159
7734	26	U	0	S5	human	31	0.00294622014583345	-0.0011368231505009	PDL1	0.133738712258334
7744	26	U	0	S5	human	2	0.00202303656014168	-0.000326703676243232	PDL1	0.185849205295342
7754	26	U	0	S5	human	53	0.00229192697483789	-0.00120855009989931	PDL1	0.228786684434397
7811	26	U	0	S5	human	33	0.00206301725337546	-0.00123501113063313	PDL1	0.1923460728231
7844	26	U	0	S5	human	2	0.00169268946340685	-0.000265477640813464	PDL1	0.0714083318728472
7881	26	U	0	S5	human	73	0.0030833512304275	-0.00100389785610942	PDL1	0.334911481552428
7893	26	U	0	S5	human	81	0.00312842952230387	-0.000474958256564019	PDL1	0.316923680748723
7902	26	U	0	S5	human	12	0.00179880081440103	-0.000555379882517545	PDL1	0.282133522672205
7955	26	U	0	S5	human	22	0.0032202430930399	-0.00147617190056819	PDL1	0.172575028587595
7997	26	U	0	S5	human	14	0.00140871700857757	-0.000569805064536635	PDL1	0.276932582430961
8073	26	U	0	S5	human	81	0.00361287227904193	-0.00103367008802259	PDL1	0.228405778459819
8134	26	U	0	S5	human	34	0.00288769549995222	-0.00112814396352532	PDL1	0.307038209975433
8155	26	U	0	S5	human	93	0.0033227980033485	-0.000746316438050205	PDL1	0.0947676441263404
8173	26	U	0	S5	human	2	0.00241705118489256	-0.000452809943341314	PDL1	0.21538780281509
8208	26	U	0	S5	human	33	0.00120638402006358	-0.000323254099305668	PDL1	0.359391177346787
8221	26	U	0	S5	human	31	0.00266716678864989	-0.000763535689070739	PDL1	0.216800456250617
8244	26	U	0	S5	human	22	0.00342148777245605	-0.00139096648791759	PDL1	0.207615096912595
8253	26	U	0	S5	human	21	0.00346172048991211	-0.00125034428926232	PDL1	0.270448569719174
8309	26	U	0	S5	human	81	0.00349658066444246	-0.000912524326470379	PDL1	0.190768134693653
8331	26	U	0	S5	human	31	0.00325406122021239	-0.00122031017709888	PDL1	0.0987319726451929
8347	26	U	0	S5	human	93	0.00318701217183442	-0.000243320083023631	PDL1	0.317159849300907
8461	26	U	0	S5	human	31	0.00280230289006014	-0.00101172884406907	PDL1	0.1656820830304
8474	26	U	0	S5	human	13	0.000981295396903697	-0.000936529871787903	PDL1	0.208027561095341
8509	26	U	0	S5	human	22	0.00332172462665148	-0.00128815453763931	PDL1	0.226273597052685
8537	26	U	0	S5	human	22	0.00330024694582689	-0.00125051583239648	PDL1	0.21121742088219
8546	26	U	0	S5	human	93	0.00233860528743227	-0.000353495936228296	PDL1	0.154608986694674
8563	26	U	0	S5	human	22	0.00239935918067262	-0.00116667564447753	PDL1	0.213651782550788
8569	26	U	0	S5	human	22	0.00281538438653977	-0.000758332225151644	PDL1	0.348302982288805
8588	26	U	0	S5	human	82	0.00339817206081746	-0.000640310468912599	PDL1	0.203459476505501
8596	26	U	0	S5	human	23	0.00258005977635118	-0.00125783479972309	PDL1	0.169541436628056
8610	26	U	0	S5	human	14	0.00160421635253294	-0.000305900339082595	PDL1	0.345114754970916
8659	26	U	0	S5	human	11	0.00319265786013691	-0.000954280359719586	PDL1	0.293451372164176
8673	26	U	0	S5	human	23	0.0027629634507375	-0.00132435827888276	PDL1	0.0776321489337906
8676	26	U	0	S5	human	72	0.0037156952117405	-0.00128372595245323	PDL1	0.282134608272559
8678	26	U	0	S5	human	92	0.00332913535423906	-0.000514279772549045	PDL1	0.225862984814689
8682	26	U	0	S5	human	31	0.00308679694061026	-0.000979895387463455	PDL1	0.15211931826408
8696	26	U	0	S5	human	12	0.00172031612568056	0.00041888036852787	PDL1	0.453035196999161
8714	26	U	0	S5	human	12	0.00283309060727655	-0.000794832567653375	PDL1	0.27999860512305
8726	26	U	0	S5	human	33	0.0012677517766808	-0.000995370134803125	PDL1	0.238698870074916
8768	26	U	0	S5	human	61	0.00315682944462049	-0.000836402569222311	PDL1	0.32815983889837
8788	26	U	0	S5	human	93	0.00249459363423805	7.90055864591126e-05	PDL1	0.262830508660376
8791	26	U	0	S5	human	31	0.00302853213344891	-0.00103710670199798	PDL1	0.128276410591346
8836	26	U	0	S5	human	31	0.00307040258659337	-0.000968938142185352	PDL1	0.231841361344272
8837	26	U	0	S5	human	23	0.00108454326278245	-0.00107669610750453	PDL1	0.180361112461943
8880	26	U	0	S5	human	2	0.000645143054576671	0.000684831342756873	PDL1	0.336217268506107
8897	26	U	0	S5	human	23	0.00209174121656903	-0.000911470483136311	PDL1	0.128983667369532
8980	26	U	0	S5	human	2	0.0012916351826816	-0.000512111655983208	PDL1	0.278083633545835
8998	26	U	0	S5	human	22	0.0031154646085863	-0.0013832640302243	PDL1	0.0931004931027516
9023	26	U	0	S5	human	21	0.00316125582583677	-0.000776587150272105	PDL1	0.35752664248659
9026	26	U	0	S5	human	63	0.00257107343212247	-0.000692883558048098	PDL1	0.367395052678164
9045	26	U	0	S5	human	1	0.00291588982057616	-0.00115731346534362	PDL1	0.156597414176375
9049	26	U	0	S5	human	1	0.00255445536228623	-0.000649848605406277	PDL1	0.238042534133507
9101	26	U	0	S5	human	42	0.00325923468992734	-0.00149983079054478	PDL1	0.11038415259154
9102	26	U	0	S5	human	33	0.00189710460002567	-0.00066213357424075	PDL1	0.324648630584041
9124	26	U	0	S5	human	63	0.00321537588564536	-0.000696140334661185	PDL1	0.39088576115926
9179	26	U	0	S5	human	81	0.0034062442525966	-0.000434708928442556	PDL1	0.348852386438694
9188	26	U	0	S5	human	2	0.00240319134579543	-0.000618594716905753	PDL1	0.166481722732174
9201	26	U	0	S5	human	2	0.00148934102271717	-0.000681646708962514	PDL1	0.235035773982696
9289	26	U	0	S5	human	2	0.00192285383213466	-0.000730701178044864	PDL1	0.184786493014013
9323	26	U	0	S5	human	42	0.00353270654157684	-0.00130041614644703	PDL1	0
9339	26	U	0	S5	human	31	0.00365388296756961	-0.00105094406430857	PDL1	0.239219051065589
9357	26	U	0	S5	human	2	0.00220069376779688	-0.000356140229020995	PDL1	0.175111393901821
9391	26	U	0	S5	human	62	0.00354293873514688	-0.00132569855560983	PDL1	0.0826677181437994
9418	26	U	0	S5	human	73	0.00376390436020919	-0.00149381318048836	PDL1	0.193254964542676
9459	26	U	0	S5	human	72	0.0037513721222266	-0.00141195049982326	PDL1	0.205455044433047
9484	26	U	0	S5	human	21	0.00352639323534939	-0.000854543163776644	PDL1	0.265484607990914
9556	26	U	0	S5	human	34	0.00237847363118798	-0.00106792847012793	PDL1	0.298849646216339
9640	26	U	0	S5	human	23	0.00219443534266075	-0.00105537676188574	PDL1	0.208002307948793
9747	26	U	0	S5	human	22	0.00332267118275818	-0.00116005156968108	PDL1	0.237098448993537
9791	26	U	0	S5	human	43	0.00155637868176495	-0.000376748028443953	PDL1	0.390228515142952
9829	26	U	0	S5	human	33	0.00164568028369417	-7.70479587276833e-05	PDL1	0.403534456473649
9850	26	U	0	S5	human	2	0.00179714896656365	-0.000641114966831614	PDL1	0.208629822660863
9894	26	U	0	S5	human	73	0.00340527927821105	-0.00144481210599136	PDL1	0.231933231231463
9963	26	U	0	S5	human	12	0.00123949336789412	-0.000315332538368006	PDL1	0.327343025992992
10144	26	U	0	S5	human	21	0.00340367484288125	-0.00104515233987412	PDL1	0.325611974665106
10195	26	U	0	S5	human	2	0.00118961676057631	-0.000469345206741812	PDL1	0.227066174434757
10230	26	U	0	S5	human	22	0.00265633247622488	-0.000745453364822969	PDL1	0.339302554251467
10284	26	U	0	S5	human	53	0.00292027834857229	-0.00124016097208519	PDL1	0.279457649972254
10314	26	U	0	S5	human	31	0.00296139486584144	-0.000904136990144779	PDL1	0.233663096456951
10331	26	U	0	S5	human	72	0.00365303073529218	-0.00130447782079508	PDL1	0.25232691358538
10340	26	U	0	S5	human	22	0.00275660598964776	-0.00127729747678483	PDL1	0.198404337114324
10375	26	U	0	S5	human	31	0.00338779230677263	-0.00106445330618133	PDL1	0.161760688717907
10413	26	U	0	S5	human	14	0.00111412938187011	-0.000383028261860974	PDL1	0.316426322828828
10500	26	U	0	S5	human	53	0.00317050864944366	-0.00141546919876379	PDL1	0.182123685809335
10535	26	U	0	S5	human	61	0.00339620133787369	-0.00107900161745946	PDL1	0.272001608671344
10691	26	U	0	S5	human	12	0.00202464499052294	-0.000588003783381157	PDL1	0.331773037292761
10732	26	U	0	S5	human	61	0.00358872341735678	-0.00106896057130538	PDL1	0.313066286399933
10807	26	U	0	S5	human	33	0.000404582518521409	-0.00042801259265481	PDL1	0.374820516781351
10849	26	U	0	S5	human	31	0.00305436721581386	-0.000739018374019582	PDL1	0.203369680826935
10881	26	U	0	S5	human	22	0.00279157647732285	-0.00117836263282646	PDL1	0.13498366068603
10969	26	U	0	S5	human	75	0.0022792043050755	-0.000769633309985325	PDL1	0.226500669173338
10995	26	U	0	S5	human	12	0.00130466504200404	-0.000468195739364437	PDL1	0.323528487976749
11006	26	U	0	S5	human	33	0.00167804165673884	-0.00111804718013292	PDL1	0.226651421677839
11033	26	U	0	S5	human	22	0.00344322604840066	-0.00131257952765992	PDL1	0.203433082942249
11196	26	U	0	S5	human	43	0.00225787025188829	-0.000700383742365978	PDL1	0.334394282375873
11217	26	U	0	S5	human	31	0.00361921766382389	-0.00126292052262931	PDL1	0.0683403859274048
11277	26	U	0	S5	human	53	0.00281536281966127	-0.00130943387344045	PDL1	0.257365340479033
11300	26	U	0	S5	human	14	0.0013954109057961	-0.000931440869870419	PDL1	0.215078388955513
11331	26	U	0	S5	human	83	0.00285950938846553	-0.000255490170527572	PDL1	0.375796453018962
11349	26	U	0	S5	human	12	0.00240277848983283	-0.000691412080048941	PDL1	0.27109369374289
11394	26	U	0	S5	human	22	0.00300763934474847	-0.0012790962374575	PDL1	0.140437156318366
11422	26	U	0	S5	human	32	0.00352984776271779	-0.00140248862376777	PDL1	0.220772115322871
11427	26	U	0	S5	human	2	0.00137114088067542	1.73608675242752e-05	PDL1	0.346750497220217
11448	26	U	0	S5	human	44	-0.000576661505877791	-0.00142949216736082	PDL1	0.260427465542237
11451	26	U	0	S5	human	53	0.00219346530814377	-0.00108062375433419	PDL1	0.233629568866851
11457	26	U	0	S5	human	33	0.0015450051216123	-0.000963823418032856	PDL1	0.257285933926012
11489	26	U	0	S5	human	61	0.00339358048419942	-0.000854276749214732	PDL1	0.296621550336945
11500	26	U	0	S5	human	63	0.00311855508027804	-0.000901106684583878	PDL1	0.337518008661435
11554	26	U	0	S5	human	21	0.00375810379598065	-0.00118258466840257	PDL1	0.269595700065991
11570	26	U	0	S5	human	11	0.00300455983820937	-0.000471439101365996	PDL1	0.314020050318275
11589	26	U	0	S5	human	62	0.00353357573970506	-0.00141709655671531	PDL1	0.131779138297236
11619	26	U	0	S5	human	22	0.00318235882382053	-0.00136993801068855	PDL1	0.220689825779655
11686	26	U	0	S5	human	11	0.00328726299195357	-0.00100270654938941	PDL1	0.279083729483833
11712	26	U	0	S5	human	23	0.00280915180347494	-0.00130197712043872	PDL1	0.111098800004418
11717	26	U	0	S5	human	11	0.00339309539655726	-0.000630503838794544	PDL1	0.317737118384326
11747	26	U	0	S5	human	12	0.00166605712366407	-0.000293221428761045	PDL1	0.360261032069815
11782	26	U	0	S5	human	14	0.000965167015861369	0.000298542688007957	PDL1	0.427915388391594
11849	26	U	0	S5	human	14	0.00215524817452612	-0.000824367981585663	PDL1	0.266217583447983
11857	26	U	0	S5	human	22	0.00291703206341488	-0.00116626629278509	PDL1	0.208924987596955
11864	26	U	0	S5	human	41	0.00330204041919469	-0.00129626496203476	PDL1	0.229045224293874
11893	26	U	0	S5	human	32	0.00229871471195848	-0.000633427002903461	PDL1	0.324372240563289
11903	26	U	0	S5	human	12	0.00227904048133234	-0.000585918697959244	PDL1	0.341430627914643
11917	26	U	0	S5	human	93	0.002488030767334	0.0001211311549178	PDL1	0.337262618347518
11926	26	U	0	S5	human	82	0.00338987735710626	-0.000700024742672024	PDL1	0.304934282986173
11980	26	U	0	S5	human	93	0.00246979075289591	-0.000345206027384719	PDL1	0.237910156886333
11982	26	U	0	S5	human	13	0.000291704966993701	8.6531666461933e-05	PDL1	0.386173830884976
11996	26	U	0	S5	human	33	0.00120964348596362	-0.00100200365417756	PDL1	0.20841323702262
12046	26	U	0	S5	human	42	0.00329458175950641	-0.00143961653143761	PDL1	0.0285651611428322
12052	26	U	0	S5	human	31	0.00309009135118917	-0.00102902187940312	PDL1	0.196934803678172
12059	26	U	0	S5	human	2	0.0022540890863254	-0.000483252406717045	PDL1	0.273499574331225
12071	26	U	0	S5	human	13	0.000754681025348124	-0.000227635007997048	PDL1	0.291228971221794
12111	26	U	0	S5	human	63	0.00266740497446005	-0.000696586714213936	PDL1	0.38093314393219
12122	26	U	0	S5	human	12	0.00169276709593819	-0.000588811154355773	PDL1	0.237365928610431
12136	26	U	0	S5	human	22	0.00327313012297016	-0.0012775670101362	PDL1	0.217917162186877
12150	26	U	0	S5	human	11	0.0026518472250269	-0.000709441994413476	PDL1	0.289331755615329
12190	26	U	0	S5	human	22	0.00274946583369914	-0.00106408351667466	PDL1	0.18409474038664
12223	26	U	0	S5	human	34	0.00222266393879454	-0.000601818104014423	PDL1	0.383310359857942
12225	26	U	0	S5	human	72	0.00364598798573098	-0.00137371554845657	PDL1	0.267632907440322
12247	26	U	0	S5	human	22	0.00280255090704695	-0.00104171461161381	PDL1	0.303055819930472
12286	26	U	0	S5	human	33	0.0014425464445407	-0.000160810230690872	PDL1	0.409608349653989
12302	26	U	0	S5	human	93	0.00258632514881114	0.000311117114544814	PDL1	0.333853458748168
12346	26	U	0	S5	human	14	0.000724124310495608	-0.000569736553373153	PDL1	0.307487719077137
12356	26	U	0	S5	human	12	0.00199389561020013	-0.00077429092883062	PDL1	0.224059220106398
12410	26	U	0	S5	human	13	-7.59395164540953e-05	0.000304279930771072	PDL1	0.313850345082302
12418	26	U	0	S5	human	12	0.00288581912178331	-0.00105629851785898	PDL1	0.216840783841002
12419	26	U	0	S5	human	21	0.0035631600485777	-0.00102647375230897	PDL1	0.257434041843721
12447	26	U	0	S5	human	62	0.003721135947532	-0.00149363797728595	PDL1	0.137379826009123
12484	26	U	0	S5	human	31	0.00296445877977026	-0.00102891503143381	PDL1	0.171589671357489
12498	26	U	0	S5	human	21	0.00352519586040096	-0.0012111382807018	PDL1	0.258476669432583
12507	26	U	0	S5	human	93	0.00322543484859374	-0.000607040120736314	PDL1	0.196594324933215
12509	26	U	0	S5	human	23	0.00242793708932325	-0.00109421561946753	PDL1	0.209034450724688
12513	26	U	0	S5	human	22	0.00302879431274138	-0.00111705715971848	PDL1	0.252227044499811
12526	26	U	0	S5	human	72	0.00349358879983798	-0.00113017476543229	PDL1	0.298054615328717
12556	26	U	0	S5	human	72	0.00369262443530933	-0.000957568942608728	PDL1	0.325966073341121
12561	26	U	0	S5	human	11	0.00259082414499431	5.46628645763448e-05	PDL1	0.371337023783013
12580	26	U	0	S5	human	2	0.00144388704010344	-0.000641748640113183	PDL1	0.233055358068006
12584	26	U	0	S5	human	1	0.00316868377855942	-0.00126505761376936	PDL1	0.145797640496774
12612	26	U	0	S5	human	41	0.00322135236090992	-0.00119552432943404	PDL1	0.207615315512524
12622	26	U	0	S5	human	73	0.00354156100907471	-0.00147011246984351	PDL1	0.129680721903229
12631	26	U	0	S5	human	22	0.00296318327588217	-0.00134432748130864	PDL1	0.22855309134952
12646	26	U	0	S5	human	62	0.00369957238017346	-0.00124499630155345	PDL1	0.142386385832813
12653	26	U	0	S5	human	2	0.00241170931012042	-0.000297027631026299	PDL1	0.271134027085792
12670	26	U	0	S5	human	22	0.00337153073105689	-0.00132408547611852	PDL1	0.171187685148856
12682	26	U	0	S5	human	23	0.00238366944892819	-0.00104926019569476	PDL1	0.0847505437998366
12713	26	U	0	S5	human	14	0.000284056215779521	-0.000637456080047939	PDL1	0.317519103203056
12765	26	U	0	S5	human	63	0.00281682576686875	-0.000824200499015079	PDL1	0.344748836099741
12784	26	U	0	S5	human	13	0.000480884322940579	-0.000347165454717756	PDL1	0.270747478455179
12796	26	U	0	S5	human	31	0.0034954857186674	-0.00132976263899956	PDL1	0.0907488404783442
12823	26	U	0	S5	human	21	0.00332187592041507	-0.00110341972959884	PDL1	0.281736987531667
12869	26	U	0	S5	human	33	0.00130394558679132	-0.000739545202366379	PDL1	0.299358739587585
12906	26	U	0	S5	human	22	0.00331653063048003	-0.00119057881710597	PDL1	0.214649611532919
12930	26	U	0	S5	human	22	0.00350801210015773	-0.00140831433488884	PDL1	0.241544805741857
13002	26	U	0	S5	human	12	0.00108876171283142	0.000664137475916791	PDL1	0.447619708706822
13047	26	U	0	S5	human	43	0.00165295519582775	-0.000470840493540246	PDL1	0.367342276523378
13082	26	U	0	S5	human	22	0.00320299262567577	-0.00106428031117699	PDL1	0.265672346572459
13143	26	U	0	S5	human	34	0.00125169272232795	0.00141884754014586	PDL1	0.520910155045534
13161	26	U	0	S5	human	14	0.00230202926871312	-0.000698425946360388	PDL1	0.301964789108863
13243	26	U	0	S5	human	22	0.00299739596958156	-0.000842914556147989	PDL1	0.334647007798216
13276	26	U	0	S5	human	32	0.00284468208479843	-0.000685928108621944	PDL1	0.362274780550803
13287	26	U	0	S5	human	73	0.00341405290156143	-0.00134066953259983	PDL1	0.224556709028751
13293	26	U	0	S5	human	13	0.000387456426310134	-0.000280671150434851	PDL1	0.363967573924217
13297	26	U	0	S5	human	22	0.00265474657540575	-0.000836845586166276	PDL1	0.324398951812082
13344	26	U	0	S5	human	22	0.00318494226188994	-0.00117372496989935	PDL1	0.206821815190312
13352	26	U	0	S5	human	33	-0.000283753520180396	-0.000816699098654636	PDL1	0.350284215587009
13377	26	U	0	S5	human	63	0.0030711367910118	-0.000717299963062476	PDL1	0.391101444790074
13393	26	U	0	S5	human	2	0.00235964878336597	-0.000496372841531173	PDL1	0.195757617103589
13405	26	U	0	S5	human	61	0.00315925531838056	-0.000769145790383767	PDL1	0.351159228647279
13406	26	U	0	S5	human	61	0.00373304864439908	-0.00103676240554005	PDL1	0.285790420882067
13499	26	U	0	S5	human	61	0.00342276914212644	-0.000797711219898591	PDL1	0.371177350639319
13511	26	U	0	S5	human	33	0.00183583139989191	-0.00091424760790818	PDL1	0.274167394310245
13581	26	U	0	S5	human	22	0.00331465100108771	-0.00114411547433403	PDL1	0.288811136107351
13605	26	U	0	S5	human	12	0.00143188134722442	-0.000218044907753675	PDL1	0.375909791316929
13626	26	U	0	S5	human	2	0.00207604239396537	-0.000303230989561776	PDL1	0.303652599274449
13693	26	U	0	S5	human	2	0.00248864781630078	-0.000464485224524799	PDL1	0.238529921640696
13710	26	U	0	S5	human	72	0.00372530651207407	-0.00136121280898792	PDL1	0.263333830244362
13724	26	U	0	S5	human	12	0.00207375564076797	-0.000800504042441097	PDL1	0.15942503336246
13760	26	U	0	S5	human	22	0.00333211234284608	-0.00136849947757642	PDL1	0.183463122347368
13817	26	U	0	S5	human	93	0.00282516014759422	-0.000365258860128813	PDL1	0.275460837677931
13824	26	U	0	S5	human	62	0.00379212570993526	-0.00113531859314458	PDL1	0.174306106252308
13887	26	U	0	S5	human	31	0.00337828141785013	-0.00128756483982032	PDL1	0.162112061742498
13895	26	U	0	S5	human	12	0.00229667522732027	-0.000110722180707862	PDL1	0.388869532363162
13908	26	U	0	S5	human	2	0.00176052605313814	-0.000832922482218714	PDL1	0.164069949286559
13935	26	U	0	S5	human	11	0.00211084127238015	0.000627736711037318	PDL1	0.454234818904999
14052	26	U	0	S5	human	13	-0.000641411955932042	0.000435005357634667	PDL1	0.446774901352024
14158	26	U	0	S5	human	1	0.00325549149829301	-0.00130962518209628	PDL1	0.0454694693662483
14261	26	U	0	S5	human	41	0.00270037401730097	-0.000969651630076399	PDL1	0.287818787359907
14264	26	U	0	S5	human	14	0.000916238852177228	0.000664872894406017	PDL1	0.455907962181722
14325	26	U	0	S5	human	93	0.00310477216655048	-0.000367537088382446	PDL1	0.236599316354644
14342	26	U	0	S5	human	61	0.00318253068548084	-0.000683323644243827	PDL1	0.352418402935177
14363	26	U	0	S5	human	31	0.00318948117446249	-0.00108935395270025	PDL1	0.156194435407806
14366	26	U	0	S5	human	22	0.0028272855170032	-0.000933308788562279	PDL1	0.223739217997108
14393	26	U	0	S5	human	24	-0.00138851634938523	0.000645963589193362	PDL1	0.513079032570655
14404	26	U	0	S5	human	22	0.0034247223899077	-0.00141604495177625	PDL1	0.17916614281108
14409	26	U	0	S5	human	33	0.00230142337811238	-0.000693706761088069	PDL1	0.347758247642606
14435	26	U	0	S5	human	33	0.00116664724939114	-0.000997103074928885	PDL1	0.253834570064438
14493	26	U	0	S5	human	72	0.00343790066480555	-0.000930198277741881	PDL1	0.356162526909144
14507	26	U	0	S5	human	23	0.00218369515334705	-0.00109126970851943	PDL1	0.210896509855971
14532	26	U	0	S5	human	81	0.0036559877706633	-0.000993807462150747	PDL1	0.272141694372571
14538	26	U	0	S5	human	14	0.00171079845850411	2.54958675908413e-05	PDL1	0.392609587308369
14541	26	U	0	S5	human	1	0.00230459352547288	-0.000909892265121001	PDL1	0.147295195513325
14550	26	U	0	S5	human	31	0.00295494741647369	-0.000879891643396575	PDL1	0.167648971031166
14640	26	U	0	S5	human	32	0.00322770344329798	-0.00129518812862984	PDL1	0.204279872336454
14653	26	U	0	S5	human	14	0.000852648785394312	0.000236515710939756	PDL1	0.415987559761136
14677	26	U	0	S5	human	42	0.00309259877578361	-0.00137996278805977	PDL1	0.0671769569720682
14710	26	U	0	S5	human	62	0.00364063953538565	-0.00119861198701431	PDL1	0.0443607146332036
14727	26	U	0	S5	human	14	0.0015764379478653	-0.000274230897551909	PDL1	0.325046967511534
14734	26	U	0	S5	human	34	0.00258679815502706	-0.000611674732545668	PDL1	0.392506704678554
14768	26	U	0	S5	human	63	0.00324012552575984	-0.00100756291350977	PDL1	0.347497396211228
14798	26	U	0	S5	human	2	0.00140252782059522	-0.000318976490131197	PDL1	0.292734048598383
14909	26	U	0	S5	human	12	0.00248487845803341	-0.000667934628650361	PDL1	0.309800481320511
14959	26	U	0	S5	human	22	0.0031738137625028	-0.00124083535703362	PDL1	0.233012759232391
14967	26	U	0	S5	human	82	0.00330419608697089	-0.000524303583947035	PDL1	0.265721488520903
14975	26	U	0	S5	human	12	0.00261151390872631	-0.00073926236913252	PDL1	0.311791317810272
15002	26	U	0	S5	human	21	0.00348708703791088	-0.00105706079786484	PDL1	0.300336068595003
15021	26	U	0	S5	human	32	0.0025733459343874	-0.00104079306908044	PDL1	0.229322108070103
15023	26	U	0	S5	human	32	0.00300111947853395	-0.00133165240892235	PDL1	0.180397341220391
15040	26	U	0	S5	human	53	0.0028740291939388	-0.00140818911977584	PDL1	0.219915169682162
15111	26	U	0	S5	human	53	0.00248558877332759	-0.00099987814264738	PDL1	0.313534159814231
15160	26	U	0	S5	human	12	0.00288747910771247	-0.000714563479621315	PDL1	0.297020531083551
15182	26	U	0	S5	human	14	0.00230884795412664	-0.000767540162364699	PDL1	0.233995338149572
15183	26	U	0	S5	human	63	0.00224744816042256	0.000563691954402913	PDL1	0.488352333224226
15184	26	U	0	S5	human	73	0.00314476640891402	-0.00121203674369793	PDL1	0.274950711184314
15190	26	U	0	S5	human	2	0.00210832896871928	-0.000674689190035563	PDL1	0.16337891643219
15214	26	U	0	S5	human	33	0.00219055484360458	-0.000955458191879095	PDL1	0.292491269229959
15231	26	U	0	S5	human	41	0.00314904918491904	-0.00116556550969218	PDL1	0.169791725016176
15235	26	U	0	S5	human	93	0.00300200178315088	-0.000544852550550385	PDL1	0.229275980799934
15246	26	U	0	S5	human	2	0.00131251074101337	-0.000246251151538851	PDL1	0.293680112763133
15250	26	U	0	S5	human	11	0.0028991313793454	-0.000496344790517632	PDL1	0.361411465764201
15291	26	U	0	S5	human	53	0.00272998876605184	-0.000999381645338628	PDL1	0.333741326179417
15292	26	U	0	S5	human	22	0.00312775265591532	-0.00123443975134483	PDL1	0.241947335410913
15347	26	U	0	S5	human	43	0.00115156790694899	0.000161410362428867	PDL1	0.441389774518287
15487	26	U	0	S5	human	82	0.00346518083653611	-0.00077173133830958	PDL1	0.237373273745763
15497	26	U	0	S5	human	43	0.00222246759059286	-0.000600696169339176	PDL1	0.316656195679243
15501	26	U	0	S5	human	2	0.00145014887622243	-2.68088913010933e-05	PDL1	0.272570066894796
15528	26	U	0	S5	human	12	0.00232154702561152	-0.000714450308729825	PDL1	0.28410441130464
15596	26	U	0	S5	human	43	0.0022857798076262	-0.000655299779678181	PDL1	0.34854708264849
15644	26	U	0	S5	human	12	0.00254392350345275	-0.000527978964017483	PDL1	0.369186547531786
15692	26	U	0	S5	human	63	0.00354617978865451	-0.00114092653407199	PDL1	0.331209029159748
15717	26	U	0	S5	human	63	0.0021237757662314	0.000244603567290192	PDL1	0.453087060443814
15745	26	U	0	S5	human	12	0.00222478184711063	-0.000878994422016082	PDL1	0.198709423707561
15752	26	U	0	S5	human	14	0.00239542769287172	-0.000920069374108689	PDL1	0.262620937376895
15772	26	U	0	S5	human	12	0.00189397237746676	-0.000832348382150122	PDL1	0.163359373668464
15853	26	U	0	S5	human	11	0.00226477094234377	-0.000387778854461738	PDL1	0.327229198653096
15912	26	U	0	S5	human	63	0.00323162304171957	-0.000926942803598046	PDL1	0.364228650294476
15932	26	U	0	S5	human	2	0.00265509942690949	-0.000491113783957063	PDL1	0.251925910668451
15980	26	U	0	S5	human	72	0.00355423378654709	-0.000815983254415734	PDL1	0.345809874040209
16043	26	U	0	S5	human	14	0.00117692347664648	7.87036100289871e-05	PDL1	0.398739257300817
16063	26	U	0	S5	human	32	0.00273944884220139	-0.00109622123463285	PDL1	0.19033713619764
16084	26	U	0	S5	human	23	0.00148463611156691	-0.00104973773066484	PDL1	0.209793570136752
16115	26	U	0	S5	human	12	0.00233663407342917	-0.000925819002118805	PDL1	0.269681226737023
16195	26	U	0	S5	human	41	0.00294663613818955	-0.000782850705934314	PDL1	0.368522755327439
16203	26	U	0	S5	human	12	0.00233777420864578	-0.000892195697065884	PDL1	0.216472631227465
16255	26	U	0	S5	human	32	0.00319413789290128	-0.00108123650449107	PDL1	0.292881913549405
16281	26	U	0	S5	human	53	0.00221691072881339	-0.00105219009087086	PDL1	0.265497439591715
16303	26	U	0	S5	human	33	0.00137886189816213	-0.00104189252393284	PDL1	0.230176427883862
16332	26	U	0	S5	human	2	0.0020936967153292	-0.000799080220123752	PDL1	0.107692006952662
16335	26	U	0	S5	human	81	0.00360088931640226	-0.000611331975056723	PDL1	0.28731626717418
16388	26	U	0	S5	human	33	0.00060147341554072	-4.22213102901577e-05	PDL1	0.390916309132313
16437	26	U	0	S5	human	42	0.00286824763717679	-0.00141143378903197	PDL1	0.0290236246656906
16458	26	U	0	S5	human	12	0.0020467961351237	-0.00067007033057615	PDL1	0.302013021687846
16491	26	U	0	S5	human	23	0.00233233725142493	-0.00098624909919037	PDL1	0.204784003821039
16493	26	U	0	S5	human	83	0.00200263058116824	0.000589974980277703	PDL1	0.467297208135199
16509	26	U	0	S5	human	32	0.00312666339116204	-0.000862333423101086	PDL1	0.34953379249117
16515	26	U	0	S5	human	43	0.00189639391293785	-0.000817919903109199	PDL1	0.306120261445543
16575	26	U	0	S5	human	12	0.00189307688127529	-0.000663454058971526	PDL1	0.291408002856344
16602	26	U	0	S5	human	62	0.00378309118084373	-0.00115377168300946	PDL1	0.210190263700701
16884	26	U	0	S5	human	21	0.0035257786669837	-0.00133777983430478	PDL1	0.214178106016243
16886	26	U	0	S5	human	23	0.00215641829672506	-0.00100328069334094	PDL1	0.190614828378044
16893	26	U	0	S5	human	94	0.00198862343172643	0.000161414549360458	PDL1	0.342184348635456
16945	26	U	0	S5	human	11	0.00219928807908675	-0.000189922940265304	PDL1	0.36825527327745
17007	26	U	0	S5	human	73	0.0035996265084344	-0.00143112931906857	PDL1	0.231018362393316
17023	26	U	0	S5	human	61	0.00365485286483643	-0.00111909153666703	PDL1	0.293630673946885
17032	26	U	0	S5	human	22	0.00342888056278885	-0.00123036847114306	PDL1	0.21505432204852
17051	26	U	0	S5	human	22	0.00335461448802	-0.0012879745286006	PDL1	0.278502768842368
17125	26	U	0	S5	human	1	0.00304265207235741	-0.000827196776498592	PDL1	0.12466680335853
17146	26	U	0	S5	human	14	0.00225463957015591	-0.000987255805595122	PDL1	0.260608123277734
17150	26	U	0	S5	human	12	0.00195008201322437	-0.000719623428336026	PDL1	0.243869493179909
17194	26	U	0	S5	human	13	0.000125265045212595	-0.000127586612039442	PDL1	0.370994485715661
17216	26	U	0	S5	human	32	0.00234620907100472	-0.00065459457885784	PDL1	0.321289666549044
17228	26	U	0	S5	human	12	0.00149805030172258	-0.00030592043252138	PDL1	0.343569957689064
17263	26	U	0	S5	human	15	-2.94018472563396e-05	-0.000905987890372909	PDL1	0.329925255805101
17317	26	U	0	S5	human	33	0.00136938726814559	-0.000485103041704861	PDL1	0.345446849358005
17324	26	U	0	S5	human	11	0.00299058787816419	-0.000618937479707832	PDL1	0.293897104423255
17343	26	U	0	S5	human	13	0.000361247993411874	0.000160691137528873	PDL1	0.38382795231138
17354	26	U	0	S5	human	3	-0.00108483048683046	0.00273055635504795	PDL1	0.543072771823797
17366	26	U	0	S5	human	21	0.00320644047956518	-0.00105569345224363	PDL1	0.270763588058016
17406	26	U	0	S5	human	14	0.00206408731520941	-0.000856875302546911	PDL1	0.262749495808499
17424	26	U	0	S5	human	34	0.0015377159469573	0.000447239807913846	PDL1	0.459636467292501
17546	26	U	0	S5	human	13	-8.82104160030109e-06	0.00159790658534267	PDL1	0.482302573853807
17598	26	U	0	S5	human	22	0.00313092224869785	-0.0011884981486897	PDL1	0.230199465426699
17691	26	U	0	S5	human	41	0.00344560979404257	-0.00134663122720377	PDL1	0.0885429160985474
17715	26	U	0	S5	human	34	0.00193162935035141	-0.000422991868345357	PDL1	0.369644138453185
17826	26	U	0	S5	human	22	0.00330453697520612	-0.00105040372667973	PDL1	0.277586856169441
17903	26	U	0	S5	human	13	0.000571899962155577	-0.00035100326485148	PDL1	0.280299631568495
18017	26	U	0	S5	human	13	0.000297339636347485	-0.00107325414677083	PDL1	0.179666869776532
18018	26	U	0	S5	human	81	0.00371413530518265	-0.000861398852946724	PDL1	0.203378685215023
18022	26	U	0	S5	human	34	0.00276194062337162	-0.00102313037161525	PDL1	0.322229987256919
18038	26	U	0	S5	human	81	0.00372228077187943	-0.000818153419234357	PDL1	0.290989917697817
18056	26	U	0	S5	human	21	0.00357366560161249	-0.00119931366238673	PDL1	0.171386288537048
18067	26	U	0	S5	human	61	0.00329811065499141	-0.000746222802864347	PDL1	0.291722496343291
18107	26	U	0	S5	human	51	0.00298810247495084	-0.0012737066725101	PDL1	0.0939285297438331
18208	26	U	0	S5	human	34	0.00107649656459083	0.000332113451059605	PDL1	0.460779025748054
18220	26	U	0	S5	human	12	0.00223190852455399	-0.000798294078176195	PDL1	0.189335154152155
18292	26	U	0	S5	human	33	0.00174551508275636	-0.000297139366118323	PDL1	0.382671547546022
18307	26	U	0	S5	human	63	0.00326866173078772	-0.000918008911971805	PDL1	0.349831563460697
18364	26	U	0	S5	human	31	0.00297863737947156	-0.000714603851244851	PDL1	0.190728333952267
18400	26	U	0	S5	human	2	0.00193861467947883	-0.000560307676305745	PDL1	0.17296340389571
18437	26	U	0	S5	human	3	-0.00167408480986673	0.00348397402622237	PDL1	0.484334012828312
18482	26	U	0	S5	human	32	0.00254268008903063	-0.000900350443213757	PDL1	0.302338671188335
18514	26	U	0	S5	human	83	0.00339413766646861	-0.000811243626166903	PDL1	0.351920058560964
18578	26	U	0	S5	human	12	0.00141861192517402	-0.000560136787105629	PDL1	0.242480069945275
18665	26	U	0	S5	human	12	0.00198619629805741	-0.000344285972510992	PDL1	0.352175834489269
18678	26	U	0	S5	human	22	0.00275241582758418	-0.00118209859924843	PDL1	0.220316125372298
18721	26	U	0	S5	human	23	0.00160578976495978	-0.00101363359702672	PDL1	0.145031429986276
18746	26	U	0	S5	human	11	0.00253109424950714	0.000318652533862679	PDL1	0.451327888325419
18759	26	U	0	S5	human	12	0.00213994074246688	-0.000999102052758529	PDL1	0.177498740362041
18807	26	U	0	S5	human	14	0.00231342637618162	-0.000386970768667857	PDL1	0.343658641297433
18884	26	U	0	S5	human	63	0.00342337836539392	-0.00119968988957304	PDL1	0.314746670206936
18954	26	U	0	S5	human	2	0.00134124235721137	-0.000262981309275156	PDL1	0.262758794629357
19025	26	U	0	S5	human	41	0.00352638094219987	-0.0013947138952639	PDL1	0.191191021184033
19076	26	U	0	S5	human	73	0.00322381428837171	-0.00137095130395567	PDL1	0.126181116508184
19175	26	U	0	S5	human	63	0.00335045017200193	-0.000731048301893634	PDL1	0.382818158510221
19178	26	U	0	S5	human	33	0.000919276076487548	-0.000570965595544441	PDL1	0.334544217239111
19206	26	U	0	S5	human	12	0.00152234975906359	-0.000762386345119185	PDL1	0.256446633557422
19238	26	U	0	S5	human	61	0.00352669813472853	-0.00105113459555885	PDL1	0.323154584668613
19249	26	U	0	S5	human	1	0.00288408354339858	-0.00100619292095793	PDL1	0.203720202023321
19283	26	U	0	S5	human	21	0.00309121178105044	3.51759156867705e-05	PDL1	0.478648719307118
19300	26	U	0	S5	human	63	0.00322806733692696	-0.00119283268122167	PDL1	0.307980143659607
19331	26	U	0	S5	human	2	0.00102323313011179	-0.00013355426455599	PDL1	0.321021527403515
19401	26	U	0	S5	human	83	0.00270591314521978	-0.000498815213727787	PDL1	0.406559510310601
19402	26	U	0	S5	human	72	0.00365023699466129	-0.00100416536533563	PDL1	0.353169700609281
19499	26	U	0	S5	human	12	0.00157440131268939	-0.000196501575922836	PDL1	0.326157387021727
19512	26	U	0	S5	human	2	0.00184347204132789	-0.00060135706368469	PDL1	0.226263585154341
19534	26	U	0	S5	human	53	0.00242199730058436	-0.00101681330362925	PDL1	0.293339801186923
19538	26	U	0	S5	human	33	0.00179417314287116	-0.00125034664624541	PDL1	0.201600849249057
19568	26	U	0	S5	human	41	0.00292530053266057	-0.000725493375845615	PDL1	0.345531167918808
19584	26	U	0	S5	human	14	0.00144360355726924	-0.00087726563339288	PDL1	0.274243412474774
19601	26	U	0	S5	human	11	0.00321923062691759	-0.000856974008030643	PDL1	0.301143474358396
19621	26	U	0	S5	human	14	0.00198677833954464	0.000264047044251	PDL1	0.422537257592711
19649	26	U	0	S5	human	22	0.00313283545914191	-0.00126042838604437	PDL1	0.159977534078172
19676	26	U	0	S5	human	33	0.00136992278222628	-0.000325940104953308	PDL1	0.363103576686874
19711	26	U	0	S5	human	22	0.00298113219828406	-0.000997577909732219	PDL1	0.278036360807865
19744	26	U	0	S5	human	23	0.00182144486359372	-0.000908672017913819	PDL1	0.19807846646106
19808	26	U	0	S5	human	2	0.00115748891275073	-0.00053097410674232	PDL1	0.178157021669143
19820	26	U	0	S5	human	12	0.001727360867573	-0.00052219017010771	PDL1	0.290038145019829
19823	26	U	0	S5	human	11	0.00318279397788965	-0.000660819982641985	PDL1	0.316401886597761
19829	26	U	0	S5	human	31	0.00318416039733688	-0.00119683788288841	PDL1	0.18888777488156
19830	26	U	0	S5	human	23	0.00187409364185523	-0.00086823263144219	PDL1	0.205310402650294
19848	26	U	0	S5	human	33	0.00212891469082962	-0.000879707029270011	PDL1	0.294898834931008
19912	26	U	0	S5	human	71	0.00355337771540045	-0.000706288026170509	PDL1	0.225414065855799
19931	26	U	0	S5	human	12	0.00231136934385408	-0.000762702361497871	PDL1	0.230633889973887
19975	26	U	0	S5	human	71	0.00347107787363635	-0.000678280464010738	PDL1	0.305803259950243
20084	26	U	0	S5	human	43	0.00156380260796417	-0.000925435763205904	PDL1	0.299647034063156
20085	26	U	0	S5	human	2	0.00192178299820334	-0.000360347335880396	PDL1	0.262447292395665
20099	26	U	0	S5	human	11	0.00217673101184929	2.1131135847202e-05	PDL1	0.405213207714548
20115	26	U	0	S5	human	63	0.00285380677921423	-0.000637883398307974	PDL1	0.39219934779764
20122	26	U	0	S5	human	12	0.000265783298525458	0.000711675667100735	PDL1	0.464995116825155
20191	26	U	0	S5	human	71	0.00312939172620973	-0.000264654268027543	PDL1	0.402698950289258
20209	26	U	0	S5	human	34	0.00214870683783261	-0.000579068888534292	PDL1	0.377097280500163
20233	26	U	0	S5	human	33	0.00103208045088996	-0.000854454258820568	PDL1	0.263520336101096
20243	26	U	0	S5	human	72	0.00370337986030391	-0.00119885343510757	PDL1	0.248388545105087
20316	26	U	0	S5	human	12	0.0025579443510069	-0.000622868898955785	PDL1	0.331988657887098
20420	26	U	0	S5	human	11	0.00311419335057799	-0.000700864297584966	PDL1	0.252138846168206
20487	26	U	0	S5	human	71	0.00357570555360642	-0.000922450730620499	PDL1	0.220746895368394
20539	26	U	0	S5	human	2	0.00209061474907969	-0.00011846781708033	PDL1	0.32814234230373
20556	26	U	0	S5	human	2	0.00169981687919229	-0.000874338034832466	PDL1	0.150417014942667
20557	26	U	0	S5	human	22	0.00290070581209128	-0.000893634140609674	PDL1	0.308779672414586
20578	26	U	0	S5	human	13	-0.000855359456290932	0.00101562627347496	PDL1	0.381433201385806
20646	26	U	0	S5	human	22	0.00298824975508426	-0.00112942206348059	PDL1	0.191402761240911
20676	26	U	0	S5	human	14	0.0012447154092266	-0.000296032976907615	PDL1	0.342568171153632
20701	26	U	0	S5	human	31	0.00269348063287885	-0.00104108440836681	PDL1	0.124110267205752
20704	26	U	0	S5	human	12	0.00254080782370721	-0.000892767635386666	PDL1	0.195067153324601
20723	26	U	0	S5	human	31	0.00323740702201261	-0.00112540788040561	PDL1	0.107855122117347
20744	26	U	0	S5	human	23	0.00258724037577993	-0.00113662511092511	PDL1	0.15474783737243
20773	26	U	0	S5	human	62	0.00372844371829748	-0.00138592330817046	PDL1	0.100649068329045
20805	26	U	0	S5	human	53	0.00319948925399463	-0.00146100891690562	PDL1	0.216572899205009
20935	26	U	0	S5	human	12	0.00235668227534336	-0.000971438868387611	PDL1	0.168750782387287
20961	26	U	0	S5	human	43	0.00163489434990361	-0.000329638985980226	PDL1	0.39457805248851
20972	26	U	0	S5	human	32	0.00333332712378602	-0.00108320587725007	PDL1	0.296031983447675
20973	26	U	0	S5	human	12	0.00152539495887169	-0.00015293823933373	PDL1	0.285936374955831
21061	26	U	0	S5	human	2	0.000613837286675638	0.000126974090063673	PDL1	0.328287659962569
21064	26	U	0	S5	human	21	0.00338823628653383	-0.000860526436855588	PDL1	0.362249803804689
21171	26	U	0	S5	human	13	0.000242507172400759	0.000620348994993182	PDL1	0.420636369004962
21178	26	U	0	S5	human	2	0.00130227032017456	2.50398305732427e-05	PDL1	0.317166918709746
21214	26	U	0	S5	human	22	0.00251666943998825	-0.00112190214481241	PDL1	0.195762276304199
21295	26	U	0	S5	human	22	0.00308363782642774	-0.0010731200054008	PDL1	0.259136463656446
21313	26	U	0	S5	human	63	0.00298565153746565	-0.000608938003470033	PDL1	0.373028705783619
21322	26	U	0	S5	human	2	0.00231572354139238	-0.000912136197005997	PDL1	0.167764647241932
21335	26	U	0	S5	human	21	0.00307407900598689	-0.000996159158372652	PDL1	0.296154918853469
21378	26	U	0	S5	human	61	0.00330205444955344	-0.000524484873600695	PDL1	0.420232448288637
21390	26	U	0	S5	human	62	0.00377174744229288	-0.00101880100897772	PDL1	0.267715019348669
21394	26	U	0	S5	human	13	-3.71092033865467e-07	-9.79411738670105e-05	PDL1	0.340454580820052
21399	26	U	0	S5	human	23	0.00247715401316336	-0.00124736175626498	PDL1	0.180226870214135
21439	26	U	0	S5	human	22	0.00241525626634908	-0.000886828579202182	PDL1	0.270234939651239
21441	26	U	0	S5	human	14	0.00134118438459624	-0.000252605463233042	PDL1	0.328037643150756
21448	26	U	0	S5	human	22	0.00325790731329787	-0.00120224793884499	PDL1	0.255781241101908
21452	26	U	0	S5	human	53	0.0030703333907373	-0.00141230920333083	PDL1	0.228530639541396
21462	26	U	0	S5	human	13	0.000790694764946547	-0.00077938253482417	PDL1	0.229547468642388
21498	26	U	0	S5	human	23	0.00225358423829572	-0.00122019364908023	PDL1	0.13987466545485
21592	26	U	0	S5	human	23	0.00191125838794421	-0.00120217488839541	PDL1	0.200952330558493
21620	26	U	0	S5	human	31	0.0026296835217426	-0.00065591730002466	PDL1	0.227066385803675
21717	26	U	0	S5	human	61	0.00326239474877563	-0.000501988917219323	PDL1	0.421563027180344
21725	26	U	0	S5	human	13	0.000273339357103566	-0.000246287067223073	PDL1	0.30938115228273
21768	26	U	0	S5	human	33	0.00223548582266543	-0.000788177154324078	PDL1	0.302733375624452
21823	26	U	0	S5	human	22	0.00244428359700318	-0.000773262717229418	PDL1	0.279239319273771
21848	26	U	0	S5	human	93	0.00246687952270598	-0.000262849435140933	PDL1	0.210577729358915
21934	26	U	0	S5	human	14	0.00198737943802437	-0.000772838095751073	PDL1	0.256742840780677
21938	26	U	0	S5	human	11	0.00224390692564951	-8.54213416778878e-05	PDL1	0.38368177402893
21967	26	U	0	S5	human	53	0.00266287091878595	-0.00141725557801586	PDL1	0.116282715239074
21991	26	U	0	S5	human	72	0.0039160063772386	-0.0012543392327348	PDL1	0.240937628006449
21996	26	U	0	S5	human	2	0.00180459324572848	-0.000686021577787356	PDL1	0.214749179613169
22008	26	U	0	S5	human	33	0.00235075779690885	-0.000540520757839012	PDL1	0.359729482186997
22024	26	U	0	S5	human	43	0.00224974211416677	-0.000719524101066439	PDL1	0.354958677375709
22028	26	U	0	S5	human	43	0.00203613362930857	5.97224574482562e-05	PDL1	0.445947366833975
22060	26	U	0	S5	human	63	0.00301079367233038	-0.000735099426192338	PDL1	0.379728057234677
22123	26	U	0	S5	human	14	0.00103478150085779	0.000911143686992963	PDL1	0.457843666444669
22174	26	U	0	S5	human	52	0.00216323974340793	-3.37412402103472e-05	PDL1	0.458604436846422
22180	26	U	0	S5	human	2	0.00144216716304782	-0.000661007467554173	PDL1	0.226339188586994
22186	26	U	0	S5	human	13	-1.08239603482869e-05	0.000182437673930079	PDL1	0.404600989173251
22193	26	U	0	S5	human	33	0.00181407498806082	-0.00113311521673087	PDL1	0.203582249681251
22196	26	U	0	S5	human	22	0.00309890308396837	-0.00141822031457762	PDL1	0.210981872845073
22220	26	U	0	S5	human	63	0.00258256004311215	-0.000488999794777014	PDL1	0.392670975687249
22270	26	U	0	S5	human	2	0.00146585682727333	-0.000210618406721189	PDL1	0.328813506284443
22274	26	U	0	S5	human	53	0.00221354422880123	-0.00100459317557205	PDL1	0.293786583702742
22293	26	U	0	S5	human	72	0.0033844679374506	-0.00114501664187747	PDL1	0.237128341446434
22298	26	U	0	S5	human	33	0.00112784511852307	-0.000423056939663121	PDL1	0.344512831026139
22333	26	U	0	S5	human	12	0.0012321054880563	0.000535760494736237	PDL1	0.474407946650671
22370	26	U	0	S5	human	23	0.0017113114161401	-0.000994960228762556	PDL1	0.0794979024774652
22377	26	U	0	S5	human	72	0.00363657209463718	-0.00117517327860756	PDL1	0.318563409274564
22425	26	U	0	S5	human	42	0.00351224095633974	-0.00149167954957117	PDL1	0.0616626251177183
22472	26	U	0	S5	human	62	0.00364547032780082	-0.00128705501381247	PDL1	0.0745198848991088
22531	26	U	0	S5	human	83	0.00281326810573655	-0.000443797398546426	PDL1	0.408749438845061
22595	26	U	0	S5	human	15	0.000685091363305727	-0.00108503780779864	PDL1	0.222581030366305
22604	26	U	0	S5	human	2	0.000827202346207447	0.000330764913145802	PDL1	0.306115655313446
22640	26	U	0	S5	human	1	0.00343883176823257	-0.00116147781645662	PDL1	0.0567185268370001
22650	26	U	0	S5	human	21	0.00345050349409817	-0.000995272442191707	PDL1	0.326483785831296
22698	26	U	0	S5	human	32	0.00245411034999224	-0.000859456935556195	PDL1	0.258268872529357
22779	26	U	0	S5	human	21	0.00339539791215925	-0.000744326571144494	PDL1	0.376478062835688
22785	26	U	0	S5	human	43	0.00219992471095075	0.000106003351096173	PDL1	0.460070876110879
22902	26	U	0	S5	human	13	-0.000333428359773968	-0.00122164903772413	PDL1	0.271995565272856
22906	26	U	0	S5	human	22	0.00290952296267942	-0.000838166571671958	PDL1	0.311720581908943
22920	26	U	0	S5	human	83	0.00299433105300841	-0.000704998650754661	PDL1	0.342391199343692
22949	26	U	0	S5	human	23	0.00211659137913275	-0.00111346583012921	PDL1	0.22166960664503
22961	26	U	0	S5	human	72	0.00379409782748531	-0.00140757428534688	PDL1	0.221866317194457
22982	26	U	0	S5	human	32	0.00196468236539375	-0.00081421451983997	PDL1	0.269289904913426
22983	26	U	0	S5	human	22	0.00301652073872384	-0.00130765994561712	PDL1	0.220129258691224
22990	26	U	0	S5	human	33	0.00152410985288492	-0.000277405618938171	PDL1	0.370490403137586
23008	26	U	0	S5	human	2	0.00238221087910514	-0.000446801195304076	PDL1	0.220341449840886
23105	26	U	0	S5	human	3	-0.000777012314400955	0.00242418129786614	PDL1	0.431456730972058
23115	26	U	0	S5	human	81	0.00325171355623133	-0.000433811531347921	PDL1	0.330301677370936
23151	26	U	0	S5	human	22	0.0026893196615432	-0.000947156211415526	PDL1	0.243246869506066
23176	26	U	0	S5	human	22	0.00330472263821945	-0.00151206804205043	PDL1	0.161417244624241
23177	26	U	0	S5	human	32	0.00288893557487934	-0.00119680617903639	PDL1	0.144996905273405
23221	26	U	0	S5	human	22	0.00282611711405025	-0.000979264037195482	PDL1	0.291578747533276
23264	26	U	0	S5	human	12	0.00222107384022135	-0.000304632916367902	PDL1	0.311800474893411
23274	26	U	0	S5	human	73	0.00320677808553673	-0.00137307134081612	PDL1	0.219705304673417
23318	26	U	0	S5	human	92	0.00354301998739101	-0.000611454204211954	PDL1	0.225866522198699
23386	26	U	0	S5	human	14	0.0017370808823605	-0.000396682489281937	PDL1	0.307607121578648
23438	26	U	0	S5	human	12	0.00199814871586382	-0.000843274508589517	PDL1	0.236375927633026
23439	26	U	0	S5	human	13	0.000920921263549036	-0.00084747240657086	PDL1	0.168605394827559
23449	26	U	0	S5	human	63	0.00290884539371453	-0.000733126664151512	PDL1	0.392652051034345
23455	26	U	0	S5	human	53	0.00240894551140685	-0.00118550450500005	PDL1	0.247932701593393
23456	26	U	0	S5	human	22	0.00315466217230243	-0.00097040757595264	PDL1	0.305603772694143
23475	26	U	0	S5	human	73	0.00365284871475494	-0.00144435858203459	PDL1	0.129652025321975
23488	26	U	0	S5	human	62	0.00370224580581072	-0.00131408819549622	PDL1	0.0704198320009837
23524	26	U	0	S5	human	2	0.00229652869071795	-0.000826951205667188	PDL1	0.150480292855216
23534	26	U	0	S5	human	12	0.00174331677910561	-0.000270418665876127	PDL1	0.289554353676915
23538	26	U	0	S5	human	73	0.00293090530445832	-0.00111024279144166	PDL1	0.279888230032743
23604	26	U	0	S5	human	11	0.00254024838264363	-0.00031352483058662	PDL1	0.310270788200023
23608	26	U	0	S5	human	12	0.00186431213269688	-0.000623691613595952	PDL1	0.240790258883427
23614	26	U	0	S5	human	11	0.00300503239532164	-0.000214617726170866	PDL1	0.392163914363667
23738	26	U	0	S5	human	23	0.00168329248020181	-0.00110755000372318	PDL1	0.191487706523779
23744	26	U	0	S5	human	22	0.00319970106385279	-0.00140094101721707	PDL1	0.229440935139061
23793	26	U	0	S5	human	2	0.00220376071750938	-0.000276601070742114	PDL1	0.259520510000841
23832	26	U	0	S5	human	22	0.00301274816353058	-0.00117251382732333	PDL1	0.261309535258913
23846	26	U	0	S5	human	41	0.00332517322598897	-0.00119386364597288	PDL1	0.251424685781725
23977	26	U	0	S5	human	14	0.00208701775223392	-0.000695726211661961	PDL1	0.261839404462928
24054	26	U	0	S5	human	63	0.00327310039956827	-0.00096220808487431	PDL1	0.358003004514006
24096	26	U	0	S5	human	2	0.000516220370151037	0.000660596811345458	PDL1	0.381509718269121
24101	26	U	0	S5	human	64	0.0025459221402057	-0.00121315719548682	PDL1	0.173024923211156
24103	26	U	0	S5	human	81	0.00333802147099992	-0.000239017795618267	PDL1	0.417474364007718
24154	26	U	0	S5	human	31	0.00314518922280624	-0.00095023066260272	PDL1	0.199292054904328
24174	26	U	0	S5	human	41	0.0031526849217213	-0.00101248807890436	PDL1	0.228009062344102
24183	26	U	0	S5	human	12	0.00217452655533131	-0.000900109091205621	PDL1	0.259397663392859
24186	26	U	0	S5	human	61	0.00356338060339512	-0.000974405822458187	PDL1	0.306990750526236
24201	26	U	0	S5	human	81	0.00366312521849497	-0.00104744222709712	PDL1	0.152237834075095
24232	26	U	0	S5	human	72	0.00358367520115186	-0.000947325216657026	PDL1	0.286062918172619
24236	26	U	0	S5	human	21	0.00340199350837573	-0.00121601151192518	PDL1	0.226725302349962
24309	26	U	0	S5	human	61	0.00348657552878439	-0.000767529308832757	PDL1	0.336528902669579
24354	26	U	0	S5	human	32	0.00315059885450207	-0.00132683891362227	PDL1	0.167150532039891
24411	26	U	0	S5	human	31	0.00308039974383478	-0.000731786031373602	PDL1	0.207964622838373
24413	26	U	0	S5	human	73	0.00329968149716572	-0.00123033281635684	PDL1	0.242705045850511
24427	26	U	0	S5	human	21	0.00379082681205347	-0.00130772013098708	PDL1	0.203565391314379
24446	26	U	0	S5	human	3	-0.0011545766331691	0.00262345096925577	PDL1	0.49477772877187
24530	26	U	0	S5	human	21	0.00364160990585661	-0.00121202814062735	PDL1	0.277621276211161
24553	26	U	0	S5	human	14	0.0015450671611103	-0.000207488201431656	PDL1	0.383896255877839
24562	26	U	0	S5	human	22	0.00278925385899714	-0.000797212187493451	PDL1	0.308512427342046
24657	26	U	0	S5	human	14	0.00198193733808592	-0.00100169497331624	PDL1	0.247423006186648
24662	26	U	0	S5	human	22	0.00252825937016407	-0.00078107541318688	PDL1	0.31899087187879
24665	26	U	0	S5	human	31	0.00299498949614405	-0.000821048653582707	PDL1	0.264323268863964
24687	26	U	0	S5	human	12	0.00215766476338488	-0.00073045341110455	PDL1	0.30016511360907
24734	26	U	0	S5	human	33	0.00164765492894398	-0.000448704657484601	PDL1	0.363956028788558
24755	26	U	0	S5	human	34	0.00230208894134589	-0.000252529371019831	PDL1	0.418619904086686
24772	26	U	0	S5	human	63	0.0027292629486274	-0.000950359056372643	PDL1	0.334540991329065
24773	26	U	0	S5	human	33	0.00187659020974435	1.2781184595019e-05	PDL1	0.423810659153083
24796	26	U	0	S5	human	72	0.00353392407759674	-0.00110068789559088	PDL1	0.217643157247755
24815	26	U	0	S5	human	41	0.00296638776879127	-0.000845528920205734	PDL1	0.331586880498723
24819	26	U	0	S5	human	31	0.00334222123163919	-0.00126892792021313	PDL1	0.0849649168370731
24820	26	U	0	S5	human	31	0.00313183646098726	-0.00119086231859469	PDL1	0.156785505978339
24827	26	U	0	S5	human	62	0.003705068314042	-0.00144477419120339	PDL1	0.116212800918629
24828	26	U	0	S5	human	22	0.00270975460667997	-0.00047418286757068	PDL1	0.381457755861719
24888	26	U	0	S5	human	14	0.00175327634461012	-0.00049861947950933	PDL1	0.308082627676172
24935	26	U	0	S5	human	12	0.00182351519525478	-0.000419126432595477	PDL1	0.329679191875611
24952	26	U	0	S5	human	32	0.00241679114381193	-0.00110992367108786	PDL1	0.200095368058872
25116	26	U	0	S5	human	31	0.00307062849074217	-0.0010735885996198	PDL1	0.00359095355264757
25182	26	U	0	S5	human	53	0.00287554816089321	-0.00143739615497914	PDL1	0.154655312801209
25227	26	U	0	S5	human	94	0.00156924208497842	0.000464292767084477	PDL1	0.398676311193279
25271	26	U	0	S5	human	12	0.00207452916797265	-0.000466497227784711	PDL1	0.34998443390392
25331	26	U	0	S5	human	72	0.00359938189175433	-0.000888160068940275	PDL1	0.287422823361736
25351	26	U	0	S5	human	14	0.00145551552650134	-0.000501482484765769	PDL1	0.293760595991077
25452	26	U	0	S5	human	14	0.00133840848407053	-0.000468006237412212	PDL1	0.334911822644553
25468	26	U	0	S5	human	31	0.00330682850168795	-0.000952527710543166	PDL1	0.241383306691651
25474	26	U	0	S5	human	22	0.00281145547349354	-0.000906751750911335	PDL1	0.2750798458319
25501	26	U	0	S5	human	63	0.00268267249198506	-0.000385107546185047	PDL1	0.426836799402736
25505	26	U	0	S5	human	22	0.00274568533482631	-0.000606030493122128	PDL1	0.371992252022035
25572	26	U	0	S5	human	63	0.00254526702011461	-4.07431782380123e-05	PDL1	0.475105778951032
25611	26	U	0	S5	human	22	0.00325412304076611	-0.00115986307272392	PDL1	0.246639318725834
25617	26	U	0	S5	human	22	0.00343135360472822	-0.00132226945603224	PDL1	0.206604941602647
25619	26	U	0	S5	human	62	0.00357346382202606	-0.00120295605629751	PDL1	0.187994273622516
25676	26	U	0	S5	human	93	0.00281333006166682	-0.000382331457829103	PDL1	0.210659223983904
25708	26	U	0	S5	human	1	0.00351100308818354	-0.00111802109476827	PDL1	0.158992674166907
25717	26	U	0	S5	human	41	0.00356377710587139	-0.00114953613539467	PDL1	0.235696309790949
25768	26	U	0	S5	human	11	0.00187163349269872	-0.000133368876554165	PDL1	0.327746147314356
25876	26	U	0	S5	human	14	0.00153172631144668	-0.000102277428051704	PDL1	0.345719178451494
25880	26	U	0	S5	human	14	0.00162861167474151	-0.000442244851983815	PDL1	0.314725263618419
26023	26	U	0	S5	human	61	0.00326795677401948	-0.000922158869903469	PDL1	0.34028861840784
26030	26	U	0	S5	human	63	0.00245096694032771	-0.000422964418429506	PDL1	0.407745529658096
26047	26	U	0	S5	human	34	0.00257501767775106	-0.000656442290120365	PDL1	0.370018676515934
26096	26	U	0	S5	human	72	0.00373823688678654	-0.00108592776175709	PDL1	0.33199157562759
26181	26	U	0	S5	human	72	0.00382380321696054	-0.00128014761995352	PDL1	0.284249249208494
26194	26	U	0	S5	human	92	0.0033570444612239	-0.000380358420800399	PDL1	0.305884040395801
26214	26	U	0	S5	human	22	0.00322937942249304	-0.00137449027918227	PDL1	0.210996587851438
26302	26	U	0	S5	human	12	0.00173207264338673	-0.000806274921588993	PDL1	0.26320510028531
26304	26	U	0	S5	human	12	0.00295192939005058	-0.000863572719776389	PDL1	0.26460484404084
26390	26	U	0	S5	human	12	0.00259973130289026	-0.000371219071067353	PDL1	0.383201900641568
26434	26	U	0	S5	human	63	0.00263231864861896	-0.000403961970476058	PDL1	0.402200746920439
26481	26	U	0	S5	human	33	0.00195377835481875	-0.000845082751441278	PDL1	0.300758726912153
26538	26	U	0	S5	human	93	0.00284604063368396	-0.000294489036918223	PDL1	0.292655596645054
26539	26	U	0	S5	human	63	0.00138203594062787	0.00114115921575218	PDL1	0.490620283042633
26594	26	U	0	S5	human	11	0.0027301798595337	-0.000481346184499434	PDL1	0.328485715597053
26680	26	U	0	S5	human	12	0.00284392602190925	-0.00113871540412581	PDL1	0.187084970923218
26693	26	U	0	S5	human	2	0.00200796765809296	-0.000353841776733965	PDL1	0.30349196839132
26713	26	U	0	S5	human	93	0.00315164026855124	-0.000464131338738685	PDL1	0.23510517791267
26715	26	U	0	S5	human	32	0.002864337117168	-0.000597107392011144	PDL1	0.392713702811149
26727	26	U	0	S5	human	23	0.002309997601568	-0.00105274128380313	PDL1	0.197562539948975
26817	26	U	0	S5	human	1	0.00277516390073473	-0.00113426798107315	PDL1	0.0970102937871454
26871	26	U	0	S5	human	72	0.00363151480070582	-0.000986715535237405	PDL1	0.293541291822389
26930	26	U	0	S5	human	53	0.00278978475064638	-0.00107502716194574	PDL1	0.304554661242796
27009	26	U	0	S5	human	33	9.50363777278616e-05	-0.000409071675059511	PDL1	0.369370607680814
27037	26	U	0	S5	human	14	0.00124953795472107	-0.00037587418948626	PDL1	0.3095667200833
27053	26	U	0	S5	human	23	0.00171064927794278	-0.000956866177062464	PDL1	0.153366837657039
27087	26	U	0	S5	human	33	0.000912883998844961	-0.000834493542221652	PDL1	0.291933783396941
27095	26	U	0	S5	human	11	0.00231396550979315	0.000184061173179448	PDL1	0.400704893450147
27100	26	U	0	S5	human	62	0.00366798618763646	-0.00113672928914438	PDL1	0.120738395634378
27106	26	U	0	S5	human	12	0.00211758667373598	-0.000139583790851249	PDL1	0.393255612065541
27151	26	U	0	S5	human	13	-4.84092384252014e-05	0.000193746880715021	PDL1	0.353278302048301
27173	26	U	0	S5	human	13	-0.000500448092933915	0.00125810458439061	PDL1	0.393636582631265
27267	26	U	0	S5	human	33	-0.000299305028532188	0.000188699803812912	PDL1	0.435691702850433
27293	26	U	0	S5	human	12	0.00230439877019318	-0.000247041611477623	PDL1	0.402304808174666
27371	26	U	0	S5	human	22	0.00253668760534867	-0.000758167846541188	PDL1	0.321202774863545
27372	26	U	0	S5	human	33	0.00150576600172408	-0.000398178039392887	PDL1	0.371960470137952
27383	26	U	0	S5	human	22	0.0034038386446005	-0.00154614736750889	PDL1	0.183428361520656
27514	26	U	0	S5	human	11	0.00323373728900681	-0.000916411391199991	PDL1	0.256848362812588
27575	26	U	0	S5	human	2	0.00170077904249072	0.000261171961956788	PDL1	0.35741741197977
27598	26	U	0	S5	human	12	0.0023186961876866	-0.000583481242438549	PDL1	0.243526082217581
27626	26	U	0	S5	human	22	0.00295118182831423	-0.00140068620504532	PDL1	0.16433979870674
27638	26	U	0	S5	human	22	0.00279648499078882	-0.00116455182406	PDL1	0.264547196615654
27716	26	U	0	S5	human	32	0.00243919717968468	-0.000778732836141749	PDL1	0.313439682739624
27802	26	U	0	S5	human	22	0.00306348245559876	-0.0011525564133492	PDL1	0.224363028636334
27803	26	U	0	S5	human	2	0.00212404004867112	-0.000271283647086166	PDL1	0.300192267048647
27875	26	U	0	S5	human	31	0.0031639646379551	-0.000988896780324397	PDL1	0.0989740358318047
27878	26	U	0	S5	human	34	0.00172310022778216	-0.000368849256876162	PDL1	0.388825001994881
27889	26	U	0	S5	human	12	0.00217922020328233	-0.000615043147675479	PDL1	0.326809139887872
27965	26	U	0	S5	human	2	0.000973033293464551	9.41551204321658e-05	PDL1	0.316566846516016
28011	26	U	0	S5	human	13	-0.000175711218096575	0.000497333916750837	PDL1	0.434773886417181
28051	26	U	0	S5	human	22	0.00295147076298976	-0.00132226311969091	PDL1	0.181440388568092
28076	26	U	0	S5	human	12	0.00170227557869001	-0.000615427687258408	PDL1	0.234956545749188
28090	26	U	0	S5	human	33	0.00193036148535291	-0.000916544776521038	PDL1	0.275497390709382
28140	26	U	0	S5	human	23	0.00214207355384464	-0.000959655367567255	PDL1	0.245899303385069
28163	26	U	0	S5	human	41	0.00336888112842636	-0.00122108174033922	PDL1	0.185075796562344
28189	26	U	0	S5	human	11	0.00316318017417443	-0.000865101840041829	PDL1	0.293770529896332
28204	26	U	0	S5	human	63	0.00338520171465952	-0.00115698581415064	PDL1	0.310349810591305
28213	26	U	0	S5	human	82	0.00361718112729616	-0.000764452283397533	PDL1	0.304361752940558
28248	26	U	0	S5	human	41	0.00344798722989507	-0.00117769562390886	PDL1	0.257462223392637
28270	26	U	0	S5	human	13	-0.000623766151181384	0.000751905773039271	PDL1	0.417250973362184
28348	26	U	0	S5	human	13	0.000281417265743161	0.000245843471081795	PDL1	0.411609896461644
28374	26	U	0	S5	human	62	0.00361502288628145	-0.00103621531162237	PDL1	0.286164756727811
28395	26	U	0	S5	human	43	0.00222690061298537	-0.00101914885322562	PDL1	0.26063206188988
28478	26	U	0	S5	human	93	0.0033328170121901	-0.000501277558825846	PDL1	0.170157813306422
28491	26	U	0	S5	human	33	0.00195555242396303	-0.000719882154513498	PDL1	0.306555758034472
28495	26	U	0	S5	human	73	0.00315388348024242	-0.00137641244543208	PDL1	0.254358130728927
28511	26	U	0	S5	human	13	0.000626233947858749	-0.000873340631923461	PDL1	0.255504352719349
28531	26	U	0	S5	human	14	0.00211467835870871	-0.000672656663373627	PDL1	0.279041245730862
28537	26	U	0	S5	human	31	0.00281777221254167	-0.00105904066615098	PDL1	0.131842039195887
28579	26	U	0	S5	human	23	0.00211073146915445	-0.00102792416818715	PDL1	0.209089599907618
28583	26	U	0	S5	human	33	0.00111620997329984	-0.000427223559287947	PDL1	0.358978203242918
28600	26	U	0	S5	human	32	0.00287374965440074	-0.00117827416381536	PDL1	0.119124373477933
28652	26	U	0	S5	human	33	0.0010598884495434	-0.000379866651171704	PDL1	0.35652465405736
28665	26	U	0	S5	human	3	-0.00171347135120082	0.00338821816168151	PDL1	0.615893883197045
28687	26	U	0	S5	human	81	0.00327458881082916	-0.000340140065819668	PDL1	0.30759462946643
28694	26	U	0	S5	human	72	0.00351333181230771	-0.00113260456334689	PDL1	0.328095110316783
28739	26	U	0	S5	human	22	0.00311751348878491	-0.00127390218390817	PDL1	0.224140323850991
28741	26	U	0	S5	human	52	0.00282158949554846	-0.000992996788442342	PDL1	0.306012749314471
28762	26	U	0	S5	human	14	0.00150033117975853	-9.57801550826799e-05	PDL1	0.341238108733852
28767	26	U	0	S5	human	34	0.00210873413775299	-0.000249889803093069	PDL1	0.425735805832893
28777	26	U	0	S5	human	1	0.00319403133239625	-0.00129943863669292	PDL1	0.160183132037051
28789	26	U	0	S5	human	13	0.000673364804511699	-0.000210721482673145	PDL1	0.350155361621323
28846	26	U	0	S5	human	12	0.00186347905673503	-0.000331563639873954	PDL1	0.345879307340211
28856	26	U	0	S5	human	2	0.00220066227189347	-0.000974289455702162	PDL1	0.0386967046085844
28861	26	U	0	S5	human	14	0.0011865756511873	-6.005668477234e-05	PDL1	0.400422424035954
28877	26	U	0	S5	human	52	0.00225746047778339	-0.000209585092761285	PDL1	0.424147877358264
28888	26	U	0	S5	human	23	0.00244488883740299	-0.00132559312589846	PDL1	0.187094984776084
28915	26	U	0	S5	human	4	0.000438281085076864	-0.000187381208770023	PDL1	0.319098148827718
28996	26	U	0	S5	human	53	0.00335609296712354	-0.00144482328147568	PDL1	0.199284496728133
29021	26	U	0	S5	human	12	0.00219167014355646	-0.000665534591782191	PDL1	0.312708585752038
29045	26	U	0	S5	human	72	0.0036620331356516	-0.00082243508898873	PDL1	0.347387325078827
29089	26	U	0	S5	human	23	0.00192782082377602	-0.00099585582255547	PDL1	0.179641897480039
29098	26	U	0	S5	human	42	0.00325842703586627	-0.00149563653357961	PDL1	0.100461852272151
29276	26	U	0	S5	human	34	0.00237858483815643	-0.000974028139169897	PDL1	0.314890115653207
29281	26	U	0	S5	human	32	0.00309939041511529	-0.00118570759381334	PDL1	0.242743652503666
29320	26	U	0	S5	human	41	0.0031747268252248	-0.00115167652105959	PDL1	0.188011631495868
29326	26	U	0	S5	human	22	0.00316327065397164	-0.0012013996689175	PDL1	0.205931158330705
29387	26	U	0	S5	human	11	0.00297774001753105	-0.000845757297754436	PDL1	0.247302372278721
29397	26	U	0	S5	human	52	0.00247148583174855	-0.000119668801535584	PDL1	0.437535059153915
29411	26	U	0	S5	human	2	0.00241567685267561	-0.000754187299228865	PDL1	0.211078046251264
29414	26	U	0	S5	human	92	0.00342748989136468	-0.000364792827904719	PDL1	0.335390721904124
29421	26	U	0	S5	human	62	0.00380845472481987	-0.00131392001023058	PDL1	0.152541367469938
29440	26	U	0	S5	human	33	0.00213379811128774	-0.000443222463136785	PDL1	0.387601884663421
29470	26	U	0	S5	human	31	0.00310044937824409	-0.000887307400107798	PDL1	0.0550461778684127
29483	26	U	0	S5	human	2	0.00230148364848685	-0.000603541758787864	PDL1	0.252687863865112
29501	26	U	0	S5	human	32	0.00294240882419343	-0.000919005436208744	PDL1	0.32452597940688
29622	26	U	0	S5	human	14	-8.77276287429022e-06	0.000876672912835689	PDL1	0.459584359078355
29637	26	U	0	S5	human	22	0.00311382453204708	-0.00116863587430643	PDL1	0.232321498954951
29651	26	U	0	S5	human	82	0.00354006020279439	-0.000940508171500288	PDL1	0.263435459460903
29856	26	U	0	S5	human	11	0.00310702311749958	-0.000149422674474028	PDL1	0.388981351593094
29865	26	U	0	S5	human	2	0.0022564259707775	-0.000634754069245375	PDL1	0.226432684092098
29881	26	U	0	S5	human	62	0.00366041811093099	-0.00104600150640871	PDL1	0.220382000883807
29994	26	U	0	S5	human	21	0.00357894168223861	-0.00141678205042228	PDL1	0.159787539045652
30003	26	U	0	S5	human	14	0.00150339400105008	-0.000557343512358845	PDL1	0.278011090537821
30026	26	U	0	S5	human	14	0.00119249083389641	0.000832943871791741	PDL1	0.447408479358617
30035	26	U	0	S5	human	75	0.00139128066619824	-0.00109234925128984	PDL1	0.218728144789923
30044	26	U	0	S5	human	73	0.00365685808630099	-0.00149486424482841	PDL1	0.203945272073783
30062	26	U	0	S5	human	63	0.00303370896153896	-0.000999668403170181	PDL1	0.35091940430419
30131	26	U	0	S5	human	12	0.00230142546562442	-0.000788461213849397	PDL1	0.281898463236861
30225	26	U	0	S5	human	62	0.00364661751222767	-0.00105321361631291	PDL1	0.170846806868051
30269	26	U	0	S5	human	22	0.00264874615675827	-0.000785708147904454	PDL1	0.288899165392217
30270	26	U	0	S5	human	2	0.0021624237862149	-0.000615182819041149	PDL1	0.188284058192177
30314	26	U	0	S5	human	22	0.00363532711500348	-0.00141888025962383	PDL1	0.182335516139793
30325	26	U	0	S5	human	2	0.00251263735235588	-0.000573702275720756	PDL1	0.18740477080743
30356	26	U	0	S5	human	72	0.00375791885358036	-0.00109374575653181	PDL1	0.27927724667939
30375	26	U	0	S5	human	81	0.00364666938036338	-0.000680430442558422	PDL1	0.289682900923699
30403	26	U	0	S5	human	13	-0.000282550026705743	-0.000594248229216443	PDL1	0.347991440166082
30449	26	U	0	S5	human	21	0.00354568931017324	-0.000800684147688293	PDL1	0.376757665928519
30454	26	U	0	S5	human	11	0.00260865192651365	-0.000338034774436564	PDL1	0.307601372716588
30468	26	U	0	S5	human	42	0.00326141991908521	-0.00144656890527991	PDL1	0.088089434405424
30566	26	U	0	S5	human	41	0.00309791542301074	-0.00127884721963997	PDL1	0.200578921403869
30597	26	U	0	S5	human	34	0.00213442181746581	-0.000490929071400551	PDL1	0.385673218174799
30631	26	U	0	S5	human	31	0.00237439311815148	-0.000495609680401887	PDL1	0.203448316065876
30638	26	U	0	S5	human	75	0.00287508666030247	-0.00103253319572935	PDL1	0.291442713535047
30700	26	U	0	S5	human	14	0.00101098318903877	0.000908825942439813	PDL1	0.457816358145824
30767	26	U	0	S5	human	63	0.0031737055363663	-0.00120438792458097	PDL1	0.30228467658497
30799	26	U	0	S5	human	41	0.00351779822507897	-0.00132836403404908	PDL1	0.242138821343884
30821	26	U	0	S5	human	14	0.000129528607161938	0.000515981356877158	PDL1	0.429055070399929
30835	26	U	0	S5	human	12	0.00125014538892185	-0.000553244683857931	PDL1	0.27711729049825
30884	26	U	0	S5	human	14	0.00113015759361732	-0.000750313352467742	PDL1	0.247801557721386
30898	26	U	0	S5	human	24	-0.000501301701382932	0.000154826245648286	PDL1	0.430411093599038
30913	26	U	0	S5	human	93	0.00289851208956814	-0.000121075028076433	PDL1	0.233899090002679
30931	26	U	0	S5	human	11	0.00219479245513713	0.000190999193690714	PDL1	0.419902701569791
31027	26	U	0	S5	human	72	0.003819773781035	-0.00139063690576984	PDL1	0.192929514776575
31077	26	U	0	S5	human	11	0.00353436061280176	-0.000593492279446932	PDL1	0.379096839484952
31102	26	U	0	S5	human	75	0.00246328363529176	-0.00129933474089487	PDL1	0.10659571108536
31131	26	U	0	S5	human	22	0.00273378449623657	-0.000989705399374158	PDL1	0.254662667108262
31157	26	U	0	S5	human	23	0.00113139859078508	-0.00094363388958891	PDL1	0.243853767161076
31205	26	U	0	S5	human	72	0.00360274230939937	-0.00132635701446041	PDL1	0.198930376415628
31226	26	U	0	S5	human	22	0.00267892561858748	-0.00117674512261568	PDL1	0.226949148429688
31236	26	U	0	S5	human	22	0.00319534585752329	-0.00136712603270658	PDL1	0.214420064950666
31267	26	U	0	S5	human	33	0.000555551939641451	-0.000350931939116029	PDL1	0.371684637426446
31301	26	U	0	S5	human	31	0.003440768230359	-0.00121003064511616	PDL1	0.134245938037692
31353	26	U	0	S5	human	53	0.00301055633507796	-0.00134496740456461	PDL1	0.145626212115037
31375	26	U	0	S5	human	32	0.00275497880235401	-0.000947559220901553	PDL1	0.273997400549123
31406	26	U	0	S5	human	52	0.0025274600555109	-0.000523743127691374	PDL1	0.400636211425466
31415	26	U	0	S5	human	2	0.00144179470671241	-0.000419838942027769	PDL1	0.298270111605538
31430	26	U	0	S5	human	32	0.00240232351634731	-0.000378102508029301	PDL1	0.388086681218084
31480	26	U	0	S5	human	63	0.00342223057024312	-0.00113702988667523	PDL1	0.325028935197168
31578	26	U	0	S5	human	22	0.00336814664189723	-0.0011909795415089	PDL1	0.212268097913156
31616	26	U	0	S5	human	63	0.00344596650554507	-0.00122154100642325	PDL1	0.301505487759856
31652	26	U	0	S5	human	2	0.0015407839886624	0.000175298542930927	PDL1	0.344473351297671
31664	26	U	0	S5	human	93	0.00154289766861196	0.000863226222511461	PDL1	0.41302093272925
31676	26	U	0	S5	human	12	0.00249875905553001	-0.000449764347555348	PDL1	0.327587543356948
31692	26	U	0	S5	human	33	0.00134741424378131	-0.000398579582066635	PDL1	0.373289542701148
31700	26	U	0	S5	human	33	0.00177253281282612	-0.000442404733451992	PDL1	0.371638753222421
31723	26	U	0	S5	human	11	0.00272482433092554	-0.000573998318044136	PDL1	0.320522946255508
31758	26	U	0	S5	human	14	0.00208298230620515	-0.000842361741032452	PDL1	0.297318010096034
31773	26	U	0	S5	human	34	0.00124231862850318	0.000432631260231569	PDL1	0.466717516180825
31866	26	U	0	S5	human	12	0.0016524916705337	-0.00035927169970401	PDL1	0.348883447941624
31940	26	U	0	S5	human	61	0.00268549091870873	0.000210425341892781	PDL1	0.492130603208946
31946	26	U	0	S5	human	11	0.00128831440775926	0.00130283117940412	PDL1	0.45394060373564
31950	26	U	0	S5	human	33	0.00103953660650379	0.000482767697119911	PDL1	0.464437702226695
31968	26	U	0	S5	human	32	0.00273621270270476	-0.00108001412991555	PDL1	0.1972600605432
32014	26	U	0	S5	human	32	0.00304087175863055	-0.00103091937518576	PDL1	0.265166353094652
32084	26	U	0	S5	human	33	0.00213494676608295	-0.000894056670645426	PDL1	0.296465026316491
32112	26	U	0	S5	human	43	0.0016924878997168	0.000326701021430809	PDL1	0.474422503819186
32139	26	U	0	S5	human	43	0.00193643660940284	-0.000378102812064098	PDL1	0.38667805485298
32149	26	U	0	S5	human	75	0.00290735985622721	-0.00143007931278982	PDL1	0.0852100811630659
32171	26	U	0	S5	human	83	0.00302869094934447	-0.000645504922545903	PDL1	0.364414117299493
32192	26	U	0	S5	human	22	0.00334151827908631	-0.00139306957311215	PDL1	0.153663146855057
32209	26	U	0	S5	human	61	0.0031233526214243	-0.000913871201152811	PDL1	0.33023952163764
32308	26	U	0	S5	human	12	0.00242282765380876	-0.00074224582800386	PDL1	0.281818656199782
32358	26	U	0	S5	human	32	0.00238447121021577	-0.00074192281730992	PDL1	0.334650574250402
32364	26	U	0	S5	human	22	0.00336474188043136	-0.00127374894840904	PDL1	0.283561216531088
32383	26	U	0	S5	human	14	0.00176067410970466	-0.000545083238294131	PDL1	0.296903858146165
32395	26	U	0	S5	human	12	0.00106727547951435	-0.000585353849282578	PDL1	0.265961819228124
32405	26	U	0	S5	human	82	0.00341903911544905	-0.000934055396394946	PDL1	0.156599886746985
32441	26	U	0	S5	human	31	0.0033981746118359	-0.00103784585731618	PDL1	0.116998331267567
32499	26	U	0	S5	human	31	0.00324327044679497	-0.000906783292226262	PDL1	0.235896070244482
32526	26	U	0	S5	human	14	0.00139867994256458	-0.000314620078081923	PDL1	0.292590595809401
32547	26	U	0	S5	human	32	0.00232990740128436	-0.000956250638394769	PDL1	0.237531813426744
32580	26	U	0	S5	human	12	0.00193030156340399	-0.000512330077258793	PDL1	0.306389171950131
32584	26	U	0	S5	human	34	0.00202100171002961	-0.000424548258300368	PDL1	0.374055776755329
32607	26	U	0	S5	human	63	0.0034495715357436	-0.00089784330793587	PDL1	0.369240241006306
32626	26	U	0	S5	human	23	0.00184007508544419	-0.000910119706379372	PDL1	0.188766360911409
32628	26	U	0	S5	human	83	0.00253182389055122	-0.000495697587788608	PDL1	0.367703522481086
32654	26	U	0	S5	human	21	0.00297982826676941	-0.00086686817788966	PDL1	0.299912912278723
32680	26	U	0	S5	human	34	0.00262878384938523	-0.00103741685657087	PDL1	0.321505376994128
32683	26	U	0	S5	human	2	0.00191542410554949	-0.000239228346899422	PDL1	0.251804613361013
32783	26	U	0	S5	human	63	0.00303187984487066	-0.000954732410226895	PDL1	0.347632351892124
32784	26	U	0	S5	human	23	0.00192479849525767	-0.00121354529791145	PDL1	0.192104447436896
32896	26	U	0	S5	human	13	0.000690482923679116	-0.00012155963867582	PDL1	0.343501140664429
32905	26	U	0	S5	human	32	0.00314541120492038	-0.00129060910701488	PDL1	0.169450508312631
32912	26	U	0	S5	human	41	0.00289843973261538	-0.000937978103702722	PDL1	0.291254569860757
32925	26	U	0	S5	human	12	0.00194802220932637	-0.000847063130367696	PDL1	0.25009790602464
32952	26	U	0	S5	human	21	0.00325867213427573	-0.00104400707726907	PDL1	0.256908448671252
32959	26	U	0	S5	human	13	0.000830206583713857	-0.000505026775808526	PDL1	0.265534633686899
32986	26	U	0	S5	human	32	0.00351594780135078	-0.0012948271305691	PDL1	0.227723021874328
32992	26	U	0	S5	human	81	0.00374929863976197	-0.00104116855129481	PDL1	0.245284354337192
33001	26	U	0	S5	human	31	0.00270817282149977	-0.000693152331651451	PDL1	0.216953208527144
33049	26	U	0	S5	human	14	0.00162372858856822	0.000275259200461809	PDL1	0.419608160836156
33071	26	U	0	S5	human	81	0.00344741520825787	-0.000605509346281653	PDL1	0.37202707755148
33079	26	U	0	S5	human	42	0.00287436895669532	-0.00131093913174264	PDL1	0.0926158371612555
33204	26	U	0	S5	human	81	0.00360718576990219	-0.000904433904546084	PDL1	0.228771385724878
33218	26	U	0	S5	human	53	0.00290900815054553	-0.00140437547587277	PDL1	0.207149362151918
33359	26	U	0	S5	human	41	0.00295789584255571	-0.000959815634667012	PDL1	0.274055561700934
33367	26	U	0	S5	human	23	0.00166659084408689	-0.000885308182601012	PDL1	0.0192468654667552
33394	26	U	0	S5	human	32	0.00329095026647163	-0.00134171664125808	PDL1	0.114941319380082
33419	26	U	0	S5	human	83	0.00291963850426443	-0.000613060890293398	PDL1	0.347322670265603
33460	26	U	0	S5	human	13	0.00100152709994351	-0.000607893652142373	PDL1	0.261462973430711
33462	26	U	0	S5	human	41	0.00342951646460704	-0.0013918597916865	PDL1	0.126646347017109
33473	26	U	0	S5	human	22	0.00319874487148664	-0.00142141266611507	PDL1	0.193035748010209
33474	26	U	0	S5	human	14	0.00154102136575121	-0.000279568506437654	PDL1	0.283964654760877
33488	26	U	0	S5	human	32	0.00245045786033305	-0.00067079006077881	PDL1	0.333010556337489
33662	26	U	0	S5	human	22	0.00274639078560614	-0.00118518272745582	PDL1	0.192826309618046
33669	26	U	0	S5	human	11	0.00223370503507126	5.76815411342206e-05	PDL1	0.386255442212811
33693	26	U	0	S5	human	2	0.00224844582504355	-0.000465775473441819	PDL1	0.191738703434818
33698	26	U	0	S5	human	12	0.00181676267989414	-0.000722579640891365	PDL1	0.21466062749424
33727	26	U	0	S5	human	14	0.00134821525895075	-0.000142955443468833	PDL1	0.327152633422798
33774	26	U	0	S5	human	23	0.00231395029646605	-0.00124428851786857	PDL1	0.21033241623869
33813	26	U	0	S5	human	41	0.0034771602790983	-0.00141526257422264	PDL1	0.194408669824551
33861	26	U	0	S5	human	21	0.0036141163112586	-0.00138575377575609	PDL1	0.160998686941313
33863	26	U	0	S5	human	34	0.00230338049533536	-0.000929710491042766	PDL1	0.328321551638167
33884	26	U	0	S5	human	63	0.00362435520425443	-0.00124503935921227	PDL1	0.300745450503228
33951	26	U	0	S5	human	73	0.00366464207089606	-0.00141005993207582	PDL1	0.216741681397467
33969	26	U	0	S5	human	23	0.0026589790747744	-0.00116583365809288	PDL1	0.184851668646607
34004	26	U	0	S5	human	93	0.00287941821221673	-0.000434943059703783	PDL1	0.216424547256062
34005	26	U	0	S5	human	12	0.00213535813289695	-0.000321908526660015	PDL1	0.34174788497497
34044	26	U	0	S5	human	32	0.00245605335381682	-0.000835595555944582	PDL1	0.256786809201259
34091	26	U	0	S5	human	63	0.00296900430107367	-0.000833516362529499	PDL1	0.362212496587223
34158	26	U	0	S5	human	11	0.00169979894798137	0.000331016200984935	PDL1	0.384626812334801
34173	26	U	0	S5	human	52	0.0025186555149063	-0.000310387674063383	PDL1	0.410929844658661
34213	26	U	0	S5	human	81	0.00344825501432977	-0.000798616593592963	PDL1	0.0932187338377041
34270	26	U	0	S5	human	93	0.00280272710692327	-0.000491149885749786	PDL1	0.181832043130937
34282	26	U	0	S5	human	72	0.00382895955573914	-0.00131836986394395	PDL1	0.238103002099007
34339	26	U	0	S5	human	22	0.00310111601841211	-0.000837906645210259	PDL1	0.349926519534567
34352	26	U	0	S5	human	11	0.00187019794968451	0.000565000430587021	PDL1	0.445071041166725
34353	26	U	0	S5	human	14	0.00197500981497646	-0.00025076172937017	PDL1	0.349987172689731
34401	26	U	0	S5	human	93	0.00302542350317011	-0.000357504995796538	PDL1	0.232485157956899
34428	26	U	0	S5	human	13	0.000524837883460261	-0.000370228352874932	PDL1	0.322484857396534
34509	26	U	0	S5	human	31	0.00277586872910442	-0.000747365977652065	PDL1	0.260023759921427
34551	26	U	0	S5	human	41	0.00269159225678358	-0.000458249530437867	PDL1	0.395569898137544
34600	26	U	0	S5	human	72	0.00334189820609345	-0.000557199006470368	PDL1	0.387027297515458
34708	26	U	0	S5	human	11	0.00230722295393434	-0.000385125655627024	PDL1	0.289968166534129
34709	26	U	0	S5	human	72	0.00367054520116321	-0.00129288288672357	PDL1	0.208057618803255
34710	26	U	0	S5	human	71	0.00364149791209723	-0.000746722134872247	PDL1	0.154747303611264
34744	26	U	0	S5	human	33	0.00101534655671738	-0.000337041967496095	PDL1	0.371018500714178
34808	26	U	0	S5	human	41	0.0033466950927284	-0.00125321752835629	PDL1	0.239776336519127
34867	26	U	0	S5	human	14	0.00229044246600167	-0.000636960653321293	PDL1	0.2877210549096
34875	26	U	0	S5	human	1	0.0024715326618762	-0.00077330225680758	PDL1	0.190393804307373
34880	26	U	0	S5	human	63	0.00291833392669852	-0.00102073170825946	PDL1	0.338415374702964
34888	26	U	0	S5	human	73	0.00362143000835256	-0.00132143271629284	PDL1	0.253030106864295
35015	26	U	0	S5	human	72	0.00370202485959195	-0.000982617481275354	PDL1	0.295839112359317
35056	26	U	0	S5	human	63	0.00338830419621091	-0.00110327205456868	PDL1	0.336707956946851
35094	26	U	0	S5	human	72	0.00380863081158713	-0.00130171888082376	PDL1	0.235265371632715
35122	26	U	0	S5	human	2	0.0016175754809179	-0.000541957021137038	PDL1	0.174458603046369
35137	26	U	0	S5	human	93	0.00206172539534403	0.000209120958971133	PDL1	0.268371872954742
35227	26	U	0	S5	human	11	0.00314016774009404	-0.00066531812941171	PDL1	0.296931083716979
35246	26	U	0	S5	human	22	0.00244827286713574	-0.000995902045168007	PDL1	0.210722506667342
35247	26	U	0	S5	human	51	0.00346109996732266	-0.00143654022181146	PDL1	0.0717731852533755
35270	26	U	0	S5	human	75	0.00210023554928751	-0.000384793492478261	PDL1	0.337917465697163
35280	26	U	0	S5	human	72	0.00366025188351402	-0.00108021005118202	PDL1	0.299439319724962
35283	26	U	0	S5	human	14	0.000617950210146073	-0.000694626283774167	PDL1	0.313277165260378
35377	26	U	0	S5	human	21	0.0037089228739197	-0.000925979690879523	PDL1	0.333736743874214
35470	26	U	0	S5	human	34	0.00165361026907655	0.000208973077580211	PDL1	0.448889806388612
35508	26	U	0	S5	human	12	0.00185337768023283	0.000280426476505394	PDL1	0.450586696183822
35517	26	U	0	S5	human	22	0.00277745648621923	-0.00102899316545383	PDL1	0.221034272947947
35533	26	U	0	S5	human	11	0.00254723321858528	3.70871036583867e-05	PDL1	0.404137601765042
35570	26	U	0	S5	human	31	0.00321794952013908	-0.00118600785288066	PDL1	0.158058376572765
35577	26	U	0	S5	human	22	0.00336335227998591	-0.00139552269950829	PDL1	0.228433359081785
35589	26	U	0	S5	human	33	0.00108969676935994	-0.000112126909063946	PDL1	0.408305141625582
35661	26	U	0	S5	human	22	0.00354169881418261	-0.00129813654642583	PDL1	0.25396516178856
35668	26	U	0	S5	human	2	0.00242989204716183	-0.000454011301165355	PDL1	0.169815029912718
35683	26	U	0	S5	human	42	0.00301838225708638	-0.00146135302834588	PDL1	0.111203757406893
35723	26	U	0	S5	human	21	0.00353926335501816	-0.00118074079901268	PDL1	0.296316020966658
35762	26	U	0	S5	human	23	0.00219364645656446	-0.000933018964412615	PDL1	0.204483834833029
35775	26	U	0	S5	human	2	0.00114187799159517	0.000624764506630537	PDL1	0.399471430993068
35789	26	U	0	S5	human	11	0.00258322639291667	-0.00037013383730462	PDL1	0.338988831238991
35856	26	U	0	S5	human	63	0.00287453509817607	-0.00103974972755203	PDL1	0.317342114031429
35906	26	U	0	S5	human	13	0.000902226207005091	-0.000348919067432338	PDL1	0.2221343276008
35947	26	U	0	S5	human	2	0.00229807054739816	-0.000253983753578665	PDL1	0.252508599661422
35981	26	U	0	S5	human	93	0.0028064447059172	-0.000450938302328539	PDL1	0.209395411180762
36136	26	U	0	S5	human	21	0.00333049365828182	-0.000942830879261256	PDL1	0.276965296078927
36145	26	U	0	S5	human	94	0.00187211061960598	0.000264764424399627	PDL1	0.367501125397436
36185	26	U	0	S5	human	21	0.0036677092660403	-0.00114264458874337	PDL1	0.28442636986804
36216	26	U	0	S5	human	31	0.00287242161734434	-0.000625915390382756	PDL1	0.210066755558946
36339	26	U	0	S5	human	41	0.00317252707622583	-0.00120539462572543	PDL1	0.162964896764204
36360	26	U	0	S5	human	21	0.00379638588500808	-0.000992340831450431	PDL1	0.295922167031745
36363	26	U	0	S5	human	13	-5.49984278575832e-05	-2.1183440178057e-05	PDL1	0.398350774367211
36376	26	U	0	S5	human	32	0.00312933944727486	-0.00113582020389213	PDL1	0.235133574544676
36381	26	U	0	S5	human	23	0.00104227806079605	-0.00118004976074505	PDL1	0.197983339061508
36396	26	U	0	S5	human	93	0.00300429663846408	-0.000559966083401958	PDL1	0.217430743007812
36402	26	U	0	S5	human	21	0.00351913565158765	-0.00114023165648509	PDL1	0.267846351519123
36427	26	U	0	S5	human	32	0.00261110845823904	-0.00120876747839026	PDL1	0.154302790997906
36449	26	U	0	S5	human	2	0.00105931178487682	0.000129838044075055	PDL1	0.32381030434869
36520	26	U	0	S5	human	12	0.00217643792727173	6.36215373139925e-05	PDL1	0.400403221436034
36525	26	U	0	S5	human	31	0.00293206491066022	-0.00100247217379025	PDL1	0.199829752229625
36669	26	U	0	S5	human	31	0.00316066004384153	-0.000916201291579705	PDL1	0.238141563004407
36748	26	U	0	S5	human	31	0.0031239851622697	-0.000944036272314534	PDL1	0.139419322528141
36827	26	U	0	S5	human	32	0.00253476498957263	-0.00120403992520419	PDL1	0.185119605926057
36837	26	U	0	S5	human	11	0.00178909451593886	0.000803238237631613	PDL1	0.459004214205062
36969	26	U	0	S5	human	33	0.00212001072741736	-0.000765024739026523	PDL1	0.3191508518559
37038	26	U	0	S5	human	13	-0.000464206532699385	-0.000969970507423634	PDL1	0.329847927644429
37047	26	U	0	S5	human	81	0.00353492349096765	-0.000785038666622975	PDL1	0.345060850039998
37055	26	U	0	S5	human	3	-0.000766691473922025	0.00224454113782626	PDL1	0.382346191579713
37059	26	U	0	S5	human	14	0.00250717811524381	-0.000721770506374917	PDL1	0.302421570569367
37068	26	U	0	S5	human	71	0.00348702368857686	-0.000766072635124406	PDL1	0.289449326036313
37078	26	U	0	S5	human	82	0.00324582450321198	-0.000522161270889522	PDL1	0.289372525544958
37181	26	U	0	S5	human	33	0.000521430733205052	-0.000124527438826456	PDL1	0.405145627677443
37189	26	U	0	S5	human	22	0.00280778552730774	-0.00129216067066555	PDL1	0.209341423922949
37205	26	U	0	S5	human	12	0.00277918457039021	-0.000947382988428703	PDL1	0.262581890626256
37226	26	U	0	S5	human	62	0.00367754600116521	-0.00135057492093398	PDL1	0.193815973381074
37232	26	U	0	S5	human	14	0.00162396721477501	-0.000506951911815552	PDL1	0.281715048120623
37267	26	U	0	S5	human	62	0.00359667373107292	-0.00141802499933254	PDL1	0.170173194602355
37278	26	U	0	S5	human	21	0.00361318165274092	-0.00112284892200897	PDL1	0.301516344887719
37293	26	U	0	S5	human	33	0.00171174376928529	-0.000936279795546411	PDL1	0.271039378847777
37299	26	U	0	S5	human	23	0.00160588692692461	-0.000995656208593302	PDL1	0.215859536555941
37317	26	U	0	S5	human	14	0.0020335125066067	-0.000440788295799593	PDL1	0.315137197032678
37320	26	U	0	S5	human	14	0.000264523268251254	0.000438348197072643	PDL1	0.438894568835578
37322	26	U	0	S5	human	62	0.00360198035016893	-0.00136181774432014	PDL1	0.136497806908251
37329	26	U	0	S5	human	21	0.00331524764122908	-0.00108331625087877	PDL1	0.299567370816475
37369	26	U	0	S5	human	12	0.00179354793285754	-0.000186004092013183	PDL1	0.316434077562809
37408	26	U	0	S5	human	22	0.00275202496932392	-0.00114667200138005	PDL1	0.19142004755517
37429	26	U	0	S5	human	93	0.00271978657183886	-0.000323593394398144	PDL1	0.288049013096448
37437	26	U	0	S5	human	63	0.00319703217615059	-0.000591941981981085	PDL1	0.38501121288332
37443	26	U	0	S5	human	13	0.000583598642805471	-0.000178672710901246	PDL1	0.368669092508013
37447	26	U	0	S5	human	73	0.00307176081691763	-0.00111009164757072	PDL1	0.321384531684017
37481	26	U	0	S5	human	53	0.002525643822364	-0.00133821557931245	PDL1	0.148882484736991
37524	26	U	0	S5	human	2	0.00244322024345212	-0.000891860936178368	PDL1	0.15729083823245
37552	26	U	0	S5	human	14	0.00166956529536275	-0.000732021327520936	PDL1	0.24463441020781
37595	26	U	0	S5	human	13	0.000418624439268743	-0.000385041902292751	PDL1	0.322306874716173
37638	26	U	0	S5	human	94	0.00149124166198265	0.000264688260956422	PDL1	0.35377523989865
37649	26	U	0	S5	human	62	0.00361943878567415	-0.00123076481546563	PDL1	0.22436746739895
37692	26	U	0	S5	human	42	0.0028816951448473	-0.00141180845272624	PDL1	0.0370860357139976
37739	26	U	0	S5	human	2	0.00138783528980872	-0.000631863763514	PDL1	0.239242934864979
37833	26	U	0	S5	human	52	0.00226863390276328	2.30571146991139e-05	PDL1	0.454604665509156
37877	26	U	0	S5	human	72	0.00345601153721274	-0.00118295315066278	PDL1	0.237953084025333
37907	26	U	0	S5	human	33	0.00165298391973468	-4.065874673163e-05	PDL1	0.41263445299765
37976	26	U	0	S5	human	2	0.00178100824180566	-0.000677662529611542	PDL1	0.183665125213917
37980	26	U	0	S5	human	72	0.00360342825866849	-0.00122435153944051	PDL1	0.305913830648268
38021	26	U	0	S5	human	12	0.00242260926643384	-0.00093744175030218	PDL1	0.229502580563287
38023	26	U	0	S5	human	12	0.00240695022864434	-0.000625869768504018	PDL1	0.340238892078921
38042	26	U	0	S5	human	2	0.00170824331815215	-0.000139087297999813	PDL1	0.205536082952995
38047	26	U	0	S5	human	31	0.00293075402464758	-0.00106922046856938	PDL1	0.101722139767167
38050	26	U	0	S5	human	2	0.0025627310036327	-0.000783720662704714	PDL1	0.216414576815497
38071	26	U	0	S5	human	72	0.00369249947133781	-0.00119096212117751	PDL1	0.23053510466471
38093	26	U	0	S5	human	32	0.00258797721881964	-0.00110321098980357	PDL1	0.187169100445304
38166	26	U	0	S5	human	22	0.00352520113887534	-0.00148182010858169	PDL1	0.163183112263875
38186	26	U	0	S5	human	31	0.00313551846896589	-0.000672751647147504	PDL1	0.254270226309857
38200	26	U	0	S5	human	63	0.00314900160243542	-0.00110492812360508	PDL1	0.317793424488527
38228	26	U	0	S5	human	2	0.00166880317443342	-0.000764006470412895	PDL1	0.135882835949095
38277	26	U	0	S5	human	91	0.00346465823690444	-0.000893163467397387	PDL1	0.00553454906993555
38288	26	U	0	S5	human	11	0.00283877770990813	-0.000579949864169472	PDL1	0.286051145874763
38305	26	U	0	S5	human	14	0.0013940394507245	-0.000724163285612856	PDL1	0.267733948299548
38308	26	U	0	S5	human	12	0.000897772108019011	0.000981836678134034	PDL1	0.477213513540572
38310	26	U	0	S5	human	61	0.00315911645808363	-0.00082214620169877	PDL1	0.337639445491771
38334	26	U	0	S5	human	32	0.00300132193707598	-0.00121314916415454	PDL1	0.222722050877036
38367	26	U	0	S5	human	21	0.0031330000278848	-0.000695066810156016	PDL1	0.370874989230456
38370	26	U	0	S5	human	13	-0.000202474098903526	-0.000945271001854777	PDL1	0.308276571894901
38396	26	U	0	S5	human	61	0.00319931917601459	-0.000754789947524976	PDL1	0.378368989625531
38398	26	U	0	S5	human	93	0.00306053600120835	-0.000421100193287725	PDL1	0.27077264583398
38449	26	U	0	S5	human	31	0.00341513610770407	-0.000978738525969441	PDL1	0.148743374047263
38499	26	U	0	S5	human	31	0.00259277479778734	-0.000871441968910582	PDL1	0.162995974154637
38629	26	U	0	S5	human	31	0.00274353890584557	-0.000536688686975359	PDL1	0.246283501972071
38773	26	U	0	S5	human	63	0.0034795049783878	-0.0011932183600886	PDL1	0.312785970072055
38806	26	U	0	S5	human	1	0.00289698637501927	-0.000708249371042262	PDL1	0.223723718135202
38845	26	U	0	S5	human	2	0.00125566866640392	-0.00027566737943646	PDL1	0.23296174925669
38863	26	U	0	S5	human	22	0.00318502850529357	-0.0014913860935084	PDL1	0.190200954361776
38869	26	U	0	S5	human	13	-0.000796393336171896	-0.000915253773732123	PDL1	0.32704137890568
38883	26	U	0	S5	human	2	-0.000160904631474325	0.00181464853551412	PDL1	0.335480173568224
38925	26	U	0	S5	human	11	0.00298401193575606	-0.000508253063164386	PDL1	0.371007138604515
38974	26	U	0	S5	human	33	0.00171007208994517	-0.000685620717588593	PDL1	0.299816371445092
39011	26	U	0	S5	human	2	0.0017712656956448	-0.000363844757528597	PDL1	0.293550243796914
39022	26	U	0	S5	human	81	0.00348557220858312	-0.000652129526252034	PDL1	0.243500621259766
39049	26	U	0	S5	human	13	0.000365561848352707	-0.00103686812943062	PDL1	0.246847602370359
39090	26	U	0	S5	human	41	0.00307668250791279	-0.00101520679018712	PDL1	0.229681143511633
39092	26	U	0	S5	human	62	0.00382513984401814	-0.00133940691014208	PDL1	0.119853800691946
39129	26	U	0	S5	human	23	0.00134380873010485	-0.000950687468795932	PDL1	0.232335423464706
39171	26	U	0	S5	human	21	0.00333031204993077	-0.00126493353251931	PDL1	0.20444034476986
39178	26	U	0	S5	human	11	0.00201497073494701	0.000261297408258164	PDL1	0.399185548317999
39180	26	U	0	S5	human	23	0.00250234262147689	-0.00112840894536552	PDL1	0.15536961091689
39182	26	U	0	S5	human	31	0.00275759657413236	-0.00102129305401886	PDL1	0.164942305425254
39188	26	U	0	S5	human	21	0.0036208380282213	-0.00113060320317959	PDL1	0.30886525301491
39190	26	U	0	S5	human	33	0.000326350140368671	-0.00076814647938473	PDL1	0.316509417839529
39275	26	U	0	S5	human	14	0.00216611016908501	-0.000165996447286914	PDL1	0.392906475952296
39278	26	U	0	S5	human	2	0.00216634091129122	-0.000611778072921786	PDL1	0.205313167672519
39350	26	U	0	S5	human	62	0.00370187323534244	-0.00112196604080453	PDL1	0.148275439306931
39381	26	U	0	S5	human	31	0.003537292963459	-0.00110222889845873	PDL1	0.0785568688275476
39405	26	U	0	S5	human	21	0.00334126760525649	-0.000534301779449788	PDL1	0.41014886500815
39512	26	U	0	S5	human	61	0.00344052508702609	-0.000762083205350066	PDL1	0.343672962912667
39550	26	U	0	S5	human	2	0.00238949563747671	-0.000643776144101022	PDL1	0.200866560551909
39557	26	U	0	S5	human	61	0.00358203181620774	-0.000917060993989609	PDL1	0.344059275278466
39624	26	U	0	S5	human	82	0.00352568865680365	-0.000771615261501055	PDL1	0.254649968202616
39634	26	U	0	S5	human	31	0.0030549988871096	-0.0010225590888765	PDL1	0.135831186050066
39684	26	U	0	S5	human	11	0.00308747498677959	3.23360795837125e-05	PDL1	0.438818369207684
39698	26	U	0	S5	human	11	0.00239093664738527	-0.000456164778377711	PDL1	0.327238961329971
39816	26	U	0	S5	human	21	0.00338969800056001	-0.000941524404863847	PDL1	0.322240626416502
39918	26	U	0	S5	human	82	0.00291946586154346	-0.0001041075635683	PDL1	0.345382783424224
39925	26	U	0	S5	human	2	0.00151451061887969	-0.000303527500470298	PDL1	0.288255955315046
40023	26	U	0	S5	human	31	0.00309004430094048	-0.00109486858937529	PDL1	0.203239971865437
40135	26	U	0	S5	human	63	0.00264885403409568	-0.000587024216889709	PDL1	0.405708243562148
40227	26	U	0	S5	human	81	0.00368043194201088	-0.000984219618741243	PDL1	0.0964364823527481
40255	26	U	0	S5	human	73	0.00323673920888485	-0.00117413335840174	PDL1	0.283355594063875
40290	26	U	0	S5	human	32	0.00296285592002628	-0.00116337143959642	PDL1	0.27514207368925
40299	26	U	0	S5	human	73	0.00342853706888023	-0.00138254322403956	PDL1	0.246494331115241
40301	26	U	0	S5	human	41	0.003035169688235	-0.000879280876271758	PDL1	0.327111093888475
40393	26	U	0	S5	human	22	0.00277061792700763	-0.000521780301827149	PDL1	0.360237618909812
40398	26	U	0	S5	human	31	0.00305333003323706	-0.00127854664585288	PDL1	0.117597155638795
40413	26	U	0	S5	human	62	0.00367357424011547	-0.0012390272149293	PDL1	0.25194727874807
40451	26	U	0	S5	human	14	0.00170630106385859	-0.000510028469468798	PDL1	0.274187614048487
40457	26	U	0	S5	human	31	0.00313259631032701	-0.00111285275841131	PDL1	0.192765785077819
40464	26	U	0	S5	human	13	0.000121253364744229	-0.00129416277562064	PDL1	0.223172613870482
40490	26	U	0	S5	human	33	0.00146350476561639	-0.000704027285254933	PDL1	0.296455794600994
40550	26	U	0	S5	human	81	0.00352777382589553	-0.000855278536306515	PDL1	0.256445772479475
40581	26	U	0	S5	human	31	0.00332230645781411	-0.0008578876049299	PDL1	0.102533846210775
40638	26	U	0	S5	human	12	0.00221865065710325	-0.00101714574859324	PDL1	0.223722484931878
40657	26	U	0	S5	human	62	0.00373681853354924	-0.00145019801001833	PDL1	0.200960884787728
40751	26	U	0	S5	human	93	0.00253498761576165	0.00017644583774496	PDL1	0.366722994577086
40767	26	U	0	S5	human	73	0.00349378453967609	-0.00147519710468192	PDL1	0.144037723217024
40833	26	U	0	S5	human	21	0.0037492315937716	-0.00124712066002569	PDL1	0.159807182700457
40840	26	U	0	S5	human	23	0.00167607424448823	-0.00108851010287075	PDL1	0.170999542358742
40853	26	U	0	S5	human	75	0.00208676995942508	-0.000881121877790318	PDL1	0.311324951424582
40857	26	U	0	S5	human	33	0.0010923188375003	-0.000481985527144126	PDL1	0.319863887365038
40936	26	U	0	S5	human	2	0.000471208796832047	0.00142354730332084	PDL1	0.345563558071304
40942	26	U	0	S5	human	93	0.00298905476279498	-0.000536700833089273	PDL1	0.159069413186397
41007	26	U	0	S5	human	34	0.00200122362892087	-3.35381328741759e-05	PDL1	0.418310620503584
41129	26	U	0	S5	human	22	0.00286557609767353	-0.000913078606002254	PDL1	0.29648321172926
41208	26	U	0	S5	human	62	0.00366156706005234	-0.00103396092348366	PDL1	0.206479895817247
41211	26	U	0	S5	human	2	0.00228064956174659	-0.000556041222216292	PDL1	0.189640396970465
41216	26	U	0	S5	human	81	0.00333675902932904	-0.000665901574041509	PDL1	0.266048071027006
41230	26	U	0	S5	human	2	0.000883702992143152	0.000329167783610872	PDL1	0.28451205384234
41269	26	U	0	S5	human	22	0.00325269430157261	-0.00121560266241536	PDL1	0.256004775501655
41289	26	U	0	S5	human	2	0.00207971503153336	-0.000211999686370866	PDL1	0.292316251843295
41313	26	U	0	S5	human	62	0.00370379421414995	-0.00129246179513104	PDL1	0.216026479353796
41365	26	U	0	S5	human	23	0.00262153583144105	-0.00119171494251188	PDL1	0.130353605561289
41411	26	U	0	S5	human	32	0.00323790682189686	-0.0012480902989589	PDL1	0.191590684927461
41444	26	U	0	S5	human	2	0.00231577699859709	-0.000550169274109068	PDL1	0.16678901232896
41521	26	U	0	S5	human	11	0.00278947980529767	-0.000805803870753932	PDL1	0.250108302674634
41571	26	U	0	S5	human	63	0.00322576646801869	-0.00104375780201209	PDL1	0.337926411603923
41572	26	U	0	S5	human	11	0.00265943055850623	-0.000360417040298804	PDL1	0.341110726907436
41624	26	U	0	S5	human	72	0.00357322125778327	-0.000996808994816203	PDL1	0.332572473180767
41697	26	U	0	S5	human	12	0.00204439331469066	-0.000887424583832051	PDL1	0.223122597295858
41713	26	U	0	S5	human	22	0.00266050534984472	-0.000811473964090376	PDL1	0.288564326168551
41742	26	U	0	S5	human	72	0.00379112046793263	-0.00118530339595357	PDL1	0.21271147830717
41746	26	U	0	S5	human	33	0.00069843794914822	0.000110503067315992	PDL1	0.414435484753221
41796	26	U	0	S5	human	22	0.00263679259206662	-0.000833348042333074	PDL1	0.309660205931944
41807	26	U	0	S5	human	81	0.00350746683678563	-0.000781983844967469	PDL1	0.275926315079894
41856	26	U	0	S5	human	53	0.0030158412373494	-0.00142676307226214	PDL1	0.1984930516376
41869	26	U	0	S5	human	33	0.00244472966570839	-0.00112432459600989	PDL1	0.238100059672449
41909	26	U	0	S5	human	31	0.00272655233200927	-0.000610042527120369	PDL1	0.250542976767608
41928	26	U	0	S5	human	22	0.00300310863870734	-0.00107852871247913	PDL1	0.264621186823336
41999	27	GI	2	S5	human	24	-0.00232225285088603	0.00105980972252312	PDL1	0.56016076038461
42038	27	GI	2	S5	human	93	0.00271695813980342	-0.000147936674488755	PDL1	0.232514442748303
42079	27	GI	2	S5	human	9	-0.00554620032676902	-0.00470758557724023	PDL1	0.677120270754256
42124	27	GI	2	S5	human	44	-0.00346259225621723	-0.00165312011756415	PDL1	0.479662468068713
42140	27	GI	2	S5	human	40	-0.0047378903632302	-0.0018930677021811	PDL1	0.62794495032015
42157	27	GI	2	S5	human	58	-0.00519769876647595	-0.00395373137763511	PDL1	0.710466329421391
42160	27	GI	2	S5	human	37	-0.0030450831761999	-3.52376191033844e-06	PDL1	0.548490381627033
42210	27	GI	2	S5	human	55	0.000658287446443691	0.00135976629002474	PDL1	0.559672042105661
42262	27	GI	2	S5	human	5	-0.00272568038339633	-0.000319250189826362	PDL1	0.532506758373848
42277	27	GI	2	S5	human	50	-0.00409239292593306	0.000253620834011064	PDL1	0.658101170847291
42319	27	GI	2	S5	human	15	-0.000674072646179245	-0.000937496395287771	PDL1	0.358117600544875
42445	27	GI	2	S5	human	60	-0.0043128189005604	-0.000180684561487458	PDL1	0.723144289524926
42472	27	GI	2	S5	human	19	-0.00573546048775593	-0.0037497849832968	PDL1	0.77142428919308
42521	27	GI	2	S5	human	45	-0.000104999291163259	0.00477603268550898	PDL1	0.643887184308943
42542	27	GI	2	S5	human	27	-0.00484398642562568	-0.000649614897119931	PDL1	0.783313202644274
42614	27	GI	2	S5	human	37	-0.00334954714685542	0.000566842033534343	PDL1	0.619255813033118
42667	27	GI	2	S5	human	24	-0.00230037766837255	0.002058702319905	PDL1	0.616378881350376
42724	27	GI	2	S5	human	46	-0.00190163819871453	0.00280297595136713	PDL1	0.677601373099984
42727	27	GI	2	S5	human	55	-0.000210909116235604	0.000591450733305743	PDL1	0.495486283730313
42731	27	GI	2	S5	human	35	-0.00197982626669171	0.00318117363288407	PDL1	0.665175083002869
42740	27	GI	2	S5	human	51	0.00257598825415942	-0.000852164357034692	PDL1	0.105639124967281
42745	27	GI	2	S5	human	24	-0.00299628985093897	0.00188620974649741	PDL1	0.619852816289168
42778	27	GI	2	S5	human	78	-0.00339373865447819	0.00259760857972161	PDL1	0.747615585191823
42912	27	GI	2	S5	human	50	-0.00445390667435021	0.000719233262893267	PDL1	0.799218881915423
42924	27	GI	2	S5	human	14	0.00138799275683343	-0.00054687942215945	PDL1	0.278100702099402
42929	27	GI	2	S5	human	7	-0.00468616177067898	-0.00589201676671212	PDL1	0.313242293277301
43031	27	GI	2	S5	human	65	0.00168030967239264	-0.000696991173653958	PDL1	0.0639435835414531
43046	27	GI	2	S5	human	27	-0.00251192115460689	9.88778095185735e-05	PDL1	0.577793159506
43086	27	GI	2	S5	human	15	7.70580331122276e-05	-0.00144697597220022	PDL1	0.197262440052565
43093	27	GI	2	S5	human	28	-0.0022960898524963	-0.000854378850946923	PDL1	0.488263924786478
43104	27	GI	2	S5	human	74	0.000975679816149626	0.000933211712700435	PDL1	0.477552849949013
43201	27	GI	2	S5	human	87	-0.000788584020675629	0.00308280674569415	PDL1	0.616151136257187
43288	27	GI	2	S5	human	95	0.00133737995682508	0.00171193237068658	PDL1	0.549065837307189
43293	27	GI	2	S5	human	28	-0.00302980663289333	-0.00155960030864499	PDL1	0.498376881604091
43331	27	GI	2	S5	human	47	-0.00237898141507873	0.00464152811110128	PDL1	0.724168410409132
43347	27	GI	2	S5	human	34	0.001787590195907	-0.000751048563642837	PDL1	0.31420515286607
43375	27	GI	2	S5	human	54	0.00104611903075838	-0.00102392397753002	PDL1	0.261137535531489
43478	27	GI	2	S5	human	35	-0.00187770268431104	-5.75832935045217e-05	PDL1	0.501139945277328
43538	27	GI	2	S5	human	84	0.00208094689460986	-0.000461567667302722	PDL1	0.230148911910275
43544	27	GI	2	S5	human	5	-0.00244267640935909	0.0021187784817911	PDL1	0.66342565198462
43587	27	GI	2	S5	human	39	-0.00490335441782219	7.85158921419137e-05	PDL1	0.853376790910175
43588	27	GI	2	S5	human	54	0.00177800311386449	-0.000983325949964196	PDL1	0.268867608334096
43608	27	GI	2	S5	human	47	-0.00191153936331042	0.00533882820772188	PDL1	0.748986369386958
43662	27	GI	2	S5	human	24	-0.00270972486924988	0.00588181965451316	PDL1	0.767609809100119
43678	27	GI	2	S5	human	58	-0.00492767784216807	-0.0032136645321323	PDL1	0.674145601309097
43695	27	GI	2	S5	human	45	0.0012973864684921	0.00150078224297459	PDL1	0.523515423321178
43696	27	GI	2	S5	human	25	-0.00403948012860925	-0.004959615076663	PDL1	0.381035526950212
43849	27	GI	2	S5	human	69	-0.00298142844137608	0.000902425581325761	PDL1	0.664686764509073
43894	27	GI	2	S5	human	31	0.00321952321193292	-0.000790827908480847	PDL1	0.23022685280308
43900	27	GI	2	S5	human	90	-0.0023621744522798	0.00766370253010975	PDL1	0.813293010221392
43903	27	GI	2	S5	human	64	0.00302791963925761	-0.00108852424410057	PDL1	0.290618547408816
43911	27	GI	2	S5	human	26	-0.00360175558918201	-0.00125763365858245	PDL1	0.550323194784814
43976	27	GI	2	S5	human	35	-0.00140787814983625	0.00203709112582404	PDL1	0.578612391754773
43982	27	GI	2	S5	human	47	-0.00251347066974639	0.00435604131742519	PDL1	0.739827446127549
43987	27	GI	2	S5	human	82	0.00336399566806897	-0.000516811722812421	PDL1	0.305012065319027
44028	27	GI	2	S5	human	60	-0.00343746572972615	0.00187987015341365	PDL1	0.810356309696546
44045	27	GI	2	S5	human	89	-0.00172767422162744	0.00679008404545231	PDL1	0.764740611691555
44106	27	GI	2	S5	human	75	0.0022588205010108	-0.00108343889455581	PDL1	0.254528529539705
44160	27	GI	2	S5	human	25	-0.00240836280352581	-0.00202201477621112	PDL1	0.402938289016184
44203	27	GI	2	S5	human	88	-0.000201461323376097	0.00165136687195958	PDL1	0.498776449517927
44209	27	GI	2	S5	human	28	-0.0027413236610113	-0.00138268988060822	PDL1	0.501651219441605
44212	27	GI	2	S5	human	55	-0.000890112615373985	0.000641192741331606	PDL1	0.507485755340766
44232	27	GI	2	S5	human	37	-0.00313569774143289	-0.000429866710737001	PDL1	0.552889876136243
44246	27	GI	2	S5	human	48	-0.00429805819824186	0.000285808015916419	PDL1	0.816419840747493
44249	27	GI	2	S5	human	37	-0.00393532524775605	0.000336208624396271	PDL1	0.661855906947667
44252	27	GI	2	S5	human	26	-0.00430371101873264	-0.00274187975002366	PDL1	0.562582891408148
44423	27	GI	2	S5	human	65	0.000702823043937002	-0.000742328804141411	PDL1	0.302334339413678
44521	27	GI	2	S5	human	60	-0.00386504995957853	0.0030646066682531	PDL1	0.862091474364787
44543	27	GI	2	S5	human	10	-0.00554303500652351	-0.0046996499152666	PDL1	1
44547	27	GI	2	S5	human	10	-0.00458470857565697	-0.00347539650632231	PDL1	0.976440680388644
44566	27	GI	2	S5	human	27	-0.00381843254811222	-3.7703240304979e-05	PDL1	0.62148732189611
44612	27	GI	2	S5	human	47	-0.0020783960693844	0.00468558319037257	PDL1	0.750483534017331
44625	27	GI	2	S5	human	74	0.00100754907608599	-1.94270239162136e-05	PDL1	0.398128655006143
44663	27	GI	2	S5	human	26	-0.00321866902338904	-0.00182542043508562	PDL1	0.466689444696687
44732	27	GI	2	S5	human	33	0.000926697114390893	0.000566784878668921	PDL1	0.474899157109216
44745	27	GI	2	S5	human	4	-0.00127541326992142	0.00201608996337263	PDL1	0.533312164484609
44759	27	GI	2	S5	human	24	-0.000944630635272979	0.000697533198889066	PDL1	0.502406511613938
44852	27	GI	2	S5	human	58	-0.00488315740775927	-0.0033254600540068	PDL1	0.73426802170049
44876	27	GI	2	S5	human	33	0.000301531615259768	-0.000230408938175548	PDL1	0.374862294150465
44886	27	GI	2	S5	human	59	-0.00272802796607952	0.000407704663476855	PDL1	0.641047239731808
44931	27	GI	2	S5	human	75	0.000905510172648669	-0.000651193156706905	PDL1	0.286472790235976
45085	27	GI	2	S5	human	78	-0.00334160548828545	0.00132173065010112	PDL1	0.648425695356869
45137	27	GI	2	S5	human	36	-0.000679188648424505	0.00598489304624546	PDL1	0.761302753859303
45174	27	GI	2	S5	human	27	-0.00363732353253793	0.00188417046237639	PDL1	0.824969085542196
45224	27	GI	2	S5	human	15	0.000298089404339833	-0.000639172971184078	PDL1	0.346281411419966
45227	27	GI	2	S5	human	34	0.00170180627173224	0.000268804331287676	PDL1	0.458405232229013
45243	27	GI	2	S5	human	34	0.0013099668956711	0.000865003988328634	PDL1	0.506959524921496
45244	27	GI	2	S5	human	57	-0.00225489422662553	0.00181868108265141	PDL1	0.769678486143232
45371	27	GI	2	S5	human	29	-0.00488379893860274	-0.00280740505067626	PDL1	0.698393446089669
45407	27	GI	2	S5	human	35	-0.00162155291847472	0.0017555708425887	PDL1	0.613861696474204
45543	27	GI	2	S5	human	88	0.000674554038860004	0.00186676189427462	PDL1	0.528666348368292
45550	27	GI	2	S5	human	53	0.00284601409824813	-0.00146275256497996	PDL1	0.135317785044765
45645	27	GI	2	S5	human	68	-0.00324792710229812	0.00274212161212923	PDL1	0.857927332961732
45659	27	GI	2	S5	human	19	-0.0057040809287982	-0.00422781773979802	PDL1	0.874868950329499
45699	27	GI	2	S5	human	14	0.000804218523378971	-0.0006888121630667	PDL1	0.273763643562686
45714	27	GI	2	S5	human	66	-0.00390426176314318	-0.00200896430617899	PDL1	0.614659816939197
45738	27	GI	2	S5	human	45	-1.92503530830352e-05	0.00349476761294399	PDL1	0.63715005524426
45780	27	GI	2	S5	human	55	-0.000532195956756045	0.00205354235537017	PDL1	0.58406370059068
45821	27	GI	2	S5	human	34	0.00130338161865951	-0.000212591936895339	PDL1	0.401352552147594
45863	27	GI	2	S5	human	78	-0.00238824725583414	0.000136670109684124	PDL1	0.51919226009848
45888	27	GI	2	S5	human	86	0.00192471771702899	0.000368271462443361	PDL1	0.444524653119352
45929	27	GI	2	S5	human	24	-0.00310248420422748	0.00214215671878937	PDL1	0.653865381877834
45976	27	GI	2	S5	human	88	0.000557797915978611	0.00331122698660742	PDL1	0.572200122980648
45992	27	GI	2	S5	human	15	-0.00153695006755001	0.000169756184903553	PDL1	0.449951747615747
46004	27	GI	2	S5	human	77	0.00032080471066518	6.31362257078968e-05	PDL1	0.367448742685558
46182	27	GI	2	S5	human	50	-0.00351574997795765	0.00158807893800218	PDL1	0.67325298700675
46200	27	GI	2	S5	human	20	-0.00589983634436518	-0.00516429758020843	PDL1	0.88027632072364
46207	27	GI	2	S5	human	76	-0.00340597771100306	-0.00258001019772173	PDL1	0.394796449542279
46226	27	GI	2	S5	human	69	-0.00268039177682073	0.000616522366474596	PDL1	0.610218225212391
46230	27	GI	2	S5	human	55	-0.000742311467036083	-0.000112341113673738	PDL1	0.423175167699776
46242	27	GI	2	S5	human	69	-0.000931633954137707	0.00101380118345387	PDL1	0.532105642847904
46301	27	GI	2	S5	human	98	-0.00220384931064386	0.00559855264932319	PDL1	0.76823731716644
46309	27	GI	2	S5	human	69	-0.00172985329084613	-0.00088677289493559	PDL1	0.438177790344676
46430	27	GI	2	S5	human	81	0.00347939760308993	-0.000356951466619954	PDL1	0.40041024974673
46449	27	GI	2	S5	human	25	-0.00340268344099545	-0.00262357510659633	PDL1	0.462988815101652
46468	27	GI	2	S5	human	25	-0.00237015210335678	-0.000615097890573903	PDL1	0.494247279865984
46513	27	GI	2	S5	human	4	-0.000861076506086078	0.000126948495020229	PDL1	0.411194714933859
46544	27	GI	2	S5	human	86	0.000558434872498463	0.00217452576715317	PDL1	0.614949171751046
46550	27	GI	2	S5	human	26	-0.00373117062072637	-0.00143367702505681	PDL1	0.525186393098539
46602	27	GI	2	S5	human	46	-0.001093831701329	0.00177497723332741	PDL1	0.585471413472859
46603	27	GI	2	S5	human	6	-0.00531064682887245	-0.00408264991271783	PDL1	0.699939951187514
46635	27	GI	2	S5	human	6	-0.00480696606546338	-0.00489602843528294	PDL1	0.490721015345708
46650	27	GI	2	S5	human	37	-0.0042750926975159	-0.000984100490993792	PDL1	0.624773457218272
46701	27	GI	2	S5	human	24	-0.000958322832457877	0.00593091420433631	PDL1	0.627720381902013
46718	27	GI	2	S5	human	26	-0.00413863446913919	-0.00128574418960865	PDL1	0.576314696661842
46798	27	GI	2	S5	human	87	-0.00190224413815565	0.00353247257409877	PDL1	0.780234435975845
46801	27	GI	2	S5	human	35	0.000409867418400366	0.000561529784401235	PDL1	0.469007518377093
46835	27	GI	2	S5	human	48	-0.00419285385700762	0.000363925643253053	PDL1	0.860466977798557
46890	27	GI	2	S5	human	88	0.000124492108975087	0.00250210441919763	PDL1	0.539782010618412
46903	27	GI	2	S5	human	33	0.00181159378493158	-0.000500517836448011	PDL1	0.358578344859669
46928	27	GI	2	S5	human	35	0.000460394794876362	-0.000348921893572318	PDL1	0.398578773646819
46975	27	GI	2	S5	human	73	0.00367288170874064	-0.0012641279270812	PDL1	0.208217864470191
46987	27	GI	2	S5	human	24	-0.00280310038229864	0.00398717645961174	PDL1	0.67789912710862
47007	27	GI	2	S5	human	73	0.00304467198084757	-0.00100999039803633	PDL1	0.306680482996112
47027	27	GI	2	S5	human	33	0.00142423866180865	-0.000123143677053245	PDL1	0.396970406802992
47087	27	GI	2	S5	human	38	-0.00389147895061876	0.00388138447777884	PDL1	0.859015421571637
47166	27	GI	2	S5	human	35	-0.000591739035726551	0.00118202471692221	PDL1	0.510845408215536
47210	27	GI	2	S5	human	68	-0.00318240410860431	0.00244995337302166	PDL1	0.77142268946586
47211	27	GI	2	S5	human	24	-0.00317632612441384	0.00387877984721211	PDL1	0.729403822342389
47261	27	GI	2	S5	human	35	-0.000324507682183272	-0.000333283979203826	PDL1	0.407676183816677
47265	27	GI	2	S5	human	67	-0.00378398334344497	-0.00302639159129895	PDL1	0.464705410280173
47268	27	GI	2	S5	human	88	0.000335404949413015	0.00168318679205691	PDL1	0.499235683969357
47269	27	GI	2	S5	human	69	-0.00323522140290737	0.000430235398466443	PDL1	0.651753266850935
47320	27	GI	2	S5	human	20	-0.00594946689090147	-0.00535712314168754	PDL1	0.731573422243404
47337	27	GI	2	S5	human	25	-0.00424699682504309	-0.00297008222650662	PDL1	0.535129047212396
47346	27	GI	2	S5	human	88	-0.00115445954616443	0.00316465625796805	PDL1	0.592993396348239
47416	27	GI	2	S5	human	69	-0.00105014443069978	-0.000274349540513115	PDL1	0.432366623166686
47429	27	GI	2	S5	human	50	-0.00341368785157339	0.0020322816257705	PDL1	0.686477649619023
47495	27	GI	2	S5	human	24	-0.00108911630013675	0.00153040113636013	PDL1	0.545279782367252
47503	27	GI	2	S5	human	80	0.00110268919359011	0.00183966573964672	PDL1	0.505582250477525
47510	27	GI	2	S5	human	39	-0.00570497942346793	-0.00316944907539513	PDL1	0.864038481760545
47616	27	GI	2	S5	human	6	-0.00454458188918143	-0.00266880704721708	PDL1	0.584662571247825
47649	27	GI	2	S5	human	96	-0.000854320193831512	0.00164346011832623	PDL1	0.550957396606294
47682	27	GI	2	S5	human	23	0.00227580694103267	-0.00105111504158874	PDL1	0.226697087970634
47683	27	GI	2	S5	human	64	0.00273638443322579	-0.000823339088966207	PDL1	0.338437308638439
47705	27	GI	2	S5	human	78	-0.00237309675889381	0.00194511633663903	PDL1	0.59455236478988
47710	27	GI	2	S5	human	15	-0.00100678433913557	-0.000542492972748028	PDL1	0.386039541416426
47746	27	GI	2	S5	human	24	-0.00329605243814323	0.00151423540462015	PDL1	0.62347939146044
47754	27	GI	2	S5	human	24	-0.000196049342896401	0.0019431713836555	PDL1	0.52965129003462
47784	27	GI	2	S5	human	37	-0.00383736242113558	-0.00147055007891115	PDL1	0.553221747184174
47790	27	GI	2	S5	human	94	0.00200355274850655	0.000575891291388341	PDL1	0.40493333780738
47832	27	GI	2	S5	human	76	-0.0022961536244411	-0.00237015217376884	PDL1	0.273552310049049
47843	27	GI	2	S5	human	24	-0.000849850887383562	0.0008510651134542	PDL1	0.499300941884057
47858	27	GI	2	S5	human	84	0.00269280238766581	-0.000367375430212198	PDL1	0.290793159864027
47869	27	GI	2	S5	human	50	-0.00411748278918985	-0.000994387212419191	PDL1	0.594992658962846
47899	27	GI	2	S5	human	26	-0.0039146034707726	-0.00265249672008559	PDL1	0.489910564281887
47974	27	GI	2	S5	human	33	0.000881248227458037	3.68729603583602e-05	PDL1	0.430028314782132
48031	27	GI	2	S5	human	80	0.000612126767782923	0.00124538349082126	PDL1	0.409734459797801
48061	27	GI	2	S5	human	28	-0.00199333862511529	-0.00144707196123764	PDL1	0.393188864084906
48109	27	GI	2	S5	human	92	0.00298242665180254	-8.84045034116922e-06	PDL1	0.312565462151433
48132	27	GI	2	S5	human	13	-0.000919865303305674	-0.000298054161687333	PDL1	0.383583162974727
48167	27	GI	2	S5	human	26	-0.00329383193242667	-0.00197979365772777	PDL1	0.428872554882468
48263	27	GI	2	S5	human	70	-0.00273254793377705	0.00300315472860587	PDL1	0.823036571040793
48311	27	GI	2	S5	human	65	-0.000739906429703987	-0.00158954101536252	PDL1	0.236611201277959
48344	27	GI	2	S5	human	47	-0.00162412736347168	0.00412560793490861	PDL1	0.666043661462573
48375	27	GI	2	S5	human	38	-0.00335725288924158	0.00496394264909131	PDL1	0.767106475620032
48382	27	GI	2	S5	human	28	-0.00365074138046839	-0.0014378393109848	PDL1	0.565081275942975
48401	27	GI	2	S5	human	24	-0.00234161954298565	0.00349790488379289	PDL1	0.640617058434628
48631	27	GI	2	S5	human	6	-0.00476422325002095	-0.00245292049773824	PDL1	0.650548651656137
48635	27	GI	2	S5	human	26	-0.00347375214640942	-0.00096761856973607	PDL1	0.532833092566055
48660	27	GI	2	S5	human	39	-0.00491720242605948	-0.000388352738964897	PDL1	0.872634739853906
48661	27	GI	2	S5	human	88	0.000144543319095968	0.00166286305227233	PDL1	0.503160070266127
48801	27	GI	2	S5	human	69	-0.00212991227600216	-0.000433761711735221	PDL1	0.507456488378262
48805	27	GI	2	S5	human	75	0.00215571680364981	-0.000933470182932896	PDL1	0.301859655749477
48806	27	GI	2	S5	human	86	0.00179685073337464	8.63882419357026e-05	PDL1	0.392533992690247
48834	27	GI	2	S5	human	61	0.00322223577281364	-0.000654511659869481	PDL1	0.339389573111931
48835	27	GI	2	S5	human	24	-0.00151780064888954	0.0037121840017285	PDL1	0.6387125966437
48874	27	GI	2	S5	human	81	0.00359687453908125	-0.000635529697325064	PDL1	0.39467507528125
48885	27	GI	2	S5	human	18	-0.00533190197327375	-0.00502181714952051	PDL1	0.55726082618604
48893	27	GI	2	S5	human	33	1.58675172381471e-05	-0.00102703545678209	PDL1	0.291538215994866
48898	27	GI	2	S5	human	60	-0.00414778981683977	-0.000405412458612147	PDL1	0.821502072403029
48955	27	GI	2	S5	human	75	0.00125324445839819	-0.00139609230393876	PDL1	0.0973020095291376
48971	27	GI	2	S5	human	45	0.000729736819040142	0.00344200109879533	PDL1	0.614272762564033
49033	27	GI	2	S5	human	13	0.000194118948381018	-0.000994648965609928	PDL1	0.271323990848891
49039	27	GI	2	S5	human	9	-0.00496548985257965	-0.00443392331796247	PDL1	0.542074782977547
49100	27	GI	2	S5	human	27	-0.00379406779874328	-0.000127769096622967	PDL1	0.635499822821093
49153	27	GI	2	S5	human	55	0.000894838893175938	-0.000199417040451349	PDL1	0.36021771998027
49164	27	GI	2	S5	human	27	-0.00350142179109168	0.00267210862989823	PDL1	0.748349145422148
49183	27	GI	2	S5	human	6	-0.00470057770574104	-0.00444178477170915	PDL1	0.509446699668394
49197	27	GI	2	S5	human	33	-3.03208490963889e-05	-0.00104446961205208	PDL1	0.329041134303413
49212	27	GI	2	S5	human	54	0.000807536474999873	-0.000621182188951507	PDL1	0.342854702654339
49244	27	GI	2	S5	human	43	0.00203890555140429	-0.000803513605989737	PDL1	0.326298670457367
49297	27	GI	2	S5	human	6	-0.00471321683663153	-0.00363836393722017	PDL1	0.546077365928423
49312	27	GI	2	S5	human	44	-0.0022253234133898	-0.00192813866434311	PDL1	0.37221575938542
49318	27	GI	2	S5	human	89	-0.000808100897016951	0.00639569472363777	PDL1	0.885061971705922
49371	27	GI	2	S5	human	27	-0.00365788464789975	0.000607734536843833	PDL1	0.714396260782521
49426	27	GI	2	S5	human	55	-0.000880516664148521	0.0016919817331629	PDL1	0.659046449645218
49437	27	GI	2	S5	human	55	0.00111440083595784	-8.04745721222059e-05	PDL1	0.358424751546691
49468	27	GI	2	S5	human	40	-0.004786523576365	0.000172977851234207	PDL1	0.885026749702677
49508	27	GI	2	S5	human	63	0.00289140397944609	-0.000500155808819548	PDL1	0.411876315604118
49536	27	GI	2	S5	human	69	-0.00286664128357228	0.00146745567347027	PDL1	0.690818786015174
49555	27	GI	2	S5	human	45	1.807753717802e-05	0.00269553293949011	PDL1	0.580059281678131
49628	27	GI	2	S5	human	70	-0.00319896434887762	0.00203875948488732	PDL1	0.735327650249025
49669	27	GI	2	S5	human	29	-0.00462490645269917	-0.00263468367512403	PDL1	0.637897489698913
49703	27	GI	2	S5	human	15	0.000108356705863045	6.97294029608699e-05	PDL1	0.410755190654154
49770	27	GI	2	S5	human	50	-0.00354091133062042	-0.00079058759540768	PDL1	0.539003735736096
49775	27	GI	2	S5	human	74	-0.000232494282859307	0.000478218460070836	PDL1	0.478878449415324
49809	27	GI	2	S5	human	18	-0.00508225726143589	-0.00280117310161091	PDL1	0.660260228854793
49923	27	GI	2	S5	human	36	-0.000848233243737679	0.00390540425463898	PDL1	0.641438678022873
49927	27	GI	2	S5	human	18	-0.00515212362845509	-0.00331338506228552	PDL1	0.608198613146131
49971	27	GI	2	S5	human	64	0.00279177606293674	-0.000735236103419827	PDL1	0.359922517911461
50020	27	GI	2	S5	human	26	-0.00308034350614133	0.00100924909485841	PDL1	0.578327798894759
50065	27	GI	2	S5	human	50	-0.00363018599141893	0.0035620661496757	PDL1	0.950399926109271
50120	27	GI	2	S5	human	28	-0.0036985529612978	-0.00195798243646841	PDL1	0.527104898611638
50151	27	GI	2	S5	human	91	0.00337155259316701	-0.000984677748725346	PDL1	0.0353072555466571
50235	27	GI	2	S5	human	25	-0.00202591296660497	-0.00304729215331884	PDL1	0.11173948277952
50252	27	GI	2	S5	human	74	0.000678140999330345	0.000539658409808794	PDL1	0.422539406320084
50262	27	GI	2	S5	human	50	-0.00329998096936767	0.000499428048648981	PDL1	0.574729635032261
50264	27	GI	2	S5	human	44	-0.00312058240993142	-0.00188973759088507	PDL1	0.46580243707281
50309	27	GI	2	S5	human	6	-0.00419131882565462	-0.0021100245744291	PDL1	0.630626879914093
50326	27	GI	2	S5	human	50	-0.00385982100198337	0.00161229924180525	PDL1	0.722816344402712
50442	27	GI	2	S5	human	24	-0.0025566986025778	0.00147850083711444	PDL1	0.603917809298235
50445	27	GI	2	S5	human	65	-0.00065230207165533	-0.00119021333242286	PDL1	0.255392380794872
50466	27	GI	2	S5	human	6	-0.005241578356225	-0.0041900323671803	PDL1	0.644556952701564
50495	27	GI	2	S5	human	24	-0.00264121473483899	0.00515130286815852	PDL1	0.727165888567357
50526	27	GI	2	S5	human	59	-0.00426101799763819	-0.00186948795225697	PDL1	0.720448946510556
50659	27	GI	2	S5	human	66	-0.0029514868080258	-0.00107164760721356	PDL1	0.575645489613905
50717	27	GI	2	S5	human	55	-0.000483408550273189	0.00138425419395592	PDL1	0.589130399999178
50736	27	GI	2	S5	human	78	-0.00212947995362123	0.000748544966053451	PDL1	0.52003341186513
50738	27	GI	2	S5	human	48	-0.00281956497409576	0.0030495642685861	PDL1	0.777409879590177
50744	27	GI	2	S5	human	69	-0.00273406333607665	8.0575583483442e-05	PDL1	0.608817368552251
50773	27	GI	2	S5	human	46	-0.00158615950515865	0.0035116224292679	PDL1	0.894669009831908
50799	27	GI	2	S5	human	28	-0.00426726072180313	-0.00287743916226901	PDL1	0.546630887919996
50809	27	GI	2	S5	human	54	0.000844348825081214	-0.000832306375529076	PDL1	0.314695200151423
50851	27	GI	2	S5	human	45	0.000656548077359317	0.00278683148919315	PDL1	0.639739714023772
50860	27	GI	2	S5	human	15	-0.000482586167369526	0.000475337647206158	PDL1	0.445750895400522
50867	27	GI	2	S5	human	78	-0.00195895667216541	0.00261854336346086	PDL1	0.594816291433325
50872	27	GI	2	S5	human	78	-0.00181827447386248	0.0012615405947091	PDL1	0.538415168955697
50957	27	GI	2	S5	human	33	-0.000977951657322041	-0.000176924375577964	PDL1	0.435211787265517
50963	27	GI	2	S5	human	27	-0.00486787055459989	-0.000957626054974695	PDL1	0.734974810983368
50984	27	GI	2	S5	human	19	-0.00541197525292735	-0.00297225791394074	PDL1	0.763775775558365
51010	27	GI	2	S5	human	58	-0.00500746484160673	-0.0018098436631564	PDL1	0.980441290347419
51080	27	GI	2	S5	human	46	0.000139298737458016	0.00235483571377008	PDL1	0.613730937438565
51099	27	GI	2	S5	human	52	0.00184995201618375	-0.00019149123984515	PDL1	0.382304665322175
51195	27	GI	2	S5	human	94	0.000427930358563437	0.00197923347746408	PDL1	0.511386774927858
51274	27	GI	2	S5	human	77	0.000491305246844962	-0.000282114536806962	PDL1	0.31352917840899
51282	27	GI	2	S5	human	37	-0.00318426034461702	0.000200995429652092	PDL1	0.609447221338993
51308	27	GI	2	S5	human	24	-0.0017360291866241	0.00174233912915057	PDL1	0.554474746017986
51341	27	GI	2	S5	human	35	-0.0017823006312343	-0.000277641857961794	PDL1	0.483889590083959
51342	27	GI	2	S5	human	96	-0.000355673849463641	0.00287273568784298	PDL1	0.656652808460716
51350	27	GI	2	S5	human	45	0.000288041897693187	0.00259625649571059	PDL1	0.602144232872369
51383	27	GI	2	S5	human	33	0.000359612990651176	0.00085664141793264	PDL1	0.483640291147851
51451	27	GI	2	S5	human	15	4.30408948235544e-05	-0.000904329917674839	PDL1	0.265455283042923
51500	27	GI	2	S5	human	46	-0.00185803989658838	0.00233486216336664	PDL1	0.822603396077555
51518	27	GI	2	S5	human	15	-0.00109521706579329	0.000747895214732428	PDL1	0.484868610583926
51617	27	GI	2	S5	human	37	-0.00378919284875459	0.000163382599569863	PDL1	0.675168116083421
51640	27	GI	2	S5	human	9	-0.00548394433340027	-0.00495198573385127	PDL1	0.607627007657304
51660	27	GI	2	S5	human	27	-0.00354799596110511	0.00271123829135683	PDL1	0.72623374155365
51667	27	GI	2	S5	human	88	0.000910461176636061	0.00183866891777384	PDL1	0.519092077288624
51687	27	GI	2	S5	human	43	0.00142777151251087	-0.000172086834244085	PDL1	0.411827539547797
51715	27	GI	2	S5	human	50	-0.00450701293986967	0.000575152380073467	PDL1	0.75267964947047
51725	27	GI	2	S5	human	76	-0.00395101757951743	-0.0033629825159681	PDL1	0.407912965059397
51752	27	GI	2	S5	human	83	0.00238409413612727	-0.000244343079840635	PDL1	0.395603475298475
51777	27	GI	2	S5	human	69	-0.00308770181701483	0.00108129557614197	PDL1	0.684975712779417
51826	27	GI	2	S5	human	33	0.00177619207790027	-0.00092545848767149	PDL1	0.247028900220789
51864	27	GI	2	S5	human	10	-0.00509794853946635	-0.00367163173160833	PDL1	0.677142499846936
51876	27	GI	2	S5	human	69	-0.00282332573942383	0.000956740365104571	PDL1	0.718699406510628
51903	27	GI	2	S5	human	26	-0.00300386604973869	-0.00148735514002922	PDL1	0.460311612260105
51915	27	GI	2	S5	human	25	-0.00398054300459274	-0.00415638019354944	PDL1	0.435326703851583
51967	27	GI	2	S5	human	74	-0.000196535208407665	0.00193866793014417	PDL1	0.555421101256254
52005	27	GI	2	S5	human	59	-0.00402976614067847	-0.0027338434114194	PDL1	0.556481157135092
52032	27	GI	2	S5	human	25	-0.00368667646263368	-0.00493342053411349	PDL1	0.301203111209874
52100	27	GI	2	S5	human	19	-0.00527488623756113	-0.00352945268481579	PDL1	0.812075809462973
52107	27	GI	2	S5	human	74	0.00015313076463852	0.0011191364802462	PDL1	0.473145647528345
52112	27	GI	2	S5	human	26	-0.00309298568921571	0.000201267496035666	PDL1	0.551508050145308
52191	27	GI	2	S5	human	18	-0.00503608300213301	-0.00337762250113901	PDL1	0.613201182708457
52208	27	GI	2	S5	human	28	-0.00184842690399381	-0.000221395698180027	PDL1	0.496109874381599
52227	27	GI	2	S5	human	69	-0.0037886326011024	-0.00116426409346573	PDL1	0.648589037643557
52234	27	GI	2	S5	human	39	-0.00506444148404978	-0.00214345540112444	PDL1	0.741546743950752
52295	27	GI	2	S5	human	94	0.00116036332551491	0.00156276492911871	PDL1	0.495016179393423
52308	27	GI	2	S5	human	68	-0.00379510904687775	0.00190552775918131	PDL1	0.804468860104861
52398	27	GI	2	S5	human	18	-0.00570003381507385	-0.00491113223183047	PDL1	0.657195829691918
52410	27	GI	2	S5	human	40	-0.00476936676831292	-0.00142416439249137	PDL1	0.657418349892946
52420	27	GI	2	S5	human	34	0.00105646525304486	0.000880724077925975	PDL1	0.477161228037593
52431	27	GI	2	S5	human	60	-0.00497210601429466	-0.00123898245068827	PDL1	0.801080146533685
52441	27	GI	2	S5	human	14	0.000774383378455973	0.00179240407897265	PDL1	0.510224319068529
52517	27	GI	2	S5	human	50	-0.0044158568750007	0.0014771964121421	PDL1	0.798502721919283
52551	27	GI	2	S5	human	18	-0.0053280400604473	-0.00273251531019931	PDL1	0.718542800125273
52558	27	GI	2	S5	human	50	-0.00320865835207963	0.0048556197238513	PDL1	0.808744303591695
52569	27	GI	2	S5	human	76	-0.000525307795634031	-0.000699351282967712	PDL1	0.248165889072207
52572	27	GI	2	S5	human	54	0.00169237287005557	-0.000796448168360402	PDL1	0.341922923749749
52578	27	GI	2	S5	human	88	-0.0016084487811246	0.00330221045001293	PDL1	0.608150805697333
52586	27	GI	2	S5	human	37	-0.00394172314227392	-0.001169305572852	PDL1	0.594670467412569
52598	27	GI	2	S5	human	28	-0.00300659964612806	-0.000799819210545581	PDL1	0.534975207045223
52630	27	GI	2	S5	human	27	-0.00229749191907842	0.00125569047695411	PDL1	0.598950548942423
52633	27	GI	2	S5	human	57	-0.00159185848964272	0.00256653267686479	PDL1	0.845868431977304
52647	27	GI	2	S5	human	89	-0.000973921956300552	0.00631760633467622	PDL1	0.825106582663065
52663	27	GI	2	S5	human	58	-0.00496863821649804	-0.0021956649340595	PDL1	0.844502676175873
52666	27	GI	2	S5	human	27	-0.00342390984602397	-0.000170715334837788	PDL1	0.630142756964764
52709	27	GI	2	S5	human	15	-0.00144788058618352	0.000768200006387561	PDL1	0.497671698660562
52717	27	GI	2	S5	human	10	-0.00542355574569705	-0.0047096648779074	PDL1	0.648838430528942
52748	27	GI	2	S5	human	98	-0.00184640572045884	0.00607381900297577	PDL1	0.925624228077322
52821	27	GI	2	S5	human	37	-0.00364941778252955	0.000450200972389106	PDL1	0.698951714625383
52864	27	GI	2	S5	human	24	-0.00201616224116253	0.00188544655752323	PDL1	0.570974929212754
52942	27	GI	2	S5	human	44	-0.00216573856397045	-0.00290814003730895	PDL1	0.211226763494405
53152	27	GI	2	S5	human	65	4.94183676982806e-05	-0.000629397818875773	PDL1	0.318978799703947
53156	27	GI	2	S5	human	74	0.000790818697365676	0.000764499465356323	PDL1	0.447718875413987
53222	27	GI	2	S5	human	74	0.000860376608511706	0.00012790936645312	PDL1	0.401334242354549
53254	27	GI	2	S5	human	55	-0.000222067533011883	-6.46524477250341e-05	PDL1	0.431490190111267
53307	27	GI	2	S5	human	15	-0.000960212428524138	0.00034342895803507	PDL1	0.429516772129061
53315	27	GI	2	S5	human	24	-0.00220947630794583	0.00288026389294083	PDL1	0.642064989391718
53339	27	GI	2	S5	human	18	-0.00562333963174281	-0.00363501678504831	PDL1	0.699081897961145
53393	27	GI	2	S5	human	25	-0.00357828672051527	-0.00223079589101661	PDL1	0.501314703966095
53426	27	GI	2	S5	human	87	-0.00177804041592049	0.00369473737998379	PDL1	0.683995368362966
53505	27	GI	2	S5	human	96	-0.00220889348843362	0.004154739067405	PDL1	0.846018115434473
53506	27	GI	2	S5	human	50	-0.00371014273209064	0.000147640244474361	PDL1	0.622099557000227
53541	27	GI	2	S5	human	27	-0.0041405309092674	-0.00049708855029205	PDL1	0.681033727934778
53590	27	GI	2	S5	human	44	-0.00355623046527484	-0.00150669995533152	PDL1	0.505673122079482
53614	27	GI	2	S5	human	18	-0.00543948774907811	-0.00262562166827446	PDL1	0.743239963310876
53639	27	GI	2	S5	human	15	-0.000198487133942062	-0.000904802832221941	PDL1	0.318127176785137
53688	27	GI	2	S5	human	29	-0.00559674877270917	-0.00308515525983141	PDL1	0.813001382406245
53700	27	GI	2	S5	human	37	-0.00306777871978069	0.00106846025758537	PDL1	0.660470154353775
53732	27	GI	2	S5	human	60	-0.00406043553696038	0.000393373516594145	PDL1	0.868582697111901
53790	27	GI	2	S5	human	55	-0.000607671780178981	0.00133853972632434	PDL1	0.553155109732425
53799	27	GI	2	S5	human	5	-0.00407272079318743	8.14927318299673e-05	PDL1	0.895825493170637
53834	27	GI	2	S5	human	6	-0.00476580377063043	-0.00336215558936109	PDL1	0.615256836226467
53842	27	GI	2	S5	human	86	0.00224035489493222	0.00043662771769812	PDL1	0.446183493537184
53847	27	GI	2	S5	human	74	0.000406482462261796	0.00137041247675599	PDL1	0.494872859796704
53870	27	GI	2	S5	human	44	-0.00196584510782611	-0.000733856499992028	PDL1	0.464329233309036
53887	27	GI	2	S5	human	37	-0.00468481522768127	-0.00194090065917385	PDL1	0.634542519364398
53937	27	GI	2	S5	human	26	-0.00311734127129195	-0.00237016354375684	PDL1	0.375889342167942
53974	27	GI	2	S5	human	60	-0.0045137526595905	-0.000501301629917475	PDL1	0.762633167385881
53985	27	GI	2	S5	human	36	-0.000949359444843221	0.00420616019777866	PDL1	0.644516127554202
54012	27	GI	2	S5	human	78	-0.00316175943233809	0.00257395364791781	PDL1	0.690422469744746
54021	27	GI	2	S5	human	54	0.000826016292181715	-0.000435437976702719	PDL1	0.359552965250388
54064	27	GI	2	S5	human	86	0.000149610370228958	0.00297939348272261	PDL1	0.653029156118992
54135	27	GI	2	S5	human	88	-0.00116416072330827	0.00450117233613201	PDL1	0.648218592771492
54171	27	GI	2	S5	human	76	-0.00344144446518616	-0.00262623109120849	PDL1	0.409658303321265
54206	27	GI	2	S5	human	50	-0.00393488515352269	0.00136851360449131	PDL1	0.750976717665016
54223	27	GI	2	S5	human	96	0.000337464515130687	0.00164039710596517	PDL1	0.537293268753806
54253	27	GI	2	S5	human	37	-0.0035761808060576	0.00114963420077143	PDL1	0.671094603675159
54262	27	GI	2	S5	human	86	-0.000454442376087386	0.0010726932853494	PDL1	0.56389403116207
54296	27	GI	2	S5	human	24	-0.0021761749460153	0.00120761334881897	PDL1	0.557197013282908
54368	27	GI	2	S5	human	69	-0.00356642866199295	0.0001968441364677	PDL1	0.721049251624496
54369	27	GI	2	S5	human	39	-0.00453505396013479	0.000480704165981898	PDL1	0.876527869063733
54406	27	GI	2	S5	human	95	0.00297716813139293	-0.000441249573690458	PDL1	0.193776053940864
54408	27	GI	2	S5	human	10	-0.00556975179625245	-0.00496074220847319	PDL1	0.794034054891883
54446	27	GI	2	S5	human	24	-0.0029237515648205	0.00116770348709905	PDL1	0.589933776548295
54454	27	GI	2	S5	human	18	-0.00503787106092664	-0.0031784861690304	PDL1	0.637812732691603
54470	27	GI	2	S5	human	15	-0.0010280413459079	-0.000432173834786926	PDL1	0.388622563496286
54471	27	GI	2	S5	human	69	-0.00272600127201543	0.00109400190176984	PDL1	0.654542191125696
54487	27	GI	2	S5	human	69	-0.00292916946282372	-0.000672435678592658	PDL1	0.535413547604486
54570	27	GI	2	S5	human	44	-0.00315643098433569	-0.00185468851595022	PDL1	0.462922892152812
54573	27	GI	2	S5	human	19	-0.00517980694510035	-0.00276609153574561	PDL1	0.767655725056558
54593	27	GI	2	S5	human	14	0.00179642472531177	0.00053120092750918	PDL1	0.448359073574714
54643	27	GI	2	S5	human	18	-0.00484165797390806	-0.00192544615948766	PDL1	0.643675470792203
54727	27	GI	2	S5	human	24	-0.00193646748195066	0.00271839835144723	PDL1	0.605510055116411
54731	27	GI	2	S5	human	25	-0.00396346518606011	-0.00236421599880214	PDL1	0.533629207803111
54759	27	GI	2	S5	human	66	-0.00322974416600565	-0.00116106901122683	PDL1	0.593318638863133
54790	27	GI	2	S5	human	45	0.000570672259070093	0.00216782693991994	PDL1	0.576778360689744
54800	27	GI	2	S5	human	15	-0.000347090340604541	-8.80522495412744e-05	PDL1	0.39829640052467
54811	27	GI	2	S5	human	44	-0.00314372866339959	-0.00137797900719369	PDL1	0.505460396124565
54812	27	GI	2	S5	human	15	0.000333295581414782	-0.000631880548816669	PDL1	0.335790470284222
54825	27	GI	2	S5	human	5	-0.00374388226718769	-0.000552557630841371	PDL1	0.654479254128438
54842	27	GI	2	S5	human	64	0.00245704092325395	-0.00100223008987063	PDL1	0.307282510044825
54902	27	GI	2	S5	human	27	-0.00338924944560315	0.00241878874140287	PDL1	0.726478220856834
54918	27	GI	2	S5	human	6	-0.0042325530692939	-0.00339723341427077	PDL1	0.505816845813514
54998	27	GI	2	S5	human	87	-0.00181915064257897	0.00312274730577262	PDL1	0.66687071996213
55030	27	GI	2	S5	human	14	0.00235609202759447	-0.000370685167727261	PDL1	0.371804793610588
55107	27	GI	2	S5	human	64	0.00276011381188253	-0.000535706457963504	PDL1	0.359531679026055
55122	27	GI	2	S5	human	88	-0.00111900505202233	0.00237257740380792	PDL1	0.552004719595255
55135	27	GI	2	S5	human	69	-0.00202091685611934	0.000154278727878514	PDL1	0.562112738520955
55186	27	GI	2	S5	human	58	-0.00514746046805838	-0.0018076589846193	PDL1	0.952356290354579
55223	27	GI	2	S5	human	61	0.0036128469384497	-0.0010722110131842	PDL1	0.269839689533947
55228	27	GI	2	S5	human	49	-0.0031072045046381	0.00510566748088713	PDL1	0.805673968520854
55261	27	GI	2	S5	human	35	-0.000731843389365405	0.0026781447284557	PDL1	0.592422936162853
55265	27	GI	2	S5	human	24	-0.00189786784901115	0.00256300832364079	PDL1	0.591851877491916
55346	27	GI	2	S5	human	44	-0.00334578654486351	-0.00219622844396574	PDL1	0.458417792492445
55354	27	GI	2	S5	human	95	0.00113909290782672	0.00105731378632697	PDL1	0.472147431569246
55398	27	GI	2	S5	human	29	-0.00442752861145696	-0.00224404192296416	PDL1	0.652195288344491
55404	27	GI	2	S5	human	85	0.00200251053077737	-0.000288710886304735	PDL1	0.291680145820828
55411	27	GI	2	S5	human	27	-0.00355331593922698	0.00028754962886466	PDL1	0.652650749563623
55439	27	GI	2	S5	human	25	-0.00418328112873041	-0.00282409810090883	PDL1	0.546438169129969
55496	27	GI	2	S5	human	37	-0.00322664471195026	-0.000377573783547863	PDL1	0.564447310504611
55498	27	GI	2	S5	human	35	-0.00166671316567694	-0.00057075239535496	PDL1	0.43981456105749
55507	27	GI	2	S5	human	60	-0.00421866936218363	-0.000356172242948557	PDL1	0.686158952509937
55539	27	GI	2	S5	human	18	-0.00541798763740073	-0.00443263598526292	PDL1	0.598406156080598
55601	27	GI	2	S5	human	73	0.00347441872596209	-0.00113364767754678	PDL1	0.316422702726306
55626	27	GI	2	S5	human	26	-0.00317933827097064	-0.00167413065728531	PDL1	0.486479396443627
55628	27	GI	2	S5	human	60	-0.00380908084417538	0.000539443212123925	PDL1	0.681872191696844
55643	27	GI	2	S5	human	74	-0.00062911186259444	0.0025661783958255	PDL1	0.577998244902665
55669	27	GI	2	S5	human	70	-0.00313061126141037	0.00153502131899732	PDL1	0.664642091794319
55674	27	GI	2	S5	human	45	-0.000731962948470189	0.00564048992222169	PDL1	0.69178959123062
55699	27	GI	2	S5	human	45	-0.000946525211269611	0.00460511910300678	PDL1	0.687792337564525
55701	27	GI	2	S5	human	37	-0.00417937718867772	-0.00124546081040601	PDL1	0.639744144194077
55739	27	GI	2	S5	human	92	0.00269322907756456	0.000393099307511652	PDL1	0.419191236492713
55765	27	GI	2	S5	human	34	0.000858768995643849	0.000636305984206308	PDL1	0.462387953904649
55805	27	GI	2	S5	human	50	-0.00385378432901638	0.00138421785437869	PDL1	0.715627316858792
55943	27	GI	2	S5	human	37	-0.00352628471833644	0.000213057171530059	PDL1	0.67262228711723
55972	27	GI	2	S5	human	19	-0.00544335432037083	-0.00381987659021323	PDL1	0.715265822635663
55977	27	GI	2	S5	human	39	-0.00495878380612112	-0.00116069872942615	PDL1	0.736047398432353
55991	27	GI	2	S5	human	64	0.00180217583721696	-0.0007031989619792	PDL1	0.291043907082253
56026	27	GI	2	S5	human	70	-0.00280920857276693	0.00444447944114237	PDL1	0.757031722323954
56045	27	GI	2	S5	human	33	-0.000194839938849021	-8.19079175638571e-05	PDL1	0.415554142262474
56060	27	GI	2	S5	human	85	5.87872630874208e-05	-9.17591129080801e-05	PDL1	0.395173554309842
56099	27	GI	2	S5	human	10	-0.00569870004717443	-0.00490045781505331	PDL1	0.796766632799004
56275	27	GI	2	S5	human	30	-0.00573593499501823	-0.00498840875867454	PDL1	0.648375091271313
56280	27	GI	2	S5	human	50	-0.00393742673485078	0.000169351380243435	PDL1	0.592300534366567
56290	27	GI	2	S5	human	68	-0.0025627335059427	0.00451744200601116	PDL1	0.783613144709083
56300	27	GI	2	S5	human	35	-0.00128080300600951	0.00280298874761568	PDL1	0.600522682472302
56387	27	GI	2	S5	human	59	-0.00472503880667742	-0.00217389234411539	PDL1	0.846351024034163
56391	27	GI	2	S5	human	69	-0.0019182024147415	0.000901282756161575	PDL1	0.581850510286273
56476	27	GI	2	S5	human	31	0.00335250012678448	-0.00113133144193531	PDL1	0.0285064096703485
56498	27	GI	2	S5	human	26	-0.00359862586032712	-0.000958944161178379	PDL1	0.550358818339616
56555	27	GI	2	S5	human	28	-0.00139117048368656	-0.000926471943856566	PDL1	0.400903882474633
56556	27	GI	2	S5	human	77	-0.00160996980910907	3.23850357828845e-05	PDL1	0.453920636994843
56563	27	GI	2	S5	human	35	-0.00192816723715974	0.000376399580750074	PDL1	0.539949552065351
56582	27	GI	2	S5	human	24	-0.00252539685841821	5.22209067554146e-06	PDL1	0.502085711709845
56617	27	GI	2	S5	human	77	-0.00165977682822765	-8.70083138698664e-05	PDL1	0.482126035210271
56639	27	GI	2	S5	human	25	-0.00261981063350151	-0.00201572674094419	PDL1	0.410267257596338
56653	27	GI	2	S5	human	27	-0.00350308326724474	0.00102495433881968	PDL1	0.650955106360823
56693	27	GI	2	S5	human	78	-0.00243268760827283	0.00231203889564036	PDL1	0.62788496140426
56752	27	GI	2	S5	human	83	0.0032143596131353	-0.000775206451576813	PDL1	0.368521172696141
56756	27	GI	2	S5	human	86	0.00136200867443723	0.00225336038472854	PDL1	0.581171610363746
56772	27	GI	2	S5	human	58	-0.00382794330775807	-0.000369793993807392	PDL1	0.782928971842026
56806	27	GI	2	S5	human	75	0.00212890713902599	-0.0010161883104705	PDL1	0.212149407330177
56832	27	GI	2	S5	human	45	0.000223258225382764	0.00213342824979824	PDL1	0.571957122689212
56839	27	GI	2	S5	human	66	-0.00459487420232435	-0.00251463990123564	PDL1	0.77254915765719
56868	27	GI	2	S5	human	59	-0.00371808945019195	-0.000393504338708366	PDL1	0.714784052300535
56933	27	GI	2	S5	human	78	-0.00259455031677772	0.0023909746937288	PDL1	0.646099764177882
56936	27	GI	2	S5	human	29	-0.00517687302209966	-0.00375899974408361	PDL1	0.700696015657101
56984	27	GI	2	S5	human	69	-0.00193211734622702	3.01183555773094e-05	PDL1	0.484268610537564
57009	27	GI	2	S5	human	25	-0.00312873054819528	-0.00120120470543259	PDL1	0.499295696690186
57045	27	GI	2	S5	human	39	-0.00517830097894599	-0.000862378891810837	PDL1	0.874745255726698
57136	27	GI	2	S5	human	84	0.00216992658868395	-0.000447774328304882	PDL1	0.271019325651281
57160	27	GI	2	S5	human	88	-0.00111481040705723	0.00303603129348986	PDL1	0.578075808044405
57190	27	GI	2	S5	human	9	-0.00480950940228776	-0.00435358969626404	PDL1	0.537780519053809
57319	27	GI	2	S5	human	78	-0.00161487724747386	0.00185394183581253	PDL1	0.556168856898416
57344	27	GI	2	S5	human	59	-0.00352190077264851	-0.000801985036544401	PDL1	0.637342625939812
57349	27	GI	2	S5	human	54	0.000340911983378083	-0.00129707380992337	PDL1	0.208464798698693
57364	27	GI	2	S5	human	77	-0.000613623966378774	0.000968115790383557	PDL1	0.486966859069522
57378	27	GI	2	S5	human	76	-0.00122620551537662	-0.000629473573581343	PDL1	0.372884659071202
57383	27	GI	2	S5	human	69	-0.0010204983007009	0.0003074001441344	PDL1	0.477210168058016
57405	27	GI	2	S5	human	14	0.000611989721232561	0.000687346534951508	PDL1	0.433058047928419
57570	27	GI	2	S5	human	24	-0.00118940518704029	0.00385368002351942	PDL1	0.6464284976942
57603	27	GI	2	S5	human	58	-0.00420910901664586	-0.0017726807713086	PDL1	0.660764939513315
57640	27	GI	2	S5	human	28	-0.00317180757594386	0.000404605491560791	PDL1	0.674462128833052
57677	27	GI	2	S5	human	66	-0.00464829584529841	-0.00374365315651302	PDL1	0.551354850041027
57732	27	GI	2	S5	human	50	-0.00452976633710823	-0.000858809343898198	PDL1	0.654293344738601
57734	27	GI	2	S5	human	50	-0.00442945298164069	-0.000987305094876353	PDL1	0.666681592259903
57740	27	GI	2	S5	human	74	0.000778328429218864	-6.60000969236629e-06	PDL1	0.390401364363385
57766	27	GI	2	S5	human	24	-0.0021239900244041	0.00608616564987027	PDL1	0.716009139211476
57774	27	GI	2	S5	human	33	0.00163357920432343	-2.45712329582766e-07	PDL1	0.414465270403626
57785	27	GI	2	S5	human	33	0.000693044181344498	2.11415439761923e-05	PDL1	0.394718795429622
57795	27	GI	2	S5	human	18	-0.00461864978082009	-0.00176475381971943	PDL1	0.620841797834611
57843	27	GI	2	S5	human	95	0.00116466127242632	0.00109248797728078	PDL1	0.473563247359551
57850	27	GI	2	S5	human	63	0.00250564570937319	0.000197015614476224	PDL1	0.478718960990433
57853	27	GI	2	S5	human	35	0.000392834047944301	0.000765525374291302	PDL1	0.481665632265134
57963	27	GI	2	S5	human	44	-0.00202992921224895	-0.00184163417156734	PDL1	0.378747121064693
58012	27	GI	2	S5	human	25	-0.00387176205283205	-0.00389532240613324	PDL1	0.42453701114265
58027	27	GI	2	S5	human	88	-0.00142621346994962	0.00377158776958923	PDL1	0.631199581592684
58069	27	GI	2	S5	human	78	-0.00312435331650328	0.0015882136526933	PDL1	0.652565962756616
58073	27	GI	2	S5	human	3	-0.00201671559368073	0.00473156903492755	PDL1	1
58092	27	GI	2	S5	human	96	-0.00146466733734033	0.00325588542262108	PDL1	0.681196995524615
58115	27	GI	2	S5	human	69	-0.00220873888535004	0.000713943756380015	PDL1	0.622871970915369
58149	27	GI	2	S5	human	52	0.00186192875691384	0.000367778713611993	PDL1	0.466171201442633
58196	27	GI	2	S5	human	37	-0.00385017595447192	0.000203881317907223	PDL1	0.649699875591672
58203	27	GI	2	S5	human	27	-0.00293201265519675	0.00114762033445588	PDL1	0.702944159897861
58242	27	GI	2	S5	human	37	-0.00253795384115364	1.4367798896681e-05	PDL1	0.50947566199211
58253	27	GI	2	S5	human	10	-0.00531639199244701	-0.00386343100494112	PDL1	0.934565250868605
58294	27	GI	2	S5	human	24	-0.0026407869197396	0.00402838947076784	PDL1	0.682055425694151
58313	27	GI	2	S5	human	29	-0.00535007008143378	-0.00376075604792768	PDL1	0.724341292314446
58315	27	GI	2	S5	human	25	-0.003257085337261	-0.00239967128232379	PDL1	0.452869454224913
58364	27	GI	2	S5	human	30	-0.00565874222612751	-0.0044333103856602	PDL1	0.724306814534954
58396	27	GI	2	S5	human	37	-0.00448003907158824	-0.000906476116536415	PDL1	0.705759081759194
58424	27	GI	2	S5	human	83	0.00190978209520643	0.00186338473969736	PDL1	0.531499161563485
58426	27	GI	2	S5	human	37	-0.00337676773094715	0.000987448796626007	PDL1	0.644433005532538
58463	27	GI	2	S5	human	52	0.00102553512439233	0.00147772741640352	PDL1	0.582014423021969
58493	27	GI	2	S5	human	25	-0.00201054981712134	-0.00296204140584989	PDL1	0.221858061833549
58503	27	GI	2	S5	human	34	0.00205503585521434	-0.000258050622528778	PDL1	0.419890176916509
58526	27	GI	2	S5	human	44	-0.00307654132610218	-0.000411569532523038	PDL1	0.496813738135956
58559	27	GI	2	S5	human	68	-0.00385270606302614	0.000373318222667729	PDL1	0.747928088269898
58561	27	GI	2	S5	human	77	-0.00097422712513934	0.00119421480214125	PDL1	0.506120081200175
58589	27	GI	2	S5	human	52	0.00272686688436275	-0.000745152283721887	PDL1	0.323301975001414
58624	27	GI	2	S5	human	76	-0.00123898004760155	-0.000724795159944071	PDL1	0.392724451292557
58654	27	GI	2	S5	human	66	-0.0044247988415978	-0.00314770610825138	PDL1	0.558028425640961
58664	27	GI	2	S5	human	35	-0.000460227755204192	-2.32636360586014e-05	PDL1	0.45646418076544
58678	27	GI	2	S5	human	28	-0.00203654518795305	-7.33876952253981e-05	PDL1	0.540283065651715
58692	27	GI	2	S5	human	27	-0.00333360222523765	0.00204724917428506	PDL1	0.689085493895382
58743	27	GI	2	S5	human	24	-0.0024373141815018	0.00211863958544744	PDL1	0.613343691097038
58784	27	GI	2	S5	human	37	-0.00332674355267277	8.91251900973152e-05	PDL1	0.595013827703759
58873	27	GI	2	S5	human	58	-0.00476878466777278	-0.00232345935812314	PDL1	0.695698251890756
58885	27	GI	2	S5	human	55	-0.000464000879317367	0.000391139860936868	PDL1	0.476710964327204
58898	27	GI	2	S5	human	28	-0.00299752081220389	0.000104362115737171	PDL1	0.615046579576062
58903	27	GI	2	S5	human	52	0.00150224500558703	0.000390805793629873	PDL1	0.47093490433266
58911	27	GI	2	S5	human	88	-0.00181666983818422	0.00457367427694273	PDL1	0.694844458265599
58933	27	GI	2	S5	human	24	-0.00307759217770339	0.000579616330340544	PDL1	0.599590082155815
58958	27	GI	2	S5	human	24	-0.00156782188871335	0.00551954304689054	PDL1	0.688347986935572
59077	27	GI	2	S5	human	69	-0.00330103413386646	-0.000461359028184432	PDL1	0.633038456737524
59079	27	GI	2	S5	human	33	0.00073826737215077	0.00102030713789832	PDL1	0.477911743721311
59135	27	GI	2	S5	human	18	-0.00424919462795586	-0.00270809798007229	PDL1	0.560504001400096
59159	27	GI	2	S5	human	33	0.00157561901033738	-0.000123161508087549	PDL1	0.401532937835458
59196	27	GI	2	S5	human	15	-0.00117662269092364	-0.00148852246434961	PDL1	0.331110438278007
59207	27	GI	2	S5	human	63	0.00349051465645646	-0.00123379358093859	PDL1	0.305765260130475
59290	27	GI	2	S5	human	20	-0.00576519509546143	-0.00516130286469121	PDL1	0.946225026587447
59345	27	GI	2	S5	human	36	-0.000848285681475412	0.00510425309611025	PDL1	0.671921343500013
59347	27	GI	2	S5	human	35	-0.000830490479816438	0.00136814738092408	PDL1	0.540423150702359
59390	27	GI	2	S5	human	94	0.00128281198341635	3.47700081595791e-06	PDL1	0.345924191884899
59410	27	GI	2	S5	human	24	-0.000381847063081045	0.00141440868465741	PDL1	0.507987709710144
59422	27	GI	2	S5	human	76	-8.0942799584813e-05	-0.000261861826332828	PDL1	0.369430438305933
59440	27	GI	2	S5	human	85	0.00140274949120856	-0.000127079941605423	PDL1	0.358518260690657
59468	27	GI	2	S5	human	83	0.00329016917377507	-0.000622188015478575	PDL1	0.371526379533849
59497	27	GI	2	S5	human	77	-0.000909124944846466	0.000594878526819791	PDL1	0.446296842007943
59500	27	GI	2	S5	human	24	-0.00284225624077636	0.00229564437630325	PDL1	0.636075297104877
59526	27	GI	2	S5	human	13	-0.000671941598612895	-0.00030584183845518	PDL1	0.395206864868584
59647	27	GI	2	S5	human	28	-0.0035886783316639	-0.00244552579188589	PDL1	0.457551275175976
59662	27	GI	2	S5	human	66	-0.00376497625085814	-0.0022089638193702	PDL1	0.560102646904278
59703	27	GI	2	S5	human	94	0.00047619623943338	0.00122245838084847	PDL1	0.44559920413902
59713	27	GI	2	S5	human	37	-0.00444653651263057	-0.000870164498041809	PDL1	0.638553155622031
59731	27	GI	2	S5	human	54	0.00140738300007988	-0.00056243149856497	PDL1	0.321041191118569
59735	27	GI	2	S5	human	54	-0.00113432053235981	-0.00155297965374678	PDL1	0.336369108452405
59758	27	GI	2	S5	human	88	-0.00136860241890199	0.00384218352680479	PDL1	0.636852522960723
59784	27	GI	2	S5	human	33	0.00120735087093609	-0.000154060296221687	PDL1	0.40278867787801
59798	27	GI	2	S5	human	78	-0.00278780680428911	0.00228036591187448	PDL1	0.690988522915943
59901	27	GI	2	S5	human	39	-0.00465228809872022	0.000527230010049601	PDL1	0.893481660582505
59919	27	GI	2	S5	human	74	0.00111436746534836	7.03837326083261e-05	PDL1	0.413800951389474
59926	27	GI	2	S5	human	50	-0.00455771776123447	0.000882990773776592	PDL1	0.792865730748164
59945	27	GI	2	S5	human	27	-0.00325776949857894	0.00154960607486112	PDL1	0.636175871950425
59957	27	GI	2	S5	human	28	-0.00159952961936623	-0.00040007574360402	PDL1	0.495548171293854
59988	27	GI	2	S5	human	69	-0.00254426584719264	0.00159273983211723	PDL1	0.663299005458632
60050	27	GI	2	S5	human	37	-0.0036812936504836	-0.000964194485858302	PDL1	0.562818165720301
60055	27	GI	2	S5	human	15	-0.0024090412390164	-0.00129462336414422	PDL1	0.433249612863795
60083	27	GI	2	S5	human	40	-0.00439217210241804	-0.00170241214545689	PDL1	0.586370824176964
60097	27	GI	2	S5	human	29	-0.00546540515788444	-0.00341487875631164	PDL1	0.817192444742691
60155	27	GI	2	S5	human	14	-0.000176485431602455	0.00110957845731544	PDL1	0.476197773936363
60217	27	GI	2	S5	human	35	-0.00231715469988968	1.07032364457416e-05	PDL1	0.510411963890821
60229	27	GI	2	S5	human	63	0.00203723199143293	0.00093490540616384	PDL1	0.501191622078931
60341	27	GI	2	S5	human	68	-0.00372154004870756	0.00132702134834494	PDL1	0.751126039430477
60342	27	GI	2	S5	human	49	-0.00357305063452904	0.00269209803500124	PDL1	0.75338843780293
60416	27	GI	2	S5	human	15	-0.0019446307037225	-0.00120558375347149	PDL1	0.417880383708158
60429	27	GI	2	S5	human	64	0.00231517001234355	-0.000711688156183577	PDL1	0.308741529467826
60468	27	GI	2	S5	human	11	0.000556594879563939	0.0021838536638793	PDL1	0.52340949021158
60476	27	GI	2	S5	human	37	-0.00405806501272225	-0.00129553108208255	PDL1	0.623949590628586
60482	27	GI	2	S5	human	86	0.0019486888994425	0.000586566121200247	PDL1	0.43562291484919
60534	27	GI	2	S5	human	88	-0.00102975536956174	0.00237867100901558	PDL1	0.557072545830887
60543	27	GI	2	S5	human	48	-0.00350987465921632	-0.000122036206881426	PDL1	0.718531698706676
60695	27	GI	2	S5	human	59	-0.00382245847803805	-0.00264239331744636	PDL1	0.522390168031891
60729	27	GI	2	S5	human	37	-0.00365761396560443	-0.000340432512057135	PDL1	0.625022647644056
60785	27	GI	2	S5	human	35	-0.000988658143895617	0.000636184395233564	PDL1	0.495685488588578
60836	27	GI	2	S5	human	25	-0.00264328826766414	-0.00193489695784852	PDL1	0.415457290428327
60865	27	GI	2	S5	human	15	-0.000222022300907098	-0.00112332901541348	PDL1	0.290617087051976
60869	27	GI	2	S5	human	48	-0.00267105477922897	0.00163165678008578	PDL1	0.691625892901886
60886	27	GI	2	S5	human	5	-0.00285087854494015	0.000309870192797796	PDL1	0.566993068281101
60891	27	GI	2	S5	human	66	-0.00463851640790977	-0.00276321247127746	PDL1	0.818305432436061
60894	27	GI	2	S5	human	44	-0.00300858853755424	-0.000357898440736974	PDL1	0.525974838709673
60935	27	GI	2	S5	human	45	-0.000517487106180437	0.00518783805504934	PDL1	0.693001758535461
60944	27	GI	2	S5	human	24	-0.000834724710713497	0.00393751898099732	PDL1	0.608680713343663
60996	27	GI	2	S5	human	34	0.00185686194388694	0.000558135370291298	PDL1	0.471221945462334
61066	27	GI	2	S5	human	49	-0.00335917672360101	0.0029576239682533	PDL1	0.738372888443325
61082	27	GI	2	S5	human	50	-0.00351495772919254	0.00138070859132606	PDL1	0.640397024494436
61084	27	GI	2	S5	human	37	-0.00269695290071956	0.000872914988676518	PDL1	0.606984116859346
61097	27	GI	2	S5	human	37	-0.00386488069956431	-0.000850819919963398	PDL1	0.568072978160251
61112	27	GI	2	S5	human	9	-0.00528412909041555	-0.00421773165645428	PDL1	0.69345637024629
61128	27	GI	2	S5	human	35	0.000422101921578287	0.00149441490484796	PDL1	0.511513044556801
61129	27	GI	2	S5	human	6	-0.00552666843710304	-0.00494138242386317	PDL1	0.633115210562646
61244	27	GI	2	S5	human	24	-0.00179133075207139	0.000763776471595296	PDL1	0.531596138365136
61266	27	GI	2	S5	human	39	-0.00480255437502067	-0.000523062560108733	PDL1	0.748775257536079
61275	27	GI	2	S5	human	33	-0.000148205027013547	0.0015038329832058	PDL1	0.528911331984944
61285	27	GI	2	S5	human	30	-0.00580446587813927	-0.00402323840368177	PDL1	0.86697536918891
61401	27	GI	2	S5	human	76	-0.00320808671387521	-0.00161268157903437	PDL1	0.543457808808094
61461	27	GI	2	S5	human	83	0.00202226771315357	0.000226241281626088	PDL1	0.417407927096833
61512	27	GI	2	S5	human	10	-0.00520607075060707	-0.00383949697937692	PDL1	0.706942830702095
61536	27	GI	2	S5	human	50	-0.00423946024748938	0.00174589066292674	PDL1	0.80070832336453
61575	27	GI	2	S5	human	19	-0.00567435898420767	-0.00359769344038755	PDL1	0.86657163794681
61593	27	GI	2	S5	human	27	-0.00380590570254693	0.00123452923310292	PDL1	0.749399596944615
61623	27	GI	2	S5	human	37	-0.00493413129418992	-0.00165570611144263	PDL1	0.741201479076571
61679	27	GI	2	S5	human	30	-0.00558297796231266	-0.0030894640092254	PDL1	0.90349682597058
61705	27	GI	2	S5	human	69	-0.00205407095413952	0.000108412617947233	PDL1	0.533663873107014
61721	27	GI	2	S5	human	58	-0.00452400327551259	-0.00135828695513494	PDL1	0.796428430792094
61745	27	GI	2	S5	human	54	-0.00061285282116669	-0.000999041159735156	PDL1	0.354324344096433
61758	27	GI	2	S5	human	88	-0.000855577395777453	0.00335986200181622	PDL1	0.590487859233849
61798	27	GI	2	S5	human	19	-0.00577003556818506	-0.00433230966972467	PDL1	0.796383928380616
61854	27	GI	2	S5	human	47	-0.0024438997227081	0.00408871954825863	PDL1	0.765137075099058
62076	27	GI	2	S5	human	69	-0.00307819649366837	1.97476628720646e-05	PDL1	0.606276874923932
62125	27	GI	2	S5	human	25	-0.0036549937020979	-0.00340392890597136	PDL1	0.4107441988383
62170	27	GI	2	S5	human	39	-0.00446472306194929	0.000735597988420551	PDL1	0.880843268397662
62195	27	GI	2	S5	human	25	-0.00301725557404228	-0.00187520704050428	PDL1	0.455927214230801
62197	27	GI	2	S5	human	86	0.00160329555231966	0.00127898305149252	PDL1	0.506384523748408
62260	27	GI	2	S5	human	39	-0.0049755231012699	-0.00166073790378204	PDL1	0.748319305149102
62311	27	GI	2	S5	human	55	0.000468688793853104	0.000540994180782845	PDL1	0.452714798874624
62364	27	GI	2	S5	human	54	0.00105833776722579	-0.00054980077053761	PDL1	0.237826573021429
62380	27	GI	2	S5	human	14	0.000607748219559625	0.000106284475610902	PDL1	0.370620116485982
62382	27	GI	2	S5	human	45	0.0002901284476418	0.00216480318287702	PDL1	0.548117525860748
62396	27	GI	2	S5	human	77	-0.000286599679357487	-0.000421339598479567	PDL1	0.367683987805022
62461	27	GI	2	S5	human	24	-0.00336796139299844	0.00203103064266412	PDL1	0.687382724953848
62510	27	GI	2	S5	human	20	-0.00583315808937367	-0.00492971195441942	PDL1	0.825147965768239
62537	27	GI	2	S5	human	27	-0.00425039400332239	-0.00151881074566312	PDL1	0.613011386840008
62571	27	GI	2	S5	human	57	-0.00247841217814541	0.00029619676135391	PDL1	0.656179777506431
62661	27	GI	2	S5	human	55	-0.000599849169242512	1.79045028238304e-05	PDL1	0.423880705914303
62717	27	GI	2	S5	human	32	0.00263445892534651	-0.000495896416195222	PDL1	0.384489051346102
62775	27	GI	2	S5	human	60	-0.00454328084605896	0.000470923372373678	PDL1	0.832391162812599
62800	27	GI	2	S5	human	10	-0.00552325040228792	-0.00468304378147989	PDL1	0.768580110291753
62857	27	GI	2	S5	human	77	-0.000906548141493081	-0.000819346596966198	PDL1	0.34654861750493
62915	27	GI	2	S5	human	74	0.000695609113073267	0.00133875616427642	PDL1	0.514499034033412
63023	27	GI	2	S5	human	94	0.00253629372743291	-0.000200933591361	PDL1	0.259008226072104
63028	27	GI	2	S5	human	32	0.00269414317748711	-0.00102074607998001	PDL1	0.304608547454895
63074	27	GI	2	S5	human	48	-0.00329995931228372	0.00132173072361493	PDL1	0.727525688108352
63077	27	GI	2	S5	human	10	-0.00528971618845332	-0.00428870697679805	PDL1	0.66938205031702
63087	27	GI	2	S5	human	52	0.00177779098283129	-0.000605747641512149	PDL1	0.282615354434799
63119	27	GI	2	S5	human	70	-0.00191973602004736	0.00401820461393544	PDL1	0.649445672621674
63124	27	GI	2	S5	human	76	-0.00176679557130478	2.06550758246418e-07	PDL1	0.563632559340237
63172	27	GI	2	S5	human	66	-0.00500278193698224	-0.00367625952633408	PDL1	0.690881749753846
63182	27	GI	2	S5	human	37	-0.00291662090563216	-0.00043038165132306	PDL1	0.531770550885362
63192	27	GI	2	S5	human	35	0.000742649010831131	0.000310708817350698	PDL1	0.443019261527145
63235	27	GI	2	S5	human	44	-0.00236653276061782	-0.000850121641731291	PDL1	0.474689406744851
63342	27	GI	2	S5	human	15	-0.00129179580696335	-0.0013159809329529	PDL1	0.333321496871314
63387	27	GI	2	S5	human	68	-0.0037419641624945	0.000876492560878922	PDL1	0.759419046166317
63417	27	GI	2	S5	human	78	-0.00266645566472529	0.00111728062991688	PDL1	0.563406332593804
63424	27	GI	2	S5	human	12	0.00176507297679486	-1.33325206718325e-05	PDL1	0.406469734975693
63461	27	GI	2	S5	human	29	-0.0053182791197347	-0.00419638123935783	PDL1	0.698839058738664
63469	27	GI	2	S5	human	49	-0.00362312035917725	0.00380306737042966	PDL1	0.881507337392105
63473	27	GI	2	S5	human	19	-0.00549059542965711	-0.00431300256627809	PDL1	0.741087452512953
63489	27	GI	2	S5	human	88	-0.000883365533969592	0.00176585302568681	PDL1	0.523590150464422
63497	27	GI	2	S5	human	33	0.000987199088093874	-5.33729829529593e-05	PDL1	0.413918323977399
63579	27	GI	2	S5	human	44	-0.0026061982717599	-0.00246969225380946	PDL1	0.392351870070246
63585	27	GI	2	S5	human	52	0.00175295041233399	0.000366688715044181	PDL1	0.432836694133315
63588	27	GI	2	S5	human	34	0.00195143346004773	-0.000157642176887359	PDL1	0.430921318650158
63621	27	GI	2	S5	human	27	-0.00394320925096995	-0.000377625296235457	PDL1	0.638597530272632
63670	27	GI	2	S5	human	6	-0.00456317165405069	-0.00349440862615442	PDL1	0.562483582801317
63714	27	GI	2	S5	human	95	0.00165628180909012	0.000400280911742019	PDL1	0.28523630848398
63758	27	GI	2	S5	human	60	-0.00439836533372848	0.000710023366622663	PDL1	0.776979238316963
63794	27	GI	2	S5	human	35	-0.000453408793674027	0.000641025795782734	PDL1	0.475849770103261
63803	27	GI	2	S5	human	75	0.00250967187248182	-0.00118113360981184	PDL1	0.226818332120232
63804	27	GI	2	S5	human	13	-0.001790129973281	-0.000142110147148827	PDL1	0.437808927807647
63867	27	GI	2	S5	human	14	0.00133259578860043	-0.000505241250306053	PDL1	0.316463090139533
63934	27	GI	2	S5	human	54	-0.000548684622094491	-0.00111959188650603	PDL1	0.342890569246781
63947	27	GI	2	S5	human	46	9.96480525919786e-05	0.00261472768483849	PDL1	0.596920833747008
63979	27	GI	2	S5	human	45	-0.000513561294955391	0.00427157374399188	PDL1	0.665245789280002
64024	27	GI	2	S5	human	44	-0.00051925859786311	-0.000999670284622367	PDL1	0.358903714020452
64094	27	GI	2	S5	human	50	-0.00451964651083548	0.000605593204482757	PDL1	0.735797497026743
64156	27	GI	2	S5	human	84	0.00307883606282237	-0.000735995420017605	PDL1	0.213218511843416
64175	27	GI	2	S5	human	35	-0.00161522725333081	0.000699485376969888	PDL1	0.517937332152828
64209	27	GI	2	S5	human	85	0.00104568186610406	0.000429944791224969	PDL1	0.433220511140719
64258	27	GI	2	S5	human	79	-0.00246162126049469	0.00394244588343381	PDL1	0.727861890770694
64261	27	GI	2	S5	human	14	2.95444754618707e-05	0.00103690286571545	PDL1	0.462878237565314
64264	27	GI	2	S5	human	98	-0.00174187895095885	0.00571350128585518	PDL1	0.753799534679955
64325	27	GI	2	S5	human	24	-0.00102100984338079	0.00405248044550759	PDL1	0.595338725251319
64364	27	GI	2	S5	human	34	0.00223616116777451	-0.00039447136311042	PDL1	0.394499971206425
64395	27	GI	2	S5	human	66	-0.00407485737136646	-0.00231030693132504	PDL1	0.614552873321228
64476	27	GI	2	S5	human	73	0.00313899971576072	-0.00111674569380574	PDL1	0.283342712531218
64580	27	GI	2	S5	human	77	-0.000552177754135554	-5.23411926434332e-05	PDL1	0.342924086868703
64657	27	GI	2	S5	human	43	-0.000500299223246135	0.00151603402441126	PDL1	0.568882967847244
64658	27	GI	2	S5	human	35	-0.00146995551500179	0.00117309073104105	PDL1	0.579768016868971
64685	27	GI	2	S5	human	14	-4.33501517329621e-05	0.00102266845116278	PDL1	0.475392761963421
64789	27	GI	2	S5	human	37	-0.00367394390871397	-0.000741851454719367	PDL1	0.594974487588091
64793	27	GI	2	S5	human	24	-0.0025744874355241	0.00152042385442549	PDL1	0.608177781004518
64842	27	GI	2	S5	human	86	0.000232184799867981	0.000266253532472921	PDL1	0.42869661351349
64849	27	GI	2	S5	human	27	-0.00252190523538797	0.0017584307671875	PDL1	0.638353984999589
64870	27	GI	2	S5	human	43	0.00223015662562043	-0.00070232649693935	PDL1	0.347903667288822
64890	27	GI	2	S5	human	33	0.000285813599023639	0.000116080708520734	PDL1	0.406845754222166
64891	27	GI	2	S5	human	88	0.000779346185357796	0.00106372408097828	PDL1	0.462096455125396
64963	27	GI	2	S5	human	40	-0.00518639468251983	-0.00195761905524822	PDL1	0.741904232799772
65028	27	GI	2	S5	human	86	0.00042139563234553	0.00173592597728423	PDL1	0.552245931987829
65034	27	GI	2	S5	human	57	-0.0017655301738494	0.00104267724460857	PDL1	0.661494179231305
65088	27	GI	2	S5	human	58	-0.00514812616241367	-0.00322628205330142	PDL1	0.749433989785498
65119	27	GI	2	S5	human	58	-0.00500082142193134	-0.00348137546970218	PDL1	0.708430051145158
65228	27	GI	2	S5	human	29	-0.00541684204671175	-0.00370491657120085	PDL1	0.706560427436984
65251	27	GI	2	S5	human	37	-0.00295371538467847	-0.000501797262221328	PDL1	0.527163873903431
65256	27	GI	2	S5	human	59	-0.00277816678301968	-0.000448111189879746	PDL1	0.574694134727146
65258	27	GI	2	S5	human	95	0.00285569662256705	-0.000175215480911496	PDL1	0.257037841031453
65259	27	GI	2	S5	human	99	-0.000650202870706771	0.00715009421236667	PDL1	0.786945925394931
65286	27	GI	2	S5	human	68	-0.00310426865285023	0.00195166009243521	PDL1	0.780897527493821
65320	27	GI	2	S5	human	46	-0.00206114427863881	0.00103430537633527	PDL1	0.665998761127843
65330	27	GI	2	S5	human	98	-0.00133789947485761	0.00658614148458001	PDL1	0.729977578357514
65353	27	GI	2	S5	human	34	0.00234921805019942	-0.0007659136212666	PDL1	0.361530622408632
65399	27	GI	2	S5	human	25	-0.00178146762095716	-0.00172786077790266	PDL1	0.382090284962714
65472	27	GI	2	S5	human	60	-0.00363963365601793	9.42838727982671e-05	PDL1	0.658938601014376
65507	27	GI	2	S5	human	68	-0.00429412671547744	4.81253504345217e-05	PDL1	0.764816777505147
65541	27	GI	2	S5	human	61	0.00264452762136045	0.000176973563507071	PDL1	0.514424248945966
65580	27	GI	2	S5	human	33	0.000524203995298775	0.000758405404884838	PDL1	0.469073779212995
65617	27	GI	2	S5	human	6	-0.00439337073476603	-0.0021835714903957	PDL1	0.652625343450617
65695	27	GI	2	S5	human	64	0.0025902197981385	-0.00103019285519331	PDL1	0.307804511484822
65724	27	GI	2	S5	human	78	-0.00278630657858276	0.00318067798622056	PDL1	0.709702980928277
65748	27	GI	2	S5	human	65	0.00144771013970378	-0.00108573175017469	PDL1	0.130166457038875
65789	27	GI	2	S5	human	44	-0.00392018463171348	-0.0021867062991944	PDL1	0.52756350480128
65819	27	GI	2	S5	human	50	-0.00365582733751851	0.0018619249463808	PDL1	0.698023631160635
65877	27	GI	2	S5	human	33	0.00192490506814416	-4.23824127667175e-05	PDL1	0.41114178857258
66030	27	GI	2	S5	human	25	-0.00334219570565326	-0.00330008345168528	PDL1	0.395357697441745
66087	27	GI	2	S5	human	24	-0.00103196486135695	0.00301676590666544	PDL1	0.60518211487603
66125	27	GI	2	S5	human	6	-0.00397166484114523	-0.00188279063861285	PDL1	0.558381632545983
66155	27	GI	2	S5	human	33	0.000646465820544148	-0.000223415004785515	PDL1	0.37859470763198
66165	27	GI	2	S5	human	28	-0.0034621145903079	-0.00243150186128672	PDL1	0.486285304914609
66172	27	GI	2	S5	human	26	-0.00429112358175774	-0.00162507593490447	PDL1	0.596097894473248
66201	27	GI	2	S5	human	45	0.000286696766251713	0.00369815805350129	PDL1	0.604251212774962
66224	27	GI	2	S5	human	48	-0.00313123910470695	0.00115191252273317	PDL1	0.70269446936525
66256	27	GI	2	S5	human	61	0.00280483878538076	-0.000473837452386511	PDL1	0.352587292918378
66335	27	GI	2	S5	human	82	0.00273749350551611	0.000361949278863576	PDL1	0.450997552802754
66337	27	GI	2	S5	human	25	-0.00448544304647011	-0.00491239181590084	PDL1	0.443455007465955
66413	27	GI	2	S5	human	90	-0.00137935787393595	0.00523884056556645	PDL1	0.648672061587027
66415	27	GI	2	S5	human	69	-0.00209047181288835	-0.000689402124616484	PDL1	0.482590247272839
66435	27	GI	2	S5	human	27	-0.00298650633486032	0.000627991055258662	PDL1	0.649575672880477
66441	27	GI	2	S5	human	76	-0.00263625762821	-0.00174999991981544	PDL1	0.397483988656537
66456	27	GI	2	S5	human	95	0.00270294013375342	-0.000146581950187811	PDL1	0.31765300059037
66491	27	GI	2	S5	human	51	0.00223390418499074	-0.000512214428559884	PDL1	0.233499429183356
66549	27	GI	2	S5	human	29	-0.0048220216919332	-0.00182624041930825	PDL1	0.737099575848749
66607	27	GI	2	S5	human	36	-0.0017691119301943	0.00489741509521795	PDL1	0.712064695474066
66627	27	GI	2	S5	human	35	-0.000867913223905364	0.000739331153656293	PDL1	0.541357370618766
66688	27	GI	2	S5	human	71	0.00332176447033811	-0.000585048297420977	PDL1	0.312070789165788
66786	27	GI	2	S5	human	37	-0.0040522947108669	-0.000381471905488069	PDL1	0.647534909865605
66824	27	GI	2	S5	human	25	-0.00347993475613824	-0.00243614193684549	PDL1	0.482983063409897
66958	27	GI	2	S5	human	46	-0.00102960062326469	0.00420631472000428	PDL1	0.774360524508959
66961	27	GI	2	S5	human	52	0.00185644404679585	-0.000601681092567591	PDL1	0.299213911765092
67032	27	GI	2	S5	human	54	-0.000166445771874421	-0.00161866465642004	PDL1	0.0966765569545065
67041	27	GI	2	S5	human	50	-0.00406067101320246	0.00129762712002926	PDL1	0.734047259338432
67063	27	GI	2	S5	human	14	0.000987179172338511	0.000147160600389493	PDL1	0.417490830375442
67108	27	GI	2	S5	human	13	-0.000216597690932455	-0.000303786698313341	PDL1	0.37190315015337
67285	27	GI	2	S5	human	76	-0.00303860354286472	-0.0020796818902001	PDL1	0.382850415466308
67358	27	GI	2	S5	human	48	-0.0032136704443841	0.00194469564794461	PDL1	0.789991224573341
67363	27	GI	2	S5	human	25	-0.00430674711771591	-0.00290958610164735	PDL1	0.550104086654954
67451	27	GI	2	S5	human	26	-0.0027735723621454	-0.00220008189691011	PDL1	0.416288474331187
67485	27	GI	2	S5	human	90	-0.00264686118460455	0.00654153914843602	PDL1	0.835239300130414
67501	27	GI	2	S5	human	66	-0.00373375795868221	-0.00165661672717775	PDL1	0.75149752203224
67560	27	GI	2	S5	human	10	-0.00504897144160771	-0.00420858141356198	PDL1	0.663401839313967
67631	27	GI	2	S5	human	87	-0.000949635140230975	0.00272515265147154	PDL1	0.59727934020925
67642	27	GI	2	S5	human	37	-0.00280436155300766	0.00115636158231972	PDL1	0.626414296384849
67664	27	GI	2	S5	human	58	-0.00480517316608394	-0.00267147471691443	PDL1	0.731269740256857
67669	27	GI	2	S5	human	27	-0.00339171146370937	-0.00161398355497761	PDL1	0.518182562905274
67715	27	GI	2	S5	human	74	0.000466606684188327	0.000543391550559593	PDL1	0.47096533634513
67721	27	GI	2	S5	human	77	-6.94218141412481e-05	0.0005890912644573	PDL1	0.384685503817926
67755	27	GI	2	S5	human	29	-0.00557168339359321	-0.00305710095166005	PDL1	0.825175759508776
67790	27	GI	2	S5	human	77	-0.00273087699308013	-0.00180625072494671	PDL1	0.380796821432089
67795	27	GI	2	S5	human	75	0.000879917903421326	-0.00120735300323661	PDL1	0.126940261266831
67838	27	GI	2	S5	human	9	-0.0049420127847704	-0.00572359512629478	PDL1	0.44990457845837
67854	27	GI	2	S5	human	27	-0.00403267029787975	-0.0008481339803297	PDL1	0.662373286728691
67896	27	GI	2	S5	human	50	-0.00330738474239654	0.00147572429381015	PDL1	0.629744785827736
67920	27	GI	2	S5	human	50	-0.00322442721175552	0.00169393169398239	PDL1	0.652765257380302
67924	27	GI	2	S5	human	43	-0.000415832610352854	0.000720967492818093	PDL1	0.490331971659081
67997	27	GI	2	S5	human	6	-0.00368099492392937	-0.000880046219293178	PDL1	0.596428960408236
68029	27	GI	2	S5	human	47	-0.00274364834030763	0.005774817012894	PDL1	0.923324661779709
68133	27	GI	2	S5	human	76	-0.00291161404195931	-0.00157691631940916	PDL1	0.488382494981067
68136	27	GI	2	S5	human	29	-0.00503477054811063	-0.00244118088210717	PDL1	0.721264373251369
68200	27	GI	2	S5	human	77	-0.00157271806688334	0.000788077744537856	PDL1	0.4894706175119
68207	27	GI	2	S5	human	52	0.00150524093529404	-4.12415136020974e-05	PDL1	0.425985768728959
68261	27	GI	2	S5	human	37	-0.00364200691194053	0.000730947774481765	PDL1	0.712676279236083
68298	27	GI	2	S5	human	54	0.00141207636945392	-0.00105369058292991	PDL1	0.169662871965101
68305	27	GI	2	S5	human	24	-0.00140667559381166	0.00165062997742039	PDL1	0.531772253125567
[truncated: 532,376 more rows]
