# Supplementary material for: Human and mouse neutrophils share core transcriptional programs in both homeostatic and inflamed contexts
Source: Nat Commun. 2023 Dec 8;14:8133. doi: 10.1038/s41467-023-43573-9 (PMC10709367; doi:10.1038/s41467-023-43573-9)
Supplement: Supplementary file 8 — Source Data [file 41467_2023_43573_MOESM8_ESM.zip › Figure 7/source-data_Figure7a.csv]

	Unnamed: 0	organ	condition	donor	PDL1	Ly6G	CD40	IL4R	CD69	LD	CD14	PC1	PC2	PC3
0	1	BM	GI	M1	0.39556457802877576	0.5673059677080581	0.056974726543807835	0.2556672678284321	0.14300246495663113	0.14449671826277363	0.1061199458311383	-1.2992393684344734	-0.7562113348707513	-0.3733214707758561
1	2	BM	GI	M2	0.3828656521108196	0.5021605626633676	0.05373004759206482	0.20574205838739695	0.16156325352135734	0.15389925970750404	0.10974827657078966	-1.3539558849495135	-0.5809821562408908	-0.3022965925552405
2	3	BM	GI	M3	0.3456332046951296	0.4687449085728592	0.04351012190487211	0.21298379848132717	0.1399631543363958	0.17596201557542185	0.10879823246657372	-1.408332060619631	-0.46476846106228425	-0.21441099025625363
3	4	BM	GI	M4	0.39226898577648756	0.34620774057317	0.06886364583522944	0.25054587144716206	0.30525472740601867	0.23381388925466676	0.2174424738636785	-0.7277418919111913	-0.2787937095627948	-0.014097419546466913
4	5	BM	GI	M5	0.4316781888715838	0.43852355235832186	0.08009448589897751	0.2632831315561335	0.2613894030941622	0.23823553976924688	0.179207917461637	-0.7807160586712826	-0.4436611621434408	-0.2731735608459323
5	6	BM	GI	M6	0.7184047718620126	0.5213607747201414	0.06349793768382614	0.1615123735371511	0.11652691568254386	0.13887134109614813	0.19552209678876836	-1.2413322019968545	-1.1622393392390367	-1.050828281113146
6	7	BM	GL	M1	0.19918922990142546	0.6944765373778659	0.13659119710419376	0.9999999999999999	0.7296196904289058	0.23849554254805552	1.0	2.461973760132176	-1.88355428211445	1.973952074149278
7	8	BM	GL	M2	0.12466688282965807	0.6788545921307103	0.1488048114643476	0.9359254986918791	0.7981726056337903	0.2619977064699602	0.9685909782881027	2.4731168438921625	-1.5988881435497824	2.1235286750503084
8	9	BM	GL	M3	0.08782647911135008	0.6226712868035096	0.11677743764737311	0.7928982002403613	0.6614920196787004	0.24576264290359148	0.9127953652992525	1.745233284237909	-1.4163313727631788	2.049477624776713
9	10	BM	GL	M4	0.15695654027943054	0.3038935696667513	0.0937709547466097	0.8501630883286855	0.657075742828673	0.3929573702226903	0.5276357453061651	1.5552083159970167	-0.25115473404169586	1.3981737342724663
10	11	BM	GL	M5	0.17197417089221093	0.5237760717158637	0.13795505007118108	0.9176438176267695	0.6584571369585528	0.3186438569662241	0.7242719507466736	1.9217152155298955	-1.0138359316120562	1.555516173797609
11	12	BM	GL	M6	0.26187206884415926	0.502425898436826	0.12879038335736867	0.9360752356149308	0.6308257120409323	0.33015446282593974	0.7515357950003917	1.969094357849351	-1.1457401956373223	1.3765783805106013
12	13	BM	unstim	M1	0.003110686263996243	0.3427832378744513	0.0	0.019858729581977597	0.0	0.0884497388008148	0.008078500055565208	-2.5804873620847646	0.20086916823451256	0.4690255953203401
13	14	BM	unstim	M2	0.002818619206492734	0.37889102909069633	0.010155059878235367	0.017671170992761165	0.035511039170034786	0.09004133696302646	0.010463366676421837	-2.476744192327891	0.1646652618558193	0.4702518427112963
14	15	BM	unstim	M3	0.0	0.30988433829594664	0.006976488034050543	0.014957838450478822	0.03959184723966114	0.13021335443848062	0.0092187098894147	-2.441268559854185	0.3566395842971928	0.4898725245999731
15	16	BM	unstim	M4	0.07856807724596365	0.3178619769750527	0.008447329402753334	0.0	0.050247478103342846	0.1420271607463622	0.03442595835115597	-2.3522914609270074	0.2390335858741192	0.3293470722187814
16	17	BM	unstim	M5	0.05678715590569999	0.30887982554658217	0.02028703637671314	0.05100670199834867	0.043278101737092955	0.12710024845012494	0.023094211873135234	-2.2999417275769876	0.2653224086537243	0.3696336335806269
17	18	BM	unstim	M6	0.06185590010908609	0.3100561680716171	0.01659422078027356	0.002474376685890567	0.03935506528246879	0.13353582392097493	0.023863395826718675	-2.389696060648173	0.2856517816320917	0.34156907168314254
18	19	PB	GI	M1	0.8992206152462303	0.8767753952060013	0.1383333119487824	0.5039399425374311	0.1746180866988385	0.15526019804558325	0.13459249273858787	-0.2518446089730152	-1.9912321012973426	-1.7403048995001236
19	20	PB	GI	M2	0.8886397541925508	0.8131979662872113	0.16745708145435229	0.5122882543465592	0.2326381622443484	0.20818738616559485	0.17782531236888477	0.044145046941555	-1.7705807704787755	-1.6425554533230171
20	21	PB	GI	M3	0.900985793002641	0.791294083325238	0.17723273761941422	0.6011485078939756	0.3603404612377493	0.24863444090281966	0.17756191773332103	0.5580686715997055	-1.67612405251629	-1.5616876964791582
21	22	PB	GI	M4	0.846349004639936	0.6794945697763626	0.12776207886483254	0.6607200771546965	0.23213916557883463	0.2660971894924747	0.27214545750535113	0.3619572248634076	-1.6616543100891503	-1.2645816859465988
22	23	PB	GI	M5	0.853922810328873	0.7451903302926143	0.13294515300248538	0.5323253671267549	0.20010184170201947	0.2907993290083025	0.2743073170754537	0.12004470542699407	-1.684279970898216	-1.4055122363698178
23	24	PB	GI	M6	1.0	0.8267444491121024	0.23853590819244186	0.7343456511496522	0.4639968274095871	0.5430180269500833	0.2652354572338465	1.666188562304911	-1.4658191370377462	-1.8561098318554488
24	25	PB	GL	M1	0.7398958899068502	0.9999999999999998	0.14844750843620536	0.5591231101829506	0.2800186580639959	0.149122589691808	0.5197440517010891	0.4329429084908718	-2.5154389292167485	-0.7252604643641357
25	26	PB	GL	M2	0.7249094509666054	0.9704818806807196	0.1499678127692031	0.645481680146681	0.30758474378095013	0.1461192021535668	0.5772332374111201	0.6955901102447763	-2.561256585917545	-0.5355882646525103
26	27	PB	GL	M3	0.7156515918474552	0.9676023784845258	0.1755110564594924	0.7956070226343577	0.4812799177296232	0.2472210180014789	0.5876195525113802	1.5276002966439401	-2.38654888382752	-0.40354398319850937
27	28	PB	GL	M4	0.6602609336026182	0.7893173347552638	0.14609395058895555	0.8108857649688481	0.3756356458133831	0.1830405647593104	0.8708317060520843	1.4324176284714187	-2.558877993909966	0.25435029005166
28	29	PB	GL	M5	0.7284271516783115	0.7249519603925598	0.14532587320831045	0.7546534548296217	0.38982020234949877	0.25859489174249617	0.8696670439258691	1.4864004742918835	-2.374687912843185	0.0651087337443331
29	30	PB	GL	M6	0.6606031698954706	0.873214752717552	0.31454894461271987	0.9718277550862651	1.0	0.8007385288936844	0.7719653979130807	4.0998283383500365	-1.217965801743456	-0.018772325778567547
30	31	PB	unstim	M1	0.0673168828418351	0.7451407232717615	0.032257758041660284	0.05688091046390714	0.1266131739436903	0.08085039754712292	0.035121854024799753	-2.0570267053346702	-0.5954379487851296	0.2318915798029746
31	32	PB	unstim	M2	0.06088804440564141	0.6889958148379254	0.028670253900268783	0.0548433484729447	0.08465298131896687	0.0	0.06538005986010187	-2.240962118143265	-0.6680089838921002	0.34651636032385413
32	33	PB	unstim	M3	0.05802043771254606	0.6040919569258795	0.04401280805316363	0.06684356834950783	0.14243940211172215	0.12995967400763822	0.05476962228473142	-1.925387279841903	-0.2533857885636536	0.3211855350215388
33	34	PB	unstim	M4	0.054276326001825165	0.5558974415594593	0.041017180547378934	0.1494776168584212	0.15716803687112493	0.22909732692035484	0.07223157154412027	-1.6179661112593045	-0.07760128227058154	0.3529286170054161
34	35	PB	unstim	M6	0.05822739102708041	0.6920086322247978	0.048142389680830344	0.12498633630076489	0.18083079028884103	0.14775880780966621	0.14366263246325545	-1.5978445398993184	-0.5207359248025245	0.4449999424542696
35	36	SPL	GI	M1	0.2553260204153997	0.16767158704588409	0.37098000226178957	0.6913451320452519	0.4963523235820883	0.6729711366060054	0.014984837584768235	1.2719974840325714	1.5231388616396815	-0.38157840646203195
36	37	SPL	GI	M2	0.1778150481566094	0.08163774239845678	0.21969224746361848	0.43640110066205506	0.4059009517494548	0.66393628960879	0.016480676407653716	0.2665321721197275	1.6157517491733826	-0.06296810429459906
37	38	SPL	GI	M3	0.199127217664887	0.1049704237814732	0.28713534242684075	0.46733186160361245	0.4477925395971916	0.7189480980305143	0.015071301130374415	0.6245544562502231	1.74752265728687	-0.22503626524223172
38	39	SPL	GI	M4	0.1308525570358159	0.062012413472885775	0.1870603532707972	0.4578583634672745	0.41622941614539877	0.7733152689634232	0.022387745319994018	0.37910153265198654	1.807624753785305	0.058025286738665596
39	40	SPL	GI	M5	0.15458311563082144	0.039379842801279596	0.3452300425691823	0.5440239537528844	0.4271811628274442	0.8509622326225305	0.005928993738142568	0.9439890306708001	2.1954668188871684	-0.279439963449495
40	41	SPL	GI	M6	0.22989486158828681	0.04268952260623893	0.23388921827728693	0.3286309707290556	0.3741110644644145	0.8916988448465185	0.006944169113337145	0.3309394644005935	2.0626138989006777	-0.4286406672315503
41	42	SPL	GL	M1	0.07647296080584731	0.0	0.4606640012564174	0.43077992518238073	0.6945143022556631	1.0	0.0	1.6826195873642826	2.96436952966683	-0.14954118199272162
42	43	SPL	GL	M2	0.1510654705853981	0.019091446603950624	0.7765264665649567	0.5582806144833758	0.7782222036496449	0.8053009650897749	0.005236983891671376	2.4976230080305473	3.0375707775526597	-0.5692744504048475
43	44	SPL	GL	M3	0.1430748311488049	0.009647201068572253	0.7858191143473744	0.5488553065981032	0.8674468257629704	0.8294563878840935	0.0036692461694933787	2.7189686821494576	3.1554289280835643	-0.49907749406307966
44	45	SPL	GL	M4	0.06054552050367121	0.00332451998357286	0.5614001251443836	0.6410715204827846	0.6272332460022363	0.7682389378043991	0.0028284800740763227	1.8001884670804669	2.652119225728676	-0.1016597534481794
45	46	SPL	GL	M5	0.07209619949718724	0.0022014844099215725	0.9999999999999999	0.6538284065703525	0.5559747177974789	0.8797853632441451	0.0011640114259797996	2.6346854080189916	3.5626765611877436	-0.955368667845144
46	47	SPL	GL	M6	0.015081910090537387	0.029837641053461095	0.3163948192891041	0.33594634924407096	0.31944694974416976	0.9194107547494942	0.0046701892198940664	0.28279291751320007	2.536342719206363	-0.10276707327531298
47	48	SPL	unstim	M1	0.024780000190888885	0.23021819913663844	0.09160968678395967	0.14957316366647588	0.11290381411011338	0.2964250994310211	0.007417475371856691	-1.6714199885300665	0.8274214724212572	0.3244139379074981
48	49	SPL	unstim	M2	0.02795990051647068	0.1472742304689742	0.08659186052259685	0.1408217676047422	0.16478928315341873	0.3628815676906114	0.0088221353151689	-1.5067605086828062	1.0900124458889353	0.36748306377592016
49	50	SPL	unstim	M3	0.04314285418392938	0.16075433521614063	0.14220892467833898	0.20741786548458135	0.24633221814824796	0.4336609489348182	0.010894712515324645	-1.0012084029001287	1.238866817744939	0.2847617602367892
50	51	SPL	unstim	M4	0.011814001375397842	0.07111917091162279	0.1867686958417593	0.14631444485965156	0.20340940004444646	0.08586755878928998	0.009887564448584685	-1.5887874743739256	1.0076605780665506	0.5269552049360868
51	52	SPL	unstim	M5	0.035383811988157876	0.10893837492438352	0.10038461756515114	0.15860258986928416	0.11982332125162429	0.3852048103448367	0.006097799523707315	-1.5253413885752394	1.189063068750159	0.2910173731985356
52	53	SPL	unstim	M6	0.017637128054584228	0.11484113963936121	0.0753126575556542	0.09892892725193686	0.1153513358836202	0.4240754829056255	0.006076282786137366	-1.6492219990352632	1.2499645464093876	0.32083309640129504
