# Supplementary material for: Human and mouse neutrophils share core transcriptional programs in both homeostatic and inflamed contexts
Source: Nat Commun. 2023 Dec 8;14:8133. doi: 10.1038/s41467-023-43573-9 (PMC10709367; doi:10.1038/s41467-023-43573-9)
Supplement: Supplementary file 8 — Source Data [file 41467_2023_43573_MOESM8_ESM.zip › Figure 7/source-data_Figure7b.csv]

	sample_id	organ	condition	donor	cluster_id	x	y
78804	10	BM	GI	M2	46	0.001158321683135	-0.00109454294023777
20894	1	BM	GI	M1	42	-0.00765655222698307	0.00268427872377713
125812	12	BM	unstim	M2	80	0.00466276794257872	-0.00425878488062145
549265	47	BM	unstim	M6	14	0.000292841757973414	-0.0083465664875164
504175	45	BM	GI	M6	65	-0.00400360519010482	-0.00287235325981941
4964	1	BM	GI	M1	69	0.00622743569432901	-0.00176184929905758
308503	30	BM	unstim	M4	72	-0.00805629460507647	0.00840874017013866
560410	47	BM	unstim	M6	15	0.00274034319942992	-0.00658940563367623
32938	2	BM	GL	M1	92	-0.0113923018094843	0.021762997829043
545462	47	BM	unstim	M6	42	-0.0082835008148044	0.00380855577757966
576819	47	BM	unstim	M6	7	0.0100550181349931	0.00491608929235603
454471	39	BM	unstim	M5	100	0.000111858099659187	-0.00810402126299112
184800	21	BM	unstim	M3	18	0.0105002455181487	0.00639185129405644
365180	37	BM	GI	M5	88	-0.00263023323339278	-0.00841529721921921
496802	45	BM	GI	M6	74	-0.00634554491351931	0.000424110056283583
502465	45	BM	GI	M6	65	-0.0049312919861561	-0.00313357093651316
122712	12	BM	unstim	M2	9	0.0104262010337661	0.0065072187472776
491237	45	BM	GI	M6	15	0.00320754452060532	-0.0053859888355186
445690	39	BM	unstim	M5	20	0.0112291181630906	0.00776427694025277
113563	12	BM	unstim	M2	18	0.0108823026380435	0.00671199749375403
43277	3	BM	unstim	M1	18	0.0108609681460924	0.00687719071730663
276918	29	BM	GL	M4	60	0.0107517118231218	0.00584666499008854
238815	28	BM	GI	M4	7	0.00745637752950537	0.000105551449640114
110965	12	BM	unstim	M2	39	0.0105884067620171	0.00574158421599563
274654	29	BM	GL	M4	5	-0.000653696072080201	-0.00690691281439212
152388	19	BM	GI	M3	98	-0.0019068975564244	-0.00802760160936472
584292	47	BM	unstim	M6	25	4.12395165106136e-05	-0.00708614912844749
40745	2	BM	GL	M1	72	-0.00923357282405006	0.0130616794845898
372549	37	BM	GI	M5	85	-0.00737285579671718	0.000177024267450461
201326	21	BM	unstim	M3	36	0.00418119190634905	-0.00085324525205421
31297	2	BM	GL	M1	28	0.0090497621751343	0.00391565254133109
110681	12	BM	unstim	M2	39	0.010192155974201	0.00582071466124764
109278	12	BM	unstim	M2	17	0.00647198887112918	-0.00264140592866384
149931	19	BM	GI	M3	56	-0.00157533399102399	-0.00562049137677814
51855	3	BM	unstim	M1	28	0.009577521105528	0.00431499256725637
414412	38	BM	GL	M5	14	-0.000856278405263416	-0.00848197939382244
187363	21	BM	unstim	M3	36	0.00637499414283561	-0.000224291029576986
375684	37	BM	GI	M5	53	-0.00592440368001051	-0.00391325585081183
499049	45	BM	GI	M6	46	0.00524047013042523	0.00102970539634537
490396	45	BM	GI	M6	77	-0.00063649152506655	-0.00634117802739152
104895	11	BM	GL	M2	98	-0.000908149460522402	-0.00822459794128889
45824	3	BM	unstim	M1	8	0.0102186366803595	0.0073289155307069
405719	38	BM	GL	M5	92	-0.0102850465511887	0.0160930957550862
459791	39	BM	unstim	M5	26	0.00612184668407492	-0.00161011625729186
170121	20	BM	GL	M3	60	0.0110173789529431	0.00619841121962792
127446	12	BM	unstim	M2	70	0.00886304058092336	0.00208969118440853
34490	2	BM	GL	M1	45	-0.00385422954299575	0.00205290164629393
307982	30	BM	unstim	M4	79	0.00213143489897522	-0.00680811436842167
287397	29	BM	GL	M4	42	-0.00800832504428822	0.00371022701982728
458172	39	BM	unstim	M5	80	0.00547851649371448	-0.00362965114573566
119490	12	BM	unstim	M2	27	0.00825011708795146	0.00164050048542648
131908	12	BM	unstim	M2	6	0.00762003455936087	0.000423744773841149
511514	46	BM	GL	M6	52	-0.00814570468561046	0.00742061497047491
162253	20	BM	GL	M3	5	0.00218791484340652	-0.00626870113209698
341538	37	BM	GI	M5	62	-0.00706469066255564	0.00771365471073699
224166	28	BM	GI	M4	97	-0.00492884786913272	-0.00600462688737381
194963	21	BM	unstim	M3	60	0.00837298711288081	0.000847498567043091
167656	20	BM	GL	M3	82	-0.00970903865564862	0.0112943081123772
219667	28	BM	GI	M4	58	0.003924872232093	-0.00408939713233638
396272	38	BM	GL	M5	50	0.0115847619472699	0.00788358654589441
245471	28	BM	GI	M4	23	-0.00450249835289226	-0.00677119201390438
122336	12	BM	unstim	M2	14	-0.0014172129569109	-0.00785625223784201
172900	20	BM	GL	M3	11	-0.00656593954945086	-0.00431839195332405
292205	30	BM	unstim	M4	29	0.0109772318379786	0.00727107266304126
80900	10	BM	GI	M2	97	-0.00600189507497252	-0.00467493432670365
577911	47	BM	unstim	M6	37	0.00768715735886488	0.00159855099123192
3970	1	BM	GI	M1	24	-1.32910069422938e-05	-0.00741839876444946
482105	45	BM	GI	M6	76	-0.00456318271672523	-0.00402867261933302
424361	39	BM	unstim	M5	12	-0.0028273789173917	-0.00812440299875524
257194	29	BM	GL	M4	39	0.0104785589768747	0.0064747673991728
193711	21	BM	unstim	M3	14	0.000342092762379457	-0.00803456326698304
95853	11	BM	GL	M2	50	0.0106319957818876	0.00642697381164589
447489	39	BM	unstim	M5	19	0.0111078885397448	0.00825721940996684
398559	38	BM	GL	M5	89	-0.00119492564393874	-0.00787364455543182
82031	10	BM	GI	M2	69	0.00797195817520703	0.000634864302658185
199119	21	BM	unstim	M3	17	0.00909449139776124	0.00325309161859811
343724	37	BM	GI	M5	43	-0.0064726734424253	-0.00166366788667283
256577	29	BM	GL	M4	84	-0.0066853260435721	-0.000653285233440547
63545	3	BM	unstim	M1	9	0.00913763143086103	0.00397554809271861
303814	30	BM	unstim	M4	27	0.00954390748654631	0.0043590208658973
446854	39	BM	unstim	M5	56	0.00126556454813047	-0.00617174954323219
239410	28	BM	GI	M4	75	-0.00572071668861034	-0.00222195268996539
276357	29	BM	GL	M4	89	0.000496187160608229	-0.00829866813784171
288123	29	BM	GL	M4	33	-0.00650970437473257	-0.000579622415877291
455452	39	BM	unstim	M5	49	0.00883602464808518	0.00425158431382641
529021	46	BM	GL	M6	96	-0.00413471765338299	-0.00640903027956894
361636	37	BM	GI	M5	15	0.00125214534742891	-0.00692328295255952
105056	11	BM	GL	M2	6	0.00481337827064475	-0.00414951701996743
7255	1	BM	GI	M1	40	0.0112159365061825	0.00754381546394443
97208	11	BM	GL	M2	98	-0.00194797332853187	-0.00815943720625261
29533	2	BM	GL	M1	14	-0.00232335098929277	-0.00787009141788889
226711	28	BM	GI	M4	15	0.00256275497177316	-0.00583456567527645
221254	28	BM	GI	M4	26	0.00514078757520798	-0.00304188855525996
400488	38	BM	GL	M5	61	-0.00651176767139597	0.00477374501524446
44656	3	BM	unstim	M1	9	0.0084626310986386	0.00322350870135576
58334	3	BM	unstim	M1	40	0.01099115354259	0.00648324664648059
252561	29	BM	GL	M4	52	-0.00504378551910364	0.00209905506202048
113776	12	BM	unstim	M2	60	0.00860040268838276	0.00179968472203905
388237	38	BM	GL	M5	73	-0.00903964439713216	0.00959118718195791
493882	45	BM	GI	M6	66	-0.00379891476774214	-0.00273922437910278
455316	39	BM	unstim	M5	9	0.0101234347592214	0.0058800081340349
326832	30	BM	unstim	M4	37	0.00713281622315324	0.000487324934732462
428317	39	BM	unstim	M5	69	0.00500059720213639	-0.00345979268511227
416938	38	BM	GL	M5	2	-0.00661424592135439	-0.00427963916776293
156449	19	BM	GI	M3	35	0.00201957476091242	-0.00625117829903959
171507	20	BM	GL	M3	71	-0.00931944534461363	0.0124845737541299
427182	39	BM	unstim	M5	80	0.00463036995875158	-0.00490552971492423
38362	2	BM	GL	M1	1	-0.00718344090716658	-0.000139999835981721
2475	1	BM	GI	M1	25	9.56259634370686e-06	-0.00736967439799162
229509	28	BM	GI	M4	66	-0.00168023121435403	-0.00436375806030152
422802	39	BM	unstim	M5	99	-0.00159516898527464	-0.00796873989873983
25276	2	BM	GL	M1	42	-0.00869349024651636	0.00609361596295264
413307	38	BM	GL	M5	92	-0.0111202740954573	0.020028429143529
93797	11	BM	GL	M2	22	-0.00626209455101427	-0.00434509456372094
21142	1	BM	GI	M1	88	0.000272435391547059	-0.00833051124665268
57051	3	BM	unstim	M1	36	0.00702630353484884	0.000274618666697957
541118	46	BM	GL	M6	31	-0.00775629902446868	0.000517458035238196
257011	29	BM	GL	M4	99	-0.00104089734380932	-0.00873171194853424
300742	30	BM	unstim	M4	42	-0.00728535033058397	0.000617010542450116
387931	38	BM	GL	M5	13	-0.00423889665433494	-0.00667725967378965
324564	30	BM	unstim	M4	90	0.0022174410877579	-0.00752014764684708
505907	45	BM	GI	M6	32	-0.0068232782537677	-0.000840080058691068
42494	3	BM	unstim	M1	8	0.00977789268561917	0.0063979349243561
527100	46	BM	GL	M6	33	-0.00683364773398591	-0.00149933970976391
23773	1	BM	GI	M1	47	0.00403104924548447	-0.00364948547177061
169980	20	BM	GL	M3	92	-0.0105148425078342	0.0190294001464009
413721	38	BM	GL	M5	42	-0.00779718410108898	0.00228800876492044
333194	30	BM	unstim	M4	69	0.00623317941667733	-0.00228179589520044
410017	38	BM	GL	M5	87	-0.00365853544300129	-0.0067720371568235
519812	46	BM	GL	M6	25	0.0014548459598656	-0.00689303960170811
35568	2	BM	GL	M1	11	-0.00666535549368268	-0.00459490856472175
516019	46	BM	GL	M6	22	-0.00676322273801589	-0.00451495701495236
305529	30	BM	unstim	M4	36	0.00326729140550148	-0.00483306530486963
38785	2	BM	GL	M1	93	-0.00801557023356858	0.00580001442154774
310518	30	BM	unstim	M4	7	0.00815434284057932	0.00187059704921203
440453	39	BM	unstim	M5	69	0.00451291761356326	-0.0044616056647979
358700	37	BM	GI	M5	78	-0.000274559943047502	-0.00722851540619585
285668	29	BM	GL	M4	22	-0.00529016780798528	-0.00611514441015343
92273	11	BM	GL	M2	93	-0.00833659457784327	0.00324013811024108
227296	28	BM	GI	M4	48	0.0072557562729538	0.00182987596576198
18644	1	BM	GI	M1	98	-0.00260433070226442	-0.00845635436390497
464665	45	BM	GI	M6	52	-0.00669211984437339	0.00319919665175461
585859	47	BM	unstim	M6	37	0.0081308261296869	0.00226852527527375
148548	19	BM	GI	M3	63	-0.00608145821652063	-0.00155582616472606
36182	2	BM	GL	M1	42	-0.00942516757310067	0.00999984223668759
473756	45	BM	GI	M6	68	0.00361101254277686	-0.00598022995135995
145024	19	BM	GI	M3	95	-0.00683767808327136	-0.0015518889535317
98190	11	BM	GL	M2	11	-0.00716878960318936	-0.00265249879634198
143762	19	BM	GI	M3	67	0.0013853375585149	-0.00627770338762113
24343	1	BM	GI	M1	87	-0.00222877996339257	-0.0078159336578564
89814	10	BM	GI	M2	79	0.00160426157045558	-0.00749675325955298
521963	46	BM	GL	M6	23	-0.0028710418968659	-0.00797786500011756
567497	47	BM	unstim	M6	7	0.00875219369868793	0.00274646246622358
146117	19	BM	GI	M3	99	-2.69045504984764e-05	-0.00787113073559011
88535	10	BM	GI	M2	87	-0.00281856028750189	-0.0066172382972623
219226	28	BM	GI	M4	95	-0.00694407208571293	-0.0025901298740589
472743	45	BM	GI	M6	76	-0.00252073437519276	-0.00593397094265263
83240	10	BM	GI	M2	49	0.00967861496901253	0.00450839245517849
378803	37	BM	GI	M5	24	-0.00151636578660526	-0.00674899015677839
398137	38	BM	GL	M5	82	-0.0103598166554925	0.0157944588318309
56894	3	BM	unstim	M1	28	0.0101717890558618	0.00543926832897667
77533	10	BM	GI	M2	96	-0.00524971419128692	-0.00491931672214286
144290	19	BM	GI	M3	43	-0.00529718400601922	-0.00506509521235404
112830	12	BM	unstim	M2	15	0.00392434926670692	-0.00469751172941946
203413	28	BM	GI	M4	17	0.00745323077345788	-2.22604025421193e-05
250176	28	BM	GI	M4	38	0.00843662247073869	0.00218820188973073
569041	47	BM	unstim	M6	36	0.00508737506459389	-0.000943401447112851
161203	20	BM	GL	M3	82	-0.0106842832166043	0.0172511439474083
102509	11	BM	GL	M2	13	-0.00532766219111271	-0.00563256345187098
42210	3	BM	unstim	M1	19	0.0113636076447664	0.00858704215015603
450926	39	BM	unstim	M5	79	0.00215561197888393	-0.00707836385976354
148625	19	BM	GI	M3	83	-0.00858712328494303	0.00856651843220904
289506	29	BM	GL	M4	54	-0.00319108388896786	-0.00467252632292811
19982	1	BM	GI	M1	87	-0.0035417680445997	-0.00670742844259848
261944	29	BM	GL	M4	51	-0.00884187166262528	0.0104437065061869
323040	30	BM	unstim	M4	37	0.00878032664387954	0.00290549413792579
189794	21	BM	unstim	M3	29	0.0112365077154573	0.00825713367524698
369014	37	BM	GI	M5	96	-0.00461793429647412	-0.00631563980984297
447109	39	BM	unstim	M5	15	0.00348911634913628	-0.00528164973763816
466164	45	BM	GI	M6	56	-0.0015947470249497	-0.00533418338306131
196438	21	BM	unstim	M3	8	0.00926542775100045	0.00540127443324858
161715	20	BM	GL	M3	11	-0.00706416265185825	-0.0048301563543792
453221	39	BM	unstim	M5	59	0.00920799268553856	0.00288686741938184
173659	20	BM	GL	M3	82	-0.0114311117341691	0.0199405071043602
124921	12	BM	unstim	M2	40	0.0112696883565462	0.0075827695022577
47901	3	BM	unstim	M1	38	0.00744582239397281	0.000332040988674453
137220	19	BM	GI	M3	67	-0.00141138576475041	-0.0070732059554398
448035	39	BM	unstim	M5	25	-0.000100807187639869	-0.00771680627520343
41867	3	BM	unstim	M1	28	0.00874314192266098	0.00264264317934708
475702	45	BM	GI	M6	98	-0.00187419040152886	-0.00803539310574449
429692	39	BM	unstim	M5	38	0.0098046624714257	0.00476718227112537
97913	11	BM	GL	M2	93	-0.008035636641885	0.00252465151610516
30609	2	BM	GL	M1	33	-0.00702987062805827	-0.000182253508677244
231588	28	BM	GI	M4	87	-0.00352158117899687	-0.00734620757913281
187936	21	BM	unstim	M3	39	0.0101544599309219	0.00510052568301878
49598	3	BM	unstim	M1	29	0.0116478203960294	0.00866255517496113
522145	46	BM	GL	M6	84	-0.00772624527587541	0.00197789256051005
402859	38	BM	GL	M5	11	-0.00688575232228557	-0.00350146203926235
393005	38	BM	GL	M5	89	0.000361842859457637	-0.00812365486574271
158195	19	BM	GI	M3	15	0.00196878434279538	-0.00692572112513633
102910	11	BM	GL	M2	41	-0.00640471404259809	-0.00402928585310831
329633	30	BM	unstim	M4	50	0.0106502599301473	0.00681670511224249
35025	2	BM	GL	M1	94	-0.00863973998772693	0.00636752843311239
179155	21	BM	unstim	M3	9	0.00781035049339328	0.00282655300804261
24449	1	BM	GI	M1	63	-0.00594010969143843	-0.00152149973676001
36290	2	BM	GL	M1	21	-0.006675978956297	-0.00252764443007558
38360	2	BM	GL	M1	91	-0.0107234592300787	0.0195629365399226
195076	21	BM	unstim	M3	36	0.00603417561228019	-0.00139184800473066
22120	1	BM	GI	M1	46	0.00100733942758252	-0.000809820963034407
441853	39	BM	unstim	M5	69	0.00673883771004275	-0.00103279501239389
50352	3	BM	unstim	M1	59	0.0103153752902511	0.00573290788144879
415167	38	BM	GL	M5	11	-0.0059181443599583	-0.00542355814055279
222430	28	BM	GI	M4	43	-0.00615816091109858	-0.00358487393648868
552537	47	BM	unstim	M6	17	0.00727635995747398	-0.000564246751794853
532786	46	BM	GL	M6	14	-0.000907386332729167	-0.00782255003442451
28923	2	BM	GL	M1	11	-0.00665510074867916	-0.00458141716715479
192235	21	BM	unstim	M3	4	-0.00215822016892499	-0.00759614654614012
234115	28	BM	GI	M4	96	-0.00425328245822043	-0.00622222081634925
118398	12	BM	unstim	M2	89	0.00247366512097274	-0.00698266623523773
46425	3	BM	unstim	M1	60	0.0100881560589153	0.00492486844385725
89049	10	BM	GI	M2	58	0.00722363047187344	0.000105031787383112
512149	46	BM	GL	M6	62	-0.00852864243934654	0.011497503599372
166228	20	BM	GL	M3	42	-0.0079681464000011	0.00485251225525933
567274	47	BM	unstim	M6	15	0.00474102849867203	-0.00416473260820125
1589	1	BM	GI	M1	65	-0.00496515076530337	-0.0030366451517584
510573	46	BM	GL	M6	42	-0.00939332399751146	0.0111731918020874
105599	11	BM	GL	M2	53	-0.00612478675053127	-0.00384342007709325
146201	19	BM	GI	M3	47	0.00276956845878249	-0.0038434752664892
498472	45	BM	GI	M6	48	0.00777531193588381	0.00299520804892894
330652	30	BM	unstim	M4	69	0.00855486592634599	0.00211305060580273
83270	10	BM	GI	M2	69	0.00805865108432844	0.00160749925025069
560961	47	BM	unstim	M6	90	0.0043376985823601	-0.00512152170366599
512153	46	BM	GL	M6	11	-0.00624725560560654	-0.00460410905333549
207416	28	BM	GI	M4	97	-0.00565656720700161	-0.00521323182835331
390551	38	BM	GL	M5	51	-0.0112193669558808	0.0199180985735793
300958	30	BM	unstim	M4	38	0.00774028888483222	0.000700635710427244
470733	45	BM	GI	M6	72	-0.00868975626732501	0.0113060614739181
300550	30	BM	unstim	M4	29	0.0108396905106029	0.00636549930701645
327381	30	BM	unstim	M4	28	0.00991140025407713	0.00473436867671896
566959	47	BM	unstim	M6	36	0.0030166204441659	-0.00544497034901719
479075	45	BM	GI	M6	43	-0.00542053300377665	-0.00299064117131646
161588	20	BM	GL	M3	33	-0.00655881359087017	-0.000372772467542938
356498	37	BM	GI	M5	78	-0.00068581797992746	-0.00676689761989966
313415	30	BM	unstim	M4	40	0.0106133401688405	0.00640063889476832
103491	11	BM	GL	M2	22	-0.00551408293002746	-0.00586810756497402
153767	19	BM	GI	M3	12	-0.00212419577967156	-0.00820214965969633
102305	11	BM	GL	M2	43	-0.0065614598627315	-0.000842152303557624
335524	30	BM	unstim	M4	36	0.00489572151551869	-0.00286060106309659
37217	2	BM	GL	M1	74	-0.0067719841928342	0.00124783112696029
145319	19	BM	GI	M3	25	0.000371690514796071	-0.00677836999464368
530983	46	BM	GL	M6	4	-0.00418835420011909	-0.00633326885056021
190191	21	BM	unstim	M3	60	0.0104286952011728	0.00543765859581998
259849	29	BM	GL	M4	61	-0.00821581540908124	0.00518085104398599
274757	29	BM	GL	M4	94	-0.00833950064706788	0.00303743517317243
487822	45	BM	GI	M6	88	-0.00138395780369884	-0.00805508379068619
412247	38	BM	GL	M5	3	-0.00300683004229071	-0.0071159394391005
386856	38	BM	GL	M5	83	-0.00947873717995774	0.011909270804416
523190	46	BM	GL	M6	4	-0.00388558556227016	-0.0070698115668564
319558	30	BM	unstim	M4	59	0.0101351453217827	0.00485552738426228
454459	39	BM	unstim	M5	50	0.00998745909659877	0.00579163023849305
415647	38	BM	GL	M5	63	-0.00750830980878425	0.00182193445999195
145749	19	BM	GI	M3	56	8.39910241919716e-05	-0.00177936902642544
270645	29	BM	GL	M4	94	-0.0079799431245157	0.000622191889095563
226938	28	BM	GI	M4	47	0.0057167345507716	-0.00113431715349793
406713	38	BM	GL	M5	74	-0.00630110714045716	-0.000447196258057796
313698	30	BM	unstim	M4	100	0.000282297122227049	-0.00838600008767506
387709	38	BM	GL	M5	11	-0.00717374438842148	-0.0045982213918753
358919	37	BM	GI	M5	49	0.00798121789983739	0.00261235191098187
97401	11	BM	GL	M2	93	-0.00828813010728642	0.00445109888923875
179222	21	BM	unstim	M3	29	0.011036841524626	0.00718489629141315
129088	12	BM	unstim	M2	40	0.0118071279927293	0.00815849567143064
120082	12	BM	unstim	M2	39	0.0103083382499542	0.00599813638977521
85193	10	BM	GI	M2	40	0.0108306092129379	0.00670315168409485
109810	12	BM	unstim	M2	28	0.0111894895028169	0.00691910138405274
100151	11	BM	GL	M2	22	-0.005072706850047	-0.00659983410264289
202398	21	BM	unstim	M3	50	0.0104448828481582	0.00608853396151777
220094	28	BM	GI	M4	23	-0.00329542668828005	-0.00781359817485764
454231	39	BM	unstim	M5	49	0.00860018997712068	0.00291317346680673
216007	28	BM	GI	M4	87	-0.00379084229193467	-0.006929577211875
300796	30	BM	unstim	M4	6	0.00681831732373033	-0.000708557314596493
484099	45	BM	GI	M6	46	0.000815190643390535	-0.00114519066672057
330001	30	BM	unstim	M4	70	0.00731611143222437	-9.44939910562306e-05
388697	38	BM	GL	M5	21	-0.00821675291747391	0.0016677519589391
47441	3	BM	unstim	M1	5	0.00172499738853158	-0.00633206327429003
576015	47	BM	unstim	M6	25	0.000231419884295527	-0.00801800751115321
87614	10	BM	GI	M2	66	-0.00265524054980229	-0.00267348038960382
226594	28	BM	GI	M4	100	-0.00197647542101472	-0.00902926396845551
129239	12	BM	unstim	M2	16	0.00198080341035305	-0.00753714821294023
176066	21	BM	unstim	M3	69	0.00816747849228137	0.00119262024306928
117170	12	BM	unstim	M2	100	-0.00185408155969186	-0.0085615154308033
308642	30	BM	unstim	M4	23	-0.00494263688109145	-0.00543822519066272
231071	28	BM	GI	M4	47	0.00502989318924646	-0.00286809436434848
43067	3	BM	unstim	M1	18	0.0108708613828717	0.00727371852160114
124679	12	BM	unstim	M2	37	0.00706249093099617	6.27509347013844e-05
95993	11	BM	GL	M2	12	-0.00329088333271154	-0.00808526097198563
116884	12	BM	unstim	M2	28	0.00988145571195848	0.00420013116409828
165383	20	BM	GL	M3	12	-0.00339815339528653	-0.00759278107441587
209096	28	BM	GI	M4	98	-0.00371430191107055	-0.00619202176789912
77228	10	BM	GI	M2	52	-0.00673179776940232	0.00170098076477445
17292	1	BM	GI	M1	53	-0.00514980618899329	-0.00496996367991419
112351	12	BM	unstim	M2	30	0.0109817300781571	0.00748694549875275
238880	28	BM	GI	M4	86	-0.00639813760899141	-0.0028350725922486
582034	47	BM	unstim	M6	99	-0.00121000324052858	-0.00833297762303723
523427	46	BM	GL	M6	83	-0.00962012955887362	0.0104279334802711
99578	11	BM	GL	M2	12	-0.0033588444323594	-0.00787730027922072
431477	39	BM	unstim	M5	42	-0.00889785375197011	0.00750121271098977
184600	21	BM	unstim	M3	28	0.00901479019876518	0.0029443175179395
197407	21	BM	unstim	M3	60	0.00890186136799542	0.0022090776075963
35190	2	BM	GL	M1	12	-0.00497719741133545	-0.00636262516930435
275560	29	BM	GL	M4	82	-0.0112371532672757	0.0211083775366871
88413	10	BM	GI	M2	97	-0.0051692099176563	-0.00570542693447321
172078	20	BM	GL	M3	22	-0.00623864295065137	-0.00497039434269534
4595	1	BM	GI	M1	53	-0.00519182030825836	-0.00442428554820715
365905	37	BM	GI	M5	17	0.00673209282252437	-0.00118601516182338
135234	12	BM	unstim	M2	7	0.00461587166152647	-0.00368643717514265
568313	47	BM	unstim	M6	60	0.00965300633842365	0.00459000135811185
419005	39	BM	unstim	M5	60	0.00991055998412618	0.00446796239065475
470976	45	BM	GI	M6	54	-0.00428255393752389	-0.00515828066744118
167186	20	BM	GL	M3	2	-0.00713314182443236	-0.00391035785409896
178349	21	BM	unstim	M3	8	0.0103427828377056	0.00732886743519914
445613	39	BM	unstim	M5	90	0.00169838799066081	-0.00767923466340236
47092	3	BM	unstim	M1	27	0.00988455793659061	0.00540328521425162
308256	30	BM	unstim	M4	18	0.0111191132352419	0.00726002609899796
181546	21	BM	unstim	M3	36	0.00260106625130377	-0.00502671680195271
530158	46	BM	GL	M6	61	-0.00669082034451707	0.00421552038579014
214791	28	BM	GI	M4	33	-0.00701036686824551	0.000547664163970326
207787	28	BM	GI	M4	99	-0.00124908058090431	-0.00862063745403118
37885	2	BM	GL	M1	11	-0.00695675437819042	-0.00457240235153417
580073	47	BM	unstim	M6	34	-0.00361454171383774	-0.00655372574464947
65269	3	BM	unstim	M1	9	0.00917674645675915	0.00359020291969875
156814	19	BM	GI	M3	88	-0.00319246681666366	-0.00777088644227422
29975	2	BM	GL	M1	24	-0.000472194176928161	-0.00682327009181239
36818	2	BM	GL	M1	93	-0.00876214553884765	0.00681449831397527
320932	30	BM	unstim	M4	30	0.0115043691711262	0.00864259947816592
217649	28	BM	GI	M4	43	-0.0058128836793147	-0.00229051122285323
155346	19	BM	GI	M3	56	-0.00110427185033688	-0.00559004871963705
589268	47	BM	unstim	M6	20	0.0106802021717583	0.00678460166226247
12039	1	BM	GI	M1	44	-0.00390271718024049	-0.00403779647707311
337713	30	BM	unstim	M4	14	0.00100199510311195	-0.00805030185688744
167779	20	BM	GL	M3	92	-0.0111086473154961	0.021396129711724
142967	19	BM	GI	M3	46	0.00403713551286193	0.00060900218186546
520239	46	BM	GL	M6	94	-0.00984157692968984	0.00971683980918485
535325	46	BM	GL	M6	41	-0.00769083515286425	0.00180040675371936
344835	37	BM	GI	M5	33	-0.00651285779649098	-0.00178668046249027
440110	39	BM	unstim	M5	29	0.0102669575381858	0.00610279183899148
184471	21	BM	unstim	M3	60	0.0096041997695095	0.0035975018650564
524088	46	BM	GL	M6	22	-0.00640687519109739	-0.00467391941366435
261809	29	BM	GL	M4	24	-0.00245487029950094	-0.00601842757695201
105376	11	BM	GL	M2	3	-0.0023704228633714	-0.00737098611968868
397198	38	BM	GL	M5	84	-0.00803536408936068	0.00387954051377029
331101	30	BM	unstim	M4	99	-0.00106136157036838	-0.00887789714793789
120979	12	BM	unstim	M2	29	0.011779162111286	0.00846350058820342
95970	11	BM	GL	M2	23	-0.00573783839689389	-0.00508920314611053
490206	45	BM	GI	M6	67	0.000644634443683415	-0.00564382309172606
257185	29	BM	GL	M4	22	-0.00665764228180994	-0.00379361503410041
453179	39	BM	unstim	M5	26	0.00598675630332791	-0.00182668151420245
25478	2	BM	GL	M1	73	-0.00852295000442333	0.00669332481559197
322879	30	BM	unstim	M4	79	0.00187054488713745	-0.00745488421216007
420724	39	BM	unstim	M5	42	-0.00955889726297496	0.0121027362729164
92335	11	BM	GL	M2	89	0.00155125696278074	-0.00708944489111792
142406	19	BM	GI	M3	54	-0.00493411463675445	-0.00418809668862744
530046	46	BM	GL	M6	96	-0.00539562241691475	-0.00461694743259175
70935	10	BM	GI	M2	87	-0.00475030783170416	-0.00598190748763779
478878	45	BM	GI	M6	26	0.00430550350128041	-0.00389356323851834
44075	3	BM	unstim	M1	1	-0.00748144427917042	-0.00152603526054784
526773	46	BM	GL	M6	22	-0.00444050535261251	-0.0069506103477512
39464	2	BM	GL	M1	95	-0.00633504590442959	-0.00248890602069207
540499	46	BM	GL	M6	33	-0.00545409646364842	-0.0033415210953911
94315	11	BM	GL	M2	93	-0.00764458790440804	0.00131718142561048
284080	29	BM	GL	M4	17	0.00832347010372598	0.00151097713551916
410578	38	BM	GL	M5	31	-0.00790559980247859	-1.24930868262132e-05
214685	28	BM	GI	M4	78	-0.00110679012098531	-0.0067782177093861
369203	37	BM	GI	M5	65	-0.0040539584661	-0.00363902574460868
343246	37	BM	GI	M5	72	-0.00987500246227754	0.0155106443214485
12246	1	BM	GI	M1	44	-0.0035382609188345	-0.00500159337045382
92879	11	BM	GL	M2	51	-0.0098297625204219	0.013298062061438
233729	28	BM	GI	M4	68	0.00182235567957653	-0.00733340124693338
233268	28	BM	GI	M4	33	-0.00520851063862326	-0.0044704860220427
160154	20	BM	GL	M3	84	-0.00790608503209034	0.00231236171366533
155078	19	BM	GI	M3	90	0.00263318721255816	-0.00707978485037367
112028	12	BM	unstim	M2	1	-0.00822136148562151	0.00460784140000913
36459	2	BM	GL	M1	4	-0.00509605393803577	-0.00541904957921433
318151	30	BM	unstim	M4	36	0.00408247270219455	-0.00367425651954446
147172	19	BM	GI	M3	29	0.0103818604391864	0.00622264494185
312104	30	BM	unstim	M4	18	0.0103427557444441	0.00639942454274895
42016	3	BM	unstim	M1	38	0.00832880604415475	0.00167555582196865
15253	1	BM	GI	M1	48	0.00906524265673312	0.00453472419406092
453996	39	BM	unstim	M5	19	0.0109341766138917	0.00817266846235072
216515	28	BM	GI	M4	49	0.0101251764842591	0.00549686185915443
34041	2	BM	GL	M1	36	0.00393795758711842	-0.00420397520110249
171917	20	BM	GL	M3	41	-0.00631170433377078	-0.00347282178449228
130643	12	BM	unstim	M2	39	0.010091498503175	0.00512029086190386
146157	19	BM	GI	M3	10	0.00806161671838639	0.00416480791762863
557162	47	BM	unstim	M6	26	0.00682265622461621	-0.00194358513271695
529719	46	BM	GL	M6	92	-0.0113082294456597	0.0226587345815776
10320	1	BM	GI	M1	67	-0.00167045653289	-0.00601550798159094
76049	10	BM	GI	M2	66	-0.000813943657029966	-0.00377306496380537
37101	2	BM	GL	M1	22	-0.00600822850778147	-0.00551042867615377
171337	20	BM	GL	M3	2	-0.00660356312205968	-0.00246772540984085
382565	38	BM	GL	M5	2	-0.00696262214546945	-0.00356805189079192
497443	45	BM	GI	M6	74	-0.00689924075489294	-0.000418905073447214
172458	20	BM	GL	M3	83	-0.00966540531585413	0.0144132681338578
100135	11	BM	GL	M2	49	0.00770331727795479	0.00136138177227739
395928	38	BM	GL	M5	83	-0.00871060077049053	0.0077053125856409
21073	1	BM	GI	M1	29	0.0108724770794163	0.00712686599499026
41080	3	BM	unstim	M1	19	0.0112820111398022	0.00863350183544184
405900	38	BM	GL	M5	29	0.0108861974842955	0.00726601502579615
217686	28	BM	GI	M4	58	0.00627317953561944	-0.00139474805096109
529675	46	BM	GL	M6	93	-0.00869111368535089	0.00650224422553123
160471	20	BM	GL	M3	1	-0.00731940027376029	-0.000640035531776742
379421	37	BM	GI	M5	24	-0.000928801033504356	-0.00735463615311407
403660	38	BM	GL	M5	18	0.0103716803212111	0.00632385151557768
16893	1	BM	GI	M1	88	-0.00141024161335225	-0.00838665763956091
2097	1	BM	GI	M1	47	0.0016568280300129	-0.00335644196166913
91508	11	BM	GL	M2	45	-0.00471216089295059	0.000112126795696515
506976	45	BM	GI	M6	86	-0.00605742347560489	-0.00377562303282893
427622	39	BM	unstim	M5	50	0.0108386127755718	0.00679358155635936
543409	46	BM	GL	M6	93	-0.00910051195090234	0.00954262171783298
14899	1	BM	GI	M1	49	0.00991285969718533	0.00536169423902958
190424	21	BM	unstim	M3	7	0.00746844544233698	0.00109327517880376
527680	46	BM	GL	M6	84	-0.00754068254242483	0.000992305884073549
216640	28	BM	GI	M4	8	0.0104267898287929	0.0077542718911414
380252	37	BM	GI	M5	88	-0.00131337405452674	-0.00779861914305672
518988	46	BM	GL	M6	84	-0.00723677797300572	-0.00074627413128674
348447	37	BM	GI	M5	83	-0.00879929393000462	0.00918191577858417
374239	37	BM	GI	M5	54	-0.00521154393317862	-0.00219031455437927
242548	28	BM	GI	M4	94	-0.00835713408006438	0.00401899180871793
576217	47	BM	unstim	M6	59	0.0082409971906542	0.00199153322053932
576232	47	BM	unstim	M6	15	0.00317057446279499	-0.00619556561024314
72927	10	BM	GI	M2	66	-0.00114915339570868	-0.00228253906303797
91788	11	BM	GL	M2	80	0.00519458062369643	-0.00380870788686423
529582	46	BM	GL	M6	24	-0.00305262694834851	-0.00679011998916133
374703	37	BM	GI	M5	55	-0.00501951096576845	0.00327047838710254
441185	39	BM	unstim	M5	99	-0.000770629648439688	-0.00830647042893247
199710	21	BM	unstim	M3	30	0.0114679536525804	0.00840244580869791
29711	2	BM	GL	M1	22	-0.00694990601296413	-0.00405627827456337
382867	38	BM	GL	M5	61	-0.00615991152879922	0.00337484491680074
139859	19	BM	GI	M3	15	0.00177199791788684	-0.00650468034197652
78575	10	BM	GI	M2	85	-0.00658635470783533	-0.00120909859660312
170449	20	BM	GL	M3	32	-0.00622551771545959	-0.00357564129844677
157138	19	BM	GI	M3	78	-0.000596497393855409	-0.0066565644502954
164520	20	BM	GL	M3	2	-0.00612729570134588	-0.00480106672305632
490068	45	BM	GI	M6	47	0.00202517343098374	-0.00343072214879283
336945	30	BM	unstim	M4	90	0.00247655917002416	-0.00758251247685209
40654	2	BM	GL	M1	94	-0.00957665952816973	0.0105015720541428
562498	47	BM	unstim	M6	38	0.0101932003312571	0.00559215552451728
61206	3	BM	unstim	M1	9	0.0104396805552354	0.0063755029356269
471795	45	BM	GI	M6	75	-0.00667094434988416	-0.000250391905100943
157926	19	BM	GI	M3	26	0.00445734987623222	-0.00461826658733338
136868	19	BM	GI	M3	79	0.00189391243462634	-0.00697239159859705
81657	10	BM	GI	M2	59	0.00983016287503894	0.00526903645072552
437887	39	BM	unstim	M5	69	0.00644147711118299	-0.00183558942790982
94513	11	BM	GL	M2	86	-0.0061884820203583	-0.00272957432565579
209565	28	BM	GI	M4	65	-0.00473810100481437	-0.00193736675218592
89095	10	BM	GI	M2	72	-0.00903373357994063	0.0107290337473514
411557	38	BM	GL	M5	98	-0.00367228259188478	-0.00630801432823169
147094	19	BM	GI	M3	42	-0.00777290863211843	0.00303283329120172
45831	3	BM	unstim	M1	9	0.0107130062599395	0.00718313281184437
206977	28	BM	GI	M4	23	-0.00411227617084976	-0.00592184524201264
246804	28	BM	GI	M4	33	-0.00701767098346441	-0.000370037352047645
172767	20	BM	GL	M3	80	0.00476418604420661	-0.00450705859109056
59552	3	BM	unstim	M1	30	0.0108649676838216	0.00757421305604838
181326	21	BM	unstim	M3	18	0.0100922294372496	0.00523833639636438
32804	2	BM	GL	M1	11	-0.00699255968195656	-0.0047014623588173
464858	45	BM	GI	M6	62	-0.00618685856632217	0.00676063894509038
262412	29	BM	GL	M4	13	-0.00305206979287424	-0.00682843358475632
250265	28	BM	GI	M4	97	-0.00572452514518157	-0.00525516333255973
291968	30	BM	unstim	M4	15	0.00223934680360032	-0.00705550801784319
505803	45	BM	GI	M6	72	-0.010070067922625	0.0153349424966864
479957	45	BM	GI	M6	49	0.00971666584183928	0.00516505615033338
520725	46	BM	GL	M6	82	-0.0105899689353372	0.0160507964682467
101325	11	BM	GL	M2	61	-0.00798167831374712	0.00695026402536124
429143	39	BM	unstim	M5	59	0.00871223756955354	0.00256928386538566
341209	37	BM	GI	M5	9	0.00907159440270313	0.00379972821728855
14681	1	BM	GI	M1	15	0.00144513624199945	-0.00759130412214397
474513	45	BM	GI	M6	20	0.00973406182661518	0.0064316894427281
441770	39	BM	unstim	M5	7	0.00724993126108952	0.000526414296456774
541988	46	BM	GL	M6	82	-0.0108164953201707	0.0175233226432122
484565	45	BM	GI	M6	49	0.00909553941184452	0.00400471648271207
299932	30	BM	unstim	M4	50	0.0101850810841641	0.00560395516197743
159478	20	BM	GL	M3	69	0.00552837252696855	-0.00276943142401535
266314	29	BM	GL	M4	11	-0.00676846931573687	-0.00424667909946896
1194	1	BM	GI	M1	66	-0.00332198769476516	-0.00304084381187609
110714	12	BM	unstim	M2	28	0.00798615383667349	0.00111831162113381
234748	28	BM	GI	M4	88	-0.00258216145519853	-0.00843168613584248
26186	2	BM	GL	M1	22	-0.00482150380349647	-0.00673949398736554
29264	2	BM	GL	M1	82	-0.010544375293941	0.0166809837877306
152033	19	BM	GI	M3	36	0.00509618261133227	-0.0028120508977568
18948	1	BM	GI	M1	68	0.00445503677516174	-0.00458128938568328
138397	19	BM	GI	M3	23	-0.00397698950866416	-0.00571715670525633
97010	11	BM	GL	M2	39	0.010895299667664	0.00707327710709504
331129	30	BM	unstim	M4	24	-0.00185767558666462	-0.00631382329753044
528754	46	BM	GL	M6	82	-0.0102097702475029	0.0131373344871799
229473	28	BM	GI	M4	23	-0.00300304585199966	-0.00748755972422343
378144	37	BM	GI	M5	58	0.0061974159325678	-0.00132199785380497
179711	21	BM	unstim	M3	36	0.00558902261669179	-0.00244184915210364
233714	28	BM	GI	M4	73	-0.00841042438077631	0.0047996028957253
251268	29	BM	GL	M4	61	-0.00740873874719166	0.00546163286755215
400782	38	BM	GL	M5	19	0.0118070759924709	0.00865039829492467
60918	3	BM	unstim	M1	6	0.00705180943978121	-0.000852374358283964
163222	20	BM	GL	M3	2	-0.00680408701656993	-0.00329654487552935
374279	37	BM	GI	M5	53	-0.00505151335219027	-0.00348814872578554
37712	2	BM	GL	M1	94	-0.00827352846325557	0.00385162001348846
91565	11	BM	GL	M2	24	-0.0016200959012238	-0.00757552205922017
389332	38	BM	GL	M5	32	-0.0071662476869089	-0.00104260765548239
102523	11	BM	GL	M2	100	-0.00323010604146602	-0.00751142317996328
512707	46	BM	GL	M6	38	0.00882467037205747	0.00215298198828303
582287	47	BM	unstim	M6	8	0.00985794283889776	0.00699069036625083
188252	21	BM	unstim	M3	14	-0.000508521070578033	-0.0083781469565194
205449	28	BM	GI	M4	55	-0.0020520439489017	-9.80673004954215e-05
330938	30	BM	unstim	M4	38	0.0082977668176081	0.00190578502354051
510527	46	BM	GL	M6	94	-0.0085206907980774	0.00449392704750672
515261	46	BM	GL	M6	7	0.00736327743963536	0.000941281836630971
407969	38	BM	GL	M5	98	-0.00532617450762311	-0.00565055056210836
160212	20	BM	GL	M3	23	-0.00526137809524509	-0.00514419107787904
218916	28	BM	GI	M4	45	-0.00345840106507058	0.00114044443886997
164578	20	BM	GL	M3	89	-0.000515625459149216	-0.00855012727698918
433553	39	BM	unstim	M5	18	0.00949604140880512	0.00462258282286793
49626	3	BM	unstim	M1	3	-0.000862890357434764	-0.00697153315541639
508861	45	BM	GI	M6	72	-0.0102097226709494	0.0166545050882136
255927	29	BM	GL	M4	31	-0.00725487338637915	-0.00178830226910978
3634	1	BM	GI	M1	96	-0.00482374366870462	-0.00514039031498672
135220	12	BM	unstim	M2	6	0.00714114291590913	-0.000219591843391554
416733	38	BM	GL	M5	92	-0.0107183046695676	0.0214140499620088
78577	10	BM	GI	M2	96	-0.00530252110450105	-0.00500931145911911
272234	29	BM	GL	M4	36	0.00290777004909376	-0.00393576656014236
199328	21	BM	unstim	M3	27	0.00864396478309086	0.00246522082077882
293633	30	BM	unstim	M4	38	0.00812543399430659	0.00140507073355287
100805	11	BM	GL	M2	92	-0.0101423377295476	0.0189743158280839
199	1	BM	GI	M1	23	-0.00353889890342153	-0.00711444427869644
59688	3	BM	unstim	M1	20	0.0112482859206535	0.00727659873105176
354303	37	BM	GI	M5	96	-0.00467295762819557	-0.00583486277668088
250045	28	BM	GI	M4	15	0.00312945074410483	-0.0059646973545822
588176	47	BM	unstim	M6	9	0.00954152302554467	0.00487325721472276
103785	11	BM	GL	M2	81	-0.0117082937021197	0.0242183903920554
191493	21	BM	unstim	M3	60	0.0096050075399646	0.00403238474963958
68209	10	BM	GI	M2	38	0.00978817266401738	0.00443056543533175
99790	11	BM	GL	M2	32	-0.00680444776045309	-0.00166529872543065
258390	29	BM	GL	M4	1	-0.00717112276927926	-0.00171571745784141
200360	21	BM	unstim	M3	8	0.0103727634066214	0.00771948758660225
313309	30	BM	unstim	M4	15	0.00210434652575789	-0.00727603510782605
154570	19	BM	GI	M3	55	-0.00315837845377727	0.00162586589788744
116150	12	BM	unstim	M2	60	0.00899979018821742	0.00235888415396616
9002	1	BM	GI	M1	34	-0.00314514074625988	-0.00625293548827709
294798	30	BM	unstim	M4	60	0.0106499890847577	0.00585532902493595
475729	45	BM	GI	M6	67	0.00237165671149356	-0.00507047466243139
151218	19	BM	GI	M3	35	0.00130817692474159	-0.00649773047489914
23121	1	BM	GI	M1	76	-0.0015373249679837	-0.0052937465778486
29011	2	BM	GL	M1	81	-0.0117276226809885	0.0237486235627932
72661	10	BM	GI	M2	26	0.00472602475934009	-0.00279727564457859
89667	10	BM	GI	M2	96	-0.0058501725051711	-0.00397385017954979
124201	12	BM	unstim	M2	14	-0.00107167599700354	-0.00877645452292899
32380	2	BM	GL	M1	36	0.00568880894203218	-0.00191326114000951
58912	3	BM	unstim	M1	19	0.0116783668346038	0.00895152768291419
92445	11	BM	GL	M2	14	-0.00114145396300867	-0.00827893082149272
496373	45	BM	GI	M6	65	-0.00500687736063115	-0.00386043790535729
367054	37	BM	GI	M5	76	-0.00339213516338115	-0.00613185102559835
383673	38	BM	GL	M5	92	-0.0109571376898405	0.0217440040423157
173779	20	BM	GL	M3	16	0.00426923691350644	-0.00441132929128929
142649	19	BM	GI	M3	58	0.00687090676671453	-0.00045575675151856
17717	1	BM	GI	M1	55	-0.000814832737075276	-0.00106011400859681
330392	30	BM	unstim	M4	47	0.00347010358698484	-0.00237807591558352
102642	11	BM	GL	M2	41	-0.00761004614965473	0.000800200100707084
566431	47	BM	unstim	M6	90	0.000690279847033383	-0.00842357903172512
376552	37	BM	GI	M5	86	-0.00622303419148103	-0.00385223570232904
28385	2	BM	GL	M1	51	-0.0106001130463778	0.0176673333756149
337841	30	BM	unstim	M4	38	0.00720791257781867	-0.000388171999458543
376299	37	BM	GI	M5	97	-0.00348508802734985	-0.00751315398942055
573397	47	BM	unstim	M6	20	0.0110410166842389	0.0080341964261764
84056	10	BM	GI	M2	47	0.00417699580136721	-0.00394424646248869
539206	46	BM	GL	M6	82	-0.0108208429016787	0.0189279594301269
363952	37	BM	GI	M5	44	-0.00489344962390334	-0.00281933784609909
521828	46	BM	GL	M6	22	-0.00555159321923743	-0.00601897619977449
218687	28	BM	GI	M4	54	-0.00338530302786861	-0.00503768739228392
360896	37	BM	GI	M5	56	-0.00214155113703637	-0.00529273310617902
99452	11	BM	GL	M2	61	-0.00826092415092319	0.00939635688722862
288753	29	BM	GL	M4	71	-0.00840894883711781	0.010545722385895
137923	19	BM	GI	M3	48	0.00987962449539039	0.00578181959205436
108289	12	BM	unstim	M2	30	0.0117882711263005	0.00881219867393472
186751	21	BM	unstim	M3	37	0.00907133156241462	0.00333869784968664
68513	10	BM	GI	M2	65	-0.00456199489735494	-0.00410708379736784
135601	19	BM	GI	M3	67	0.000996201071717056	-0.00556516689571437
355906	37	BM	GI	M5	33	-0.00605955427225931	-0.00247692037919594
375740	37	BM	GI	M5	43	-0.00593154747111664	-0.00242269984838073
532075	46	BM	GL	M6	72	-0.00953424352435294	0.0135314972173132
392426	38	BM	GL	M5	83	-0.00947542346672623	0.0127741890660798
451335	39	BM	unstim	M5	22	-0.00726726541958363	-0.00392739601957523
38804	2	BM	GL	M1	16	0.00196134878387556	-0.00720724990972573
82622	10	BM	GI	M2	58	0.005502229064787	-0.00236726173657752
290687	29	BM	GL	M4	13	-0.00608570354854549	-0.00357164193416248
228176	28	BM	GI	M4	44	-0.00363746871072973	-0.00293884673081875
425650	39	BM	unstim	M5	16	0.00298463984982879	-0.00658112227998558
182042	21	BM	unstim	M3	30	0.0115999103997863	0.00827000354485003
273362	29	BM	GL	M4	41	-0.00723802508782576	0.000233286022707396
93513	11	BM	GL	M2	89	0.000119476590704662	-0.00785222688447813
343390	37	BM	GI	M5	73	-0.00731066378745042	0.00291441423290632
35068	2	BM	GL	M1	22	-0.00688571253924821	-0.00335355868094302
77402	10	BM	GI	M2	53	-0.00383923831932724	-0.0061978612285406
25556	2	BM	GL	M1	92	-0.0111160362522868	0.0221241077483527
546348	47	BM	unstim	M6	44	-0.00462133045599368	-0.00444036980165526
189150	21	BM	unstim	M3	19	0.0113257637958467	0.00743358873816159
29507	2	BM	GL	M1	89	-0.0014444248817696	-0.00848042694201965
6693	1	BM	GI	M1	65	-0.00341615163597332	-0.00354761192449331
15409	1	BM	GI	M1	25	0.000481589570126472	-0.00743456531536714
198718	21	BM	unstim	M3	7	0.00810104843523101	0.00199092477889856
188477	21	BM	unstim	M3	29	0.0109766956800886	0.00748370234364692
128533	12	BM	unstim	M2	60	0.00999058475910773	0.00474147184541771
278477	29	BM	GL	M4	86	-0.00640153826668534	-0.0032194768962133
431522	39	BM	unstim	M5	19	0.0113352891789264	0.00797221130411083
289336	29	BM	GL	M4	22	-0.00592563381009915	-0.00560977032846984
545300	47	BM	unstim	M6	23	-0.00352436008494705	-0.00728941682190765
86904	10	BM	GI	M2	35	0.000291428251530612	-0.0054580364562715
262630	29	BM	GL	M4	16	0.00183757070840482	-0.00709028654058736
511894	46	BM	GL	M6	97	-0.00502456745488885	-0.00642624455512969
536126	46	BM	GL	M6	71	-0.00883733320179036	0.0126141441113254
316924	30	BM	unstim	M4	23	-0.00433980191182947	-0.00668847657055256
2196	1	BM	GI	M1	48	0.00729724134447628	0.00159911573544369
57948	3	BM	unstim	M1	90	0.00347611439296864	-0.00613460888146329
571394	47	BM	unstim	M6	79	0.00191076143372037	-0.00769119513030991
541514	46	BM	GL	M6	65	-0.00513091083976043	-0.00197055704100556
53139	3	BM	unstim	M1	30	0.0111161232239718	0.00780324522935416
460252	39	BM	unstim	M5	3	-0.00466233319651904	-0.00656594281443675
551894	47	BM	unstim	M6	26	0.00530273224932754	-0.00359221997026226
351067	37	BM	GI	M5	87	-0.00405509513930583	-0.00674810697069872
81816	10	BM	GI	M2	47	0.00554603714943029	-0.00141398315877377
202199	21	BM	unstim	M3	70	0.00829703381794127	0.000940163470692941
255892	29	BM	GL	M4	63	-0.0058901281005809	-0.00168332584779287
287372	29	BM	GL	M4	13	-0.00501931401484112	-0.00388628592534364
445610	39	BM	unstim	M5	9	0.0101928990114543	0.00604258091760136
32531	2	BM	GL	M1	2	-0.00711514483444993	-0.00321112742463508
85791	10	BM	GI	M2	96	-0.00435869888483878	-0.00648375179372916
107324	12	BM	unstim	M2	69	0.00569754873273027	-0.0030458095503129
439267	39	BM	unstim	M5	50	0.0109337517273469	0.00672341043343238
293689	30	BM	unstim	M4	18	0.0106090762612543	0.00663064239398363
28012	2	BM	GL	M1	14	-0.000542092026366394	-0.00874466469993788
3740	1	BM	GI	M1	33	-0.00565650994314458	-0.00345615263874668
347163	37	BM	GI	M5	96	-0.00569602579428567	-0.00417800795201799
478198	45	BM	GI	M6	81	-0.0108556239827543	0.0196295856636768
344999	37	BM	GI	M5	25	0.000723756409057852	-0.00764824481350432
4836	1	BM	GI	M1	73	-0.00835728598984592	0.00631004627824645
33819	2	BM	GL	M1	92	-0.0105184033798007	0.0182431128252411
386542	38	BM	GL	M5	100	0.000275138059773693	-0.0089148164217835
15744	1	BM	GI	M1	35	0.00433665321098941	-0.00394858407106829
447563	39	BM	unstim	M5	25	0.00100815161345737	-0.00776188953090245
347008	37	BM	GI	M5	49	0.00867108053266752	0.00281034361607771
462877	39	BM	unstim	M5	99	0.000469045526979313	-0.00860556305359578
523584	46	BM	GL	M6	64	-0.0056626303613228	0.00188228481439275
530961	46	BM	GL	M6	98	-0.00434884588609233	-0.00693434770821827
294004	30	BM	unstim	M4	15	0.00196282483794379	-0.00667588407530403
349059	37	BM	GI	M5	54	-0.00591665111577472	-0.00106910514953847
44453	3	BM	unstim	M1	38	0.00904024185540362	0.00237918074368689
400216	38	BM	GL	M5	5	0.00178027877510013	-0.00672065679513316
40648	2	BM	GL	M1	92	-0.011100607485839	0.0197712547719867
155785	19	BM	GI	M3	49	0.00982144581787971	0.00492796018107517
270615	29	BM	GL	M4	12	-0.00414203242940505	-0.00719446338184594
34916	2	BM	GL	M1	63	-0.00752570183185589	0.00277268782179765
314391	30	BM	unstim	M4	18	0.0109586290643489	0.0072722104925788
320741	30	BM	unstim	M4	58	0.00454882030649357	-0.00435461217144309
214359	28	BM	GI	M4	97	-0.00482549922085784	-0.00576280322858736
386342	38	BM	GL	M5	83	-0.00916300295579906	0.00934409308283406
552192	47	BM	unstim	M6	29	0.0112349148511745	0.00821269845830778
576202	47	BM	unstim	M6	90	0.00123545863847837	-0.0082550102843386
493963	45	BM	GI	M6	58	0.00431796125249079	-0.0038609987267833
336413	30	BM	unstim	M4	17	0.00766115996592851	-0.000241927028667776
453732	39	BM	unstim	M5	78	-0.00104272093745647	-0.00697434408928338
493088	45	BM	GI	M6	97	-0.00492406391947463	-0.00557473631774731
253662	29	BM	GL	M4	74	-0.00658157465142219	-0.000141861517313037
164639	20	BM	GL	M3	23	-0.00469374286452575	-0.00569554644684869
194898	21	BM	unstim	M3	79	0.00171156114902922	-0.00756472902185954
227097	28	BM	GI	M4	53	-0.00497827907351729	-0.00446945818506379
547990	47	BM	unstim	M6	98	-0.00313347363472283	-0.00753386531304924
132309	12	BM	unstim	M2	69	0.00658400994679605	-0.000929214448134593
282128	29	BM	GL	M4	32	-0.00686775291738978	-0.00169907529469745
137775	19	BM	GI	M3	96	-0.00575862360002071	-0.00411974295371968
179943	21	BM	unstim	M3	9	0.010462969868447	0.00661189559698597
518446	46	BM	GL	M6	82	-0.0099515431456913	0.0114399311842893
394954	38	BM	GL	M5	90	0.0028054346858028	-0.00689535634810586
257130	29	BM	GL	M4	41	-0.00773533344807438	0.00218440343008146
494501	45	BM	GI	M6	98	-0.00285012565931472	-0.00770054697685217
27031	2	BM	GL	M1	45	-0.00520697899064256	0.00243951714060532
339863	37	BM	GI	M5	64	-0.00577685701445422	0.0031104546889322
219590	28	BM	GI	M4	62	-0.0085619405087189	0.0113512965431254
156110	19	BM	GI	M3	79	-0.00021557691786727	-0.007895068511135
410998	38	BM	GL	M5	4	-0.0025933062795991	-0.00629798257840077
44017	3	BM	unstim	M1	28	0.00891784062803944	0.00333371944497845
170212	20	BM	GL	M3	82	-0.0103745656633902	0.0160490643870776
64919	3	BM	unstim	M1	60	0.00796833544849045	0.000307548094102619
171293	20	BM	GL	M3	29	0.0111627016689334	0.00786121602665347
401106	38	BM	GL	M5	85	-0.00694615524992409	-0.000908896741250493
29245	2	BM	GL	M1	95	-0.0074317484982018	0.000134324962985723
134170	12	BM	unstim	M2	8	0.0105972846816117	0.00707314759166554
306779	30	BM	unstim	M4	33	-0.00506242787423429	-0.00446093456709099
370384	37	BM	GI	M5	35	0.00384723721765116	-0.00403008181979313
176078	21	BM	unstim	M3	50	0.01064808784716	0.00584562140919061
28984	2	BM	GL	M1	93	-0.00805572582306824	0.00263646958273001
7783	1	BM	GI	M1	7	0.00500863550181136	-0.00312820155560947
392609	38	BM	GL	M5	1	-0.00772311863018546	-0.000564161368125352
487683	45	BM	GI	M6	68	0.000638498219401036	-0.00756852985602979
290201	29	BM	GL	M4	62	-0.00624937511878091	0.00639209538745603
215493	28	BM	GI	M4	45	-0.00356996347318867	0.0020025142485065
204163	28	BM	GI	M4	88	-0.00321641108496359	-0.00701789302933428
400310	38	BM	GL	M5	83	-0.00992739315214198	0.0139100455507321
487604	45	BM	GI	M6	43	-0.00622537383899616	-0.00269809724294081
405887	38	BM	GL	M5	38	0.00782301266945998	0.000764766053571312
406259	38	BM	GL	M5	22	-0.00616330653165605	-0.00539714303442931
157061	19	BM	GI	M3	27	0.00905949508826069	0.00384634020137742
166035	20	BM	GL	M3	15	0.000535279244247766	-0.00760915970774457
574046	47	BM	unstim	M6	26	0.00531809126130814	-0.00362589311710216
115464	12	BM	unstim	M2	28	0.0096213841054156	0.00431014354868777
55699	3	BM	unstim	M1	39	0.0104788000802109	0.00656084591658725
198566	21	BM	unstim	M3	7	0.00577511225177609	-0.00235010414721035
265930	29	BM	GL	M4	9	0.0104344766723429	0.006678785559854
209645	28	BM	GI	M4	31	-0.0064190285514626	-0.00336768438843313
400835	38	BM	GL	M5	11	-0.00650665791269084	-0.0052570371099607
66093	3	BM	unstim	M1	15	0.000893680031221208	-0.00802467259287237
210789	28	BM	GI	M4	15	0.00347810202940665	-0.00573056075397315
113742	12	BM	unstim	M2	17	0.00867102103537235	0.00242026155433968
206701	28	BM	GI	M4	75	-0.00498154003712134	-0.00156643980222841
29738	2	BM	GL	M1	73	-0.00867626868013853	0.00777373440003171
118600	12	BM	unstim	M2	28	0.00838168566441822	0.00160259679696836
395315	38	BM	GL	M5	94	-0.00864294132913408	0.00537725376945326
553024	47	BM	unstim	M6	50	0.0107877127250634	0.00583798174861897
424135	39	BM	unstim	M5	20	0.0109272653267684	0.00762641488069552
238339	28	BM	GI	M4	88	-0.00127116713230517	-0.00729432878808547
31831	2	BM	GL	M1	12	-0.00391877287689469	-0.00712569496094565
464535	45	BM	GI	M6	87	-0.00376202047265785	-0.0055367826092613
199441	21	BM	unstim	M3	59	0.0106058956204281	0.00551102226874285
213893	28	BM	GI	M4	34	-0.00235563471415454	-0.00748552725829342
412277	38	BM	GL	M5	19	0.01109041875066	0.00741313096555519
227961	28	BM	GI	M4	34	-0.00299010139638005	-0.00649160418999962
37700	2	BM	GL	M1	21	-0.00707597890968059	-0.0018400488200096
356402	37	BM	GI	M5	44	-0.00456964794050313	-0.0026234086086627
177730	21	BM	unstim	M3	12	-0.00579971080874633	-0.00575516121052059
89983	10	BM	GI	M2	48	0.00726881926759363	0.00222590977828047
28174	2	BM	GL	M1	41	-0.00677596022969674	-0.00245927112643057
128360	12	BM	unstim	M2	9	0.00998837790208759	0.00541717250240764
25092	2	BM	GL	M1	92	-0.011521104627813	0.0217456063165625
51051	3	BM	unstim	M1	34	-0.00369812159036865	-0.00660740467194638
36068	2	BM	GL	M1	94	-0.00968587374014397	0.010146149657459
530948	46	BM	GL	M6	5	0.00193548566450586	-0.00633554304267878
165774	20	BM	GL	M3	5	-0.000889711843253528	-0.00737829446025064
265966	29	BM	GL	M4	39	0.0102232772777669	0.00538353121670567
584828	47	BM	unstim	M6	18	0.0105307832940348	0.0063695293037473
264828	29	BM	GL	M4	31	-0.00732086022798471	-0.00166444594632097
474972	45	BM	GI	M6	64	-0.00565466724465805	0.00257065182591977
391314	38	BM	GL	M5	59	0.00948909131238108	0.00396747833362356
104206	11	BM	GL	M2	51	-0.0102901782755227	0.0148692600616535
424568	39	BM	unstim	M5	69	0.00520050124871395	-0.00329066480141315
72178	10	BM	GI	M2	67	0.00232393723836019	-0.005017065636231
275670	29	BM	GL	M4	7	0.00527235307098418	-0.00271123600289749
232400	28	BM	GI	M4	25	-0.000272060104149303	-0.00676886071197875
389429	38	BM	GL	M5	13	-0.00428665032773949	-0.00651329029651676
186422	21	BM	unstim	M3	27	0.00838499924903627	0.00251050697568917
413977	38	BM	GL	M5	6	0.00620048132220479	-0.00142150571667623
332857	30	BM	unstim	M4	38	0.00902083916442891	0.00334530006132109
231754	28	BM	GI	M4	44	-0.00547321994537665	-0.00199334283077483
106786	12	BM	unstim	M2	18	0.0114456448312942	0.00766833315703847
183222	21	BM	unstim	M3	28	0.00881800026398739	0.00236900448354442
417251	38	BM	GL	M5	2	-0.00610869640369731	-0.00448895510595264
282276	29	BM	GL	M4	15	0.00282920548593494	-0.00673591949895217
6635	1	BM	GI	M1	68	0.00392110925263266	-0.00397718410284496
515021	46	BM	GL	M6	4	-0.00580004024876114	-0.00388776846602862
469581	45	BM	GI	M6	63	-0.00684218814792593	-0.000460752985464809
374187	37	BM	GI	M5	38	0.0089459299169478	0.0032784447938407
398023	38	BM	GL	M5	32	-0.00729645101923356	-0.00210918071786647
485772	45	BM	GI	M6	44	-0.00265572450161215	-0.00402868110421629
220420	28	BM	GI	M4	95	-0.00667731780969373	-0.00227742505426216
66236	3	BM	unstim	M1	19	0.0113903812793658	0.00835303500664217
357101	37	BM	GI	M5	35	0.00389260506495675	-0.00331793451484837
559584	47	BM	unstim	M6	25	0.000587548846006271	-0.00713262832645878
518033	46	BM	GL	M6	11	-0.00690382805802319	-0.00479122431659217
246590	28	BM	GI	M4	67	-0.00031842291749759	-0.00705183411096145
28941	2	BM	GL	M1	33	-0.00481892903912951	-0.00421218920707769
165410	20	BM	GL	M3	4	-0.00162840772890178	-0.00751169064165887
88635	10	BM	GI	M2	43	-0.00501682840026707	-0.00419968598781958
232688	28	BM	GI	M4	30	0.0112066815363522	0.00757429521444559
386009	38	BM	GL	M5	83	-0.0103259020581814	0.0142482095037673
573958	47	BM	unstim	M6	3	-0.00330162687593316	-0.00614863398066606
224103	28	BM	GI	M4	50	0.0102035717802459	0.00531913617104468
373279	37	BM	GI	M5	47	0.0049452186424648	-0.0012841462389084
399801	38	BM	GL	M5	52	-0.0080289711282948	0.00835552789485755
118678	12	BM	unstim	M2	69	0.00756474550901199	0.00041701468812069
131995	12	BM	unstim	M2	15	0.00141027759407157	-0.00818263322511596
428436	39	BM	unstim	M5	14	-0.000204569596244806	-0.00844065978172685
38263	2	BM	GL	M1	92	-0.0113185934883928	0.0223036836193443
46402	3	BM	unstim	M1	6	0.00429724079930286	-0.00443010181625332
333715	30	BM	unstim	M4	68	0.00280527105997801	-0.00635819774045162
448579	39	BM	unstim	M5	52	-0.00620930893377248	-8.54347584722917e-05
518004	46	BM	GL	M6	9	0.0107735714300842	0.00631476140954915
428949	39	BM	unstim	M5	16	0.00424328275259568	-0.00422631195562565
118381	12	BM	unstim	M2	6	0.00607242139355265	-0.00147468842263241
41220	3	BM	unstim	M1	9	0.0105211664630191	0.00686306559616456
25139	2	BM	GL	M1	11	-0.0069847370142619	-0.00299412101196428
535764	46	BM	GL	M6	53	-0.00609594700965293	-0.00264835788346764
492206	45	BM	GI	M6	86	-0.00599263379079849	-0.00271102678519769
539772	46	BM	GL	M6	41	-0.00646773930440553	-0.00334278672632144
543531	46	BM	GL	M6	81	-0.0117046246555329	0.0245657771685836
495149	45	BM	GI	M6	65	-0.00326894806889999	-0.00555239953085347
444328	39	BM	unstim	M5	36	0.00462224549571535	-0.00340502371610635
276056	29	BM	GL	M4	85	-0.00848268346195354	0.00455070817023113
238712	28	BM	GI	M4	26	0.00420005059182646	-0.00417097143233021
469352	45	BM	GI	M6	76	-0.00314798507841131	-0.0057065405930888
434990	39	BM	unstim	M5	27	0.00779722596858249	0.00170674649576749
282770	29	BM	GL	M4	23	-0.00452024384940077	-0.00668359428848849
362500	37	BM	GI	M5	72	-0.0088139573801541	0.0103968125015092
28929	2	BM	GL	M1	81	-0.0118637976259121	0.0242511701296367
343568	37	BM	GI	M5	53	-0.00534307190538427	-0.00531862150675587
452480	39	BM	unstim	M5	25	0.00265955835263026	-0.00559456117100568
547040	47	BM	unstim	M6	15	0.000931574270060945	-0.00789893933489553
178537	21	BM	unstim	M3	79	0.000713831791544888	-0.00796948885589494
105345	11	BM	GL	M2	21	-0.00843665283493672	0.00019009842979347
449021	39	BM	unstim	M5	15	0.00151139247629984	-0.00768319558884015
368367	37	BM	GI	M5	96	-0.00421308660999917	-0.00602131509743421
38714	2	BM	GL	M1	95	-0.00859082385716203	0.00445745947503763
258196	29	BM	GL	M4	61	-0.00738897024116836	0.0059861420798887
355322	37	BM	GI	M5	96	-0.00530511506065415	-0.00499648091861184
527747	46	BM	GL	M6	82	-0.00983724686276409	0.0164333108906416
96133	11	BM	GL	M2	33	-0.00686224545592112	-0.000822795662881122
514259	46	BM	GL	M6	45	-0.00525967083645197	0.0018805206411109
410594	38	BM	GL	M5	14	-0.00123920364868135	-0.007926557036668
262944	29	BM	GL	M4	21	-0.00793032259800434	-0.000798376424814923
139323	19	BM	GI	M3	42	-0.00739263481208655	0.00172170214078061
361666	37	BM	GI	M5	58	0.00614679236609922	-0.00205068859305049
1834	1	BM	GI	M1	73	-0.00722770818634786	0.00129703130376823
48769	3	BM	unstim	M1	30	0.0113759121814075	0.00809754473457971
89265	10	BM	GI	M2	76	-0.00336720204955169	-0.00499569360935976
142445	19	BM	GI	M3	99	-0.00195906231161254	-0.00819978107854515
188661	21	BM	unstim	M3	6	0.00635531998477622	-0.00180933835609555
238851	28	BM	GI	M4	95	-0.00734843240272798	4.1999770800274e-05
93323	11	BM	GL	M2	22	-0.00651536897740707	-0.00511509780773457
104058	11	BM	GL	M2	81	-0.0118120495229891	0.0248478833416994
405677	38	BM	GL	M5	45	-0.00524666769049137	0.00240267055726346
192796	21	BM	unstim	M3	69	0.00444887405326488	-0.00435410601711402
3097	1	BM	GI	M1	72	-0.00814653751235522	0.00939766657850758
237810	28	BM	GI	M4	35	0.0029181169502171	-0.00459392314148049
538322	46	BM	GL	M6	22	-0.00618607104761007	-0.00476394561557114
38467	2	BM	GL	M1	84	-0.00804730491084119	0.00382280380314623
425308	39	BM	unstim	M5	8	0.0099834234449359	0.00693281008943663
394810	38	BM	GL	M5	85	-0.00787724642865855	0.000592043633716853
425317	39	BM	unstim	M5	7	0.00564643857019953	-0.00232589351139729
101427	11	BM	GL	M2	21	-0.00862604312693809	0.00278659934742585
242312	28	BM	GI	M4	35	0.00288423231712605	-0.00467173195091052
393372	38	BM	GL	M5	91	-0.0113656723651449	0.0231507143260182
172199	20	BM	GL	M3	12	-0.00485247139000411	-0.00768147726266109
404027	38	BM	GL	M5	92	-0.0117352797593331	0.023788642044732
11370	1	BM	GI	M1	79	0.00194179093096918	-0.00673628422928791
398281	38	BM	GL	M5	24	-0.00115710816448788	-0.00839398806822616
381049	37	BM	GI	M5	96	-0.00576089301247387	-0.00417085674329533
413440	38	BM	GL	M5	15	0.00103779983338454	-0.00769894736307817
29083	2	BM	GL	M1	50	0.011496312208395	0.00791641102270706
392723	38	BM	GL	M5	33	-0.0068707871195864	-4.07802568336923e-05
563600	47	BM	unstim	M6	19	0.0111167712859501	0.00823782450349023
322417	30	BM	unstim	M4	79	0.00111821920018122	-0.00753984257543311
274194	29	BM	GL	M4	18	0.0102073230692529	0.00616172425476799
86087	10	BM	GI	M2	64	-0.00604385983251806	0.00134117572932008
199617	21	BM	unstim	M3	90	0.00168580139826099	-0.00796502149958213
66496	3	BM	unstim	M1	50	0.0109981721643115	0.00713638239009904
215716	28	BM	GI	M4	49	0.00980247187233413	0.00511673308751764
104995	11	BM	GL	M2	5	-0.00119495357201867	-0.00712617919831916
111646	12	BM	unstim	M2	9	0.00989626508316204	0.00545221960875628
334985	30	BM	unstim	M4	15	0.00291131166161517	-0.00619735271123972
459291	39	BM	unstim	M5	9	0.0105547666662261	0.006798331943
122946	12	BM	unstim	M2	17	0.00645699487307376	-0.00217509119208808
152087	19	BM	GI	M3	78	-0.00123083292632492	-0.00772784376393115
166815	20	BM	GL	M3	32	-0.00692811640643871	-0.00162128289925777
409709	38	BM	GL	M5	27	0.00906934614991673	0.00343558790518715
355519	37	BM	GI	M5	63	-0.0067382362782662	-0.000492886348075609
34403	2	BM	GL	M1	94	-0.00764371165469562	0.00142991829811383
503681	45	BM	GI	M6	32	-0.00762107403862758	0.00029067880067541
88220	10	BM	GI	M2	35	0.0046276354652122	-0.00301302495471412
252044	29	BM	GL	M4	83	-0.00976074927575837	0.0124013338769516
138611	19	BM	GI	M3	56	0.00235270855584234	-0.00419035465999601
243773	28	BM	GI	M4	99	-0.00283674982127653	-0.00764807583282011
128164	12	BM	unstim	M2	5	-0.00114938647190644	-0.00721007821545103
581091	47	BM	unstim	M6	39	0.00963637318527956	0.00369836728625438
583496	47	BM	unstim	M6	58	0.00663531477086011	-0.00127321905896947
296476	30	BM	unstim	M4	79	0.00189574572028372	-0.00700481905896044
20605	1	BM	GI	M1	67	-0.000537171165952595	-0.0053556563695315
531897	46	BM	GL	M6	13	-0.00419235863973483	-0.0056783349606909
6155	1	BM	GI	M1	36	0.00254132776020136	-0.00581732451778377
588815	47	BM	unstim	M6	14	-0.00188943406949811	-0.0087242114972217
505968	45	BM	GI	M6	66	-0.000575598129533499	-0.00387463581627994
71590	10	BM	GI	M2	58	0.00725192743366232	-0.000108503215168893
460820	39	BM	unstim	M5	72	-0.00844454715473319	0.00819986108195592
165429	20	BM	GL	M3	61	-0.00693373806574399	0.00293715447862833
16153	1	BM	GI	M1	26	0.00486556823158666	-0.00359106115454124
321778	30	BM	unstim	M4	28	0.00930678665752275	0.00378569838492438
384319	38	BM	GL	M5	36	0.00224792162341381	-0.00246364582210599
29893	2	BM	GL	M1	41	-0.00790122959915913	0.00419816867037066
386048	38	BM	GL	M5	85	-0.00789163779412414	0.00273306007325868
264057	29	BM	GL	M4	90	0.00152203855783221	-0.00827779893717681
372366	37	BM	GI	M5	85	-0.00766662908597168	8.72064699545197e-05
133262	12	BM	unstim	M2	59	0.0100839377900867	0.00466959317441546
466836	45	BM	GI	M6	20	0.0105426005740567	0.0066930568372437
533590	46	BM	GL	M6	69	0.00817825985142467	0.00173949884474197
92332	11	BM	GL	M2	14	-0.000917680759981608	-0.00866912380095476
339458	37	BM	GI	M5	71	-0.00890510347798331	0.0125837219000785
428127	39	BM	unstim	M5	7	0.00653586160866729	-0.000909366649698346
375131	37	BM	GI	M5	97	-0.00664279635618066	-0.00357493375645856
513642	46	BM	GL	M6	92	-0.0110441676152029	0.0217282128694145
365764	37	BM	GI	M5	54	-0.00575149160006523	-0.000970113154950384
122439	12	BM	unstim	M2	39	0.0108723076024273	0.006829804959336
497675	45	BM	GI	M6	75	-0.0068941796643089	0.00123484425849804
32341	2	BM	GL	M1	51	-0.0101968738042255	0.0133055981387205
389306	38	BM	GL	M5	93	-0.00805403762669208	0.00309686519210728
64105	3	BM	unstim	M1	48	0.00933223680197937	0.00515442823991824
69462	10	BM	GI	M2	26	0.00559360162875404	-0.00227207698331804
24952	2	BM	GL	M1	13	-0.00464810658034555	-0.00308283274003843
126414	12	BM	unstim	M2	9	0.00935241579739592	0.00428502751070689
247695	28	BM	GI	M4	63	-0.00689978025531623	0.00104517436328543
281711	29	BM	GL	M4	100	-0.00139843968878852	-0.00882425406877546
199361	21	BM	unstim	M3	8	0.00959416165942265	0.00691098634919025
229384	28	BM	GI	M4	58	0.00417925866643703	-0.00407227117097584
40489	2	BM	GL	M1	92	-0.0114891313410978	0.0236403059784745
465017	45	BM	GI	M6	38	0.00833557150387398	0.00180897656343607
522165	46	BM	GL	M6	32	-0.00716905841894751	-0.00161033500781656
52383	3	BM	unstim	M1	27	0.00933583821966832	0.00439524471941066
428361	39	BM	unstim	M5	28	0.00932468731650446	0.00400344534507007
311098	30	BM	unstim	M4	40	0.0103946843050941	0.00585363387562163
211566	28	BM	GI	M4	56	-0.000977000525422858	-0.00635737878961763
258625	29	BM	GL	M4	16	0.00532372985124908	-0.00317280125719072
350201	37	BM	GI	M5	56	0.00058866164544171	-0.00631864130322806
102662	11	BM	GL	M2	5	0.00301217353679231	-0.00549200765087236
146972	19	BM	GI	M3	88	-2.3937325545517e-05	-0.00794294365221541
364845	37	BM	GI	M5	43	-0.00513851539021761	-0.00493639232866229
413412	38	BM	GL	M5	20	0.0110843598053302	0.00795644412062339
107586	12	BM	unstim	M2	28	0.00875779109487833	0.00267795816589918
123766	12	BM	unstim	M2	60	0.0101769388364747	0.00547147997770979
248859	28	BM	GI	M4	81	-0.0112841557010591	0.0222309106255102
43782	3	BM	unstim	M1	18	0.0103390744411954	0.00613943684319203
38993	2	BM	GL	M1	41	-0.00673312681820122	-0.00120184708492349
483094	45	BM	GI	M6	95	-0.00756500759072796	0.0015610765788407
52227	3	BM	unstim	M1	9	0.00992664878534212	0.00474794027684747
196269	21	BM	unstim	M3	9	0.00931991069937501	0.00417105298103994
28596	2	BM	GL	M1	83	-0.00845937546294464	0.00716899974682458
533484	46	BM	GL	M6	65	-0.00438805351129254	-0.00388375077080539
144175	19	BM	GI	M3	53	-0.00558573222290216	-0.00392728682091931
197015	21	BM	unstim	M3	18	0.0103511118438906	0.00597728098535183
213429	28	BM	GI	M4	63	-0.00729106686833439	0.00264734031674533
258083	29	BM	GL	M4	14	-0.00119034769848427	-0.00790282053005037
97864	11	BM	GL	M2	39	0.0102385597860993	0.00571400055457635
541647	46	BM	GL	M6	11	-0.00663485049735961	-0.0047472726427025
268110	29	BM	GL	M4	96	-0.00508837959908392	-0.0053393495856135
351844	37	BM	GI	M5	9	0.0090357286231163	0.00452395121097131
129262	12	BM	unstim	M2	14	-0.00209233878502863	-0.00849433144622483
33965	2	BM	GL	M1	21	-0.00764404004599291	-0.000145415259297598
16070	1	BM	GI	M1	99	-0.00175021009381203	-0.00798553110500284
333737	30	BM	unstim	M4	13	-0.00563086607233592	-0.00430276527253327
195015	21	BM	unstim	M3	14	0.000317772978256547	-0.00799671941045793
41217	3	BM	unstim	M1	18	0.00999912688365337	0.00508015261813866
470002	45	BM	GI	M6	67	0.00191620205675439	-0.00586458761540078
448775	39	BM	unstim	M5	100	-0.00203958331828638	-0.00909654863324699
260998	29	BM	GL	M4	11	-0.00644927217526401	-0.00421225782610742
5833	1	BM	GI	M1	73	-0.00832795571550632	0.00582004518025324
413638	38	BM	GL	M5	13	-0.0057568600367866	-0.00542436769699472
87316	10	BM	GI	M2	38	0.0103244112210867	0.00549110396989195
421311	39	BM	unstim	M5	89	-0.000690723605497099	-0.00811225522599223
197837	21	BM	unstim	M3	30	0.0118640001350082	0.00855964866486231
554533	47	BM	unstim	M6	70	0.00602431390413483	-0.00221614326251858
312915	30	BM	unstim	M4	19	0.0114358190888638	0.00808959632445598
141780	19	BM	GI	M3	64	-0.00539322894182	0.000364729474997845
136797	19	BM	GI	M3	46	0.000985989081390145	-0.00121738617030907
97023	11	BM	GL	M2	90	0.00272041593799547	-0.00695290022168235
250328	28	BM	GI	M4	15	0.00222382265277098	-0.00673521701823801
566084	47	BM	unstim	M6	19	0.0110656920419954	0.00813138411134502
487568	45	BM	GI	M6	96	-0.00509158075632916	-0.00413854166656113
318819	30	BM	unstim	M4	50	0.0105105502029097	0.0062516874327449
273774	29	BM	GL	M4	84	-0.00834669108682946	0.00553614313916288
292680	30	BM	unstim	M4	24	-0.000372130715993201	-0.00739300001267559
352724	37	BM	GI	M5	78	-0.00105617135271157	-0.00769606583167449
533739	46	BM	GL	M6	73	-0.00824349612963331	0.00479147106852766
181397	21	BM	unstim	M3	89	0.00158254162383194	-0.00722910874215568
390373	38	BM	GL	M5	85	-0.0066006504207253	-0.00203598222534697
153768	19	BM	GI	M3	87	-0.00340789321707287	-0.00754947174062957
420885	39	BM	unstim	M5	99	-0.00115728309465308	-0.00860472204737609
388491	38	BM	GL	M5	66	-0.00138923030842257	-0.00377116758118543
348206	37	BM	GI	M5	57	0.00353305038166815	-0.00216586420567602
99269	11	BM	GL	M2	28	0.00954924777840003	0.00464398893623556
215449	28	BM	GI	M4	24	-0.00333664456727816	-0.00598274235109104
75856	10	BM	GI	M2	86	-0.00565186452450906	-0.00354604404452421
567710	47	BM	unstim	M6	60	0.0099129842252477	0.00494253157609791
262849	29	BM	GL	M4	93	-0.00833474614673918	0.00804189083376179
380297	37	BM	GI	M5	58	0.00331418180031961	-0.00551225304045119
197553	21	BM	unstim	M3	28	0.00880458167272474	0.00243733055479447
21890	1	BM	GI	M1	96	-0.00422108221831679	-0.00621805430439663
66949	3	BM	unstim	M1	28	0.00933910748476133	0.00416799041081457
80421	10	BM	GI	M2	64	-0.00593504872682362	0.00196215282147183
341535	37	BM	GI	M5	96	-0.00592966754735854	-0.00425203559304624
119884	12	BM	unstim	M2	50	0.0107748613821712	0.00681309082242835
369380	37	BM	GI	M5	56	-0.000307108243448834	-0.00578642048606689
320692	30	BM	unstim	M4	90	0.00356460937077465	-0.00571543051713693
153899	19	BM	GI	M3	9	0.0103713083933357	0.00584115398282297
193017	21	BM	unstim	M3	50	0.0105909466048128	0.00626824652140638
41800	3	BM	unstim	M1	42	-0.00821967527215145	0.006327600396673
426086	39	BM	unstim	M5	99	-0.00198815586042065	-0.00806497132768128
76975	10	BM	GI	M2	38	0.00801655615541024	0.00159301715091833
173386	20	BM	GL	M3	31	-0.00723184219082233	-0.00404254407695515
330709	30	BM	unstim	M4	53	-0.00506820166127704	-0.00501983721314002
63719	3	BM	unstim	M1	59	0.00987043782160868	0.00491095997963549
357265	37	BM	GI	M5	64	-0.00651352189278679	0.00488631081944488
593108	47	BM	unstim	M6	50	0.011154906070722	0.00740549634345074
514547	46	BM	GL	M6	100	-0.000394497192357981	-0.00874281599394199
116880	12	BM	unstim	M2	69	0.00745137086983745	-0.000430551978445049
248098	28	BM	GI	M4	96	-0.00437452009450893	-0.00632264452321006
208558	28	BM	GI	M4	77	-0.00172566511689622	-0.0055933702731727
406778	38	BM	GL	M5	32	-0.00787923366423696	0.00145118539135189
319849	30	BM	unstim	M4	47	0.00300311278525786	-0.00506152495899492
161773	20	BM	GL	M3	39	0.0106994208806961	0.00613008390397592
231953	28	BM	GI	M4	62	-0.00662865005702151	0.00452509714343043
302511	30	BM	unstim	M4	35	0.00239956298009163	-0.00578978965132786
164033	20	BM	GL	M3	80	0.00606284483798487	-0.00330405456534686
57203	3	BM	unstim	M1	39	0.0101470726713773	0.00512605204598062
402105	38	BM	GL	M5	31	-0.00577588102917503	-0.00446931496685784
563538	47	BM	unstim	M6	99	-0.00152474176226721	-0.0088574792500361
46865	3	BM	unstim	M1	30	0.0114041297675042	0.00844658643724719
231271	28	BM	GI	M4	44	-0.00137865161029123	-0.00549564597628205
559446	47	BM	unstim	M6	19	0.0113894011840589	0.00806126096168408
92850	11	BM	GL	M2	11	-0.00709653561553904	-0.00483409435947632
93011	11	BM	GL	M2	42	-0.00789157271321437	0.00476839084466334
379087	37	BM	GI	M5	56	-0.000772284708790178	-0.00595372839018239
416439	38	BM	GL	M5	82	-0.0108458897376195	0.018558417033615
265174	29	BM	GL	M4	52	-0.00612785306417855	0.00227643445666603
173102	20	BM	GL	M3	93	-0.00761121872145781	0.0021292770158047
414631	38	BM	GL	M5	92	-0.0116161599549755	0.0237909066773826
139155	19	BM	GI	M3	53	-0.00603898793230638	-0.00355882401774305
568272	47	BM	unstim	M6	58	0.00712371309907255	-0.00037729814763791
58267	3	BM	unstim	M1	99	-0.000826195765913685	-0.00865273620037711
120104	12	BM	unstim	M2	5	0.00368915265626283	-0.00465642552246914
395856	38	BM	GL	M5	23	-0.00500181475771736	-0.00680477888824003
16389	1	BM	GI	M1	98	-0.00246548649695342	-0.00798843963679224
193589	21	BM	unstim	M3	40	0.0109863544843284	0.0071984306072132
415466	38	BM	GL	M5	31	-0.00613962962999999	-0.00458894088356133
341940	37	BM	GI	M5	95	-0.0075134339172289	0.000940986767990395
118244	12	BM	unstim	M2	80	0.00545872470157817	-0.00351121132113195
192263	21	BM	unstim	M3	5	0.00219469367135911	-0.00611575927108317
271953	29	BM	GL	M4	90	0.000756778572786449	-0.00845667654727919
477387	45	BM	GI	M6	83	-0.00793144374014299	0.00640879745781626
435750	39	BM	unstim	M5	99	0.000143575119027002	-0.0084843833246518
482332	45	BM	GI	M6	87	-0.00328969112022349	-0.0062933763613077
289672	29	BM	GL	M4	51	-0.00973362101598611	0.0127563874537071
137730	19	BM	GI	M3	75	-0.00623438165967023	-0.00263038969403609
61260	3	BM	unstim	M1	15	0.00409789192834397	-0.00527402122552565
152487	19	BM	GI	M3	33	-0.00631272563452675	-0.00175607168755551
91304	10	BM	GI	M2	54	-0.00520178669833344	-0.00329523182495023
124135	12	BM	unstim	M2	69	0.00819071548785593	0.00127174741781162
577027	47	BM	unstim	M6	24	-0.000140063936128569	-0.00636027298815018
356855	37	BM	GI	M5	26	0.006456822590732	-0.00194895865709255
289312	29	BM	GL	M4	71	-0.00766789149213694	0.00796586997711753
490174	45	BM	GI	M6	67	4.01418911460172e-05	-0.00652538183067494
38104	2	BM	GL	M1	22	-0.00639330712187145	-0.00519777470126243
195782	21	BM	unstim	M3	30	0.0119357160821215	0.00885753280805921
403142	38	BM	GL	M5	95	-0.00691482374976739	-0.00194112684066049
141691	19	BM	GI	M3	54	-0.00395024871298742	-0.00397508919668535
447161	39	BM	unstim	M5	23	-0.00343748493157752	-0.00794458230861957
521520	46	BM	GL	M6	100	-0.00306739573847838	-0.00836008224233532
571390	47	BM	unstim	M6	29	0.0110592541949525	0.00762051033334396
7763	1	BM	GI	M1	40	0.0103802257261218	0.00607664239865342
332390	30	BM	unstim	M4	15	0.00317056584516136	-0.00555188931292013
187817	21	BM	unstim	M3	18	0.0104263146728462	0.00630446979081933
154891	19	BM	GI	M3	53	-0.00508784421767911	-0.0055398993554523
364992	37	BM	GI	M5	65	-0.00421950237780932	-0.0031865387112856
165948	20	BM	GL	M3	12	-0.00277811042111116	-0.00749299189941204
537862	46	BM	GL	M6	85	-0.00655613607072484	-0.0010368492574399
171551	20	BM	GL	M3	6	0.00432060849818208	-0.00455038664895251
176888	21	BM	unstim	M3	38	0.00961955821490539	0.00470112328161751
165618	20	BM	GL	M3	91	-0.0103605006058796	0.0199775842620903
28474	2	BM	GL	M1	85	-0.00728330964652906	-0.000279372182474062
125559	12	BM	unstim	M2	39	0.0110277185031869	0.0072946960253371
101030	11	BM	GL	M2	1	-0.0088812510596184	0.00448705743148385
544569	47	BM	unstim	M6	10	0.00827106051482104	0.00504023867167501
76707	10	BM	GI	M2	24	-0.000773657447257305	-0.00672458175614565
491118	45	BM	GI	M6	73	-0.00889293126304359	0.00672306065539776
521252	46	BM	GL	M6	83	-0.00927145706791262	0.0113653636005998
545359	47	BM	unstim	M6	60	0.00981526917101677	0.00384866722768947
101045	11	BM	GL	M2	81	-0.0115061594536269	0.0234050706566766
287837	29	BM	GL	M4	93	-0.00739155314808388	0.00256438293876322
61363	3	BM	unstim	M1	28	0.00898226468851349	0.00334975430926629
512566	46	BM	GL	M6	100	-0.000541593777606454	-0.00794219725942259
404605	38	BM	GL	M5	31	-0.00727882701257642	-0.00142558156566917
81911	10	BM	GI	M2	54	-0.00441741571027304	-0.0036281386052272
243226	28	BM	GI	M4	25	0.00153884947112931	-0.00595289346699537
156284	19	BM	GI	M3	96	-0.00431604722327484	-0.00655123170262809
389136	38	BM	GL	M5	8	0.0100647299110235	0.00722691188121098
548856	47	BM	unstim	M6	36	0.00174607200130658	-0.00250184158620695
260561	29	BM	GL	M4	94	-0.00820804084991919	0.00183913724434331
309837	30	BM	unstim	M4	26	0.00418941928408257	-0.00413977819208166
331369	30	BM	unstim	M4	25	0.00159324768613342	-0.00716518225838228
364281	37	BM	GI	M5	74	-0.00734191580998424	0.00103315046863482
434554	39	BM	unstim	M5	52	-0.00484662022677061	0.000382800075898148
138491	19	BM	GI	M3	33	-0.00617440899123696	-0.00128763783635785
362790	37	BM	GI	M5	75	-0.0061862622422362	-0.000120644580985342
92682	11	BM	GL	M2	21	-0.00756002804436284	0.000154182664107122
144641	19	BM	GI	M3	67	0.000935528592592658	-0.00614207063732832
386986	38	BM	GL	M5	31	-0.00662248063383767	-0.00305207810564394
72309	10	BM	GI	M2	58	0.00448026965589656	-0.00353696542542684
367750	37	BM	GI	M5	88	-0.00268732681204162	-0.00788811536127329
14673	1	BM	GI	M1	53	-0.00576724488686582	-0.00388661996395302
284304	29	BM	GL	M4	71	-0.0080042469154423	0.0101479359812593
537242	46	BM	GL	M6	12	-0.00442397851922695	-0.00690437447053095
102606	11	BM	GL	M2	2	-0.00609548854264963	-0.00405114792516014
185400	21	BM	unstim	M3	40	0.0109592228716923	0.00708929316740314
95119	11	BM	GL	M2	93	-0.00858990308134808	0.00461912629177312
316743	30	BM	unstim	M4	39	0.00985855935961896	0.00512039411727012
169314	20	BM	GL	M3	99	-0.00129306005476443	-0.00861881515566218
462757	39	BM	unstim	M5	20	0.0107162907320542	0.00762943263274748
134006	12	BM	unstim	M2	29	0.011500714399627	0.00832513609437762
19796	1	BM	GI	M1	43	-0.00570103652626147	-0.00286388272320989
531491	46	BM	GL	M6	92	-0.0113580125757918	0.0216788521816948
3595	1	BM	GI	M1	77	-0.00277410159017446	-0.00525054664962112
72738	10	BM	GI	M2	56	0.0010397621105412	-0.00487539767040872
52193	3	BM	unstim	M1	26	0.00703681503819356	-0.000756751125344791
205972	28	BM	GI	M4	97	-0.00537480585108661	-0.00627315584784854
293791	30	BM	unstim	M4	69	0.00854674256221965	0.00140902997899835
91608	11	BM	GL	M2	81	-0.0111429560115167	0.0228758695915459
105765	11	BM	GL	M2	89	0.000787269691193196	-0.00748369931094996
47894	3	BM	unstim	M1	39	0.0110097723525992	0.00721743004384174
153687	19	BM	GI	M3	62	-0.00824798151164343	0.0109008537864287
135026	12	BM	unstim	M2	54	-0.00314014816996769	-0.00528575744457142
195045	21	BM	unstim	M3	1	-0.00791738073338828	0.00319109538410842
4805	1	BM	GI	M1	84	-0.00815564064460743	0.00350302211369874
184880	21	BM	unstim	M3	69	0.00761257130205624	0.000682369296018299
310242	30	BM	unstim	M4	80	0.00696836055927825	-0.00113372732173276
570263	47	BM	unstim	M6	88	-0.000874151293316462	-0.00801148804110233
35171	2	BM	GL	M1	89	0.00229199845922345	-0.00662587055069612
503684	45	BM	GI	M6	66	-0.00127683495801958	-0.0041423265001866
416450	38	BM	GL	M5	11	-0.00710644267305076	-0.0043832295139879
167718	20	BM	GL	M3	27	0.00964859662175111	0.00489604695032707
294508	30	BM	unstim	M4	29	0.0108439937680713	0.0072079501144177
496678	45	BM	GI	M6	44	-0.00330438929948345	-0.00425732468171378
50373	3	BM	unstim	M1	9	0.0094683122768027	0.00451728194033781
195461	21	BM	unstim	M3	6	0.00665904861608959	-0.00160887124577238
93201	11	BM	GL	M2	15	0.00284833988385116	-0.0056767129502095
57239	3	BM	unstim	M1	29	0.0111659492583734	0.00745976869293153
504596	45	BM	GI	M6	57	0.00311302172998016	-0.00279387706440826
501039	45	BM	GI	M6	70	0.0066839512759431	-0.00124657381963402
38586	2	BM	GL	M1	12	-0.00465495093084362	-0.00663766696656563
96556	11	BM	GL	M2	89	0.00127739778887251	-0.00779881945403387
329013	30	BM	unstim	M4	29	0.0115679784099419	0.00823299544313377
385851	38	BM	GL	M5	2	-0.00689191136738565	-0.00338213926844336
315080	30	BM	unstim	M4	28	0.00937825804813468	0.00388876503551653
113277	12	BM	unstim	M2	20	0.0104144083246842	0.0067323623615391
344205	37	BM	GI	M5	66	0.000628285809501706	-0.00261759029290019
109580	12	BM	unstim	M2	28	0.00881636819400255	0.00284538220255781
34080	2	BM	GL	M1	21	-0.00745496347456009	-0.000490939512725389
532975	46	BM	GL	M6	4	-0.00233770393970681	-0.00625091669580656
153123	19	BM	GI	M3	58	0.0049428499415096	-0.00341153714916274
13551	1	BM	GI	M1	78	-0.000377575663890859	-0.00782022665928385
515116	46	BM	GL	M6	64	-0.00724967996359725	0.00518276667611537
473385	45	BM	GI	M6	73	-0.00857782890880253	0.00486430314808988
78624	10	BM	GI	M2	54	-0.00604479962620455	6.87813719699545e-05
499342	45	BM	GI	M6	43	-0.00477005186558493	-0.00468945958364529
437783	39	BM	unstim	M5	19	0.011174335108211	0.00771428757631291
216974	28	BM	GI	M4	78	-0.00139424920913242	-0.00675455626089232
135359	19	BM	GI	M3	69	0.00545700941106018	-0.003363105500555
252180	29	BM	GL	M4	93	-0.00780208809607095	0.00200788657918933
31148	2	BM	GL	M1	73	-0.00911083883532041	0.00878550582349188
312180	30	BM	unstim	M4	36	0.00390573889760369	-0.00439924082433959
488469	45	BM	GI	M6	56	0.000895590572192355	-0.00668060335020321
225265	28	BM	GI	M4	98	-0.00140471032772739	-0.00809090890658746
299928	30	BM	unstim	M4	20	0.0109890286702465	0.00756829056917672
500642	45	BM	GI	M6	81	-0.0113971789960608	0.0231434367068638
293299	30	BM	unstim	M4	44	-0.00471622678757579	-0.00352409068611134
71453	10	BM	GI	M2	58	0.00472577908899104	-0.00290369057246764
555718	47	BM	unstim	M6	69	0.00700597366216108	-0.000383099235451797
381501	37	BM	GI	M5	48	0.00832224244231303	0.0031692903984269
489778	45	BM	GI	M6	34	-0.00173489810584243	-0.00651989556043748
373168	37	BM	GI	M5	97	-0.00553804963621278	-0.00462627164992131
376660	37	BM	GI	M5	45	-0.00096623416062688	-0.00161244065955169
72598	10	BM	GI	M2	46	0.00152516102151413	-0.00115180508542248
114436	12	BM	unstim	M2	99	-0.00203059406237384	-0.00806498956284478
499558	45	BM	GI	M6	57	0.00339962470151686	-0.00305269829059948
335462	30	BM	unstim	M4	56	-0.000140003826868792	-0.00283198924843773
99943	11	BM	GL	M2	2	-0.00705508629010699	-0.00223553425760147
8483	1	BM	GI	M1	75	-0.00464576064449021	-0.00200958805874246
174241	20	BM	GL	M3	12	-0.00525002311093922	-0.00617875576405459
308459	30	BM	unstim	M4	92	-0.0114549628628649	0.022620424817181
533874	46	BM	GL	M6	27	0.0103057877209715	0.00632753929394385
75570	10	BM	GI	M2	43	-0.0056257452045027	-0.0025453581894847
29476	2	BM	GL	M1	97	-0.00615646843576546	-0.00490796308707604
142629	19	BM	GI	M3	78	-0.00307895523197808	-0.00638222378479352
489118	45	BM	GI	M6	76	-0.00451082313119236	-0.0052646109199329
5750	1	BM	GI	M1	86	-0.00579779995497906	-0.004115442674127
99184	11	BM	GL	M2	71	-0.00913103050867146	0.013490179063228
137664	19	BM	GI	M3	33	-0.00458372220447676	-0.00456367944779786
204810	28	BM	GI	M4	38	0.0072494204658322	-0.000185678834295934
310198	30	BM	unstim	M4	23	-0.00380709196709113	-0.00708591120306266
17953	1	BM	GI	M1	85	-0.00683411683073554	-0.00180275334836015
307747	30	BM	unstim	M4	30	0.0107713753818709	0.0075701330750856
143996	19	BM	GI	M3	66	-0.000966646472529905	-0.00314408939157983
31946	2	BM	GL	M1	14	0.000791832241681908	-0.00842516822225215
291394	30	BM	unstim	M4	39	0.0106334087763277	0.00666103093388704
48284	3	BM	unstim	M1	37	0.00878491288030234	0.00303076725078607
357768	37	BM	GI	M5	88	-0.000474149361305704	-0.0076631232241225
92748	11	BM	GL	M2	15	0.0021740567578559	-0.00752406688236256
373599	37	BM	GI	M5	64	-0.0041521087041015	-0.000670874531882544
18442	1	BM	GI	M1	46	0.00563695234236991	0.00179488399997138
192275	21	BM	unstim	M3	12	-0.00653571418221299	-0.00445526144506058
246699	28	BM	GI	M4	64	-0.00748639070411627	0.00478831524074908
163044	20	BM	GL	M3	91	-0.0105144464922608	0.0182780441669595
524360	46	BM	GL	M6	71	-0.00864362820991695	0.0110290002086596
283983	29	BM	GL	M4	93	-0.00876008939993852	0.00788263520977476
290655	29	BM	GL	M4	30	0.0111670758482606	0.00749292330772438
12052	1	BM	GI	M1	47	0.00244556622329323	-0.00541773765098568
159412	20	BM	GL	M3	22	-0.00659385224161218	-0.00479738696717903
452310	39	BM	unstim	M5	58	0.00457753858437108	-0.00395316277120814
132586	12	BM	unstim	M2	28	0.00902175943614793	0.00275667815729542
453710	39	BM	unstim	M5	23	-0.00280699384807487	-0.00802561291036826
159749	20	BM	GL	M3	6	0.00631215743695504	-0.00177576486074836
143672	19	BM	GI	M3	76	-0.00442921045184445	-0.00475062235754434
417791	39	BM	unstim	M5	17	0.00669961677610479	-0.00135714780176081
135761	19	BM	GI	M3	34	-0.00263441485909717	-0.00705741235217196
478661	45	BM	GI	M6	35	0.00241983376594204	-0.00440191001337552
340842	37	BM	GI	M5	96	-0.00472843911995402	-0.00517399809759374
441670	39	BM	unstim	M5	26	0.00538968034377529	-0.00335239475940985
37809	2	BM	GL	M1	31	-0.00705882041155427	-0.00260135103490905
576213	47	BM	unstim	M6	17	0.00783988347361115	0.000352306527805097
541236	46	BM	GL	M6	82	-0.00959199412632268	0.010223370212401
393202	38	BM	GL	M5	3	-0.00415043248996984	-0.00468216466092798
177083	21	BM	unstim	M3	29	0.0110962366008528	0.00732576818395848
529667	46	BM	GL	M6	24	0.000303291275726722	-0.00685692779365556
406940	38	BM	GL	M5	63	-0.00739902111883281	0.00291338454227855
358165	37	BM	GI	M5	36	0.00537957639390789	-0.0026387562348654
71868	10	BM	GI	M2	65	-0.00480382604996934	-0.00242949441870083
167048	20	BM	GL	M3	89	0.0011728936691829	-0.00823781955593731
16913	1	BM	GI	M1	31	-0.00645563811911819	-0.00275182850551931
128181	12	BM	unstim	M2	40	0.0114455631334792	0.00801287937760146
366790	37	BM	GI	M5	43	-0.00667643874178117	-0.000577377159128005
75728	10	BM	GI	M2	46	0.000244994759040674	-0.0008376027721318
83761	10	BM	GI	M2	86	-0.00556646987909851	-0.00390115875246119
437349	39	BM	unstim	M5	44	-0.00408586508597753	-0.00478811881789723
397869	38	BM	GL	M5	93	-0.00765026338664378	0.000887966968539437
33397	2	BM	GL	M1	13	-0.00556119893289359	-0.00539409958812883
143355	19	BM	GI	M3	43	-0.00498828175235483	-0.00451688405840382
147230	19	BM	GI	M3	97	-0.00543636810815535	-0.00510569282703294
95497	11	BM	GL	M2	81	-0.0113654523538594	0.0222801490370177
368956	37	BM	GI	M5	85	-0.00681883445033882	-0.00171397030964809
166227	20	BM	GL	M3	75	-0.00658099217050682	-0.0004059108323807
367163	37	BM	GI	M5	44	-0.00291501201620866	-0.00439119581181366
91454	11	BM	GL	M2	51	-0.0101635473546744	0.0158050133949902
169555	20	BM	GL	M3	94	-0.00887355591109744	0.00725278258150029
171820	20	BM	GL	M3	94	-0.00821941028741177	0.00395001853873772
503718	45	BM	GI	M6	85	-0.00761689949269851	0.000686601628710119
193063	21	BM	unstim	M3	39	0.0107558290361332	0.00625503962432204
108187	12	BM	unstim	M2	29	0.0110153713122471	0.0075394560446826
93374	11	BM	GL	M2	2	-0.00664858225828859	-0.00320139125053791
28141	2	BM	GL	M1	13	-0.00468201535415754	-0.0038851159399554
226579	28	BM	GI	M4	78	-0.00194982493189627	-0.00713412286627532
38265	2	BM	GL	M1	8	0.0101980252853072	0.00752677125229004
142613	19	BM	GI	M3	53	-0.0052373279238089	-0.00325437180593659
162943	20	BM	GL	M3	11	-0.00711060662829887	-0.00509557466510169
104685	11	BM	GL	M2	16	0.00388828378257726	-0.00507877720631877
23746	1	BM	GI	M1	67	-0.00115345892450993	-0.00736029984800685
76291	10	BM	GI	M2	56	0.00158033598324195	-0.00313303378352972
294328	30	BM	unstim	M4	79	0.00160455801444225	-0.00735762864180289
279253	29	BM	GL	M4	13	-0.00545361700832185	-0.00150648413412133
580072	47	BM	unstim	M6	90	0.00189335838289106	-0.00787929655152039
400952	38	BM	GL	M5	90	0.00348544401959711	-0.0060097546072967
378051	37	BM	GI	M5	47	0.00380321456507916	-0.0036320702142027
218928	28	BM	GI	M4	97	-0.00504742397695691	-0.00724549441040115
27676	2	BM	GL	M1	90	0.00144957266401575	-0.00807628995940611
297538	30	BM	unstim	M4	28	0.00937393773739161	0.00380750064642998
273146	29	BM	GL	M4	84	-0.00805352524725916	0.004493657619466
553862	47	BM	unstim	M6	100	-0.00206064277457636	-0.00866780274587802
42620	3	BM	unstim	M1	20	0.0104341635446192	0.00669496003094349
591475	47	BM	unstim	M6	6	0.00697057403194185	-0.000176750030586574
66277	3	BM	unstim	M1	19	0.0115941415980627	0.0086974120737987
487709	45	BM	GI	M6	85	-0.0066696903993292	-0.000465306284932963
532134	46	BM	GL	M6	3	-0.00267183159517226	-0.0074793143604989
35752	2	BM	GL	M1	84	-0.00730105201866626	0.00053677669583688
479668	45	BM	GI	M6	85	-0.00662874403040067	-0.00176806382218899
86980	10	BM	GI	M2	75	-0.00548724220233387	-0.00369557946209698
187120	21	BM	unstim	M3	60	0.00950536807455068	0.00382171803777064
557505	47	BM	unstim	M6	79	0.000495466305726387	-0.0082411117618147
104278	11	BM	GL	M2	89	0.00111287201628736	-0.0080665372814173
94284	11	BM	GL	M2	42	-0.00798842926517833	0.00400169072566806
74235	10	BM	GI	M2	67	-0.00152151965783216	-0.0068007634908984
18520	1	BM	GI	M1	78	-0.00185044350139352	-0.00692292635430262
167468	20	BM	GL	M3	1	-0.00784716582847268	0.00179715858211945
20446	1	BM	GI	M1	74	-0.00635327571679427	-0.000715902212945834
418685	39	BM	unstim	M5	47	0.00413989885808984	-0.00318759075281669
247325	28	BM	GI	M4	34	-0.00399634479459769	-0.00586455457269452
303491	30	BM	unstim	M4	14	-0.000771589086644714	-0.00842256457638685
31112	2	BM	GL	M1	14	0.000247774388192812	-0.00848832584115514
361944	37	BM	GI	M5	16	0.00336448240032416	-0.00520323954841628
69164	10	BM	GI	M2	53	-0.00596724601525165	-0.00234038711437908
441076	39	BM	unstim	M5	30	0.0111561086215229	0.00782294375102253
417148	38	BM	GL	M5	90	0.000715809538108337	-0.00833309191652589
534976	46	BM	GL	M6	11	-0.00592296229957062	-0.0051635073688082
376599	37	BM	GI	M5	10	0.00527060731932541	0.00242385535742322
171627	20	BM	GL	M3	14	-0.00148937867342536	-0.00781564113981141
586013	47	BM	unstim	M6	89	-6.72326756691487e-05	-0.00831060621195511
167700	20	BM	GL	M3	90	0.00148630920617352	-0.00813159645352692
529223	46	BM	GL	M6	98	-0.00300637693143446	-0.00759332457594546
98199	11	BM	GL	M2	22	-0.00593793766192874	-0.00453946376477886
72024	10	BM	GI	M2	26	0.00429334406611032	-0.00429854235928026
176966	21	BM	unstim	M3	12	-0.00557201763054148	-0.00498638849100026
85294	10	BM	GI	M2	87	-0.00285003813221954	-0.00720742442726919
320848	30	BM	unstim	M4	28	0.00889035935110068	0.00271107588995709
69848	10	BM	GI	M2	54	-0.00451739628918738	-0.00423885690701297
136858	19	BM	GI	M3	76	-0.00492853411645137	-0.00372431185078532
479039	45	BM	GI	M6	65	-0.00295042815067727	-0.0052762869107492
174918	20	BM	GL	M3	85	-0.00698698183377007	-0.00133218177501436
512815	46	BM	GL	M6	61	-0.00784419993308049	0.00580109507249808
45211	3	BM	unstim	M1	25	0.00125422333304677	-0.0070832592633057
121895	12	BM	unstim	M2	5	0.00224217057540756	-0.00588056318325286
549494	47	BM	unstim	M6	97	-0.00407876464703927	-0.00738445138925128
153406	19	BM	GI	M3	20	0.0106114436257661	0.0065450852998951
11969	1	BM	GI	M1	67	0.000679463457662653	-0.0065274859131008
70677	10	BM	GI	M2	25	0.000271577349896401	-0.00650085170775095
370255	37	BM	GI	M5	95	-0.00736584437399494	0.000302027299552889
572439	47	BM	unstim	M6	6	0.00652024943153765	-0.000814684579073824
320867	30	BM	unstim	M4	59	0.0103598428405546	0.00561338333196088
112154	12	BM	unstim	M2	9	0.0105403746732288	0.00702147887555265
127543	12	BM	unstim	M2	18	0.0104030068792155	0.00687104890935059
403740	38	BM	GL	M5	32	-0.00653559852502337	-0.00336824151895958
390167	38	BM	GL	M5	71	-0.00838281962079438	0.00991764244072228
33801	2	BM	GL	M1	1	-0.00827530534259233	0.00316866859645641
457031	39	BM	unstim	M5	97	-0.00499119247376726	-0.00694424126616622
177226	21	BM	unstim	M3	60	0.00802204796562086	0.000468753206251157
169268	20	BM	GL	M3	4	-0.00393788182850675	-0.00496170212400469
166769	20	BM	GL	M3	59	0.0100826040580255	0.00499867130871779
592453	47	BM	unstim	M6	18	0.00979032812736545	0.00507196513395457
355787	37	BM	GI	M5	90	0.00272638616052683	-0.00677616726202355
87394	10	BM	GI	M2	35	0.00147817778007562	-0.00616771509799664
455552	39	BM	unstim	M5	69	0.00830202382486232	0.00169170920599544
131772	12	BM	unstim	M2	38	0.00822036960890112	0.00123316011162673
249538	28	BM	GI	M4	85	-0.00779043163939503	0.00305077681584857
37901	2	BM	GL	M1	79	0.00342039279100874	-0.00595429084988832
531225	46	BM	GL	M6	42	-0.00764723566089498	0.000753301057130721
411818	38	BM	GL	M5	40	0.0105324252898606	0.00600305097068035
453729	39	BM	unstim	M5	4	-0.00142214632494356	-0.00752980060371141
249170	28	BM	GI	M4	63	-0.00729812674429229	0.00229701862821435
590241	47	BM	unstim	M6	38	0.00725372124935794	0.000171482119544684
333099	30	BM	unstim	M4	20	0.0104268166147789	0.00628368579679621
354934	37	BM	GI	M5	42	-0.0075442162721011	0.00194007343860404
22352	1	BM	GI	M1	86	-0.00668589568326725	-0.0022270349596104
311489	30	BM	unstim	M4	26	0.00446581823187083	-0.00400681657894893
21069	1	BM	GI	M1	96	-0.00481804284590592	-0.00544390527230017
396467	38	BM	GL	M5	32	-0.00813233052690155	0.00157342294267863
166841	20	BM	GL	M3	11	-0.0059731819856086	-0.0064201855992183
56909	3	BM	unstim	M1	30	0.0109700823817486	0.00722985806209689
58504	3	BM	unstim	M1	18	0.0100468693374217	0.00594480072736926
165455	20	BM	GL	M3	63	-0.00736435510335228	0.00219439711234533
286427	29	BM	GL	M4	71	-0.00886309505732585	0.0115807965421922
533089	46	BM	GL	M6	85	-0.00700889337515794	-0.00131609361796771
437229	39	BM	unstim	M5	70	0.00703442085482391	-0.000799830281106986
575139	47	BM	unstim	M6	28	0.00814832309688358	0.00183790735098817
517111	46	BM	GL	M6	5	0.00374269809629592	-0.00405718876882289
16731	1	BM	GI	M1	48	0.00822810523765611	0.00252838383690827
125542	12	BM	unstim	M2	30	0.0115592534363592	0.00824274724591213
452596	39	BM	unstim	M5	9	0.00919316095835891	0.00408576668480891
389822	38	BM	GL	M5	12	-0.00370140882527787	-0.00692035898039033
520684	46	BM	GL	M6	100	-0.00164368222458556	-0.00886421994047097
428633	39	BM	unstim	M5	34	-0.00290509157419532	-0.00723110914283049
513058	46	BM	GL	M6	19	0.0116547068766725	0.00875317060599398
88843	10	BM	GI	M2	35	0.00219888260834965	-0.005946474716027
273028	29	BM	GL	M4	94	-0.00773050341604992	0.00116026172067685
81165	10	BM	GI	M2	43	-0.00524873735272576	-0.00390835778423959
169565	20	BM	GL	M3	2	-0.00720224812308824	-0.00296975364952955
525370	46	BM	GL	M6	21	-0.00742977786895799	-0.00125210140036612
10212	1	BM	GI	M1	35	0.00492850052776008	-0.0029070602772227
149640	19	BM	GI	M3	58	0.00476160473643944	-0.0036781521071788
87426	10	BM	GI	M2	73	-0.00888223857764869	0.006756355926594
356691	37	BM	GI	M5	47	0.00502703661556236	-0.00181033405401847
105958	11	BM	GL	M2	92	-0.0112154578649527	0.0225997724346585
335255	30	BM	unstim	M4	39	0.0106122660188324	0.00661904731502664
108390	12	BM	unstim	M2	44	-0.00221685343537525	-0.00399343051379275
204306	28	BM	GI	M4	32	-0.00725040982409455	-0.000615472238386555
318152	30	BM	unstim	M4	16	0.00291169631567138	-0.00636551170019971
189280	21	BM	unstim	M3	27	0.00960501779694739	0.00477503511556231
497226	45	BM	GI	M6	77	-0.000442705800730378	-0.00668418659341952
351076	37	BM	GI	M5	31	-0.00724644994551546	-0.001646914065386
126532	12	BM	unstim	M2	5	0.000375017963454527	-0.00642229056458197
464540	45	BM	GI	M6	35	0.00383649525076796	-0.00449966977152183
304336	30	BM	unstim	M4	70	0.00831507089033363	0.000956111161009545
37206	2	BM	GL	M1	32	-0.00651203327900082	-0.00303617557143345
135438	19	BM	GI	M3	49	0.00777101401507819	0.00159618991410711
107	1	BM	GI	M1	75	-0.00552587133906366	-0.0033876635242119
340754	37	BM	GI	M5	56	-0.000928741666425828	-0.00439563534580087
270236	29	BM	GL	M4	52	-0.00728567091440534	0.00343514314282772
287736	29	BM	GL	M4	97	-0.00563377222646996	-0.0048801999487359
169724	20	BM	GL	M3	11	-0.00675565921666098	-0.00564648211088613
156474	19	BM	GI	M3	58	0.00504345992319043	-0.00273931318525334
129391	12	BM	unstim	M2	29	0.0111686644087804	0.00819675721644176
165894	20	BM	GL	M3	93	-0.00944356600243062	0.00988972241204929
460732	39	BM	unstim	M5	25	0.00102756700957527	-0.00700400769069954
160230	20	BM	GL	M3	4	-0.00629142823408992	-0.0027600478730694
23722	1	BM	GI	M1	53	-0.00462788420915122	-0.00566077566425823
20220	1	BM	GI	M1	79	-6.98269702328017e-05	-0.00777051043187743
222381	28	BM	GI	M4	85	-0.00679955114395363	-0.00197568585023636
105737	11	BM	GL	M2	63	-0.00605272357797978	-0.00104012766728569
378517	37	BM	GI	M5	76	-0.00536383548099505	-0.00300723545567447
522461	46	BM	GL	M6	22	-0.00702872469717475	-0.00379407038097601
28814	2	BM	GL	M1	94	-0.00917348629097089	0.00852962903009697
526367	46	BM	GL	M6	31	-0.00769062614125712	-0.00168335004594124
87689	10	BM	GI	M2	56	5.48999535465509e-05	-0.0028486638233243
241605	28	BM	GI	M4	66	-0.000631015049571111	-0.0046868694136726
197780	21	BM	unstim	M3	39	0.0105608662270366	0.00662624386196211
40666	2	BM	GL	M1	4	-0.00576022570674941	-0.00373972803473713
123399	12	BM	unstim	M2	60	0.010234078944746	0.00489411158860451
23254	1	BM	GI	M1	63	-0.00629892285976468	-0.00135120960172732
75633	10	BM	GI	M2	68	0.00261613016647197	-0.00599802112075366
328982	30	BM	unstim	M4	53	-0.00462863708555561	-0.00523640582324136
96514	11	BM	GL	M2	92	-0.0111924746016689	0.0217730547446426
459193	39	BM	unstim	M5	29	0.0110287619153899	0.00778211197355579
97209	11	BM	GL	M2	4	-0.00175991594942617	-0.00653089958538073
6845	1	BM	GI	M1	78	-0.00136414525482067	-0.00775046331666302
464795	45	BM	GI	M6	86	-0.00564736068370598	-0.00291644471678735
137396	19	BM	GI	M3	29	0.0099725244436842	0.00554080428990167
17797	1	BM	GI	M1	34	-0.00248651722979936	-0.00624220991104183
285656	29	BM	GL	M4	63	-0.0059604385690282	-0.00038571860924515
102420	11	BM	GL	M2	91	-0.0115939898277263	0.0231685951563247
570645	47	BM	unstim	M6	25	0.00319105109195135	-0.00504341515755471
545297	47	BM	unstim	M6	3	-0.0032389927046919	-0.00654175767381974
553564	47	BM	unstim	M6	99	-0.00128216603124098	-0.00799854553977212
426516	39	BM	unstim	M5	38	0.00789821433670156	0.00132901557536978
31510	2	BM	GL	M1	82	-0.0097729727294797	0.0127778099584542
412800	38	BM	GL	M5	25	0.00178284348262277	-0.00641654918545307
252095	29	BM	GL	M4	63	-0.00794394770716634	0.00558492215973324
480900	45	BM	GI	M6	63	-0.0060741047145123	-0.0016526649261376
85863	10	BM	GI	M2	35	0.00334912931596348	-0.00521633112534586
361176	37	BM	GI	M5	56	0.00197402685590451	-0.00451563811326664
284765	29	BM	GL	M4	33	-0.00458475667964355	-0.00494999187855073
7661	1	BM	GI	M1	53	-0.00621864157386719	-0.00225810846006335
391867	38	BM	GL	M5	2	-0.00686513549534677	-0.00334550376890843
27666	2	BM	GL	M1	21	-0.00758742092985867	-0.0034623685373918
349331	37	BM	GI	M5	31	-0.00648861059685606	-0.00341745741027625
348958	37	BM	GI	M5	34	-0.00366130823595004	-0.00649027902831226
84952	10	BM	GI	M2	68	-0.000354397941889888	-0.00773632102107595
416081	38	BM	GL	M5	100	-0.00126655660493558	-0.00829162946663155
33083	2	BM	GL	M1	94	-0.00960715547971848	0.00952340825820153
144508	19	BM	GI	M3	37	0.00859416966413737	0.00322367573637372
482208	45	BM	GI	M6	54	-0.00493818076757876	-0.00269368483887418
312586	30	BM	unstim	M4	28	0.00929768165773615	0.00365959163302167
55738	3	BM	unstim	M1	28	0.00886646460511117	0.00281788005943738
394004	38	BM	GL	M5	50	0.0112150759058199	0.00755631388611004
401681	38	BM	GL	M5	75	-0.00717308277573791	0.00103612362768712
35165	2	BM	GL	M1	33	-0.00644482435373169	-0.00192706927289232
150949	19	BM	GI	M3	47	0.00595658247797648	-0.000941927547235486
92149	11	BM	GL	M2	12	-0.00516722930057954	-0.00616724752451156
165533	20	BM	GL	M3	2	-0.00713083766649646	-0.00409699804827692
408876	38	BM	GL	M5	21	-0.00752904418448156	-0.00121325627505207
182804	21	BM	unstim	M3	3	-0.00204439718525491	-0.00724764634110364
397713	38	BM	GL	M5	92	-0.0103995961257633	0.0183731496490135
253695	29	BM	GL	M4	45	-0.00414520763169158	0.00392053427217901
25307	2	BM	GL	M1	13	-0.00531719939150394	-0.00481613945894672
576051	47	BM	unstim	M6	12	-0.0043317460992698	-0.00671684382398635
84557	10	BM	GI	M2	85	-0.00728198297233807	-0.000834458447485435
69634	10	BM	GI	M2	19	0.0112749213030236	0.00849833083992273
156653	19	BM	GI	M3	96	-0.00379736139650374	-0.006965515448892
455093	39	BM	unstim	M5	26	0.00342205057343937	-0.00482695981863595
487942	45	BM	GI	M6	56	0.000853183812593186	-0.00602043130813076
112655	12	BM	unstim	M2	9	0.0104449818986336	0.00637982580925605
108329	12	BM	unstim	M2	20	0.0111435439226881	0.00800802619747578
445521	39	BM	unstim	M5	60	0.00897343710316708	0.00260873876033473
160028	20	BM	GL	M3	24	-0.00125190160606689	-0.00791152085725962
70451	10	BM	GI	M2	44	-0.00556118248110175	-0.0023150448188093
57112	3	BM	unstim	M1	60	0.00801729153795928	0.000605573428190635
197367	21	BM	unstim	M3	30	0.011457122826699	0.00850553336036011
254625	29	BM	GL	M4	61	-0.00792369841578219	0.00239244119815286
75184	10	BM	GI	M2	75	-0.00442065822918352	-0.00228499314143401
30347	2	BM	GL	M1	42	-0.00799220849993431	0.00289021942384248
110955	12	BM	unstim	M2	28	0.0097622454163936	0.00419544565772246
357424	37	BM	GI	M5	48	0.00642398295735119	0.00243848199379402
186024	21	BM	unstim	M3	29	0.0109405914994757	0.00760225420294702
515022	46	BM	GL	M6	21	-0.00792303278066696	0.00141491050738315
365184	37	BM	GI	M5	37	0.00715096660429648	0.000958518583649884
162676	20	BM	GL	M3	12	-0.00411648617374381	-0.00699049775617655
196973	21	BM	unstim	M3	49	0.0109587008248116	0.00667338826007431
58651	3	BM	unstim	M1	17	0.00763227772301069	-0.000247498521329856
131400	12	BM	unstim	M2	60	0.00966958924560455	0.00321377260519653
35594	2	BM	GL	M1	80	0.0071771582759108	-0.00082093096818727
59804	3	BM	unstim	M1	39	0.0100075626391755	0.00530237264749866
218523	28	BM	GI	M4	65	-0.00544558078200258	-0.00307122433048876
137634	19	BM	GI	M3	55	-0.00448975076381439	0.00273801407718891
62739	3	BM	unstim	M1	19	0.0107811842381104	0.00769484748311849
438305	39	BM	unstim	M5	70	0.00740978347949804	-0.000486417891604968
294243	30	BM	unstim	M4	29	0.0111697754707308	0.00792385614752365
155061	19	BM	GI	M3	56	0.00187304300399169	-0.00276530585112537
157903	19	BM	GI	M3	34	-0.00249522398107603	-0.00622560765776419
52008	3	BM	unstim	M1	19	0.0108130831466594	0.00746349495822466
22784	1	BM	GI	M1	72	-0.00951831523395302	0.0133016792649768
100365	11	BM	GL	M2	11	-0.00652336439545634	-0.00528466250494061
181806	21	BM	unstim	M3	59	0.0103938399157333	0.00533662119673436
289986	29	BM	GL	M4	31	-0.00735320518886729	-0.00136097735986441
476971	45	BM	GI	M6	95	-0.0078946960897809	0.00183696059234697
49314	3	BM	unstim	M1	40	0.01069220685612	0.0063386515183257
161192	20	BM	GL	M3	6	0.00308634056768948	-0.00586785430856394
480575	45	BM	GI	M6	73	-0.00856591604283988	0.00562705760374309
495773	45	BM	GI	M6	65	-0.00546367574481384	-0.00206196740033282
393736	38	BM	GL	M5	87	-0.0049164749553606	-0.00536246057241334
201790	21	BM	unstim	M3	50	0.0109161087646658	0.00723802504871024
495642	45	BM	GI	M6	76	-0.00426734766895262	-0.00389139042313058
233929	28	BM	GI	M4	98	-0.00278810026800437	-0.00804356139188194
117023	12	BM	unstim	M2	79	0.00299097996209979	-0.00660289734126493
514358	46	BM	GL	M6	84	-0.00652547672786826	-0.00176181822461964
135083	12	BM	unstim	M2	39	0.0105774168149105	0.00666247175989296
230655	28	BM	GI	M4	37	0.00742414947512243	0.000563567402437333
335054	30	BM	unstim	M4	40	0.0113705078217798	0.00756089102186493
27062	2	BM	GL	M1	61	-0.00962702000163289	0.0103119887095109
244936	28	BM	GI	M4	54	-0.00501556038628014	-0.00232656259792187
479278	45	BM	GI	M6	86	-0.00579704758774141	-0.00325808543169262
7598	1	BM	GI	M1	77	0.00202804951231888	-0.00563038037659572
474219	45	BM	GI	M6	87	-0.00390171687916073	-0.00638849449109902
156950	19	BM	GI	M3	68	0.00357325632943793	-0.00581259876030734
377126	37	BM	GI	M5	93	-0.0086948474566097	0.00674892474590712
272158	29	BM	GL	M4	61	-0.00783835853334434	0.00520902367998939
15431	1	BM	GI	M1	39	0.00946871602173608	0.00401855094755035
19445	1	BM	GI	M1	53	-0.00508125313166988	-0.00560354582385863
454861	39	BM	unstim	M5	87	-0.00253350411068747	-0.00597273010255746
106728	12	BM	unstim	M2	50	0.0106694909711979	0.00599190888236561
260743	29	BM	GL	M4	13	-0.00568585752011634	0.000546718272056071
315067	30	BM	unstim	M4	7	0.00871399232874204	0.0022779002471553
424892	39	BM	unstim	M5	40	0.0110519376019906	0.00664694297064097
34739	2	BM	GL	M1	32	-0.00631709724830115	-0.0034686006348892
170706	20	BM	GL	M3	44	-0.00509220680383087	-0.00430339046911467
103436	11	BM	GL	M2	11	-0.00613356289031264	-0.00538279374726009
435266	39	BM	unstim	M5	88	-0.00065068396044258	-0.00809473025381771
577005	47	BM	unstim	M6	36	0.00375059246968655	-0.00475761119310521
37048	2	BM	GL	M1	52	-0.0076756820634636	0.00732925776901691
481349	45	BM	GI	M6	74	-0.006125539433606	-0.000996110064599175
179409	21	BM	unstim	M3	89	0.000459995165972262	-0.00847578249803001
185557	21	BM	unstim	M3	29	0.0112972270371053	0.00819779968319077
284073	29	BM	GL	M4	84	-0.00574385031104966	-0.00244766660164372
480038	45	BM	GI	M6	88	-0.00114642239736368	-0.00783224994503912
116213	12	BM	unstim	M2	70	0.00643957052585957	-0.0020415823276721
268684	29	BM	GL	M4	39	0.0106703367486129	0.00671351330549377
157093	19	BM	GI	M3	14	-0.00181575793801732	-0.00845384333432572
278862	29	BM	GL	M4	41	-0.00719320074966802	-0.000658608595009639
450627	39	BM	unstim	M5	99	-0.000750176249467688	-0.00833113084728004
38546	2	BM	GL	M1	41	-0.00702048961163917	-0.00177847143992838
105314	11	BM	GL	M2	22	-0.0056661997756197	-0.0057163086017766
362400	37	BM	GI	M5	56	0.00131038380312331	-0.00542847224101295
531936	46	BM	GL	M6	83	-0.00916190668175433	0.00967566217697057
355755	37	BM	GI	M5	62	-0.0083854993595826	0.0105815302204028
536402	46	BM	GL	M6	13	-0.00546884798356356	-0.00505430279963987
584348	47	BM	unstim	M6	9	0.00959635862608266	0.00509156611737288
105560	11	BM	GL	M2	52	-0.00612144815624651	0.00319119093043958
146895	19	BM	GI	M3	96	-0.00570376721315735	-0.00376879616693212
166900	20	BM	GL	M3	91	-0.0116231724653734	0.0240066631797771
174510	20	BM	GL	M3	60	0.0100751163977624	0.0041696207256023
142049	19	BM	GI	M3	78	-0.002568883060789	-0.00695449603174295
539498	46	BM	GL	M6	24	-0.00257805739142733	-0.007590872096962
318190	30	BM	unstim	M4	27	0.0108635198563248	0.00667409951659388
39274	2	BM	GL	M1	92	-0.0106422935377234	0.0190205985520656
123157	12	BM	unstim	M2	50	0.00997262074912875	0.00551963477759142
52106	3	BM	unstim	M1	39	0.0107310715583915	0.00721581948773863
487961	45	BM	GI	M6	44	-0.00359156899655324	-0.00487304214614762
32229	2	BM	GL	M1	51	-0.0107211021729367	0.0195336958880981
73979	10	BM	GI	M2	78	-0.000446388234343258	-0.00599032375204862
35524	2	BM	GL	M1	92	-0.0112549380967224	0.0214433346297519
520892	46	BM	GL	M6	93	-0.00855368728352993	0.0055915831422701
35917	2	BM	GL	M1	93	-0.00870037616532159	0.00834902591268839
122156	12	BM	unstim	M2	60	0.00911956669999184	0.00294495028535298
176696	21	BM	unstim	M3	18	0.0107346416186592	0.00633753428186781
52756	3	BM	unstim	M1	80	0.00491409889721005	-0.00397748682755875
166798	20	BM	GL	M3	11	-0.00654792586857807	-0.00549718156571578
252588	29	BM	GL	M4	4	-0.00316250607376125	-0.00700717081715251
177515	21	BM	unstim	M3	5	0.00283475282464648	-0.0060839012428319
115217	12	BM	unstim	M2	80	0.00418052619427169	-0.00555703067019276
120192	12	BM	unstim	M2	60	0.00866734494701128	0.00223862341746348
387691	38	BM	GL	M5	42	-0.0082964345061839	0.00519979440986706
170629	20	BM	GL	M3	51	-0.010686329822044	0.016250466160324
43760	3	BM	unstim	M1	8	0.00993008992810388	0.00693034361441034
339613	37	BM	GI	M5	38	0.00925453627934743	0.00409796538365356
31994	2	BM	GL	M1	42	-0.00824609786864576	0.00321053358266713
297655	30	BM	unstim	M4	100	-0.00177729168931296	-0.00869481696564527
170609	20	BM	GL	M3	16	0.00548057167535147	-0.00322543102670181
73202	10	BM	GI	M2	65	-0.00459477088763903	-0.00275486687103375
153608	19	BM	GI	M3	79	0.00278654746133607	-0.00605716424919928
399485	38	BM	GL	M5	63	-0.0079984972735671	0.00647073840463953
563924	47	BM	unstim	M6	8	0.0103153210078165	0.00697247686535215
87140	10	BM	GI	M2	31	-0.00691753425403228	-0.0018404420318679
404846	38	BM	GL	M5	4	-0.00449302594770414	-0.00640297926757423
57537	3	BM	unstim	M1	20	0.00944362189673113	0.00514079181366497
31439	2	BM	GL	M1	12	-0.00504211027462976	-0.00696696648150221
342957	37	BM	GI	M5	42	-0.00745722604824136	0.00170925230200289
68626	10	BM	GI	M2	67	-0.000155808671738057	-0.00717942611525104
539104	46	BM	GL	M6	94	-0.00853203102349405	0.00696742603527376
498501	45	BM	GI	M6	86	-0.0053927389933867	-0.00400690750577411
125417	12	BM	unstim	M2	30	0.0111923979230439	0.00816323054511424
164707	20	BM	GL	M3	100	-0.00194892085715196	-0.00855357556875106
94959	11	BM	GL	M2	94	-0.00811015451053067	0.00284808339477334
241355	28	BM	GI	M4	74	-0.00705439513566842	0.000299762335587868
51279	3	BM	unstim	M1	50	0.0111881470698408	0.00601307549079932
179319	21	BM	unstim	M3	47	0.00563865175361987	-0.000223406866880752
14572	1	BM	GI	M1	85	-0.0064571868095001	-0.00293004051995481
512828	46	BM	GL	M6	2	-0.00582589562053271	-0.00545875870267871
536689	46	BM	GL	M6	51	-0.0110578141529298	0.0192424150979111
120015	12	BM	unstim	M2	9	0.00959996987636174	0.00513448297554798
103922	11	BM	GL	M2	89	-0.0010232971304193	-0.00846094205802848
401861	38	BM	GL	M5	30	0.0114189228036268	0.00798580519423265
107903	12	BM	unstim	M2	60	0.00911219891344424	0.00268665696359169
491992	45	BM	GI	M6	74	-0.0062958004825122	-0.00219411784094487
38835	2	BM	GL	M1	22	-0.00627889326839892	-0.00469304515176088
200655	21	BM	unstim	M3	16	0.00638823648401194	-0.00190492741721379
150095	19	BM	GI	M3	20	0.0107937297450212	0.00725284036341596
28117	2	BM	GL	M1	47	0.00387293127335553	-0.00243964902618387
540903	46	BM	GL	M6	92	-0.0112512753559017	0.0202350447995875
231897	28	BM	GI	M4	33	-0.00654214400237784	-0.00154059890484825
373059	37	BM	GI	M5	46	0.00325997796496098	-0.000957430310233853
116354	12	BM	unstim	M2	18	0.010909148960662	0.00702628621404211
31654	2	BM	GL	M1	95	-0.0068210744573707	-0.00092481817877882
163176	20	BM	GL	M3	21	-0.0077524775184272	-0.00106967794282743
267547	29	BM	GL	M4	52	-0.00655065171090828	0.0047175192092279
93188	11	BM	GL	M2	90	0.00145508564376523	-0.00791127479731346
433602	39	BM	unstim	M5	14	-0.00162925146850526	-0.00819642567145207
81543	10	BM	GI	M2	97	-0.0049932130305595	-0.00592582282933164
229549	28	BM	GI	M4	65	-0.00538346689416411	-0.00226986951903053
197974	21	BM	unstim	M3	39	0.0102369265608618	0.00603552848742994
456649	39	BM	unstim	M5	90	0.000486114602144713	-0.00852915518887773
213843	28	BM	GI	M4	96	-0.00552097976087674	-0.004607772109506
166682	20	BM	GL	M3	92	-0.0109310470396693	0.0198944008755033
38856	2	BM	GL	M1	98	-0.00114787009309881	-0.00879540232038231
552373	47	BM	unstim	M6	80	0.00393972970554552	-0.00590907505020649
17710	1	BM	GI	M1	75	-0.00536734921898004	-0.001449528712438
13219	1	BM	GI	M1	69	0.00742560487929217	7.86958756478588e-06
159990	20	BM	GL	M3	3	-0.00405899577294398	-0.00646268416370362
119020	12	BM	unstim	M2	90	0.00228145862556674	-0.00756176406898909
340489	37	BM	GI	M5	68	0.00279754560021919	-0.00656046483350553
117482	12	BM	unstim	M2	70	0.00833387061721942	0.0012503853371828
35441	2	BM	GL	M1	81	-0.0116921611838438	0.0244549107147478
202650	21	BM	unstim	M3	60	0.00980681301241482	0.0045384591579904
135650	19	BM	GI	M3	78	-0.00160268117997032	-0.0064375015891967
415853	38	BM	GL	M5	2	-0.00636022686526377	-0.00314833520224114
383351	38	BM	GL	M5	93	-0.00808204886832052	0.0018042692548274
6246	1	BM	GI	M1	77	-0.000875627991242131	-0.00591602304544991
366674	37	BM	GI	M5	54	-0.00445193404396401	-0.00452013587027471
538826	46	BM	GL	M6	36	0.00269021153977915	-0.00531985748881843
135580	19	BM	GI	M3	27	0.00871966665509417	0.00323254712678975
28908	2	BM	GL	M1	91	-0.0114306939109493	0.0212581161237095
249497	28	BM	GI	M4	62	-0.0077471261628874	0.00934084076617112
341054	37	BM	GI	M5	64	-0.00578285974221795	0.00419521290308388
277387	29	BM	GL	M4	41	-0.00567682158281683	-0.00437918506023186
64232	3	BM	unstim	M1	7	0.00837231236616156	0.0019919274920661
442568	39	BM	unstim	M5	29	0.0113958395602535	0.00827204618409592
88193	10	BM	GI	M2	72	-0.0095831513737166	0.0139974827950246
399700	38	BM	GL	M5	41	-0.00685548532239169	0.0006809261269423
302431	30	BM	unstim	M4	75	-0.00547740262655102	-0.00323818422089523
251115	29	BM	GL	M4	45	-0.00227043814027532	0.000605044942293192
92499	11	BM	GL	M2	51	-0.0107439424040426	0.0172019691230724
161710	20	BM	GL	M3	2	-0.00658767477599064	-0.00329046085556131
233437	28	BM	GI	M4	14	0.000185009976221688	-0.00763314099992946
132937	12	BM	unstim	M2	80	0.00374849834822926	-0.00551176008399247
437898	39	BM	unstim	M5	20	0.0104454468793777	0.00656467818520074
402096	38	BM	GL	M5	12	-0.00507463262677245	-0.00628567296106578
28236	2	BM	GL	M1	94	-0.0102191528928914	0.0101271720792251
168327	20	BM	GL	M3	42	-0.00807066945275028	0.00357973311606973
167953	20	BM	GL	M3	85	-0.00674162237963163	-0.00163552913747545
12620	1	BM	GI	M1	55	-0.00318032196654884	0.00150695498884782
377851	37	BM	GI	M5	5	0.00187088366859251	-0.00581204189866769
325997	30	BM	unstim	M4	24	-0.000480835603342985	-0.00779377697090015
26467	2	BM	GL	M1	62	-0.00789772511637403	0.00906776364550625
56536	3	BM	unstim	M1	28	0.00956388426612007	0.00480063310107809
537901	46	BM	GL	M6	41	-0.00638500800478943	-0.00264372061481251
129592	12	BM	unstim	M2	69	0.00861066306022336	0.00241273397330893
181215	21	BM	unstim	M3	8	0.0091163740945057	0.00541234850288682
457667	39	BM	unstim	M5	18	0.00996431322564163	0.00430246994884797
113947	12	BM	unstim	M2	20	0.0114519142321334	0.00842475776868812
395695	38	BM	GL	M5	18	0.010364524489302	0.00508845234561045
51820	3	BM	unstim	M1	80	0.00541336859619869	-0.0037515002630974
305720	30	BM	unstim	M4	24	0.000209671150783586	-0.00790056036845147
508501	45	BM	GI	M6	76	-0.00378940446411769	-0.00333637172812252
489380	45	BM	GI	M6	65	-0.00379441616324018	-0.00493186277120288
62912	3	BM	unstim	M1	15	0.00159251555320465	-0.0077987947668423
147938	19	BM	GI	M3	88	-0.000102130990340144	-0.00719596865209312
36576	2	BM	GL	M1	82	-0.0107425774553759	0.0168335779159349
335698	30	BM	unstim	M4	59	0.00992372040992964	0.00423620633402075
118420	12	BM	unstim	M2	35	0.00421203290376558	-0.00406728298596995
454014	39	BM	unstim	M5	15	0.00295035702650264	-0.005892360516925
159197	19	BM	GI	M3	63	-0.00788642472111354	0.00370475737369081
145244	19	BM	GI	M3	53	-0.00487601077657479	-0.00474769496655525
343267	37	BM	GI	M5	74	-0.00579627249452405	-0.00248239403936415
169334	20	BM	GL	M3	96	-0.00392522946679579	-0.00596735892106216
518469	46	BM	GL	M6	56	0.00132163312337721	-0.00406204305857833
141457	19	BM	GI	M3	87	-0.00244924001532163	-0.00706859575812912
29595	2	BM	GL	M1	91	-0.0117184778266579	0.0246766168588373
303789	30	BM	unstim	M4	25	0.00121432050577043	-0.00629808815418239
375020	37	BM	GI	M5	49	0.0077090579397045	0.00170095024878016
379452	37	BM	GI	M5	63	-0.00676475708668087	-0.000386025803931868
98629	11	BM	GL	M2	53	-0.00527085620639264	-0.00515284966557655
371562	37	BM	GI	M5	76	-0.00208045157541757	-0.00578598369916637
106516	11	BM	GL	M2	45	-0.00480460010681574	0.00380999208580185
211114	28	BM	GI	M4	90	0.00296896028843459	-0.00632593106885781
68206	10	BM	GI	M2	18	0.00977621219620402	0.00465574139160036
288872	29	BM	GL	M4	98	-0.000514082385772396	-0.00837650129513264
523289	46	BM	GL	M6	30	0.0113679993948512	0.00816178681058496
389316	38	BM	GL	M5	73	-0.00883103126202385	0.00619531225899016
520349	46	BM	GL	M6	81	-0.0116782999392855	0.0241298890211759
547736	47	BM	unstim	M6	49	0.00937334673186871	0.00391422281007586
192262	21	BM	unstim	M3	39	0.0107014134638442	0.00687335052920873
170561	20	BM	GL	M3	19	0.0121918756956747	0.00891924755945393
184267	21	BM	unstim	M3	37	0.00915935098698963	0.00451770325793652
45104	3	BM	unstim	M1	40	0.0120520697434317	0.0079977511243641
424597	39	BM	unstim	M5	12	-0.0030161259366936	-0.00737389326230411
457243	39	BM	unstim	M5	90	0.002014223857705	-0.00790507171547539
115677	12	BM	unstim	M2	40	0.0105934552997397	0.00595853108845315
91741	11	BM	GL	M2	89	0.000371002473013422	-0.00853512349911023
40992	3	BM	unstim	M1	36	0.0040568761048199	-0.00334469704448179
197822	21	BM	unstim	M3	16	0.00136979333354762	-0.00706997033541554
84331	10	BM	GI	M2	74	-0.00647357948513998	-0.00208741867161793
149432	19	BM	GI	M3	35	0.00290918222220307	-0.00456536689967634
500621	45	BM	GI	M6	76	-0.00445067160607513	-0.00463163893085
391918	38	BM	GL	M5	82	-0.00968137015682542	0.0114558849082612
336728	30	BM	unstim	M4	67	0.000311698847543931	-0.00579300030620566
41178	3	BM	unstim	M1	21	-0.00779277020078882	-0.00119553963908155
405426	38	BM	GL	M5	5	0.00194631030075484	-0.00598122862797156
503665	45	BM	GI	M6	58	0.00479797312807628	-0.00363554066022772
40228	2	BM	GL	M1	36	0.00532723917216375	-0.00243676011689668
511030	46	BM	GL	M6	85	-0.00713647618456511	-0.000618088309512575
214431	28	BM	GI	M4	97	-0.00501086080054517	-0.00600355524888221
304860	30	BM	unstim	M4	38	0.00863479548706268	0.00219577647062106
85026	10	BM	GI	M2	43	-0.0064474460195911	-0.00130636895247621
431891	39	BM	unstim	M5	38	0.0104380955608467	0.00593415673980107
180964	21	BM	unstim	M3	40	0.0116872242514417	0.00831769443159724
336713	30	BM	unstim	M4	69	0.00819317747044725	0.00123572807209056
83785	10	BM	GI	M2	86	-0.00504748064023889	-0.00502618233630761
458360	39	BM	unstim	M5	90	0.00141558642835028	-0.00796582723454071
517845	46	BM	GL	M6	82	-0.00888156756401982	0.00868029382472996
122626	12	BM	unstim	M2	30	0.0118789852186996	0.00857961333357318
467013	45	BM	GI	M6	53	-0.00595492195673124	-0.00348732391843802
365356	37	BM	GI	M5	25	0.00215146875977477	-0.00554020309677744
168108	20	BM	GL	M3	100	-0.000490006681712117	-0.00877614890368344
42354	3	BM	unstim	M1	40	0.0110866284076752	0.00714007113111144
7514	1	BM	GI	M1	58	0.00285734065487021	-0.00564647439934555
199560	21	BM	unstim	M3	14	0.000243369520603582	-0.00796694517412106
538490	46	BM	GL	M6	35	0.00260829840409668	-0.00641586584365608
138363	19	BM	GI	M3	39	0.0104170498453451	0.00672117483852582
224940	28	BM	GI	M4	64	-0.00532244866621738	0.00146144675022407
104028	11	BM	GL	M2	27	0.00893852633738225	0.00296924833960721
94114	11	BM	GL	M2	82	-0.010756054866	0.0181139049255277
444025	39	BM	unstim	M5	17	0.00892787360855043	0.0021540466164852
26509	2	BM	GL	M1	40	0.0110012945276519	0.00741746659751765
103808	11	BM	GL	M2	71	-0.00996312909138766	0.0155838659484791
143091	19	BM	GI	M3	15	0.0011771649700868	-0.00734623635036855
283244	29	BM	GL	M4	21	-0.00740578452451781	-0.000484646439422765
500799	45	BM	GI	M6	19	0.0119078584759023	0.00846644478176691
25792	2	BM	GL	M1	72	-0.0106938304450816	0.0191679408736702
132434	12	BM	unstim	M2	39	0.0104250454022928	0.00685182684390697
135246	12	BM	unstim	M2	32	-0.00738393431513099	-0.00121251143815549
243000	28	BM	GI	M4	86	-0.00590411427020359	-0.00379954966633518
1369	1	BM	GI	M1	78	-0.00270453092988021	-0.00668891530667986
130	1	BM	GI	M1	76	-0.00424945941814232	-0.004996499063426
97292	11	BM	GL	M2	84	-0.00763777099830272	0.0013457836241708
103128	11	BM	GL	M2	89	-0.000415241321270681	-0.00842431119336308
553190	47	BM	unstim	M6	5	0.00039642727582572	-0.00742658242659389
95949	11	BM	GL	M2	22	-0.00611395587623378	-0.005297329296429
396884	38	BM	GL	M5	94	-0.0079393271185988	0.00257197241743065
93664	11	BM	GL	M2	33	-0.00515466387188744	-0.00255186317608798
69320	10	BM	GI	M2	97	-0.00421634403878506	-0.00694468089430844
458512	39	BM	unstim	M5	37	0.00788767430185736	0.00198499182157777
406830	38	BM	GL	M5	1	-0.00755370979466761	-0.000717033542773241
122128	12	BM	unstim	M2	39	0.0103237921373399	0.00563994668405206
199815	21	BM	unstim	M3	7	0.00827014441440022	0.00234396208579604
180835	21	BM	unstim	M3	29	0.0114327811860616	0.00803908630743394
557724	47	BM	unstim	M6	40	0.010637034364286	0.0060084618544274
380050	37	BM	GI	M5	96	-0.00474260213519904	-0.00626705847434211
188808	21	BM	unstim	M3	18	0.0103766737379038	0.00661930374868289
132571	12	BM	unstim	M2	49	0.0101210445089994	0.00524886963538135
485896	45	BM	GI	M6	76	-0.00446684593504003	-0.00529184391394399
371709	37	BM	GI	M5	66	0.000380750628473024	-0.00376006817164162
377725	37	BM	GI	M5	26	0.00515798799827085	-0.00300649788486979
345531	37	BM	GI	M5	9	0.0107460100280101	0.00713328875902643
275337	29	BM	GL	M4	63	-0.00613588374556099	-0.00120541108466779
194872	21	BM	unstim	M3	8	0.00990381938871601	0.00720800279301291
54264	3	BM	unstim	M1	40	0.0105855317888581	0.0065396705378542
26681	2	BM	GL	M1	63	-0.00681483372845272	0.00107344909547573
370298	37	BM	GI	M5	36	0.00349153409546396	-0.00525264152348355
295307	30	BM	unstim	M4	26	0.003813874643997	-0.0056770607017412
427042	39	BM	unstim	M5	100	-0.00397093826262588	-0.00768626742631789
58614	3	BM	unstim	M1	38	0.00796098296564781	0.000429225611333118
433184	39	BM	unstim	M5	59	0.0082641697563184	0.000671934906615724
534692	46	BM	GL	M6	63	-0.00630911633326657	-0.00077146816377486
71875	10	BM	GI	M2	70	0.00658918875773174	-0.00160323101855429
561510	47	BM	unstim	M6	17	0.00773624710460037	0.000785740233616713
101648	11	BM	GL	M2	51	-0.0106050560901406	0.0150586561514823
383692	38	BM	GL	M5	13	-0.00512566020036569	-0.00488263873816125
577957	47	BM	unstim	M6	15	0.00113124768931479	-0.00697516883527478
111991	12	BM	unstim	M2	20	0.0106470214396585	0.00713296102546935
128964	12	BM	unstim	M2	100	-0.00100889042054462	-0.00877888284985656
584260	47	BM	unstim	M6	30	0.0114237702121019	0.00844934573982281
442947	39	BM	unstim	M5	16	0.00310328891360502	-0.00546283098822045
101238	11	BM	GL	M2	2	-0.00591505300457259	-0.00426351304378382
460658	39	BM	unstim	M5	89	-0.00127842374028183	-0.00827955676340064
490090	45	BM	GI	M6	25	-0.000176193443212974	-0.00775469775769851
277092	29	BM	GL	M4	33	-0.00584627777463244	-0.00307994401602619
72866	10	BM	GI	M2	46	0.00500890551958195	0.00176781493008059
123426	12	BM	unstim	M2	30	0.0111271188955513	0.00781869727327139
360373	37	BM	GI	M5	43	-0.00572519229538831	-0.00351003064792496
99156	11	BM	GL	M2	84	-0.00806703928817321	0.00273022727576612
544068	47	BM	unstim	M6	50	0.010304683917658	0.00640033730667395
491284	45	BM	GI	M6	67	0.00114578918089957	-0.00511275488458113
173391	20	BM	GL	M3	2	-0.0067645052824545	-0.00356685359635213
486146	45	BM	GI	M6	34	-0.000757610172156919	-0.00723631870053404
497891	45	BM	GI	M6	72	-0.00827576462773895	0.00795150740899648
8256	1	BM	GI	M1	34	-0.00297995054346259	-0.00600242770426289
59731	3	BM	unstim	M1	28	0.00928030001808169	0.0038101820248712
529729	46	BM	GL	M6	44	-0.0030596665644555	-0.00521328857611605
73772	10	BM	GI	M2	48	0.00826970254274077	0.00369307870725501
515819	46	BM	GL	M6	21	-0.00781903908406926	0.000590779669148945
164021	20	BM	GL	M3	3	-0.00406548086527262	-0.00682994474869234
478092	45	BM	GI	M6	24	-0.000573998654646811	-0.00727365080080034
287983	29	BM	GL	M4	42	-0.008264270582238	0.00280657325122708
279556	29	BM	GL	M4	38	0.00755327623678629	0.000444071580084148
406200	38	BM	GL	M5	53	-0.00473090666697361	-0.00504288514988186
38033	2	BM	GL	M1	61	-0.00786773339221637	0.00702339248851501
45547	3	BM	unstim	M1	79	0.00278585888653671	-0.00689477927758681
535892	46	BM	GL	M6	20	0.0110000794649445	0.00779258208013337
80354	10	BM	GI	M2	56	0.00175550845118478	-0.00548929567489031
108130	12	BM	unstim	M2	40	0.0115152125175713	0.00802502599543553
150578	19	BM	GI	M3	77	0.00107613999946598	-0.00593768841403583
286909	29	BM	GL	M4	84	-0.00804353814134771	0.00335872456001527
160904	20	BM	GL	M3	9	0.0104630500259428	0.00670875598197926
50431	3	BM	unstim	M1	60	0.00819693714824915	0.00115640841438151
141736	19	BM	GI	M3	46	0.00182893615206604	-0.000555488444467317
193035	21	BM	unstim	M3	30	0.0115498080051396	0.00831971059280148
305752	30	BM	unstim	M4	44	-0.00509241455924031	-0.00318809194715287
352733	37	BM	GI	M5	67	-0.00108195524276676	-0.00467121442426928
397940	38	BM	GL	M5	2	-0.00678030879303567	-0.00337090114237882
62625	3	BM	unstim	M1	27	0.0092656788970772	0.00425080454401865
398490	38	BM	GL	M5	22	-0.00492281866256928	-0.00669431411220053
322180	30	BM	unstim	M4	14	8.39994785351005e-05	-0.00833559405200627
124368	12	BM	unstim	M2	60	0.00978948111092288	0.00454289094127077
318129	30	BM	unstim	M4	77	-0.00249574760674102	-0.00472157763398164
567663	47	BM	unstim	M6	49	0.00768686418183235	0.00121256580100928
380685	37	BM	GI	M5	99	-0.000462204761607872	-0.00780223897325258
551050	47	BM	unstim	M6	80	0.00736372963393988	-0.000270322131908857
262308	29	BM	GL	M4	4	-0.00395794807967558	-0.00401529956360104
444540	39	BM	unstim	M5	16	0.00346052655172735	-0.00531632004779356
33292	2	BM	GL	M1	100	-0.00256616610491998	-0.00839732378168397
553748	47	BM	unstim	M6	80	0.00323195909640832	-0.00670182162378633
397959	38	BM	GL	M5	62	-0.00880298088917874	0.0124944720790536
27586	2	BM	GL	M1	94	-0.00846879549755122	0.00333755073380046
200478	21	BM	unstim	M3	18	0.00926650620043987	0.00338830783894872
74712	10	BM	GI	M2	79	0.00152282307699234	-0.00761030717928408
65984	3	BM	unstim	M1	70	0.00823652435913176	0.00123193897821723
478648	45	BM	GI	M6	77	-0.002008697341386	-0.0066142180541647
481084	45	BM	GI	M6	65	-0.00398023020764618	-0.00515295491609946
30031	2	BM	GL	M1	11	-0.00640812351803892	-0.00446188035225284
580414	47	BM	unstim	M6	44	-0.00357264761108442	-0.00484536218389579
275557	29	BM	GL	M4	41	-0.00722137416363454	-0.0018305025395091
481657	45	BM	GI	M6	88	-0.0021056350539187	-0.00736980405684345
461209	39	BM	unstim	M5	100	-0.00274093994640213	-0.00847427888198128
186430	21	BM	unstim	M3	8	0.010357288634288	0.00715517960468097
396349	38	BM	GL	M5	2	-0.00661026582688678	-0.00412532379690307
289867	29	BM	GL	M4	42	-0.00812868059008661	0.00551579860125575
8861	1	BM	GI	M1	47	0.00373076148943795	-0.00106017456721775
286003	29	BM	GL	M4	90	0.0034822759539334	-0.00619162237561125
262787	29	BM	GL	M4	33	-0.00569417923055715	-0.00339586462401344
489337	45	BM	GI	M6	75	-0.00563824671399541	-0.00296274131504083
333091	30	BM	unstim	M4	26	0.00483829094834722	-0.0039760141987732
170956	20	BM	GL	M3	11	-0.00594301286781735	-0.00567226343419702
477879	45	BM	GI	M6	86	-0.00569351090110067	-0.00377318523189797
74847	10	BM	GI	M2	48	0.00878271152848608	0.00382544092749227
383938	38	BM	GL	M5	13	-0.00591401034976918	-0.00178549133402375
163466	20	BM	GL	M3	71	-0.00865177341642957	0.010642333453726
159735	20	BM	GL	M3	51	-0.0108621020728976	0.0187815127883964
406278	38	BM	GL	M5	49	0.00928083064393343	0.00390020711860624
265421	29	BM	GL	M4	43	-0.00512419983238369	-0.004343775453354
314345	30	BM	unstim	M4	39	0.0106337438751283	0.00692068813970844
335413	30	BM	unstim	M4	56	0.00138842004836853	-0.00467860184842536
91225	10	BM	GI	M2	75	-0.00662128691711124	-0.000340587782745792
251444	29	BM	GL	M4	41	-0.0069997051047967	-7.75974504471644e-05
27913	2	BM	GL	M1	31	-0.00608667802113315	-0.00374988438811598
140437	19	BM	GI	M3	35	0.00262342714172895	-0.00571494518541514
532663	46	BM	GL	M6	31	-0.00743097261554644	-0.000508474928152199
164847	20	BM	GL	M3	42	-0.00760265590132366	0.00203278985412845
1188	1	BM	GI	M1	56	-8.78935764095902e-05	-0.0059721121663281
177215	21	BM	unstim	M3	8	0.0100884866935152	0.00738617033332918
38114	2	BM	GL	M1	12	-0.00498453288704747	-0.00682453675359281
168436	20	BM	GL	M3	82	-0.0104098044357657	0.0159029984236301
453593	39	BM	unstim	M5	30	0.0114079452896086	0.00841861035386457
10249	1	BM	GI	M1	85	-0.00678317487001551	-0.0017490672313851
165209	20	BM	GL	M3	22	-0.00695657194274403	-0.00291868133952629
440928	39	BM	unstim	M5	17	0.00647611878775443	-0.00166824249487651
517975	46	BM	GL	M6	63	-0.00766293535319304	0.00442856975950031
563572	47	BM	unstim	M6	7	0.00723070988559391	0.000589272262408365
538449	46	BM	GL	M6	91	-0.0114249628370963	0.0229324242467211
163074	20	BM	GL	M3	14	-0.000676561455038984	-0.0082803448932126
158200	19	BM	GI	M3	19	0.0116428380876997	0.00887054986188748
193051	21	BM	unstim	M3	27	0.0101447764944975	0.00555767914968942
71349	10	BM	GI	M2	80	0.00470899486443703	-0.00454439786641122
233694	28	BM	GI	M4	14	-0.00148612727590884	-0.00863479510524196
38389	2	BM	GL	M1	42	-0.00825570860910923	0.00613998858977048
184587	21	BM	unstim	M3	30	0.0107454602843527	0.00674387343943959
326587	30	BM	unstim	M4	17	0.00834437955267393	0.000822821689156868
233521	28	BM	GI	M4	74	-0.00666015067963956	-0.000291221679221461
75646	10	BM	GI	M2	79	0.00166697933757286	-0.00661541657000935
138674	19	BM	GI	M3	67	0.00217762991039773	-0.00550095978660501
5026	1	BM	GI	M1	8	0.00994922955551448	0.00552572921716412
344138	37	BM	GI	M5	96	-0.00514253089344714	-0.00489863448892248
160830	20	BM	GL	M3	82	-0.0111140961337406	0.0207339308847507
29078	2	BM	GL	M1	84	-0.00838270497245094	0.00527177659902143
23825	1	BM	GI	M1	49	0.00781666574984992	0.00243123031666593
489625	45	BM	GI	M6	43	-0.00646485164144804	-0.00318604060363007
281730	29	BM	GL	M4	83	-0.00861652700920672	0.0104121470374479
80675	10	BM	GI	M2	75	-0.00469359421114411	-0.00322442487454391
268265	29	BM	GL	M4	32	-0.0072335686470277	-0.00147474281556032
449207	39	BM	unstim	M5	60	0.0109157930624821	0.00677126073601034
92591	11	BM	GL	M2	31	-0.00731809438614077	-0.00127769315219206
371053	37	BM	GI	M5	33	-0.00604872703260515	-0.00337586270404796
34304	2	BM	GL	M1	94	-0.00837499573009723	0.0036252251510745
151220	19	BM	GI	M3	87	-0.00422694331003656	-0.00626487887184342
39561	2	BM	GL	M1	91	-0.0112467293843048	0.022915590936112
106910	12	BM	unstim	M2	7	0.0091759393132036	0.00379761565086215
117400	12	BM	unstim	M2	14	-0.000635976287586372	-0.00863466120848356
232887	28	BM	GI	M4	3	-0.00103009273991139	-0.00786620951693166
108175	12	BM	unstim	M2	28	0.00833581347216978	0.0022986175680744
80057	10	BM	GI	M2	88	-0.0010058662512549	-0.00801857759812651
48588	3	BM	unstim	M1	14	-0.00121085763899309	-0.0084544826403977
364960	37	BM	GI	M5	96	-0.00575352690609407	-0.00418767994931477
301608	30	BM	unstim	M4	50	0.0107700316015805	0.00674182848123696
366091	37	BM	GI	M5	97	-0.00365923287777756	-0.00756306746690622
209869	28	BM	GI	M4	83	-0.00865189424843263	0.00735085818255631
84219	10	BM	GI	M2	24	-0.000619279636026468	-0.00775406398025059
137841	19	BM	GI	M3	53	-0.00545557098611996	-0.0044939866616754
107051	12	BM	unstim	M2	29	0.0105060910131993	0.00671891462078906
165140	20	BM	GL	M3	82	-0.0106046425152274	0.0158065544608598
86207	10	BM	GI	M2	34	-0.00252543652680425	-0.0061329471255544
161296	20	BM	GL	M3	81	-0.0118537383541538	0.025108069620732
41938	3	BM	unstim	M1	30	0.0111519955471353	0.00753991473212843
566653	47	BM	unstim	M6	98	-0.00427492005724436	-0.00700366690867872
301321	30	BM	unstim	M4	29	0.0113374917204535	0.00818398698715333
439559	39	BM	unstim	M5	15	0.00281929158001703	-0.0069069291640273
97942	11	BM	GL	M2	92	-0.0109231057071996	0.0193897802922199
214111	28	BM	GI	M4	53	-0.0048350580386333	-0.00468142424677755
514255	46	BM	GL	M6	92	-0.011258219347844	0.0224160059308682
166679	20	BM	GL	M3	82	-0.0100881299151999	0.0118167947478402
156415	19	BM	GI	M3	79	0.00282244685032239	-0.00636925126522128
165115	20	BM	GL	M3	84	-0.0081437772297979	0.00353246367722522
40767	2	BM	GL	M1	73	-0.00842646224348138	0.00662381425978927
426312	39	BM	unstim	M5	28	0.00882931874195489	0.00328104236589501
454634	39	BM	unstim	M5	15	0.0022562217477783	-0.00691097288208301
27145	2	BM	GL	M1	92	-0.0106128159866632	0.0183124893156073
330569	30	BM	unstim	M4	28	0.0087590943123285	0.00249209985442513
179679	21	BM	unstim	M3	50	0.0101668626763085	0.00548110492195338
339941	37	BM	GI	M5	74	-0.006980523999691	0.0015630534415929
118204	12	BM	unstim	M2	51	-0.00996403713124013	0.0150451514779914
6743	1	BM	GI	M1	47	0.00434688331966552	-0.00319101850512566
114581	12	BM	unstim	M2	99	0.000460230301062954	-0.00786878011749569
37619	2	BM	GL	M1	13	-0.0053302774026024	-0.00342706458239915
105448	11	BM	GL	M2	31	-0.00807595172319566	0.000546540451248002
543291	46	BM	GL	M6	14	0.000836044686438935	-0.00824520564181567
434992	39	BM	unstim	M5	28	0.00910701214585991	0.00323932922796379
163263	20	BM	GL	M3	94	-0.0103376322935515	0.0104043564326689
28745	2	BM	GL	M1	94	-0.00828070176616542	0.00210037026358149
443186	39	BM	unstim	M5	40	0.0108633619345395	0.00722085714317213
4962	1	BM	GI	M1	94	-0.00759493363443438	0.000927217032537856
160415	20	BM	GL	M3	92	-0.0115540330349466	0.0225142532144683
362328	37	BM	GI	M5	67	-0.000370721276465814	-0.00603501102433217
437368	39	BM	unstim	M5	36	0.0024168124455236	-0.00515136814078881
137840	19	BM	GI	M3	87	-0.00389976975629556	-0.00539003244401774
70930	10	BM	GI	M2	76	-0.00342165994650727	-0.00485716657055909
75953	10	BM	GI	M2	70	0.00584475703987311	-0.00284377289027585
457258	39	BM	unstim	M5	38	0.00856573384562186	0.00245650097242545
355205	37	BM	GI	M5	65	-0.0056541983438185	-0.00223169087940787
173373	20	BM	GL	M3	93	-0.00862556032170709	0.00614533079343066
298060	30	BM	unstim	M4	89	0.00115962861256729	-0.00792689862969173
167644	20	BM	GL	M3	12	-0.00411325387730665	-0.00788543655189061
202977	21	BM	unstim	M3	39	0.00996403467797765	0.00482113016962963
241958	28	BM	GI	M4	62	-0.00828656381788633	0.0101513989884092
495207	45	BM	GI	M6	55	-0.00509838352325102	0.00333901310840641
8973	1	BM	GI	M1	66	-0.00215361011701821	-0.0038674832342745
192432	21	BM	unstim	M3	80	0.00545485704074456	-0.00342202447825544
183156	21	BM	unstim	M3	8	0.00941861247551982	0.00586333666301939
24974	2	BM	GL	M1	91	-0.011732251231398	0.0249707965677551
38525	2	BM	GL	M1	41	-0.00772252014220448	0.00130067064764449
547712	47	BM	unstim	M6	98	-0.0011995064174577	-0.00810397790227023
341727	37	BM	GI	M5	68	-2.63980059881358e-05	-0.00780176213999792
308254	30	BM	unstim	M4	78	-0.000643622001562959	-0.00684972464678255
343152	37	BM	GI	M5	54	-0.00492431537762838	-0.00345308409896399
72280	10	BM	GI	M2	38	0.00836813296467876	0.00194930255619209
70304	10	BM	GI	M2	45	-0.00348332735468976	0.000160508923481057
402560	38	BM	GL	M5	42	-0.00765180618864351	0.00140996630182964
439543	39	BM	unstim	M5	12	-0.00317499793306426	-0.00812344819639872
78540	10	BM	GI	M2	47	0.00495437115314019	-0.00260176748567647
535954	46	BM	GL	M6	11	-0.00665486251005981	-0.00380522634673119
360913	37	BM	GI	M5	96	-0.00387432480350655	-0.00642787530521239
39349	2	BM	GL	M1	41	-0.00635078405084877	-0.00236620091077519
523303	46	BM	GL	M6	82	-0.0108012478022007	0.0170932694956431
462067	39	BM	unstim	M5	28	0.00977799577139758	0.00430985774874128
169271	20	BM	GL	M3	96	-0.0044362491367403	-0.0063587002215726
176836	21	BM	unstim	M3	30	0.0116363281740291	0.00812148039725025
574889	47	BM	unstim	M6	22	-0.00527490807736809	-0.00606938126643222
117944	12	BM	unstim	M2	30	0.0109768754289558	0.0077642917600049
489003	45	BM	GI	M6	55	-0.00322152689997521	-0.00024679601075464
315911	30	BM	unstim	M4	13	-0.00455759499046732	-0.00514877623076783
107543	12	BM	unstim	M2	14	-0.000471846940634305	-0.00818383934782877
378512	37	BM	GI	M5	65	-0.00492178642365479	-0.00460018569458728
99908	11	BM	GL	M2	81	-0.011394281689532	0.0233479416358182
510349	46	BM	GL	M6	84	-0.00812018371019646	0.00270117304996641
399856	38	BM	GL	M5	13	-0.00425838816998897	-0.00538257737395241
1338	1	BM	GI	M1	75	-0.00555839180304181	-0.00174390076063034
44264	3	BM	unstim	M1	18	0.0101446881365392	0.00583338747393468
343350	37	BM	GI	M5	58	0.00684741503819107	-0.000938660021578836
211237	28	BM	GI	M4	3	-0.00234693330792066	-0.00666618568621439
151121	19	BM	GI	M3	67	-0.00143786112269909	-0.00634428885691208
93194	11	BM	GL	M2	4	-0.00263514954493822	-0.00609678242324411
443380	39	BM	unstim	M5	25	0.000621066566408963	-0.00745651621215024
[truncated: 48,914 more rows]
