# Supplementary material for: Human and mouse neutrophils share core transcriptional programs in both homeostatic and inflamed contexts
Source: Nat Commun. 2023 Dec 8;14:8133. doi: 10.1038/s41467-023-43573-9 (PMC10709367; doi:10.1038/s41467-023-43573-9)
Supplement: Supplementary file 8 — Source Data [file 41467_2023_43573_MOESM8_ESM.zip › Figure 7/source-data_Figure7c.csv]

	sample_id	organ	condition	donor	cluster_id	x	y	variable	value
1	1	BM	GI	M1	87	-0.00424287119925972	-0.00574697829138333	PDL1	0.591296316171377
2	1	BM	GI	M1	33	-0.00457804911344349	-0.00451563816629002	PDL1	0.481564843170205
3	1	BM	GI	M1	78	-0.00195073706893742	-0.00705666242661661	PDL1	0.617141546585688
4	1	BM	GI	M1	96	-0.0039425049303654	-0.00724502174974617	PDL1	0.622673511436783
5	1	BM	GI	M1	87	-0.00379121682386819	-0.00671327521944598	PDL1	0.555235359194122
6	1	BM	GI	M1	38	0.0082544219760527	0.00168656327910376	PDL1	0.375592717199025
7	1	BM	GI	M1	53	-0.00554306053079129	-0.0043698160890649	PDL1	0.615556843914373
8	1	BM	GI	M1	75	-0.00552587133906366	-0.0033876635242119	PDL1	0.885348243336046
9	1	BM	GI	M1	58	0.0069698468441212	-5.61282575673793e-05	PDL1	0.54030975448809
10	1	BM	GI	M1	76	-0.00424945941814232	-0.004996499063426	PDL1	0.827406513290619
11	1	BM	GI	M1	76	-0.00472235120997689	-0.00497439309852029	PDL1	0.834607652015641
12	1	BM	GI	M1	74	-0.00629718407648105	-0.00182375194203505	PDL1	0.805759199680045
13	1	BM	GI	M1	35	-0.000108748851987792	-0.00571950085272131	PDL1	0.557396945991736
14	1	BM	GI	M1	23	-0.00353889890342153	-0.00711444427869644	PDL1	0.478862214703381
15	1	BM	GI	M1	97	-0.00403492781118001	-0.0074459504073447	PDL1	0.429550575919558
16	1	BM	GI	M1	96	-0.00514434008378846	-0.00489703849472862	PDL1	0.696473833527243
17	1	BM	GI	M1	87	-0.00287985685435774	-0.00800923827112965	PDL1	0.537367139229782
18	1	BM	GI	M1	77	0.000216950044453293	-0.0061293668831243	PDL1	0.614661041288543
19	1	BM	GI	M1	52	-0.00673186674479709	0.00560154254332468	PDL1	0.619206006493492
20	1	BM	GI	M1	63	-0.00647961295662754	-0.000819289751481446	PDL1	0.746189585296725
21	1	BM	GI	M1	56	-0.000492832997941639	-0.0059885576708368	PDL1	0.549280673743354
22	1	BM	GI	M1	85	-0.00626574068234312	-0.00329301305977633	PDL1	0.699067930797659
23	1	BM	GI	M1	25	0.000928389823054452	-0.00654280003121841	PDL1	0.487444962057803
24	1	BM	GI	M1	74	-0.00805401490316236	0.00378560729273154	PDL1	0.920859477091637
25	1	BM	GI	M1	65	-0.00500536587331607	-0.00279173926068987	PDL1	0.831946231378905
26	1	BM	GI	M1	53	-0.00617270915706292	-0.00227518925633119	PDL1	0.702421902121856
27	1	BM	GI	M1	38	0.00901622656173513	0.00342696241257415	PDL1	0.416661275608049
28	1	BM	GI	M1	97	-0.00584344841331122	-0.00476632424948252	PDL1	0.546626089296085
29	1	BM	GI	M1	66	-0.00288054273711406	-0.00232039149937959	PDL1	0.998691170283368
30	1	BM	GI	M1	46	0.00366226873125434	0.00150835206279882	PDL1	0.463326287445048
31	1	BM	GI	M1	53	-0.00564986840394733	-0.00380801200178179	PDL1	0.56881747577132
32	1	BM	GI	M1	38	0.00952034800765299	0.00349982554069651	PDL1	0.344452544515022
33	1	BM	GI	M1	25	0.000974722220556328	-0.00717017407835439	PDL1	0.481576258178126
34	1	BM	GI	M1	43	-0.00670771669599647	-0.00313630575392903	PDL1	0.64333912529992
35	1	BM	GI	M1	73	-0.00794289288948186	0.00592111480648134	PDL1	1
36	1	BM	GI	M1	57	0.00208246666700913	-0.0026525793256099	PDL1	0.839566438653624
37	1	BM	GI	M1	78	2.49816415720209e-05	-0.00750890948516555	PDL1	0.478041205250277
38	1	BM	GI	M1	35	0.00344580382192395	-0.00430868080813878	PDL1	0.501318585157027
39	1	BM	GI	M1	68	0.00453618841418046	-0.00442464232687624	PDL1	0.435101677085989
40	1	BM	GI	M1	77	-0.00186237391896658	-0.00671309345157923	PDL1	0.667627180019168
41	1	BM	GI	M1	9	0.0101811063039749	0.00604210156763472	PDL1	0.26461303649756
42	1	BM	GI	M1	99	-0.00140970675557227	-0.00833487185393175	PDL1	0.451802480052997
43	1	BM	GI	M1	78	-0.00166914140321175	-0.00706861332493668	PDL1	0.627162033536545
44	1	BM	GI	M1	82	-0.00944991255317339	0.010985601253843	PDL1	0.814521635102785
45	1	BM	GI	M1	29	0.0110849219306219	0.00829047433702697	PDL1	0.224782389145371
46	1	BM	GI	M1	58	0.00534378308205533	-0.00263761270434133	PDL1	0.570270139497167
47	1	BM	GI	M1	75	-0.00626668231649283	0.00057523762166679	PDL1	0.940325955965499
48	1	BM	GI	M1	54	-0.00302766618165923	-0.00563488780619919	PDL1	0.528712978415998
49	1	BM	GI	M1	33	-0.00632135920039	-0.00174300878232099	PDL1	0.562730478350253
50	1	BM	GI	M1	24	-0.000297148908576209	-0.00644187953605187	PDL1	0.455638712142962
51	1	BM	GI	M1	53	-0.00555898207895316	-0.00237337711357425	PDL1	0.615377144417078
52	1	BM	GI	M1	29	0.0114440964789817	0.00842281168995336	PDL1	0.289400819461715
53	1	BM	GI	M1	57	0.00249374176864248	-0.00385984721526988	PDL1	0.795435904212663
54	1	BM	GI	M1	79	0.000514164944445236	-0.00804568870390836	PDL1	0.493682313552146
55	1	BM	GI	M1	56	-8.78935764095902e-05	-0.0059721121663281	PDL1	0.569349037182537
56	1	BM	GI	M1	66	-0.00332198769476516	-0.00304084381187609	PDL1	0.824812471895072
57	1	BM	GI	M1	58	0.00592886039508487	-0.00229356128852856	PDL1	0.525996297595571
58	1	BM	GI	M1	99	-0.00275113065208004	-0.00786969716319992	PDL1	0.457920566833712
59	1	BM	GI	M1	74	-0.00677564509228633	-6.89915128172019e-05	PDL1	0.841547440286033
60	1	BM	GI	M1	75	-0.00555839180304181	-0.00174390076063034	PDL1	0.917126265066551
61	1	BM	GI	M1	52	-0.00753508950215427	0.00632606136866105	PDL1	0.707796336070761
62	1	BM	GI	M1	58	0.00353720447429884	-0.0047095530245046	PDL1	0.528239483870601
63	1	BM	GI	M1	78	-0.00270453092988021	-0.00668891530667986	PDL1	0.627509641340456
64	1	BM	GI	M1	79	0.00221939916860601	-0.00678254214783795	PDL1	0.44272433440246
65	1	BM	GI	M1	88	-0.00210662846614697	-0.00697896317395102	PDL1	0.697644232124533
66	1	BM	GI	M1	58	0.00494351200450019	-0.00315961287388035	PDL1	0.467171811472664
67	1	BM	GI	M1	56	-0.000571005430958763	-0.00480011303339409	PDL1	0.665380429837579
68	1	BM	GI	M1	76	-0.00266209162340481	-0.00669783951605855	PDL1	0.722539179138527
69	1	BM	GI	M1	79	0.00267974430754489	-0.00583446119216154	PDL1	0.469549891476358
70	1	BM	GI	M1	66	-0.00269630055817122	-0.00429101506996218	PDL1	0.890568887516197
71	1	BM	GI	M1	53	-0.00478564998088099	-0.00514530192404177	PDL1	0.570328384351022
72	1	BM	GI	M1	26	0.00476102756972335	-0.00334663345131948	PDL1	0.400383468340815
73	1	BM	GI	M1	44	-0.00357183331189921	-0.00571291596231268	PDL1	0.588279287257999
74	1	BM	GI	M1	66	-0.000378576789964853	-0.00458973645348545	PDL1	0.827889025934534
75	1	BM	GI	M1	72	-0.0077266305458863	0.00743368206386794	PDL1	0.722455829737743
76	1	BM	GI	M1	78	-0.0015712524953798	-0.0078168551154493	PDL1	0.525221876575886
77	1	BM	GI	M1	65	-0.00496515076530337	-0.0030366451517584	PDL1	0.804327587444831
78	1	BM	GI	M1	88	-0.0027358503033573	-0.00807976809369284	PDL1	0.555148300458189
79	1	BM	GI	M1	29	0.0112643637752204	0.00801905739045976	PDL1	0.36504534236418
80	1	BM	GI	M1	68	0.00293497050222782	-0.00616250997333646	PDL1	0.419896925310018
81	1	BM	GI	M1	15	0.00261821136775141	-0.00643937253996852	PDL1	0.326502360302059
82	1	BM	GI	M1	65	-0.00453269294062777	-0.00258566054632745	PDL1	0.872142833434904
83	1	BM	GI	M1	34	-0.00313896982269763	-0.00633586597559344	PDL1	0.524493860778164
84	1	BM	GI	M1	90	0.00244698223866304	-0.00706103989562229	PDL1	0.361800467767358
85	1	BM	GI	M1	78	-0.00170128600699999	-0.00598423595174981	PDL1	0.627553468524335
86	1	BM	GI	M1	88	-0.00262970547997812	-0.00804509770737452	PDL1	0.550707701954544
87	1	BM	GI	M1	73	-0.00722770818634786	0.00129703130376823	PDL1	0.878369921095778
88	1	BM	GI	M1	25	0.00340158170325146	-0.00538541975406569	PDL1	0.321961250343363
89	1	BM	GI	M1	56	-0.000565067956670123	-0.00657134186627986	PDL1	0.468104898113869
90	1	BM	GI	M1	36	0.00162172026727097	-0.00333028042865717	PDL1	0.268787671378701
91	1	BM	GI	M1	68	0.00346716117496839	-0.00521007371556866	PDL1	0.503254672145865
92	1	BM	GI	M1	69	0.00572379621557285	-0.00302439852403822	PDL1	0.305497861563911
93	1	BM	GI	M1	25	0.000213586740204048	-0.00750686700552853	PDL1	0.389085123953722
94	1	BM	GI	M1	77	0.00189008953741431	-0.00481042460024336	PDL1	0.671871346586116
95	1	BM	GI	M1	58	0.00671037089510412	-0.000362597001912875	PDL1	0.745359907746756
96	1	BM	GI	M1	90	0.00125940596412284	-0.00821029944859885	PDL1	0.287538693912606
97	1	BM	GI	M1	88	0.000235122688652459	-0.00767563665233831	PDL1	0.547759934641311
98	1	BM	GI	M1	36	0.00360571556642961	-0.00400224104165517	PDL1	0.353205822852122
99	1	BM	GI	M1	26	0.0042661064106754	-0.00415129694747905	PDL1	0.480901294337744
100	1	BM	GI	M1	63	-0.0074488107515308	0.00238808017342552	PDL1	0.787073984755846
101	1	BM	GI	M1	34	-0.00375620309629396	-0.00573476979438381	PDL1	0.558912206285326
102	1	BM	GI	M1	47	0.0016568280300129	-0.00335644196166913	PDL1	0.658185228076039
103	1	BM	GI	M1	35	0.00287026410266831	-0.00480301887113167	PDL1	0.460641094112901
104	1	BM	GI	M1	53	-0.00584493189490826	-0.00427316972814602	PDL1	0.577371196755314
105	1	BM	GI	M1	48	0.00729724134447628	0.00159911573544369	PDL1	0.561201984739514
106	1	BM	GI	M1	18	0.0105253243623247	0.00611263811279336	PDL1	0.114439585440059
107	1	BM	GI	M1	46	0.00553644063090772	0.0020191261710208	PDL1	0.530376280612879
108	1	BM	GI	M1	59	0.00856816630844835	0.00219913065464538	PDL1	0.318871704770837
109	1	BM	GI	M1	47	0.00480875139836707	-0.00210714320555082	PDL1	0.630327320297473
110	1	BM	GI	M1	29	0.0101925404474155	0.00581878459872676	PDL1	0.432737135499244
111	1	BM	GI	M1	98	-0.00284705394606418	-0.00785621169623298	PDL1	0.48454553813749
112	1	BM	GI	M1	27	0.00842717445978506	0.00168225221394973	PDL1	0.292541967323071
113	1	BM	GI	M1	69	0.00554335362276395	-0.0024548981282918	PDL1	0.439387356266135
114	1	BM	GI	M1	58	0.00442907942870498	-0.00409040367721929	PDL1	0.452069772766689
115	1	BM	GI	M1	25	9.56259634370686e-06	-0.00736967439799162	PDL1	0.410806435073888
116	1	BM	GI	M1	49	0.009994007082753	0.00477731765882071	PDL1	0.448890241449628
117	1	BM	GI	M1	63	-0.00596059789607318	-0.00146155905700303	PDL1	0.620246285746147
118	1	BM	GI	M1	88	-0.000940366591817776	-0.00801942389849724	PDL1	0.559767627118935
119	1	BM	GI	M1	87	-0.00347267496586199	-0.0068049630751311	PDL1	0.600022991364685
120	1	BM	GI	M1	36	0.00270743854563339	-0.00303451016653898	PDL1	0.450258086575709
121	1	BM	GI	M1	65	-0.00439443638479973	-0.00491317436118859	PDL1	0.752196939496928
122	1	BM	GI	M1	65	-0.00594783609962627	-0.00116824844086418	PDL1	0.937422683817629
123	1	BM	GI	M1	53	-0.00478748850797377	-0.00454234381373303	PDL1	0.522680343147687
124	1	BM	GI	M1	65	-0.00534671167596603	-0.00230635456404544	PDL1	0.876091104770758
125	1	BM	GI	M1	43	-0.00640669961149993	-0.000897618355080198	PDL1	0.767863520983476
126	1	BM	GI	M1	97	-0.00480611734591911	-0.00602109139348759	PDL1	0.633060861952382
127	1	BM	GI	M1	68	0.00131879250530232	-0.00735291858146215	PDL1	0.48800643314284
128	1	BM	GI	M1	96	-0.00415923377937024	-0.00687194604316074	PDL1	0.583556222040352
129	1	BM	GI	M1	66	0.00104873113309691	-0.00377674748302232	PDL1	0.751625824298754
130	1	BM	GI	M1	53	-0.00456343654966809	-0.00454318697548821	PDL1	0.687401925987649
131	1	BM	GI	M1	46	0.00394177203880894	0.000367155301997531	PDL1	0.544485218280251
132	1	BM	GI	M1	67	0.000572692017281447	-0.0057339545088005	PDL1	0.67828603198255
133	1	BM	GI	M1	96	-0.00466333216692751	-0.00542115120454926	PDL1	0.672642729043298
134	1	BM	GI	M1	88	-0.00180234385511329	-0.00709725138388574	PDL1	0.736365645310005
135	1	BM	GI	M1	58	0.00392751830863525	-0.00460404600683913	PDL1	0.561968408285632
136	1	BM	GI	M1	76	-0.0033427470169078	-0.00564283992148408	PDL1	0.807544129752517
137	1	BM	GI	M1	47	0.00333055595280708	-0.00345783746125846	PDL1	0.625665897121111
138	1	BM	GI	M1	96	-0.00523937674466498	-0.00507412610384293	PDL1	0.653838158499741
139	1	BM	GI	M1	35	0.00184807122592719	-0.00582499523309605	PDL1	0.545372221527216
140	1	BM	GI	M1	58	0.00692989545218193	-0.000778854735741469	PDL1	0.460973230201869
141	1	BM	GI	M1	32	-0.00578332831692974	-0.00454323917099943	PDL1	0.414873798084928
142	1	BM	GI	M1	98	-0.00250238656004838	-0.00806855523509685	PDL1	0.504935651325777
143	1	BM	GI	M1	67	0.00233155556728363	-0.00500479843404875	PDL1	0.692280630453818
144	1	BM	GI	M1	72	-0.00814653751235522	0.00939766657850758	PDL1	0.865409619878538
145	1	BM	GI	M1	40	0.011285494261214	0.00759712175873618	PDL1	0.374291693135193
146	1	BM	GI	M1	87	-0.00289065680597141	-0.00665814032365065	PDL1	0.688603914289973
147	1	BM	GI	M1	64	-0.00650251121247262	0.00218516395761629	PDL1	0.923378400031794
148	1	BM	GI	M1	54	-0.00507374815059817	-0.00265797361995929	PDL1	0.599019638287298
149	1	BM	GI	M1	78	-0.00188737335286149	-0.00618597882210348	PDL1	0.616799977868011
150	1	BM	GI	M1	42	-0.0077864570193981	0.00315885738868425	PDL1	0.707323991106629
151	1	BM	GI	M1	87	-0.00418887759044503	-0.0061881249342553	PDL1	0.630689774450061
152	1	BM	GI	M1	44	-0.00361696443496861	-0.00405686061617888	PDL1	0.739690961941599
153	1	BM	GI	M1	77	0.00123069253565612	-0.00410961785707821	PDL1	0.734129464648651
154	1	BM	GI	M1	97	-0.00518748452318992	-0.00534556092371047	PDL1	0.606888853804974
155	1	BM	GI	M1	47	0.00243421769924189	-0.00497444276101481	PDL1	0.529878138289845
156	1	BM	GI	M1	96	-0.00414364388597963	-0.00643838370781624	PDL1	0.655697411635317
157	1	BM	GI	M1	24	-0.00152089941675811	-0.00785732774731636	PDL1	0.364067149143864
158	1	BM	GI	M1	65	-0.00504046747051448	-0.00350759694097892	PDL1	0.796018795832288
159	1	BM	GI	M1	78	-0.00224898859110157	-0.0068707490229327	PDL1	0.694866581447184
160	1	BM	GI	M1	47	0.00519521178635762	-0.00243000430056293	PDL1	0.459421659669148
161	1	BM	GI	M1	76	-0.00240442277870827	-0.005250326786227	PDL1	0.980986331946418
162	1	BM	GI	M1	53	-0.00633291301538823	-0.00253193122878721	PDL1	0.715049967234222
163	1	BM	GI	M1	56	0.000246075685570532	-0.00630346252789093	PDL1	0.537860796558966
164	1	BM	GI	M1	65	-0.00509083630117399	-0.00253244361295826	PDL1	0.851304325915006
165	1	BM	GI	M1	77	0.00068329548794237	-0.00642056204014036	PDL1	0.667463960263075
166	1	BM	GI	M1	77	-0.000417666699443712	-0.00611412677552467	PDL1	0.672345693107709
167	1	BM	GI	M1	77	-0.00277410159017446	-0.00525054664962112	PDL1	0.734871611262882
168	1	BM	GI	M1	35	0.00368675940811707	-0.00312527799335254	PDL1	0.531093758536422
169	1	BM	GI	M1	67	0.000337514051077532	-0.00631109308937896	PDL1	0.619242805497499
170	1	BM	GI	M1	96	-0.00482374366870462	-0.00514039031498672	PDL1	0.798390335362363
171	1	BM	GI	M1	58	0.00604559747474081	-0.00146099329338407	PDL1	0.477865850511932
172	1	BM	GI	M1	55	-0.00196057611413372	0.00130014872288367	PDL1	0.834547365940579
173	1	BM	GI	M1	88	0.000253684155156352	-0.00799747159209192	PDL1	0.527427860995403
174	1	BM	GI	M1	7	0.00770999978564061	0.00114730732982527	PDL1	0.188131266269215
175	1	BM	GI	M1	96	-0.00570454822649493	-0.0042190560595997	PDL1	0.711741288837538
176	1	BM	GI	M1	58	0.00593794610110443	-0.00150002747888286	PDL1	0.563964462816385
177	1	BM	GI	M1	52	-0.0058572984036359	0.00360156625485278	PDL1	0.694143245754645
178	1	BM	GI	M1	53	-0.00526268234360191	-0.00496249557813323	PDL1	0.574637761950657
179	1	BM	GI	M1	47	0.00429140718944956	-0.00402501499656023	PDL1	0.46294555241154
180	1	BM	GI	M1	53	-0.00537849549043516	-0.00367669709654794	PDL1	0.628090549069952
181	1	BM	GI	M1	26	0.00532210518848544	-0.00309525450827292	PDL1	0.344065355240464
182	1	BM	GI	M1	65	-0.00513630797298149	-0.00392553697542989	PDL1	0.859589122902291
183	1	BM	GI	M1	60	0.00826861846232702	0.00153212899433706	PDL1	0.22478439991458
184	1	BM	GI	M1	33	-0.00565650994314458	-0.00345615263874668	PDL1	0.561189759923556
185	1	BM	GI	M1	53	-0.00593762110360046	-0.00303397810706621	PDL1	0.588009410562523
186	1	BM	GI	M1	77	0.00072105984738632	-0.00599176042665539	PDL1	0.633761454213764
187	1	BM	GI	M1	86	-0.00671534653294597	-0.00166131539828136	PDL1	0.860916476357051
188	1	BM	GI	M1	71	-0.00939039201072439	0.0126691752156778	PDL1	0.678901486045817
189	1	BM	GI	M1	87	-0.00481742388766401	-0.00547267467668057	PDL1	0.701876986421313
190	1	BM	GI	M1	27	0.0098195157668301	0.00497547907756305	PDL1	0.435849996064504
191	1	BM	GI	M1	44	-0.00136640854672495	-0.00613108757298124	PDL1	0.536547523204612
192	1	BM	GI	M1	33	-0.00467520622171043	-0.00474449490053031	PDL1	0.490359032725815
193	1	BM	GI	M1	76	-0.0024686955899562	-0.00622884188490271	PDL1	0.759446329514146
194	1	BM	GI	M1	85	-0.0078448916289684	0.00181998616931175	PDL1	0.717241708485152
195	1	BM	GI	M1	57	0.00551070159738639	0.000274414496222734	PDL1	0.788290091708611
196	1	BM	GI	M1	97	-0.00325856051693373	-0.00735066704189585	PDL1	0.497518942051712
197	1	BM	GI	M1	24	-1.32910069422938e-05	-0.00741839876444946	PDL1	0.318712834932696
198	1	BM	GI	M1	58	0.00507790704813831	-0.00260836652160064	PDL1	0.631095935143325
199	1	BM	GI	M1	58	0.00513208788408341	-0.00292312381459048	PDL1	0.451533839258382
200	1	BM	GI	M1	32	-0.00648588232699517	-0.00284917350562425	PDL1	0.509162661678838
201	1	BM	GI	M1	53	-0.00595296586853113	-0.00361875971975559	PDL1	0.701041925176909
202	1	BM	GI	M1	43	-0.00507859906612659	-0.00389633826245364	PDL1	0.619510614128582
203	1	BM	GI	M1	88	0.000263366065606164	-0.00818441160588018	PDL1	0.499093324638479
204	1	BM	GI	M1	53	-0.00598995559454621	-0.00287196205887882	PDL1	0.71349755509757
205	1	BM	GI	M1	35	0.000220063254975706	-0.00583866253088477	PDL1	0.614152430324765
206	1	BM	GI	M1	63	-0.00785472575595542	0.00565102536177616	PDL1	0.758486664685091
207	1	BM	GI	M1	78	-0.00132082845894606	-0.00734638975966285	PDL1	0.571023877086064
208	1	BM	GI	M1	79	0.00137703642718254	-0.00687050396023977	PDL1	0.523306472480052
209	1	BM	GI	M1	33	-0.00491054932381082	-0.00455104016566552	PDL1	0.53337507650081
210	1	BM	GI	M1	53	-0.00519182030825836	-0.00442428554820715	PDL1	0.565666293966882
211	1	BM	GI	M1	77	-0.000704077563576243	-0.00626517858455602	PDL1	0.633907690231492
212	1	BM	GI	M1	79	0.00241479227331424	-0.00599608310486075	PDL1	0.555736966524949
213	1	BM	GI	M1	95	-0.0078825721298823	0.00343368912784073	PDL1	0.917428385371483
214	1	BM	GI	M1	46	0.00504854503693992	0.00191088392950485	PDL1	0.506835046814454
215	1	BM	GI	M1	35	0.00395922617153525	-0.00363802537343249	PDL1	0.519300200943358
216	1	BM	GI	M1	84	-0.00815564064460743	0.00350302211369874	PDL1	0.832719901783889
217	1	BM	GI	M1	97	-0.00572942245558675	-0.00483290460220836	PDL1	0.478394179024027
218	1	BM	GI	M1	33	-0.00492386778606114	-0.00515839058371749	PDL1	0.477430679354008
219	1	BM	GI	M1	73	-0.00835728598984592	0.00631004627824645	PDL1	0.847375749613565
220	1	BM	GI	M1	63	-0.00668238367266056	0.00138267700150609	PDL1	0.772756726414939
221	1	BM	GI	M1	43	-0.00498830963674089	-0.00450540396895052	PDL1	0.587133220952064
222	1	BM	GI	M1	97	-0.00606040496597905	-0.00442802649389547	PDL1	0.572730899075741
223	1	BM	GI	M1	88	-0.00189499868592261	-0.00792941530778322	PDL1	0.597002529032699
224	1	BM	GI	M1	74	-0.00578233017362475	-0.00294934806051927	PDL1	0.850223182508419
225	1	BM	GI	M1	10	0.00483018312076889	0.00176304719902458	PDL1	0.347624579430279
226	1	BM	GI	M1	85	-0.00756524962587127	0.0013900127212836	PDL1	0.763317923746931
227	1	BM	GI	M1	55	-0.00199031849705287	-0.0011124404097482	PDL1	0.633112809590082
228	1	BM	GI	M1	94	-0.00759493363443438	0.000927217032537856	PDL1	0.71261737336778
229	1	BM	GI	M1	69	0.00622743569432901	-0.00176184929905758	PDL1	0.339979988074645
230	1	BM	GI	M1	25	-0.000234531429012806	-0.00758378918276625	PDL1	0.332416974715394
231	1	BM	GI	M1	46	0.00201802837052853	-0.000853428150679993	PDL1	0.53286889979629
232	1	BM	GI	M1	88	-0.00157561725332005	-0.00795685982864589	PDL1	0.628351500586097
233	1	BM	GI	M1	69	0.00693144796474433	-0.000621036187201238	PDL1	0.304675787487359
234	1	BM	GI	M1	72	-0.00846577639788777	0.010302423025939	PDL1	1
235	1	BM	GI	M1	8	0.00994922955551448	0.00552572921716412	PDL1	0.24592656039196
236	1	BM	GI	M1	79	0.00251292090347727	-0.0064218413568695	PDL1	0.451857022256331
237	1	BM	GI	M1	78	2.31212671592467e-05	-0.00745399216623526	PDL1	0.560013310167438
238	1	BM	GI	M1	48	0.00905885539055795	0.00458073638652376	PDL1	0.565496202476898
239	1	BM	GI	M1	87	-0.00410993298807441	-0.00603792268554986	PDL1	0.657454927780712
240	1	BM	GI	M1	97	-0.00527550187166327	-0.00533900995538563	PDL1	0.642066953193566
241	1	BM	GI	M1	47	0.00564905040082973	-0.000806480133439949	PDL1	0.506881263357675
242	1	BM	GI	M1	59	0.0102610887293807	0.00536164207606473	PDL1	0.340036819397107
243	1	BM	GI	M1	53	-0.00389242947720152	-0.00624559966370363	PDL1	0.553899779211923
244	1	BM	GI	M1	58	0.00592859751368385	-0.00230733366402478	PDL1	0.418748710261745
245	1	BM	GI	M1	88	-0.00171828723455882	-0.00810278986442888	PDL1	0.53350946574337
246	1	BM	GI	M1	46	0.0015102495099964	-0.00130031509629202	PDL1	0.690329572405314
247	1	BM	GI	M1	55	-0.0022329818280783	-2.31893309174562e-05	PDL1	0.612541440671044
248	1	BM	GI	M1	27	0.00791107708827191	0.00125296139492809	PDL1	0.515230192200309
249	1	BM	GI	M1	80	0.0043605736193449	-0.00523310132187873	PDL1	0.282302131813805
250	1	BM	GI	M1	79	0.00410340699426314	-0.00495292647759879	PDL1	0.472246026991886
251	1	BM	GI	M1	26	0.00651239956927212	-0.00137007586870501	PDL1	0.407478300218872
252	1	BM	GI	M1	69	0.00620173418876642	-0.00225870185939389	PDL1	0.367141543657022
253	1	BM	GI	M1	88	-0.00197555951574731	-0.00798695849139875	PDL1	0.499360816479512
254	1	BM	GI	M1	26	0.00494170083238106	-0.00403198510489061	PDL1	0.380961000778321
255	1	BM	GI	M1	47	0.00328677061561225	-0.00408243172178973	PDL1	0.475139248665446
256	1	BM	GI	M1	56	0.00139565698124247	-0.00499369072778907	PDL1	0.605541085655706
257	1	BM	GI	M1	78	-0.00227832973222938	-0.00718079846307537	PDL1	0.521966038562696
258	1	BM	GI	M1	35	0.0039639760736104	-0.00315591000835288	PDL1	0.615893920769931
259	1	BM	GI	M1	68	0.00357660766679958	-0.00509309941815955	PDL1	0.430882337861589
260	1	BM	GI	M1	53	-0.00603263394927993	-0.00237806489125827	PDL1	0.750196422138073
261	1	BM	GI	M1	48	0.0093138117556309	0.00479259159340551	PDL1	0.590283337243208
262	1	BM	GI	M1	54	-0.00405216030320981	-0.00516849355614896	PDL1	0.517922662976642
263	1	BM	GI	M1	58	0.0046902728857785	-0.00359550167243269	PDL1	0.508363700549873
264	1	BM	GI	M1	56	-0.00110262743560888	-0.00630005986254373	PDL1	0.516369761581274
265	1	BM	GI	M1	80	0.00673323521952336	-0.00176532706725297	PDL1	0.215015008984705
266	1	BM	GI	M1	98	-0.00319053050088239	-0.00722829037386504	PDL1	0.583173931479867
267	1	BM	GI	M1	69	0.00774713892930613	0.000661494517961087	PDL1	0.349866940765205
268	1	BM	GI	M1	86	-0.00540388979362389	-0.00412111503472986	PDL1	0.751806224690163
269	1	BM	GI	M1	76	-0.00453718261882529	-0.0022916906516735	PDL1	1
270	1	BM	GI	M1	58	0.00678872602652638	-0.000180163794326736	PDL1	0.65387974879145
271	1	BM	GI	M1	69	0.0051892153754655	-0.00367180130440269	PDL1	0.305726254946389
272	1	BM	GI	M1	79	0.00186051154209349	-0.00745804899581463	PDL1	0.405136403218812
273	1	BM	GI	M1	78	-0.00209333249343005	-0.00729884173837303	PDL1	0.570356943670526
274	1	BM	GI	M1	67	0.00146683872408983	-0.00689427856191963	PDL1	0.59088926132609
275	1	BM	GI	M1	49	0.00997025908434632	0.00489933123552576	PDL1	0.459382640299876
276	1	BM	GI	M1	47	0.00627659938042393	0.000101646732804358	PDL1	0.621646469450484
277	1	BM	GI	M1	86	-0.00579779995497906	-0.004115442674127	PDL1	0.809156395075381
278	1	BM	GI	M1	79	0.00358258060894077	-0.00488107989132401	PDL1	0.432258785311053
279	1	BM	GI	M1	67	-0.00151139428844762	-0.00552850833112899	PDL1	0.798444370022982
280	1	BM	GI	M1	73	-0.00832795571550632	0.00582004518025324	PDL1	1
281	1	BM	GI	M1	22	-0.00558853327772976	-0.00582515676963308	PDL1	0.314368541328593
282	1	BM	GI	M1	56	0.00167238611186532	-0.00329365656814312	PDL1	0.622152668130865
283	1	BM	GI	M1	79	0.00354050534886326	-0.0056363844605573	PDL1	0.428632883501687
284	1	BM	GI	M1	88	-0.000942220733172943	-0.00775225003190346	PDL1	0.628782221849698
285	1	BM	GI	M1	55	-0.00331101733647593	-0.000140579050630169	PDL1	0.683501311875079
286	1	BM	GI	M1	20	0.00964571698762465	0.00569035478553679	PDL1	0.501667526665502
287	1	BM	GI	M1	85	-0.0066506241302583	-0.00159204669837831	PDL1	0.647465286681786
288	1	BM	GI	M1	58	0.00462628893811672	-0.00322417628798612	PDL1	0.617386869817506
289	1	BM	GI	M1	88	0.000870447087431099	-0.00649682426711927	PDL1	0.660419050119495
290	1	BM	GI	M1	35	0.0013647187079561	-0.00665979957755672	PDL1	0.500739344964004
291	1	BM	GI	M1	88	-0.00213148011124649	-0.00813497004744239	PDL1	0.553039950387045
292	1	BM	GI	M1	77	-0.00054980909938536	-0.00699298654526582	PDL1	0.585479857896597
293	1	BM	GI	M1	27	0.00731404942033516	0.000607870112463548	PDL1	0.344538296390032
294	1	BM	GI	M1	36	0.00254132776020136	-0.00581732451778377	PDL1	0.373087148917506
295	1	BM	GI	M1	65	-0.00388518042133632	-0.00489561982163309	PDL1	0.703341685922366
296	1	BM	GI	M1	72	-0.00801252923960832	0.00663320029056227	PDL1	0.767705584084387
297	1	BM	GI	M1	55	-0.00547413908141641	0.0042010321072105	PDL1	0.887730569767575
298	1	BM	GI	M1	66	-0.00133456596190947	-0.00333203806938244	PDL1	0.797094244853917
299	1	BM	GI	M1	10	0.00532678948400356	0.00193396929293896	PDL1	0.965851707774809
300	1	BM	GI	M1	78	-0.00298220220017548	-0.00667591091438987	PDL1	0.5708135859614
301	1	BM	GI	M1	77	-0.000875627991242131	-0.00591602304544991	PDL1	0.723213086519408
302	1	BM	GI	M1	47	0.00617882904920771	0.000322326423126358	PDL1	0.434010409348872
303	1	BM	GI	M1	68	0.00303670193862066	-0.00611556076835935	PDL1	0.546602890803472
304	1	BM	GI	M1	76	-0.00470509124178469	-0.00345056856714781	PDL1	0.93061942490113
305	1	BM	GI	M1	77	-0.0001989611617258	-0.00573386424313472	PDL1	0.622923722159516
306	1	BM	GI	M1	68	-0.000106464776086189	-0.00778305193989996	PDL1	0.531990455731068
307	1	BM	GI	M1	79	-0.000289991478496883	-0.00818083438172882	PDL1	0.423320998914767
308	1	BM	GI	M1	87	-0.00424889358198178	-0.00587303508631553	PDL1	0.740341003658619
309	1	BM	GI	M1	44	-0.0043483919569795	-0.0049319786467231	PDL1	0.6656146220986
310	1	BM	GI	M1	98	-0.00283063988848408	-0.00742472974071971	PDL1	0.471256797922082
311	1	BM	GI	M1	37	0.00731497737708477	0.000618504436002954	PDL1	0.465391403559425
312	1	BM	GI	M1	86	-0.00473051759580174	-0.00551311522756523	PDL1	0.783933997031903
313	1	BM	GI	M1	87	-0.00285856091382647	-0.00657239948746122	PDL1	0.727544179317343
314	1	BM	GI	M1	65	-0.00408704744839046	-0.00272980035768842	PDL1	0.874013720569184
315	1	BM	GI	M1	44	-0.00490890796203734	-0.0030751012783469	PDL1	0.729301422869561
316	1	BM	GI	M1	56	-0.00170924157063969	-0.005356555824149	PDL1	0.506475417564032
317	1	BM	GI	M1	76	-0.00182281186361683	-0.00608839546508349	PDL1	0.857084314245873
318	1	BM	GI	M1	58	0.00647440215933872	-0.000657173879276655	PDL1	0.570615685986245
319	1	BM	GI	M1	96	-0.00575920404163363	-0.00407590403244378	PDL1	0.802632710565665
320	1	BM	GI	M1	68	0.00392110925263266	-0.00397718410284496	PDL1	0.540777326445391
321	1	BM	GI	M1	78	-0.00252108416346668	-0.00605970537763473	PDL1	0.637189828882874
322	1	BM	GI	M1	90	0.000923360661124347	-0.00816804964441692	PDL1	0.355593936865444
323	1	BM	GI	M1	37	0.00640853792607676	-0.00029914384183285	PDL1	0.527763817604184
324	1	BM	GI	M1	65	-0.00341615163597332	-0.00354761192449331	PDL1	0.823627947776652
325	1	BM	GI	M1	65	-0.00311259074105151	-0.00517186865791456	PDL1	0.714444574750592
326	1	BM	GI	M1	57	0.00276393050910573	-0.0025722529893598	PDL1	0.752315482925627
327	1	BM	GI	M1	47	0.00434688331966552	-0.00319101850512566	PDL1	0.497413418496732
328	1	BM	GI	M1	47	0.00391362765856301	-0.00277281716630669	PDL1	0.623289308033539
329	1	BM	GI	M1	67	-0.000752289573465296	-0.00709385241766196	PDL1	0.688104657992008
330	1	BM	GI	M1	66	-0.00429835438793075	-0.001908085775399	PDL1	1
331	1	BM	GI	M1	78	-0.00136414525482067	-0.00775046331666302	PDL1	0.567451981874611
332	1	BM	GI	M1	95	-0.00737590933384477	0.00132954269120339	PDL1	0.959021229461339
333	1	BM	GI	M1	63	-0.00783237256802644	0.00664069301227485	PDL1	0.795558092257983
334	1	BM	GI	M1	47	0.00546010915606673	-0.000881781458286206	PDL1	0.627916335734554
335	1	BM	GI	M1	70	0.00488848362633057	-0.00409201074344167	PDL1	0.417092154598905
336	1	BM	GI	M1	46	0.00128066676051448	-0.000848459497676497	PDL1	0.864549351995759
337	1	BM	GI	M1	74	-0.0068905877602786	-0.00111312893640111	PDL1	0.842159960354613
338	1	BM	GI	M1	23	-0.00437034120477116	-0.00652046494571543	PDL1	0.450180692797823
339	1	BM	GI	M1	77	0.000912586107181972	-0.00401336184389656	PDL1	0.751494588070985
340	1	BM	GI	M1	48	0.00832228553682906	0.00314252674183767	PDL1	0.665560006403172
341	1	BM	GI	M1	46	0.00206699912324166	-0.00115764946543397	PDL1	0.429027581718423
342	1	BM	GI	M1	53	-0.00538304424408336	-0.0044383609178327	PDL1	0.675422993254965
343	1	BM	GI	M1	96	-0.003640487480315	-0.00666922776217846	PDL1	0.731702091151586
344	1	BM	GI	M1	77	0.000416502764777113	-0.006457472392686	PDL1	0.534239793099871
345	1	BM	GI	M1	36	0.00209291124094457	-0.00551057706603777	PDL1	0.401829189149712
346	1	BM	GI	M1	87	-0.00479002720551662	-0.00514406163362032	PDL1	0.640261564235999
347	1	BM	GI	M1	49	0.00885438582371327	0.00390862514301142	PDL1	0.536677630558927
348	1	BM	GI	M1	40	0.0112159365061825	0.00754381546394443	PDL1	0.322048235307269
349	1	BM	GI	M1	44	-0.00388048675920663	-0.00490980620886109	PDL1	0.666169353069367
350	1	BM	GI	M1	43	-0.00533908162254588	-0.00388107484239308	PDL1	0.567940824229321
351	1	BM	GI	M1	56	-0.000139425673320841	-0.00605741112139081	PDL1	0.543643626975188
352	1	BM	GI	M1	87	-0.00408682854246512	-0.00634442342819665	PDL1	0.586976495911467
353	1	BM	GI	M1	96	-0.00416169809185795	-0.00582377267596627	PDL1	0.765719778093805
354	1	BM	GI	M1	67	0.00239525568861908	-0.0056743174221219	PDL1	0.59329403639783
355	1	BM	GI	M1	56	0.00152591910412478	-0.0050040994830176	PDL1	0.580328420618962
356	1	BM	GI	M1	66	-0.00415558991392087	-0.00187121598487786	PDL1	1
357	1	BM	GI	M1	78	-0.00160544656294432	-0.00728940958872079	PDL1	0.558190146722184
358	1	BM	GI	M1	86	-0.00601180074111925	-0.00269017226330854	PDL1	0.908002131709248
359	1	BM	GI	M1	99	-0.00120165501814365	-0.00809922874127984	PDL1	0.496899985148407
360	1	BM	GI	M1	58	0.00285734065487021	-0.00564647439934555	PDL1	0.563170649741983
361	1	BM	GI	M1	88	-0.000391964967200471	-0.00795987562938601	PDL1	0.577158830301528
362	1	BM	GI	M1	79	0.000929076599893635	-0.00773335778108563	PDL1	0.424776347928586
363	1	BM	GI	M1	46	0.000719237374011193	0.00153417685236126	PDL1	0.626321662765209
364	1	BM	GI	M1	77	0.00202804951231888	-0.00563038037659572	PDL1	0.619336424073307
365	1	BM	GI	M1	96	-0.00459609890076717	-0.00592686154556512	PDL1	0.637255648257957
366	1	BM	GI	M1	53	-0.00621864157386719	-0.00225810846006335	PDL1	0.722894478053596
367	1	BM	GI	M1	48	0.00923994520506436	0.00486263099619101	PDL1	0.6155170557353
368	1	BM	GI	M1	29	0.0107770553102605	0.00754897188699013	PDL1	0.318076286142271
369	1	BM	GI	M1	56	-0.000534311292346518	-0.0062945005838921	PDL1	0.527786036339815
370	1	BM	GI	M1	54	-0.00362449567862933	-0.00562209330696788	PDL1	0.552963448433322
371	1	BM	GI	M1	85	-0.00737427035068133	-0.000367308442940594	PDL1	0.697963105274579
372	1	BM	GI	M1	65	-0.00606990630309783	-6.2315288665993e-05	PDL1	0.905398506426404
373	1	BM	GI	M1	40	0.0103802257261218	0.00607664239865342	PDL1	0.431219187491065
374	1	BM	GI	M1	88	-0.000934905477342076	-0.00786137350039123	PDL1	0.586986379849625
375	1	BM	GI	M1	40	0.0111559534950419	0.00742968506040631	PDL1	0.32476156821952
376	1	BM	GI	M1	49	0.0102411006328293	0.00525171483875691	PDL1	0.472759337925572
377	1	BM	GI	M1	7	0.00500863550181136	-0.00312820155560947	PDL1	0.144969468608592
378	1	BM	GI	M1	46	0.0024965695294796	0.000544108815261052	PDL1	0.495772136410666
379	1	BM	GI	M1	73	-0.00883426897968259	0.00707101338692909	PDL1	0.989500178387036
380	1	BM	GI	M1	59	0.00894757323887934	0.0023820323246719	PDL1	0.480785366880738
381	1	BM	GI	M1	33	-0.00675411314323675	0.000586053153421905	PDL1	0.475317520923953
382	1	BM	GI	M1	77	0.00213431366573136	-0.00521105413657408	PDL1	0.587899160393308
383	1	BM	GI	M1	46	0.0031839556041574	-0.000344894666209685	PDL1	0.692042720944329
384	1	BM	GI	M1	77	-0.000409946499647822	-0.0072481984752186	PDL1	0.556109962565142
385	1	BM	GI	M1	79	0.000428590270816937	-0.00837396397609941	PDL1	0.405072926677375
386	1	BM	GI	M1	86	-0.00614112633379107	-0.00274854151085974	PDL1	0.76683788271271
387	1	BM	GI	M1	99	-0.00201085385314095	-0.00771910734981451	PDL1	0.518197979731942
388	1	BM	GI	M1	25	0.000993160200603551	-0.00644157571328259	PDL1	0.410235224773636
389	1	BM	GI	M1	68	0.00258031408636051	-0.00623899378219788	PDL1	0.522639405187939
390	1	BM	GI	M1	96	-0.00417564908281974	-0.00619238340950543	PDL1	0.614858838686125
391	1	BM	GI	M1	62	-0.00825777625975158	0.00876522651475618	PDL1	0.738734241210002
392	1	BM	GI	M1	52	-0.00686309835010335	0.00512081759857425	PDL1	0.666479794405829
393	1	BM	GI	M1	96	-0.00338170260758372	-0.00644773346399828	PDL1	0.727742248836567
394	1	BM	GI	M1	34	-0.00297995054346259	-0.00600242770426289	PDL1	0.565500902481636
395	1	BM	GI	M1	54	-0.00261113328895413	-0.00540578447662381	PDL1	0.638999645912568
396	1	BM	GI	M1	64	-0.00533112555047379	-0.000866793362788326	PDL1	0.85413298755771
397	1	BM	GI	M1	25	0.00102329992976537	-0.00679766797181357	PDL1	0.463895484473689
398	1	BM	GI	M1	46	0.00537760744718422	0.00201479184667118	PDL1	0.509786714011283
399	1	BM	GI	M1	66	-0.00215194743884404	-0.00436617192919098	PDL1	0.809709456929513
400	1	BM	GI	M1	56	-0.00214373913968517	-0.00416459413546983	PDL1	0.671342141131344
401	1	BM	GI	M1	58	0.00448215532926891	-0.00311084530051387	PDL1	0.652876668066618
402	1	BM	GI	M1	99	-0.000505941147921593	-0.00789000948581382	PDL1	0.462294706993404
403	1	BM	GI	M1	35	0.00124775773574519	-0.00580339335636388	PDL1	0.583558219011042
404	1	BM	GI	M1	72	-0.00965799432257349	0.0138679642721239	PDL1	0.94938902072612
405	1	BM	GI	M1	67	0.00014182586877028	-0.00661076740065232	PDL1	0.676348165678074
406	1	BM	GI	M1	40	0.0108314567112879	0.00688283655241694	PDL1	0.393754100053833
407	1	BM	GI	M1	58	0.00708038286060951	-0.000489507741038107	PDL1	0.43866681967452
408	1	BM	GI	M1	53	-0.00492832813472039	-0.00442356807291615	PDL1	0.538439973337858
409	1	BM	GI	M1	73	-0.00940886282679926	0.00760095229858756	PDL1	1
410	1	BM	GI	M1	75	-0.00464576064449021	-0.00200958805874246	PDL1	1
411	1	BM	GI	M1	69	0.00762650738799445	0.000158897218378626	PDL1	0.337369314535088
412	1	BM	GI	M1	79	0.00308119061638074	-0.00558651287938078	PDL1	0.493804984077269
413	1	BM	GI	M1	25	0.000798155522425596	-0.00731395935762071	PDL1	0.434732517109417
414	1	BM	GI	M1	65	-0.00404331487867157	-0.0046106028916067	PDL1	0.820347221250972
415	1	BM	GI	M1	27	0.00940983894103526	0.00428175690211946	PDL1	0.388051096420461
416	1	BM	GI	M1	48	0.00914819382709281	0.00466886733573998	PDL1	0.595137270892744
417	1	BM	GI	M1	83	-0.00822012358040212	0.00722112184882501	PDL1	0.871919020333755
418	1	BM	GI	M1	53	-0.00558807293221557	-0.00454990120836967	PDL1	0.557296938937676
419	1	BM	GI	M1	58	0.00589466751369278	-0.0020954135455309	PDL1	0.482711433568887
420	1	BM	GI	M1	78	-0.00255890963883104	-0.00608245764940697	PDL1	0.664410531835167
421	1	BM	GI	M1	47	0.00373076148943795	-0.00106017456721775	PDL1	0.72250281137337
422	1	BM	GI	M1	96	-0.00574452615080703	-0.00417434269538586	PDL1	0.758830985978789
423	1	BM	GI	M1	66	-0.00215361011701821	-0.0038674832342745	PDL1	0.818266341512689
424	1	BM	GI	M1	37	0.0065428660263112	-0.000963642155571997	PDL1	0.300398781486583
425	1	BM	GI	M1	78	-0.000638539407476146	-0.00699154765812777	PDL1	0.48588518346484
426	1	BM	GI	M1	34	-0.00314514074625988	-0.00625293548827709	PDL1	0.45869590444838
427	1	BM	GI	M1	18	0.0111251893628633	0.00752130568096318	PDL1	0.173621568364161
428	1	BM	GI	M1	63	-0.00648524889343337	-0.0011664917619627	PDL1	0.687418557478436
429	1	BM	GI	M1	49	0.0107914410146807	0.00677971447421547	PDL1	0.43622826609131
430	1	BM	GI	M1	62	-0.00737044910141273	0.00792928925486778	PDL1	0.845626966149701
431	1	BM	GI	M1	54	-0.00330274228725761	-0.00465952863204424	PDL1	0.666201911851526
432	1	BM	GI	M1	39	0.0106402142161076	0.00703818009082867	PDL1	0.17635574407645
433	1	BM	GI	M1	55	-0.00421535956925655	0.000622921803256719	PDL1	0.700667418004898
434	1	BM	GI	M1	36	0.00376001057313079	-0.00466168723703885	PDL1	0.310800591280366
435	1	BM	GI	M1	96	-0.00276852177189665	-0.00627498880080379	PDL1	0.717850388470206
436	1	BM	GI	M1	87	-0.00278683192291478	-0.00741201597425141	PDL1	0.684355821449069
437	1	BM	GI	M1	98	-0.00193591396557558	-0.00779018495828722	PDL1	0.488624763337142
438	1	BM	GI	M1	27	0.00948659844410567	0.00507037769298954	PDL1	0.319339646301962
439	1	BM	GI	M1	96	-0.00355335857892996	-0.00662027271946783	PDL1	0.620064266934754
440	1	BM	GI	M1	79	0.00140218783236055	-0.00679485730401288	PDL1	0.560765871281329
441	1	BM	GI	M1	16	0.00401962165472529	-0.00406194229687645	PDL1	0.191048078917813
442	1	BM	GI	M1	31	-0.00640009488861104	-0.00333108771868834	PDL1	0.669798618449759
443	1	BM	GI	M1	79	0.00203039558470888	-0.00656538166806811	PDL1	0.502269100795375
444	1	BM	GI	M1	82	-0.0099997972938183	0.0128033324924829	PDL1	0.816623465197333
445	1	BM	GI	M1	34	-0.00158574185111932	-0.00687278138723683	PDL1	0.487613509358549
446	1	BM	GI	M1	59	0.00944179402518181	0.00404550197937807	PDL1	0.371100941441371
447	1	BM	GI	M1	79	0.00364325313345541	-0.00544740910332431	PDL1	0.482940312100199
448	1	BM	GI	M1	55	-0.00543510091680641	0.00419829460138355	PDL1	0.627369232477525
449	1	BM	GI	M1	87	-0.00371619216673024	-0.00721340103200243	PDL1	0.606779399349328
450	1	BM	GI	M1	78	0.000190010941089584	-0.00665346683720743	PDL1	0.562008941582694
451	1	BM	GI	M1	99	-0.000300261409585519	-0.00832686747164489	PDL1	0.414409183617477
452	1	BM	GI	M1	59	0.00848178706173571	0.00168034358241798	PDL1	0.387103857310719
453	1	BM	GI	M1	67	0.000399613971739362	-0.00728772799946283	PDL1	0.582431051541014
454	1	BM	GI	M1	48	0.00648461879006861	0.00103447253488912	PDL1	0.543068434006922
455	1	BM	GI	M1	54	-0.00372980305729836	-0.00482845264813037	PDL1	0.599222144002494
456	1	BM	GI	M1	99	-0.00228441108857092	-0.0085035131965789	PDL1	0.501535830880387
457	1	BM	GI	M1	47	0.00292712849619147	-0.00302005730449995	PDL1	0.642217427986427
458	1	BM	GI	M1	87	-0.00379084353173408	-0.0052297293010114	PDL1	0.723271767657506
459	1	BM	GI	M1	74	-0.00587879841291023	-0.000830992895942798	PDL1	0.99697727668737
460	1	BM	GI	M1	35	0.0042795151869475	-0.00382897712237213	PDL1	0.43111880952314
461	1	BM	GI	M1	58	0.00628806837971548	-0.0012591141840987	PDL1	0.597696602293395
462	1	BM	GI	M1	35	0.0041451265477568	-0.00421996399357914	PDL1	0.49462592971334
463	1	BM	GI	M1	57	0.00395797750054487	-0.000747035447415631	PDL1	0.927861869406287
464	1	BM	GI	M1	96	-0.00474500939872081	-0.00524277628325001	PDL1	0.758327897079381
465	1	BM	GI	M1	96	-0.00568954033656377	-0.00409639300486766	PDL1	0.745838072930376
466	1	BM	GI	M1	25	0.00180909722576013	-0.00531746525518553	PDL1	0.517618983054395
467	1	BM	GI	M1	79	0.00162030225801616	-0.00742594568269989	PDL1	0.394537129640243
468	1	BM	GI	M1	43	-0.00670601357331592	-0.00102038187913516	PDL1	0.791314148572678
469	1	BM	GI	M1	58	0.0039055705608244	-0.00524048452818562	PDL1	0.473529977345612
470	1	BM	GI	M1	75	-0.00565813742453927	-0.00316658842151237	PDL1	0.829419696697215
471	1	BM	GI	M1	87	-0.00224469415234533	-0.00799433059184987	PDL1	0.518805605577995
472	1	BM	GI	M1	77	-0.00102409152337179	-0.00662557362041343	PDL1	0.639274651087612
473	1	BM	GI	M1	86	-0.00637884602489687	-0.00390167042333104	PDL1	0.83678922296678
474	1	BM	GI	M1	78	-0.000379343417135921	-0.00732518249919953	PDL1	0.448101272236902
475	1	BM	GI	M1	68	0.00352665143436911	-0.00485864267739843	PDL1	0.452936406488041
476	1	BM	GI	M1	34	-0.00181827888194273	-0.00684068710163566	PDL1	0.39792825832368
477	1	BM	GI	M1	27	0.00692272791881947	-0.000300523992739561	PDL1	0.339449296715451
478	1	BM	GI	M1	56	0.000930985546915679	-0.00550887639093597	PDL1	0.43289192227168
479	1	BM	GI	M1	65	-0.00343964075244722	-0.00533718997727555	PDL1	0.736415290696657
480	1	BM	GI	M1	35	0.00492850052776008	-0.0029070602772227	PDL1	0.439594083156709
481	1	BM	GI	M1	96	-0.00444963102963051	-0.00609758190341428	PDL1	0.70458203716216
482	1	BM	GI	M1	85	-0.00678317487001551	-0.0017490672313851	PDL1	0.641110090186854
483	1	BM	GI	M1	26	0.00439672843545449	-0.00492516193427359	PDL1	0.350470570387863
484	1	BM	GI	M1	63	-0.00637332564760648	-0.0007058504496143	PDL1	0.606849968054117
485	1	BM	GI	M1	44	-0.00375972731468896	-0.00449226300035448	PDL1	0.790005726549906
486	1	BM	GI	M1	63	-0.00682408383075782	0.0011923113442496	PDL1	0.800053873630954
487	1	BM	GI	M1	67	-0.00167045653289	-0.00601550798159094	PDL1	0.712486674184934
488	1	BM	GI	M1	33	-0.00502950474955355	-0.00476658233093805	PDL1	0.481200185355195
489	1	BM	GI	M1	53	-0.00612688340209756	-0.0032669713435301	PDL1	0.663683705935213
490	1	BM	GI	M1	25	0.000796739322303335	-0.00771441813816656	PDL1	0.308682273549285
491	1	BM	GI	M1	48	0.00681929647209619	0.000593380459428898	PDL1	0.635382866101459
492	1	BM	GI	M1	56	-0.000978956593259643	-0.00511932122291643	PDL1	0.565723070325667
493	1	BM	GI	M1	53	-0.00409730995080363	-0.00571737525261347	PDL1	0.634225775763546
494	1	BM	GI	M1	48	0.00814152560604728	0.003108130159679	PDL1	0.594954011033252
495	1	BM	GI	M1	45	-0.00218551138591054	0.00141071761702092	PDL1	0.500026100693498
496	1	BM	GI	M1	54	-0.00471629918065971	-0.00404751738960201	PDL1	0.685402629058083
497	1	BM	GI	M1	79	-0.000284008513220441	-0.0084125264488325	PDL1	0.396988832249326
498	1	BM	GI	M1	77	0.000703876511070516	-0.00615699002829733	PDL1	0.560674201848497
499	1	BM	GI	M1	68	0.00196961110872912	-0.00653178701063815	PDL1	0.464448560063358
500	1	BM	GI	M1	78	0.000158496801821814	-0.00732652408561564	PDL1	0.534882972589104
501	1	BM	GI	M1	36	0.00444339378163892	-0.0037784818206554	PDL1	0.272883640915923
502	1	BM	GI	M1	78	-0.00268553638559426	-0.00664066983885858	PDL1	0.683245004755188
503	1	BM	GI	M1	43	-0.00563936247235514	-0.00402687694351868	PDL1	0.781864038201691
504	1	BM	GI	M1	68	0.000791641202537001	-0.00794468852832646	PDL1	0.437340993270167
505	1	BM	GI	M1	86	-0.0054669796892593	-0.00411658981269925	PDL1	0.819131260278115
506	1	BM	GI	M1	36	0.00474553084950413	-0.00349388217654887	PDL1	0.254138688097027
507	1	BM	GI	M1	31	-0.00622358503475524	-0.00320119265776426	PDL1	0.622829302097328
508	1	BM	GI	M1	54	-0.00416983588092369	-0.00468543205026175	PDL1	0.577405592763515
509	1	BM	GI	M1	46	0.00490668592661566	0.00187750417466586	PDL1	0.563363974639792
510	1	BM	GI	M1	85	-0.00644527392200999	-0.00218244281985056	PDL1	0.725209000995282
511	1	BM	GI	M1	88	0.000217901393094646	-0.00802346240214726	PDL1	0.516719039316048
512	1	BM	GI	M1	56	0.00205641555939445	-0.00522941074372048	PDL1	0.480223878158492
513	1	BM	GI	M1	53	-0.00609496382685763	-0.00315477430272923	PDL1	0.656459440341385
514	1	BM	GI	M1	31	-0.00700958152976519	-0.00155838533834621	PDL1	0.541029438763176
515	1	BM	GI	M1	10	0.00572523640827278	0.00247621562578315	PDL1	0.409571285855306
516	1	BM	GI	M1	75	-0.00679808024902407	0.000324289699027864	PDL1	0.979078966258948
517	1	BM	GI	M1	65	-0.00304744109519829	-0.00540493583743179	PDL1	0.700093379054754
518	1	BM	GI	M1	97	-0.00429623264510609	-0.00661180059405278	PDL1	0.645954718655662
519	1	BM	GI	M1	36	0.00423157808003143	-0.00403390769504338	PDL1	0.234512444941656
520	1	BM	GI	M1	88	-0.00104252509551678	-0.00835666710258377	PDL1	0.530624730480624
521	1	BM	GI	M1	53	-0.0057447348497843	-0.00368456773656283	PDL1	0.652435606874835
522	1	BM	GI	M1	63	-0.00665998201132615	0.000698797568967645	PDL1	0.830031661176568
523	1	BM	GI	M1	58	0.00704130451306508	1.71409050132954e-05	PDL1	0.613672105669814
524	1	BM	GI	M1	56	-0.00010364908190624	-0.00592748167605641	PDL1	0.597561254936888
525	1	BM	GI	M1	67	-0.00102265600019101	-0.00609470154625795	PDL1	0.842495444102315
526	1	BM	GI	M1	24	-2.07985606575317e-05	-0.00702571814304004	PDL1	0.433199614021772
527	1	BM	GI	M1	25	0.00286133328106405	-0.0055226908662977	PDL1	0.387068464516093
528	1	BM	GI	M1	86	-0.00607246148693794	-0.00278845607847682	PDL1	0.844531974578858
529	1	BM	GI	M1	76	-0.00487738215201393	-0.00461539677657061	PDL1	0.918259025836439
530	1	BM	GI	M1	54	-0.00306671295688246	-0.00538184893462118	PDL1	0.652083576426912
531	1	BM	GI	M1	86	-0.00583718412660432	-0.00331068767406608	PDL1	0.837944610038889
532	1	BM	GI	M1	84	-0.00717033183112523	0.000429617860097633	PDL1	0.737637477741845
533	1	BM	GI	M1	35	0.000860911519533422	-0.00540229719051919	PDL1	0.652577346799954
534	1	BM	GI	M1	53	-0.0047773117400638	-0.00529807844946545	PDL1	0.532723545510288
535	1	BM	GI	M1	65	-0.00472310135949588	-0.00420093244543363	PDL1	0.907951103961665
536	1	BM	GI	M1	96	-0.00656838290352645	-0.00384980354039576	PDL1	0.736358895178728
537	1	BM	GI	M1	56	0.00216403887542964	-0.00484524720524852	PDL1	0.535790043620453
538	1	BM	GI	M1	31	-0.00690917302117899	-0.00332686004831359	PDL1	0.573091984340451
539	1	BM	GI	M1	79	0.00194179093096918	-0.00673628422928791	PDL1	0.45447500111217
540	1	BM	GI	M1	48	0.00910092484399146	0.00480838200327229	PDL1	0.60330812717122
541	1	BM	GI	M1	37	0.00847305878192925	0.00263176173132181	PDL1	0.42201229263386
542	1	BM	GI	M1	57	0.00399700448452947	-0.000940035080373942	PDL1	0.847404421336752
543	1	BM	GI	M1	88	-0.00319688375921559	-0.00769197674061936	PDL1	0.580476157733978
544	1	BM	GI	M1	48	0.00695900170792532	0.00126223218254455	PDL1	0.608004648353351
545	1	BM	GI	M1	58	0.00422150910924523	-0.0046685667331938	PDL1	0.509624711948951
546	1	BM	GI	M1	59	0.00842380430846336	0.00170768994970108	PDL1	0.452020324664426
547	1	BM	GI	M1	53	-0.00514560073680236	-0.00427992305401608	PDL1	0.604177891181752
548	1	BM	GI	M1	75	-0.00546476587223957	-0.00197413475505262	PDL1	0.947912315325507
549	1	BM	GI	M1	28	0.00958442853537209	0.00410831306058935	PDL1	0.204690836154336
550	1	BM	GI	M1	69	0.00558372730479113	-0.00222534820539145	PDL1	0.441955046774374
551	1	BM	GI	M1	77	0.00154242544705944	-0.00555665571322642	PDL1	0.579500300031072
552	1	BM	GI	M1	97	-0.00553385646352838	-0.00594361952890867	PDL1	0.500655754242272
553	1	BM	GI	M1	58	0.00409175735115848	-0.00361351714187475	PDL1	0.606162964787716
554	1	BM	GI	M1	25	0.00073986344587988	-0.00744077167604564	PDL1	0.370366805630051
555	1	BM	GI	M1	96	-0.00360581893943021	-0.00759149003910888	PDL1	0.588570057924722
556	1	BM	GI	M1	98	-0.00164886290428492	-0.00810499479695005	PDL1	0.409663427438171
557	1	BM	GI	M1	53	-0.00617900726965766	-0.00248259368629995	PDL1	0.743815277812062
558	1	BM	GI	M1	49	0.00936832908073822	0.00375486989705183	PDL1	0.498726088394185
559	1	BM	GI	M1	54	-0.0034699150128124	-0.00525114218715816	PDL1	0.558187997496694
560	1	BM	GI	M1	55	-0.00118413723621805	-0.000677248578932625	PDL1	0.55616026587327
561	1	BM	GI	M1	34	-0.00379986232626701	-0.00556906950847415	PDL1	0.395894938500772
562	1	BM	GI	M1	67	0.000679463457662653	-0.0065274859131008	PDL1	0.67051028683207
563	1	BM	GI	M1	54	-0.00385718321728134	-0.00418082509598285	PDL1	0.393337264273046
564	1	BM	GI	M1	38	0.00999465867797055	0.00498310541226223	PDL1	0.416232806670526
565	1	BM	GI	M1	44	-0.00390271718024049	-0.00403779647707311	PDL1	0.743373646797976
566	1	BM	GI	M1	99	-0.00324039260932566	-0.00759544052825771	PDL1	0.481230475228884
567	1	BM	GI	M1	47	0.00244556622329323	-0.00541773765098568	PDL1	0.493226864326771
568	1	BM	GI	M1	75	-0.00504771045226708	-0.00262306592312044	PDL1	0.82653967365826
569	1	BM	GI	M1	62	-0.00908801754651957	0.012937730207674	PDL1	1
570	1	BM	GI	M1	45	3.4851496505823e-05	0.000436065586635897	PDL1	0.406190869486539
571	1	BM	GI	M1	49	0.0078482795357786	0.0016000831873942	PDL1	0.523367616880924
572	1	BM	GI	M1	53	-0.00540886810750613	-0.00428570342872536	PDL1	0.601837415409865
573	1	BM	GI	M1	56	-0.0024612774859214	-0.0040078713294169	PDL1	0.634594079737413
574	1	BM	GI	M1	25	0.00371783186418634	-0.00489844706962	PDL1	0.390530766678035
575	1	BM	GI	M1	57	0.00455584526674351	-0.00155517084900626	PDL1	0.702452025854325
576	1	BM	GI	M1	10	0.00649087722927459	0.00313763098505726	PDL1	0.494381058019856
577	1	BM	GI	M1	85	-0.00686665731555052	-0.00148840102893521	PDL1	0.737051881136283
578	1	BM	GI	M1	44	-0.0035382609188345	-0.00500159337045382	PDL1	0.652394687045082
579	1	BM	GI	M1	78	-0.000581348650897402	-0.00748651650354734	PDL1	0.503678694521934
580	1	BM	GI	M1	68	-0.000185506628364613	-0.0077622990488679	PDL1	0.559533100506724
581	1	BM	GI	M1	86	-0.00601352783603774	-0.00306642155173153	PDL1	0.735877488348316
582	1	BM	GI	M1	48	0.00974500619498121	0.00557850598704818	PDL1	0.483611992554712
583	1	BM	GI	M1	34	-0.00435914149064941	-0.00484635675090149	PDL1	0.531989925394842
584	1	BM	GI	M1	43	-0.00661692658618595	-0.00154104874368367	PDL1	0.668679346432789
585	1	BM	GI	M1	35	0.00246141032660491	-0.00562887130306762	PDL1	0.473126200161098
586	1	BM	GI	M1	29	0.0114824016593902	0.00811836400336662	PDL1	0.401080202552781
587	1	BM	GI	M1	97	-0.0058698838229328	-0.0050528526244128	PDL1	0.669657718810219
588	1	BM	GI	M1	78	-0.00181942716427526	-0.00659939729224338	PDL1	0.569040326894315
589	1	BM	GI	M1	55	-0.000918251073587541	0.000487631011862937	PDL1	0.584499999552878
590	1	BM	GI	M1	25	0.00250986421622743	-0.00571841468137916	PDL1	0.40711222224541
591	1	BM	GI	M1	26	0.00394106170654892	-0.00457354558682955	PDL1	0.334005712276457
592	1	BM	GI	M1	68	0.00366532732204151	-0.00598693320569332	PDL1	0.398871034118328
593	1	BM	GI	M1	54	-0.00307398007454667	-0.00398149060211372	PDL1	0.605665472125454
594	1	BM	GI	M1	54	-0.00276396037496276	-0.00515222068118372	PDL1	0.496436181600165
595	1	BM	GI	M1	35	0.00292035429154957	-0.00523122859120859	PDL1	0.554659043712551
596	1	BM	GI	M1	52	-0.0059448770362299	0.00364215199519007	PDL1	0.587889775089753
597	1	BM	GI	M1	53	-0.00553384497328001	-0.00433503303859014	PDL1	0.575609988130042
598	1	BM	GI	M1	73	-0.0092276326729727	0.0100666051308052	PDL1	1
599	1	BM	GI	M1	65	-0.00485397745740811	-0.00356446371053719	PDL1	0.840791238841149
600	1	BM	GI	M1	90	0.00308173246015811	-0.00652521474944704	PDL1	0.325034350335605
601	1	BM	GI	M1	96	-0.00405551943825751	-0.00560108428861883	PDL1	0.765281983317548
602	1	BM	GI	M1	55	-0.00318032196654884	0.00150695498884782	PDL1	0.718866609959764
603	1	BM	GI	M1	78	-0.000348791734332306	-0.00703303834153131	PDL1	0.526855415547915
604	1	BM	GI	M1	86	-0.00626351720763251	-0.00262162869250624	PDL1	0.83323495720841
605	1	BM	GI	M1	84	-0.00707411932966005	-0.000239005832620771	PDL1	0.668695686713909
606	1	BM	GI	M1	36	0.00311752817989654	-0.00512915120227752	PDL1	0.410451664847113
607	1	BM	GI	M1	64	-0.00726687982064707	0.0043040992975191	PDL1	1
608	1	BM	GI	M1	95	-0.00787488302415195	0.00110161189627535	PDL1	0.950722243235107
609	1	BM	GI	M1	67	-0.000446829936662089	-0.00709882608582938	PDL1	0.628658048312692
610	1	BM	GI	M1	24	-0.00241639544907719	-0.00625570524454358	PDL1	0.488026946889839
611	1	BM	GI	M1	74	-0.0058430428932228	-0.00182487824757357	PDL1	0.927156239687295
612	1	BM	GI	M1	53	-0.00513450520043425	-0.00476444495973624	PDL1	0.691645467668061
613	1	BM	GI	M1	15	0.00364745508957157	-0.00522723575553674	PDL1	0.370911651819881
614	1	BM	GI	M1	65	-0.00418344674492714	-0.00398582774005984	PDL1	0.851160655309294
615	1	BM	GI	M1	95	-0.00706138706016004	-0.00127326184365927	PDL1	0.833222014668999
616	1	BM	GI	M1	67	-0.000558890209976	-0.00545973163231742	PDL1	0.959412210621463
617	1	BM	GI	M1	37	0.00923860977441766	0.00396129317652066	PDL1	0.326030065750915
618	1	BM	GI	M1	87	-0.00471994694165586	-0.00509786473996415	PDL1	0.737486413869373
619	1	BM	GI	M1	88	-0.00122683455246284	-0.00787008505728601	PDL1	0.642309184550392
620	1	BM	GI	M1	59	0.00897016707222238	0.00344907620864299	PDL1	0.327714203811429
621	1	BM	GI	M1	47	0.00447813894538561	-0.00105165203222726	PDL1	0.493735484776602
622	1	BM	GI	M1	69	0.00742560487929217	7.86958756478588e-06	PDL1	0.349134718023565
623	1	BM	GI	M1	27	0.00686042334587592	0.000158564797244644	PDL1	0.393197859611677
624	1	BM	GI	M1	6	0.0070055942421435	9.83310266512099e-05	PDL1	0.194929358075373
625	1	BM	GI	M1	88	-0.00268433624608585	-0.00753208738460926	PDL1	0.607325003088794
626	1	BM	GI	M1	53	-0.00350669025229755	-0.00622548535042545	PDL1	0.552144639694965
627	1	BM	GI	M1	63	-0.00749060070527345	0.00316622756349256	PDL1	0.807749936149691
628	1	BM	GI	M1	56	-0.00154481025754956	-0.00484281212266562	PDL1	0.563822074681489
629	1	BM	GI	M1	99	-0.000959221812772867	-0.0080742710770272	PDL1	0.493607075360387
630	1	BM	GI	M1	58	0.00321818386326552	-0.00469835232674698	PDL1	0.652760378831307
631	1	BM	GI	M1	95	-0.00693296139834337	-0.0012070657481343	PDL1	0.969539155719602
632	1	BM	GI	M1	37	0.00619318555939929	-0.000285795343533701	PDL1	0.503901353722522
633	1	BM	GI	M1	24	-0.00182144524943705	-0.00606897791280833	PDL1	0.50767060504605
634	1	BM	GI	M1	78	-0.0010598946459547	-0.00746770615085489	PDL1	0.510179048736321
635	1	BM	GI	M1	96	-0.00609126910626793	-0.00367232191580424	PDL1	0.725120401623674
636	1	BM	GI	M1	5	0.00190019502717888	-0.00566254299783301	PDL1	0.221197071857739
637	1	BM	GI	M1	83	-0.00917320829592674	0.012191932243413	PDL1	0.94916696394351
638	1	BM	GI	M1	54	-0.00431604658166642	-0.00425528698311856	PDL1	0.69641842583656
639	1	BM	GI	M1	76	-0.00342826132726689	-0.00493207782328633	PDL1	0.796144524445218
640	1	BM	GI	M1	77	-0.000903760515797596	-0.00626969875722202	PDL1	0.726361670716649
641	1	BM	GI	M1	78	-0.000377575663890859	-0.00782022665928385	PDL1	0.484894566562071
642	1	BM	GI	M1	75	-0.00513265029472293	-0.00334683075933413	PDL1	0.814042490805659
643	1	BM	GI	M1	47	0.00203255015905604	-0.00352873236533457	PDL1	0.667624990546297
644	1	BM	GI	M1	85	-0.00650460650206476	-0.00226791151768062	PDL1	0.755637754323199
645	1	BM	GI	M1	40	0.0105622951627331	0.00635676250638911	PDL1	0.304970437522999
646	1	BM	GI	M1	38	0.00765297383466468	0.0010746131753467	PDL1	0.541195622215901
647	1	BM	GI	M1	44	-0.00107201685574619	-0.00537443557271306	PDL1	0.597899499778347
648	1	BM	GI	M1	53	-0.00537483169403355	-0.00447095600831151	PDL1	0.562866340179669
649	1	BM	GI	M1	37	0.00787059731932835	0.00188352028872583	PDL1	0.44191150764408
650	1	BM	GI	M1	56	0.00136782224855182	-0.00409101130285815	PDL1	0.642536299872826
651	1	BM	GI	M1	97	-0.00582618747038606	-0.00447622088338032	PDL1	0.572386168747859
652	1	BM	GI	M1	36	0.00474216766207104	-0.00298522472884028	PDL1	0.332948578103052
653	1	BM	GI	M1	64	-0.00586546403842866	0.00208967216508316	PDL1	0.936997798469048
654	1	BM	GI	M1	35	0.00465506953202336	-0.00258972947826468	PDL1	0.505556741956041
655	1	BM	GI	M1	78	-0.000275158311162764	-0.00639357262387527	PDL1	0.537540524666251
656	1	BM	GI	M1	55	-0.000835682541817462	0.00138084501469815	PDL1	0.688292514591213
657	1	BM	GI	M1	87	-0.00462650891404367	-0.00526767409153029	PDL1	0.767852597669327
658	1	BM	GI	M1	54	-0.00335215881591233	-0.00447194872705109	PDL1	0.542074436331265
659	1	BM	GI	M1	74	-0.00689442718298473	-0.000530377893922267	PDL1	0.835514187404358
660	1	BM	GI	M1	56	-0.000879195944476687	-0.00602899292562554	PDL1	0.450166484682363
661	1	BM	GI	M1	46	0.000808532948625989	-0.000680353635226277	PDL1	0.464619249589888
662	1	BM	GI	M1	58	0.00514284416524834	-0.00294966882552959	PDL1	0.580244903337835
663	1	BM	GI	M1	88	-0.00169547931662399	-0.00779765497606284	PDL1	0.579612587091706
664	1	BM	GI	M1	65	-0.00474034299810044	-0.00321286566003931	PDL1	0.829498129591601
665	1	BM	GI	M1	87	-0.00334252852094237	-0.0060786357741241	PDL1	0.705318395979364
666	1	BM	GI	M1	79	0.002832267868874	-0.00631297625453148	PDL1	0.416416070828147
667	1	BM	GI	M1	25	0.00243722455667274	-0.00581870615553191	PDL1	0.50049593172786
668	1	BM	GI	M1	97	-0.00415986758903794	-0.00671463936028263	PDL1	0.505973803996585
669	1	BM	GI	M1	67	-0.0011903614058646	-0.00686510494857876	PDL1	0.704246387340414
670	1	BM	GI	M1	10	0.00750562911557862	0.0039519945429854	PDL1	0.567560186590745
671	1	BM	GI	M1	67	0.000324028882798642	-0.00581524667916724	PDL1	0.752238612861038
672	1	BM	GI	M1	36	0.00306824403469682	-0.00501144557027373	PDL1	0.28089747781095
673	1	BM	GI	M1	36	0.00334770959481081	-0.00452877889783666	PDL1	0.443682312394895
674	1	BM	GI	M1	58	0.00429290059342997	-0.0036740267584722	PDL1	0.594125689802
675	1	BM	GI	M1	75	-0.00440204342818765	-0.00177212320428051	PDL1	1
676	1	BM	GI	M1	78	-0.000827995658754315	-0.00668137796609598	PDL1	0.561087219236047
677	1	BM	GI	M1	96	-0.0049183642229984	-0.00493152552895461	PDL1	0.703484985846733
678	1	BM	GI	M1	96	-0.00478929805471504	-0.00600146549515804	PDL1	0.607081358584532
679	1	BM	GI	M1	95	-0.00650116130057772	-0.00228671827285513	PDL1	0.846311019985118
680	1	BM	GI	M1	69	0.00668259388317595	-0.001332858676089	PDL1	0.376299921328121
681	1	BM	GI	M1	53	-0.0057370909189541	-0.0043400108326564	PDL1	0.520034616165896
682	1	BM	GI	M1	70	0.00612701414272346	-0.00282463730608177	PDL1	0.372259597947937
683	1	BM	GI	M1	47	0.00403255476875571	-0.0039239426387936	PDL1	0.452207314668076
684	1	BM	GI	M1	69	0.00501019070031992	-0.00408012897173006	PDL1	0.376625251584015
685	1	BM	GI	M1	59	0.0103419247346591	0.00557192045944208	PDL1	0.391848138290982
686	1	BM	GI	M1	85	-0.0064571868095001	-0.00293004051995481	PDL1	0.62671068097637
687	1	BM	GI	M1	46	-0.000328149951109736	0.000281356011702874	PDL1	0.580732091037873
688	1	BM	GI	M1	67	0.0011038917440186	-0.00536819544483151	PDL1	0.716390173210244
689	1	BM	GI	M1	44	-0.00577200419881625	-0.00144685541922411	PDL1	0.774501541468201
690	1	BM	GI	M1	56	-0.000738796197804337	-0.006349803975391	PDL1	0.514776030817953
691	1	BM	GI	M1	56	0.00207913528761319	-0.00434251848254061	PDL1	0.485253531972003
692	1	BM	GI	M1	47	0.00205422484881406	-0.00406590674437292	PDL1	0.650054359339961
693	1	BM	GI	M1	43	-0.00532669452689461	-0.00336602913503973	PDL1	0.66680625743279
694	1	BM	GI	M1	53	-0.00576724488686582	-0.00388661996395302	PDL1	0.582245365944232
695	1	BM	GI	M1	15	0.00144513624199945	-0.00759130412214397	PDL1	0.336238430879936
696	1	BM	GI	M1	44	-0.00479197106039994	-0.0034654199254659	PDL1	0.654487351951982
697	1	BM	GI	M1	67	0.00200416518993364	-0.00500060821693394	PDL1	0.791029402959869
698	1	BM	GI	M1	67	-7.5593463065999e-05	-0.00727829433554546	PDL1	0.693904516361906
699	1	BM	GI	M1	25	0.00102173198202038	-0.0059729511467832	PDL1	0.484802523035959
700	1	BM	GI	M1	49	0.00975397401432718	0.00446147666109381	PDL1	0.519914030333986
701	1	BM	GI	M1	53	-0.00683674679133103	-0.00122241824728883	PDL1	0.61128987242509
702	1	BM	GI	M1	58	0.00616153796293526	-0.00147902581388581	PDL1	0.550888502891786
703	1	BM	GI	M1	55	-0.00156486209908503	-0.00279149031836073	PDL1	0.642317568885619
704	1	BM	GI	M1	88	-0.00146777231476013	-0.0073579731615061	PDL1	0.65194485137703
705	1	BM	GI	M1	47	0.00651990780000008	-0.000147377981026925	PDL1	0.485423731509918
706	1	BM	GI	M1	58	0.00642051554336662	-0.00147341478100498	PDL1	0.435971899527237
707	1	BM	GI	M1	49	0.00991285969718533	0.00536169423902958	PDL1	0.511599525025242
708	1	BM	GI	M1	23	-0.00536775718000799	-0.00556123902333313	PDL1	0.444044070830723
709	1	BM	GI	M1	89	-0.0004972268146297	-0.00824697286402533	PDL1	0.175202071768935
710	1	BM	GI	M1	75	-0.00639478200891234	-0.000731914427343547	PDL1	0.936319513112064
711	1	BM	GI	M1	7	0.00861749439359119	0.00223177760782874	PDL1	0.202384519123326
712	1	BM	GI	M1	47	0.00515847191236359	-0.00240776011967738	PDL1	0.561582924158029
713	1	BM	GI	M1	78	-0.000445555659827442	-0.00773316183628493	PDL1	0.42778006541018
714	1	BM	GI	M1	33	-0.00630614936017241	-0.0020274731157588	PDL1	0.554719350942801
715	1	BM	GI	M1	50	0.0110553662013547	0.00764472125880276	PDL1	0.124704292242761
716	1	BM	GI	M1	20	0.0106038063128562	0.00714231145417606	PDL1	0.397629178250079
717	1	BM	GI	M1	77	-0.00191800724385504	-0.00655545336291895	PDL1	0.598707716693847
718	1	BM	GI	M1	26	0.00523171421563865	-0.00359521917303122	PDL1	0.361660149899158
719	1	BM	GI	M1	44	-0.00327636172079947	-0.00447124445793823	PDL1	0.674631804654335
720	1	BM	GI	M1	68	0.00322190345769529	-0.0048684215264683	PDL1	0.539795343292279
721	1	BM	GI	M1	57	0.00493449272122	-0.00117805806057318	PDL1	0.692345083070522
722	1	BM	GI	M1	48	0.00906524265673312	0.00453472419406092	PDL1	0.541273607722644
723	1	BM	GI	M1	78	-0.000156707862086218	-0.0073715305262587	PDL1	0.537503828815095
724	1	BM	GI	M1	24	-0.00177026238022285	-0.0054912914194789	PDL1	0.492152461841294
725	1	BM	GI	M1	62	-0.0100678099429536	0.0163241034365791	PDL1	0.986941147960955
726	1	BM	GI	M1	78	-0.00238941282990007	-0.00729758417518521	PDL1	0.597458890437717
727	1	BM	GI	M1	66	0.00100283871367444	-0.00374714783867103	PDL1	0.731897672195735
728	1	BM	GI	M1	25	0.000481589570126472	-0.00743456531536714	PDL1	0.44007971721178
729	1	BM	GI	M1	49	0.00988663502787562	0.00542060247765645	PDL1	0.533777240026118
730	1	BM	GI	M1	100	-0.00163505268171999	-0.00866281714635448	PDL1	0.372560752568515
731	1	BM	GI	M1	39	0.00946871602173608	0.00401855094755035	PDL1	0.345881577712705
732	1	BM	GI	M1	66	-0.00212541642275292	-0.00388336107238578	PDL1	0.859476741631061
733	1	BM	GI	M1	35	0.00292279438539366	-0.00455461920427008	PDL1	0.519594303441747
734	1	BM	GI	M1	35	0.00350086730197157	-0.00444488341188548	PDL1	0.432148351552689
735	1	BM	GI	M1	73	-0.00798171871941535	0.0043708694039376	PDL1	1
736	1	BM	GI	M1	46	0.00075577899628249	-0.00219660086353638	PDL1	0.67963879588935
737	1	BM	GI	M1	78	-0.00048523208637602	-0.00759587496794885	PDL1	0.449139015753836
738	1	BM	GI	M1	63	-0.00624890633718689	0.000148692173257647	PDL1	0.60143778605352
739	1	BM	GI	M1	84	-0.00727060686850615	0.000636471828197998	PDL1	0.709581532492084
740	1	BM	GI	M1	96	-0.00556198279402588	-0.00459307788119766	PDL1	0.730538660293043
741	1	BM	GI	M1	58	0.00473275561207885	-0.00396979366383109	PDL1	0.455749762151724
742	1	BM	GI	M1	53	-0.00655736415125787	-0.00110193922392044	PDL1	0.723077735615349
743	1	BM	GI	M1	35	0.00433665321098941	-0.00394858407106829	PDL1	0.440408984066327
744	1	BM	GI	M1	74	-0.00719195669663633	0.000901622068840344	PDL1	0.836545827194058
745	1	BM	GI	M1	63	-0.007208596229343	0.00255667160280451	PDL1	0.776602550355875
746	1	BM	GI	M1	66	-0.00183516458498081	-0.00382651715458555	PDL1	0.806728907762615
747	1	BM	GI	M1	58	0.00474352735041448	-0.0034575035914685	PDL1	0.582197490158761
748	1	BM	GI	M1	64	-0.00606642486472959	0.00347063269249895	PDL1	0.97292313089626
749	1	BM	GI	M1	68	0.00357576036351013	-0.00532415190609264	PDL1	0.487586152911508
750	1	BM	GI	M1	91	-0.0103289768678623	0.0174831374897719	PDL1	0.839251335439588
751	1	BM	GI	M1	97	-0.0050517922339803	-0.00627248034578854	PDL1	0.515318040865779
752	1	BM	GI	M1	72	-0.0098378534604319	0.0143366137535285	PDL1	0.985015703911615
753	1	BM	GI	M1	37	0.00774504740034469	0.00144774967528441	PDL1	0.340366920256571
754	1	BM	GI	M1	96	-0.00481412475479796	-0.006440582517447	PDL1	0.636670229467342
755	1	BM	GI	M1	78	-0.00222514225251364	-0.00712494906456983	PDL1	0.609188786515083
756	1	BM	GI	M1	46	0.00258332783865546	0.000228428506422163	PDL1	0.365181869364489
757	1	BM	GI	M1	69	0.00782310481579256	0.000932921584626296	PDL1	0.307379965033924
758	1	BM	GI	M1	96	-0.00453120352580839	-0.00522620311352838	PDL1	0.76002899578935
759	1	BM	GI	M1	66	-0.00393308240362057	-0.000845167012022622	PDL1	0.895359009338479
760	1	BM	GI	M1	78	-0.0015863631965713	-0.00728871724374135	PDL1	0.516222372838906
761	1	BM	GI	M1	99	-0.00175021009381203	-0.00798553110500284	PDL1	0.484513681682753
762	1	BM	GI	M1	79	0.000959385156281086	-0.00643960429817505	PDL1	0.578161603372636
763	1	BM	GI	M1	88	-0.00108658672374893	-0.00739163931612044	PDL1	0.637764611603446
764	1	BM	GI	M1	64	-0.00469098343245068	-0.000899779735961589	PDL1	0.848809097708536
765	1	BM	GI	M1	26	0.00486556823158666	-0.00359106115454124	PDL1	0.338353420812503
766	1	BM	GI	M1	63	-0.00725232508709113	0.00210743997017953	PDL1	0.704013007494485
767	1	BM	GI	M1	98	-0.00327316273347713	-0.00716507346709711	PDL1	0.543296360390582
768	1	BM	GI	M1	78	-0.00280837623144748	-0.00562270660880122	PDL1	0.699969165570907
769	1	BM	GI	M1	54	-0.00504621422372322	-0.00371926453535116	PDL1	0.685923545159214
770	1	BM	GI	M1	98	-0.00212879400031997	-0.00840416619248061	PDL1	0.403215165723751
771	1	BM	GI	M1	66	-0.00320746342496411	-0.00256592992899961	PDL1	0.928070804821523
772	1	BM	GI	M1	43	-0.00581130602271169	-0.00326227943052788	PDL1	0.717017783667247
773	1	BM	GI	M1	40	0.011732486269838	0.0079347597651231	PDL1	0.197852666490382
774	1	BM	GI	M1	64	-0.00634466585876295	0.000816642650992966	PDL1	0.793432909105174
775	1	BM	GI	M1	54	-0.00439724820421155	-0.00460528327086513	PDL1	0.52763709812001
776	1	BM	GI	M1	98	-0.00246548649695342	-0.00798843963679224	PDL1	0.478780689180388
777	1	BM	GI	M1	37	0.00694107096536478	-6.46448711308624e-05	PDL1	0.379576043414576
778	1	BM	GI	M1	87	-0.00374057718125737	-0.00737180575334529	PDL1	0.560079157878985
779	1	BM	GI	M1	46	0.00153894326541529	-0.000133696972457745	PDL1	0.545486982765343
780	1	BM	GI	M1	47	0.00401319022429954	-0.00378292664746934	PDL1	0.441362953677098
781	1	BM	GI	M1	37	0.00790567656556389	0.00127112582939381	PDL1	0.320093883195998
782	1	BM	GI	M1	15	0.00358336199617603	-0.00571471095401453	PDL1	0.363226730051621
783	1	BM	GI	M1	98	-0.00272826640314781	-0.00732489259402677	PDL1	0.533437881870427
784	1	BM	GI	M1	67	0.000960330492532302	-0.00592418151235354	PDL1	0.664429948890169
785	1	BM	GI	M1	72	-0.0092294012847782	0.0128328008305928	PDL1	0.892680313084785
786	1	BM	GI	M1	28	0.00822651533674854	0.0012194342208537	PDL1	0.185231134048168
787	1	BM	GI	M1	30	0.0114946003004072	0.00738424393484915	PDL1	0.00611434385202517
788	1	BM	GI	M1	67	-0.000240360235365043	-0.00676324304151171	PDL1	0.678766757777511
789	1	BM	GI	M1	88	-0.00262493910875329	-0.00861563555869957	PDL1	0.52778311970544
790	1	BM	GI	M1	99	-0.00061101390668109	-0.00849815014764	PDL1	0.40742783096542
791	1	BM	GI	M1	60	0.00898592652229264	0.00372082510960182	PDL1	0.245426456036886
792	1	BM	GI	M1	24	-0.00150044813303293	-0.00644809756607497	PDL1	0.348614498325082
793	1	BM	GI	M1	85	-0.00639879952761293	-0.00284569218938825	PDL1	0.70557764374894
794	1	BM	GI	M1	48	0.00822810523765611	0.00252838383690827	PDL1	0.548764102454503
795	1	BM	GI	M1	44	-0.00309573775851576	-0.00539243397466955	PDL1	0.595050830758963
796	1	BM	GI	M1	35	0.00442085092814469	-0.00314604581475166	PDL1	0.579394433833731
797	1	BM	GI	M1	54	-0.00444781543620588	-0.00473410549965056	PDL1	0.510353874522462
798	1	BM	GI	M1	48	0.00911551962143397	0.00447706784918461	PDL1	0.589148758465275
799	1	BM	GI	M1	88	-0.00141024161335225	-0.00838665763956091	PDL1	0.560482802723564
800	1	BM	GI	M1	75	-0.00544488959768184	-0.000836624746993523	PDL1	1
801	1	BM	GI	M1	31	-0.00645563811911819	-0.00275182850551931	PDL1	0.679978992099684
802	1	BM	GI	M1	67	0.000364056396148656	-0.00715647693626921	PDL1	0.589332481675267
803	1	BM	GI	M1	67	0.000848107612148477	-0.00621043873279937	PDL1	0.652865981404529
804	1	BM	GI	M1	36	0.00702369419782601	0.00033879334611684	PDL1	0.33410318079476
805	1	BM	GI	M1	42	-0.00838116071513204	0.00595804989512679	PDL1	0.701589935176197
806	1	BM	GI	M1	78	-0.0007264428702019	-0.00734471157811938	PDL1	0.569696150404589
807	1	BM	GI	M1	73	-0.00756585071744662	0.00332184115050901	PDL1	0.844866241990411
808	1	BM	GI	M1	34	-0.00125836384171912	-0.00762685856446364	PDL1	0.5127036390751
809	1	BM	GI	M1	78	-0.00104510542311834	-0.00668927297652584	PDL1	0.553074480502009
810	1	BM	GI	M1	52	-0.00549090988620785	0.00247211302603253	PDL1	0.651360516062064
811	1	BM	GI	M1	74	-0.00590917997472633	-0.000351080868234441	PDL1	0.918365243234178
812	1	BM	GI	M1	96	-0.00495484695749116	-0.00460533361402794	PDL1	0.781111324555801
813	1	BM	GI	M1	76	-0.00418855853264851	-0.00530769188398458	PDL1	0.831621494945648
814	1	BM	GI	M1	86	-0.00582922521563302	-0.00345496569702451	PDL1	0.871440744632662
815	1	BM	GI	M1	73	-0.00925684250421599	0.0106585563532605	PDL1	0.873549933495392
816	1	BM	GI	M1	95	-0.00652097965225156	-0.00225680415048646	PDL1	0.901082353255019
817	1	BM	GI	M1	53	-0.00514980618899329	-0.00496996367991419	PDL1	0.603140987787369
818	1	BM	GI	M1	49	0.00936573790112255	0.00389761429988438	PDL1	0.500474036035861
819	1	BM	GI	M1	58	0.00609420411157463	-0.00185201835950783	PDL1	0.516270452038802
820	1	BM	GI	M1	10	0.00690776202424449	0.00336116535578732	PDL1	0.559304791713657
821	1	BM	GI	M1	96	-0.00547953301632259	-0.00508152555145115	PDL1	0.705395171598221
822	1	BM	GI	M1	79	0.00200041776038702	-0.00651801502449681	PDL1	0.519646549886263
823	1	BM	GI	M1	58	0.00491575362790161	-0.00363725692810677	PDL1	0.472371220420445
824	1	BM	GI	M1	54	-0.00508759677224097	-0.00447528722770251	PDL1	0.544122418204453
825	1	BM	GI	M1	65	-0.00492039873360453	-0.00309350544072573	PDL1	0.75585877945661
826	1	BM	GI	M1	72	-0.0097674812647494	0.0138028250406816	PDL1	1
827	1	BM	GI	M1	46	0.00413040360525083	0.00134713234307183	PDL1	0.526757306774185
828	1	BM	GI	M1	35	0.00274770915664635	-0.00488963474656939	PDL1	0.479144228989308
829	1	BM	GI	M1	64	-0.00685945093583155	0.00442443626860125	PDL1	0.736530172865357
830	1	BM	GI	M1	64	-0.00581807308178594	0.000117380190852223	PDL1	0.809641586335646
831	1	BM	GI	M1	57	0.00269815390249309	-0.00260117750413414	PDL1	0.946565927069334
832	1	BM	GI	M1	58	0.00357600090029881	-0.00438202887917186	PDL1	0.63543833260778
833	1	BM	GI	M1	67	0.000245339422199034	-0.00668041708930326	PDL1	0.663085518727452
834	1	BM	GI	M1	35	0.0028709183097133	-0.00600888509059346	PDL1	0.461262744208412
835	1	BM	GI	M1	78	-0.00151721516326442	-0.00715159496692123	PDL1	0.633203228793329
836	1	BM	GI	M1	75	-0.00536734921898004	-0.001449528712438	PDL1	0.830123428159714
837	1	BM	GI	M1	55	-0.000814832737075276	-0.00106011400859681	PDL1	0.631830665757278
838	1	BM	GI	M1	50	0.0117280224181443	0.0079217631762088	PDL1	0.219053926473098
839	1	BM	GI	M1	34	-0.00248651722979936	-0.00624220991104183	PDL1	0.589781679021704
840	1	BM	GI	M1	57	0.00489074582639269	-0.00115678566989344	PDL1	0.654294025552829
841	1	BM	GI	M1	43	-0.00650086842754712	-0.00129929657723401	PDL1	0.761099426780125
842	1	BM	GI	M1	66	0.000529692249830003	-0.00371159727338852	PDL1	0.772921584044896
843	1	BM	GI	M1	96	-0.0035765128152988	-0.00613367664342546	PDL1	0.689692266938783
844	1	BM	GI	M1	53	-0.00482300702542347	-0.00431104040599707	PDL1	0.680620855637067
845	1	BM	GI	M1	89	0.000577393398253008	-0.00777304866467431	PDL1	0.271642198354212
846	1	BM	GI	M1	32	-0.00716296857712089	-0.000779920055177875	PDL1	0.473963233030999
847	1	BM	GI	M1	78	-0.00135322617829208	-0.00748329234752317	PDL1	0.524320000631963
848	1	BM	GI	M1	85	-0.00683411683073554	-0.00180275334836015	PDL1	0.730273340136736
849	1	BM	GI	M1	26	0.00649116760572952	-0.00173476401492716	PDL1	0.325673113300633
850	1	BM	GI	M1	44	-0.00466093959219596	-0.0037096152650572	PDL1	0.685000074204673
851	1	BM	GI	M1	69	0.0063937673723842	-0.0017537227811737	PDL1	0.299296473683846
852	1	BM	GI	M1	79	0.00125002855727036	-0.0072561437338913	PDL1	0.458149281058798
853	1	BM	GI	M1	63	-0.00757677207778968	0.00384228330088334	PDL1	0.780612355441879
854	1	BM	GI	M1	46	0.0026373938474862	4.24700243753283e-05	PDL1	0.628481828695915
855	1	BM	GI	M1	54	-0.00471949432501067	-0.00413252679374592	PDL1	0.664207247658752
856	1	BM	GI	M1	98	-0.00283951335890544	-0.00725220668041705	PDL1	0.505989039265765
857	1	BM	GI	M1	56	0.000371418181213029	-0.00616591212275881	PDL1	0.542885666461157
858	1	BM	GI	M1	49	0.00866456123908833	0.00300011789318861	PDL1	0.531000216008248
859	1	BM	GI	M1	96	-0.00434045403386563	-0.00618869364652921	PDL1	0.643138135193309
860	1	BM	GI	M1	54	-0.00510245849039001	-0.00255242889674345	PDL1	0.733703100197154
861	1	BM	GI	M1	35	0.00352954134588953	-0.0048037511028106	PDL1	0.457366947772306
862	1	BM	GI	M1	76	-0.00467303603680969	-0.00465014129215375	PDL1	0.906951045521369
863	1	BM	GI	M1	96	-0.00551986187665977	-0.00518509772680785	PDL1	0.592359636487653
864	1	BM	GI	M1	58	0.00417057328808201	-0.00323147407014939	PDL1	0.733096115144316
865	1	BM	GI	M1	68	0.00279059221389555	-0.00587639150859026	PDL1	0.520970981848493
866	1	BM	GI	M1	57	0.0031216888009011	-0.00169243548922742	PDL1	0.8239486884802
867	1	BM	GI	M1	13	-0.00578978706200419	-0.00350691621396556	PDL1	0.485389354043369
868	1	BM	GI	M1	47	0.0022863746714165	-0.0055170365999894	PDL1	0.521076249660181
869	1	BM	GI	M1	85	-0.00628920671534325	-0.0023808968184435	PDL1	0.745836792727122
870	1	BM	GI	M1	46	0.00563695234236991	0.00179488399997138	PDL1	0.605824869525872
871	1	BM	GI	M1	35	0.00248634845840094	-0.00429089222945177	PDL1	0.61524086040514
872	1	BM	GI	M1	35	0.00314394804835094	-0.00320752106917039	PDL1	0.594399877593502
873	1	BM	GI	M1	78	-0.00185044350139352	-0.00692292635430262	PDL1	0.680699929735716
874	1	BM	GI	M1	34	-0.0012151104276183	-0.00797152143619153	PDL1	0.428069701089428
875	1	BM	GI	M1	47	0.00358066438256519	-0.00336637334104059	PDL1	0.546222537887873
876	1	BM	GI	M1	56	-0.00107491420562623	-0.00633745404881537	PDL1	0.512288733931962
877	1	BM	GI	M1	98	-0.00260433070226442	-0.00845635436390497	PDL1	0.463746161747217
878	1	BM	GI	M1	58	0.00571805745284656	-0.00162854127067073	PDL1	0.559292105314309
879	1	BM	GI	M1	57	0.0022545009551293	-0.00343719263530776	PDL1	0.953044482783919
880	1	BM	GI	M1	53	-0.00478927999475909	-0.00412211203997798	PDL1	0.743922401604991
881	1	BM	GI	M1	96	-0.00387782336582457	-0.00692740989826649	PDL1	0.646734722849912
882	1	BM	GI	M1	44	-0.00329669985938686	-0.00467624697767884	PDL1	0.717497775445498
883	1	BM	GI	M1	24	-0.000136725278450879	-0.00521650413307879	PDL1	0.322967055301059
884	1	BM	GI	M1	78	-0.00136154717972646	-0.00727968335715	PDL1	0.578339680648968
885	1	BM	GI	M1	48	0.00873365525039292	0.00402037541044309	PDL1	0.70970257352549
886	1	BM	GI	M1	79	0.00060520023658454	-0.00783183177550313	PDL1	0.468780008507493
887	1	BM	GI	M1	68	0.00445503677516174	-0.00458128938568328	PDL1	0.440032203883091
888	1	BM	GI	M1	34	-0.00331347814101346	-0.00618062106062304	PDL1	0.544286793576511
889	1	BM	GI	M1	25	0.00100154375961368	-0.00690479915655296	PDL1	0.314569631409642
890	1	BM	GI	M1	54	-0.00260773280415369	-0.00564360883170078	PDL1	0.538003785660536
891	1	BM	GI	M1	56	-0.000856301200585412	-0.00606613883518571	PDL1	0.527010393288395
892	1	BM	GI	M1	56	-0.00131067567143087	-0.00551312839151334	PDL1	0.604925160401018
893	1	BM	GI	M1	44	-0.00375561975000857	-0.00539641150198026	PDL1	0.678794045777168
894	1	BM	GI	M1	73	-0.00839636962159137	0.00582002469319717	PDL1	0.903097591889792
895	1	BM	GI	M1	48	0.00727764675589498	0.00149285320315482	PDL1	0.627489103241691
896	1	BM	GI	M1	35	0.00422338744772883	-0.00430697872881065	PDL1	0.530392049362316
897	1	BM	GI	M1	54	-0.00450025770570618	-0.00498740310201948	PDL1	0.632296799663905
898	1	BM	GI	M1	34	-0.00302596944513873	-0.0062280915459774	PDL1	0.422633070251077
899	1	BM	GI	M1	64	-0.00581855100289795	0.000571847389895023	PDL1	0.810304572462378
900	1	BM	GI	M1	53	-0.00429701438476165	-0.0057535387956866	PDL1	0.589771927259342
901	1	BM	GI	M1	98	-0.0015847370304675	-0.00817294772938243	PDL1	0.480986197762727
902	1	BM	GI	M1	54	-0.00408969940849015	-0.00477581782077805	PDL1	0.577963324761053
903	1	BM	GI	M1	88	-0.00155888202913694	-0.00854978306155191	PDL1	0.58236119746511
904	1	BM	GI	M1	36	0.0019906825221229	-0.00513331464407314	PDL1	0.37748263596272
905	1	BM	GI	M1	63	-0.00700896142899251	0.000370175941722908	PDL1	0.641585575518803
906	1	BM	GI	M1	34	-0.00128187448059052	-0.00679008335932996	PDL1	0.53683455989493
907	1	BM	GI	M1	53	-0.00508125313166988	-0.00560354582385863	PDL1	0.518096434915584
908	1	BM	GI	M1	88	0.000289490498400681	-0.00715588532958626	PDL1	0.633235622240697
909	1	BM	GI	M1	66	0.000975164548628995	-0.00417224631894548	PDL1	0.743172489218316
910	1	BM	GI	M1	66	-0.00131304532438689	-0.00352928534637797	PDL1	0.819428885655642
911	1	BM	GI	M1	37	0.0058018073158811	-0.00168802339049618	PDL1	0.416241061366158
912	1	BM	GI	M1	35	0.00158006561249895	-0.006137490925111	PDL1	0.544416830353616
913	1	BM	GI	M1	43	-0.00567449417614881	-0.00280183030467007	PDL1	0.713109280806304
914	1	BM	GI	M1	73	-0.00879719991694513	0.0084935568095756	PDL1	0.950333031545925
915	1	BM	GI	M1	57	0.00181232387785643	-0.00361838146298541	PDL1	0.972235536710896
916	1	BM	GI	M1	77	0.00126139820259379	-0.00539324962987635	PDL1	0.658267228233189
917	1	BM	GI	M1	18	0.00974281096429597	0.00487276898887285	PDL1	0.106453752685189
918	1	BM	GI	M1	58	0.0036736352257929	-0.00446979119047236	PDL1	0.584874490688665
919	1	BM	GI	M1	58	0.0044073984708654	-0.00334784809548116	PDL1	0.637495594366826
920	1	BM	GI	M1	43	-0.00570103652626147	-0.00286388272320989	PDL1	0.695521431277547
921	1	BM	GI	M1	73	-0.00831105130048502	0.00791543367851777	PDL1	0.945150695176799
922	1	BM	GI	M1	86	-0.00616208501678383	-0.00266891919986906	PDL1	0.922615265711011
923	1	BM	GI	M1	36	0.00415377837914023	-0.00403726461573042	PDL1	0.384851168256656
924	1	BM	GI	M1	47	0.0046413791749061	-0.00306431659438744	PDL1	0.528915413143357
925	1	BM	GI	M1	87	-0.0035417680445997	-0.00670742844259848	PDL1	0.624456140639671
926	1	BM	GI	M1	36	0.00157022994689036	-0.0043311941915193	PDL1	0.30380301322569
927	1	BM	GI	M1	87	-0.00423816484978301	-0.00595949278062143	PDL1	0.696836009971219
928	1	BM	GI	M1	78	-0.00170956838617771	-0.00757296097451481	PDL1	0.554760053894816
929	1	BM	GI	M1	33	-0.00469219917226408	-0.00504074284386315	PDL1	0.52436218503627
930	1	BM	GI	M1	42	-0.00748778270458227	0.00149588589622954	PDL1	0.605221361341606
931	1	BM	GI	M1	56	4.42250315584376e-05	-0.00616761033612592	PDL1	0.519409640913891
932	1	BM	GI	M1	79	-6.98269702328017e-05	-0.00777051043187743	PDL1	0.530896325398747
933	1	BM	GI	M1	96	-0.00606363870020485	-0.00420534993667973	PDL1	0.735694184925062
934	1	BM	GI	M1	43	-0.00621961483273592	-0.00155146407930584	PDL1	0.740975129098613
935	1	BM	GI	M1	67	-0.000528451576659378	-0.00709865314831414	PDL1	0.638275729760756
936	1	BM	GI	M1	23	-0.00491389993694845	-0.00517847719496079	PDL1	0.422826893206342
937	1	BM	GI	M1	26	0.00665023158822788	-0.00172086443064662	PDL1	0.268454042129812
938	1	BM	GI	M1	74	-0.00635327571679427	-0.000715902212945834	PDL1	0.927032719744804
939	1	BM	GI	M1	47	0.00436476378893821	-0.00179732161912033	PDL1	0.543129280780777
940	1	BM	GI	M1	6	0.00642151598335167	-0.00160995631656838	PDL1	0.267000991588724
941	1	BM	GI	M1	77	-0.00178125226898067	-0.00592780892552287	PDL1	0.649797009709862
942	1	BM	GI	M1	64	-0.00613310172047648	0.00204158889356645	PDL1	0.915062282818921
943	1	BM	GI	M1	79	0.00197779537766497	-0.00655907380185491	PDL1	0.562055837317145
944	1	BM	GI	M1	48	0.00848229204033419	0.00332892216704255	PDL1	0.583937561673138
945	1	BM	GI	M1	88	-0.000122131084480806	-0.00788921292164617	PDL1	0.580519139198253
946	1	BM	GI	M1	33	-0.00605814656438301	-0.00251271382545455	PDL1	0.543052008842149
947	1	BM	GI	M1	67	-0.000537171165952595	-0.0053556563695315	PDL1	0.839199822657154
948	1	BM	GI	M1	79	0.00237507204448675	-0.00656776755894511	PDL1	0.462522714351877
949	1	BM	GI	M1	68	0.000759743019483204	-0.00691959174004848	PDL1	0.532475392315347
950	1	BM	GI	M1	87	-0.004293916010731	-0.00663080549283246	PDL1	0.591007636940791
951	1	BM	GI	M1	58	0.0043687787403622	-0.00378822589837706	PDL1	0.579062002098393
952	1	BM	GI	M1	57	0.00237617179317493	-0.00277337068704163	PDL1	0.864635032711742
953	1	BM	GI	M1	76	-0.00300639081970722	-0.00529402094862793	PDL1	0.978966781126822
954	1	BM	GI	M1	25	0.0016754816405072	-0.00603034339159901	PDL1	0.500932767216192
955	1	BM	GI	M1	42	-0.00765655222698307	0.00268427872377713	PDL1	0.683397813199284
956	1	BM	GI	M1	73	-0.00813858710934019	0.00511833972792057	PDL1	0.919039437725106
957	1	BM	GI	M1	63	-0.00616127826034799	-0.0014304496139287	PDL1	0.665994996927828
958	1	BM	GI	M1	95	-0.00669029836917852	-0.00206011131378676	PDL1	0.821270964214094
959	1	BM	GI	M1	9	0.00983371137452092	0.00564679053235806	PDL1	0.239600137758588
960	1	BM	GI	M1	77	-0.000643336533196765	-0.00644494321385528	PDL1	0.663662252705163
961	1	BM	GI	M1	79	0.00131501284163902	-0.00743844687293689	PDL1	0.433701781387756
962	1	BM	GI	M1	96	-0.00481804284590592	-0.00544390527230017	PDL1	0.737431013417984
963	1	BM	GI	M1	29	0.0108724770794163	0.00712686599499026	PDL1	0.414319954739195
964	1	BM	GI	M1	35	0.00110369997562288	-0.00692613881681623	PDL1	0.493308988376552
965	1	BM	GI	M1	67	0.000579694673615541	-0.0068942727174285	PDL1	0.673066106394871
966	1	BM	GI	M1	88	0.000272435391547059	-0.00833051124665268	PDL1	0.4513015973507
967	1	BM	GI	M1	53	-0.00560836236175379	-0.00437795266116573	PDL1	0.52898301813234
968	1	BM	GI	M1	25	0.00124641459986031	-0.00674870162338682	PDL1	0.364698700293169
969	1	BM	GI	M1	36	0.00603855174682954	-6.53166750037869e-05	PDL1	0.402621136532824
970	1	BM	GI	M1	70	0.00496429243605397	-0.00371871482158472	PDL1	0.429261843467219
971	1	BM	GI	M1	15	0.00345070542152533	-0.00555023176433636	PDL1	0.247465740462849
972	1	BM	GI	M1	99	-0.00194619912623103	-0.00804790184272186	PDL1	0.433124183934215
973	1	BM	GI	M1	37	0.00598610716685307	-0.000378430750738165	PDL1	0.422224329035047
974	1	BM	GI	M1	66	-0.00315496402910143	-0.00321837304693806	PDL1	0.91974786770578
975	1	BM	GI	M1	56	0.00116515857872101	-0.00502105546273954	PDL1	0.560396385912572
976	1	BM	GI	M1	72	-0.00929195567710045	0.013359500135217	PDL1	0.923595031636895
977	1	BM	GI	M1	47	0.00566091295919926	-0.00218036279867464	PDL1	0.415513549801272
978	1	BM	GI	M1	53	-0.00467830434878455	-0.00512272257954608	PDL1	0.619109988323
979	1	BM	GI	M1	33	-0.00592067381637719	-0.00431282037098822	PDL1	0.460834068674673
980	1	BM	GI	M1	55	-0.000731411956519312	0.000960947543758545	PDL1	0.89608471630689
981	1	BM	GI	M1	78	-0.00150315050141382	-0.00742402782912565	PDL1	0.612938073648715
982	1	BM	GI	M1	58	0.00634541636425915	-0.00126329275873852	PDL1	0.462666049014142
983	1	BM	GI	M1	88	-6.70254266967312e-05	-0.00822359660301368	PDL1	0.493610865752994
984	1	BM	GI	M1	25	0.00209633513059696	-0.00668570874997728	PDL1	0.299191866460699
985	1	BM	GI	M1	40	0.0105381602239635	0.00615327122822445	PDL1	0.413890019593578
986	1	BM	GI	M1	48	0.00794921996395776	0.00364656446121571	PDL1	0.550658699379419
987	1	BM	GI	M1	15	0.00069803555142445	-0.00717687375918989	PDL1	0.412780342883254
988	1	BM	GI	M1	35	0.00277981243752553	-0.00583251641957013	PDL1	0.436893355572902
989	1	BM	GI	M1	96	-0.00422108221831679	-0.00621805430439663	PDL1	0.687989361621132
990	1	BM	GI	M1	59	0.00993151649803472	0.00486644045553127	PDL1	0.377628081671765
991	1	BM	GI	M1	66	0.000545246478116348	-0.00422066335824673	PDL1	0.759834040699176
992	1	BM	GI	M1	35	0.00255202065110281	-0.00536447680103613	PDL1	0.537095356230118
993	1	BM	GI	M1	36	0.00266496447158664	-0.00402999164280867	PDL1	0.452411369202994
994	1	BM	GI	M1	78	-0.000526365380102971	-0.00714308992107136	PDL1	0.58293534997796
995	1	BM	GI	M1	36	0.0063526392303487	-0.000979992808204944	PDL1	0.339266838244998
996	1	BM	GI	M1	85	-0.00679885117251947	-0.00228987588069558	PDL1	0.758133668530301
997	1	BM	GI	M1	79	0.00278423150189135	-0.00653453110644224	PDL1	0.395709591624545
998	1	BM	GI	M1	79	0.000647359695732916	-0.00798785788820357	PDL1	0.380375519460919
999	1	BM	GI	M1	52	-0.00626967979634111	0.00495909406231587	PDL1	0.505212237533351
1000	1	BM	GI	M1	63	-0.00742095796220929	0.00140173562857434	PDL1	0.66608954422687
1001	1	BM	GI	M1	55	-0.00497655731712194	0.00277324202674613	PDL1	0.60477375754664
1002	1	BM	GI	M1	70	0.00678706675796739	-0.00138120337832023	PDL1	0.251912560046956
1003	1	BM	GI	M1	68	0.000207125598576924	-0.00699689649053967	PDL1	0.618851236767762
1004	1	BM	GI	M1	46	0.00100733942758252	-0.000809820963034407	PDL1	0.419056428338285
1005	1	BM	GI	M1	26	0.00595278115080452	-0.00220147233094299	PDL1	0.406501154569286
1006	1	BM	GI	M1	86	-0.00571119601157163	-0.00469034759633953	PDL1	0.688902701185549
1007	1	BM	GI	M1	67	0.00130073759376383	-0.0058060154531766	PDL1	0.679923067507214
1008	1	BM	GI	M1	34	-0.00235128073814649	-0.00595058477792841	PDL1	0.493368520731444
1009	1	BM	GI	M1	54	-0.0041558846872388	-0.00466299038367526	PDL1	0.540985712463851
1010	1	BM	GI	M1	64	-0.00765462565665094	0.00533285817033316	PDL1	0.969315054760076
1011	1	BM	GI	M1	17	0.00882053058907885	0.00214658697435739	PDL1	0.216301603791765
1012	1	BM	GI	M1	39	0.0103264216352981	0.00616165815797535	PDL1	0.193482970664081
1013	1	BM	GI	M1	92	-0.00925616918920622	0.0103737363429597	PDL1	0.967310732059547
1014	1	BM	GI	M1	54	-0.00381502736914743	-0.00410967897682946	PDL1	0.713728237228678
1015	1	BM	GI	M1	68	0.00491942856869463	-0.00355522761922521	PDL1	0.505047566277951
1016	1	BM	GI	M1	44	-0.00447577078874271	-0.00414937564614341	PDL1	0.656886804041723
1017	1	BM	GI	M1	86	-0.00668589568326725	-0.0022270349596104	PDL1	0.827345441520884
1018	1	BM	GI	M1	37	0.0075662342609154	0.00135212431809007	PDL1	0.403683720394328
1019	1	BM	GI	M1	88	0.00108523047136869	-0.00702899477450058	PDL1	0.59101255455566
1020	1	BM	GI	M1	86	-0.00669686406131352	-0.00346144390190602	PDL1	0.751716934947905
1021	1	BM	GI	M1	55	-0.00505820787811001	0.00250868510457881	PDL1	0.70189511765156
1022	1	BM	GI	M1	67	0.00157332557371057	-0.00659706353026932	PDL1	0.584337606675554
1023	1	BM	GI	M1	67	0.00232649058762657	-0.00535890826157661	PDL1	0.653533884457468
1024	1	BM	GI	M1	80	0.00447420194741553	-0.00492383849883294	PDL1	0.255917141738799
1025	1	BM	GI	M1	66	-0.00202102057464622	-0.000203182148741407	PDL1	0.903715581897628
1026	1	BM	GI	M1	87	-0.00434348563562091	-0.00635298519155148	PDL1	0.593548311761856
1027	1	BM	GI	M1	79	0.0026115573216645	-0.00653882628540045	PDL1	0.456043462613225
1028	1	BM	GI	M1	34	-0.000543092913373821	-0.00667107039260507	PDL1	0.465427408726311
1029	1	BM	GI	M1	64	-0.00742635454019592	0.00352023831167104	PDL1	0.940249729096974
1030	1	BM	GI	M1	73	-0.00818675694341892	0.00765188743577831	PDL1	1
1031	1	BM	GI	M1	56	0.000388814898657903	-0.00602568801171806	PDL1	0.559959343342147
1032	1	BM	GI	M1	72	-0.00920543303488426	0.0120151027228899	PDL1	0.872202108432143
1033	1	BM	GI	M1	36	0.00371764575127022	-0.00480225049595823	PDL1	0.312063927465431
1034	1	BM	GI	M1	15	0.00338205113129973	-0.00633446410046611	PDL1	0.294660211618207
1035	1	BM	GI	M1	77	8.39015799122329e-05	-0.00596203036648799	PDL1	0.662996273926561
1036	1	BM	GI	M1	77	-0.000859332259662048	-0.00715514463511861	PDL1	0.656538881250592
1037	1	BM	GI	M1	47	0.00531032003031189	-0.00219705327537286	PDL1	0.439491087412848
1038	1	BM	GI	M1	97	-0.00469095901431719	-0.00639506648183873	PDL1	0.534828487365167
1039	1	BM	GI	M1	73	-0.00737692608676649	0.00193233594659094	PDL1	0.840143159769457
1040	1	BM	GI	M1	56	0.00225940620754749	-0.00517039822934751	PDL1	0.424573517133201
1041	1	BM	GI	M1	72	-0.00951831523395302	0.0133016792649768	PDL1	0.971593938607103
1042	1	BM	GI	M1	55	-0.00360722905479313	0.000866057319356724	PDL1	0.689754203517571
1043	1	BM	GI	M1	68	0.00202090239505715	-0.00727089646881868	PDL1	0.48083265372191
1044	1	BM	GI	M1	43	-0.00618818426953749	-0.00219581162038964	PDL1	0.729983001650988
1045	1	BM	GI	M1	53	-0.00473526785898602	-0.00488114987269102	PDL1	0.696792799243345
1046	1	BM	GI	M1	39	0.0102820544183112	0.00623065553167182	PDL1	0.333243582040388
1047	1	BM	GI	M1	78	-0.00100994606591628	-0.00650791380433021	PDL1	0.602814371539754
1048	1	BM	GI	M1	99	-0.00118887190755872	-0.00801562809275431	PDL1	0.38075443462836
1049	1	BM	GI	M1	27	0.00837851975889438	0.00191884969774833	PDL1	0.294189212853788
1050	1	BM	GI	M1	25	1.3742827774386e-05	-0.00747075515204964	PDL1	0.466744173215263
1051	1	BM	GI	M1	39	0.0103947674215012	0.00565557403116343	PDL1	0.27039980485995
1052	1	BM	GI	M1	99	-0.00201308727605841	-0.00854259988800569	PDL1	0.490378855630882
1053	1	BM	GI	M1	56	0.001829926439957	-0.00286545856177479	PDL1	0.656874884816186
1054	1	BM	GI	M1	76	-0.0015373249679837	-0.0052937465778486	PDL1	0.913548501166141
1055	1	BM	GI	M1	88	-0.00145596981254036	-0.00748596024706421	PDL1	0.616493966528684
1056	1	BM	GI	M1	54	-0.00415842102320966	-0.0053487272957908	PDL1	0.518126028201747
1057	1	BM	GI	M1	47	0.00262821450673131	-0.00469364069835186	PDL1	0.580544214830357
1058	1	BM	GI	M1	26	0.00571949595157718	-0.0022615853064471	PDL1	0.332659688611915
1059	1	BM	GI	M1	48	0.00889412970901183	0.00403127256363487	PDL1	0.683713058487002
1060	1	BM	GI	M1	78	-0.000915044418939669	-0.00774531125599615	PDL1	0.505683723266117
1061	1	BM	GI	M1	37	0.00700058217487947	0.00070875092681635	PDL1	0.430036241821641
1062	1	BM	GI	M1	75	-0.00623385484357757	-0.00212649737127029	PDL1	0.885547152572713
1063	1	BM	GI	M1	63	-0.00629892285976468	-0.00135120960172732	PDL1	0.688862100040736
1064	1	BM	GI	M1	27	0.00912575162777474	0.00363854056264936	PDL1	0.297409172382312
1065	1	BM	GI	M1	47	0.00319744885509561	-0.00405269127037233	PDL1	0.554974289247854
1066	1	BM	GI	M1	20	0.0113387513153972	0.00794841483942253	PDL1	0.320954682990604
1067	1	BM	GI	M1	54	-0.00392516978238078	-0.00567474440194677	PDL1	0.545591871692076
1068	1	BM	GI	M1	49	0.00996666799983553	0.00493700635035389	PDL1	0.568330249682385
1069	1	BM	GI	M1	67	0.00173950522568621	-0.00546694398458567	PDL1	0.788230917219304
1070	1	BM	GI	M1	15	0.00146679003402673	-0.00681799930179308	PDL1	0.325881820747762
1071	1	BM	GI	M1	58	0.00615269708562735	-0.00132526656593495	PDL1	0.552313530041686
1072	1	BM	GI	M1	56	0.00063243867029902	-0.00598524152116524	PDL1	0.508376800176926
1073	1	BM	GI	M1	66	0.00152393387746213	-0.00299429049989293	PDL1	0.65965814146331
1074	1	BM	GI	M1	58	0.00680025150895867	-0.000626185514188751	PDL1	0.736663173972926
1075	1	BM	GI	M1	64	-0.00578380143400781	0.000940463025771169	PDL1	0.747354155407615
1076	1	BM	GI	M1	33	-0.00633236724408282	-0.00150299835433961	PDL1	0.577113383911275
1077	1	BM	GI	M1	8	0.00956631854113783	0.00607791347302572	PDL1	0.261801791813583
1078	1	BM	GI	M1	67	0.00260845874752022	-0.00506752217513273	PDL1	0.66635543163195
1079	1	BM	GI	M1	97	-0.0055226618365761	-0.00478612595043037	PDL1	0.607498025090849
1080	1	BM	GI	M1	65	-0.00474841003208312	-0.00472965018131587	PDL1	0.74397531952498
1081	1	BM	GI	M1	32	-0.00658135787089306	-0.00292593281431532	PDL1	0.511365258931727
1082	1	BM	GI	M1	76	-0.00277606006133169	-0.00581611230512888	PDL1	0.843637383115658
1083	1	BM	GI	M1	88	-0.00270892179423041	-0.00786892620671234	PDL1	0.54745968984502
1084	1	BM	GI	M1	77	-0.00253400760127117	-0.00528519502369052	PDL1	0.752285603750651
1085	1	BM	GI	M1	55	-0.00125883310896984	0.000340398025945462	PDL1	0.820542673249778
1086	1	BM	GI	M1	53	-0.00462788420915122	-0.00566077566425823	PDL1	0.546602640611907
1087	1	BM	GI	M1	63	-0.00741268397959131	0.00435805485527948	PDL1	0.804316824821339
1088	1	BM	GI	M1	67	-0.00115345892450993	-0.00736029984800685	PDL1	0.69353941751595
1089	1	BM	GI	M1	58	0.00274094640832119	-0.00533801754266371	PDL1	0.579965968042171
1090	1	BM	GI	M1	47	0.00403104924548447	-0.00364948547177061	PDL1	0.553156930004808
1091	1	BM	GI	M1	47	0.00414514669549779	-0.00251217677121415	PDL1	0.599028161307938
1092	1	BM	GI	M1	49	0.00781666574984992	0.00243123031666593	PDL1	0.622340872613855
1093	1	BM	GI	M1	53	-0.00652837350471814	-0.00193492566206512	PDL1	0.636196113565061
1094	1	BM	GI	M1	44	-0.00305208305258849	-0.00188813681688395	PDL1	0.536054342394997
1095	1	BM	GI	M1	38	0.0074583547309445	0.000491730041944787	PDL1	0.471663694393662
1096	1	BM	GI	M1	87	-0.00301381469950857	-0.00654404054635991	PDL1	0.633526408300572
1097	1	BM	GI	M1	35	0.00396268622727091	-0.00411897381182304	PDL1	0.475312862587498
1098	1	BM	GI	M1	23	-0.0051045132484823	-0.00570095917758984	PDL1	0.482341329786269
1099	1	BM	GI	M1	58	0.0069543447673033	0.000537143864417722	PDL1	0.532341174146381
1100	1	BM	GI	M1	63	-0.00679387903968518	0.00304258313623222	PDL1	0.799388109718981
1101	1	BM	GI	M1	78	-0.0015723275677746	-0.00634445116033609	PDL1	0.544649791151071
1102	1	BM	GI	M1	85	-0.00698386159424166	-0.0015100097763625	PDL1	0.681655903287518
1103	1	BM	GI	M1	99	-0.000412798402824327	-0.00838834346662246	PDL1	0.384517476392992
1104	1	BM	GI	M1	68	0.000328273890456375	-0.00763970570685503	PDL1	0.511924509741234
1105	1	BM	GI	M1	36	0.00366987349178097	-0.00444826651467387	PDL1	0.379726557627318
1106	1	BM	GI	M1	24	-0.0032863930583498	-0.0059479282823868	PDL1	0.465660039318757
1107	1	BM	GI	M1	79	0.00117467569797114	-0.00739683120748951	PDL1	0.478730155798692
1108	1	BM	GI	M1	37	0.00772055132910658	0.000997499500887445	PDL1	0.452366099857586
1109	1	BM	GI	M1	35	0.00169567518141397	-0.00484837270532062	PDL1	0.548116998732669
1110	1	BM	GI	M1	38	0.00969854686884	0.0049505312859979	PDL1	0.400551322470157
1111	1	BM	GI	M1	66	-0.0023047864078644	-0.00356356105898251	PDL1	0.71793093995571
1112	1	BM	GI	M1	39	0.00986997023131515	0.00557064502858044	PDL1	0.345389879947606
1113	1	BM	GI	M1	54	-0.00328830278170156	-0.00486225300146309	PDL1	0.598042256687211
1114	1	BM	GI	M1	48	0.00572218879451415	0.00138756810957161	PDL1	0.909218809818306
1115	1	BM	GI	M1	66	0.00083553313097578	-0.00307844958396127	PDL1	0.682357666661324
1116	1	BM	GI	M1	87	-0.00222877996339257	-0.0078159336578564	PDL1	0.562024909361855
1117	1	BM	GI	M1	53	-0.0052351441647589	-0.00406527687444557	PDL1	0.713473693214762
1118	1	BM	GI	M1	40	0.0107820565568856	0.00654869303568423	PDL1	0.349917487823509
1119	1	BM	GI	M1	63	-0.00594010969143843	-0.00152149973676001	PDL1	0.674053629639437
1120	1	BM	GI	M1	78	0.000573312513722742	-0.00712130416936572	PDL1	0.532368687816911
1121	1	BM	GI	M1	64	-0.00646995264685601	0.00406728057987119	PDL1	1
1122	1	BM	GI	M1	47	0.00514322776420135	-0.00186789541533229	PDL1	0.602499859916924
1123	1	BM	GI	M1	54	-0.00437635230737035	-0.00422069511043172	PDL1	0.530163306379122
1124	1	BM	GI	M1	24	0.000804540266774765	-0.00627668579334669	PDL1	0.343461567269162
1125	1	BM	GI	M1	25	0.0018918409008735	-0.00662575641043048	PDL1	0.404472062157455
1126	1	BM	GI	M1	9	0.00971834033975798	0.00506014862552159	PDL1	0.213137566458338
1127	1	BM	GI	M1	38	0.0093522311673061	0.00380073383159288	PDL1	0.447699077141399
1128	1	BM	GI	M1	25	0.000400708058630701	-0.00645575820786142	PDL1	0.516746718918903
1129	1	BM	GI	M1	53	-0.00517746745168617	-0.00396367540172421	PDL1	0.590011695511659
1130	1	BM	GI	M1	98	-0.00164575369095846	-0.00797342852609465	PDL1	0.429465669456105
1131	1	BM	GI	M1	66	-0.00253147156755468	-0.00303172547245967	PDL1	0.948221135442822
1132	1	BM	GI	M1	75	-0.0043783832314317	-0.00304044644765992	PDL1	0.914765881003485
1133	2	BM	GL	M1	100	-0.00332833194576203	-0.00777081113472798	PDL1	0.201251270814752
1134	2	BM	GL	M1	81	-0.0114087007160411	0.0242430757415006	PDL1	0.995451563321079
1135	2	BM	GL	M1	4	-0.00509226740409892	-0.0057998730996091	PDL1	0.117314359954446
1136	2	BM	GL	M1	1	-0.00849413156395314	0.00422122843412394	PDL1	0.207579537398013
1137	2	BM	GL	M1	91	-0.010998703945608	0.0212499299817113	PDL1	0.668094063550529
1138	2	BM	GL	M1	32	-0.00741766677478882	-0.000742275753611924	PDL1	0.576656481185211
1139	2	BM	GL	M1	13	-0.00464810658034555	-0.00308283274003843	PDL1	0.474429115785506
1140	2	BM	GL	M1	4	-0.0040908795506045	-0.00482653970418058	PDL1	0.220176615236785
1141	2	BM	GL	M1	91	-0.011732251231398	0.0249707965677551	PDL1	0.894715292683122
1142	2	BM	GL	M1	94	-0.00869963876409537	0.00446251652759988	PDL1	0.63401353849621
1143	2	BM	GL	M1	22	-0.00589387756781601	-0.00486402259567163	PDL1	0.3094847904872
1144	2	BM	GL	M1	32	-0.00649176073007644	-0.00255385607992983	PDL1	0.554095711525576
1145	2	BM	GL	M1	98	-0.00408739779879299	-0.00706187090122765	PDL1	0.317545026022795
1146	2	BM	GL	M1	15	0.00324843046664891	-0.00533259126861051	PDL1	0.226715650269174
1147	2	BM	GL	M1	91	-0.0113138853944782	0.0233944696118056	PDL1	0.924253776149166
1148	2	BM	GL	M1	41	-0.00677813480188038	-0.00325770343800826	PDL1	0.208979011109305
1149	2	BM	GL	M1	71	-0.00962065744526492	0.0156643342399693	PDL1	0.676314407805959
1150	2	BM	GL	M1	81	-0.0113873063671026	0.0230647283668755	PDL1	0.917090977984847
1151	2	BM	GL	M1	22	-0.00551970206105899	-0.00614027509989751	PDL1	0.366633610558126
1152	2	BM	GL	M1	2	-0.00622853948118277	-0.00449955910808811	PDL1	0.0126502032999841
1153	2	BM	GL	M1	92	-0.011521104627813	0.0217456063165625	PDL1	0.804234880908756
1154	2	BM	GL	M1	95	-0.00803873828432591	0.00127572570002503	PDL1	0.786203211912232
1155	2	BM	GL	M1	93	-0.00815985862121308	0.00266000076257891	PDL1	0.426392503873412
1156	2	BM	GL	M1	61	-0.0077773573128308	0.00409539773070937	PDL1	0.230120708452632
1157	2	BM	GL	M1	69	0.00786717429302099	0.000975570422624788	PDL1	0.353504011881245
1158	2	BM	GL	M1	11	-0.0069847370142619	-0.00299412101196428	PDL1	0.102282020552368
1159	2	BM	GL	M1	53	-0.00537348656559091	-0.00523449519841547	PDL1	0.56658561315811
1160	2	BM	GL	M1	94	-0.00868879185722409	0.00644405776991201	PDL1	0.771364994504543
1161	2	BM	GL	M1	79	0.00273937429125524	-0.00659178012662318	PDL1	0.367302141578738
1162	2	BM	GL	M1	84	-0.00827878155672499	0.00417551331723954	PDL1	0.713535538895343
1163	2	BM	GL	M1	52	-0.00794707078919803	0.00612963159698806	PDL1	0.556531205679234
1164	2	BM	GL	M1	91	-0.0114055849860504	0.0224233829536845	PDL1	0.971688754790092
1165	2	BM	GL	M1	6	0.0077140974047934	0.000638842960462072	PDL1	0.189870099843172
1166	2	BM	GL	M1	95	-0.00725425183565274	-0.00184812227553137	PDL1	0.768067477189803
1167	2	BM	GL	M1	15	0.00165629550980244	-0.00625838135824855	PDL1	0.390334243075026
1168	2	BM	GL	M1	42	-0.00869349024651636	0.00609361596295264	PDL1	0.739394925405629
1169	2	BM	GL	M1	62	-0.00834626540303105	0.0107539582514556	PDL1	0.707619910859191
1170	2	BM	GL	M1	70	0.00817645706194591	0.000608191401071468	PDL1	0.304544036710722
1171	2	BM	GL	M1	13	-0.00531719939150394	-0.00481613945894672	PDL1	0.279500687787638
1172	2	BM	GL	M1	21	-0.00789243302131946	-0.000486700254624498	PDL1	0.513644076416021
1173	2	BM	GL	M1	90	0.00109238441420223	-0.00858272272732762	PDL1	0.166187829706207
1174	2	BM	GL	M1	92	-0.0113359876564024	0.0217939072482405	PDL1	0.815930927596763
1175	2	BM	GL	M1	15	0.00288991661814598	-0.00674356278883726	PDL1	0.265458838491468
1176	2	BM	GL	M1	31	-0.0072859249767448	-0.00108303469104921	PDL1	0.68856104455726
1177	2	BM	GL	M1	14	-0.0018460459123909	-0.00802288102921882	PDL1	0.165694532921252
1178	2	BM	GL	M1	92	-0.011476502209422	0.0217705588612562	PDL1	0.954616755171026
1179	2	BM	GL	M1	63	-0.00806680317803284	0.00549806208242702	PDL1	0.787591471239836
1180	2	BM	GL	M1	2	-0.00662237139253981	-0.00384705405266644	PDL1	0.178505077577901
1181	2	BM	GL	M1	73	-0.00852295000442333	0.00669332481559197	PDL1	0.909017185860818
1182	2	BM	GL	M1	91	-0.0114475414501963	0.0216891718301819	PDL1	0.858469926394164
1183	2	BM	GL	M1	3	-0.00315107066686101	-0.00676182842867494	PDL1	0.258944990100751
1184	2	BM	GL	M1	51	-0.0100314237288462	0.0124417584155667	PDL1	0.454923125555866
1185	2	BM	GL	M1	92	-0.0111160362522868	0.0221241077483527	PDL1	0.746099814482176
1186	2	BM	GL	M1	4	-0.00397771783801037	-0.00524709891024457	PDL1	0.127826816267913
1187	2	BM	GL	M1	2	-0.0060253859140808	-0.00534553545804066	PDL1	0.0292219690067881
1188	2	BM	GL	M1	89	0.000278583527294364	-0.00788160099776956	PDL1	0.265538072180235
1189	2	BM	GL	M1	2	-0.00690138745498148	-0.00434592219950503	PDL1	0
1190	2	BM	GL	M1	5	0.00165309976441882	-0.005826824537467	PDL1	0.174758695967354
1191	2	BM	GL	M1	41	-0.00731701703236556	-0.000439141349911055	PDL1	0.202704781715361
1192	2	BM	GL	M1	91	-0.0107774365430366	0.0209123997911023	PDL1	0.886135524277574
1193	2	BM	GL	M1	93	-0.00837683278255164	0.00381850332879484	PDL1	0.408235568846234
1194	2	BM	GL	M1	93	-0.0079523639613322	0.00317571657239098	PDL1	0.52263010132716
1195	2	BM	GL	M1	51	-0.00992036876480767	0.0159935028009935	PDL1	0.637491918440144
1196	2	BM	GL	M1	44	-0.00534238157614176	-0.0025533257176601	PDL1	0.620123345706822
1197	2	BM	GL	M1	80	0.00729981844530448	-0.000506545540664813	PDL1	0.191229748680372
1198	2	BM	GL	M1	18	0.0103319012504159	0.0055427161272181	PDL1	0.144526992648829
1199	2	BM	GL	M1	72	-0.0106938304450816	0.0191679408736702	PDL1	0.823838861337817
1200	2	BM	GL	M1	32	-0.00775761119826111	-0.00104602776091891	PDL1	0.397581012753486
1201	2	BM	GL	M1	81	-0.0113347948441502	0.0230606050808564	PDL1	0.808166620592719
1202	2	BM	GL	M1	13	-0.00526889570431866	-0.00395812500330439	PDL1	0.47417320878274
1203	2	BM	GL	M1	32	-0.00768637553858866	0.000190770386806751	PDL1	0.556449366685786
1204	2	BM	GL	M1	33	-0.00574837191737373	-0.00251355683473665	PDL1	0.507343016439672
1205	2	BM	GL	M1	93	-0.00798991677086164	0.00172427011470512	PDL1	0.312337859042325
1206	2	BM	GL	M1	2	-0.00607120314748138	-0.00550068446376515	PDL1	0.0627015062001138
1207	2	BM	GL	M1	83	-0.00913282683964328	0.00998306669546543	PDL1	0.716656491382884
1208	2	BM	GL	M1	1	-0.00765988738018475	-0.000404352378190878	PDL1	0
1209	2	BM	GL	M1	31	-0.00752629233137956	-0.00113615698520398	PDL1	0.600653741649199
1210	2	BM	GL	M1	42	-0.00785739267111239	0.000741725675890825	PDL1	0.551587144284847
1211	2	BM	GL	M1	1	-0.00737183576024446	-0.00105289515715209	PDL1	0.0984570231125567
1212	2	BM	GL	M1	69	0.00524423606119614	-0.00346622141972742	PDL1	0.319984892765316
1213	2	BM	GL	M1	41	-0.00834744482325049	0.00264175718581695	PDL1	0.410805759887124
1214	2	BM	GL	M1	81	-0.0116471110848061	0.0247059384113737	PDL1	1
1215	2	BM	GL	M1	80	0.00522707517964637	-0.00416965280275888	PDL1	0.185385490653257
1216	2	BM	GL	M1	86	-0.00642632145449475	-0.00237205651906927	PDL1	0.79436609247917
1217	2	BM	GL	M1	22	-0.00482150380349647	-0.00673949398736554	PDL1	0.314616992382373
1218	2	BM	GL	M1	5	-0.000201967181830473	-0.00748100935490028	PDL1	0.184206700700555
1219	2	BM	GL	M1	73	-0.0087895205732157	0.00864562861772611	PDL1	0.808392194023641
1220	2	BM	GL	M1	85	-0.00741695733967229	0.001146936987623	PDL1	0.751836703175222
1221	2	BM	GL	M1	87	-0.00294917302023053	-0.00701434210090135	PDL1	0.566631121995413
1222	2	BM	GL	M1	11	-0.00688412097732607	-0.00320041915939354	PDL1	0.202552621395031
1223	2	BM	GL	M1	61	-0.00753013645659712	0.00577976205245659	PDL1	0.414510116368521
1224	2	BM	GL	M1	85	-0.0077270850920054	0.00110953628605126	PDL1	0.849815524392884
1225	2	BM	GL	M1	2	-0.00686894635393826	-0.00350170769716206	PDL1	0.0642434883309337
1226	2	BM	GL	M1	2	-0.00658663937388152	-0.00463193923620461	PDL1	0.085143488369852
1227	2	BM	GL	M1	97	-0.00425513514158001	-0.00668130073693803	PDL1	0.562284502727337
1228	2	BM	GL	M1	93	-0.00841308529629988	0.00309508585019808	PDL1	0.359360137251318
1229	2	BM	GL	M1	32	-0.00766997651891245	0.000582684471723162	PDL1	0.49287285311628
1230	2	BM	GL	M1	82	-0.0101861847194856	0.0139093362751009	PDL1	0.786779000230679
1231	2	BM	GL	M1	28	0.00840213276121192	0.00191536501795282	PDL1	0.279357342406029
1232	2	BM	GL	M1	89	-0.000720648166028916	-0.00805815909761667	PDL1	0.103057581956517
1233	2	BM	GL	M1	62	-0.00789772511637403	0.00906776364550625	PDL1	0.736431864146136
1234	2	BM	GL	M1	13	-0.00669118379238514	-0.000410622704435942	PDL1	0.39606240248407
1235	2	BM	GL	M1	2	-0.00663425925829836	-0.00380832983835805	PDL1	0.0342401884529665
1236	2	BM	GL	M1	94	-0.00814847526705649	0.00374852189909399	PDL1	0.913828556936931
1237	2	BM	GL	M1	20	0.0108698211932359	0.00792224089402923	PDL1	0.27955958791146
1238	2	BM	GL	M1	7	0.00839776796802704	0.00206795713298961	PDL1	0.0778773453197625
1239	2	BM	GL	M1	28	0.0101874028875401	0.00485555407526127	PDL1	0.0273113495337073
1240	2	BM	GL	M1	40	0.0110012945276519	0.00741746659751765	PDL1	0.306629828596705
1241	2	BM	GL	M1	84	-0.0058634603590141	-0.00229101386394258	PDL1	0.532787858691212
1242	2	BM	GL	M1	83	-0.00957628156060505	0.0111429132236659	PDL1	0.746958664504845
1243	2	BM	GL	M1	42	-0.007975907746282	0.00437613952471414	PDL1	0.705162915359587
1244	2	BM	GL	M1	93	-0.00824056569107254	0.00448509553316722	PDL1	0.530338455873162
1245	2	BM	GL	M1	93	-0.00796609127132039	0.00179402017526157	PDL1	0.303329102014152
1246	2	BM	GL	M1	42	-0.00752830123703579	0.00235362095430441	PDL1	0.591815691310793
1247	2	BM	GL	M1	53	-0.00525598729938335	-0.0036719020246725	PDL1	0.617060034406799
1248	2	BM	GL	M1	55	-0.00258831243342387	0.000717897972610915	PDL1	0.543582237427023
1249	2	BM	GL	M1	63	-0.00681483372845272	0.00107344909547573	PDL1	0.798157676875387
1250	2	BM	GL	M1	9	0.0109480943278127	0.00736000801585611	PDL1	0.00237162019739668
1251	2	BM	GL	M1	12	-0.00432146278196619	-0.00754406679389661	PDL1	0.0615537098291005
1252	2	BM	GL	M1	82	-0.010464246951813	0.01791983853496	PDL1	0.82725239204252
1253	2	BM	GL	M1	82	-0.0102811166159226	0.0133087333402924	PDL1	0.807418322139923
1254	2	BM	GL	M1	73	-0.00842572182871876	0.00559689396890069	PDL1	0.803896337252702
1255	2	BM	GL	M1	61	-0.00748307002495138	0.00426630464192653	PDL1	0.152448590746733
1256	2	BM	GL	M1	5	0.00232982050719514	-0.00606561085945045	PDL1	0.0504616649226602
1257	2	BM	GL	M1	82	-0.00948821860303943	0.0113750651001641	PDL1	0.870772124194451
1258	2	BM	GL	M1	82	-0.0107746962806444	0.0170515951820567	PDL1	0.869587567939388
1259	2	BM	GL	M1	43	-0.00695607675829103	-0.00119402046517342	PDL1	0.609109230126045
1260	2	BM	GL	M1	82	-0.00935376484786319	0.0101638822070083	PDL1	0.718148573818732
1261	2	BM	GL	M1	11	-0.0067312887102101	-0.0047049682950711	PDL1	0.0107920371682075
1262	2	BM	GL	M1	20	0.0109852468392976	0.00794806054650305	PDL1	0.26420134984862
1263	2	BM	GL	M1	19	0.0116636960996575	0.00867804208884571	PDL1	0.0602916956761236
1264	2	BM	GL	M1	45	-0.00520697899064256	0.00243951714060532	PDL1	0.313213737415752
1265	2	BM	GL	M1	81	-0.0109151743518757	0.020439500435837	PDL1	0.873245995216579
1266	2	BM	GL	M1	61	-0.00962702000163289	0.0103119887095109	PDL1	0.233642327627944
1267	2	BM	GL	M1	100	-0.00246398887060948	-0.00809883755999514	PDL1	0.213186336626022
1268	2	BM	GL	M1	11	-0.00712570347249514	-0.0050913364508204	PDL1	0.0563879826436608
1269	2	BM	GL	M1	89	0.000350755347231249	-0.0083007449671002	PDL1	0.279493391546371
1270	2	BM	GL	M1	19	0.00987946247733232	0.00708039469167909	PDL1	0.0257500743511557
1271	2	BM	GL	M1	92	-0.0106128159866632	0.0183124893156073	PDL1	0.714786103734557
1272	2	BM	GL	M1	32	-0.00718728231422111	-0.000936861102385623	PDL1	0.526767937566429
1273	2	BM	GL	M1	97	-0.00604772268631002	-0.00454043947332903	PDL1	0.612328182838356
1274	2	BM	GL	M1	1	-0.00783366823374728	0.000446981873273421	PDL1	0.180637343978902
1275	2	BM	GL	M1	32	-0.00657758468710417	-0.00355784220298697	PDL1	0.456256736277091
1276	2	BM	GL	M1	10	0.0069704957919081	0.003705368182127	PDL1	0.380069955519599
1277	2	BM	GL	M1	1	-0.00708092346138009	-0.00117822352748291	PDL1	0
1278	2	BM	GL	M1	31	-0.00640050380965921	-0.00394013535125705	PDL1	0.553568590774191
1279	2	BM	GL	M1	51	-0.0111848716934586	0.0211286153585021	PDL1	0.648000851493834
1280	2	BM	GL	M1	23	-0.0055120972690946	-0.00518520046999726	PDL1	0.417786223324411
1281	2	BM	GL	M1	16	0.00432893970378307	-0.00454867083623895	PDL1	0.195703636230404
1282	2	BM	GL	M1	42	-0.00799100353924353	0.0032987138048722	PDL1	0.68700842527052
1283	2	BM	GL	M1	41	-0.0072385179692833	-0.000477745770144792	PDL1	0.354215104322707
1284	2	BM	GL	M1	92	-0.0108091664973113	0.0199131464543262	PDL1	0.842592641461768
1285	2	BM	GL	M1	2	-0.00654841796148064	-0.00366008996902757	PDL1	0.159744432367221
1286	2	BM	GL	M1	22	-0.00552187770037236	-0.00619841742028025	PDL1	0.190508842837097
1287	2	BM	GL	M1	21	-0.0083361030647457	0.0019676602248224	PDL1	0.308730474804041
1288	2	BM	GL	M1	31	-0.00739145725074744	-0.00192110267309214	PDL1	0.497454662637861
1289	2	BM	GL	M1	82	-0.0105358812206234	0.0137418489415726	PDL1	0.655740573077434
1290	2	BM	GL	M1	84	-0.00825415224329426	0.00338051945844941	PDL1	0.645049377852055
1291	2	BM	GL	M1	92	-0.011314314837154	0.0199465385995389	PDL1	0.778539185594452
1292	2	BM	GL	M1	22	-0.00578498483793002	-0.00536446786100794	PDL1	0.423313925694832
1293	2	BM	GL	M1	92	-0.0110218563779999	0.0214623874049112	PDL1	0.773417269880503
1294	2	BM	GL	M1	97	-0.00530748341631529	-0.0056696455294267	PDL1	0.549151794447207
1295	2	BM	GL	M1	83	-0.00905241337260749	0.00928265397731265	PDL1	0.825669872295689
1296	2	BM	GL	M1	91	-0.011053450061255	0.0218145204658293	PDL1	0.771357657297586
1297	2	BM	GL	M1	87	-0.00429459096654769	-0.00610109072590323	PDL1	0.682608382498401
1298	2	BM	GL	M1	92	-0.0111136963486385	0.0219849454722402	PDL1	0.873029423415345
1299	2	BM	GL	M1	94	-0.00846879549755122	0.00333755073380046	PDL1	0.796765536794226
1300	2	BM	GL	M1	44	-0.00542110794342171	-8.93841962329084e-05	PDL1	0.682151862831789
1301	2	BM	GL	M1	11	-0.00668044622686792	-0.00438363551886844	PDL1	0
1302	2	BM	GL	M1	2	-0.00614681443606509	-0.00434311924010309	PDL1	0.088982793061352
1303	2	BM	GL	M1	33	-0.00637345781992112	-0.00252177989531855	PDL1	0.35006047975302
1304	2	BM	GL	M1	100	-0.00108387011812187	-0.008574251927437	PDL1	0.322832042964798
1305	2	BM	GL	M1	71	-0.00890258336508994	0.00992852690209891	PDL1	0.517587379794048
1306	2	BM	GL	M1	92	-0.0113058617748015	0.0227989414515305	PDL1	0.902680234981832
1307	2	BM	GL	M1	21	-0.00758742092985867	-0.0034623685373918	PDL1	0.294108458660894
1308	2	BM	GL	M1	90	0.00144957266401575	-0.00807628995940611	PDL1	0.24224439746584
1309	2	BM	GL	M1	14	-0.00200312885809713	-0.00815337485648205	PDL1	0.110268443834928
1310	2	BM	GL	M1	94	-0.0100839964758878	0.0112391871621077	PDL1	0.75805739987779
1311	2	BM	GL	M1	22	-0.00662261755026118	-0.0042555483861834	PDL1	0.332286297792269
1312	2	BM	GL	M1	21	-0.00737220580640495	-0.000979271275324364	PDL1	0.370192329262307
1313	2	BM	GL	M1	22	-0.00620807589946973	-0.0053122789611577	PDL1	0.419298667215808
1314	2	BM	GL	M1	42	-0.00861568817171034	0.00684756373964415	PDL1	0.641835333115914
1315	2	BM	GL	M1	15	0.00153397218603387	-0.00749223892926389	PDL1	0.256713106252422
1316	2	BM	GL	M1	92	-0.0104264110523909	0.0167862643938389	PDL1	0.784802749414275
1317	2	BM	GL	M1	9	0.00918172219291778	0.003983582170802	PDL1	0.124044534518432
1318	2	BM	GL	M1	84	-0.00818742259090414	0.00312530416479691	PDL1	0.646941404993842
1319	2	BM	GL	M1	39	0.0101950886357351	0.00571007799221127	PDL1	0.258969176179219
1320	2	BM	GL	M1	94	-0.00893433262630039	0.00542733282752983	PDL1	0.688110008667154
1321	2	BM	GL	M1	2	-0.00720056217417272	-0.00222351350017454	PDL1	0.15058779087199
1322	2	BM	GL	M1	51	-0.0110301681959079	0.019062042131815	PDL1	0.663974811753453
1323	2	BM	GL	M1	21	-0.00678322617873298	-0.00352029478432356	PDL1	0.360992976568437
1324	2	BM	GL	M1	32	-0.00710458191200008	-0.00177612409754166	PDL1	0.366412026129569
1325	2	BM	GL	M1	73	-0.0088766579974978	0.00804309606607121	PDL1	0.937146104758516
1326	2	BM	GL	M1	85	-0.00687863927818028	-0.000961726962444831	PDL1	0.79285577058656
1327	2	BM	GL	M1	31	-0.00608667802113315	-0.00374988438811598	PDL1	0.594311038485248
1328	2	BM	GL	M1	98	-0.00358919369557732	-0.00720486774548939	PDL1	0.244637120261808
1329	2	BM	GL	M1	29	0.0107304816110774	0.00705351854766756	PDL1	0.344129964295042
1330	2	BM	GL	M1	12	-0.00346795198201612	-0.00767829020426791	PDL1	0.257234624598037
1331	2	BM	GL	M1	91	-0.0110569697389666	0.0227112783041713	PDL1	0.896669870868984
1332	2	BM	GL	M1	63	-0.00643987746244235	-0.000765467647456374	PDL1	0.741488889962012
1333	2	BM	GL	M1	71	-0.00908708032570321	0.0134880626161816	PDL1	0.637717811863079
1334	2	BM	GL	M1	92	-0.0106058631024853	0.0185127430392439	PDL1	0.699366756727985
1335	2	BM	GL	M1	14	-0.000542092026366394	-0.00874466469993788	PDL1	0.1997592540821
1336	2	BM	GL	M1	84	-0.00749075973456577	0.00382631562452877	PDL1	0.812708840068273
1337	2	BM	GL	M1	82	-0.0103090813051404	0.017645963230194	PDL1	0.726367132806188
1338	2	BM	GL	M1	14	-0.000909741300115675	-0.00764341755261335	PDL1	0.214886168054995
1339	2	BM	GL	M1	97	-0.00586245756321486	-0.00607808375153359	PDL1	0.420284154718903
1340	2	BM	GL	M1	2	-0.00635006614955561	-0.00517515454720704	PDL1	0
1341	2	BM	GL	M1	24	0.00080555496622694	-0.00714007557564188	PDL1	0.250460452175847
1342	2	BM	GL	M1	22	-0.00625407353768725	-0.00524431914930138	PDL1	0.235499572493649
1343	2	BM	GL	M1	71	-0.0089193498011711	0.0118847583790825	PDL1	0.486005657480865
1344	2	BM	GL	M1	47	0.00387293127335553	-0.00243964902618387	PDL1	0.640793891304974
1345	2	BM	GL	M1	42	-0.00816337231663338	0.00420333777509739	PDL1	0.612568859434771
1346	2	BM	GL	M1	13	-0.00468201535415754	-0.0038851159399554	PDL1	0.332543618345352
1347	2	BM	GL	M1	82	-0.0100910951951576	0.0146814148342834	PDL1	0.876310167354265
1348	2	BM	GL	M1	81	-0.0103948103056979	0.018540282743453	PDL1	0.808017564641867
1349	2	BM	GL	M1	82	-0.0112955261800435	0.0206558998069108	PDL1	0.693321471425526
1350	2	BM	GL	M1	41	-0.00677596022969674	-0.00245927112643057	PDL1	0.339268393536813
1351	2	BM	GL	M1	11	-0.00605697893101833	-0.00568015033567665	PDL1	0.149513277800263
1352	2	BM	GL	M1	94	-0.0102191528928914	0.0101271720792251	PDL1	0.878683643363774
1353	2	BM	GL	M1	22	-0.00513369045803147	-0.00662095328234121	PDL1	0.382119705927848
1354	2	BM	GL	M1	32	-0.00750546748384687	0.000958753344138378	PDL1	0.494019851920609
1355	2	BM	GL	M1	41	-0.00768263041012409	-0.000259063912677293	PDL1	0.301887894203414
1356	2	BM	GL	M1	98	-0.0026670169768656	-0.00789191732815086	PDL1	0.312797070821015
1357	2	BM	GL	M1	89	0.000533301804045301	-0.00786314155333168	PDL1	0.250860252027389
1358	2	BM	GL	M1	91	-0.0114032780099225	0.0240029276237406	PDL1	0.839947606305433
1359	2	BM	GL	M1	83	-0.00967253152170741	0.0131016322922599	PDL1	0.770705673804227
1360	2	BM	GL	M1	51	-0.00974662950958183	0.0108492719346279	PDL1	0.298044882762713
1361	2	BM	GL	M1	11	-0.00700194197734999	-0.004619454517967	PDL1	0.00626675946537045
1362	2	BM	GL	M1	2	-0.00608687803241658	-0.0049151862241306	PDL1	0.0663430947811038
1363	2	BM	GL	M1	3	-0.00440887752435351	-0.00638541422131852	PDL1	0.213931882278415
1364	2	BM	GL	M1	3	-0.00376139196823992	-0.0067709899482777	PDL1	0.183283701721791
1365	2	BM	GL	M1	12	-0.00481465745418809	-0.00635213744378038	PDL1	0.174600973306597
1366	2	BM	GL	M1	51	-0.0106001130463778	0.0176673333756149	PDL1	0.531041789355068
1367	2	BM	GL	M1	61	-0.00876866034018998	0.00877540852883851	PDL1	0.377427560790048
1368	2	BM	GL	M1	92	-0.0113460856495577	0.0214467844315568	PDL1	0.914917556649264
1369	2	BM	GL	M1	81	-0.0118509373800706	0.024818526668314	PDL1	0.960933048477521
1370	2	BM	GL	M1	85	-0.00728330964652906	-0.000279372182474062	PDL1	0.737473366447119
1371	2	BM	GL	M1	83	-0.00947123651362868	0.0118275947067712	PDL1	0.769229458619725
1372	2	BM	GL	M1	41	-0.00581426656150973	-0.00277958128619828	PDL1	0.224636883297287
1373	2	BM	GL	M1	23	-0.00315937336802347	-0.00785934107427778	PDL1	0.284517975008175
1374	2	BM	GL	M1	4	-0.00227301509420695	-0.00674791659300915	PDL1	0.207222859809568
1375	2	BM	GL	M1	89	0.00212890350543641	-0.00741072469250364	PDL1	0.0679715073845124
1376	2	BM	GL	M1	83	-0.008000730354984	0.00670330970486571	PDL1	0.87248577898579
1377	2	BM	GL	M1	12	-0.0041634472724408	-0.00735555199955442	PDL1	0.176063896185049
1378	2	BM	GL	M1	83	-0.00845937546294464	0.00716899974682458	PDL1	0.698438946171267
1379	2	BM	GL	M1	92	-0.0110926167710645	0.0201555948980354	PDL1	0.805904608390981
1380	2	BM	GL	M1	4	-0.00207830416157722	-0.00755061613765899	PDL1	0.0999983712679214
1381	2	BM	GL	M1	5	-0.000448715630693387	-0.0070260991653422	PDL1	0.122850430308881
1382	2	BM	GL	M1	73	-0.00804459527178008	0.00325528861212905	PDL1	0.889055833773425
1383	2	BM	GL	M1	20	0.0113263766833874	0.00830691521080797	PDL1	0.242866500220399
1384	2	BM	GL	M1	82	-0.0101514441110007	0.0152574598008772	PDL1	0.777366192062817
1385	2	BM	GL	M1	29	0.0112552316161583	0.00757230025063683	PDL1	0.350412939201456
1386	2	BM	GL	M1	92	-0.0108723362694614	0.019263054537603	PDL1	0.81417238937677
1387	2	BM	GL	M1	1	-0.00755803732161218	0.000568881849005182	PDL1	0.200482998779574
1388	2	BM	GL	M1	2	-0.00681977428544796	-0.00429175553274263	PDL1	0.0133081965646668
1389	2	BM	GL	M1	90	0.00161501018387618	-0.00781383247609461	PDL1	0.265687041695275
1390	2	BM	GL	M1	94	-0.00828070176616542	0.00210037026358149	PDL1	0.691097128199603
1391	2	BM	GL	M1	73	-0.00790514509659964	0.00381801443394736	PDL1	0.832232084912446
1392	2	BM	GL	M1	63	-0.00649445314296658	0.000232244804803068	PDL1	0.678225069012156
1393	2	BM	GL	M1	32	-0.00693902945332173	-0.00282423580903359	PDL1	0.509346340284887
1394	2	BM	GL	M1	5	0.00276837039646897	-0.00521944462371734	PDL1	0.244959730408685
1395	2	BM	GL	M1	94	-0.00917348629097089	0.00852962903009697	PDL1	0.701742171540314
1396	2	BM	GL	M1	51	-0.00941688245605327	0.0106902750455729	PDL1	0.425792753569682
1397	2	BM	GL	M1	3	-0.00315783394645728	-0.00700331108275528	PDL1	0.32899212971348
1398	2	BM	GL	M1	81	-0.0118857782797848	0.0248507223476813	PDL1	0.891154465278536
1399	2	BM	GL	M1	5	0.00184563758839043	-0.00630679623066445	PDL1	0.235269272947452
1400	2	BM	GL	M1	21	-0.0081488504299139	0.00113753079383265	PDL1	0.376154079103826
1401	2	BM	GL	M1	42	-0.00844584911935982	0.00701770767623874	PDL1	0.765865838638393
1402	2	BM	GL	M1	11	-0.00656174783081932	-0.00454845290730266	PDL1	0.209943525287566
1403	2	BM	GL	M1	82	-0.0097859150743133	0.0109167412458797	PDL1	0.801321998596609
1404	2	BM	GL	M1	91	-0.0114306939109493	0.0212581161237095	PDL1	0.959146428660633
1405	2	BM	GL	M1	11	-0.00665510074867916	-0.00458141716715479	PDL1	0.126390001670337
1406	2	BM	GL	M1	92	-0.0109451527990618	0.0209781396957415	PDL1	0.860830374894152
1407	2	BM	GL	M1	81	-0.0118637976259121	0.0242511701296367	PDL1	0.88435017041916
1408	2	BM	GL	M1	42	-0.00790091112154053	0.00574944874532841	PDL1	0.739691305762088
1409	2	BM	GL	M1	33	-0.00481892903912951	-0.00421218920707769	PDL1	0.370038099790981
1410	2	BM	GL	M1	52	-0.00860220646832437	0.00837046407671323	PDL1	0.445231668251078
1411	2	BM	GL	M1	1	-0.00760283285402987	0.000456821290317524	PDL1	0.186801006064924
1412	2	BM	GL	M1	92	-0.0106212378083535	0.0183877376910629	PDL1	0.815735325886716
1413	2	BM	GL	M1	93	-0.00805572582306824	0.00263646958273001	PDL1	0.470672327083553
1414	2	BM	GL	M1	92	-0.0111020487016219	0.0213088801409402	PDL1	0.956233625797526
1415	2	BM	GL	M1	21	-0.00745216009613683	-0.00171291856697146	PDL1	0.275002978961592
1416	2	BM	GL	M1	81	-0.0117276226809885	0.0237486235627932	PDL1	0.930124291668201
1417	2	BM	GL	M1	2	-0.0072810948647623	-0.00191215963120283	PDL1	0.0187517162881028
1418	2	BM	GL	M1	84	-0.00838270497245094	0.00527177659902143	PDL1	0.66928449485061
1419	2	BM	GL	M1	50	0.011496312208395	0.00791641102270706	PDL1	0.196307580862026
1420	2	BM	GL	M1	41	-0.00724772158268515	-0.00220345999004657	PDL1	0.285761735061597
1421	2	BM	GL	M1	82	-0.00989379296644257	0.0144354846530499	PDL1	0.887156580863247
1422	2	BM	GL	M1	54	-0.00491699596638268	-0.0039919819605745	PDL1	0.678748817931353
1423	2	BM	GL	M1	79	0.000102250188104449	-0.00816619525739321	PDL1	0.390405627113108
1424	2	BM	GL	M1	13	-0.00554278880727732	-0.00400433863409123	PDL1	0.328678874876299
1425	2	BM	GL	M1	51	-0.0106476981527729	0.0186471751837794	PDL1	0.622484969115344
1426	2	BM	GL	M1	42	-0.00788874566491496	0.0026675553392111	PDL1	0.7027134807832
1427	2	BM	GL	M1	43	-0.00676390841282188	-0.00120017673439789	PDL1	0.63138433788899
1428	2	BM	GL	M1	81	-0.0114537614565727	0.0230280842263106	PDL1	0.881614903671476
1429	2	BM	GL	M1	32	-0.0064800290105831	-0.00285655013900818	PDL1	0.507642981564823
1430	2	BM	GL	M1	83	-0.0095739620324039	0.0144754020385162	PDL1	0.765668497694355
1431	2	BM	GL	M1	95	-0.0074317484982018	0.000134324962985723	PDL1	0.850287876045833
1432	2	BM	GL	M1	89	0.000511385056222012	-0.00756717628109449	PDL1	0.251491380223922
1433	2	BM	GL	M1	82	-0.010544375293941	0.0166809837877306	PDL1	0.678944899801054
1434	2	BM	GL	M1	82	-0.0107436684627491	0.0167340005965164	PDL1	0.840215779164032
1435	2	BM	GL	M1	11	-0.00662394124003644	-0.00496724643859785	PDL1	0.200179671067434
1436	2	BM	GL	M1	15	0.0023311057012441	-0.00662028251724714	PDL1	0.256031300551365
1437	2	BM	GL	M1	40	0.0115276812184826	0.00779210720332006	PDL1	0.183044742904839
1438	2	BM	GL	M1	12	-0.00450983435314879	-0.00656212231035854	PDL1	0.144568420302422
1439	2	BM	GL	M1	82	-0.010709682098259	0.0195257575529017	PDL1	0.824134118517427
1440	2	BM	GL	M1	96	-0.00412564770557352	-0.00580157526187011	PDL1	0.641799989942301
1441	2	BM	GL	M1	91	-0.0108955625499804	0.0207057870097808	PDL1	0.785301411727257
1442	2	BM	GL	M1	23	-0.00408835415591327	-0.0070712407980833	PDL1	0.333022363106251
1443	2	BM	GL	M1	12	-0.00359169345938472	-0.0075900327107847	PDL1	0.112744073447484
1444	2	BM	GL	M1	52	-0.00863267104046996	0.00991751754489163	PDL1	0.52298989104261
1445	2	BM	GL	M1	31	-0.00647455090013124	-0.00303699390632926	PDL1	0.659552142570074
1446	2	BM	GL	M1	62	-0.00893252388673655	0.012800953810153	PDL1	0.868072894870247
1447	2	BM	GL	M1	89	0.00251237447642938	-0.00679697652605321	PDL1	0.187462994821082
1448	2	BM	GL	M1	97	-0.00615646843576546	-0.00490796308707604	PDL1	0.554890328910602
1449	2	BM	GL	M1	95	-0.00729634522439515	-0.00107082107228333	PDL1	0.820147250177787
1450	2	BM	GL	M1	89	-0.0014444248817696	-0.00848042694201965	PDL1	0.215796064930936
1451	2	BM	GL	M1	14	-0.00232335098929277	-0.00787009141788889	PDL1	0.177674469432193
1452	2	BM	GL	M1	92	-0.0109607720307187	0.0207657144432985	PDL1	0.77030975004281
1453	2	BM	GL	M1	14	0.000132585425609631	-0.0076146569572187	PDL1	0.219068223852185
1454	2	BM	GL	M1	4	-0.00402628653812356	-0.00561591890785523	PDL1	0.17659859894782
1455	2	BM	GL	M1	12	-0.00447482414469493	-0.00664096702918852	PDL1	0.207622694654949
1456	2	BM	GL	M1	53	-0.00443480882524055	-0.00541535297665846	PDL1	0.637325127970296
1457	2	BM	GL	M1	2	-0.00596832619612965	-0.00514649548187299	PDL1	0.158804186820356
1458	2	BM	GL	M1	91	-0.0117184778266579	0.0246766168588373	PDL1	0.984110195665458
1459	2	BM	GL	M1	9	0.00979702814019953	0.00499993197045275	PDL1	0.179952923197965
1460	2	BM	GL	M1	12	-0.00558945914067744	-0.00571977395540286	PDL1	0.195998011317363
1461	2	BM	GL	M1	22	-0.00694990601296413	-0.00405627827456337	PDL1	0.32585559800033
1462	2	BM	GL	M1	32	-0.00670537949515438	-0.00162031097469668	PDL1	0.517198946408288
1463	2	BM	GL	M1	82	-0.0111578883678759	0.0179138203844291	PDL1	0.906517179526461
1464	2	BM	GL	M1	73	-0.00867626868013853	0.00777373440003171	PDL1	0.843900742257851
1465	2	BM	GL	M1	73	-0.00877136959446974	0.0083912506562761	PDL1	0.964122593890063
1466	2	BM	GL	M1	2	-0.0063739088167523	-0.00347268585631154	PDL1	0.152350842756694
1467	2	BM	GL	M1	71	-0.0073468363560264	0.0079085362206437	PDL1	0.496006043819813
1468	2	BM	GL	M1	11	-0.00700078263273614	-0.00486329757038886	PDL1	0.198426257789311
1469	2	BM	GL	M1	12	-0.00572049242295312	-0.00558404622820298	PDL1	0
1470	2	BM	GL	M1	82	-0.0108875055013981	0.0184236054165034	PDL1	0.731908610828514
1471	2	BM	GL	M1	64	-0.00605508805605755	0.000648234659526536	PDL1	0.79945266951484
1472	2	BM	GL	M1	92	-0.0111079379427907	0.0217212987611616	PDL1	0.846290082491155
1473	2	BM	GL	M1	11	-0.00661863904252674	-0.0053772718164643	PDL1	0.197909183328377
1474	2	BM	GL	M1	94	-0.00841647170224504	0.0032091625583257	PDL1	0.672700589949248
1475	2	BM	GL	M1	31	-0.00731127600531798	-0.00165104037190966	PDL1	0.6303850090068
1476	2	BM	GL	M1	20	0.00994467542344202	0.00588337856459449	PDL1	0.359227405731937
1477	2	BM	GL	M1	33	-0.00512005427786351	-0.00425469515058934	PDL1	0.493823096734276
1478	2	BM	GL	M1	15	0.00205312473460261	-0.00582809579022204	PDL1	0.34285365244181
1479	2	BM	GL	M1	31	-0.00670363496665761	-0.00270826032739828	PDL1	0.517809349207028
1480	2	BM	GL	M1	4	-0.00341965127132664	-0.00566649132225517	PDL1	0.145875792918246
1481	2	BM	GL	M1	85	-0.00745392783498254	-0.00066818086084785	PDL1	0.612639831525047
1482	2	BM	GL	M1	41	-0.00790122959915913	0.00419816867037066	PDL1	0.301074305738545
1483	2	BM	GL	M1	82	-0.0112259590028641	0.0204619578476278	PDL1	0.829607709894481
1484	2	BM	GL	M1	92	-0.010725222621006	0.0197501703138044	PDL1	0.885789548303308
1485	2	BM	GL	M1	14	-0.00049943426281697	-0.0078717933065304	PDL1	0.217256468784041
1486	2	BM	GL	M1	82	-0.00946554789083649	0.00994351250391049	PDL1	0.699253297967027
1487	2	BM	GL	M1	24	-0.000472194176928161	-0.00682327009181239	PDL1	0.417754452516934
1488	2	BM	GL	M1	93	-0.00935473669345508	0.00842101535148933	PDL1	0.590226865527781
1489	2	BM	GL	M1	31	-0.00548178914146538	-0.00534740739890887	PDL1	0.50060786132552
1490	2	BM	GL	M1	85	-0.00762725451645269	0.000426007163254704	PDL1	0.642490018105309
1491	2	BM	GL	M1	12	-0.0042568835089195	-0.00731932719725147	PDL1	0.243886691680521
1492	2	BM	GL	M1	11	-0.00640812351803892	-0.00446188035225284	PDL1	0.073743163301863
1493	2	BM	GL	M1	97	-0.00600830745550589	-0.00407462867058691	PDL1	0.616973601880767
1494	2	BM	GL	M1	22	-0.00612375099571706	-0.00507445139445781	PDL1	0.277429657435432
1495	2	BM	GL	M1	92	-0.0108727268851048	0.0219004357464667	PDL1	0.812694762296053
1496	2	BM	GL	M1	21	-0.00642126071682209	-0.00334362053828213	PDL1	0.30471954963761
1497	2	BM	GL	M1	77	0.00063668609313871	-0.00440279514576297	PDL1	0.757600101453538
1498	2	BM	GL	M1	32	-0.00625883991540888	-0.00364829454969388	PDL1	0.338845204032177
1499	2	BM	GL	M1	30	0.0114427429235963	0.0081217134994622	PDL1	0.187198854077676
1500	2	BM	GL	M1	4	-0.00214361261419806	-0.00731785432606794	PDL1	0.198886354086967
1501	2	BM	GL	M1	38	0.00947257264761015	0.00400798434425504	PDL1	0.285803532375533
1502	2	BM	GL	M1	100	-0.00264240790355387	-0.00840465853491426	PDL1	0.31262594467515
1503	2	BM	GL	M1	81	-0.0115785806220332	0.0238871349746847	PDL1	0.789095859188681
1504	2	BM	GL	M1	23	-0.00266017941324154	-0.00808319801688243	PDL1	0.309475032321158
1505	2	BM	GL	M1	51	-0.0102649048035138	0.0143295326105123	PDL1	0.434240829365023
1506	2	BM	GL	M1	33	-0.00751574548317626	-3.1734315532461e-05	PDL1	0.464153788128222
1507	2	BM	GL	M1	2	-0.00613460860365531	-0.00480503914538438	PDL1	0.150382770545288
1508	2	BM	GL	M1	83	-0.00909094085036005	0.0110702842761068	PDL1	0.639165420372584
1509	2	BM	GL	M1	85	-0.00745916910473031	0.0011022155810762	PDL1	0.63510717213694
1510	2	BM	GL	M1	63	-0.00661271004334315	-0.000681360879303495	PDL1	0.642277253920393
1511	2	BM	GL	M1	22	-0.00636358005908368	-0.00530293310295634	PDL1	0.239573150302877
1512	2	BM	GL	M1	51	-0.0111849496385418	0.020839458774527	PDL1	0.607209941018011
1513	2	BM	GL	M1	1	-0.00754062819220125	0.00276659950110952	PDL1	0
1514	2	BM	GL	M1	13	-0.00359204379700303	-0.00643723048241156	PDL1	0.261517856065076
1515	2	BM	GL	M1	42	-0.00799220849993431	0.00289021942384248	PDL1	0.575678200648254
1516	2	BM	GL	M1	96	-0.00543181857484906	-0.00406866700269565	PDL1	0.713699377700933
1517	2	BM	GL	M1	22	-0.00613080774952491	-0.00452875430147041	PDL1	0.279013647545348
1518	2	BM	GL	M1	96	-0.00306540205601733	-0.00676960430747972	PDL1	0.680338368207536
1519	2	BM	GL	M1	40	0.0114192685973345	0.00810131448238361	PDL1	0.193936090017592
1520	2	BM	GL	M1	24	-0.0011269778536076	-0.00752575029962857	PDL1	0.366555571965428
1521	2	BM	GL	M1	51	-0.00966491629545892	0.0149044115288281	PDL1	0.540813547537225
1522	2	BM	GL	M1	12	-0.00512483827947142	-0.00657841621490474	PDL1	0.0427094087111771
1523	2	BM	GL	M1	4	-0.00189848101485885	-0.00691855302476803	PDL1	0.150369924868181
1524	2	BM	GL	M1	12	-0.00509343649861973	-0.00650873640241674	PDL1	0.034605029402564
1525	2	BM	GL	M1	31	-0.00664863759198109	-0.00402489687998801	PDL1	0.471827150612936
1526	2	BM	GL	M1	83	-0.0096372000709393	0.0123643489601069	PDL1	0.798504256042668
1527	2	BM	GL	M1	22	-0.00612720408983099	-0.00483513608222254	PDL1	0.293797018810547
1528	2	BM	GL	M1	71	-0.0106080933389878	0.0187270674404715	PDL1	0.658070348414055
1529	2	BM	GL	M1	92	-0.0108133474904945	0.0205809546736581	PDL1	0.80182237871828
1530	2	BM	GL	M1	71	-0.00847930567493859	0.00984503325928486	PDL1	0.598177611509612
1531	2	BM	GL	M1	22	-0.00545212743815588	-0.00522287774379846	PDL1	0.349244692823896
1532	2	BM	GL	M1	94	-0.00849574280199137	0.00557274510746862	PDL1	0.634861654166609
1533	2	BM	GL	M1	41	-0.00717953380429771	-0.00123803171530205	PDL1	0.169427704833631
1534	2	BM	GL	M1	89	-0.00127769722807848	-0.00777221458604886	PDL1	0.263490775988311
1535	2	BM	GL	M1	94	-0.00990695713061523	0.00876951963983699	PDL1	0.783399438537511
1536	2	BM	GL	M1	33	-0.00702987062805827	-0.000182253508677244	PDL1	0.521143213416711
1537	2	BM	GL	M1	93	-0.00869348049858004	0.00683707972142688	PDL1	0.646315737717494
1538	2	BM	GL	M1	83	-0.00961084898757861	0.012852366075306	PDL1	0.729314874414993
1539	2	BM	GL	M1	51	-0.00992989666321605	0.0136810119678854	PDL1	0.499009562624308
1540	2	BM	GL	M1	100	-0.00218378819131079	-0.00851985910763306	PDL1	0.165860775642959
1541	2	BM	GL	M1	71	-0.00993034321384884	0.0158006430983452	PDL1	0.74260721490164
1542	2	BM	GL	M1	42	-0.00792103489825329	0.00345156199255377	PDL1	0.617662456395576
1543	2	BM	GL	M1	99	-0.00215052764427191	-0.00848885378498975	PDL1	0.397280727231977
1544	2	BM	GL	M1	11	-0.00626771835089739	-0.00496223302395028	PDL1	0.207213926709691
1545	2	BM	GL	M1	21	-0.00738278528940669	-4.72691547646398e-06	PDL1	0.455508413836929
1546	2	BM	GL	M1	82	-0.0100711828292631	0.0144799589908934	PDL1	0.794408502934069
1547	2	BM	GL	M1	61	-0.00886854909331622	0.0105523568463431	PDL1	0.434246119252561
1548	2	BM	GL	M1	21	-0.0073175761914369	-4.41812760770706e-05	PDL1	0.472612296804378
1549	2	BM	GL	M1	5	0.00237360989561297	-0.00637299126756929	PDL1	0.0171795466161161
1550	2	BM	GL	M1	14	-0.000961080160387345	-0.00735295206958789	PDL1	0.117004667178142
1551	2	BM	GL	M1	23	-0.00491234587739559	-0.00618573977096523	PDL1	0.39625182853072
1552	2	BM	GL	M1	14	-0.00116979960890883	-0.00792912638423525	PDL1	0.212753659356197
1553	2	BM	GL	M1	32	-0.00656546557444405	-0.00287184934766706	PDL1	0.569277235251756
1554	2	BM	GL	M1	45	-0.00140645346481517	0.000386771946161675	PDL1	0.444164264784533
1555	2	BM	GL	M1	31	-0.00626466422749204	-0.00337394278579327	PDL1	0.68343154540036
1556	2	BM	GL	M1	92	-0.0107388815622099	0.0206591294867232	PDL1	0.825696328996756
1557	2	BM	GL	M1	29	0.0115467836472436	0.00807276886732138	PDL1	0.332531065763357
1558	2	BM	GL	M1	91	-0.0111771489117144	0.0227489610950013	PDL1	0.83841385212393
1559	2	BM	GL	M1	85	-0.00621009183771957	-0.002266604302762	PDL1	0.770225769119625
1560	2	BM	GL	M1	26	0.00407603980175663	-0.00496451581471005	PDL1	0.314347599440607
1561	2	BM	GL	M1	42	-0.0087660485338719	0.0063684967056341	PDL1	0.678172832522797
1562	2	BM	GL	M1	83	-0.00850647816371671	0.00736704439295715	PDL1	0.718263158817647
1563	2	BM	GL	M1	94	-0.00855391040286282	0.00528424914980069	PDL1	0.658723197579095
1564	2	BM	GL	M1	98	-0.00116879923060475	-0.00814814358555242	PDL1	0.355260166321338
1565	2	BM	GL	M1	28	0.00863937899507987	0.00257744175031277	PDL1	0.154723617472721
1566	2	BM	GL	M1	98	-0.00422868469673401	-0.00642621355136284	PDL1	0.533970691342963
1567	2	BM	GL	M1	69	0.00860925731514285	0.00219505147758268	PDL1	0.397766720561075
1568	2	BM	GL	M1	92	-0.0107639127187968	0.0186429829878878	PDL1	0.794200174569649
1569	2	BM	GL	M1	83	-0.00874198880480644	0.00911564951276442	PDL1	0.824793717526989
1570	2	BM	GL	M1	83	-0.00940179793316752	0.0107526655665278	PDL1	0.816045381612583
1571	2	BM	GL	M1	14	0.000247774388192812	-0.00848832584115514	PDL1	0.320366269255517
1572	2	BM	GL	M1	12	-0.0048478842720261	-0.00686005243406816	PDL1	0
1573	2	BM	GL	M1	73	-0.00911083883532041	0.00878550582349188	PDL1	0.831591747003269
1574	2	BM	GL	M1	24	-0.00095615703721667	-0.00710638809596883	PDL1	0.220195180074688
1575	2	BM	GL	M1	71	-0.00912679566872432	0.0131852741190051	PDL1	0.683050114491852
1576	2	BM	GL	M1	3	-0.00147830963568579	-0.00706754905037716	PDL1	0.188030194584721
1577	2	BM	GL	M1	82	-0.0103351226221871	0.014100884535865	PDL1	0.7394967634938
1578	2	BM	GL	M1	94	-0.00799090268696188	0.000893721629864719	PDL1	0.610114804823819
1579	2	BM	GL	M1	51	-0.0109201078778492	0.0188584586875112	PDL1	0.686143015724766
1580	2	BM	GL	M1	92	-0.0110997522592017	0.0223796428412102	PDL1	0.884292057134871
1581	2	BM	GL	M1	97	-0.00613809041071559	-0.00415043344134567	PDL1	0.651314791081247
1582	2	BM	GL	M1	6	0.00402207962574558	-0.00504613144313745	PDL1	0.246420924867608
1583	2	BM	GL	M1	28	0.0090497621751343	0.00391565254133109	PDL1	0.0591815589371456
1584	2	BM	GL	M1	2	-0.00681140682376279	-0.00385072907958375	PDL1	0.0188385268847178
1585	2	BM	GL	M1	4	-0.00435912093983727	-0.00627088070102185	PDL1	0.118613289438252
1586	2	BM	GL	M1	21	-0.00815525836879446	0.000555139630785862	PDL1	0.387572596412304
1587	2	BM	GL	M1	81	-0.0109229244279177	0.0216601982050079	PDL1	0.748170103902289
1588	2	BM	GL	M1	2	-0.00613176087216503	-0.00454317020468669	PDL1	0
1589	2	BM	GL	M1	42	-0.00727737842893307	0.00106088808107107	PDL1	0.511791251573149
1590	2	BM	GL	M1	19	0.0117983887893907	0.00889408526538017	PDL1	0.0839163096888861
1591	2	BM	GL	M1	82	-0.0110130975627211	0.0198838309936198	PDL1	0.799646770828418
1592	2	BM	GL	M1	100	-0.00181465245166002	-0.00853329301374221	PDL1	0.373603775981067
1593	2	BM	GL	M1	52	-0.0087936165626151	0.0102578824433886	PDL1	0.667501135118184
1594	2	BM	GL	M1	12	-0.00504211027462976	-0.00696696648150221	PDL1	0.0640148050743257
1595	2	BM	GL	M1	14	-0.00107116299328346	-0.00829062014234484	PDL1	0.140936503708829
1596	2	BM	GL	M1	11	-0.00669046635970063	-0.00530905000001586	PDL1	0.153704986300335
1597	2	BM	GL	M1	58	0.006254851565686	-0.0018737719339787	PDL1	0.452632320877908
1598	2	BM	GL	M1	100	-0.00263687384344613	-0.00763452615230406	PDL1	0.255810596543942
1599	2	BM	GL	M1	50	0.0107205821246111	0.00660372880173101	PDL1	0.261929289931458
1600	2	BM	GL	M1	94	-0.00833191879002932	0.00352334760492923	PDL1	0.724143680930253
1601	2	BM	GL	M1	82	-0.0097729727294797	0.0127778099584542	PDL1	0.891935537031575
1602	2	BM	GL	M1	32	-0.00693351261874829	-0.00191681655505309	PDL1	0.468284257488127
1603	2	BM	GL	M1	91	-0.0112030247389419	0.022346384453689	PDL1	0.833821539658726
1604	2	BM	GL	M1	23	-0.00357374559202371	-0.00655310385979582	PDL1	0.377195085421036
1605	2	BM	GL	M1	2	-0.00620207597980548	-0.00525606690054654	PDL1	0
1606	2	BM	GL	M1	82	-0.0099751849436265	0.0123125073805352	PDL1	0.692805328265939
1607	2	BM	GL	M1	83	-0.00953575315145449	0.0132158933717862	PDL1	0.867829116730857
1608	2	BM	GL	M1	51	-0.00993259199022846	0.0144682030377897	PDL1	0.603083809951729
1609	2	BM	GL	M1	95	-0.0068210744573707	-0.00092481817877882	PDL1	0.930343226219891
1610	2	BM	GL	M1	91	-0.0114603325564813	0.0221077104768139	PDL1	0.712843752591084
1611	2	BM	GL	M1	83	-0.00956909241615816	0.0102524308202657	PDL1	0.830996032230673
1612	2	BM	GL	M1	48	0.00848355321572197	0.00367595716939031	PDL1	0.666809173080463
1613	2	BM	GL	M1	83	-0.00850473686309192	0.0076586734507261	PDL1	0.705438201777883
1614	2	BM	GL	M1	22	-0.00500487007878737	-0.00649390292117304	PDL1	0.310275282277018
1615	2	BM	GL	M1	91	-0.0112668107016416	0.0238650817196631	PDL1	0.952820927234957
1616	2	BM	GL	M1	32	-0.00718734002772508	-0.00182418446418141	PDL1	0.442340766628313
1617	2	BM	GL	M1	81	-0.0105666565535417	0.0192971602677314	PDL1	0.709930008424655
1618	2	BM	GL	M1	80	0.00643770434441511	-0.00188204131889046	PDL1	0.186967702225404
1619	2	BM	GL	M1	22	-0.00640056544879336	-0.00451427372803512	PDL1	0.317700653509379
1620	2	BM	GL	M1	11	-0.00695715647782206	-0.00462133817089561	PDL1	0.0656758171486327
1621	2	BM	GL	M1	30	0.011376357650061	0.00764419603216594	PDL1	0.075122428617511
1622	2	BM	GL	M1	71	-0.00958872543208577	0.0140943452097315	PDL1	0.461105742807636
1623	2	BM	GL	M1	36	0.00663436493141257	-0.000795815581010396	PDL1	0.27333770916005
1624	2	BM	GL	M1	100	-0.000626461741965883	-0.00898817906072718	PDL1	0.195350535794944
1625	2	BM	GL	M1	12	-0.00391877287689469	-0.00712569496094565	PDL1	0.275030406053974
1626	2	BM	GL	M1	13	-0.00681557418006401	-4.34125067004738e-05	PDL1	0.360606999244592
1627	2	BM	GL	M1	82	-0.00908330223796655	0.00879543494004808	PDL1	0.665269018544134
1628	2	BM	GL	M1	21	-0.00852125793466783	0.00328588904868671	PDL1	0.550948859916154
1629	2	BM	GL	M1	81	-0.0104734974466623	0.021330820393426	PDL1	0.838796699458027
1630	2	BM	GL	M1	79	0.00191885561949242	-0.00752939491408249	PDL1	0.343115085101723
1631	2	BM	GL	M1	60	0.0102296140153682	0.00558188813056128	PDL1	0.187888532271578
1632	2	BM	GL	M1	30	0.0114868374486179	0.00772915815328506	PDL1	0.148408903119607
1633	2	BM	GL	M1	4	-0.00505980263595675	-0.0041216661183046	PDL1	0.228029002749866
1634	2	BM	GL	M1	91	-0.0112527532433724	0.0222231883760163	PDL1	0.720783962812188
1635	2	BM	GL	M1	96	-0.00441508939693253	-0.00615372016107563	PDL1	0.627426792976207
1636	2	BM	GL	M1	14	0.000791832241681908	-0.00842516822225215	PDL1	0.200408640428589
1637	2	BM	GL	M1	82	-0.0112122475281443	0.0199861220868528	PDL1	0.870622327210367
1638	2	BM	GL	M1	2	-0.00606084451414163	-0.00485161509736906	PDL1	0.161391217874999
1639	2	BM	GL	M1	42	-0.00824609786864576	0.00321053358266713	PDL1	0.653380737347179
1640	2	BM	GL	M1	82	-0.0108407038444644	0.0179235554402063	PDL1	0.793439608727522
1641	2	BM	GL	M1	61	-0.00813356943581718	0.00695343495262481	PDL1	0.355842946569227
1642	2	BM	GL	M1	41	-0.0075670093358651	0.000801155416744805	PDL1	0.257170409316516
1643	2	BM	GL	M1	41	-0.00780929589500764	0.00190240694787597	PDL1	0.415507196232198
1644	2	BM	GL	M1	13	-0.00583386514333685	-0.00440025823747459	PDL1	0.315351569580891
1645	2	BM	GL	M1	61	-0.00559778199118051	0.000610513071172433	PDL1	0.250357723775026
1646	2	BM	GL	M1	22	-0.00522807427499394	-0.00614437690394396	PDL1	0.390782350780251
1647	2	BM	GL	M1	82	-0.0107142460933634	0.0161705396409074	PDL1	0.768007839300097
1648	2	BM	GL	M1	14	-0.00182270626377576	-0.00820872170704006	PDL1	0.224559586349979
1649	2	BM	GL	M1	45	-0.00506534578913485	0.00250099564279246	PDL1	0.267092768894556
1650	2	BM	GL	M1	12	-0.00542757252145932	-0.00615813490328359	PDL1	0.166261158271364
1651	2	BM	GL	M1	51	-0.0107211021729367	0.0195336958880981	PDL1	0.618858915772713
1652	2	BM	GL	M1	22	-0.00606489697362451	-0.00481758367674082	PDL1	0.278573909946499
1653	2	BM	GL	M1	94	-0.0088953692062677	0.00455729345409923	PDL1	0.592933578402408
1654	2	BM	GL	M1	52	-0.00708479181666902	0.00606546611234679	PDL1	0.595370374620403
1655	2	BM	GL	M1	85	-0.00725491802416653	-0.000600121858800207	PDL1	0.641498445035521
1656	2	BM	GL	M1	16	0.00368229618680795	-0.00520500899259244	PDL1	0.0979654896637924
1657	2	BM	GL	M1	91	-0.0105988831183258	0.0168400202323083	PDL1	0.711770323577965
1658	2	BM	GL	M1	61	-0.00615832528413706	0.00409626480068796	PDL1	0.4098231887115
1659	2	BM	GL	M1	91	-0.0116168233865259	0.024670094201598	PDL1	0.853454461019965
1660	2	BM	GL	M1	51	-0.0101968738042255	0.0133055981387205	PDL1	0.493798079696816
1661	2	BM	GL	M1	98	-0.00381283514773393	-0.00725693021345898	PDL1	0.277378509875504
1662	2	BM	GL	M1	21	-0.00809832543507367	0.000847145817049867	PDL1	0.45711234997124
1663	2	BM	GL	M1	11	-0.00727377733623042	-0.0040655588959048	PDL1	0.0694222236817744
1664	2	BM	GL	M1	36	0.00568880894203218	-0.00191326114000951	PDL1	0.310710453234487
1665	2	BM	GL	M1	81	-0.0118578482156342	0.025253358552922	PDL1	0.972105590979625
1666	2	BM	GL	M1	29	0.0116316540192533	0.00812908366677154	PDL1	0.313744266343195
1667	2	BM	GL	M1	91	-0.0103291044157073	0.0187513949242953	PDL1	0.721681805259451
1668	2	BM	GL	M1	33	-0.00558367771567609	-0.00376497485641969	PDL1	0.348641570631368
1669	2	BM	GL	M1	71	-0.00956126548739258	0.0148366580830098	PDL1	0.655801159590092
1670	2	BM	GL	M1	98	-0.00330781743439058	-0.00803237889060595	PDL1	0.340060471847516
1671	2	BM	GL	M1	4	-0.00536773469469688	-0.00477979013275055	PDL1	0.167640169443505
1672	2	BM	GL	M1	33	-0.0065096750743201	-0.00251280340375571	PDL1	0.43469817982071
1673	2	BM	GL	M1	7	0.00858834867278751	0.00271636795013094	PDL1	0.0985216180241783
1674	2	BM	GL	M1	25	0.00211155113064357	-0.0069805031680207	PDL1	0.264463404902245
1675	2	BM	GL	M1	15	0.000467442186363647	-0.00720016913719526	PDL1	0.378112766326747
1676	2	BM	GL	M1	89	-0.000587026871328613	-0.00866134401163935	PDL1	0.185185568241746
1677	2	BM	GL	M1	13	-0.00581621998668011	-0.00423997401162316	PDL1	0.318464042003565
1678	2	BM	GL	M1	15	0.00288108526166697	-0.00557080316242147	PDL1	0.252414250344696
1679	2	BM	GL	M1	24	-0.0015784730076169	-0.00688750768412564	PDL1	0.274814127963375
1680	2	BM	GL	M1	50	0.0102662144989252	0.00612823585608778	PDL1	0.240982950406205
1681	2	BM	GL	M1	2	-0.00711514483444993	-0.00321112742463508	PDL1	0.226789661919371
1682	2	BM	GL	M1	14	0.000604945338361731	-0.00798834220743248	PDL1	0.195819580296855
1683	2	BM	GL	M1	12	-0.00542472637228348	-0.00645169190312027	PDL1	0.173140785197525
1684	2	BM	GL	M1	82	-0.0104275869298293	0.0148551965984537	PDL1	0.88843756124728
1685	2	BM	GL	M1	42	-0.00774383899963807	0.0016777017000027	PDL1	0.513680855995841
1686	2	BM	GL	M1	3	-0.00489304391960658	-0.00581261869700107	PDL1	0.238964345088355
1687	2	BM	GL	M1	21	-0.00760192075102768	0.000106299750406664	PDL1	0.39221805301623
1688	2	BM	GL	M1	93	-0.00833776374706588	0.00352291341596101	PDL1	0.447170385015381
1689	2	BM	GL	M1	22	-0.00608544778869252	-0.00467905475164117	PDL1	0.343909002384117
1690	2	BM	GL	M1	21	-0.00753269788258526	-0.00133611486662592	PDL1	0.368726325652047
1691	2	BM	GL	M1	72	-0.00965764985818487	0.0138788041232541	PDL1	0.705897609218493
1692	2	BM	GL	M1	11	-0.00678669504074918	-0.00454189458837542	PDL1	0.129697881057921
1693	2	BM	GL	M1	21	-0.00713152111342957	-0.00263418972876784	PDL1	0.350810246079248
1694	2	BM	GL	M1	32	-0.00666283349269829	-0.00347017231393197	PDL1	0.383445335698711
1695	2	BM	GL	M1	11	-0.00699255968195656	-0.0047014623588173	PDL1	0.131398294936171
1696	2	BM	GL	M1	42	-0.00790329345236203	0.00398268225175409	PDL1	0.529316534097377
1697	2	BM	GL	M1	43	-0.00446895952403506	-0.00537465748006757	PDL1	0.609299385491137
1698	2	BM	GL	M1	81	-0.0113154776183549	0.0224611900791251	PDL1	0.940025734333512
1699	2	BM	GL	M1	73	-0.0093322935978363	0.00965661581214301	PDL1	0.926287986518632
1700	2	BM	GL	M1	71	-0.00881980669302806	0.0119472715071199	PDL1	0.745312102046133
1701	2	BM	GL	M1	63	-0.00779348901846867	0.0036453487640929	PDL1	0.783875063752092
1702	2	BM	GL	M1	94	-0.00831503627824565	0.00176859143935491	PDL1	0.735903762584805
1703	2	BM	GL	M1	92	-0.0113923018094843	0.021762997829043	PDL1	0.937074328572596
1704	2	BM	GL	M1	51	-0.0109873214324768	0.0182383007320324	PDL1	0.628991925118183
1705	2	BM	GL	M1	69	0.00538864025211886	-0.00334253850633793	PDL1	0.331945305001591
1706	2	BM	GL	M1	5	0.00270760810735244	-0.00547310483600125	PDL1	0.189681606145016
1707	2	BM	GL	M1	14	-0.000449477210991954	-0.00804020053423243	PDL1	0.0381372123671063
1708	2	BM	GL	M1	91	-0.0106008617190083	0.0212145936991513	PDL1	0.901716460666584
1709	2	BM	GL	M1	23	-0.00562634807658437	-0.00467021740881058	PDL1	0.310756661056768
1710	2	BM	GL	M1	91	-0.0114515134917612	0.0240799832753256	PDL1	0.779922817105546
1711	2	BM	GL	M1	85	-0.00791483779847697	0.00271460737442558	PDL1	0.728107567384622
1712	2	BM	GL	M1	82	-0.0107038890069196	0.0155265361183138	PDL1	0.789846747827169
1713	2	BM	GL	M1	91	-0.0112209472583311	0.0228469412494396	PDL1	0.818369687001023
1714	2	BM	GL	M1	1	-0.00767209914531758	0.00072010455200377	PDL1	0.0665416618389376
1715	2	BM	GL	M1	2	-0.00619479395311569	-0.00394748498842114	PDL1	0.12672872046883
1716	2	BM	GL	M1	93	-0.0094712931243683	0.00913330852910088	PDL1	0.633864905722485
1717	2	BM	GL	M1	94	-0.00960715547971848	0.00952340825820153	PDL1	0.779132850605285
1718	2	BM	GL	M1	82	-0.0100477007075035	0.0155723132831032	PDL1	0.757991422058058
1719	2	BM	GL	M1	32	-0.00657178249869553	-0.00290076799770926	PDL1	0.437999273203069
1720	2	BM	GL	M1	32	-0.00705189649625755	-0.00177965787881584	PDL1	0.550391096105417
1721	2	BM	GL	M1	17	0.00655158230918509	-0.00175447463740995	PDL1	0.23756985116417
1722	2	BM	GL	M1	92	-0.0109202139958671	0.020208785820287	PDL1	0.710467641380042
1723	2	BM	GL	M1	11	-0.00657804814278216	-0.00452880492857821	PDL1	0.164072076472375
1724	2	BM	GL	M1	69	0.00720100602792448	-0.000627584688367612	PDL1	0.30940835864616
1725	2	BM	GL	M1	31	-0.00713495367013252	-0.00124606505508011	PDL1	0.673706032291909
1726	2	BM	GL	M1	92	-0.010847518105731	0.0198580499065756	PDL1	0.918359217506807
1727	2	BM	GL	M1	5	0.00276812991462732	-0.00585173286257528	PDL1	0.212911660558022
1728	2	BM	GL	M1	82	-0.0106361559955294	0.0165497241665315	PDL1	0.734369702312443
1729	2	BM	GL	M1	6	0.00617413348406609	-0.00245621423777183	PDL1	0.229742557089611
1730	2	BM	GL	M1	89	-0.00046199750467174	-0.00803444311208759	PDL1	0.108960617609852
1731	2	BM	GL	M1	92	-0.0108505294160206	0.0195279448876916	PDL1	0.80596012621071
1732	2	BM	GL	M1	4	-0.0032998465443394	-0.00636710107928327	PDL1	0.147608965155715
1733	2	BM	GL	M1	100	4.77749648008114e-05	-0.0087371538909665	PDL1	0.306642443463507
1734	2	BM	GL	M1	100	-0.00256616610491998	-0.00839732378168397	PDL1	0.143108353700086
1735	2	BM	GL	M1	2	-0.0060551027317078	-0.00530645215133342	PDL1	0.0584371698794767
1736	2	BM	GL	M1	12	-0.00453714566148213	-0.00648218430067326	PDL1	0.00982185203447824
1737	2	BM	GL	M1	40	0.0116582531231857	0.00808094846773325	PDL1	0.213354522006998
1738	2	BM	GL	M1	21	-0.00750430037529519	0.000191559248874288	PDL1	0.472539003640973
1739	2	BM	GL	M1	31	-0.00667672130200256	-0.00286929634029998	PDL1	0.533357214870637
1740	2	BM	GL	M1	13	-0.00556119893289359	-0.00539409958812883	PDL1	0.313184259175371
1741	2	BM	GL	M1	12	-0.00571690065127155	-0.00602406473639713	PDL1	0.0968842005736232
1742	2	BM	GL	M1	36	0.00134303508963765	-0.00216014183372135	PDL1	0.290249317849434
1743	2	BM	GL	M1	22	-0.00680515106210174	-0.00465560209102556	PDL1	0.416974667670666
1744	2	BM	GL	M1	4	-0.00418255654836231	-0.00649188971144978	PDL1	0.152682890130814
1745	2	BM	GL	M1	24	-0.00152206216632682	-0.00705776476464345	PDL1	0.255987264945305
1746	2	BM	GL	M1	94	-0.00992389023318598	0.00970470978835173	PDL1	0.817855117905319
1747	2	BM	GL	M1	94	-0.00882243242098528	0.00568486265731458	PDL1	0.878931020446484
1748	2	BM	GL	M1	91	-0.0116469762829414	0.0242087911008122	PDL1	0.964306984635193
1749	2	BM	GL	M1	92	-0.0109945420772378	0.0199931925896739	PDL1	0.847249434775696
1750	2	BM	GL	M1	83	-0.00903241272644741	0.00812870811029962	PDL1	0.720464972264191
1751	2	BM	GL	M1	92	-0.0108817976785816	0.0216951805300835	PDL1	0.85654626982161
1752	2	BM	GL	M1	35	0.00461192207353154	-0.00312362691500155	PDL1	0.386050327324061
1753	2	BM	GL	M1	82	-0.0101236096798774	0.0126628199865292	PDL1	0.691933023970959
1754	2	BM	GL	M1	81	-0.0109757360741734	0.0210685317349437	PDL1	0.838734186316704
1755	2	BM	GL	M1	18	0.00918656095796688	0.00365073295061978	PDL1	0.174435911537221
1756	2	BM	GL	M1	12	-0.00447038723465029	-0.00733300777981658	PDL1	0.145696535052595
1757	2	BM	GL	M1	42	-0.00831293004555285	0.00411495754438831	PDL1	0.698402310538749
1758	2	BM	GL	M1	12	-0.00534257950785194	-0.00682804726480108	PDL1	0.14006495884559
1759	2	BM	GL	M1	32	-0.00742370601317249	-0.000942271825752035	PDL1	0.503751769248143
1760	2	BM	GL	M1	12	-0.00605551837039189	-0.00597853319621549	PDL1	0.0194001471362759
1761	2	BM	GL	M1	82	-0.0109266735420042	0.0181131357545155	PDL1	0.67254688284752
1762	2	BM	GL	M1	92	-0.0111527134993928	0.0223946495062359	PDL1	0.807517897234872
1763	2	BM	GL	M1	82	-0.0112777424295868	0.0214362069928924	PDL1	0.766122034541349
1764	2	BM	GL	M1	4	-0.00496865294421569	-0.00477356058878848	PDL1	0.252972035136927
1765	2	BM	GL	M1	97	-0.00622397084592499	-0.00469483440845363	PDL1	0.547252361457875
1766	2	BM	GL	M1	84	-0.00807950761388926	0.00345516819878889	PDL1	0.549499229049432
1767	2	BM	GL	M1	8	0.00975265118183428	0.00576982083662357	PDL1	0.46780762385895
1768	2	BM	GL	M1	23	-0.00538198576150657	-0.00482598005632104	PDL1	0.350276655101633
1769	2	BM	GL	M1	1	-0.00827530534259233	0.00316866859645641	PDL1	0.221438252329113
1770	2	BM	GL	M1	81	-0.0103924778847968	0.0185936947877507	PDL1	0.798780120167723
1771	2	BM	GL	M1	92	-0.0105184033798007	0.0182431128252411	PDL1	0.741688786460992
1772	2	BM	GL	M1	81	-0.0120127932287274	0.0252592620496239	PDL1	0.925645440987325
1773	2	BM	GL	M1	41	-0.00622500350569243	-0.00414622242646489	PDL1	0.263851454253831
1774	2	BM	GL	M1	89	0.00153547337017445	-0.00771154581231507	PDL1	0.283778539038243
1775	2	BM	GL	M1	100	-0.00357248058300858	-0.00769942902582102	PDL1	0.0834465061096347
1776	2	BM	GL	M1	4	-0.00438220859281329	-0.00491697251836297	PDL1	0.148666843530471
1777	2	BM	GL	M1	11	-0.00668209595502102	-0.00482458088184091	PDL1	0.00215907055922198
1778	2	BM	GL	M1	52	-0.00541796600212217	0.00213948161030156	PDL1	0.47365385686213
1779	2	BM	GL	M1	63	-0.00651205462040707	0.000163883920644483	PDL1	0.677118208006385
1780	2	BM	GL	M1	1	-0.00910806119299284	0.00517673835637797	PDL1	0.249020548184216
1781	2	BM	GL	M1	5	0.000964538896153169	-0.00604541219901776	PDL1	0.157855993930049
1782	2	BM	GL	M1	53	-0.00634642379304704	-0.00296686810941263	PDL1	0.679604565915854
1783	2	BM	GL	M1	57	0.00193189817852711	-0.00273842481269952	PDL1	0.870211756195511
1784	2	BM	GL	M1	21	-0.00764404004599291	-0.000145415259297598	PDL1	0.378096697301578
1785	2	BM	GL	M1	31	-0.0075204079034945	-0.00148511322680548	PDL1	0.490420252399048
1786	2	BM	GL	M1	89	0.000661928523130512	-0.00833827710374506	PDL1	0.211772456415543
1787	2	BM	GL	M1	92	-0.0115238842899404	0.0228233017988949	PDL1	0.897326147692637
1788	2	BM	GL	M1	82	-0.010823462227508	0.0192103217061551	PDL1	0.843956229069675
1789	2	BM	GL	M1	93	-0.00947023038864278	0.00994039384113434	PDL1	0.621857990509536
1790	2	BM	GL	M1	65	-0.00556144191824063	-0.00164091745005173	PDL1	0.905438575105907
1791	2	BM	GL	M1	31	-0.00712870062761008	-0.00179195498857593	PDL1	0.527629937078383
1792	2	BM	GL	M1	2	-0.00666294994686285	-0.00336582561874366	PDL1	0.117503049206451
1793	2	BM	GL	M1	36	0.00393795758711842	-0.00420397520110249	PDL1	0.275089885417364
1794	2	BM	GL	M1	2	-0.00676004616737681	-0.00255810562043759	PDL1	0.0668671458928422
1795	2	BM	GL	M1	82	-0.00997339077383443	0.0136839233996335	PDL1	0.924896676343223
1796	2	BM	GL	M1	81	-0.0115754727239859	0.0246788530535656	PDL1	0.923512655053126
1797	2	BM	GL	M1	21	-0.00745496347456009	-0.000490939512725389	PDL1	0.368399226744899
1798	2	BM	GL	M1	51	-0.0109087314752429	0.0192394432072203	PDL1	0.661193786167925
1799	2	BM	GL	M1	2	-0.00633379978136598	-0.00482629357893365	PDL1	0
1800	2	BM	GL	M1	93	-0.00888648331631762	0.0061393489611998	PDL1	0.339414794724502
1801	2	BM	GL	M1	2	-0.0069810305281873	-0.00326053064675573	PDL1	0
1802	2	BM	GL	M1	14	-0.00197518788204912	-0.00866375704211784	PDL1	0.254461831493301
1803	2	BM	GL	M1	93	-0.0086234264343937	0.00607037099739522	PDL1	0.619491198462415
1804	2	BM	GL	M1	3	-0.00241403728733315	-0.00683706596288306	PDL1	0.252309194760424
1805	2	BM	GL	M1	81	-0.0111020897513958	0.0221929259711766	PDL1	0.862929709920992
1806	2	BM	GL	M1	12	-0.00504997953129605	-0.00680675893414352	PDL1	0.0797471965442069
1807	2	BM	GL	M1	2	-0.00694581412135549	-0.00288261856614982	PDL1	0.0644551488718702
1808	2	BM	GL	M1	82	-0.0105848906351683	0.0167916593695977	PDL1	0.699286263466329
1809	2	BM	GL	M1	31	-0.00671952458288662	-0.00298819364826399	PDL1	0.541123331523913
1810	2	BM	GL	M1	82	-0.010563850472382	0.015828677007924	PDL1	0.75322969988883
1811	2	BM	GL	M1	63	-0.00635918825823116	-0.00060762687467403	PDL1	0.706035514628695
1812	2	BM	GL	M1	32	-0.00687550847036376	-0.00240859943310013	PDL1	0.601190404971079
1813	2	BM	GL	M1	94	-0.00837499573009723	0.0036252251510745	PDL1	0.632668131236886
1814	2	BM	GL	M1	42	-0.00793252274189089	0.00262008122755083	PDL1	0.66381756244674
1815	2	BM	GL	M1	4	-0.00113161765318867	-0.00674705432509416	PDL1	0.0586961927408682
1816	2	BM	GL	M1	82	-0.00998623768601764	0.014684726902739	PDL1	0.695479493038403
1817	2	BM	GL	M1	73	-0.00936007384017822	0.00816614992320781	PDL1	0.926955244080647
1818	2	BM	GL	M1	98	-0.00401901816284812	-0.00634556990632725	PDL1	0.449115253183111
1819	2	BM	GL	M1	32	-0.00652926065768935	-0.00450895694459149	PDL1	0.334935740714453
1820	2	BM	GL	M1	94	-0.00764371165469562	0.00142991829811383	PDL1	0.747250368913749
1821	2	BM	GL	M1	82	-0.00970682488367284	0.0117697650409132	PDL1	0.870511238820354
1822	2	BM	GL	M1	51	-0.0110430862220337	0.0207204045168244	PDL1	0.610612447229914
1823	2	BM	GL	M1	50	0.0104561258439511	0.00594537209532734	PDL1	0.107481356602173
1824	2	BM	GL	M1	82	-0.00979416519572354	0.0110199406077054	PDL1	0.69428703998806
1825	2	BM	GL	M1	45	-0.00385422954299575	0.00205290164629393	PDL1	0.41023445438722
1826	2	BM	GL	M1	16	0.00511418964566226	-0.00361852743998406	PDL1	0.219998033963325
1827	2	BM	GL	M1	3	-0.00309927964131297	-0.0070486766827241	PDL1	0.0936163272745384
1828	2	BM	GL	M1	28	0.00785902485368774	0.00106842954021096	PDL1	0.229951216797895
1829	2	BM	GL	M1	42	-0.00825985092598531	0.00389105347562978	PDL1	0.66338959014596
1830	2	BM	GL	M1	92	-0.0109272932454215	0.0208950926516293	PDL1	0.839009932020504
1831	2	BM	GL	M1	81	-0.0112832840719795	0.0225852078602462	PDL1	0.905484204710878
1832	2	BM	GL	M1	1	-0.00729409938743183	-0.0014217754325923	PDL1	0.161575466426289
1833	2	BM	GL	M1	3	-0.00114340372845035	-0.00738913583611802	PDL1	0.0826650675943386
1834	2	BM	GL	M1	92	-0.0106491458226896	0.0206346386297625	PDL1	0.890174569788842
1835	2	BM	GL	M1	52	-0.00601190916129689	0.00332420824486854	PDL1	0.598284057279696
1836	2	BM	GL	M1	51	-0.0105511041170722	0.0182754756105481	PDL1	0.648109976087306
1837	2	BM	GL	M1	32	-0.00631709724830115	-0.0034686006348892	PDL1	0.394110870200322
1838	2	BM	GL	M1	83	-0.00915571658635367	0.010749661195596	PDL1	0.697560864480498
1839	2	BM	GL	M1	100	-0.00100676767849588	-0.00894872288064255	PDL1	0.259574541101292
1840	2	BM	GL	M1	94	-0.00940455049186409	0.00960283879619596	PDL1	0.754549747102253
1841	2	BM	GL	M1	82	-0.0109131086022773	0.0168718151784138	PDL1	0.909515674484824
1842	2	BM	GL	M1	82	-0.00933816021909839	0.0104970670446056	PDL1	0.692184389472796
1843	2	BM	GL	M1	63	-0.00752570183185589	0.00277268782179765	PDL1	0.781457711450213
1844	2	BM	GL	M1	93	-0.00926485548151134	0.00846376583234925	PDL1	0.58513559375153
1845	2	BM	GL	M1	1	-0.00748839997306996	-0.0013104837639129	PDL1	0.0432534128953085
1846	2	BM	GL	M1	5	0.00360636613042355	-0.0050185394987609	PDL1	0.0144164588572358
1847	2	BM	GL	M1	92	-0.0111726883891172	0.0227592226396906	PDL1	0.835924414918099
1848	2	BM	GL	M1	20	0.0107567418271877	0.00730528939274147	PDL1	0.328211564590949
1849	2	BM	GL	M1	1	-0.0083909437439105	0.00434582302673529	PDL1	0
1850	2	BM	GL	M1	1	-0.00756104353559206	-0.00128140244123703	PDL1	0
1851	2	BM	GL	M1	32	-0.00734317054164246	-0.000474565130989247	PDL1	0.570410003109574
1852	2	BM	GL	M1	94	-0.00863973998772693	0.00636752843311239	PDL1	0.725131707190191
1853	2	BM	GL	M1	32	-0.00635089844233655	-0.00320103062903896	PDL1	0.49032593932771
1854	2	BM	GL	M1	84	-0.0070417925652725	-1.23075010179796e-06	PDL1	0.565970029936967
1855	2	BM	GL	M1	22	-0.00688571253924821	-0.00335355868094302	PDL1	0.461802357933565
1856	2	BM	GL	M1	11	-0.00613708919902736	-0.00514881587481293	PDL1	0.102653344537054
1857	2	BM	GL	M1	82	-0.0104263571502335	0.0140097610640756	PDL1	0.643535096008477
1858	2	BM	GL	M1	2	-0.00708514888606561	-0.00341848374975829	PDL1	0.00828889878177235
1859	2	BM	GL	M1	5	0.000771693520850308	-0.00722567587223822	PDL1	0.196853138244459
1860	2	BM	GL	M1	94	-0.00790141821197646	0.00134787919053942	PDL1	0.730105095108758
1861	2	BM	GL	M1	41	-0.0067122190564432	-0.00125871427281113	PDL1	0.287380390266156
1862	2	BM	GL	M1	33	-0.00644482435373169	-0.00192706927289232	PDL1	0.389608230631652
1863	2	BM	GL	M1	89	0.00229199845922345	-0.00662587055069612	PDL1	0.134194174940135
1864	2	BM	GL	M1	45	-0.00481082473132103	0.00249580730173849	PDL1	0.291511612388583
1865	2	BM	GL	M1	12	-0.00497719741133545	-0.00636262516930435	PDL1	0.146190357415998
1866	2	BM	GL	M1	95	-0.00760723056246513	-0.000527975785968873	PDL1	0.780499443058843
1867	2	BM	GL	M1	31	-0.00686271135717001	-0.00362168438333377	PDL1	0.529143041562426
1868	2	BM	GL	M1	5	-0.000526760734715074	-0.00725998671212937	PDL1	0.0808319241851319
1869	2	BM	GL	M1	63	-0.0065657911976701	-0.000430273813759529	PDL1	0.700314061289733
1870	2	BM	GL	M1	21	-0.0069182271049517	-0.00308346093152846	PDL1	0.199422041279513
1871	2	BM	GL	M1	89	0.00119159625172786	-0.00786573357477329	PDL1	0.132379321211217
1872	2	BM	GL	M1	32	-0.00743180866485306	-0.000746843703891448	PDL1	0.523915528207318
1873	2	BM	GL	M1	53	-0.00631748561157117	-0.0020100640769688	PDL1	0.615996577580993
1874	2	BM	GL	M1	11	-0.00705443483613867	-0.00531931431097767	PDL1	0.0404882485552415
1875	2	BM	GL	M1	92	-0.0109815338902723	0.0219840939938507	PDL1	0.778000532723996
1876	2	BM	GL	M1	83	-0.00981976172757354	0.0124404220849765	PDL1	0.654677363433102
1877	2	BM	GL	M1	85	-0.00644211202200994	-0.00199256730837313	PDL1	0.761328061520745
1878	2	BM	GL	M1	81	-0.0116921611838438	0.0244549107147478	PDL1	0.797526823485845
1879	2	BM	GL	M1	98	-0.00189274894830763	-0.00865121178752998	PDL1	0.391725951816387
1880	2	BM	GL	M1	31	-0.00597770589610062	-0.00452527901961998	PDL1	0.512735458239015
1881	2	BM	GL	M1	68	0.0035329838587803	-0.00500609283771899	PDL1	0.477981100293982
1882	2	BM	GL	M1	95	-0.00717811519783648	-0.00200987322501388	PDL1	0.771162536129412
1883	2	BM	GL	M1	52	-0.00821653195592183	0.00874189913218558	PDL1	0.583546785153445
1884	2	BM	GL	M1	14	-0.00186022067107675	-0.00843669089771263	PDL1	0.239823337143364
1885	2	BM	GL	M1	61	-0.00692788132686974	0.00724161060158861	PDL1	0.483979081555072
1886	2	BM	GL	M1	92	-0.0112549380967224	0.0214433346297519	PDL1	0.814057233720216
1887	2	BM	GL	M1	83	-0.00892137252641703	0.00734598705922135	PDL1	0.78186036424401
1888	2	BM	GL	M1	51	-0.0097407985036076	0.0135367264033921	PDL1	0.591453746572411
1889	2	BM	GL	M1	11	-0.00666535549368268	-0.00459490856472175	PDL1	0.10570334998563
1890	2	BM	GL	M1	12	-0.0052136246444279	-0.00646256304792043	PDL1	0.257373443918905
1891	2	BM	GL	M1	80	0.0071771582759108	-0.00082093096818727	PDL1	0.189892574242078
1892	2	BM	GL	M1	2	-0.00614257986209188	-0.00471723436774339	PDL1	0.177426962273827
1893	2	BM	GL	M1	93	-0.00858741882631069	0.00536012777944545	PDL1	0.5730212488615
1894	2	BM	GL	M1	12	-0.00473736355791932	-0.00733089252713579	PDL1	0.109414996256365
1895	2	BM	GL	M1	75	-0.0064709600999599	-0.00176453410850879	PDL1	0.81013666837678
1896	2	BM	GL	M1	71	-0.00908906868230715	0.0107224280856192	PDL1	0.475595108761195
1897	2	BM	GL	M1	32	-0.00697576513132961	-0.000904720043886642	PDL1	0.462472355371817
1898	2	BM	GL	M1	2	-0.0061605434777644	-0.00432414698894519	PDL1	0.0439323413037363
1899	2	BM	GL	M1	51	-0.0105271658718168	0.0144975321591925	PDL1	0.385058556785773
1900	2	BM	GL	M1	42	-0.00810375952332277	0.00481145478551074	PDL1	0.672144209419118
1901	2	BM	GL	M1	63	-0.00657332698117921	-6.35707402378533e-05	PDL1	0.641651571012911
1902	2	BM	GL	M1	22	-0.00559876840245421	-0.00616287859214965	PDL1	0.263719439401205
1903	2	BM	GL	M1	84	-0.00730105201866626	0.00053677669583688	PDL1	0.583297867879041
1904	2	BM	GL	M1	50	0.0100820421227439	0.00543945714945902	PDL1	0.275964281120523
1905	2	BM	GL	M1	53	-0.0059570266640054	-0.00351740178505177	PDL1	0.65665599447563
1906	2	BM	GL	M1	95	-0.00677730234315195	-0.00166637250761868	PDL1	0.896986677656807
1907	2	BM	GL	M1	3	-0.00294681679214431	-0.00604803575092007	PDL1	0.142524884941728
1908	2	BM	GL	M1	5	-0.00134167577941843	-0.00644791840471379	PDL1	0.174960190655746
1909	2	BM	GL	M1	32	-0.00696772584526267	-0.00165961371526166	PDL1	0.47711210878011
1910	2	BM	GL	M1	2	-0.00696270110205004	-0.00405972236325244	PDL1	0
1911	2	BM	GL	M1	92	-0.0111318583995012	0.0219016838269103	PDL1	0.907425393499896
1912	2	BM	GL	M1	96	-0.00596920989050129	-0.00441593737384621	PDL1	0.673167080635084
1913	2	BM	GL	M1	93	-0.00870037616532159	0.00834902591268839	PDL1	0.495996508005025
1914	2	BM	GL	M1	93	-0.00861233442861117	0.00693993983643044	PDL1	0.540690057776529
1915	2	BM	GL	M1	14	-0.00126570825634514	-0.00893033814712033	PDL1	0.0370095768783556
1916	2	BM	GL	M1	51	-0.0106512704421226	0.0170644125414883	PDL1	0.615490640968452
1917	2	BM	GL	M1	21	-0.0077849930292134	0.000138571910990258	PDL1	0.435352920357903
1918	2	BM	GL	M1	53	-0.00586110257869511	-0.00353980251686938	PDL1	0.643630947622479
1919	2	BM	GL	M1	84	-0.00797673449446212	0.00346500206122613	PDL1	0.593756969245886
1920	2	BM	GL	M1	94	-0.00942092669951234	0.00923603808205871	PDL1	0.850263593071333
1921	2	BM	GL	M1	94	-0.00968587374014397	0.010146149657459	PDL1	0.793044302371751
1922	2	BM	GL	M1	5	0.000762058455703957	-0.00553300680721543	PDL1	0.251825602166572
1923	2	BM	GL	M1	22	-0.00579094317972738	-0.00570230809708262	PDL1	0.215170052033666
1924	2	BM	GL	M1	53	-0.00686069847830961	-0.00107170795279736	PDL1	0.641929924306897
1925	2	BM	GL	M1	1	-0.00980590686378107	0.00989634062994331	PDL1	0.203152628129516
1926	2	BM	GL	M1	42	-0.00942516757310067	0.00999984223668759	PDL1	0.627049532854834
1927	2	BM	GL	M1	11	-0.00548984011717129	-0.00643060065167335	PDL1	0.119682036994247
1928	2	BM	GL	M1	14	-0.00119718305904148	-0.00877970935097399	PDL1	0.200966659290331
1929	2	BM	GL	M1	14	-0.00116509662282026	-0.00798988402785833	PDL1	0.175414444195922
1930	2	BM	GL	M1	17	0.00819469594621668	0.000896805273019267	PDL1	0.151688764820971
1931	2	BM	GL	M1	22	-0.00694993606222667	-0.00298705202532502	PDL1	0.438665692294083
1932	2	BM	GL	M1	21	-0.006675978956297	-0.00252764443007558	PDL1	0.389348591996971
1933	2	BM	GL	M1	22	-0.00560231474456214	-0.00568051986206167	PDL1	0.406202938082011
1934	2	BM	GL	M1	12	-0.00308720261058731	-0.00782168549077454	PDL1	0.287735312353981
1935	2	BM	GL	M1	22	-0.00590793272115544	-0.00491384332151352	PDL1	0.401738360848633
1936	2	BM	GL	M1	2	-0.00583083725147774	-0.00376873072134265	PDL1	0.150064315948152
1937	2	BM	GL	M1	92	-0.0109313294695682	0.0222355486956283	PDL1	0.93486691752563
1938	2	BM	GL	M1	94	-0.0100268433549796	0.00960733325705972	PDL1	0.896667805743178
1939	2	BM	GL	M1	42	-0.00866352230202328	0.00583424546855262	PDL1	0.680997488687144
1940	2	BM	GL	M1	33	-0.00541373491320014	-0.00470830604219137	PDL1	0.380388472451436
1941	2	BM	GL	M1	83	-0.00869979673099355	0.00918037990385421	PDL1	0.739018749288931
1942	2	BM	GL	M1	21	-0.00760677894578868	0.000913436156734773	PDL1	0.375774884310594
1943	2	BM	GL	M1	32	-0.00725101881326648	-0.000231638676788964	PDL1	0.45306810125996
1944	2	BM	GL	M1	2	-0.00678120146319867	-0.00397303676954557	PDL1	0.100230176431451
1945	2	BM	GL	M1	2	-0.0070292920701174	-0.00377156373399935	PDL1	0.0339030144978081
1946	2	BM	GL	M1	4	-0.00509605393803577	-0.00541904957921433	PDL1	0.126348385262965
1947	2	BM	GL	M1	94	-0.00899171174579944	0.00715105362859563	PDL1	0.807197347750471
1948	2	BM	GL	M1	79	0.00107152561464441	-0.00810893343237789	PDL1	0.309866573987541
1949	2	BM	GL	M1	94	-0.0102087013456448	0.0116296206474063	PDL1	0.803727752195681
1950	2	BM	GL	M1	2	-0.00692934648073174	-0.00128218413995955	PDL1	0.021851912628095
1951	2	BM	GL	M1	12	-0.00413721239355608	-0.00706015524971564	PDL1	0.195790466259424
1952	2	BM	GL	M1	51	-0.00924205356826168	0.010238154482014	PDL1	0.331959715902592
1953	2	BM	GL	M1	23	-0.00353473046138731	-0.00640283409300154	PDL1	0.352765256687042
1954	2	BM	GL	M1	2	-0.00574898286989311	-0.0044224346079131	PDL1	0.0737003174875393
1955	2	BM	GL	M1	97	-0.00511671768591268	-0.00627544801671518	PDL1	0.453141831799931
1956	2	BM	GL	M1	82	-0.0107425774553759	0.0168335779159349	PDL1	0.870603266362539
1957	2	BM	GL	M1	41	-0.00702521949262574	-0.00184731643922944	PDL1	0.144023710555598
1958	2	BM	GL	M1	42	-0.00775566582711124	0.0018044937941752	PDL1	0.576178121405748
1959	2	BM	GL	M1	39	0.0111424959256888	0.00723894681330959	PDL1	0.229537534021849
1960	2	BM	GL	M1	2	-0.00654518429326551	-0.00329544270801653	PDL1	0.0616953546617298
1961	2	BM	GL	M1	32	-0.00763523611925473	0.000211901138335343	PDL1	0.508463642808941
1962	2	BM	GL	M1	92	-0.0114014552717211	0.0230888472416339	PDL1	0.965887047721427
1963	2	BM	GL	M1	21	-0.00833340708635474	0.00119212062306915	PDL1	0.521242764882922
1964	2	BM	GL	M1	83	-0.00951048130671989	0.0120654735805023	PDL1	0.842746586822847
1965	2	BM	GL	M1	49	0.0086521873645932	0.00368320519118378	PDL1	0.651053683938811
1966	2	BM	GL	M1	89	-0.00084348822760817	-0.00876771269046163	PDL1	0.191176890993458
1967	2	BM	GL	M1	4	-0.00432323913615391	-0.00634209656638346	PDL1	0.102846561907858
1968	2	BM	GL	M1	42	-0.00785951332023689	0.00137617302877816	PDL1	0.584798613969505
1969	2	BM	GL	M1	21	-0.0085460706590993	0.00292893815336691	PDL1	0.536868847079677
1970	2	BM	GL	M1	81	-0.0116542138565669	0.0228887506144516	PDL1	0.731218845970132
1971	2	BM	GL	M1	2	-0.0062938625316619	-0.00452909443993093	PDL1	0.076134388584344
1972	2	BM	GL	M1	33	-0.00630349285318705	-0.00133295354003051	PDL1	0.41622383312007
1973	2	BM	GL	M1	93	-0.00876214553884765	0.00681449831397527	PDL1	0.615368082965396
1974	2	BM	GL	M1	21	-0.00778732241996822	0.00121351492070378	PDL1	0.504895986763395
1975	2	BM	GL	M1	14	0.000233160843514171	-0.0077198699795162	PDL1	0.215445654747821
1976	2	BM	GL	M1	51	-0.00918857242258299	0.00990091856721696	PDL1	0.36244502056837
1977	2	BM	GL	M1	61	-0.0069864917694453	0.00563013861203017	PDL1	0.288535168315131
1978	2	BM	GL	M1	84	-0.00835051824017417	0.00440642474385259	PDL1	0.626070295943088
1979	2	BM	GL	M1	51	-0.010036959680567	0.0167651804903303	PDL1	0.569332976953792
1980	2	BM	GL	M1	94	-0.00792486651744445	0.000853056863386365	PDL1	0.667987889356484
1981	2	BM	GL	M1	91	-0.0106727388785989	0.0192576988961562	PDL1	0.688477045482115
1982	2	BM	GL	M1	61	-0.0080150890274982	0.00561949704786932	PDL1	0.234256735967298
1983	2	BM	GL	M1	16	0.00431436931777786	-0.00485750726541948	PDL1	0.193530192334498
1984	2	BM	GL	M1	5	0.000851429941107702	-0.00620920804951072	PDL1	0.251354471903189
1985	2	BM	GL	M1	82	-0.0109334640011088	0.0165204857694396	PDL1	0.932119722009459
1986	2	BM	GL	M1	93	-0.0088781080823277	0.00469997598878868	PDL1	0.607414128598615
1987	2	BM	GL	M1	19	0.010726632459067	0.00756289124009272	PDL1	0.167759575968213
1988	2	BM	GL	M1	94	-0.00959486657192861	0.0102534457818095	PDL1	0.795031898519548
1989	2	BM	GL	M1	4	-0.00244286805473813	-0.00727849721441062	PDL1	0.172648312656841
1990	2	BM	GL	M1	36	0.00102490453317606	-0.00415230391928104	PDL1	0.306372654049545
1991	2	BM	GL	M1	52	-0.0076756820634636	0.00732925776901691	PDL1	0.790261856911992
1992	2	BM	GL	M1	1	-0.00778158773839506	-0.00105198452032457	PDL1	0
1993	2	BM	GL	M1	89	0.000379218720182154	-0.007731586720205	PDL1	0.272150594635938
1994	2	BM	GL	M1	84	-0.00828386796909094	0.00377671230579738	PDL1	0.642831971373466
1995	2	BM	GL	M1	22	-0.00600822850778147	-0.00551042867615377	PDL1	0.233328546174671
1996	2	BM	GL	M1	21	-0.00664381584625192	-0.00339546100565744	PDL1	0.294943132907935
1997	2	BM	GL	M1	21	-0.00704123611482553	-0.00201556937703705	PDL1	0.352873526580283
1998	2	BM	GL	M1	90	0.00266900604419677	-0.00701843854873003	PDL1	0.287549746173212
1999	2	BM	GL	M1	9	0.01081049022795	0.0071398574260992	PDL1	0.180869245558766
[truncated: 252,566 more rows]
