# Supplementary material for: Human and mouse neutrophils share core transcriptional programs in both homeostatic and inflamed contexts
Source: Nat Commun. 2023 Dec 8;14:8133. doi: 10.1038/s41467-023-43573-9 (PMC10709367; doi:10.1038/s41467-023-43573-9)
Supplement: Supplementary file 8 — Source Data [file 41467_2023_43573_MOESM8_ESM.zip › Supplementary Figure 10/source-data_FigureS10_human.csv]

	day	condition	donor	marker	mfi	group
1	0	unstim	S3	CD40	-43.6	0_unstim
2	0	unstim	S3	PDL1	801	0_unstim
3	0	unstim	S3	CD69	289	0_unstim
4	0	unstim	S3	IL4R	181	0_unstim
5	0	unstim	S3	CD14	463	0_unstim
6	2	unstim	S3	CD40	-2.57	2_unstim
7	2	unstim	S3	PDL1	805	2_unstim
8	2	unstim	S3	CD69	420	2_unstim
9	2	unstim	S3	IL4R	153	2_unstim
10	2	unstim	S3	CD14	208	2_unstim
11	0	unstim	S4	CD40	-14.1	0_unstim
12	0	unstim	S4	PDL1	877	0_unstim
13	0	unstim	S4	CD69	309	0_unstim
14	0	unstim	S4	IL4R	208	0_unstim
15	0	unstim	S4	CD14	540	0_unstim
16	2	unstim	S4	CD40	7.7	2_unstim
17	2	unstim	S4	PDL1	762	2_unstim
18	2	unstim	S4	CD69	431	2_unstim
19	2	unstim	S4	IL4R	171	2_unstim
20	2	unstim	S4	CD14	282	2_unstim
21	0	unstim	S5	CD40	-23.1	0_unstim
22	0	unstim	S5	PDL1	765	0_unstim
23	0	unstim	S5	CD69	271	0_unstim
24	0	unstim	S5	IL4R	171	0_unstim
25	0	unstim	S5	CD14	436	0_unstim
26	2	unstim	S5	CD40	6.42	2_unstim
27	2	unstim	S5	PDL1	733	2_unstim
28	2	unstim	S5	CD69	367	2_unstim
29	2	unstim	S5	IL4R	152	2_unstim
30	2	unstim	S5	CD14	263	2_unstim
31	0	unstim	S6	CD40	-12.8	0_unstim
32	0	unstim	S6	PDL1	864	0_unstim
33	0	unstim	S6	CD69	317	0_unstim
34	0	unstim	S6	IL4R	186	0_unstim
35	0	unstim	S6	CD14	354	0_unstim
36	2	unstim	S6	CD40	-1.28	2_unstim
37	2	unstim	S6	PDL1	760	2_unstim
38	2	unstim	S6	CD69	438	2_unstim
39	2	unstim	S6	IL4R	161	2_unstim
40	2	unstim	S6	CD14	213	2_unstim
41	0	unstim	S7	CD40	-23.1	0_unstim
42	0	unstim	S7	PDL1	733	0_unstim
43	0	unstim	S7	CD69	302	0_unstim
44	0	unstim	S7	IL4R	156	0_unstim
45	0	unstim	S7	CD14	328	0_unstim
46	2	unstim	S7	CD40	-19.3	2_unstim
47	2	unstim	S7	PDL1	782	2_unstim
48	2	unstim	S7	CD69	430	2_unstim
49	2	unstim	S7	IL4R	177	2_unstim
50	2	unstim	S7	CD14	213	2_unstim
51	0	unstim	S8	CD40	-15.4	0_unstim
52	0	unstim	S8	PDL1	805	0_unstim
53	0	unstim	S8	CD69	322	0_unstim
54	0	unstim	S8	IL4R	183	0_unstim
55	0	unstim	S8	CD14	312	0_unstim
56	2	unstim	S8	CD40	-10.3	2_unstim
57	2	unstim	S8	PDL1	699	2_unstim
58	2	unstim	S8	CD69	401	2_unstim
59	2	unstim	S8	IL4R	153	2_unstim
60	2	unstim	S8	CD14	220	2_unstim
61	0	unstim	S1	CD40	35.9	0_unstim
62	0	unstim	S1	PDL1	743	0_unstim
63	0	unstim	S1	CD69	294	0_unstim
64	0	unstim	S1	IL4R	177	0_unstim
65	0	unstim	S1	CD14	233	0_unstim
66	2	unstim	S1	CD40	-12.8	2_unstim
67	2	unstim	S1	PDL1	873	2_unstim
68	2	unstim	S1	CD69	419	2_unstim
69	2	unstim	S1	IL4R	152	2_unstim
70	2	unstim	S1	CD14	153	2_unstim
71	0	unstim	S2	CD40	41.1	0_unstim
72	0	unstim	S2	PDL1	791	0_unstim
73	0	unstim	S2	CD69	339	0_unstim
74	0	unstim	S2	IL4R	226	0_unstim
75	0	unstim	S2	CD14	363	0_unstim
76	2	unstim	S2	CD40	46.2	2_unstim
77	2	unstim	S2	PDL1	1055	2_unstim
78	2	unstim	S2	CD69	447	2_unstim
79	2	unstim	S2	IL4R	198	2_unstim
80	2	unstim	S2	CD14	309	2_unstim
81	0	unstim	S1	CD101	5246	0_unstim
82	0	unstim	S1	CXCR4	-103	0_unstim
83	0	unstim	S1	CD62L	9906	0_unstim
84	2	unstim	S1	CD101	1667	2_unstim
85	2	unstim	S1	CXCR4	2249	2_unstim
86	2	unstim	S1	CD62L	2156	2_unstim
87	0	unstim	S2	CD101	5474	0_unstim
88	0	unstim	S2	CXCR4	-99	0_unstim
89	0	unstim	S2	CD62L	23819	0_unstim
90	2	unstim	S2	CD101	2275	2_unstim
91	2	unstim	S2	CXCR4	2305	2_unstim
92	2	unstim	S2	CD62L	1725	2_unstim
93	0	unstim	S3	CD101	5787	0_unstim
94	0	unstim	S3	CXCR4	-78.4	0_unstim
95	0	unstim	S3	CD62L	16230	0_unstim
96	2	unstim	S3	CD101	2266	2_unstim
97	2	unstim	S3	CXCR4	4272	2_unstim
98	2	unstim	S3	CD62L	1735	2_unstim
99	0	unstim	S4	CD101	5938	0_unstim
100	0	unstim	S4	CXCR4	-117	0_unstim
101	0	unstim	S4	CD62L	21160	0_unstim
102	2	unstim	S4	CD101	2428	2_unstim
103	2	unstim	S4	CXCR4	3656	2_unstim
104	2	unstim	S4	CD62L	1781	2_unstim
105	0	unstim	S5	CD101	5158	0_unstim
106	0	unstim	S5	CXCR4	-122	0_unstim
107	0	unstim	S5	CD62L	18589	0_unstim
108	0	unstim	S6	CD101	5246	0_unstim
109	0	unstim	S6	CXCR4	-126	0_unstim
110	0	unstim	S6	CD62L	9729	0_unstim
111	2	unstim	S6	CD101	2193	2_unstim
112	2	unstim	S6	CXCR4	2341	2_unstim
113	2	unstim	S6	CD62L	1547	2_unstim
