# Supplementary material for: Human and mouse neutrophils share core transcriptional programs in both homeostatic and inflamed contexts
Source: Nat Commun. 2023 Dec 8;14:8133. doi: 10.1038/s41467-023-43573-9 (PMC10709367; doi:10.1038/s41467-023-43573-9)
Supplement: Supplementary file 8 — Source Data [file 41467_2023_43573_MOESM8_ESM.zip › Supplementary Figure 10/source-data_FigureS10_human_stats.csv]

	marker	.y.	group1	group2	n1	n2	statistic	p	p.adj	p.adj.signif	xmin	xmax	y.position
1	CD101	mfi	0_unstim	2_unstim	6	5	-2.74485820678272	0.00605370476071837	0.00605370476071837	**	1	2	5938
2	CD14	mfi	0_unstim	2_unstim	8	8	-3.04785107425535	0.00230484121725719	0.00230484121725719	**	1	2	540
3	CD40	mfi	0_unstim	2_unstim	8	8	1.52504896192981	0.127246885868204	0.127246885868204	ns	1	2	46.2
4	CD62L	mfi	0_unstim	2_unstim	6	5	-2.73861278752583	0.00616989932054416	0.00616989932054416	**	1	2	23819
5	CD69	mfi	0_unstim	2_unstim	8	8	3.36067220166722	0.000777530446940384	0.000777530446940384	***	1	2	447
6	CXCR4	mfi	0_unstim	2_unstim	6	5	2.73861278752583	0.00616989932054416	0.00616989932054416	**	1	2	4272
7	IL4R	mfi	0_unstim	2_unstim	8	8	-2.2119564822324	0.0269696719677153	0.0269696719677153	*	1	2	226
8	PDL1	mfi	0_unstim	2_unstim	8	8	-0.420703161911671	0.673971851984757	0.673971851984757	ns	1	2	1055
