# Supplementary material for: Human and mouse neutrophils share core transcriptional programs in both homeostatic and inflamed contexts
Source: Nat Commun. 2023 Dec 8;14:8133. doi: 10.1038/s41467-023-43573-9 (PMC10709367; doi:10.1038/s41467-023-43573-9)
Supplement: Supplementary file 8 — Source Data [file 41467_2023_43573_MOESM8_ESM.zip › Supplementary Figure 10/source-data_FigureS10_mouse.csv]

	day	condition	donor	marker	mfi	group
1	0	unstim	M1	PDL1	7.7	0_unstim
2	0	unstim	M1	CD69	543	0_unstim
3	0	unstim	M1	IL4R	141	0_unstim
4	0	unstim	M1	CD40	53.3	0_unstim
5	0	unstim	M1	CD14	120	0_unstim
6	0	unstim	M2	PDL1	18	0_unstim
7	0	unstim	M2	CD69	559	0_unstim
8	0	unstim	M2	IL4R	166	0_unstim
9	0	unstim	M2	CD40	73.7	0_unstim
10	0	unstim	M2	CD14	195	0_unstim
11	0	unstim	M3	PDL1	11.6	0_unstim
12	0	unstim	M3	CD69	544	0_unstim
13	0	unstim	M3	IL4R	147	0_unstim
14	0	unstim	M3	CD40	58.4	0_unstim
15	0	unstim	M3	CD14	157	0_unstim
16	0	unstim	M4	PDL1	-27	0_unstim
17	0	unstim	M4	CD69	651	0_unstim
18	0	unstim	M4	IL4R	158	0_unstim
19	0	unstim	M4	CD40	77.9	0_unstim
20	0	unstim	M4	CD14	125	0_unstim
21	0	unstim	M5	PDL1	-11.6	0_unstim
22	0	unstim	M5	CD69	675	0_unstim
23	0	unstim	M5	IL4R	161	0_unstim
24	0	unstim	M5	CD40	88.1	0_unstim
25	0	unstim	M5	CD14	140	0_unstim
26	0	unstim	M6	PDL1	-43.6	0_unstim
27	0	unstim	M6	CD69	645	0_unstim
28	0	unstim	M6	IL4R	136	0_unstim
29	0	unstim	M6	CD40	63.5	0_unstim
30	0	unstim	M6	CD14	83.5	0_unstim
31	0	unstim	M7	PDL1	11.6	0_unstim
32	0	unstim	M7	CD69	670	0_unstim
33	0	unstim	M7	IL4R	155	0_unstim
34	0	unstim	M7	CD40	67.7	0_unstim
35	0	unstim	M7	CD14	157	0_unstim
36	0	unstim	M8	PDL1	-19.3	0_unstim
37	0	unstim	M8	CD69	672	0_unstim
38	0	unstim	M8	IL4R	142	0_unstim
39	0	unstim	M8	CD40	59.3	0_unstim
40	0	unstim	M8	CD14	92.5	0_unstim
41	0	unstim	M9	PDL1	1.28	0_unstim
42	0	unstim	M9	CD69	672	0_unstim
43	0	unstim	M9	IL4R	139	0_unstim
44	0	unstim	M9	CD40	62.7	0_unstim
45	0	unstim	M9	CD14	136	0_unstim
46	2	unstim	M1	PDL1	-2.57	2_unstim
47	2	unstim	M1	CD69	631	2_unstim
48	2	unstim	M1	IL4R	134	2_unstim
49	2	unstim	M1	CD40	73.7	2_unstim
50	2	unstim	M1	CD14	62.9	2_unstim
51	2	unstim	M2	PDL1	12.8	2_unstim
52	2	unstim	M2	CD69	656	2_unstim
53	2	unstim	M2	IL4R	149	2_unstim
54	2	unstim	M2	CD40	89.8	2_unstim
55	2	unstim	M2	CD14	91.2	2_unstim
56	2	unstim	M3	PDL1	15.4	2_unstim
57	2	unstim	M3	CD69	663	2_unstim
58	2	unstim	M3	IL4R	146	2_unstim
59	2	unstim	M3	CD40	81.3	2_unstim
60	2	unstim	M3	CD14	78.4	2_unstim
61	2	unstim	M4	PDL1	-18	2_unstim
62	2	unstim	M4	CD69	628	2_unstim
63	2	unstim	M4	IL4R	98.3	2_unstim
64	2	unstim	M4	CD40	51.6	2_unstim
65	2	unstim	M4	CD14	33.4	2_unstim
66	2	unstim	M5	PDL1	-16.7	2_unstim
67	2	unstim	M5	CD69	640	2_unstim
68	2	unstim	M5	IL4R	95.5	2_unstim
69	2	unstim	M5	CD40	51.6	2_unstim
70	2	unstim	M5	CD14	30.8	2_unstim
71	2	unstim	M6	PDL1	-14.1	2_unstim
72	2	unstim	M6	CD69	629	2_unstim
73	2	unstim	M6	IL4R	94.8	2_unstim
74	2	unstim	M6	CD40	53.3	2_unstim
75	2	unstim	M6	CD14	38.5	2_unstim
76	2	unstim	M7	PDL1	-6.42	2_unstim
77	2	unstim	M7	CD69	654	2_unstim
78	2	unstim	M7	IL4R	107	2_unstim
79	2	unstim	M7	CD40	47.4	2_unstim
80	2	unstim	M7	CD14	46.2	2_unstim
81	2	unstim	M8	PDL1	-7.7	2_unstim
82	2	unstim	M8	CD69	636	2_unstim
83	2	unstim	M8	IL4R	105	2_unstim
84	2	unstim	M8	CD40	44.9	2_unstim
85	2	unstim	M8	CD14	42.4	2_unstim
86	2	unstim	M9	PDL1	-7.7	2_unstim
87	2	unstim	M9	CD69	651	2_unstim
88	2	unstim	M9	IL4R	108	2_unstim
89	2	unstim	M9	CD40	44.9	2_unstim
90	2	unstim	M9	CD14	44.9	2_unstim
91	0	unstim	M1	CD101	212	0_unstim
92	0	unstim	M1	CXCR4	112	0_unstim
93	0	unstim	M1	CD62L	36459	0_unstim
94	2	unstim	M1	CD101	426	2_unstim
95	2	unstim	M1	CXCR4	68.1	2_unstim
96	2	unstim	M1	CD62L	65396	2_unstim
97	0	unstim	M2	CD101	203	0_unstim
98	0	unstim	M2	CXCR4	130	0_unstim
99	0	unstim	M2	CD62L	25217	0_unstim
100	2	unstim	M2	CD101	271	2_unstim
101	2	unstim	M2	CXCR4	84.8	2_unstim
102	2	unstim	M2	CD62L	60490	2_unstim
103	0	unstim	M3	CD101	202	0_unstim
104	0	unstim	M3	CXCR4	117	0_unstim
105	0	unstim	M3	CD62L	32176	0_unstim
106	2	unstim	M3	CD101	230	2_unstim
107	2	unstim	M3	CXCR4	77.1	2_unstim
108	2	unstim	M3	CD62L	68666	2_unstim
109	0	unstim	M4	CD101	253	0_unstim
110	0	unstim	M4	CXCR4	114	0_unstim
111	0	unstim	M4	CD62L	34998	0_unstim
112	2	unstim	M4	CD101	195	2_unstim
113	2	unstim	M4	CXCR4	100	2_unstim
114	2	unstim	M4	CD62L	57476	2_unstim
115	0	unstim	M5	CD101	47.5	0_unstim
116	0	unstim	M5	CXCR4	109	0_unstim
117	0	unstim	M5	CD62L	34003	0_unstim
118	2	unstim	M5	CD101	305	2_unstim
119	2	unstim	M5	CXCR4	60.4	2_unstim
120	2	unstim	M5	CD62L	71226	2_unstim
121	0	unstim	M6	CD101	57.8	0_unstim
122	0	unstim	M6	CXCR4	103	0_unstim
123	0	unstim	M6	CD62L	32958	0_unstim
124	2	unstim	M6	CD101	549	2_unstim
125	2	unstim	M6	CXCR4	65.5	2_unstim
126	2	unstim	M6	CD62L	71575	2_unstim
127	0	unstim	M7	CD101	79.6	0_unstim
128	0	unstim	M7	CXCR4	118	0_unstim
129	0	unstim	M7	CD62L	36635	0_unstim
130	2	unstim	M7	CD101	562	2_unstim
131	2	unstim	M7	CXCR4	65.5	2_unstim
132	2	unstim	M7	CD62L	78732	2_unstim
133	0	unstim	M8	CD101	65.5	0_unstim
134	0	unstim	M8	CXCR4	102	0_unstim
135	0	unstim	M8	CD62L	36547	0_unstim
136	2	unstim	M8	CD101	383	2_unstim
137	2	unstim	M8	CXCR4	83.5	2_unstim
138	2	unstim	M8	CD62L	63977	2_unstim
139	0	unstim	M9	CD101	21.8	0_unstim
140	0	unstim	M9	CXCR4	73.2	0_unstim
141	0	unstim	M9	CD62L	34167	0_unstim
142	2	unstim	M9	CD101	487	2_unstim
143	2	unstim	M9	CXCR4	55.2	2_unstim
144	2	unstim	M9	CD62L	67999	2_unstim
145	0	unstim	M10	CD101	47.5	0_unstim
146	0	unstim	M10	CXCR4	73.2	0_unstim
147	0	unstim	M10	CD62L	34497	0_unstim
148	2	unstim	M10	CD101	910	2_unstim
149	2	unstim	M10	CXCR4	44.9	2_unstim
150	2	unstim	M10	CD62L	80879	2_unstim
151	0	unstim	M11	CD101	23.1	0_unstim
152	0	unstim	M11	CXCR4	87.4	0_unstim
153	0	unstim	M11	CD62L	36990	0_unstim
154	2	unstim	M11	CD101	318	2_unstim
155	2	unstim	M11	CXCR4	61.6	2_unstim
156	2	unstim	M11	CD62L	84729	2_unstim
157	0	unstim	M12	CD101	28.2	0_unstim
158	0	unstim	M12	CXCR4	96.4	0_unstim
159	0	unstim	M12	CD62L	34998	0_unstim
160	2	unstim	M12	CD101	464	2_unstim
161	2	unstim	M12	CXCR4	66.8	2_unstim
162	2	unstim	M12	CD62L	71401	2_unstim
