# Supplementary material for: Human and mouse neutrophils share core transcriptional programs in both homeostatic and inflamed contexts
Source: Nat Commun. 2023 Dec 8;14:8133. doi: 10.1038/s41467-023-43573-9 (PMC10709367; doi:10.1038/s41467-023-43573-9)
Supplement: Supplementary file 8 — Source Data [file 41467_2023_43573_MOESM8_ESM.zip › Supplementary Figure 10/source-data_FigureS10_mouse_stats.csv]

	marker	.y.	group1	group2	n1	n2	statistic	p	p.adj	p.adj.signif	xmin	xmax	y.position
1	CD101	mfi	0_unstim	2_unstim	12	12	3.86908800110214	0.00010924321075002	0.00010924321075002	***	1	2	910
2	CD14	mfi	0_unstim	2_unstim	9	9	-3.48973636130893	0.000483497278698387	0.000483497278698387	***	1	2	195
3	CD40	mfi	0_unstim	2_unstim	9	9	-1.46000212931919	0.144289488725348	0.144289488725348	ns	1	2	89.8
4	CD62L	mfi	0_unstim	2_unstim	12	12	4.15782591163215	3.2129071399323e-05	3.2129071399323e-05	****	1	2	84729
5	CD69	mfi	0_unstim	2_unstim	9	9	-0.530360553249019	0.595861970332289	0.595861970332289	ns	1	2	675
6	CXCR4	mfi	0_unstim	2_unstim	12	12	-3.58112902022142	0.000342112650369309	0.000342112650369309	***	1	2	130
7	IL4R	mfi	0_unstim	2_unstim	9	9	-2.78151794983659	0.00541053385608488	0.00541053385608488	**	1	2	166
8	PDL1	mfi	0_unstim	2_unstim	9	9	0.0441967127707515	0.964747602323845	0.964747602323845	ns	1	2	18
