# Supplementary material for: Human and mouse neutrophils share core transcriptional programs in both homeostatic and inflamed contexts
Source: Nat Commun. 2023 Dec 8;14:8133. doi: 10.1038/s41467-023-43573-9 (PMC10709367; doi:10.1038/s41467-023-43573-9)
Supplement: Supplementary file 8 — Source Data [file 41467_2023_43573_MOESM8_ESM.zip › Supplementary Figure 2/source-data_FigureS2a.csv]

sample	salmon_n_mapped	lineage	species
SRX4203005	13781939	Dendritic cells	Homo sapiens
SRX4203006	14266368	Dendritic cells	Homo sapiens
SRX4203007	14425594	Monocytes	Homo sapiens
SRX4203008	13132179	T cells	Homo sapiens
SRX4203009	13438636	T cells	Homo sapiens
SRX4203011	11970326	B cells	Homo sapiens
SRX4203012	14411733	Monocytes	Homo sapiens
SRX4203013	12178548	B cells	Homo sapiens
SRX4203014	13210520	Neutrophils	Homo sapiens
SRX4203015	12366278	NK cells	Homo sapiens
SRX4203016	12722977	Dendritic cells	Homo sapiens
SRX4203017	13407415	Dendritic cells	Homo sapiens
SRX4203018	14307746	Monocytes	Homo sapiens
SRX4203019	13076967	T cells	Homo sapiens
SRX4203020	12696660	T cells	Homo sapiens
SRX4203022	12452926	B cells	Homo sapiens
SRX4203023	14499596	Monocytes	Homo sapiens
SRX4203024	12236657	B cells	Homo sapiens
SRX4203025	12732350	NK cells	Homo sapiens
SRX4203026	13303121	Dendritic cells	Homo sapiens
SRX4203027	13259368	T cells	Homo sapiens
SRX4203028	13276548	T cells	Homo sapiens
SRX4203029	13513190	B cells	Homo sapiens
SRX4203030	16060356	Monocytes	Homo sapiens
SRX4203031	13011219	NK cells	Homo sapiens
SRX4203032	12316368	B cells	Homo sapiens
SRX4203033	13506165	Neutrophils	Homo sapiens
SRX4203034	13702062	T cells	Homo sapiens
SRX4203035	12368669	T cells	Homo sapiens
SRX4203036	13200588	Monocytes	Homo sapiens
SRX4203037	12534425	B cells	Homo sapiens
SRX4203038	15194432	NK cells	Homo sapiens
SRX4203039	14314779	T cells	Homo sapiens
SRX4203040	13919911	T cells	Homo sapiens
SRX4203041	12737180	Monocytes	Homo sapiens
SRX4203042	12551831	B cells	Homo sapiens
SRX4203043	13515500	Neutrophils	Homo sapiens
SRX4203044	12027790	NK cells	Homo sapiens
SRX4203045	13403273	Dendritic cells	Homo sapiens
SRX4203046	13302206	Dendritic cells	Homo sapiens
