# Supplementary material for: Human and mouse neutrophils share core transcriptional programs in both homeostatic and inflamed contexts
Source: Nat Commun. 2023 Dec 8;14:8133. doi: 10.1038/s41467-023-43573-9 (PMC10709367; doi:10.1038/s41467-023-43573-9)
Supplement: Supplementary file 8 — Source Data [file 41467_2023_43573_MOESM8_ESM.zip › Supplementary Figure 2/source-data_FigureS2b.csv]

sample	salmon_n_mapped	lineage	species
SRX4285195	21079528	Neutrophils	Mus musculus
SRX4285197	23460259	Neutrophils	Mus musculus
SRX4285199	23729895	T cells	Mus musculus
SRX4285200	23816502	T cells	Mus musculus
SRX4285201	23238979	T cells	Mus musculus
SRX4285202	24090144	T cells	Mus musculus
SRX4285203	24388120	Monocytes	Mus musculus
SRX4285204	25554689	Monocytes	Mus musculus
SRX4285212	24403069	Monocytes	Mus musculus
SRX4285213	25839140	Monocytes	Mus musculus
SRX4285216	28693119	B cells	Mus musculus
SRX4285217	28323798	B cells	Mus musculus
SRX4285218	30377607	Monocytes	Mus musculus
SRX4285219	33595867	Monocytes	Mus musculus
SRX4285233	28473582	Neutrophils	Mus musculus
SRX4285239	30664272	Neutrophils	Mus musculus
SRX4285248	17721856	T cells	Mus musculus
SRX4285250	17436643	T cells	Mus musculus
SRX4285251	18165159	T cells	Mus musculus
SRX4285252	17383562	T cells	Mus musculus
SRX4285253	17558104	T cells	Mus musculus
SRX4285254	19265599	T cells	Mus musculus
SRX4285255	16687764	NK cells	Mus musculus
SRX4285256	18635503	NK cells	Mus musculus
SRX4285257	18615946	T cells	Mus musculus
SRX4285258	17747250	T cells	Mus musculus
SRX4285259	18743333	T cells	Mus musculus
SRX4285260	17240193	Neutrophils	Mus musculus
SRX4285261	18066823	Neutrophils	Mus musculus
SRX4285262	18574723	T cells	Mus musculus
SRX4285264	18436842	T cells	Mus musculus
SRX4285265	17532580	T cells	Mus musculus
SRX4285266	18096300	Dendritic cells	Mus musculus
SRX4285267	17847992	Dendritic cells	Mus musculus
SRX4285268	17059127	Dendritic cells	Mus musculus
SRX4285269	16076257	Dendritic cells	Mus musculus
