# Supplementary material for: Human and mouse neutrophils share core transcriptional programs in both homeostatic and inflamed contexts
Source: Nat Commun. 2023 Dec 8;14:8133. doi: 10.1038/s41467-023-43573-9 (PMC10709367; doi:10.1038/s41467-023-43573-9)
Supplement: Supplementary file 8 — Source Data [file 41467_2023_43573_MOESM8_ESM.zip › Supplementary Figure 2/source-data_FigureS2c.csv]

sample	salmon_n_mapped	study_id	species
SRX1066926	41454029	Thomas HB 2015	Hs
SRX1066927	33909560	Thomas HB 2015	Hs
SRX1066928	43544242	Thomas HB 2015	Hs
SRX1066929	35502384	Thomas HB 2015	Hs
SRX1066930	35356275	Thomas HB 2015	Hs
SRX1066931	39997454	Thomas HB 2015	Hs
SRX1066932	32382778	Thomas HB 2015	Hs
SRX1066933	33500820	Thomas HB 2015	Hs
SRX1066934	31697596	Thomas HB 2015	Hs
SRX1066935	31533676	Thomas HB 2015	Hs
SRX1066936	32237548	Thomas HB 2015	Hs
SRX1066937	32712049	Thomas HB 2015	Hs
SRX182671	56447147	Wright HL 2013	Hs
SRX182672	52774930	Wright HL 2013	Hs
SRX182673	53993733	Wright HL 2013	Hs
SRX182674	39731971	Wright HL 2013	Hs
SRX182675	36335131	Wright HL 2013	Hs
SRX182676	35724267	Wright HL 2013	Hs
SRX1903068	33544112	McCreary M 2019	Hs
SRX1903069	49014931	McCreary M 2019	Hs
SRX1903072	25873457	McCreary M 2019	Hs
SRX1903073	36667320	McCreary M 2019	Hs
SRX1903076	35037970	McCreary M 2019	Hs
SRX1903077	32862665	McCreary M 2019	Hs
SRX1903080	46986873	McCreary M 2019	Hs
SRX1903081	36215840	McCreary M 2019	Hs
SRX1903084	35310879	McCreary M 2019	Hs
SRX1903085	30704655	McCreary M 2019	Hs
SRX3140239	9069568	Ter Haar NM 2018	Hs
SRX3140240	8135455	Ter Haar NM 2018	Hs
SRX3140241	18928909	Ter Haar NM 2018	Hs
SRX3140242	12325962	Ter Haar NM 2018	Hs
SRX3140243	10198068	Ter Haar NM 2018	Hs
SRX3140244	10108917	Ter Haar NM 2018	Hs
SRX6838292	57144004	Miralda I 2020	Hs
SRX6838293	53665837	Miralda I 2020	Hs
SRX6838294	49521532	Miralda I 2020	Hs
SRX6838295	50057873	Miralda I 2020	Hs
SRX6838296	48756785	Miralda I 2020	Hs
SRX6838297	49759067	Miralda I 2020	Hs
SRX6838298	54195468	Miralda I 2020	Hs
SRX6838299	50147977	Miralda I 2020	Hs
SRX6838300	19830805	Miralda I 2020	Hs
SRX6838301	18522393	Miralda I 2020	Hs
SRX6838302	15924987	Miralda I 2020	Hs
SRX6838303	17577487	Miralda I 2020	Hs
SRX6838304	23694527	Miralda I 2020	Hs
SRX6838305	22458683	Miralda I 2020	Hs
SRX6838306	20444086	Miralda I 2020	Hs
SRX6838307	18258809	Miralda I 2020	Hs
SRX7052811	24729085	Mistry P 2019	Hs
SRX7052812	39193590	Mistry P 2019	Hs
SRX7052813	43177506	Mistry P 2019	Hs
SRX7052814	39835983	Mistry P 2019	Hs
SRX7052815	51392568	Mistry P 2019	Hs
SRX7052816	33116630	Mistry P 2019	Hs
SRX7052817	30384820	Mistry P 2019	Hs
SRX7052818	31165732	Mistry P 2019	Hs
SRX7052819	24102656	Mistry P 2019	Hs
SRX7052820	20387351	Mistry P 2019	Hs
SRX7052821	13546935	Mistry P 2019	Hs
SRX7052822	38054606	Mistry P 2019	Hs
SRX7052823	46539748	Mistry P 2019	Hs
SRX7052824	39420095	Mistry P 2019	Hs
SRX7052825	40793375	Mistry P 2019	Hs
SRX7052826	26967616	Mistry P 2019	Hs
SRX7052827	36041626	Mistry P 2019	Hs
SRX7052828	34792386	Mistry P 2019	Hs
SRX7052829	24155640	Mistry P 2019	Hs
SRX7052830	25558372	Mistry P 2019	Hs
SRX7052831	24330702	Mistry P 2019	Hs
SRX7052832	28814349	Mistry P 2019	Hs
SRX7052844	25404373	Mistry P 2019	Hs
SRX7052845	29777821	Mistry P 2019	Hs
SRX7052846	23290978	Mistry P 2019	Hs
SRX7052847	25622121	Mistry P 2019	Hs
SRX7052848	24694623	Mistry P 2019	Hs
SRX7052849	29324349	Mistry P 2019	Hs
SRX8736732	49825079	Wright HL 2020	Hs
SRX8736733	43404810	Wright HL 2020	Hs
SRX8736734	39241922	Wright HL 2020	Hs
SRX8736735	29855831	Wright HL 2020	Hs
SRX8736736	45690055	Wright HL 2020	Hs
SRX8736737	33983640	Wright HL 2020	Hs
