# Supplementary material for: Human and mouse neutrophils share core transcriptional programs in both homeostatic and inflamed contexts
Source: Nat Commun. 2023 Dec 8;14:8133. doi: 10.1038/s41467-023-43573-9 (PMC10709367; doi:10.1038/s41467-023-43573-9)
Supplement: Supplementary file 8 — Source Data [file 41467_2023_43573_MOESM8_ESM.zip › Supplementary Figure 2/source-data_FigureS2d.csv]

sample	salmon_n_mapped	study_id	species
SRX1092510	13087264	Stasulli NM 2015	Mm
SRX1092511	2872735	Stasulli NM 2015	Mm
SRX1092512	6339419	Stasulli NM 2015	Mm
SRX1092513	13638193	Stasulli NM 2015	Mm
SRX1092514	15938695	Stasulli NM 2015	Mm
SRX1092515	1175386	Stasulli NM 2015	Mm
SRX476251	21954101	Hutchins AP 2015	Mm
SRX476252	34913707	Hutchins AP 2015	Mm
SRX476253	22715384	Hutchins AP 2015	Mm
SRX476254	36405228	Hutchins AP 2015	Mm
SRX4997378	20356975	Yan Z 2019	Mm
SRX4997379	24606625	Yan Z 2019	Mm
SRX4997380	23000041	Yan Z 2019	Mm
SRX4997384	22024801	Yan Z 2019	Mm
SRX4997385	26452148	Yan Z 2019	Mm
SRX4997386	23417045	Yan Z 2019	Mm
SRX5229182	6438051	Gal-Oz ST 2019	Mm
SRX5229183	4591480	Gal-Oz ST 2019	Mm
SRX5229184	1022486	Gal-Oz ST 2019	Mm
SRX5229185	4067250	Gal-Oz ST 2019	Mm
SRX5229186	4014947	Gal-Oz ST 2019	Mm
SRX5229187	3687589	Gal-Oz ST 2019	Mm
SRX5229188	4277243	Gal-Oz ST 2019	Mm
SRX5229189	3578133	Gal-Oz ST 2019	Mm
SRX5229190	4425730	Gal-Oz ST 2019	Mm
SRX5229191	3796289	Gal-Oz ST 2019	Mm
SRX5229192	3463648	Gal-Oz ST 2019	Mm
SRX5229193	4338580	Gal-Oz ST 2019	Mm
