# Supplementary material for: Human and mouse neutrophils share core transcriptional programs in both homeostatic and inflamed contexts
Source: Nat Commun. 2023 Dec 8;14:8133. doi: 10.1038/s41467-023-43573-9 (PMC10709367; doi:10.1038/s41467-023-43573-9)
Supplement: Supplementary file 8 — Source Data [file 41467_2023_43573_MOESM8_ESM.zip › Supplementary Figure 3/source-data_FigureS3.csv]

rank	term_name	p_value	z_score	combined_score	overlapping_genes	adj_p_value	old_p_value	old_adj_p_value	submitted_genes	server_genes	query_description	query_passed_validation	query_removed_genes	queried_library	mean_rank	overlap	mean_term_overlap
1	neutrophil degranulation (GO:0043312)	6.4086893138620016e-24	10.716260103400568	572.2953066525196		7.071429979337841e-21	0	0			High in both	TRUE		GO_Biological_Process_2021	1.5	38	19.75
2	neutrophil activation involved in immune response (GO:0002283)	8.620237051639132e-24	10.61817132135383	563.9090955181753		7.071429979337841e-21	0	0			High in both	TRUE		GO_Biological_Process_2021	2.5	38	19.75
3	neutrophil mediated immunity (GO:0002446)	1.0746854071942008e-23	10.545749103942653	557.7375587222283		7.071429979337841e-21	0	0			High in both	TRUE		GO_Biological_Process_2021	3.5	38	19.75
11	Arp2/3 complex-mediated actin nucleation (GO:0034314)	3.4776910334765674e-9	70.58110516934046	1374.7009338450969		6.240874636438859e-7	0	0			High in both	TRUE		GO_Biological_Process_2021	11	6	6
13	actin nucleation (GO:0045010)	3.5931304446000345e-8	42.33582887700535	725.7062545108091		5.45603038280036e-6	0	0			High in both	TRUE		GO_Biological_Process_2021	13	6	6
16	regulation of actin filament polymerization (GO:0030833)	5.113479791656258e-7	13.133970893970893	190.26153276261172		6.308755692955908e-5	0	0			High in both	TRUE		GO_Biological_Process_2021	16	8	8
17	growth hormone receptor signaling pathway (GO:0060396)	1.094968477966839e-6	35.09219858156028	481.6328800900203		1.271451632650906e-4	0	0			High in both	TRUE		GO_Biological_Process_2021	17	5	5
23	cellular response to interleukin-15 (GO:0071350)	5.6143114053206074e-06	46.55614344503233	562.8726949728813		4.6177711308761996e-4	0	0			High in both	TRUE		GO_Biological_Process_2021	23	4	4
24	interleukin-15-mediated signaling pathway (GO:0035723)	5.6143114053206074e-06	46.55614344503233	562.8726949728813		4.6177711308761996e-4	0	0			High in both	TRUE		GO_Biological_Process_2021	24	4	4
26	cellular response to epidermal growth factor stimulus (GO:0071364)	6.519242828696412e-6	22.876965772432932	273.1681821065814		4.784465505480653e-4	0	0			High in both	TRUE		GO_Biological_Process_2021	26	5	5
1	neutrophil degranulation (GO:0043312)	1.3565408447117928e-9	9.073521179324501	185.26613041037444		4.2889284051863065e-7	0	0			High in human	TRUE		GO_Biological_Process_2021	1.5	15	19.75
2	neutrophil activation involved in immune response (GO:0002283)	1.518663271885118e-9	8.99444958371878	182.63621421984476		4.2889284051863065e-7	0	0			High in human	TRUE		GO_Biological_Process_2021	2.5	15	19.75
3	neutrophil mediated immunity (GO:0002446)	1.6517054191988342e-9	8.936023531574593	180.69942002184754		4.2889284051863065e-7	0	0			High in human	TRUE		GO_Biological_Process_2021	3.5	15	19.75
5	regulation of digestive system process (GO:0044058)	2.5860862264060635e-4	121.41463414634147	1002.9085233834023		0.04029122340740647	0	0			High in human	TRUE		GO_Biological_Process_2021	5	2	2
3	molybdopterin cofactor biosynthetic process (GO:0032324)	7.38257507055839e-5	231.98837209302326	2207.0916614912107		0.01380541538194419	0	0			High in mouse	TRUE		GO_Biological_Process_2021	3	2	2
4	regulation of macrophage migration (GO:1905521)	2.2021306777319987e-4	115.97093023255815	976.5813448480071		0.03088488275519128	0	0			High in mouse	TRUE		GO_Biological_Process_2021	4	2	2
5	purine nucleotide catabolic process (GO:0006195)	3.8006719503308906e-4	84.32980972515857	664.1109544917254		0.03479282148415271	0	0			High in mouse	TRUE		GO_Biological_Process_2021	5	2	2
8	nucleotide catabolic process (GO:0009166)	5.822138818500083e-4	66.24916943521595	493.46837865378626		0.04082774846473183	0	0			High in mouse	TRUE		GO_Biological_Process_2021	8	2	2
9	cellular biogenic amine biosynthetic process (GO:0042401)	6.588989781617781e-4	61.82945736434109	452.8970858838778		0.04107136963875084	0	0			High in mouse	TRUE		GO_Biological_Process_2021	9	2	2
2	neutrophil degranulation (GO:0043312)	4.573117011992186e-14	18.62174432497013	571.9854292264996		7.712565940376548e-12	0	0			Non mappable human	TRUE		GO_Biological_Process_2021	1.5	16	19.75
3	neutrophil activation involved in immune response (GO:0002283)	5.1959905728875996e-14	18.4591329068941	564.6335692538868		7.712565940376548e-12	0	0			Non mappable human	TRUE		GO_Biological_Process_2021	2.5	16	19.75
4	neutrophil mediated immunity (GO:0002446)	5.713990331448246e-14	18.338983050847457	559.2156293692591		7.712565940376548e-12	0	0			Non mappable human	TRUE		GO_Biological_Process_2021	3.5	16	19.75
8	antigen processing and presentation of endogenous peptide antigen via MHC class I via ER pathway (GO:0002484)	1.4132777497691387e-9	554.0277777777778	11289.620256182461		9.704507215081419e-8	0	0			Non mappable human	TRUE		GO_Biological_Process_2021	8	4	4
9	antigen processing and presentation of endogenous peptide antigen via MHC class I via ER pathway, TAP-independent (GO:0002486)	1.4132777497691387e-9	554.0277777777778	11289.620256182461		9.704507215081419e-8	0	0			Non mappable human	TRUE		GO_Biological_Process_2021	9	4	4
10	antigen processing and presentation of exogenous peptide antigen via MHC class I, TAP-independent (GO:0002480)	2.821165147374413e-9	415.5	8179.581141700154		1.7434800610773872e-7	0	0			Non mappable human	TRUE		GO_Biological_Process_2021	10	4	4
15	negative regulation of viral genome replication (GO:0045071)	2.8010469519967257e-7	43.20234476769431	651.8414014397056		1.154031344222651e-5	0	0			Non mappable human	TRUE		GO_Biological_Process_2021	14	5	4
16	protection from natural killer cell mediated cytotoxicity (GO:0042270)	3.296902008290912e-7	407.0408163265306	6075.12993863799		1.2734284007023649e-5	0	0			Non mappable human	TRUE		GO_Biological_Process_2021	16	3	3
14	response to interferon-alpha (GO:0035455)	1.2098570270927802e-7	118.6547619047619	1889.884809446178		5.3406545910238445e-6	0	0			Non mappable human	TRUE		GO_Biological_Process_2021	17.5	4	3
19	antigen processing and presentation of peptide antigen via MHC class I (GO:0002474)	1.5719969453575294e-6	57.23850574712644	764.8875283733975		5.113126906478701e-5	0	0			Non mappable human	TRUE		GO_Biological_Process_2021	19	4	4
2	neutrophil degranulation (GO:0043312)	5.466220192005926e-7	9.397317120247056	135.5046920282486		7.903220238499217e-5	0	0			Non mappable mouse	TRUE		GO_Biological_Process_2021	1.5	10	19.75
3	neutrophil activation involved in immune response (GO:0002283)	5.894789394738577e-7	9.316267942583732	133.63279745143467		7.903220238499217e-5	0	0			Non mappable mouse	TRUE		GO_Biological_Process_2021	2.5	10	19.75
4	neutrophil mediated immunity (GO:0002446)	6.235282239447114e-7	9.256371243818943	132.25384571949138		7.903220238499217e-5	0	0			Non mappable mouse	TRUE		GO_Biological_Process_2021	3.5	10	19.75
10	negative regulation of mast cell activation (GO:0033004)	1.0658398819885696e-4	191.75	1753.8561899938488		0.005403808201682048	0	0			Non mappable mouse	TRUE		GO_Biological_Process_2021	10	2	2
13	negative regulation of viral genome replication (GO:0045071)	4.186434747021948e-4	22.946943483275664	178.49259097472682		0.016327095513385598	0	0			Non mappable mouse	TRUE		GO_Biological_Process_2021	14	3	4
21	response to interferon-alpha (GO:0035455)	0.001064812220373368	47.90865384615385	327.93266660649385		0.024539081624058982	0	0			Non mappable mouse	TRUE		GO_Biological_Process_2021	17.5	2	3
18	negative regulation of leukocyte activation (GO:0002695)	7.345555571872974e-4	58.97337278106509	425.56630208545965		0.02068998152744221	0	0			Non mappable mouse	TRUE		GO_Biological_Process_2021	18	2	2
16	regulation of cytokine production (GO:0001817)	7.183381269625146e-4	10.849315068493151	78.5335284289601		0.02068998152744221	0	0			Non mappable mouse	TRUE		GO_Biological_Process_2021	44.333333333333336	4	4
