# Supplementary material for: Human and mouse neutrophils share core transcriptional programs in both homeostatic and inflamed contexts
Source: Nat Commun. 2023 Dec 8;14:8133. doi: 10.1038/s41467-023-43573-9 (PMC10709367; doi:10.1038/s41467-023-43573-9)
Supplement: Supplementary file 8 — Source Data [file 41467_2023_43573_MOESM8_ESM.zip › Supplementary Figure 4/source-data_FigureS4a.csv]

comparison	variable	value	sum_value
Gal-Oz ST 2019_condition_IFN_vs_HC_Mm	n_fisher	100	1927
Gal-Oz ST 2019_condition_IFN_vs_HC_Mm	n_de	1827	1927
Hutchins AP 2015_condition_LPS_vs_HC_Mm	n_fisher	132	1308
Hutchins AP 2015_condition_LPS_vs_HC_Mm	n_de	1176	1308
McCreary M 2019_condition_LPS_vs_HC_Hs	n_de	2951	3127
McCreary M 2019_condition_LPS_vs_HC_Hs	n_fisher	176	3127
Miralda I 2020_condition_F.alocis_vs_HC_Hs	n_de	1279	1392
Miralda I 2020_condition_F.alocis_vs_HC_Hs	n_fisher	113	1392
Mistry P 2019_condition_Lupus_NDN_vs_HC_Hs	n_fisher	44	812
Mistry P 2019_condition_Lupus_NDN_vs_HC_Hs	n_de	768	812
Stasulli NM 2015_condition_Y.pestis_vs_HC_Mm	n_fisher	119	4684
Stasulli NM 2015_condition_Y.pestis_vs_HC_Mm	n_de	4565	4684
Ter Haar NM 2018_condition_JIA_vs_HC_Hs	n_fisher	81	1056
Ter Haar NM 2018_condition_JIA_vs_HC_Hs	n_de	975	1056
Thomas HB 2015_condition_GM.CSF_vs_HC_Hs	n_fisher	52	411
Thomas HB 2015_condition_GM.CSF_vs_HC_Hs	n_de	359	411
Thomas HB 2015_condition_TNF_vs_HC_Hs	n_fisher	85	341
Thomas HB 2015_condition_TNF_vs_HC_Hs	n_de	256	341
Wright HL 2013_condition_GM.CSF_vs_HC_Hs	n_fisher	58	397
Wright HL 2013_condition_GM.CSF_vs_HC_Hs	n_de	339	397
Wright HL 2013_condition_TNF_vs_HC_Hs	n_de	156	224
Wright HL 2013_condition_TNF_vs_HC_Hs	n_fisher	68	224
Wright HL 2020_condition_RA_vs_HC_Hs	n_de	75	76
Wright HL 2020_condition_RA_vs_HC_Hs	n_fisher	1	76
Yan Z 2019_condition_G.CSF_vs_HC_Mm	n_fisher	166	3007
Yan Z 2019_condition_G.CSF_vs_HC_Mm	n_de	2841	3007
