# Supplementary material for: Human and mouse neutrophils share core transcriptional programs in both homeostatic and inflamed contexts
Source: Nat Commun. 2023 Dec 8;14:8133. doi: 10.1038/s41467-023-43573-9 (PMC10709367; doi:10.1038/s41467-023-43573-9)
Supplement: Supplementary file 8 — Source Data [file 41467_2023_43573_MOESM8_ESM.zip › Supplementary Figure 4/source-data_FigureS4b.csv]

symbol	Hs	Mm	fisher_adjusted	rank	label
IL1A	4.6383773060236715	2.4825925651750786	0	1	IL1A
F3	3.4043774221933782	1.404091948046164	4.931500619998093e-85	4	F3
IL1B	3.197187211814084	1.530849222455585	0	5	IL1B
TNFSF15	1.60710461072906	2.9426109220688064	1.158174190204782e-54	6	TNFSF15
CFB	1.0773782375003946	3.403765404556836	1.960669933880523e-53	8	CFB
GBP5	0.19837604311738657	4.26633019735698	1.3942738401360712e-115	9	GBP5
CD274	1.7208710254025374	2.5659454410128677	5.103939478520469e-73	11	CD274
CD69	1.7244397062772063	2.501935200740912	5.0416634771180464e-102	12	CD69
IL1RN	3.2887352991588283	0.8741465654428784	1.1911975683165033e-118	13	IL1RN
EDN1	1.2765481192626733	2.8780832722515615	6.191392647466271e-45	14	EDN1
PLK2	1.5673221567110898	2.568946516471985	2.0732557431352073e-98	15	PLK2
IL23A	2.049516255738408	2.035300021170327	5.1307568438991934e-80	16	IL23A
SOCS3	2.1129467799319883	1.9504663244403009	0	17	SOCS3
USP18	0.6605961143883381	3.0822608946445684	4.592863451859467e-65	20	USP18
TIFA	2.826378685263489	0.8811184048315776	4.9954405824903735e-79	21	NA
NFKBIZ	2.488621306348709	1.1616812274836281	1.2995107721488386e-207	22	NA
TNFAIP6	2.2777703622132357	1.3514627791052312	1.2578982073160743e-112	23	NA
ISG15	0.5108798668824541	3.1083190399586877	2.0395640461879805e-49	24	NA
OASL	0.26850604545661605	3.3350468993859907	1.65204903502374e-79	25	NA
RSAD2	0.600760564493983	2.965712979997483	5.348764926705394e-64	26	NA
ICAM1	2.1033250368694536	1.460969756079094	1.3824078547555626e-104	27	NA
CLIC4	1.7298460762976342	1.833733771241486	2.263562738039552e-92	28	NA
TNF	2.019292607757309	1.35362852449596	8.217299038656771e-115	32	NA
IFIH1	0.8961568345093128	2.4060873703450465	3.129851108146362e-57	33	NA
CD14	0.6728047025124549	2.62543695058639	6.682414764843872e-210	34	CD14
TRAF1	1.7925035671199452	1.49105998674342	2.001369254063412e-124	35	NA
CD40	1.0823947520957327	2.161882357819292	6.262493866035174e-55	37	CD40
DUSP16	0.6138979853147709	2.5170238610417734	1.5220422467002302e-63	39	NA
STEAP4	0.24268927137921	2.876368720665506	0	40	NA
TNFSF10	0.2582241392113476	2.856247434412542	2.3231905363646908e-42	41	NA
IL27	0.8118756362217667	2.296187085594852	5.719163991962881e-72	42	NA
TNFAIP3	2.0897614285195583	0.9551464022959784	2.052889714622384e-104	47	NA
SLC7A5	0.828733933448311	2.1789359941152364	1.60631364101166e-168	50	NA
ETS2	1.6275062001487328	1.3570734945241054	9.49560914278741e-191	52	NA
HERC6	0.3632090377228424	2.6210847058302185	5.345706672048523e-69	53	NA
CD38	0.32173172298449926	2.648500618605026	4.673475894961291e-183	54	NA
BATF	1.067702273134902	1.8757077005881813	2.714093479074918e-68	55	NA
CSRNP1	1.1512294386009398	1.7234821553364106	6.535244263418726e-259	57	NA
TLR1	0.18143540518591442	2.690936607093328	0	58	NA
C15orf48	2.391965982249499	0.4682884540212089	6.83476912429089e-60	61	NA
MAP3K8	1.2019976545158046	1.6246941526339658	7.002854237415529e-155	63	NA
GADD45B	1.7988713238098495	1.0174986198242606	1.3773064487370942e-74	64	NA
NFKBIA	1.7875449652005093	1.0218348811868507	1.9447144173331612e-138	65	NA
ADORA2A	1.0028015634063894	1.7421840429326463	1.971784664455982e-53	69	NA
SLC11A2	2.048159225930444	0.6836333651395969	4.16084032222326e-43	70	NA
SEMA6B	0.34508164410330155	2.3717249241817946	0	72	NA
MFSD2A	1.8939678299681613	0.8126362631010929	3.188257892506512e-110	73	NA
GPLD1	0.14460032587078198	2.5214183500407605	2.09313384432024e-74	75	NA
MAPK6	1.303023287728592	1.3386534589808143	2.203184386090358e-115	79	NA
SOCS1	0.6355007827932309	1.996664494873759	8.331079760819563e-48	80	NA
RHOH	1.6546219834664182	0.975072779026289	1.4016873369446337e-89	81	NA
UPP1	1.4074193793596028	1.2099105261337912	8.996001234683192e-248	82	NA
CISH	1.4763827108692096	1.1404900312710922	4.624660550882735e-145	83	NA
SOD2	0.8885251946012823	1.6559976299037995	7.623525991078703e-54	87	NA
CLEC4E	0.9107518496420277	1.619623894170557	3.02065091393093e-188	88	NA
ATF3	1.458955228555945	1.0598249025728106	3.493367607396648e-77	90	NA
BIRC3	1.5368004521686045	0.9533319584742154	4.849534989938282e-98	93	NA
STAT2	0.5007257232606075	1.972113010861592	3.839788096247371e-58	95	NA
SPATC1	2.1653048645382604	0.2393289248827014	1.0744603852779532e-54	103	NA
GTF3C6	1.2365606807779232	1.1626758054986313	2.0707419056242525e-43	104	NA
GCH1	1.4698786914940853	0.9280315431302245	9.942036814711646e-73	105	NA
BCL3	0.7957317624454151	1.5722654395342872	0	106	NA
GPR4	1.3874752121646108	0.9760179688666015	3.608775438913366e-48	107	NA
XBP1	1.971441880027495	0.38451515150076976	2.782407520184146e-228	108	NA
MAFF	1.6552814319489	0.6852801123753397	7.5321117588576e-63	109	NA
SCIMP	0.10807243493255778	2.2132101882355872	6.989847196368426e-49	113	NA
PARP10	0.5347887003228875	1.719919491100372	3.6958587299399065e-58	118	NA
NFKB2	1.1632936359495787	1.0818073039823854	1.1373335265110912e-86	119	NA
IL1RAP	0.046673503698128255	2.1899339182107607	0	120	NA
TGM1	0.26837232793516563	1.9676251833637541	0	121	NA
KCNJ2	1.865598741134171	0.3465228818173856	2.4995e-320	124	NA
GDF15	0.3379207244820334	1.862628257553859	2.657671333765218e-41	127	NA
HPN	1.8068400789135908	0.35053280593398284	1.6675622971917693e-52	134	NA
CD83	1.745466801733062	0.3454113549349488	7.756046880227678e-69	140	NA
NBN	1.6505194513001993	0.43340964700527224	7.969097737185591e-45	142	NA
ZFP36	1.6349340043481777	0.4461445238430104	1.8846025148624555e-185	143	NA
NT5C3A	0.3603419085935061	1.7200331374810252	4.802517717660911e-60	144	NA
IKBKE	0.4170306864378903	1.649209831513343	1.2622406406623563e-50	146	NA
PIM2	0.9788516073761211	1.076471171630024	7.382096581019643e-54	148	NA
TSPO	0.16669302851046913	1.853655111357519	1.2043116826491796e-238	154	NA
ST8SIA1	-0.02416615287637329	2.038321537156101	3.7118020568245242e-81	156	NA
VILL	2.0908919350436483	-0.07728564698855431	3.3409386840846565e-60	157	NA
HBEGF	1.038645989755145	0.9303995312672447	2.8023122478939137e-40	168	NA
IL15RA	0.30675866452785383	1.6549279182237786	2.1951424703512135e-43	170	NA
SGPP2	1.7989409403719514	0.13113395408301695	8.991229783902345e-43	178	NA
TRIP10	1.9416405218813397	-0.01515379290020108	7.040387397354069e-58	180	NA
HMOX1	-0.020194111840021213	1.9196894565515958	5.433348709629931e-100	185	NA
UBE2L6	0.2564217297243048	1.6398565390135305	6.273609941657065e-61	187	NA
DUSP5	1.3896974185202877	0.500235856296652	1.1034324314742646e-59	189	NA
IER3	0.8612166390285999	1.0266630954950813	0	190	NA
MYD88	0.2672484421051336	1.6201226052137925	2.783696736963777e-118	191	NA
PLEK	1.4184405201677666	0.46582324818209536	1.3638409983331807e-114	192	NA
PROK2	0.41374355451811745	1.4554701745520684	0	196	NA
SCN1B	1.6987711780559023	0.1680092438157886	4.0565850654643393e-63	198	NA
DHRS13	0.8037842167412917	1.04945216931181	1.1103641231726794e-44	203	NA
PIK3AP1	0.9553001287270068	0.8934550148079075	6.500188187473136e-70	204	NA
CLEC6A	0.6913212928094111	1.150096342792469	1.4026165552457556e-40	206	NA
IL4R	0.3764898374172256	1.4474203592868335	0	215	IL4R
ID2	0.5526484606135068	1.2660876454439949	1.9975078134756811e-56	217	NA
JUNB	0.9148162348683548	0.8796463338896738	5.699326472393486e-295	225	NA
RHOV	1.8057463146658892	-0.04908809300279057	1.702883071194277e-64	233	NA
DDX58	0.3868197737444665	1.3546562943414293	3.339852863966069e-41	236	NA
ZC3H12A	1.4247901562550918	0.3036180884486882	9.855046647401226e-101	241	NA
IDH3A	0.1504947235441318	1.5754063414839563	2.5190828763322414e-41	242	NA
SPATA13	0.09626468608237254	1.6202953832078921	3.8296345892346547e-190	247	NA
IER5	1.9153909021356033	-0.21030336087964718	9.943988530030222e-131	252	NA
DCUN1D3	1.6463394182083877	0.04081279100102794	3.3138006363143055e-65	259	NA
NFKB1	1.0582160466128494	0.612674730356403	9.597220718065765e-52	263	NA
BATF3	1.5514942534005793	0.11152612785322136	8.778495159220913e-41	265	NA
CTSC	0.056654034415905795	1.6058947246112254	2.227306000462686e-49	267	NA
SAMSN1	1.211889254786324	0.44264186216261336	1.684395627936513e-70	275	NA
JAK3	0.1830710073124001	1.4472731323772878	5.867168375136124e-253	284	NA
TRAFD1	0.2481485180934785	1.3809428993128496	2.348616473213512e-47	287	NA
GSAP	1.1339323091645812	0.486626156412655	1.724759386708648e-51	293	NA
PIM1	0.6435051707578411	0.9730806384191737	0	296	NA
PLAU	2.175733592508786	-0.5634301318462815	3.3644993246054393e-57	299	NA
TTC39B	0.09366939847749532	1.5167179290765476	9.035807802209308e-133	302	NA
IL1R2	0.4461324243309011	1.1433600135317183	1.2671802230650149e-166	314	NA
CCM2L	1.8052199741017632	-0.22197154906614142	2.8337394260162546e-47	318	NA
ADAM9	0.29317713227869996	1.280507153177055	3.165548641813366e-75	326	NA
TLR2	0.6493575687277936	0.912989341430896	0	329	NA
FBXL5	0.22987308959219438	1.3256620172438578	0	331	NA
B4GALT5	0.906780858127006	0.6463323594684298	8.75345611655647e-46	332	NA
FFAR2	1.4657508108929111	0.08709446214970462	1.4848069844535372e-44	333	NA
HSPA2	0.5404607450512894	0.9838710699672915	3.711666363810015e-56	344	NA
SLC7A11	0.6009097840820464	0.9169877354704833	1.8589147943262703e-96	348	NA
PDE4B	1.0538715947253825	0.4587750824463821	2.8868577661206266e-49	353	NA
PSMA6	0.5500888259130264	0.9390587072144989	2.8977207086945556e-46	365	NA
NAMPT	0.4005850219333716	1.0746797994535529	1.0449618555837606e-45	370	NA
MED12L	0.1329854726354313	1.3320524221216972	2.3023732134154304e-78	373	NA
SLC2A6	1.7205766225350612	-0.256182500473615	9.361362775726374e-114	375	NA
MARCKS	1.22798328490447	0.18942375710001708	3.791631812137783e-154	398	NA
AHR	0.2914023761533193	1.1258456759119129	1.3750809206988396e-57	399	NA
MTF1	0.7801044324272105	0.6363526599296863	2.156391280342029e-66	400	NA
TLR4	0.42651122362924887	0.9852102094896533	2.3393508305458736e-139	405	NA
LGALS8	0.2615063352218518	1.1339929428111493	6.164117260837184e-40	416	NA
PFKFB3	0.7340081505604706	0.6584090252975854	7.304091767075247e-118	420	NA
RAP2C	0.5953599398497081	0.7935367435952732	3.2431610730783226e-61	422	NA
IRAK2	1.3566879243629657	0.02107952483388653	2.967310276025661e-57	427	NA
IL18BP	0.33050506078157804	0.9986265623781092	9.506218076029071e-59	461	NA
RANBP2	0.38672896240518284	0.9385427400536518	1.2148152699411017e-47	463	NA
C3	1.329233683133158	-0.01331358996389756	8.900595141881599e-61	475	NA
IL1RL2	0.4485355567732575	0.8151905228123782	9.474948142241154e-47	531	NA
FNDC3B	0.6213837671158046	0.6406261777630131	5.3019926801605915e-126	532	NA
ZFP36L1	0.3510399953615428	0.9028354013231201	2.7438337373277382e-185	541	NA
ST3GAL4	0.33759448427785776	0.9149927233307984	3.9002400173875435e-114	545	NA
SLC35B2	1.5448002793481117	-0.29445276058074654	2.584474474769977e-92	547	NA
IRAK3	0.9143829371637981	0.3351058581341874	9.177323412053087e-52	550	NA
TNFAIP2	0.7329166232600226	0.5161015643003599	3.2114592904423257e-59	552	NA
RAB8B	0.3821382561750641	0.8486939857009774	2.8275930426819866e-77	565	NA
DRAM1	1.1654945485624135	0.06470412879269957	2.369958444113712e-89	566	NA
GRAMD1A	1.1870161740105578	0.012939324337164784	1.5840083750907156e-61	598	NA
PTGS2	0.6470270089001412	0.5498624456545247	5.10977256022632e-66	603	NA
RND1	1.1054470671526533	0.08404925955531817	1.1104843217047208e-73	612	NA
CLEC4D	1.0549484350138287	0.11157709351340417	1.8555124969637744e-126	644	NA
NFKBIE	1.4714942133003022	-0.31034284084061436	4.222699758779231e-97	652	NA
BCL2L1	0.4180959046699814	0.7330154296186182	7.921263509419811e-56	662	NA
HCK	0.4518060745824002	0.6716576505446863	2.6608005678047743e-47	698	NA
TTL	1.0954126179247552	0.022236408439686994	9.550889273176647e-47	705	NA
NR4A1	1.177290048667008	-0.06772304699256498	2.481562259263569e-90	716	NA
STAT3	0.45100278942734623	0.6230106343467781	6.798990764689334e-85	768	NA
LMNB1	0.5508172169585851	0.5225491317381417	1.6791662203859756e-255	769	NA
PPP1R15B	1.0289293572992673	0.02974860811218799	3.0471375223038628e-65	785	NA
GRINA	1.0997884592446732	-0.06042654313624729	1.400680729258856e-53	817	NA
GCLM	0.8621229142695676	0.17511063868287458	2.243883671768812e-54	821	NA
CCNL1	0.6921652696839776	0.30303930036321086	5.493813769045327e-46	894	NA
STAT5A	0.6516324911565421	0.2518845993258247	1.8976222026958785e-54	1082	NA
PLK3	0.8013574351804185	0.08018662882884678	1.1727286957018064e-43	1121	NA
EHD1	1.1087231422227368	-0.24595451761093487	5.7759462711774446e-43	1161	NA
RELB	0.6654878336262345	0.17448855788180867	1.3172545302646158e-40	1221	NA
AZIN1	1.1017943463858724	-0.26601147435830785	1.1270584938874884e-103	1228	NA
NFKBID	1.1967779878149856	-0.3951242575231589	9.917882479388145e-59	1323	NA
NABP1	0.7289472376080506	0.029153144216740375	2.548689375671356e-59	1439	NA
PI4K2B	0.7125514547102219	0.03665368023651553	7.842470409935749e-41	1468	NA
IGSF6	0.8130037968903867	-0.12910748159470406	3.962194610263855e-59	1683	NA
G0S2	1.5768202998651193	-0.8948673985038132	5.016519731654316e-57	1689	NA
RHOU	1.1314212071480416	-0.45127697020096547	8.556184194997457e-48	1693	NA
MCTP1	0.8611318316179739	-0.297103863186514	1.8406074727043247e-44	2105	NA
EPM2AIP1	1.247731554684227	-0.9717766512106345	4.573895642879343e-40	3782	NA
