# Supplementary material for: Human and mouse neutrophils share core transcriptional programs in both homeostatic and inflamed contexts
Source: Nat Commun. 2023 Dec 8;14:8133. doi: 10.1038/s41467-023-43573-9 (PMC10709367; doi:10.1038/s41467-023-43573-9)
Supplement: Supplementary file 8 — Source Data [file 41467_2023_43573_MOESM8_ESM.zip › Supplementary Figure 4/source-data_FigureS4c.csv]

symbol	name	value	study_id	model	species
CD101	lfc__Thomas HB 2015_condition_GM.CSF_vs_HC_Hs	-0.013009869775970686	Thomas HB 2015	in vitro	Hs
CD101	lfc__Thomas HB 2015_condition_TNF_vs_HC_Hs	-0.0029231212960912733	Thomas HB 2015	in vitro	Hs
CD101	lfc__Wright HL 2013_condition_GM.CSF_vs_HC_Hs	0.0016864323219316002	Wright HL 2013	in vitro	Hs
CD101	lfc__Wright HL 2013_condition_TNF_vs_HC_Hs	4.2222502480025015e-4	Wright HL 2013	in vitro	Hs
CD101	lfc__McCreary M 2019_condition_LPS_vs_HC_Hs	-1.0436040067320833	McCreary M 2019	in vitro	Hs
CD101	lfc__Ter Haar NM 2018_condition_JIA_vs_HC_Hs	-0.16913907342663165	Ter Haar NM 2018	in vivo	Hs
CD101	lfc__Miralda I 2020_condition_F.alocis_vs_HC_Hs	-3.693019238409467e-6	Miralda I 2020	in vitro	Hs
CD101	lfc__Mistry P 2019_condition_Lupus_NDN_vs_HC_Hs	-0.19634210060959043	Mistry P 2019	in vivo	Hs
CD101	lfc__Wright HL 2020_condition_RA_vs_HC_Hs	-0.3741611040827577	Wright HL 2020	in vivo	Hs
CD101	lfc__Stasulli NM 2015_condition_Y.pestis_vs_HC_Mm	-4.308055680976288	Stasulli NM 2015	in vivo	Mm
CD101	lfc__Hutchins AP 2015_condition_LPS_vs_HC_Mm	-4.173916931900461	Hutchins AP 2015	in vitro	Mm
CD101	lfc__Yan Z 2019_condition_G.CSF_vs_HC_Mm	-1.029113493534676	Yan Z 2019	in vitro	Mm
CD101	lfc__Gal-Oz ST 2019_condition_IFN_vs_HC_Mm	-0.1838031574982487	Gal-Oz ST 2019	in vivo	Mm
CXCR4	lfc__Thomas HB 2015_condition_GM.CSF_vs_HC_Hs	-2.697243975574926	Thomas HB 2015	in vitro	Hs
CXCR4	lfc__Thomas HB 2015_condition_TNF_vs_HC_Hs	-0.1155473642295819	Thomas HB 2015	in vitro	Hs
CXCR4	lfc__Wright HL 2013_condition_GM.CSF_vs_HC_Hs	-2.9379300952895933	Wright HL 2013	in vitro	Hs
CXCR4	lfc__Wright HL 2013_condition_TNF_vs_HC_Hs	-0.030061713419754586	Wright HL 2013	in vitro	Hs
CXCR4	lfc__McCreary M 2019_condition_LPS_vs_HC_Hs	-0.1685362209150188	McCreary M 2019	in vitro	Hs
CXCR4	lfc__Ter Haar NM 2018_condition_JIA_vs_HC_Hs	-0.319642358819017	Ter Haar NM 2018	in vivo	Hs
CXCR4	lfc__Miralda I 2020_condition_F.alocis_vs_HC_Hs	1.851970717536004	Miralda I 2020	in vitro	Hs
CXCR4	lfc__Mistry P 2019_condition_Lupus_NDN_vs_HC_Hs	-0.08733770574817457	Mistry P 2019	in vivo	Hs
CXCR4	lfc__Wright HL 2020_condition_RA_vs_HC_Hs	0.3160433542454823	Wright HL 2020	in vivo	Hs
CXCR4	lfc__Stasulli NM 2015_condition_Y.pestis_vs_HC_Mm	-1.9616943736550454	Stasulli NM 2015	in vivo	Mm
CXCR4	lfc__Hutchins AP 2015_condition_LPS_vs_HC_Mm	-1.1168118069325594	Hutchins AP 2015	in vitro	Mm
CXCR4	lfc__Yan Z 2019_condition_G.CSF_vs_HC_Mm	-2.472262212750424	Yan Z 2019	in vitro	Mm
CXCR4	lfc__Gal-Oz ST 2019_condition_IFN_vs_HC_Mm	-0.6727707084553363	Gal-Oz ST 2019	in vivo	Mm
