# Supplementary material for: Human and mouse neutrophils share core transcriptional programs in both homeostatic and inflamed contexts
Source: Nat Commun. 2023 Dec 8;14:8133. doi: 10.1038/s41467-023-43573-9 (PMC10709367; doi:10.1038/s41467-023-43573-9)
Supplement: Supplementary file 8 — Source Data [file 41467_2023_43573_MOESM8_ESM.zip › Supplementary Figure 5/source-data_FigureS5a.csv]

symbol	Beta	StdErr	Tvalue	Chisq	Pvalue	adj_Pvalue	label	color	colfac
MT-ND1	-0.3157920173995657	0.22404363361535107	-1.4095112291462506	1.9677331643626417	0.16068867948082327	0.24969731124286465		none	none
MT-ND2	-0.31390498568988956	0.24032445281631717	-1.3061716442554885	1.6913404572338209	0.1934243616370949	0.289829880226388		none	none
MT-CO1	-0.574947810176693	0.2516719272646087	-2.284513081875004	5.090693941510494	0.024054564365502542	0.05655282600690012		none	none
MT-ATP6	-0.4045166078822756	0.2912269582408478	-1.3890081135542955	1.9100667153773543	0.1669558479964693	0.2575426677441282		none	none
MT-ND3	-0.630901394396448	0.31537662570682	-2.0004697335526243	3.917574918969194	0.04778376237657737	0.09593595974236832		none	none
MT-ND4L	-0.4387788104458829	0.2824560517709766	-1.5534409962002063	2.3824549752507664	0.12270458135906621	0.20229845633290167		none	none
MT-ND4	-0.49170068680567625	0.23738140059735305	-2.071353044376464	4.199455199289787	0.04043696840253054	0.08411074011214333		none	none
MT-ND5	-0.5496317245597186	0.23710824195930752	-2.3180625018258385	5.236414775949186	0.022118811853250236	0.05311762101178614		none	none
MT-ND6	-0.1874529394958546	0.2817862127883807	-0.6652310545677064	0.44156656987803444	0.5063673063841172	0.6105442800217948		none	none
MT-CYB	-0.49891040415847765	0.24351093892594297	-2.048821323424026	4.112562259437482	0.04256582804683112	0.08748252394244306		none	none
USP9Y	0.1335379645693455	0.5170067598452107	0.2582905581531006	0.06652724503817353	0.7964618886635407	0.8527545194200258		none	none
KDM5D	-0.4087384121750492	0.6092736426405656	-0.6708617993117093	0.4484541411725331	0.5030699736510484	0.6074834179267203		none	none
ZFY	-0.35260673879798127	0.5304883670088384	-0.6646832630584462	0.4409133718661451	0.506681938821427	0.6106891042341382		none	none
DDX3Y	0.01918256375120666	0.8756232957653245	0.021907324581217826	4.780159163146891e-4	0.9825567806812932	0.9872768912200834		none	none
TMSB4Y	-0.39222350297440245	0.2213511790880636	-1.7719512703311964	3.0937429964816374	0.07859382941633485	0.14217301913151914		none	none
MIPEP	-0.1727606356680778	0.21609630841716193	-0.7994613000726185	0.6373154189207071	0.4246845979651576	0.534848562376611		none	none
KATNAL1	-0.5441320931170267	0.2657370097733169	-2.047633837609563	4.111850341271065	0.04258374847761968	0.0874921170412157		none	none
USPL1	-0.3287816059245552	0.17784426793729965	-1.8487051044033065	3.3576969877349825	0.06689155445206353	0.12527070941639198		none	none
HSPH1	0.1264625322589364	0.43253304584658386	0.2923765790228007	0.08544263282203701	0.7700528872474247	0.8311568216216811		none	none
NUFIP1	-0.24772799261584053	0.2170616723363664	-1.1412792961069265	1.2938746860071433	0.25533512139501857	0.35974169764565395		none	none
KPNA3	-0.2921713595514178	0.16379944396534113	-1.783713988755904	3.1295224091891214	0.07688626159605509	0.13978224732175362		none	none
CAB39L	-0.13349108473720683	0.20109524941664492	-0.6638201803595546	0.43970299468503526	0.5072658420100485	0.6112196504113901		none	none
SLC25A15	-0.34874416644618983	0.2126580483893509	-1.6399293094596725	2.6562592785283528	0.1031430448717074	0.17640778947964006		none	none
DNAJC15	0.009646646238341309	0.291313339017626	0.033114330675251484	0.001095282369931283	0.9735987896902458	0.9814448098015207		none	none
GTF2F2	-0.2057568443269938	0.1420141387783592	-1.4488476013512819	2.0744375741558656	0.14978514459223333	0.23693387798813598		none	none
ANGPT4	0.0875930864765177	0.2198731505509793	0.3983800944181612	0.15858199837185794	0.6904654056498367	0.7685207793794707		none	none
KL	0.10183484720481414	0.23899011196078182	0.4261048558424258	0.18133455043005142	0.6702288487191489	0.7523710963230354		none	none
SLX4IP	-0.03998126782273547	0.19251850977596066	-0.20767492886404962	0.04310441126881415	0.8355287956931354	0.8824927073053572		none	none
BMP2	0.15563363650502515	0.21419879327008476	0.7265850293973674	0.526591747973157	0.46804329449823806	0.5754253608116225		none	none
BORA	-0.3468747676036072	0.18079866758860427	-1.918569269508658	3.62038451942891	0.05707568007367057	0.11040457884474876		none	none
FAM110A	-0.158321766226677	0.20057064336317357	-0.78935662553569	0.6207241882149219	0.4307783003775223	0.540655157831675		none	none
BTBD3	-0.10506763610211618	0.24255669653841538	-0.43316732789307216	0.18716240593505518	0.6652888909191628	0.7483628422540074		none	none
ELF1	0.2421051087502253	0.16410651026352205	1.4752925302076876	2.1554923424707226	0.14206090019886597	0.22688134004723132		none	none
ISM1	-0.5540621145519475	0.2504175043926766	-2.21255345506171	4.785435858627238	0.02870138314811688	0.06438131989923053		none	none
TSC22D1	0.47374083408905526	0.24301064253751903	1.9494653779038225	3.733360085405252	0.05333599868259265	0.10451758672879737		none	none
XRN2	-0.1818775825245517	0.18508952051523295	-0.9826465702556244	0.9586150339686696	0.32753606581258665	0.4370001739728948		none	none
SNRPB2	-0.228710619588554	0.15948865569299306	-1.4340243736758898	2.036295721776355	0.15358325562755948	0.24156419607396837		none	none
CST7	-0.013452283818424735	0.301476733520076	-0.04462130016255108	0.0019901626779414983	0.9644171838601159	0.974962273106031		none	none
UFM1	-0.2678557271839046	0.14460887791790256	-1.8522771979184558	3.370981278184445	0.06635422200193038	0.12453629711793932		none	none
BFSP1	-0.45294465138043294	0.20244798047379056	-2.237338452675117	4.895705995460332	0.026923562925679923	0.06125494639243048		none	none
DACH1	-0.2786754488886696	0.18531993291367416	-1.5037532364016253	2.2374701712923866	0.13470120419856885	0.21788193006713236		none	none
KLF5	-0.2188197137374759	0.2584869924654234	-0.846540522795345	0.7131852781812427	0.3983884005030642	0.5108580504541302		none	none
STK35	-0.2911422391798449	0.16268519484405203	-1.7896050065215225	3.149181751555716	0.07596504704068374	0.13846257645601198		none	none
TGDS	-0.4711649115331039	0.2218617749842911	-2.1236867485012443	4.421209988268345	0.03549485797323383	0.07590997198801382		none	none
SCRT2	-0.06691973215757659	0.21224714131798014	-0.31529155936814307	0.09926779733649482	0.7527100813454493	0.8181129506675685		none	none
SPTLC3	0.014084917492878634	0.24247392655879085	0.05808837961579168	0.0033681356702572884	0.9537202386437607	0.9669063587489664		none	none
RFC3	-0.26944039309526974	0.20763636004739652	-1.2976551555506242	1.6709689626085265	0.19612880017246181	0.2930150283177556		none	none
DCT	-0.08635673118855322	0.21540243261241562	-0.40090880191654665	0.1606030045277862	0.6886019510497412	0.7668562707029456		none	none
MED15	-0.22777306663435862	0.15350587220594952	-1.483806862637602	2.1759721359310333	0.14018091105938715	0.2245252628931359		none	none
TP53INP2	-0.5020995062383636	0.25483674571325066	-1.9702790695786858	3.8013123621741443	0.05121242851771431	0.1012270906350697		none	none
JAG1	-0.13589768055833057	0.21430153391304937	-0.6341423604250525	0.4008752414996479	0.5266375916009354	0.6292133187785687		none	none
SLC23A2	-0.43173527321537947	0.21115683050172124	-2.044619026481647	4.084111744051313	0.043288198378359594	0.08845517666711883		none	none
NHLRC3	-0.44106243386464467	0.18923485020499664	-2.3307674743148272	5.302356994703985	0.021296587612696264	0.051619141593919386		none	none
OSBP2	-0.05616164331162311	0.20265102432543325	-0.2771347615861751	0.07677578518354267	0.7817152716883959	0.8406865434484359		none	none
CXADR	-0.285582810551269	0.25392164808479245	-1.1246887089197841	1.2575357541076642	0.2621180546232316	0.3672272246045915		none	none
OLFM4	-0.23369198101043318	0.46821347713528033	-0.4991141699727555	0.24883747809360557	0.6178948368995718	0.7085802652865615		none	none
NANP	-0.548721323441773	0.2439225808140723	-2.2495716534748813	4.947153620035635	0.026133661014472242	0.060003487652267644		none	none
CTNNBL1	-0.3129689786633918	0.169289816379607	-1.848717101574532	3.364850697095676	0.0666016208845135	0.12489272205548321		none	none
DIAPH3	-0.14275896027266177	0.23431406153670398	-0.6092633081275807	0.3705780136868384	0.5426893696433817	0.6431519289689677		none	none
SOGA1	-0.2793571856485158	0.23242541549350215	-1.201921851168319	1.4348018359522712	0.2309823721608229	0.33236766509529037		none	none
VPREB3	0.07474538904597404	0.18763230756062307	0.3983609753444202	0.1585013398916999	0.690540061097671	0.7685207793794707		none	none
SYN3	-0.04181421171771384	0.23340244091256623	-0.17915070448375328	0.03209007069955305	0.8578301170815759	0.899810346287489		none	none
URB1	-0.28280155490021663	0.24725825536193002	-1.143749698008098	1.3005596182927093	0.2541110281936507	0.35833362165371235		none	none
PPP1R16B	-0.5891667085934883	0.31402985755953916	-1.8761486986369886	3.460331821918203	0.0628576995296156	0.11945209834649471		none	none
JAM2	-0.08768223134184805	0.2154417761057829	-0.406988063906397	0.16536013152517626	0.6842687634690556	0.7637639010674202		none	none
USP16	-0.2447988721005616	0.13837422671186217	-1.7691074264162527	3.0744541522753366	0.07953128770906735	0.14364944788788084		none	none
PCDH17	-0.17643988649995693	0.27196443878042825	-0.648760872160961	0.420063884084243	0.5169051690729269	0.6201403904279713		none	none
CYYR1	0.32420043012435545	0.27183930423167685	1.192617936691206	1.4133686340427971	0.23449798482876424	0.3365993813079393		none	none
MRPS6	-0.16422033611961817	0.15859411210294885	-1.0354756172348765	1.0657722187758054	0.30190235785698144	0.40982787359264033		none	none
NCF4	-0.3009192774443264	0.15337296523630745	-1.9620099082044142	3.7739396659756608	0.052056885337400334	0.10251486340791648		none	none
USP12	-0.24437009339452795	0.19534735078714702	-1.2509516633312152	1.5529688706138245	0.21269768981858	0.3116987395921146		none	none
SLC5A3	-0.20464659569023252	0.19727879714587943	-1.0373471384200752	1.068728220402079	0.3012328874487521	0.4092674274261131		none	none
WBP4	-0.09579629127282142	0.13306028610418208	-0.7199465300849864	0.5170348639568942	0.4721092726092247	0.5790848057797846		none	none
CHAF1B	-0.008327549309974867	0.18728922854058874	-0.04446357847093244	0.001976902506953593	0.9645358452438164	0.975004979358727		none	none
SLC7A1	-0.19965094838286537	0.22869467281275627	-0.8730021820242816	0.7595510532972298	0.3834690558854679	0.49575514946192		none	none
SLC15A1	0.01806645677163807	0.1792155038595281	0.10080855943020889	0.010157542809338338	0.9197214236041842	0.9437611101629231		none	none
CCT8	-0.4173598429275293	0.21273954097859626	-1.9618348380732846	3.783758095874248	0.05175230175010502	0.10207259515065542		none	none
FOXO1	-0.4354923537017704	0.22124527123974722	-1.96836909219117	3.797053965136854	0.05134284398483442	0.10135902002204895		none	none
ABCC4	-0.45934937553472716	0.24998506457910025	-1.837507277917317	3.3256253624679175	0.06820807005994683	0.1271576221354269		none	none
APP	0.10132966845789067	0.16786330065600588	0.6036439654283973	0.36354028731557264	0.5465465946004496	0.6465221584004391		none	none
RIPOR3	0.24768219613605272	0.27559581890535956	0.8987153619377206	0.8047162429193122	0.3696870206364318	0.4813589852332108		none	none
SPATA2	-0.33867691982251463	0.15053613861004564	-2.2498047508700605	4.936467060383279	0.02629573199208041	0.060267153671089264		none	none
FAM83D	-0.17694449862360317	0.23670446845932253	-0.7475334106504666	0.5573903272789948	0.45531363447921913	0.5627575958849517		none	none
KCNB1	-0.3929750174166758	0.21395211937586292	-1.8367428121911344	3.3141740898584544	0.06868482519831896	0.12787825546554088		none	none
RNF114	-0.10849929986715137	0.1672155059655843	-0.64885908301759	0.42016041638555635	0.5168570104664959	0.6201403904279713		none	none
DIS3	-0.3379143738116498	0.15447715707757248	-2.1874714695970368	4.668960498154092	0.03071251136709851	0.0680361047955245		none	none
PIK3IP1	0.0730138320418785	0.23259811410421524	0.31390552035673325	0.09848207575453216	0.7536588626882276	0.8187954214100048		none	none
MCAT	-0.21475705478511306	0.288111068147168	-0.7453967532945124	0.5530583082340854	0.45707075670315095	0.5645160590721181		none	none
EDEM2	-0.08921738909952713	0.14910857176986525	-0.5983384324626595	0.3573766414831425	0.54996680371818	0.6496043740640861		none	none
LIMK2	0.10130683130738743	0.20652330663538296	0.49053461789784686	0.24035098594828241	0.6239527291029993	0.7130329485557696		none	none
COG6	-0.4591332943062342	0.23256165064600656	-1.9742433588291965	3.8313082042101314	0.05030365622342242	0.09982497688401004		none	none
PRKX	-0.3356209764103683	0.24168960612367538	-1.3886446413364884	1.9116461911761462	0.16678051169726443	0.25743437560433063		none	none
HUNK	0.019649375578458087	0.3152594284495712	0.06232763814580471	0.0038438209095374987	0.9505639821707593	0.9647797190769802		none	none
MORC3	-0.12387383178937651	0.1615032348648392	-0.7670052670650563	0.5851386436859229	0.44430515614303817	0.5533323071965861		none	none
FBLN1	0.44928426945850025	0.23070653212858488	1.9474276055958852	3.7235093880772183	0.05365149567336469	0.10502292624984046		none	none
MEDAG	0.028648902603726482	0.23321033333941552	0.12284576842498107	0.015083176149744304	0.902254718074703	0.9320034117663929		none	none
BPI	0.07238659054998821	0.30048321406288336	0.24090061328630347	0.057997552022413856	0.8096893503128156	0.8632762113011796		none	none
SHROOM2	-0.014386099141776026	0.31045983891952755	-0.04633803583691532	0.002144070904421369	0.9630678609235446	0.9740612633787954		none	none
C21orf62	-0.10282550978580322	0.1901650671833883	-0.5407171322724695	0.29188407897623847	0.58901569031102885	0.6834537922538845		none	none
PNPLA3	0.02492575092539718	0.18640018023196472	0.13372171043170913	0.01787999399846285	0.8936270776816319	0.9264071803017482		none	none
ITSN1	-0.19604356432035813	0.2283935532974345	-0.8583585722538004	0.7340911121019644	0.39156030552276977	0.5041289544061573		none	none
PTGIS	-0.08792745457265577	0.19795712796997836	-0.4441742284015689	0.1962802820596039	0.6577401979311732	0.7420733208421469		none	none
PCDH9	0.19032845446098873	0.2816746880116647	0.6757030807578523	0.4553844630527806	0.49978898772610797	0.6044367482841148		none	none
HCCS	-0.35108643280851803	0.1516722242666625	-2.31477077959413	5.224059656569011	0.022276487916387182	0.053395774812170595		none	none
TBC1D22A	-0.34783313038312386	0.1734941972040018	-2.004868958090437	3.937596961823374	0.04721818211656079	0.09503972008600713		none	none
DNAJC3	-0.16537287433386536	0.16925286430451825	-0.9770757795645216	0.9483406927241731	0.3301420196144878	0.4397872236647786		none	none
GRPR	0.10182214248345232	0.16364500722763026	0.6222135597563186	0.3860636410100824	0.534375810647408	0.6359575569490047		none	none
UPK3A	0.05368404500332896	0.25411241435810594	0.21126100878989382	0.04460661905238794	0.8327290327407161	0.8809941731955885		none	none
MYO16	0.011402927732501783	0.28984032498947926	0.03934210235554936	0.0015355002107639848	0.9687425266303357	0.9780175579424317		none	none
ATP9A	-0.0015287005292001887	0.26794998273217463	-0.005705171217451349	3.251717305374768e-5	0.9954501812201948	0.9965011231985041		none	none
COL4A1	-0.3155337143532406	0.28649548355169174	-1.1013566791404918	1.1829467790410604	0.27675690541877157	0.38319493827868767		none	none
RALY	-0.35456921440829337	0.1731649682090447	-2.047580512822071	4.10509290643148	0.0427542423805592	0.08771528839581201		none	none
GTSE1	-0.1268932256278106	0.21326050106145242	-0.5950151340554409	0.35346071133170653	0.5521606126593646	0.651652692343061		none	none
CFAP61	0.12772297403271765	0.21547040588477376	0.5927634168982795	0.3504788009630033	0.5538422175385869	0.6532591197408351		none	none
SNAI1	-0.3851582233736555	0.2795863751588459	-1.3776001178699406	1.8795857832153615	0.17038123364231386	0.26185186220697215		none	none
CLDN10	-0.31342806053488037	0.20976001784034726	-1.4942221294691014	2.1983756414275604	0.13815625441440832	0.22197905176595337		none	none
SLC17A9	-0.49195049702030974	0.25908575287011437	-1.8987940925757343	3.5484162052691204	0.05960231483298572	0.11449351625324673		none	none
ANKRD10	-0.3584484486003818	0.18915289729229193	-1.895019604412841	3.521735350659128	0.060568998324412496	0.11598376851586058		none	none
PFDN4	-0.28438116647211814	0.2594056620418415	-1.096279719701138	1.1953817295450904	0.2742466793990336	0.3805127858390319		none	none
TMEM255B	0.05300951398118978	0.22605808467482538	0.23449510358119524	0.054969535198040376	0.8146311218217807	0.8670168792771517		none	none
PSMA7	-0.31214239651598996	0.1535374444853954	-2.033005027289491	4.055886533407886	0.04401760053486091	0.08961553617748369		none	none
ADGRG2	0.046082504206862225	0.19968601494591004	0.2307748202564152	0.053224998989605865	0.8175436487970754	0.8688912465640888		none	none
TRIOBP	-0.3854093712020724	0.16864556990703572	-2.285321644763783	5.088963297891894	0.02407858165042423	0.05659886206296292		none	none
KCNJ6	-0.4740129648689946	0.23859986070207415	-1.9866439296076002	3.858263351905123	0.04950154101974396	0.09863972542103908		none	none
ATP5PO	-0.19904180536138752	0.2077642929338107	-0.9580173886029493	0.9140156798081307	0.3390511810193895	0.44909692981116917		none	none
PCCA	-0.5660914726901817	0.24748711165181278	-2.2873573856508953	5.1085187088023645	0.023808639562380322	0.05611942216449484		none	none
CHODL	-0.024482964872229115	0.19082903481695382	-0.12829790233815078	0.01644549609108026	0.8979590506185379	0.9290512104153361		none	none
TTLL12	-0.14800932437508182	0.18312019534808013	-0.8082632507776734	0.6510394805192163	0.4197412831689533	0.5306505150585531		none	none
S100B	-0.17542599441948387	0.30151394700726564	-0.5818171801361368	0.3379850682632082	0.5609945941047797	0.6601853925643686		none	none
BACH1	0.02310865231256392	0.17904790003809182	0.12906407898471658	0.016649632781593482	0.897331176002639	0.9286275021995029		none	none
PRR5	-0.45818213815238595	0.24098615925626038	-1.9012798891290816	3.5519719798502365	0.059474728695671025	0.1143172737915135		none	none
PMEPA1	0.024376127608321547	0.2591361530938362	0.09406687302135981	0.00884822126488416	0.9250575355206574	0.9471316689188767		none	none
OBI1	-0.22400606148772595	0.15365495554092273	-1.4578512010832394	2.1029486801222674	0.14701538172271508	0.2333917202190023		none	none
UBL3	-0.1583016522858654	0.15116059161202833	-1.0472415501797285	1.0902476790313358	0.29641633772537523	0.40461924179288145		none	none
KCNJ15	-0.050075574808338935	0.1895662348450225	-0.2641587245179902	0.06974545218287176	0.7917077623398501	0.8491772244549471		none	none
RAI2	0.303409238250534	0.24815173229016543	1.2226762853936302	1.4849798350532524	0.22299700337341602	0.3234673449342218		none	none
TSHZ2	-0.5504917138994896	0.28060432003148433	-1.9618076936154203	3.77641375750909	0.051979956702241495	0.10244258869759729		none	none
CRYZL1	-0.21510052215792808	0.1448925611307	-1.484551867116885	2.182439248255889	0.13959306537190883	0.22386474623933947		none	none
EIF2S2	0.020427511614733083	0.12866887682413555	0.15876031655000283	0.02519814264616116	0.8738743301883726	0.9123445363614636		none	none
RP2	-0.012345237127662567	0.19623720762946395	-0.06290976760621718	0.003950814200948116	0.9498815685588978	0.9644707093142589		none	none
MBTPS2	-0.10655682274727217	0.20447408602408412	-0.5211262943839313	0.2712048813758088	0.6025246706080931	0.6953968586421222		none	none
NRIP1	-0.13278016605677906	0.1915219133932152	-0.6932896800386859	0.4784391848979226	0.48913015357369016	0.5944888668745886		none	none
ZFP64	-0.5326448119924161	0.2486310958813221	-2.142309714335414	4.496235758758303	0.03396955313105447	0.0733238924715148		none	none
C2CD2	0.1341144980965274	0.23598844948054828	0.5683095863027906	0.3221160048035472	0.5703387699497087	0.6681155297598853		none	none
ARL11	-0.5760519063710019	0.2515449367310119	-2.2900556610566944	5.09437767431757	0.024003525485638076	0.056474457250830945		none	none
ZBTB21	-0.0061362387894981245	0.2048640154809391	-0.029952740968650252	8.961574580439446e-4	0.976118183280021	0.9831300837124872		none	none
SALL4	-0.06446635450244671	0.2307362738979483	-0.2793941039845315	0.07802898023970783	0.7799864603255621	0.8394641288311976		none	none
CHST7	0.11026380247659863	0.21065642687777167	0.523429567807948	0.27364391485519945	0.6008978115361322	0.6941471414567235		none	none
BMP7	0.38334152713146025	0.21403287498390328	1.7910404051727573	3.1348865633571563	0.07663371765463889	0.13942244453950342		none	none
USP27X	0.16851819897365178	0.19368637566791289	0.8700570620547236	0.7543559118436178	0.3851006178444477	0.4973680314887446		none	none
CLCN5	-0.15536424869148185	0.22613841350532624	-0.687031655892565	0.4710136869588837	0.49252119444625786	0.5976298544878558		none	none
CBR3	0.20615341432941184	0.24906661199142816	0.827703933020564	0.6815286878422171	0.4090608225256297	0.5209829341789288		none	none
TTI1	-0.38510529232441115	0.17351750293954213	-2.2194031483878116	4.811519707397679	0.028270103915892717	0.06367136025823039		none	none
EBPL	-0.340118139905401	0.16987257664119498	-2.0021956847325564	3.9293970795986297	0.04744895286584216	0.09539886379062087		none	none
CDH4	0.13298133936833598	0.22901507290607329	0.5806663189495657	0.33666602596696293	0.5617600058481181	0.6608423303168117		none	none
FLT3	-0.6014236108947848	0.29341654750469093	-2.049726288477884	4.121424277013091	0.042343415411534455	0.0871245988124122		none	none
EVA1C	-0.3573709005203499	0.22457270341589564	-1.5913372154518697	2.500640635286004	0.11379999753209537	0.19034795077503994		none	none
PTCHD1	0.02224084047855738	0.22219323685146242	0.10009683820136038	0.010002597758614229	0.9203340142532486	0.9441330579429729		none	none
SYAP1	-0.41529465640377716	0.19198018061243907	-2.163216302219005	4.563724323465976	0.032655986339473746	0.07113842064287955		none	none
FARP1	-0.3150359505058175	0.3196166161436778	-0.9856682493759925	0.9670038540679684	0.32542854742900135	0.4351438730503697		none	none
CDKL5	-0.14466107296597272	0.1656423712614558	-0.8733337482692429	0.7589471760921924	0.3836582021283869	0.495856462819701		none	none
ERCC6L	-0.24344630099341316	0.2220722126270387	-1.09624836945391	1.1953496339535832	0.2742531216063749	0.3805127858390319		none	none
SUMO3	-0.2882709819031141	0.2001629568101303	-1.4401814726216347	2.0542720622580077	0.15177977808881882	0.239465585338845		none	none
NOP56	-0.4394283416263013	0.2084678263491033	-2.1078952532964395	4.350848375151486	0.036990515157663856	0.07851388089286447		none	none
MRPL39	-0.42474253536400186	0.2389363131387023	-1.7776391113787682	3.115928493020931	0.0775302798311402	0.14077256871574184		none	none
DYNLT3	0.10326744047000035	0.18650369980823583	0.553701833133501	0.3061650088844772	0.5800430793738002	0.6761781315422857		none	none
SMIM11	-0.2604429044669571	0.230998450163759	-1.1274660253448645	1.2637332858549257	0.2609456117315432	0.36598934374879183		none	none
TRIM13	-0.337239753201857	0.14547819484175567	-2.3181463969132317	5.229053468975167	0.022212617125562367	0.05328271891427904		none	none
RCL1	-0.5192189206322496	0.23585948333030368	-2.201390901484856	4.7321945269831645	0.029603091054779544	0.06607301774401905		none	none
DIP2C	-0.15622154036187885	0.2328935076248983	-0.6707852956274399	0.4490008676876869	0.5028098086060758	0.6072842056044038		none	none
CLDN23	0.23504234739238483	0.19046522759327444	1.2340433493419691	1.511701537297995	0.21887963036796865	0.31872691210510296		none	none
KCNRG	-0.5093257011944067	0.2342913635918889	-2.17389874464856	4.622837353094269	0.03154900968436419	0.06940238182117288		none	none
PPP1R3B	-0.4461060996667501	0.2345105366689523	-1.9022859527053895	3.5445963348586247	0.05973970143963888	0.1147056208680741		none	none
RNASEH2B	-0.35232301858515963	0.19175522856919683	-1.8373580799546245	3.3157158923131647	0.06862042762576938	0.12777700468143482		none	none
RIPPLY3	0.19321989482504337	0.2050215787698424	0.9424368692524429	0.8843265329341534	0.34701940884374427	0.45756359068299807		none	none
RRP1B	-0.5652141302473492	0.2676648875037898	-2.111648395568307	4.370642197862196	0.03656320970040005	0.077829494922823525		none	none
JADE3	0.22826879133794004	0.23221871365661564	0.9829905081443333	0.9601403497328533	0.3271515193110552	0.4367154462115247		none	none
TNKS	-0.17477179276967214	0.16679122349434794	-1.047847657137635	1.0873707982611336	0.29705448998209016	0.4053168899242315		none	none
PDXK	0.29622952905527256	0.16961046340168495	1.7465286227873706	3.0082473375099994	0.08284182042926554	0.14816074948934665		none	none
SLC9A7	-0.4006733619452013	0.20969138474824692	-1.9107764604933348	3.578743025824565	0.05852341851321999	0.1127605401404672		none	none
PIM3	0.3019415498186424	0.236266240084626	1.2779716209581733	1.6210644097154727	0.20294343469680784	0.3003892440019224		none	none
SYCP2	-0.4683680382187974	0.2285075805295256	-2.049682715704389	4.1181632003765	0.0424251172013424	0.08726456075639653		none	none
ADARB2	0.6177536741247159	0.5481456634787777	1.1269881626065865	1.2625176064989319	0.26117507949868857	0.366230667031956		none	none
LONRF1	-0.31789164046559076	0.16341680397042974	-1.9452812240968391	3.7092094149555805	0.05411301603568243	0.1057155062929524		none	none
PLPP6	-0.38013592792270445	0.18796803300112824	-2.0223434902913664	4.010353135868172	0.04522167813067221	0.09173620369642559		none	none
NUBPL	-0.11947895698400915	0.24340324702032828	-0.49086837766807045	0.24062984830908363	0.6237515748271172	0.7129946553681408		none	none
CNTLN	0.20419987640150586	0.19652173260778785	1.0390702020170044	1.0741058184145231	0.30001987684521675	0.40805389709712403		none	none
DENND6B	-0.34149731864800403	0.196602973235507	-1.7369895939413431	2.9764931219872324	0.08448213820259871	0.15045653564563813		none	none
CSTB	0.24985185887340572	0.19208837517074517	1.3007130631997654	1.6785426520546025	0.19511821235879132	0.2918614280084328		none	none
RRP1	-0.32431117865750797	0.24401940221972931	-1.329038493281281	1.7521450607578686	0.1856072954538901	0.2807877024776125		none	none
SNX6	-0.13520785465243018	0.13152813494427715	-1.0279766736577842	1.049975702226277	0.3055126829223481	0.41371644251817447		none	none
LAMA5	0.02705650555618762	0.24397766896667686	0.11089746725911653	0.012294641646803939	0.911710549836089	0.9384844619087261		none	none
MSRA	-0.3757451561971953	0.16884747473827683	-2.2253525365399844	4.839486457057831	0.02781517709482925	0.06284643962332678		none	none
CYSLTR1	0.22422793253253187	0.2728993888204636	0.8216505485838521	0.6730123725781709	0.4120033242265161	0.5239982469902431		none	none
AGPAT3	-0.23660107963599644	0.19626864984476858	-1.2054960373097146	1.4417031249587353	0.2298639365553239	0.3309449296444795		none	none
SMU1	-0.2967292745742211	0.14270181900811535	-2.079365747659785	4.220542976299441	0.03993737868969818	0.08332968351624842		none	none
KLF6	-0.22312116649937747	0.17532889197213428	-1.272586417387723	1.604165820556318	0.2053138509243389	0.3032497666490033		none	none
SMC1B	0.026636161158334493	0.18485870731853543	0.1440892968727567	0.020703212884768618	0.8855904035206948	0.920959161995317		none	none
XKR5	-0.27401879419712466	0.1986378718611883	-1.37948917610542	1.8867120105274466	0.16957324084772826	0.26079857521409894		none	none
PRSS51	0.3900137933912913	0.22630114831549802	1.7234282560844678	2.930430321637516	0.0869243204242762	0.15375514182564443		none	none
GFRA2	-0.026910707766102056	0.23611180162248607	-0.11397442898313483	0.012986020773837481	0.9092724962441615	0.9371753377134431		none	none
FASTKD3	-0.4254991574610155	0.2171218373526732	-1.9597252982429074	3.7757564562335233	0.052000382884124806	0.10244258869759729		none	none
DLC1	0.6360672908438999	0.29333634085737825	2.1683889864609696	4.602423440805751	0.03192679492441937	0.06999209217193587		none	none
FERMT2	0.42861785851831424	0.31734358274594565	1.3506429051109912	1.8016556025306159	0.17951246940731924	0.27318697485305177		none	none
ADCY2	-0.40529441082997053	0.2340432633515383	-1.7317072280829084	2.9546877233545388	0.08562884679960263	0.15207940650280205		none	none
PWP2	-0.4954432423101621	0.40449540811131823	-1.2248426864065038	1.4892216287616407	0.22233726780927207	0.32282573682686666		none	none
ITIH2	0.08929347336042996	0.20845626099476205	0.4283559195311177	0.18332789802116167	0.6685287595817329	0.7508590179140254		none	none
DYRK1A	-0.30083296619992234	0.1343690706939556	-2.238855747429493	4.883714569674851	0.027111214938515555	0.0616049851114016		none	none
SLC16A2	0.4693607523363966	0.2192531796307864	2.1407249515230813	4.480881508131006	0.03427603784391747	0.07379817192888004		none	none
DTD2	-0.3675684237362429	0.1890099782203509	-1.9447038045140963	3.7176781887513926	0.053839187524876354	0.10532569666205112		none	none
PSMC6	-0.33775224812213184	0.1649882551437402	-2.047129038535968	4.109042410782195	0.04265450718565087	0.08758108419403275		none	none
MFHAS1	-0.5762795638639302	0.25685465787895007	-2.243601765382499	4.916207127070436	0.026605865253846513	0.06069448145428709		none	none
PINX1	-0.23696664068107537	0.22533901389608502	-1.051600593186018	1.1003411015921074	0.2941912589577225	0.4019689733392141		none	none
MAGED2	-0.43238015295779314	0.20926212645775794	-2.0662131283707197	4.178146211320211	0.04094846754643354	0.0848854342756813		none	none
RBL1	-0.2018284074420395	0.22978910303411282	-0.8783201848003973	0.768675706887791	0.38062704501321554	0.4929375220588324		none	none
KLF8	-0.39846344360951463	0.24853572638897445	-1.6032441267051225	2.5412846843594252	0.1109045168607552	0.18667951591376988		none	none
KIN	-0.29921363271788454	0.14351673200339718	-2.0848693287609272	4.255655993870846	0.03911983649347528	0.08197155898457986		none	none
HDAC8	-0.22948476339591448	0.2349004325405426	-0.9769448311096941	0.950321907196269	0.32963737214571914	0.43920668663400486		none	none
UPF2	-0.24085345505521427	0.13431895121061735	-1.7931457391857286	3.160331347266151	0.07544786829526519	0.13777577666799606		none	none
SYNGR1	-0.3597224200847017	0.2399107360117607	-1.4994010941930822	2.224252819502965	0.13585836780890181	0.21925334111735117		none	none
GPR137C	-0.1656506299630097	0.2581016342575642	-0.641803878691074	0.4111431930476783	0.5213898353346251	0.6244051913867544		none	none
SEMA5A	-0.5486454882136806	0.27639013956468345	-1.9850400201606375	3.87159713729676	0.049109767444773626	0.09805814128761607		none	none
SEZ6L	0.3009796814569507	0.24734199380635455	1.2168563729319228	1.4709932899646674	0.22518904030282044	0.3259059624800007		none	none
ACBD7	-0.2466508310587851	0.2209034684589561	-1.1165548136452772	1.2352596871623973	0.2663865873283952	0.37194424028485384		none	none
RPP38	-0.2900345949987965	0.2035026741751855	-1.4252126964637326	2.0100952538197703	0.15625550709043426	0.2446164013940259		none	none
CCDC171	-0.08688335612291749	0.2702778614000231	-0.32145938876705227	0.1032838084866512	0.7479239652922518	0.8145736829140909		none	none
ITIH5	-0.22208328426454566	0.27601267931492096	-0.804612617129651	0.6455360341377059	0.42171319973406135	0.5324729060274012		none	none
MYO10	0.4582082356417628	0.250646358249738	1.8281064957074504	3.29237640733362	0.06960221718587863	0.1292066123715156		none	none
FRMD4A	0.4220092614249777	0.30754539414978926	1.3721852755806159	1.8624160361037525	0.172346213857399	0.2643622676853275		none	none
RASL11A	-0.3055687199389893	0.2155459877943258	-1.417649769619295	1.986253217384217	0.15873319037696473	0.24737715598139648		none	none
CPB2	0.1344278914977893	0.19805319044009137	0.6787464074629591	0.4591357584692446	0.49802815477101103	0.6028786742621755		none	none
MAK16	-0.47893039403040427	0.22347300736126097	-2.1431241279899957	4.4980336667172764	0.03393385305014088	0.07325922691484729		none	none
GGT7	-0.3224026431214768	0.21336136518711415	-1.5110638368794433	2.2567377099720716	0.13303404729235277	0.21585446743923398		none	none
LCP1	0.016574707431214617	0.17615021759683647	0.0940941638184629	0.008848467018879091	0.9250564978530589	0.9471316689188767		none	none
LPL	0.2674707411767893	0.35092608157917377	0.7621854151540008	0.5784966817653867	0.44690217767669277	0.5554822099344299		none	none
MRC1	0.08673331792659744	0.29722611326259046	0.2918092120996486	0.08494751888304108	0.7707013851591984	0.8314347656418545		none	none
NALCN	0.15005577015002858	0.21745219387938705	0.6900632615978993	0.47489552423201076	0.4907435776500993	0.5960397246299493		none	none
CUBN	-0.08646872526157731	0.2749885432269775	-0.31444482830764847	0.0987135987143688	0.7533788612455107	0.8185609206021861		none	none
L3HYPDH	-0.32347366677873757	0.1840004984337373	-1.7580042963591627	3.041970163283054	0.08113738818090291	0.14572521618808282		none	none
CMBL	0.2234448549160941	0.2944529003060019	0.7588475259842417	0.5743689603207258	0.4485280121985851	0.5569604776293672		none	none
CBS	-0.4582460164348178	0.27410750196260064	-1.671774807890304	2.7452009066382743	0.09754681596374466	0.1684623477099916		none	none
SOX7	0.1487988692737498	0.19345531369603455	0.7691640329277752	0.5896942268271914	0.442537383666602	0.5515614416530404		none	none
SLC18A1	0.05430001830851995	0.2842256722964337	0.19104543889296405	0.036463203975131364	0.8485620965186006	0.8924170614474798		none	none
SYS1	-0.3577336477540473	0.17069039594748228	-2.0958041943034345	4.294381838349693	0.038238494523518206	0.08055092533518113		none	none
MTRR	-0.4021350051406218	0.26899006473801257	-1.4949808853806106	2.2095713712972156	0.137156774759768	0.220818080651089		none	none
TRDMT1	-0.5182304572690412	0.2646736322107566	-1.9579980557201107	3.7346223138292203	0.053295714412189596	0.10445468820048034		none	none
SIX4	0.45319831431566115	0.2716484912260452	1.6683262707266209	2.7431321315461332	0.09767315279118322	0.16858925276822329		none	none
CCDC117	0.06864413793072946	0.20165153379982728	0.3404096990349213	0.11581153075570683	0.7336223850520316	0.802906846018088		none	none
STX16	-0.35546011404787187	0.1533441379920507	-2.3180547929800794	5.22727975117914	0.022235281197827778	0.05331703679817414		none	none
GMDS	-0.15098320639528634	0.15807967261630307	-0.9551082937890343	0.9075100386726831	0.3407759430196122	0.4510332216791735		none	none
HDX	0.39918280829799774	0.27718406601535356	1.4401362027638578	2.047372100440782	0.15246916492013637	0.24016842496607566		none	none
POGLUT2	-0.22946497962201895	0.23035235469145093	-0.9961477490837001	0.9878928581309196	0.32025792425695265	0.42962578652028793		none	none
SLC10A1	0.07435798865720158	0.28554309613513923	0.2604089878678422	0.06779185348312922	0.7945793938809275	0.851292172854711		none	none
C1QL3	0.16221271463858827	0.2101101103991262	0.7720366922393607	0.5944193876649138	0.4407152393249588	0.5500964330412003		none	none
BIVM	-0.4955228070573485	0.2294920262643244	-2.1592157911692107	4.564601727234219	0.03263926259265279	0.07111413104843868		none	none
MINDY3	-0.26387356646711335	0.16539408722127238	-1.595423215547544	2.5088734162999913	0.1132068353578743	0.1895297221271642		none	none
BRWD3	-0.12239510741316463	0.1475117902419705	-0.8297310148049468	0.6854532824492026	0.4077152069281923	0.5196841483713093		none	none
GAS6	0.2717826165595709	0.25777239302282123	1.0543511404478032	1.1047787275542191	0.2932197601159578	0.4008132546946117		none	none
ARMC3	-0.018777077862954565	0.19534075841406134	-0.09612473103617745	0.009236203435477819	0.9234370463462171	0.9461281036161073		none	none
FUT10	-0.47570978428658606	0.2870707200858178	-1.6571170481767556	2.7075341065132648	0.09987526711016204	0.17181812493884605		none	none
FAM50B	-0.2715638927491563	0.17297372097463073	-1.5699719657934939	2.4352936921646915	0.11863167440440127	0.19690666498318665		none	none
EDA	-0.29440984885236193	0.24854948830506887	-1.1845119893829923	1.3939220449111076	0.23774387522615642	0.3399881309135317		none	none
EEF1E1	-0.007100965497591151	0.2738038967819158	-0.02593449392448587	6.716003977089713e-4	0.9793249330800918	0.9853486965672179		none	none
CHM	-0.26617068039687236	0.21073319019969886	-1.2630695722142242	1.5840251514263741	0.20818185432655098	0.3063658915054745		none	none
U2AF1	-0.7478407831399736	0.386416701243774	-1.9353221036587454	3.665907885846366	0.0555363787925005	0.10798364172714323		none	none
BLOC1S5	-0.41515128521641864	0.20545756792344352	-2.020618122818966	4.001921995223427	0.04544840985647815	0.09205846346385214		none	none
PIN4	-0.19014549556626556	0.1659931582983847	-1.1455020045131334	1.3044359530302927	0.2534045328006644	0.35761402875828746		none	none
RB1	-0.23821225573649069	0.1723846395949384	-1.381864743263849	1.8875556733608505	0.16947787525029753	0.2607314903619045		none	none
NSUN6	0.03081812742482665	0.20966186632175868	0.1469896646705007	0.021563946765127184	0.8832530405057415	0.9197278661399458		none	none
PKDREJ	0.00766171197974659	0.17523082637617238	0.04372353962024354	0.0019090589034931327	0.9651492955481624	0.9755477986135629		none	none
MSR1	0.38865210968267266	0.31927176793172024	1.2173081014973743	1.4683109219763537	0.2256123813451631	0.3263335646279261		none	none
SETD4	-0.22527081232044932	0.15858138500287502	-1.4205375512161484	1.9961240570671066	0.15770202562365493	0.24625139455785255		none	none
MNAT1	-0.6438547993112717	0.32092036098432775	-2.006275941284743	3.9531341875538146	0.04678415534054182	0.09431490567071782		none	none
ANKRD33B	0.05458871539428159	0.23370444950199207	0.23358012870788872	0.05454054387848828	0.8153427571180626	0.8672745509019891		none	none
EFNB2	-0.3286864589642463	0.20715148809144915	-1.586696103380847	2.479595346136648	0.11533192192285006	0.19240585667019405		none	none
DPYSL2	-0.21287290327414882	0.2444371738283957	-0.870869597860732	0.7557044913809818	0.38467614313701715	0.49697072805641973		none	none
INPP5J	0.034799744910796904	0.2236388180297032	0.15560690767993096	0.02420011176911885	0.8763768206165119	0.9142091287912743		none	none
TUBB1	-0.35134360102340606	0.28449006770004814	-1.2349942613597493	1.5144913017132922	0.21845503064206853	0.318181248397506		none	none
ATP5F1E	-0.2922614320195198	0.166097634716142	-1.759576122314984	3.0461708159091927	0.08092774143181139	0.1454849237359998		none	none
COLEC12	-0.01496684519535697	0.2216809110628469	-0.06751526382492105	0.004558211861080963	0.9461720945616002	0.962005717946566		none	none
SLC19A1	-0.33946652434439584	0.22266769972244005	-1.5245431859562386	2.2957687763563968	0.129726964859562	0.21141733869499957		none	none
PRELID3B	-0.2636918715048319	0.15760118242836893	-1.6731592202658891	2.7591304456847183	0.09670078510539365	0.1673183234553455		none	none
ST8SIA6	-0.4301250606393835	0.24968989455834997	-1.7226370390367067	2.9285382461111453	0.08702625547681521	0.15387583060264484		none	none
TCEAL9	0.3713952852664014	0.22505205442197707	1.650263918808881	2.6816869291743615	0.10150814783676944	0.17414935213911986		none	none
BMP6	-0.280074305751856	0.206597510752681	-1.3556518891804774	1.8190243923567664	0.17742944989328024	0.27069500791442813		none	none
PBDC1	-0.3706423176303462	0.1824757497343425	-2.0311867093021743	4.049693540479325	0.04417936447389518	0.08993052190849213		none	none
COL18A1	-0.16815342340287304	0.2196312633382858	-0.7656169747741044	0.5842274837679042	0.44466003665510023	0.5534501421990463		none	none
TXNDC5	-0.45712925633067225	0.2692178649641821	-1.6979900512601223	2.8442198914328287	0.0917030930473726	0.1603649349618445		none	none
RICTOR	-0.30426234579771244	0.17228131692531612	-1.766078593011975	3.0656336972023723	0.07996397873589477	0.14428799387516353		none	none
DLGAP1	0.7451498526848223	0.3386765775632392	2.2001812408940045	4.738865812909751	0.029488505909696153	0.06589209227702508		none	none
NBDY	-0.5443752334160721	0.27653373947099474	-1.9685671428645721	3.8079065382373756	0.05101116944884302	0.10095416643365722		none	none
ARMH2	-0.28448479961472	0.1934543483436389	-1.4705526241745723	2.135924871976272	0.14388365878709872	0.22927583395336487		none	none
DZIP1	0.5641890809755087	0.3334173634931874	1.692140670373445	2.780752930633298	0.09540330821865833	0.16545477906237077		none	none
DUSP4	-0.019550034469422762	0.2865513100918197	-0.06822524895509408	0.004654552554768543	0.9456070983423053	0.9615845196261634		none	none
FOXQ1	-0.2977727409843413	0.34839889455708006	-0.854689109627917	0.7264657800188843	0.394031170990707	0.506594489184848		none	none
SH3BGRL	-0.40422303697556244	0.1971183687759264	-2.0506614349830663	4.110372947931069	0.04262096279291246	0.08754038381757406		none	none
ERI1	-0.3962288442623054	0.2322343903002438	-1.706159211605317	2.8614559341750123	0.09072534720159332	0.15909355483028165		none	none
RPP40	0.07239089859349843	0.23248942927928104	0.3113728603399765	0.09678072976447538	0.7557276314801409	0.8202746788647484		none	none
MBOAT4	-0.3275601071986205	0.25199191896184775	-1.2998833793881064	1.6753018457671942	0.19554989818590915	0.29236245031099306		none	none
EP300	-0.14668008570196278	0.1475521389402303	-0.9940898637964118	0.9813227406663145	0.3218724608528799	0.43124758248681033		none	none
SUCLA2	-0.4679648682897046	0.20835815611120995	-2.2459637627044997	4.931731691557388	0.02636788160732539	0.06033786562484741		none	none
SOCS4	-0.258365900850446	0.17238702367313086	-1.4987549256627501	2.218445817436134	0.13637027841061108	0.21986421709276568		none	none
KCNH5	0.1868266059703895	0.24611795158492583	0.7590937790895875	0.5736870683373922	0.4487974822688739	0.5571866377608798		none	none
DEK	0.0508651721450253	0.14535970940088824	0.34992620964000415	0.12236308505441684	0.7264855323182874	0.7976274767101823		none	none
XKRX	-0.2968818527532142	0.20549160022006344	-1.4447396021797478	2.068058674366455	0.1504128768640416	0.23778151312614484		none	none
SUSD6	0.06337337226782085	0.1491917311751201	0.42477804747391573	0.1802849604144967	0.6711284643756786	0.7531821687896283		none	none
BMF	-0.17774406915775487	0.27246312601754397	-0.6523600890724196	0.4244186572748845	0.5147404144522183	0.6180081818006825		none	none
DNAJB7	-0.1624194023049568	0.2384707054676137	-0.6810874400126883	0.46251519964363297	0.4964508313945012	0.6012545000249113		none	none
RBX1	-0.2404107455094867	0.15140519480847345	-1.58786325537644	2.4922029715605163	0.11441147847083193	0.19104515820041154		none	none
ARHGAP6	-0.09855429705975632	0.23732451740467864	-0.4152722952416437	0.1722001573372154	0.6781638150363739	0.7587418551428529		none	none
ITGA8	-0.3887515525966076	0.2414442125305262	-1.6101092195260513	2.5625310239556143	0.10942327313410079	0.1847821887840702		none	none
EGLN3	-0.48479634948088607	0.2788873240462416	-1.7383233574305557	2.9809551634921263	0.08424953966460008	0.15011030255280441		none	none
ADRA1A	0.32504680355134535	0.1758790521667444	1.8481268777999813	3.363147980651263	0.06667050852261543	0.12498516283280198		none	none
FAM3B	0.4556332279456888	0.4110899612500185	1.1083540608975848	1.2217466285282512	0.2690181476542775	0.374716435144206		none	none
RAB31	-0.365529281663617	0.17202937434116858	-2.124807365390398	4.4029572693008845	0.03587666718386127	0.07659812526755119		none	none
SLC25A30	-0.5195956810924279	0.22698501169538626	-2.289118903541195	5.110317219705564	0.02378397113671576	0.0560716348361708		none	none
SHISAL1	0.3046992218483497	0.2097594362470528	1.4526127038665269	2.086528024487677	0.14860346119424012	0.23538566869985222		none	none
XPNPEP3	-0.3063280645760372	0.17003834919124242	-1.8015233977101806	3.198290713354197	0.07371527573936679	0.1353285184400836		none	none
SPTSSA	0.026334636532052633	0.24525727873592218	0.10737555544848125	0.011495584359295208	0.9146164618641263	0.9406409347835231		none	none
NKX3-1	-0.6723915428432055	0.3274573220756526	-2.0533715312307557	4.123551611566484	0.04229020712005239	0.08705723663193746		none	none
ATP6V1B2	-0.20942144777741628	0.1680704773473391	-1.2460335157174578	1.5383694991261336	0.2148606651918094	0.3141653939012487		none	none
TTPAL	-0.28325662723881817	0.1606105461853346	-1.763624083016053	3.054020410023668	0.08053754684121325	0.14505626201962732		none	none
THBS1	-0.21967432079603624	0.4393008916818586	-0.500054347613581	0.24973104192008577	0.6172645227827626	0.708244428613783		none	none
TPT1	-0.3540836152923303	0.172909853836972	-2.0477931560001084	4.102452701332481	0.04282105110614781	0.08780999534929924		none	none
PLEKHD1	0.26482749821214235	0.1940045382143778	1.3650582643561882	1.8478341843146495	0.17403550179811367	0.26650491687975664		none	none
ADAMTS1	-0.1850590921947873	0.23082344230746735	-0.8017343920739218	0.6407751986141079	0.4234302258777539	0.5337522599308401		none	none
ZNRF3	-0.315641973650729	0.22577234245603564	-1.3980542090189525	1.9372443713787675	0.1639680485686688	0.25389178782617056		none	none
SERINC3	-0.2474751579258144	0.16828682538372247	-1.4705557452969304	2.13607066267366	0.14386998107492674	0.22927583395336487		none	none
LTBP2	-0.35296008909076965	0.18016956033347276	-1.9590439607971617	3.7610607239615774	0.052459289668686654	0.10317991010987713		none	none
HIVEP1	0.213578144248956	0.1358517890993517	1.5721408283608334	2.4444398887652596	0.11794197781575273	0.1959403248634361		none	none
KCTD9	-0.3833352273699122	0.1867574708437637	-2.052583094202428	4.122970466970514	0.04230473556387509	0.08707309583150222		none	none
PACSIN2	-0.21468212879484255	0.17547705267632419	-1.223419960163304	1.4836684697644955	0.22320143708198414	0.3236167199692086		none	none
ZFR	-0.320141705078649	0.14950561825583253	-2.1413356154337	4.481775644859056	0.03425811105619283	0.07377202345417119		none	none
ESD	-0.10999738658243544	0.17680047217220649	-0.6221555023636828	0.3863979102044368	0.5341989162621512	0.6358656565527369		none	none
PKIG	-0.08197775804652357	0.2207674404172715	-0.371330835251692	0.13780139154511062	0.7104765837833527	0.7848017739620422		none	none
RNF170	-0.3547954234255091	0.25466681020442405	-1.3931749612001292	1.92380185821753	0.16543815097221218	0.2557336283322577		none	none
MIS18A	0.017367042097810596	0.2474414838129033	0.07018646117941263	0.004923060260978218	0.9440627114029543	0.9604409472897557		none	none
WDR4	-0.2606821666872522	0.2146786764454335	-1.2142899844713348	1.4648706674662435	0.2261567338402384	0.3269187279603348		none	none
LOXL2	-0.3209769861374199	0.2062195252159418	-1.5564820343821	2.386793038866756	0.12236442256437557	0.2019986631516196		none	none
TLDC2	0.5645679221177153	0.37873787943874393	1.490656078431751	2.198124817597943	0.13817873959215893	0.22198722468601811		none	none
SPART	-0.2157179241707047	0.20530507039598075	-1.0507189313670637	1.0963505844562746	0.29506839570000115	0.40291059280508884		none	none
OSER1	-0.2277370559264436	0.15151231618415464	-1.5030926967656022	2.230551628407852	0.13530553300561335	0.21852699944539503		none	none
JPH2	0.33508154171461957	0.23455094376958754	1.4286087974294779	2.021703829970079	0.1550650624110276	0.24338481133008993		none	none
LZTS1	0.48572007787653676	0.29525655382739147	1.645078056964965	2.670987478614393	0.10219259985527576	0.17500517861036322		none	none
SLC38A9	-0.34907633144384387	0.15028927118244573	-2.3226962822920196	5.264274934847947	0.0217674884576021	0.0524813653118944		none	none
ISCA2	-0.2852519901720952	0.15769113699189052	-1.8089284890295683	3.2251235124930417	0.07251632601198665	0.13366596411253073		none	none
CDCA2	-0.07432862545451362	0.26938689487700784	-0.27591774829450905	0.07609076129011783	0.7826667051684779	0.8414260609407321		none	none
SRSF6	-0.3895683245272195	0.16962730964671294	-2.2966132360324716	5.132934287342607	0.023476007795225403	0.055489141063223585		none	none
KLHL14	0.06785334432490973	0.2066154065893594	0.3284040887607466	0.10770699466030464	0.7427699451225738	0.8105543730601196		none	none
PSMD10	-0.324461232022124	0.15396089175692718	-2.107426297155917	4.353244720469036	0.0369385062368269	0.07846159267891865		none	none
MYBL2	0.3199452131864581	0.2771222420653906	1.1545273695893483	1.3226019699974358	0.2501256118128015	0.3535855869645052		none	none
SPATA7	-0.4730796572082472	0.21784327014504037	-2.1716514670995806	4.60789546700147	0.03182506740808979	0.06982906879790501		none	none
ZDHHC2	-0.14651210768211187	0.22363608935002788	-0.6551362443688412	0.42796194524419207	0.5129906888452972	0.616545610303047		none	none
TRMT9B	0.039989835342826005	0.22927605100294152	0.17441784769013208	0.030405993243277862	0.8615722191895392	0.9031128447509466		none	none
SMIM13	-0.4367594645915585	0.1940618602172923	-2.250619797741381	4.938921882641239	0.026258410300306716	0.060203244747819115		none	none
NDUFV2	0.2315473180400839	0.1753143514772845	1.3207550670492914	1.7289398531758025	0.188546344734251	0.28429009837677954		none	none
RTCB	-0.5392779803067355	0.23076954642003028	-2.3368680515806886	5.33070324301309	0.020952929140364656	0.050931305563328755		none	none
ELAVL2	0.09279256822250702	0.20168720060330175	0.4600815914194802	0.21139662725028074	0.6456749373783233	0.731521869810078		none	none
MTMR7	-0.21349700889642834	0.3032105886608862	-0.7041212176636931	0.49452563504621594	0.4819154378416595	0.5879478936146236		none	none
SRXN1	0.018314629268119886	0.21223816995791042	0.08629281562195865	0.007445870313972591	0.9312363196583219	0.9516735444549882		none	none
FUNDC1	-0.165030288404357	0.16827172711415028	-0.9807368785868917	0.9575448163223541	0.32780623568878436	0.4372691856929639		none	none
SSR1	-0.18370824880201092	0.1732440813160014	-1.060401298598609	1.1177248105529998	0.2904088890224375	0.3981874883093391		none	none
KCNE2	-0.26649249027054006	0.15324596009283373	-1.7389854199686803	2.9709497694775564	0.08477207096447967	0.1508306865759024		none	none
ASPHD2	-0.1675337868355944	0.20399468913187538	-0.8212654336667055	0.6718421294663699	0.4124100932285859	0.5243587822126087		none	none
PROSER2	0.33715130845295116	0.25827521898150546	1.305395499353323	1.683730373539447	0.19442951016282112	0.2909601360740599		none	none
ALOX5AP	0.0317507512522333	0.15467610299370288	0.20527250582157427	0.04212828388790513	0.8373754336281829	0.8835654281890495		none	none
SOX4	-0.20752382076334333	0.18433628085226894	-1.1257893443649185	1.2597141760380168	0.2617052000943526	0.36685307053437105		none	none
ENKUR	-0.13910283482585853	0.24842150782029068	-0.559946826047309	0.31287912991211897	0.5759187868038185	0.6727224938963581		none	none
CDKAL1	-0.21089773733293496	0.16951529510385627	-1.2441221731863492	1.5371772597121662	0.21503845388917953	0.3143172910037853		none	none
CISD1	-0.4414547561981463	0.2971756085678268	-1.4855013112470483	2.174332794632676	0.14033036462069923	0.22470822316710612		none	none
TRPM6	-0.07003968686791065	0.18859804723813714	-0.37137015941354695	0.13777994096597013	0.7104981025970334	0.7848017739620422		none	none
IFT88	-0.3543922756722364	0.1731457877836734	-2.0467854298310195	4.0934802735430935	0.0430489143769807	0.08819465030738971		none	none
TPST2	-0.25376799585424675	0.21040021574642026	-1.2061204165308197	1.4440029195364446	0.22949267788622335	0.33059693769338644		none	none
DNAJC1	-0.34643200939460045	0.17325511457570192	-1.9995485284403005	3.9265070199563183	0.04753057160783892	0.0955328549376838		none	none
DLG3	-0.3888044363670889	0.2826530294017213	-1.3755537564555858	1.876036641159999	0.17078529389095526	0.26237803308304614		none	none
DPH6	-0.10793688550923598	0.23360902438693765	-0.46204073576564847	0.21320738765308533	0.6442650177681128	0.7301033593905247		none	none
RUBCNL	-0.4790189499049169	0.20798927301463568	-2.30309449598975	5.156847397648789	0.02315489095269817	0.05491324417573903		none	none
SLC25A16	-0.3583558752686705	0.18653513843857703	-1.9211172665286935	3.617977715582583	0.05715831249075545	0.1105476594011746		none	none
C1QTNF6	-0.24432989409854627	0.1682845629133192	-1.4518853652928156	2.083905457528715	0.14885888541081557	0.2357215264968001		none	none
SPRED1	0.17221841862029677	0.30953049328361015	0.5563859534268892	0.3090121775099419	0.5782869861551239	0.6748275647755931		none	none
AP5M1	-0.3900844635147092	0.1724306446423776	-2.262268776665234	4.992246598054805	0.02546113166263803	0.05896276246939035		none	none
TMTC4	-0.43147373867209976	0.26118084990795754	-1.6520113891357462	2.696420651958192	0.10057380916639248	0.1727778687429651		none	none
FMN1	0.44070101734721073	0.4198041908753062	1.0497775556464406	1.0962004698943133	0.2951014569922059	0.40291059280508884		none	none
TMEM63C	-0.40595236284118047	0.3188019212288968	-1.2733686211059891	1.6070357185560624	0.20490898978455313	0.30284186269675817		none	none
ASCC1	-0.13506006085442832	0.1649709362130272	-0.8186900308307948	0.6677177905905864	0.41384842238464215	0.5254741761652107		none	none
ATPSCKMT	-0.4729175842836817	0.21631487403253322	-2.186246259758153	4.679671968821651	0.030521576139879394	0.06766720937771002		none	none
FBXO4	-0.04942844169391139	0.21679043358044234	-0.22800102789392898	0.051948173282710286	0.8197073308968325	0.8702484469056986		none	none
CELF4	-0.3845454063423764	0.24226822882402096	-1.587271299290766	2.491167385689323	0.11448677709607938	0.19114587659891086		none	none
YTHDF1	-0.313802605032045	0.15403617039440579	-2.0372007706278414	4.0676810256206295	0.04371124422767803	0.08914830004810487		none	none
FSIP1	-0.5542838539471305	0.24952486482068367	-2.2213571955863243	4.788419622646984	0.028651703556925544	0.06430379695388092		none	none
EPSTI1	0.8870911774237489	0.38707766693965695	2.2917653308116095	5.127664376646351	0.023547393592237214	0.05563725830432493		none	none
PAX5	-0.037183376071277446	0.31546158923380013	-0.11786974180149548	0.013887587640965648	0.9061899902783226	0.9351405763475509		none	none
RBM11	0.1204479857555526	0.19848072041463982	0.6068498013506224	0.36752319906543107	0.5443574418444631	0.644470316460379		none	none
HSPA13	2.0007359338657072e-4	0.19635784873505885	0.001018923331435177	1.037642448409315e-6	0.9991872371373998	0.9993438863867746		none	none
SRSF5	-0.21927181933805348	0.1487826720645938	-1.4737725589634316	2.1453573055518973	0.14300173993055465	0.2280814750918892		none	none
PSMG1	-0.4230786868914583	0.21809147219429914	-1.9399139390215803	3.698878977372999	0.05444903870331655	0.10625807354169713		none	none
TNFRSF19	-0.526082018823922	0.2342790067255683	-2.245536320888403	4.924391439077738	0.026480126968700352	0.06050765898940567		none	none
ARHGAP12	-0.33539570743009745	0.16457752875568907	-2.037919210270701	4.058888341958948	0.04393941626282701	0.0895082230659011		none	none
FST	0.10324936282242965	0.21211047747757095	0.4867716298142202	0.236434025890901	0.6267935964180802	0.7155103781603548		none	none
SPIN4	-0.14033549976979665	0.2433971439362917	-0.5765700348831083	0.3315753776890915	0.5647329177945697	0.6636053875613294		none	none
ANKFY1	-0.11446828163311452	0.18258996187515106	-0.626914428687948	0.3922242002282701	0.5311325787385123	0.6333383712266054		none	none
RAB20	0.47164789920119465	0.2336797865721129	2.0183512922528517	3.999457766075409	0.04551490424385223	0.09217851797576358		none	none
RAD51	0.09176580896327259	0.2776878682512213	0.3304638749297215	0.10902971134106565	0.7412515110274969	0.8091741982546057		none	none
SLC14A2	-0.1088128897222674	0.18077006232967857	-0.6019408762708749	0.36133183278712977	0.5477674985099981	0.6474861509624852		none	none
GHR	-0.0969106087421126	0.22725679813206462	-0.4264365666447321	0.1816788839956871	0.6699343865906607	0.7521729002560928		none	none
FUT8	-0.2793897840952577	0.20232284864933398	-1.3809106878457222	1.8904144790988653	0.16915517993751814	0.26031732471245		none	none
TOLLIP	-0.28439137375000967	0.20095845978510993	-1.4151749274656897	1.980806069603318	0.15930551477279517	0.24808727730820135		none	none
SS18	-0.13573506647389913	0.1898813256154839	-0.7148415782011509	0.5098362953332298	0.4752097311652774	0.5816018316380297		none	none
MTRF1	-0.1480569013501015	0.16640076780509794	-0.8897609266053251	0.787584709887085	0.3748314567968237	0.48651826625337474		none	none
ACTC1	0.08047499237538343	0.1399157374567362	0.5751675532587417	0.3303229583336247	0.5654689803674525	0.664081268718091		none	none
LRRC75B	-0.10410961839005825	0.20801225778034987	-0.5004975163530632	0.2501380308668786	0.6169779024524044	0.7080604095265575		none	none
BRSK2	-0.2841046845810399	0.22074908560271947	-1.2870027697072368	1.6440236662137977	0.19977429787119352	0.2969385212649765		none	none
CRK	-0.36972573665797226	0.16581113112599902	-2.2298004612067905	4.838724359186131	0.02782747241633625	0.06286308791785308		none	none
UBE2D1	-0.13144711666569134	0.20506877571576537	-0.6409904004492766	0.40977822601269054	0.5220820905271081	0.6250582146040511		none	none
PIMREG	0.030746169742251764	0.2102172127637699	0.14625904957080063	0.02138092266017111	0.8837460054449899	0.9200077666343139		none	none
RGCC	-0.6101580036961248	0.27053471078465857	-2.255377884510358	4.9629562931078794	0.02589589948016843	0.059597002429197146		none	none
HMGN1	-0.3981433071055087	0.20635065191525576	-1.929450202410887	3.6505180031220448	0.0560517758501691	0.10880337868131866		none	none
MKKS	0.14461009457442814	0.23715725333394688	0.6097645867520618	0.37119703236089663	0.5423525049064877	0.6428124115282746		none	none
NRP1	-0.261432793324657	0.30713877362771574	-0.8511878530893037	0.7220941182580987	0.3954578583537175	0.5080703670058485		none	none
EEF1A2	-0.02511598271209393	0.20845046585426463	-0.12048897376729029	0.014516514818808446	0.9040993571472815	0.9334748893967569		none	none
BEX3	-0.21835072607478062	0.2364755792152611	-0.9233542287934027	0.8493344365361963	0.35674069063229114	0.46789211264159153		none	none
PPDPF	-0.21881960083528162	0.20677751515526377	-1.0582369203487902	1.1141606750137498	0.2911792951569079	0.39887874456806827		none	none
SLITRK4	0.24318507633455863	0.21742129877884953	1.1184970272020809	1.2440577364867522	0.2646904597347058	0.3699808912965722		none	none
PTK6	0.12877508053199432	0.16699499566162423	0.7711313744570316	0.5929995778525381	0.441261539057221	0.5506167214504726		none	none
FNDC11	0.10236224090651261	0.22076913279299987	0.4636619241626079	0.2147073816398688	0.6431025619373563	0.7291696070166825		none	none
LPAR6	-0.0865710178328938	0.2522935724758437	-0.34313604180773444	0.11751583229931839	0.7317445449781926	0.8016080234718606		none	none
PDRG1	-0.3109340464557911	0.15942116185558386	-1.9503938049169371	3.736718152604112	0.05322889645077742	0.10440143346420329		none	none
C9orf85	-0.038339996079567756	0.16110210495200236	-0.23798569293052071	0.056594116049666354	0.811962395021812	0.8648324733352784		none	none
NAXD	-0.3162736504123144	0.17964491421640336	-1.7605488682597812	3.0567217711841863	0.08040373473780028	0.14487660662612536		none	none
XKR7	0.3726787960807152	0.17237593897395245	2.1620116954781623	4.574103798285421	0.0324587201574511	0.07080540442621278		none	none
CDH18	0.23772924872541973	0.22850541197969101	1.0403659443591144	1.0604015969407783	0.3031236078874378	0.4111183284473741		none	none
SLC28A3	0.5953463247579224	0.3279661540574624	1.8152675737802284	3.245987135076291	0.07159854893157087	0.13231834962600128		none	none
ANKRD12	-0.1515866696472047	0.17660176556893054	-0.8583530813458259	0.7324767222615947	0.39208156256090243	0.5046424550570209		none	none
PLAGL2	0.23163235927086234	0.2196010521566281	1.0547871105173625	1.1069746505216358	0.29274053909725173	0.4003297468747947		none	none
POFUT1	-0.17637540489098832	0.19772645582689136	-0.8920172273021685	0.792678168627333	0.37329153274088034	0.4851116995560085		none	none
GJB6	-0.1595559032706738	0.21057011717401689	-0.7577328892248062	0.5719947446808646	0.44946734502778324	0.5575300267557346		none	none
MAPRE1	-0.01282396591890544	0.16824378948955843	-0.07622252184055402	0.005803256087403952	0.9392766059155422	0.9568247676548026		none	none
PSAT1	0.02641915299733542	0.2885645307837936	0.09155370871664721	0.00837435364422845	0.9270861731893872	0.9484959092072321		none	none
WDR44	-0.24293066807257938	0.1366320528261035	-1.7779917892455728	3.1099135717344666	0.07781708968507624	0.14113265775293357		none	none
SMARCB1	-0.4347048289483037	0.18788638182172868	-2.3136579923113456	5.216817706732456	0.022369450583789755	0.053528098274301106		none	none
PITPNM3	-0.3606674529579748	0.2215691448593522	-1.6277873581491662	2.6094449334352703	0.10622893850257956	0.18054829058207894		none	none
PROCR	0.24333808762085	0.2052644276125911	1.1854859141990146	1.3957869792945985	0.2374302431884196	0.3395776788298448		none	none
SKA1	-0.2997492982864805	0.26031626674839997	-1.1514812425310064	1.3181126285113578	0.2509310559297868	0.35456677373342377		none	none
RAI14	0.2214541094758334	0.29256637665454543	0.7569362959890654	0.5699047706689271	0.4502967604595711	0.5583959924874786		none	none
IDNK	-0.20265738493147586	0.19613227014092185	-1.0332689505192882	1.062576024670875	0.3026283879904385	0.41055136654651836		none	none
SHC4	0.1396098198554091	0.21166528362990514	0.6595782617782311	0.4341581926522622	0.5099556084584058	0.6138047263307119		none	none
XKR6	-0.08548662080902295	0.2774704988149599	-0.30809264831441574	0.09484609445587466	0.7581044515610986	0.8220852199105947		none	none
MMP24	0.3478687863905759	0.2706095633927984	1.2855007119080757	1.639980540631825	0.20032813805428545	0.2975191145890616		none	none
TRIM21	0.23136562548980963	0.20261752906161137	1.1418835604270774	1.2962467793303745	0.2548999322896828	0.35924756832917953		none	none
RASEF	0.15620356292293525	0.34042764744354675	0.4588451146549093	0.20957459661730127	0.6471010352697332	0.7327915247187828		none	none
NMRK1	-0.4692383909640728	0.20191385700739126	-2.323953382490712	5.259663507986545	0.02182523809794811	0.052562485472325345		none	none
PLXDC2	-0.15154471327168959	0.20255644445772397	-0.7481604136437082	0.5579091661174971	0.45510390006228413	0.5625528638727653		none	none
MTMR3	-0.24605444026788797	0.14670831329731335	-1.6771676719453767	2.7699189140726617	0.09605102681290975	0.16632940433033597		none	none
SNAP23	-0.17019856540870396	0.16426668281267842	-1.0361112947218272	1.067122116669907	0.3015963974017582	0.40971767828460737		none	none
FGF13	0.6077082366300092	0.34957366635078957	1.73842681851266	2.9820637801983025	0.08419185679685912	0.1500843655706316		none	none
SYCP2L	-0.4091893857708007	0.3179428778800286	-1.28699025592013	1.641779262624084	0.20008152093636583	0.2972798103122398		none	none
RSU1	-0.3462404466488698	0.15292658510682214	-2.264095849698169	5.005472913818437	0.025267299395537023	0.058644698243042		none	none
EEF1AKMT1	-0.3277519474014688	0.2133183049169414	-1.5364454894252222	2.335998850171279	0.12641388067253403	0.20720898040864102		none	none
ZNF287	-0.07450206391241125	0.24305213048167373	-0.30652709673749906	0.0939024746181758	0.7592733818791944	0.82286325315524		none	none
TPMT	0.22438231161369215	0.1967734673905012	1.1403077589134545	1.2927977588589101	0.25553299884315034	0.3599012619759085		none	none
HRH4	0.13001089171421668	0.3934785765755769	0.33041415582442774	0.10909414190490452	0.7411778084079835	0.809162972317743		none	none
CENPJ	-0.4333819587803492	0.22318071151305977	-1.9418432526817586	3.706789974601861	0.054191516691372656	0.10583645514544983		none	none
AMER1	-0.49077555203532464	0.23147230784271458	-2.1202344099355788	4.4069772054062355	0.03579221098905181	0.07643059749109825		none	none
RBBP8	0.24383493536921588	0.1663057407068108	1.4661847169730924	2.128074747847961	0.14462230394781023	0.23022282920400633		none	none
CAGE1	0.17781150455310696	0.1805275810456431	0.9849547837687505	0.9646817490653348	0.3260101264740796	0.4356717325683626		none	none
JCAD	-0.18022059967494505	0.30637927970928863	-0.5882271145945293	0.34546464683364775	0.556691780477456	0.6559020247703755		none	none
ZDHHC13	-0.12748261966624302	0.1748257732650527	-0.7291980883903606	0.5301289271767473	0.46655266087230884	0.574256743205652		none	none
ZNF503	0.25601350625318453	0.23030253802786288	1.1116399690836714	1.2267205175446065	0.26804576861221063	0.3736664714409322		none	none
ZBTB46	-0.10716084247626906	0.2077014277393405	-0.5159369564409202	0.26562017052822284	0.6062850476882045	0.6987255824635354		none	none
TUT7	-0.061783013977896255	0.146330905102009	-0.4222143909711116	0.1778744315105314	0.673206319922826	0.7545185730758377		none	none
ABCG1	-0.1211713461679494	0.2245433090028958	-0.5396346330960444	0.29044733655211985	0.5899340090431967	0.6841973483495651		none	none
SLC9A8	0.23861612596998297	0.16299435346301708	1.463953326604803	2.122449429543849	0.14515423640907027	0.23089675880106317		none	none
SLC20A2	-0.22182145757673463	0.18307031005341629	-1.2116735778292587	1.4557076109369973	0.22761432149364597	0.32844731146091705		none	none
SHISA2	-0.15883395361780933	0.18288695507461358	-0.8684815904612159	0.7515295669433044	0.38599239251711903	0.49831801438084805		none	none
SH2D4A	-0.2378843995376568	0.24534481204481215	-0.9695921326194877	0.9350184378777158	0.33356227342195927	0.44309433072262133		none	none
TTC39C	-0.3068749436022162	0.30615025406995616	-1.0023671041347377	1.000213464415367	0.31725886123602726	0.4264544680268091		none	none
TET1	0.0462349043058603	0.24328023255950207	0.19004792875866747	0.03607076635347539	0.8493694269555411	0.8929414802253198		none	none
XKR4	0.09439917366798842	0.20766349984359814	0.4545775918208313	0.2061919155725036	0.6497686568876749	0.7350295498918207		none	none
PRRG4	0.5179463290617289	0.25199042917898973	2.055420639384005	4.142913824466575	0.04180914311651992	0.08627573298134847		none	none
LDOC1	-0.22518730425801092	0.23994828937562906	-0.9384826407555237	0.8769521269875895	0.3490378282995239	0.45963191777000983		none	none
KIF5B	-0.2855627797747603	0.17247912304845386	-1.655636779267125	2.69839609847304	0.10044925242372371	0.17263774126487735		none	none
PNMA2	0.027325142331139887	0.2226992364116733	0.122699757625696	0.01504663541629725	0.9023725961114474	0.9320304342091764		none	none
GNA14	-0.11372101669145274	0.22114896614164065	-0.51422811815732	0.26405085411010987	0.6073507226084288	0.6995114524066568		none	none
CNGA4	-0.2158531983914328	0.2165170006809021	-0.9969341793605963	0.986331511022172	0.3206406411680274	0.4299583752667221		none	none
PLPP2	0.16827800028492262	0.2937973018551146	0.5727690459455224	0.3269417093482616	0.5674654939589701	0.6659183601818788		none	none
DDHD1	0.28443586543317056	0.2024569075919221	1.404920527614141	1.9566037074360452	0.16187701205550645	0.2513716245002883		none	none
ZFAND5	0.047748986810583184	0.1375385771240367	0.3471679568672695	0.12045295681275547	0.7285437397066387	0.7992468889118045		none	none
FOXC1	0.3466144115326525	0.2166444064048646	1.5999231980395572	2.530935416991383	0.11163402042395631	0.18738829977493207		none	none
TMPRSS3	-0.27987539784228893	0.23893930936587499	-1.171324210256801	1.3633537402808429	0.24295709376247349	0.34573829570771797		none	none
LYN	0.31812815865904004	0.17633348655936962	1.8041278764820978	3.207484446135254	0.07330210112845369	0.13489997234933515		none	none
RNF165	0.07900388934810915	0.23602335980633357	0.3347291107665569	0.11194302431488268	0.7379427818546984	0.8065283496388639		none	none
SLC13A5	-0.026115171627810397	0.2329642704072598	-0.11209947165785031	0.012552017239329416	0.9107950324286713	0.9379056996520698		none	none
MRO	0.24892684957376165	0.23508862682162146	1.0588638546204119	1.1155592887642456	0.2908766672506597	0.39869083810836087		none	none
MOCS1	-0.5557632729865079	0.24706710649825642	-2.249442594214499	4.944087075090863	0.026180061365336148	0.06008227342589047		none	none
CARNMT1	-0.26429765591034615	0.15901040369738115	-1.6621406509560295	2.725364451385076	0.09876557467681786	0.17012960271385433		none	none
RP1	0.244127076002472	0.2191341108111995	1.1140532849895095	1.2324737322740589	0.2669264949169868	0.37253501954122015		none	none
SNTG1	0.17415527378255616	0.24343878488194243	0.7153965785156796	0.5105525087134879	0.47489977706711634	0.58144575910175		none	none
CCT5	-0.30290502004633324	0.1574956993408314	-1.9232589925571628	3.63215391896955	0.05667342538990398	0.10977626150748214		none	none
TMX1	-0.25991205280782725	0.19431149432083736	-1.337605136105194	1.7732437724289412	0.18298114560954776	0.27752793092411965		none	none
ATPAF2	-0.47553332110336527	0.2070505859951942	-2.296701160335778	5.149082292039338	0.023258662227858294	0.0551055555956369		none	none
UBASH3A	-0.7175152455443176	0.3248647900521336	-2.20865808642781	4.774500395559755	0.028884226296732218	0.06468910713006956		none	none
ROCK1	-0.2813304162420889	0.1480187096672816	-1.900640918127628	3.5415509667960805	0.05984947333740959	0.11484725978523219		none	none
TMEM273	-0.510245475117921	0.23901193760851247	-2.13481167603299	4.448265341996148	0.034936717422402445	0.07491730343706451		none	none
SPRYD7	0.19744353373952905	0.32459357480587925	0.6082792423035751	0.36858636217317553	0.543775831933878	0.6440207778375894		none	none
OSTF1	-0.3719224150435518	0.16947133697985808	-2.194603651989571	4.709408988005805	0.029997962812896854	0.06678485561503245		none	none
TRIM68	-0.3630171501976322	0.20135869133248568	-1.8028382474845066	3.2004045578431146	0.07362005689407518	0.13523154418535924		none	none
TXNDC17	-0.3878309729640064	0.17203220154786125	-2.25440917150681	4.968835628685952	0.0258080156171416	0.059491322720706355		none	none
NEK3	-0.5029020051823893	0.26114036418542436	-1.9257919270775794	3.6444552579218907	0.056256204219622234	0.10908402882038908		none	none
RTRAF	-0.1043797992152336	0.1559274205335247	-0.6694127232919352	0.4469925407228743	0.50376661969484815	0.6081519822770903		none	none
RNF152	0.1263899083428366	0.2815018967320094	0.44898421577301173	0.2005325663803319	0.6542913167789566	0.7389663548537405		none	none
MYL9	-0.17517387920475616	0.24835040133683814	-0.705349692457986	0.4964025360828259	0.4810850959175152	0.5871594355090469		none	none
ARL14EP	-0.09776359446658334	0.35693621530013075	-0.2738965402666652	0.07479232431171567	0.7844828394984239	0.8429523790770077		none	none
ARID3A	-0.22474672449269273	0.18993526628155602	-1.1832806455202107	1.389862893154941	0.2384282550525062	0.34081403833911345		none	none
TGIF2	0.01851751736534538	0.21330383287434837	0.08681286742865778	0.007532733078505771	0.9308373879067791	0.9513420564164206		none	none
SERGEF	-0.5564108835149668	0.2470616951177684	-2.252113113891407	4.957498445370675	0.02597776126456582	0.05974229559743967		none	none
FRMD3	0.30189020656217813	0.24537173619620603	1.2303381442464847	1.5034422106595002	0.2201424803048074	0.32020039970463265		none	none
AKAP6	0.31577260245352884	0.3298714474379499	0.9572595776508572	0.9117678086766432	0.3396458017793199	0.44972403330244326		none	none
SBNO2	0.08754695470007558	0.18936399071143759	0.4623210271982705	0.21353576296530719	0.6440101122300217	0.729939150923234		none	none
RAB3C	0.05571908842678024	0.3966329452372263	0.14048023265806786	0.019728480635308188	0.8882980477845179	0.9229474586060802		none	none
INTS6	-0.10747704094885048	0.1842646222820788	-0.583275506810639	0.33927102764965866	0.5602503010677424	0.6595528318253668		none	none
CYP7B1	-0.03567440641980255	0.3128035344061256	-0.11404732522454497	0.012993974794483165	0.9092448350131165	0.9371753377134431		none	none
FUNDC2	-0.3886957020724142	0.223462891702391	-1.739419458466872	2.9722442947844456	0.0847042675489896	0.150741169414854		none	none
CEMIP2	0.030277694737918765	0.17898640119369005	0.16916198401661683	0.028590308593095415	0.865728454359494	0.9060642563508148		none	none
UBOX5	-0.31674678983212706	0.16152230145195245	-1.9610096375846202	3.7711302024121096	0.05214438801537923	0.10265549246848073		none	none
SLC37A1	-0.3886316598593841	0.17704134507563063	-2.195146335413142	4.704044027455382	0.03009173297029112	0.06695856661457		none	none
CA8	-0.19978251653796655	0.27302653750074823	-0.7317329603442634	0.5338956969790161	0.46497361668066106	0.5726446308135671		none	none
EMB	-0.33831268449599156	0.18121723924189845	-1.8668901805991742	3.4110163964736557	0.06476254574070926	0.12223451495646591		none	none
SLC47A1	-0.3686797306925413	0.22873167799646313	-1.6118437722397252	2.5577632216021584	0.1097537698846745	0.1851088367427048		none	none
ITPA	-0.07164822200027289	0.21805981292595897	-0.32857141826770553	0.10780823540784468	0.7426533602592809	0.8104964693822739		none	none
MBOAT1	-0.3100753357668816	0.17791885236719476	-1.7427907815352697	2.9880859927754386	0.08387925743609698	0.1496295543214552		none	none
MYLIP	-0.11256534107421859	0.19225263674153423	-0.585507397880593	0.3419155707273376	0.558725599656449	0.6579400024011659		none	none
ELOVL7	0.4909781817263242	0.3734159705502867	1.314829092614307	1.7088437306998117	0.19113545927404477	0.28742526340255575		none	none
PDE9A	-0.005770692411857129	0.3202310868508885	-0.01802040041960129	3.2460197411410263e-4	0.9856255199359891	0.989265564470494		none	none
ONECUT3	0.09113488654005693	0.20038526356632783	0.45479834653555323	0.20664521651212908	0.6494096529930415	0.7348188863549323		none	none
GRIN3B	-0.19833031833324968	0.20778266754627853	-0.9545084807859464	0.906983123535781	0.34091615398748554	0.45113294764735024		none	none
TRIM26	-0.10901399061273279	0.1874833990089007	-0.5814594315497629	0.33740748279024046	0.561329508201548	0.6604576904411242		none	none
CEP128	-0.24488294774268055	0.21975866995143986	-1.114326673877269	1.234749826345876	0.2664852946841132	0.37202509036864206		none	none
CNN2	-0.40545235037679167	0.18431174745050108	-2.1998182752061437	4.716696476604511	0.02987107766738992	0.06656044009050437		none	none
TXNL1	-0.2932191648593909	0.13544987738260358	-2.164779847169137	4.572219125286665	0.032494446490165196	0.07087122098598594		none	none
ITGA1	-0.4014843872599229	0.2350623893279583	-1.7079907526157796	2.8741327906010383	0.09001345292728316	0.15804068334927837		none	none
WSB1	0.34009967287727316	0.23192207141747898	1.4664394414840558	2.130056552809947	0.14443542698589712	0.22998272967840527		none	none
ZFAND3	0.06173439773079993	0.14373970684460782	0.4294874331247866	0.18430772296511577	0.6676970921981817	0.7503873160712236		none	none
ID1	0.26556565733205245	0.21682641051897156	1.2247846408397578	1.4878862867029738	0.2225447042002285	0.3229581302195991		none	none
CTIF	-0.2361556108682853	0.22105066410320665	-1.0683325102250147	1.1339228790658922	0.28694012593176843	0.39438425797300797		none	none
GADD45G	-0.39267152493674917	0.2543342371818355	-1.5439192508557542	2.3575132040444373	0.12468080380575126	0.20478918328496143		none	none
TPX2	0.04421973669266146	0.25033154587069384	0.17664468350905604	0.031184199419271863	0.8598300684352344	0.9017402468490182		none	none
GPR18	-0.3571767218970477	0.19236950153137175	-1.8567221885679164	3.391685283942934	0.06552594260550866	0.1232923612599447		none	none
MTUS2	-0.10050054442229088	0.32446891542915834	-0.3097385901800916	0.09580885788199112	0.7569183497198007	0.821147965655551		none	none
DNAH8	-0.18680571561484835	0.24441438217173803	-0.7642991953050828	0.5826345157693709	0.44528152370948704	0.5537914963455839		none	none
ARMH4	0.45790553072205487	0.4474592974049388	1.0233456615555863	1.0421135566696194	0.3073304235516778	0.415692661305614		none	none
C9orf40	-0.15670656172475173	0.22389449193950364	-0.699912536334721	0.488596973206711	0.48455383093156557	0.5903764637944848		none	none
RRP7A	-0.38580750960306576	0.21787450389353044	-1.7707786028584591	3.089845571897172	0.07878228457386996	0.1424469036427184		none	none
HABP4	-0.6116633092437125	0.2697731289054684	-2.2673248137254114	5.020334621263089	0.02505132742800342	0.05824159742235707		none	none
EXOC5	-0.31666726941820034	0.1694466879968166	-1.8688312717221691	3.431377251909396	0.06396873484166174	0.12107297916546758		none	none
F8	0.21863426882939824	0.21211975040553022	1.0307115127724484	1.0573550191067511	0.3038192198604857	0.4119040937413598		none	none
ZNF143	-0.3704249399676793	0.16047567933649332	-2.3082933283052443	5.179532331993528	0.02285447452122269	0.05442333714376265		none	none
TMOD1	0.11794412682828079	0.23811180439003676	0.4953308683305912	0.24460036189913126	0.6209030570901585	0.7109475396039968		none	none
CBX6	-0.3779745732401763	0.20627093651036724	-1.832417982070776	3.2987093511491707	0.06933434074780545	0.12882435613823354		none	none
DLEU7	0.40539851680934796	0.218433763072092	1.855933401081178	3.3906214802357226	0.0655682307137561	0.12335373867248807		none	none
AMER2	-0.45549547042526134	0.21004861225525723	-2.1685240646661827	4.5997733876229745	0.031976182546736315	0.07005221722421165		none	none
RNF6	-0.3328639532461839	0.15514292105828523	-2.1455310430898176	4.503660282530802	0.03382238152834448	0.07308040066386912		none	none
CCNB2	0.13658036338453872	0.21479313014796828	0.6358693282715804	0.4032518982592137	0.5254146018982039	0.6281050225446626		none	none
HEXB	-0.2392814040382767	0.17901131920862903	-1.3366830940975625	1.7679639121349737	0.18363426179406886	0.2783639712760514		none	none
PALM	-0.3131223346493175	0.250732212062351	-1.2488317000587525	1.548520329611506	0.21335401328159262	0.31228429315801615		none	none
ZWINT	-0.06733970539355257	0.26116260731401014	-0.25784589182243206	0.06644770767206865	0.7965809234219332	0.852769666398884		none	none
GLCE	-0.4924090011847228	0.2641629372477836	-1.8640351531329524	3.421293672566435	0.06436055917104616	0.12160171397354923		none	none
ATP8A2	-0.1784207819812045	0.25049255111367463	-0.7122797911073865	0.5060280687539489	0.47686334842082706	0.5831783247868622		none	none
GAREM1	0.3042058153320188	0.357636626701041	0.8506002814591845	0.72089109657054	0.3958517688134948	0.5084740479504057		none	none
COPS2	-0.3667853049227994	0.1799721826878406	-2.0380110939643585	4.06690666506347	0.04373128889637676	0.0891737594865415		none	none
PEX2	-0.3161959982087885	0.1700459385182976	-1.859473980760585	3.3986261650796337	0.06525074381018127	0.12295587657275187		none	none
SMIM29	-0.308606024031229	0.14734300894571875	-2.0944734754596985	4.289943054404034	0.038338449612342625	0.0807062000666358		none	none
CCDC85C	0.27343540776480874	0.21881247314025223	1.2496335507781808	1.5499003979210784	0.21315014543918323	0.31216514068624185		none	none
FAM151B	0.049340081319707414	0.21284890860703579	0.2318080071098681	0.053687965655001335	0.8167658760402379	0.8683539548702105		none	none
LRMDA	0.021784494924427744	0.3522691820016573	0.06184047892195479	0.003823135406776146	0.95069701156611	0.9648379868415525		none	none
ZC2HC1A	-0.03807179105749058	0.2872342373309211	-0.1325461456519484	0.017507899908707714	0.8947332285358444	0.9271421475585835		none	none
CCDC152	-0.42834088242781476	0.24859302805231204	-1.723060722111957	2.930089573136229	0.08694266860816027	0.15375514182564443		none	none
PDSS1	0.25667500005626737	0.23209265066958337	1.1059161042616572	1.2135363290295231	0.27063289018374476	0.37651347136129093		none	none
MOK	-0.4768972883745519	0.20301265899503834	-2.3491012370130444	5.354636147416159	0.02066724629730622	0.05034202905552611		none	none
PKIA	-0.5346269972864143	0.28297731985933006	-1.8892927445640555	3.508082853436065	0.06107008612265968	0.11673306799086365		none	none
DRC3	-0.41002073985057813	0.2675698225462306	-1.5323878303941953	2.316256245610191	0.12802782975091795	0.20923620850415808		none	none
TMEM167A	0.09654267298065188	0.15786774093590691	0.6115414866159861	0.3733240218333549	0.5411979432259442	0.6418017062570706		none	none
CLVS1	0.5885578634333279	0.28391580786172177	2.0730013868054114	4.213653685300244	0.04009987623948236	0.0836277085550107		none	none
TEX10	-0.4218325466358433	0.20381968330426234	-2.069635963500792	4.190699682795696	0.04064631838291353	0.08442430130124019		none	none
SLC25A18	0.19895142204395294	0.25753250541044304	0.7725293617862865	0.5942765501628173	0.4407701517850573	0.5501111578426632		none	none
SMAD6	0.26814124109862764	0.258192892782989	1.0385306822678508	1.0716827142932743	0.3005656696366399	0.4086219902923695		none	none
ARMC1	-0.4660813973817082	0.2041059840591097	-2.2835263724885677	5.0937816618184115	0.024011775737832634	0.05648345255143927		none	none
VCAN	0.06376307277409153	0.442210569605984	0.14419165247656868	0.02073672739822996	0.8854984752323481	0.9209386245100692		none	none
GRIN3A	-0.09424432135080679	0.30668255345245915	-0.3073025194614346	0.09437204813508515	0.7586908876934186	0.8224415493696116		none	none
ATP6V1E1	-0.11650752955229562	0.13716773244749997	-0.8493800070427504	0.7185611931278686	0.3966162697781448	0.509199736979206		none	none
MORC4	0.08287976663539115	0.19706980744824887	0.4205604486479017	0.17670904054722314	0.674216827830029	0.7554520511357987		none	none
PRXL2A	-0.32449035166145407	0.21896554354600117	-1.4819242626330558	2.173938777828255	0.1403663125511136	0.22473758085577342		none	none
FBXO15	-0.11188974052518665	0.23166963111794117	-0.4829711170396109	0.23301825802690246	0.6292948108525089	0.7174669369732072		none	none
APBA3	-0.19620723127643314	0.19287244655044	-1.0172901043442772	1.029327674027627	0.31031663001635873	0.4192241762378668		none	none
NFIL3	0.1329868466319959	0.18724863486346413	0.7102153066641353	0.5032733177357045	0.4780653749425045	0.5841444281642802		none	none
COL15A1	-0.04474346445252787	0.2665579666819594	-0.16785641415817457	0.028169374951346526	0.8667112408009617	0.9069440434166711		none	none
VBP1	-0.30915298764533755	0.17722954936973936	-1.7443648011561392	3.001445292315566	0.08319027388673751	0.14862554607848932		none	none
XKR9	0.09771659724983596	0.17111304265127458	0.5710645765850865	0.3255518209145407	0.5682901514783592	0.6666189245851231		none	none
TJP3	-0.6484807366147508	0.27842079098300193	-2.3291390500156353	5.295414491125655	0.02138164182070643	0.051746655536872785		none	none
TECPR2	0.2742604357864841	0.17338378725695072	1.5818113107659633	2.473715513559796	0.1157639815608455	0.19297526009077967		none	none
NPC1	-0.41009887402477707	0.1865465396317068	-2.198372989573663	4.7117775048445765	0.029956662204163768	0.0667278374760694		none	none
PSMF1	-0.3150827574963405	0.16579070033604096	-1.900485110791496	3.5465519933177347	0.059669321616120034	0.11458772945515887		none	none
NEDD9	-0.18529169220702416	0.15413433689917266	-1.2021441551225094	1.4311236543514951	0.23158114502900307	0.33300392532683987		none	none
BCL2L13	0.03710365447242271	0.15840261960241245	0.2342363691052091	0.05485025167638469	0.8148287012628204	0.8670168792771517		none	none
PAG1	0.15944387511527422	0.17605360950633184	0.9056552465034223	0.8170441214722359	0.3660458150877936	0.47766656478956154		none	none
ASPH	-0.08976037876441625	0.17828282129078366	-0.5034718326451367	0.25283393207195104	0.6150866499529107	0.7063172141795687		none	none
PHKA1	-0.2505784982139837	0.22324104373572415	-1.122457116401149	1.2528757847567817	0.2630039279692088	0.3681477912187751		none	none
TMEM38B	-0.27378799545773363	0.26326825212855076	-1.039958267828079	1.0762887107412666	0.29952928276578034	0.4075169672433985		none	none
SDCBP2	-0.2807198713438482	0.1604769498925508	-1.7492846887469349	3.01210345916013	0.0826449802541266	0.1478501546638252		none	none
ZNF24	-0.1829087991724416	0.17651223647240835	-1.0362386360734437	1.0665173066427087	0.3017334308495908	0.40981253984365623		none	none
PSMC1	-0.27497647609226433	0.16354671668320223	-1.681332903948826	2.7877258979581256	0.09498894140719721	0.16487061670717307		none	none
OXCT1	-0.5446507199241114	0.2983855141017099	-1.825325607926321	3.282914498373941	0.07000451156749928	0.12982377370490164		none	none
TXN	0.07002431970151071	0.17611244218355354	0.3976114284334762	0.15796815792685948	0.6910341152092984	0.7687596369304592		none	none
GGACT	-0.6074488171982957	0.25955339579094333	-2.34036166372319	5.345388863889809	0.020777148642048694	0.05058111801638987		none	none
MICAL3	-0.20965299174991844	0.25980554574306625	-0.8069611876462945	0.6492112854443235	0.42039480676819696	0.5311236102144198		none	none
SLC26A8	-0.10267841391518893	0.2174898653829032	-0.47210665993294804	0.22248760744957963	0.6371509883389959	0.7239011095473952		none	none
PTGER2	0.3679605717469796	0.314023151589446	1.1717625591760554	1.3597121839472948	0.24358736884451665	0.3462309908177147		none	none
KCTD4	-0.08053320892691604	0.19418888267199164	-0.41471585715309106	0.1718266417166774	0.6784934896698676	0.758858018351518		none	none
SLITRK5	-0.14477100401171406	0.1744938826057872	-0.8296623460363799	0.6851210350172323	0.40782887204199947	0.5197740230874274		none	none
ATP11A	-0.29647418700290873	0.16694122639853523	-1.7759195460511488	3.1015856350350646	0.07821607776221892	0.14165492351570635		none	none
JSRP1	0.02663478032152855	0.27316263474044955	0.09750521094085973	0.009506516920339436	0.9223282472559239	0.9453716345387477		none	none
CDH7	0.012898140169940031	0.20579335241183294	0.06267520315295859	0.003926262747086184	0.9500373318161902	0.9645521060430311		none	none
SLC25A47	-0.005784120507252056	0.1734118057834666	-0.03335482541756407	0.0011122367395159927	0.9733953114373278	0.9813535637102354		none	none
MINPP1	-0.04046246167230351	0.306656261983707	-0.13194728654995908	0.017379160070959188	0.8951187235528782	0.9274662817777468		none	none
TFAM	-0.35371250561547124	0.1744767226940567	-2.0272761899345326	4.024371335729768	0.04484733127605626	0.09110127364292339		none	none
SUB1	-0.17486923451942107	0.14904599768743693	-1.1732568283124103	1.3652040396743814	0.2426376082575145	0.34541771775777125		none	none
PLTP	-0.12690852837653424	0.280006836913883	-0.4532336773461191	0.20522497319831245	0.6505360465114424	0.7355425278477136		none	none
ZDHHC15	-0.045449076371703145	0.24773400252045383	-0.1834591776231876	0.03364263253035915	0.8544690486821911	0.8970764907542232		none	none
GRID1	-0.2910004852201927	0.2547811533450931	-1.142158599251027	1.2937065577574458	0.25536600128147774	0.3597454797781136		none	none
NINJ1	-0.3537633158568145	0.20750076071793916	-1.7048771996440706	2.862089950784366	0.09068959794463104	0.15907459172058666		none	none
RTL5	-0.2665651471937664	0.2361642726997264	-1.128727661244059	1.2666396447558554	0.2603980280961726	0.36546237382895896		none	none
THSD1	-0.42770304698351563	0.22213280997868431	-1.9254384213865465	3.6472712439137354	0.05616115440237804	0.10893283201884181		none	none
MYOF	0.5678262193256143	0.34830322695385096	1.630264021070495	2.605571124363678	0.10648878832607427	0.18089341635632825		none	none
NAP1L3	-0.4449801089901074	0.2137498921545691	-2.0817793380140217	4.247020667546167	0.03931925256146846	0.0822551801003076		none	none
HMGB3	0.08539143966823017	0.26155681645207524	0.3264737689750722	0.10645904445237875	0.7442120479180324	0.8117514649750477		none	none
MMP9	-0.4536453630024496	0.2797326219884746	-1.621710617008911	2.5985101059169438	0.10696422746944777	0.18143385966643877		none	none
TRAPPC13	-0.28914082779364164	0.15702401571975252	-1.8413796543688172	3.3401496849800196	0.06760845839174617	0.1263721536214898		none	none
IL13RA1	0.03916145562423958	0.22345144510949852	0.17525711505266472	0.03070264631480768	0.8609054291174453	0.902571271167583		none	none
AK7	0.24962201053700497	0.23572462880384343	1.0589560021949431	1.112711025507906	0.29149339014322534	0.39922328948447966		none	none
UQCC2	-0.6148433401944531	0.2683495500337679	-2.2912031718222887	5.128178464070174	0.023540419906402887	0.05563108308682987		none	none
SLC4A11	0.37969756476699174	0.2621702348872542	1.4482863202616418	2.0598730545357853	0.15122276809873378	0.23879347749650298		none	none
PPP1R13B	-0.39177944270203374	0.19233656073087146	-2.0369473240723814	4.066388980957527	0.04374469477437599	0.0891737594865415		none	none
HAUS2	-0.21204001492811592	0.21876560027149594	-0.9692566594792174	0.9341402665617693	0.3337893853360419	0.4433037126577037		none	none
SUGT1	-0.46408261254658956	0.22027728746766556	-2.106811001178286	4.351314816048841	0.03698038578120227	0.07851388089286447		none	none
RADX	-0.47547232416015994	0.2540498571513165	-1.871570917187961	3.443048985345513	0.0635183725897957	0.12042064128873749		none	none
ARSB	-0.1964290607452783	0.18656277050182762	-1.0528845611421387	1.1025509300127396	0.2937069626412417	0.40143622242523863		none	none
CCSER2	-0.2243700073899758	0.12728008472059527	-1.762805295757871	3.0559795258049576	0.0804404780136664	0.1449018860618904		none	none
CENPK	-0.4609194184546329	0.22512197234363626	-2.047420843270975	4.106540312102254	0.042717663212045814	0.08766843572824394		none	none
GPR65	0.2870543406423973	0.17778421674365408	1.6146221858169734	2.576721905839122	0.10844603773638374	0.1833394720390248		none	none
AIPL1	0.38008398821850364	0.2093452014770472	1.8155849073052501	3.2352649332381134	0.07206864603273072	0.13293680132016933		none	none
RNLS	-0.06089756127431549	0.2332582367601823	-0.26107357287848126	0.06812090333136211	0.7940926500670692	0.8510565411344592		none	none
SYN1	-0.34259216905377055	0.2340838006510416	-1.4635449702240904	2.121050599748685	0.1452868523388682	0.23107890164443023		none	none
TLL2	0.31116766660962375	0.23545644600799542	1.3215508510608258	1.7293152502277849	0.1884983700491174	0.2842849531272682		none	none
GNA15	0.33663405541376984	0.2147490777659509	1.5675692716159555	2.4297814243890343	0.11904949716683655	0.19744605932037795		none	none
SKOR1	0.0693021290187219	0.1822774794485977	0.3802012691220317	0.14435558165371276	0.7039888032901679	0.7795012706048123		none	none
PDZD2	0.20419128824873387	0.3005478675257024	0.6793968958414643	0.4603990872474242	0.49743751828580357	0.6023351329418779		none	none
SPON1	-0.35538973703075333	0.2639669519918077	-1.3463417838827907	1.7980672757557272	0.1799463275437893	0.2737497041476263		none	none
ELK1	-0.10065597397409867	0.1781034085273134	-0.5651546750643033	0.3187964223728841	0.5723318503090647	0.6698204070898328		none	none
PTPN2	-0.2544210561337924	0.20302844654337843	-1.253130093173587	1.5537639312121314	0.21258064178406794	0.31161723443507844		none	none
LIG4	-0.3288404447566411	0.15621622920693484	-2.105033813874974	4.329206417492571	0.037463708724181234	0.07924394224334025		none	none
NRBF2	-0.36647723946647653	0.1773432195596936	-2.0664857690999603	4.176382392016137	0.040991109469800606	0.08493107595407372		none	none
SAFB	-0.35890392660095355	0.17409908561704357	-2.061492312431872	4.1554312259946755	0.04150120509820839	0.08579291572392107		none	none
GALC	-0.09022163566222806	0.16193632649596681	-0.5571426598001475	0.30967005463691066	0.5778827235828398	0.6745247844925538		none	none
CLYBL	-0.41830493369678207	0.30628812831858415	-1.3657236275957916	1.8495845264433228	0.17383172412567974	0.2662567788859001		none	none
AIRE	-0.4064217705915348	0.2181564099380574	-1.8629834012529487	3.4180168017018104	0.0644884412302212	0.1217892275986371		none	none
E2F1	-0.4339451880199697	0.2612795230577362	-1.6608465253669293	2.724495291202288	0.09881935473001623	0.1701890117256463		none	none
TNKS2	-0.2118600609738693	0.11610820998215966	-1.8246776951123627	3.273479359212814	0.07040814785106933	0.13046404494184724		none	none
TIMP1	0.07500270060914636	0.2071067002941397	0.36214521549821943	0.13107235626910096	0.7173227641175294	0.7903752529866579		none	none
GCHFR	-0.34483644442349753	0.20363609185617976	-1.693395513930026	2.826373691861704	0.09272752394147557	0.1617597043983165		none	none
GRAMD4	-0.4984517469871836	0.29390064096540747	-1.6959872743042166	2.8354833169722724	0.09220305643438646	0.16106500507206145		none	none
PFKL	-0.17433694504234876	0.23071039120640263	-0.755652765056343	0.5694475449880656	0.4504785308191673	0.5585561643678618		none	none
CCNH	-0.056886621088494335	0.1678383033229668	-0.3389370600287166	0.11465757399929544	0.7349026116533335	0.8039631674599059		none	none
CA12	0.4643904959223277	0.26327019682422037	1.7639311305426297	3.067531138115214	0.07987068529166068	0.14418082535884247		none	none
CHMP4B	0.36890895264910256	0.16984072753550047	2.172087684751541	4.613690988910662	0.03171769467553354	0.06965336770484208		none	none
KCNK5	0.33796801231555834	0.23107296310833783	1.4626030140839241	2.118874169858259	0.14549346015307837	0.23132100412375414		none	none
HMGA1	-0.21946830850177101	0.20784111433644226	-1.0559427050920602	1.1082594242814139	0.2924606242302408	0.3999898279079903		none	none
CELSR1	-0.22751647512252654	0.2711847053030942	-0.8389723707619826	0.7016254616068522	0.40223805404740504	0.514553371926092		none	none
CPD	-0.2593084462267939	0.19770985849156644	-1.3115605271542643	1.7029779794754063	0.19189898241194497	0.2881533619623403		none	none
DHTKD1	-0.3391486512917419	0.20810993470300923	-1.6296610336058015	2.618725318993711	0.10560924676114881	0.17973434432779747		none	none
MYO1E	0.4085246825637094	0.3549242778953692	1.1510192680708686	1.3137602803485606	0.25171496308761976	0.3555048941814192		none	none
PHLPP1	-0.168089320921226	0.19228645502821107	-0.8741610057586479	0.7602781272364041	0.38324149746157155	0.4955186730960875		none	none
CENPQ	-0.36673861907222444	0.17493643857999175	-2.096410685213126	4.308817101092643	0.03791531722134586	0.08000025341940661		none	none
CDCA4	-0.43645303916024697	0.1983699383045269	-2.2001974840070155	4.735826811790787	0.02954064599563866	0.06597393703104387		none	none
CYP26C1	-0.376143237365032	0.20662576978413735	-1.820408159921147	3.2492424559187043	0.07145647607665954	0.1320945826538711		none	none
WARS1	0.36466287911798895	0.19761054252670984	1.8453614592384393	3.3533389881388302	0.06706884115069724	0.1255474390026036		none	none
RASSF4	0.2992248910327123	0.29369006708421697	1.0188457989180417	1.0291070408901533	0.3103684903787828	0.4192241762378668		none	none
ITGA2	0.08224550511366953	0.23680944110902677	0.34730669828237043	0.12034389167160953	0.7286618102213585	0.7992468889118045		none	none
RAD23B	-0.20869342640166516	0.16539107498823272	-1.2618179452338243	1.578490760548675	0.20897822124434529	0.30711277641748463		none	none
LRRC3	-0.059533050482901854	0.18061423262230322	-0.32961439205843845	0.10851217427210713	0.7418444037257788	0.8097521385180264		none	none
EIF6	-0.2272185917146522	0.17900428312679328	-1.2693472342988994	1.5989923132135004	0.20604607310768874	0.3040122742812858		none	none
ITGB1BP2	0.26177725875136665	0.2109530665211274	1.2409265391036592	1.5262853127097173	0.21667081032110444	0.3163408706816537		none	none
BID	0.08309785000846355	0.18134861945637135	0.4582215748736656	0.20974480510886906	0.6469674966778153	0.7327053337575221		none	none
B3GAT2	-0.3562028438080972	0.32054749182402204	-1.1112326656533307	1.228020335482995	0.26779238139716177	0.37345753571389084		none	none
C18orf21	-0.25461300473570764	0.17023375741092514	-1.495666950010981	2.2113806808796994	0.1369960135329986	0.22058709448101071		none	none
SAYSD1	-0.2831106565854134	0.17611530846739618	-1.6075300838360966	2.550315859191869	0.11027220769690502	0.18583583384028676		none	none
DAPK1	-0.420466373156006	0.19017854139748755	-2.2109033441222974	4.765311878167722	0.029038797727264695	0.06500105617581933		none	none
DLK2	-0.028607808225679203	0.17737111157098157	-0.16128786684764468	0.026007538395901975	0.8718819091303874	0.9112337220342901		none	none
ANKRD2	-0.04852328390676988	0.1806232550065257	-0.2686436134982552	0.07198258249513856	0.7884717160407749	0.846629725281137		none	none
PCNA	-0.29425310661121357	0.16420299202648042	-1.7920081904704905	3.163179298409375	0.07531637242995236	0.13759473021674715		none	none
C8orf34	0.4327588563056765	0.2075763933883386	2.0848173014359173	4.254449318002912	0.03914763844554629	0.08197681255977764		none	none
ARIH1	-0.31003695045021745	0.14511006668567433	-2.136564040879358	4.454648719831482	0.03480637427403705	0.07470050956475001		none	none
KCTD1	0.1950267019468047	0.2105276282714438	0.9263710589820876	0.8531338686371441	0.3556672906713638	0.46677216227894786		none	none
BLMH	-0.5480779352819556	0.26450619682745347	-2.0720797541068037	4.211699897360177	0.04014608638184283	0.08368304462439678		none	none
CDS2	-0.34840027653399186	0.16647257846450497	-2.0928388311608765	4.28513735351828	0.038446975999044404	0.08092130761659644		none	none
FGFBP3	-0.24983427065202407	0.17460976447123905	-1.4308150028641478	2.0280959100097107	0.15441395959048507	0.2425151569075257		none	none
PTTG1IP	-0.2312927507657278	0.16136904828993887	-1.4333154543376494	2.031815384335175	0.15403651843045404	0.2420384160904142		none	none
CRISP2	0.22368141975273817	0.24256596645794898	0.9221467587519759	0.8443322899283885	0.35816066605606217	0.4692384166457875		none	none
PROKR2	-0.28668611448182774	0.27618770113218544	-1.038011878539869	1.0659030210908895	0.3018726934086689	0.40982787359264033		none	none
TIMP3	0.1887213381126063	0.24629784796457818	0.7662321846179819	0.584539907574765	0.4445383037912773	0.5534274036007777		none	none
ZNF830	-0.3425985110248012	0.15984309647022277	-2.1433425564839705	4.487462944371089	0.03414431403277829	0.07360150409599901		none	none
NSRP1	-0.0356563986271771	0.12168083698852368	-0.2930321610997797	0.08577607124303199	0.7696172996704905	0.8308272380485481		none	none
LGMN	-0.03218841282033534	0.3295476222221171	-0.09767454124927703	0.00953681527300887	0.9222049637026308	0.9453212124915134		none	none
RBIS	-0.3003439990434903	0.19959265562416661	-1.5047848233906895	2.2416387179870867	0.13433854303441398	0.21740556450736784		none	none
ZNF521	-0.055808517213946925	0.36600287950823884	-0.15248108782349254	0.023244577252796716	0.8788227773738565	0.9163111723880882		none	none
GLRX	-0.08249354998040921	0.19571207330555915	-0.42150465521672037	0.17750461529197992	0.6735265634678909	0.7547448992874424		none	none
UGGT2	0.17538245623330323	0.24320303158768272	0.7211359788090144	0.5182987589685695	0.47156828651669663	0.5787552681479927		none	none
FAM50A	-0.3058865707830336	0.1853516207191352	-1.6503042681593056	2.68167921455381	0.10150863953747429	0.17414935213911986		none	none
CELF5	0.21617252584404617	0.21478529334178137	1.0064586940785436	1.008368772136862	0.3152939480947027	0.42461848044546247		none	none
NXN	-0.016676982488555946	0.28662977391687555	-0.05818300820832513	0.003383772987149314	0.9536130518613011	0.9669063587489664		none	none
PARVB	0.46841703500258036	0.34314840053402784	1.3650567342689113	1.8417269005326489	0.17474867876261882	0.2672121754952365		none	none
STAU2	-0.20369157583199707	0.1663752358185854	-1.2242902306332488	1.4861460598951908	0.22281538451059793	0.3232774040221423		none	none
PLXNA3	-0.2210376373676738	0.39264915002721357	-0.5629392992506267	0.316243185438168	0.5738741483916514	0.671255982703436		none	none
ITGA11	-0.10088010863176104	0.21524718133765655	-0.4686709856307536	0.21935633667976617	0.6395307957344425	0.725764780109913		none	none
VAV1	0.01204095837923998	0.16018598207040177	0.07516861477896347	0.0056483377575773375	0.9400910504896778	0.9572722835752433		none	none
TEFM	-0.022943163760315008	0.20759734180519201	-0.11051761819688771	0.012197228435525176	0.9120595885866073	0.9386922877128759		none	none
C13orf42	-0.07409716230528554	0.19161754667073738	-0.38669299128753115	0.1493171420647741	0.6991887776609327	0.7755324362493125		none	none
CCNK	0.20880488389791554	0.19126411304186505	1.091709681325378	1.185394400089649	0.27626053274549667	0.3825907019754469		none	none
NBEA	0.16543664617062268	0.175581479017172	0.9422215093338111	0.8842626483871072	0.34703682632176286	0.45756359068299807		none	none
CTSZ	-0.0158396733807649	0.1843397019219496	-0.08592654330900189	0.007382787435915361	0.9315275097735105	0.9518948820439068		none	none
LGSN	0.005764551155378634	0.290561007567657	0.01983938314240723	3.922777113416487e-4	0.9841981299981567	0.9882256976978423		none	none
CLBA1	-0.13442621592578008	0.19150677482743123	-0.7019397410191517	0.4913594185903776	0.4833215248763989	0.5891000511939218		none	none
SETDB2	0.4646371093532248	0.21574219692838648	2.1536682019950715	4.5435392334426865	0.033043204880517915	0.07178584217104174		none	none
HACD3	-0.4736559378990651	0.25450232728948197	-1.8611065090980812	3.4107428614765354	0.06477328134928731	0.12223669527223144		none	none
ZNF711	-0.16152233110147057	0.24793608421479488	-0.6514676216372711	0.42350535621307017	0.5151931019113515	0.6184934877010664		none	none
TSTD2	-0.3732360127858613	0.18878066010497238	-1.977088185719457	3.8386984943666107	0.05008238307671531	0.09953288561928514		none	none
TOP1	-0.2156732085685307	0.13234060725284885	-1.6296827787442993	2.6182661251087325	0.10563981575242978	0.1797623911956857		none	none
ZC3H7B	-0.3770695746667175	0.20907089967332065	-1.8035488212654158	3.2035989073052065	0.07347641670850096	0.1350649187125434		none	none
AP2B1	-0.3259670492145067	0.18487167717255484	-1.7632070753069264	3.057235202940774	0.08037832897963251	0.1448512852332106		none	none
MSL3	-0.25600146522406564	0.18447684490936794	-1.3877159778498878	1.905580171105271	0.16745504802047248	0.25819608324396837		none	none
RCBTB1	-0.005911747996166554	0.21522160815057506	-0.02746818986702548	7.539713984670016e-4	0.9780940079523013	0.9845901560306201		none	none
SKA3	0.2558463699814995	0.2529834522268728	1.0113166206304247	1.0175731203765395	0.3130953642769318	0.42227439293036334		none	none
PRNP	0.5042483691718378	0.2803842052437828	1.7984193108645834	3.1881959305563328	0.07417182531856349	0.13593196197063367		none	none
PRND	0.41667421730511267	0.18575419078674044	2.243148407798161	4.921046916893204	0.026531435171889727	0.06054633900163495		none	none
GRPEL1	-0.3822860633061265	0.19828999926100277	-1.9279139882538183	3.6428003046448794	0.05631214455978017	0.1091593212455538		none	none
FGF9	-0.6523242269128352	0.2820395809939883	-2.3128818466325107	5.210151051797368	0.022455383698990215	0.05368338778628746		none	none
ADGRE1	0.12365824248129435	0.31219673175109	0.3960907655493502	0.15677725768694017	0.6921411175920507	0.7696556143765882		none	none
NPTN	-0.25764635517408374	0.1756493322292058	-1.4668222867928673	2.125634892633286	0.1448527475271268	0.23047464842232332		none	none
ANXA1	-0.5256278898991202	0.24032923501198988	-2.187115894880192	4.683010324270583	0.030462322196073366	0.06757106552498263		none	none
OSMR	0.5647757794859872	0.45957396684672	1.228911601240361	1.4995215674838391	0.2207449912492452	0.32096699069505635		none	none
IL7	0.3661557004866123	0.2433216614093237	1.5048216355495498	2.223491242935893	0.13592538111940522	0.21933374702194147		none	none
GPR68	-0.10224066429476317	0.2340862484369063	-0.4367649316329672	0.19057086817753088	0.6624419130587533	0.7464421847854819		none	none
EXOSC8	-0.4073059602977815	0.17583086474376536	-2.3164645234005983	5.236633129985705	0.02211603563876991	0.05311762101178614		none	none
DEGS2	-0.4550001862658829	0.3060663380258322	-1.4866064304905056	2.185776838551476	0.13929076886882627	0.22348619992494045		none	none
DESI1	-0.40586332108454704	0.1809159577162655	-2.243380441437186	4.905993011775024	0.026763659194690606	0.06095635981168465		none	none
MPI	-0.2974349653081282	0.1846891277163861	-1.610462775940324	2.563600114103963	0.10934931568386597	0.18471970327160678		none	none
SHLD3	-0.4219679456865635	0.2169197628670417	-1.945272021826815	3.713364859531623	0.053978470387021665	0.10551728262111375		none	none
ZNF397	-0.319250066096956	0.17692607172119326	-1.8044263515896188	3.1989790171149934	0.07368425635721411	0.13531051048671486		none	none
ATG10	-0.326396546260907	0.2243410092025827	-1.4549125343648912	2.0958524060683317	0.1476993159790647	0.23415700454484173		none	none
ROMO1	-0.17286084857656914	0.17812176795751486	-0.9704644780855727	0.9378002895045938	0.3328441936806475	0.44246291593783926		none	none
LCA5L	0.08763460931274923	0.26124759638121625	0.33544656688389796	0.11245529447097624	0.7373659478066285	0.8061050576698461		none	none
PCSK5	-0.22363041355424576	0.2453710644277373	-0.9113968432904026	0.8258210511321522	0.36348370582414036	0.47510442513043916		none	none
TMEM241	-0.34917682632482555	0.23834062650765309	-1.46503276189724	2.125999554032717	0.14481827909284378	0.23044854364499798		none	none
GNA11	-0.38752323255033616	0.3261965869227516	-1.188005172605033	1.4024554294845757	0.23631288402281403	0.33851084397070663		none	none
CALB1	-0.17922408921957886	0.26386097766718836	-0.6792368117639463	0.4599243639406154	0.49765932390499446	0.602489355128933		none	none
CCDC122	0.2530484515828871	0.2518563645466017	1.0047332019519595	1.0049581479266294	0.3161137480758913	0.42527365159218655		none	none
LAMP1	-0.27818753390808043	0.18521742174600814	-1.5019512272963385	2.229120662850619	0.1354309048535421	0.21870179914268364		none	none
CYB5R4	-0.23540160301164004	0.1652392965428214	-1.4246102951100148	2.0069074582567623	0.15658422552573562	0.24495002651403552		none	none
MARCHF5	-0.040374857570295075	0.17579629426900323	-0.2296684224100511	0.05271572551941972	0.8184033421704484	0.8693201056045446		none	none
MSX1	-0.0222924640623954	0.17683632925994658	-0.12606269399330175	0.015886217066224617	0.8996998362293037	0.9300980562671921		none	none
NECAB1	0.3281585212868035	0.31783657914605506	1.0324756268409407	1.06031664691983	0.3031429762546356	0.4111183284473741		none	none
GRTP1	0.33093442051292116	0.265623109419057	1.245879627102876	1.539750611673412	0.21465492992726115	0.3139365257842647		none	none
TLE1	-0.5347244238032699	0.2316967048501127	-2.30786374000955	5.178562950352784	0.022867229037824614	0.054433390912985866		none	none
CHUK	-0.33893795628457807	0.1537992351194131	-2.203768803020504	4.734491898815406	0.029563579421922597	0.0660020489666335		none	none
TRMT44	-0.38242895566168167	0.20435927687036454	-1.8713559840215903	3.4451912264045177	0.06343608049451471	0.12030037916609888		none	none
CCT6B	-0.376925831380154	0.16751483301959094	-2.250104212180854	4.9240069769676325	0.02648601973927893	0.06050765898940567		none	none
SGTB	0.3281114571145716	0.2132749688138172	1.5384433482252826	2.34122465537547	0.12599047036520575	0.20656803024796455		none	none
EVL	-0.3021516238776636	0.2354448632036497	-1.2833222172119143	1.6334018583082752	0.2012331686964709	0.29861991153736595		none	none
ME1	-0.16674928110291873	0.23327525718834513	-0.71481769268091	0.5097544987532956	0.4752451510050986	0.5816018316380297		none	none
GEM	0.473887514550831	0.24114459069691016	1.9651592149809025	3.776080688117929	0.05199030604843898	0.10244258869759729		none	none
GOLPH3	-0.2983074881677287	0.1491603473029103	-1.9999114614686093	3.921397059473975	0.04767524564621762	0.09580854610176258		none	none
SVIP	-0.5082869258120843	0.2359486389215219	-2.1542269882774954	4.544288751937927	0.03302874119448021	0.07176663979910984		none	none
ANKRD34B	-0.18026166108857444	0.2666294192406102	-0.6760756618754953	0.45538539201027106	0.4997885503742256	0.6044367482841148		none	none
ZBTB10	0.4094691900294894	0.2417895190539326	1.6934943732534364	2.83113576277799	0.09245295449559056	0.16136898035694117		none	none
PRIM2	-0.2633523443406019	0.19560692609714056	-1.3463344555080745	1.7976960623327614	0.1799912794531403	0.27378501842425096		none	none
PML	0.34393077251964843	0.26686906782349673	1.2887622208322742	1.6480392580103853	0.1992260087739643	0.29629614709721536		none	none
NUDT12	-0.13034648763270879	0.19693473514123805	-0.6618765731663672	0.43699838770612587	0.5085747750790158	0.6125654257748667		none	none
SFRP5	0.02365528529964829	0.17096869839583978	0.13836032865431172	0.01914189282155121	0.8899604686147932	0.9243736257779344		none	none
LDHC	0.009232120991419603	0.22645515607995712	0.040767987584084474	0.0016608245257430099	0.9674926374376571	0.9772196454296285		none	none
GPBP1	0.08760641741276758	0.14264750060872533	0.6141461787898227	0.37652378017639876	0.539469547142106	0.6403471906210932		none	none
HSCB	-0.18846374349853812	0.2041256184916116	-0.9232733494756461	0.8489257248855893	0.3568564227025266	0.46794769756028126		none	none
SPDEF	-0.10916229833986954	0.20172120114056627	-0.5411543145819437	0.29188325524660286	0.5890162159748973	0.6834537922538845		none	none
TLR7	0.0351193790299947	0.2989382644239178	0.11748037374095635	0.013778470774809648	0.9065575605265302	0.9351793075504814		none	none
BICC1	0.27332732805961796	0.20443361024075038	1.3369980001709856	1.7713448453881142	0.18321573137416183	0.2777955456450304		none	none
MARVELD1	-0.5453411211472206	0.25053802233528016	-2.176680074601303	4.6375880326991705	0.03127893413938489	0.06893900858255515		none	none
DMAC1	-0.5662777991867484	0.25883453903367115	-2.1877984340918375	4.68454388337949	0.030435142586282028	0.06755775648197153		none	none
MSH3	-0.3898165665708622	0.17541947204148856	-2.222196669698484	4.8021878243063725	0.028423620209375538	0.06392684122182664		none	none
GSKIP	-0.2676927789442903	0.16042035592866846	-1.6686958297444554	2.746013762378709	0.09749722491661068	0.1683994981333472		none	none
LGR4	-0.47563930277088445	0.2840133060308201	-1.674707813581346	2.769956438940426	0.09604877511609489	0.16632940433033597		none	none
ADARB1	-0.3175070786309606	0.27201985375384263	-1.1672202387046369	1.3508974670450584	0.24512128168565894	0.3478094342779495		none	none
ADGRA3	0.1589372498275601	0.2947021986039385	0.5393147746453087	0.2902936677572825	0.5900324025307835	0.6841973483495651		none	none
HOGA1	-0.4589012358953165	0.20044610882553135	-2.2893995727038283	5.101977444553313	0.023898583747576224	0.05627944445096439		none	none
LANCL3	0.003517732920000022	0.1982823116784749	0.017741032421006917	3.14684523118558e-4	0.9858467891637871	0.9893361005931068		none	none
PDP1	-0.37341152274512823	0.20142499844463693	-1.8538489543429884	3.374556319192152	0.06621040491882768	0.12434185404170187		none	none
MTMR6	-0.33279066059723855	0.18050030082474613	-1.8437124984093864	3.3359431158951907	0.06778153743685135	0.12662146942266272		none	none
KTN1	-0.37084271051074413	0.17595091075552502	-2.107648712463964	4.338417716150616	0.03726153664316533	0.07894718466126643		none	none
SMC2	0.03206688156566605	0.30667205864524955	0.10456407964691757	0.010923837902851119	0.9167589467126976	0.9420345552333396		none	none
TRIM44	-0.4950242535930038	0.26587010067565303	-1.8619026823061473	3.409741409606454	0.06481260219746816	0.1222928115110169		none	none
CD226	-0.6751663657052179	0.3627104578742357	-1.8614471985787668	3.4110262791289756	0.064762157905151	0.12223451495646591		none	none
C4orf19	0.5028810585104383	0.3353292319306011	1.4996636458300578	2.222156027207518	0.1360429599138889	0.21946796378066868		none	none
EXOC1	-0.33192680596255897	0.15646123461458675	-2.121463548336424	4.397167736720462	0.0359986680620238	0.07678151217040483		none	none
TLE2	-0.0747216816301406	0.23465655303626448	-0.3184299805963352	0.10134964177973416	0.7502159834659462	0.8162365253723892		none	none
CD180	0.18423963568922586	0.29314887648369437	0.6284848773741546	0.3931191644780938	0.5306643765042844	0.6329575376103734		none	none
IQCH	0.1801755564237779	0.23681653279445322	0.760823386347619	0.5773339468015593	0.44735923014906254	0.5558265266705181		none	none
IQSEC3	0.3302062022742092	0.24619291178452565	1.3412498348580164	1.7781611448707508	0.18237528946358678	0.27685850848360843		none	none
PAQR8	-0.186765397579939	0.24333785287946738	-0.7675147757321981	0.5875268751398721	0.44337705737140387	0.5524460815431389		none	none
FAM171A1	-0.28914974762298434	0.2163245353527182	-1.3366479542023482	1.7724152154499393	0.1830834593442371	0.27762798404719763		none	none
LIG3	-0.25394713547522874	0.24403499673786683	-1.0406176936499365	1.0771506855258508	0.29933584262268775	0.40730373010276166		none	none
CD109	0.318735847107129	0.2802765099761259	1.1372192665531589	1.2855141843699016	0.2568762780207925	0.3614341013748667		none	none
C12orf4	-0.12727188571826864	0.18011390009091807	-0.7066188986748064	0.4981994941911694	0.4802923188975631	0.586360127912545		none	none
COX7C	-0.4241233232555127	0.1961215456571292	-2.1625534401864708	4.578375743984452	0.03237789181101948	0.07065324467535446		none	none
PUDP	-0.2986463916476721	0.16203305456353087	-1.8431201735481513	3.3386522139687713	0.06767001752875451	0.1264496030643026		none	none
KCNE1	0.13604611635194477	0.1857020964291942	0.7326040953114248	0.535422830891207	0.46433586881203837	0.5721353307747753		none	none
COL6A1	-0.29418339136336635	0.28513739392275733	-1.0317250477608684	1.0584369838463772	0.3035719435470971	0.4116125853047196		none	none
TBC1D19	-0.3015965544474764	0.24791291917594485	-1.2165423062661451	1.4702809399929606	0.2253013729343142	0.32598619985686134		none	none
MORN4	-0.04297041602383131	0.24740724380506285	-0.1736829341087869	0.03014767502605764	0.8621555787864826	0.903584937550249		none	none
SLF1	-0.23055240542898284	0.1516205117920618	-1.5205884923088195	2.2782886621474745	0.1311965675220286	0.21340349375491624		none	none
GSTO1	0.17912127159779348	0.19503164035975237	0.9184216020917895	0.8400078538765001	0.3593945246178431	0.4705022306175929		none	none
MRPL45	-0.44172627004522863	0.25559138359545663	-1.728251805015389	2.947553316214055	0.08600767933414806	0.15251869084425226		none	none
PRLR	0.3823885716383381	0.2994647799904549	1.276906658774786	1.6114322155899004	0.20429059355027873	0.3020328717390506		none	none
DOHH	-0.3374998410769889	0.24545847056474474	-1.3749773650120025	1.8747615530054418	0.17093072781009402	0.262538239572528		none	none
PRR5L	0.08356009009267802	0.20342461611968335	0.4107668564728473	0.1686024364757941	0.6813568649451649	0.7614462853495103		none	none
BLOC1S2	-0.24845056169460678	0.18231519989416653	-1.3627528688712276	1.83749996183235	0.17524424988212914	0.2678415649552091		none	none
OLIG2	-0.12912257981159683	0.3749882524218161	-0.34433766652068254	0.11830880462332516	0.7308760149528939	0.8010692444621573		none	none
OLIG1	0.008233821513128545	0.30280918569872584	0.027191452247821265	7.391511981040821e-4	0.9783103169785083	0.984638426625289		none	none
CCDC77	-0.3331960867617511	0.15063694147611095	-2.2119148430439397	4.775548235565054	0.02886665378267227	0.06467245577052072		none	none
TFF3	-0.6392625574965045	0.2835877712252174	-2.254196486451527	4.9334879277699315	0.02634109905124555	0.06030613364343118		none	none
KIF6	0.41294683667901944	0.2669375810877709	1.5469790165785602	2.3678487156998926	0.12385763101548011	0.20385700646626817		none	none
UBTD1	-0.428353408603497	0.21626187268542613	-1.9807162644271494	3.8498670565929274	0.049749933912481295	0.0989856041090166		none	none
ARHGAP23	0.17824975878232005	0.3569071948876328	0.4994288748884412	0.24881044354964388	0.6179139289062642	0.7085802652865615		none	none
AVPI1	-0.4227374689553089	0.2667504606701182	-1.584767531022542	2.4812853584292043	0.11520806656849558	0.19222436528670525		none	none
RRP12	-0.5744671885766736	0.2618053200071493	-2.1942533045584645	4.691711415986163	0.030308445563997484	0.06735803809290644		none	none
PACSIN1	-0.1569600300292296	0.2579444561764568	-0.6085032117218874	0.3696007556257541	0.5432219709734252	0.6436635519734335		none	none
NR6A1	0.03226088005535962	0.1622126283665292	0.19888020051351502	0.03952949616314072	0.8424033464404403	0.8874029307491396		none	none
ZNF280C	-0.5066381610577767	0.23153702691213326	-2.188151795047634	4.685464538267354	0.03041883775894867	0.06753331320104856		none	none
MYDGF	-0.14713425073455286	0.2470271234405405	-0.5956198197400299	0.35409065650060256	0.5518065929288499	0.6513553815504853		none	none
SRSF3	0.16879792445166095	0.15972823051639368	1.0567820347470538	1.1112023998632594	0.2918207227980198	0.39949805276155853		none	none
SLC6A13	-0.42206507469724397	0.23611466466518022	-1.7875428249903438	3.1493928003543488	0.07595522214906252	0.13846257645601198		none	none
PRMT3	-0.35859756841600976	0.2178734010800229	-1.6458987955317232	2.6691687348855453	0.1023094473836121	0.17515976520564056		none	none
GPR63	-0.05305323461981502	0.1857005488194251	-0.28569239540268615	0.08157144981589681	0.775179018948734	0.8354881823590891		none	none
PDE4A	-0.3276825887590561	0.21401396049708724	-1.53112716571364	2.317660336250981	0.12791229170350385	0.20914291659141823		none	none
NEO1	-0.5154071977763393	0.316826856889203	-1.626778748610259	2.6104737736219477	0.10616004224189837	0.18047914443229598		none	none
STOM	-0.051481286637797136	0.2444839334565437	-0.21057124658438048	0.04425493480749765	0.833380022085598	0.8813788327937015		none	none
RCAN1	-0.31477790324657373	0.18672266259281095	-1.6858044914077455	2.802458086002332	0.0941199113180273	0.16365166918870405		none	none
HARBI1	-0.1933683994129667	0.18038901540868427	-1.0719521860844836	1.1425543557381275	0.285113225647584	0.39254344351964565		none	none
ACACA	-0.23943344745414083	0.23643549200513475	-1.0126798029499775	1.020851859375	0.3123170309115831	0.4214545740244197		none	none
CAMK4	-0.40214785087657373	0.38264563160098625	-1.0509667892822672	1.0984776082339067	0.2946004485474069	0.4024418761259491		none	none
USP25	-0.010431293276495241	0.17225169401500107	-0.060558436514341625	0.003664749904260134	0.9517278064762047	0.965653684519276		none	none
WNT7A	-0.35258987714017037	0.23352969621616274	-1.5098288691036605	2.25334166638703	0.13332621398815214	0.2161785696117465		none	none
CDC37	-0.2814764467787479	0.15983338021893717	-1.7610617156014972	3.0532048983577056	0.08057799043257644	0.14510862102035887		none	none
POMP	-0.179245518181622	0.14921163384943167	-1.2012837977667161	1.4324137048536159	0.23137092419262206	0.3327766454485024		none	none
SLC24A3	-0.4585393212637639	0.2253168162669562	-2.0350869893372043	4.057126476406722	0.043985287591867976	0.08956404155516175		none	none
SELENOP	-0.042399685851486256	0.25516764108818624	-0.16616403894580378	0.027600828586571424	0.8680507336870612	0.9080478241463651		none	none
MAFB	0.28453901303281914	0.2640997103048774	1.0773923708751765	1.1547887193231077	0.2825489420211499	0.38951072208140763		none	none
LPIN3	0.1897530792440633	0.20599536142702313	0.9211521945424295	0.8443316402237997	0.3581608509935814	0.4692384166457875		none	none
PCGF5	-0.07585459791372463	0.23310237846145962	-0.3254132300767844	0.10580352264685189	0.7449733025378528	0.8121946823105582		none	none
ELP4	-0.2839746570940537	0.20275018507207848	-1.4006135530436117	1.9409853650891478	0.16356158463927484	0.25332389638413544		none	none
EFCAB11	-0.49571619164201103	0.22749203227392686	-2.179048587711024	4.641829072826397	0.03120173058172593	0.06882829884029065		none	none
POP1	-0.45202094242252633	0.22597674950414712	-2.000298452891194	3.9302717690665077	0.04742427974192162	0.09537858692577611		none	none
DDX39A	0.04800213194975452	0.2192367507051389	0.2189511192597207	0.047919605867150494	0.8267236834587623	0.8764576217075486		none	none
ATP7B	-0.0700693713353943	0.1739149920511079	-0.4028943710315855	0.16210617585966247	0.6872247685397225	0.7657613864381205		none	none
RIMKLB	0.08211348049541345	0.23667519320990327	0.3469458686470296	0.12029735487129756	0.728712207752255	0.7992468889118045		none	none
ETV6	0.184320688483203	0.1452446848221469	1.2690356876666773	1.5989059437277433	0.20605832337836505	0.3040122742812858		none	none
NDUFS4	-0.4466501316488767	0.22244351884761132	-2.0079260297750543	3.95940476526971	0.04661018228606553	0.09403847498227548		none	none
RANBP1	-0.41103993940166944	0.24199449175840884	-1.698550807561456	2.848167068091186	0.0914781764499338	0.16012759683423042		none	none
CLEC1A	-0.1580436435960234	0.18646937985121254	-0.8475581552431259	0.7137616357400702	0.39819786128856127	0.5107490708016268		none	none
SLPI	0.38204513564944037	0.235212349559397	1.6242562789117687	2.6017505911762555	0.10674574754865435	0.1811851793233046		none	none
MRPS28	0.024357753507553998	0.17740279773669007	0.1373019694069705	0.018838474786264214	0.890830563702044	0.924900900176937		none	none
DPCD	0.1957231854653833	0.20270572967370556	0.9655532963001983	0.926582484378514	0.33575254175705505	0.4453546813887374		none	none
STARD4	-0.5353189825068003	0.27408157999263433	-1.953137392601088	3.745948291940124	0.05293568183472783	0.10392465987525655		none	none
SLCO5A1	0.742887177330322	0.32879231269903114	2.2594420509166335	4.990015541629248	0.025493979805871755	0.05899123836472936		none	none
LRP6	-0.4405687388215462	0.24451786778862478	-1.8017854597129033	3.1996183229216513	0.0736554576862083	0.1352770958137803		none	none
GNPNAT1	-0.09042745856378097	0.2409291100305667	-0.37532807286055403	0.14073137162978355	0.707555009844978	0.7824314760454216		none	none
GPR82	-0.30067926499949577	0.28943754136457306	-1.0388398947210609	1.0735739892095921	0.3001395594723872	0.40817316556258665		none	none
TGS1	-0.18369074078527262	0.1367776518184943	-1.3429879687438455	1.787111978710982	0.1812784358853645	0.2755458140887974		none	none
COX7B	-0.0813800684594876	0.15144543815337158	-0.5373556935869703	0.28823034529119695	0.5913568046648089	0.6853593851138429		none	none
COL27A1	0.06192170878124547	0.28518787448300054	0.2171260222528728	0.047099131802724514	0.8281901526500969	0.8775925695174356		none	none
DAD1	-0.06363327340122438	0.15639401694961247	-0.40687792693326597	0.165361859424479	0.6842672028235276	0.7637639010674202		none	none
ABTB2	-0.10123961521772287	0.22154472930696412	-0.45697144560568187	0.20862106371447453	0.6478503534936384	0.7333797054587289		none	none
PRMT2	-0.19458205956273422	0.18944546807703527	-1.027113826146584	1.0488431101179003	0.305773679490158	0.41402593405655586		none	none
YWHAZ	-0.11052597029590483	0.15335689328462027	-0.7207108068548046	0.5174195017940519	0.47194452961532185	0.579049933009125		none	none
C3orf20	0.21325965608184044	0.20780126784727998	1.0262673480826499	1.0444147924320077	0.3067969262438668	0.415103073377041		none	none
FAM172A	-0.2724722370224135	0.15258444801094365	-1.7857143409718355	3.1278233235209427	0.07696644096046153	0.13986822677888172		none	none
MOCOS	-0.267328890305117	0.22693210105798658	-1.178012670128181	1.3789923257352825	0.24027286549024618	0.3428362212916631		none	none
SMC6	-0.29776804840991783	0.1519396976470831	-1.959777813310887	3.7759808921459808	0.0519934073974819	0.10244258869759729		none	none
LRP10	-0.23610397366761465	0.18864608224981222	-1.2515710416660384	1.5533582861652917	0.21264035088983818	0.3116689531307806		none	none
DMGDH	0.048622704406004504	0.19126508891837218	0.25421630617993035	0.06439536862257	0.7996791034622048	0.8553194468165204		none	none
REM2	-0.28970424765259156	0.15464176233567978	-1.8733894601106045	3.4476406930543817	0.06334212588689407	0.12020766178720563		none	none
ZCWPW2	0.17184366214614308	0.2053321228667495	0.8369058856789846	0.6978826870472403	0.40349605793416365	0.5155940113352022		none	none
TNNC2	0.07010905200967568	0.17022079355387829	0.41187125583153134	0.16946454442341974	0.6805881230058953	0.7607870914168756		none	none
ZSWIM1	-0.281863328521333	0.19318388281494467	-1.459041636466829	2.103863099360865	0.14692751081716124	0.23328124819763071		none	none
UFD1	-0.38606003324798455	0.16864638463304918	-2.2891687484910923	5.101288466792937	0.023908077876987295	0.05629141273897046		none	none
CMYA5	0.16085028473372645	0.2707887244350747	0.5940065823246363	0.35057187455026906	0.5537895841656877	0.6532591197408351		none	none
PATL1	0.11943420524951306	0.1587207422906018	0.7524801328791734	0.5647903216554937	0.4523365624579043	0.560272031880439		none	none
PIGA	0.10389628294532846	0.3210939196980332	0.32356976128054926	0.10458899918006637	0.7463906446444313	0.8134618805004098		none	none
CNDP2	-0.30138588108290953	0.1880306449485395	-1.60285511526801	2.538443941705566	0.11110423258260513	0.18682772529181998		none	none
NEUROD2	0.07018358058388727	0.18890457362938132	0.37152928187743595	0.13793698949348254	0.7103405985747971	0.7847636762677147		none	none
PLPP1	0.03775721328080972	0.22289999420641635	0.16939082217222798	0.028687158522188838	0.8655033863320589	0.905977332530211		none	none
ENPP5	-0.5071567092437731	0.2772154922349692	-1.8294674123548065	3.2979023375270913	0.06936841508845253	0.12886890042422333		none	none
SUSD5	0.376258384418789	0.1801615308505048	2.0884501960132784	4.27592363776364	0.03865594954763996	0.0812673027316425		none	none
CYP1A2	0.24842097655007633	0.19167499464959903	1.2960531289134225	1.6669700791443347	0.1966648593323088	0.29341054025034236		none	none
LCA5	0.05830626984797577	0.22221810141979836	0.2623830798456323	0.06867373001813348	0.7932777053039081	0.8504275179369104		none	none
SLC27A2	0.04048140824439561	0.2729414563762959	0.14831535224383485	0.021993416103157415	0.8821046155743346	0.9189820192792468		none	none
SEL1L3	-0.09602953932067453	0.176468152340854	-0.5441749009486444	0.29557958406633134	0.5866669882012402	0.6818761890687872		none	none
NUP58	-0.12142020626676218	0.1574283648761778	-0.7712727395870679	0.5923064278771335	0.4415286207357781	0.5508172746601815		none	none
ERG	-0.4045537705945405	0.3146686300620049	-1.2856501473147288	1.6395100138927887	0.20039270942720167	0.29758037471853654		none	none
HSP90AB1	0.0769493859239599	0.23202951047313658	0.33163620337366	0.10987867302191034	0.7402823071176764	0.8084620351377586		none	none
KLF4	-0.34252128487720374	0.2737652249449001	-1.2511497212479854	1.5516616166669337	0.21289030881753992	0.31189200254943067		none	none
MAGOHB	-0.18484655579474832	0.2696118761045083	-0.6856024239937307	0.46885997980848515	0.4935120991300897	0.5985476114829671		none	none
CDC45	0.13347012648255305	0.27877061861360564	0.47878118270258385	0.2287948674371023	0.6324188593886827	0.7199993064102973		none	none
N4BP2L2	-0.23910208508867167	0.1510941118550131	-1.5824712303687207	2.4699364535667314	0.1160426160434594	0.19338736940167536		none	none
TCP11L1	-0.11929462566906432	0.1868335205506445	-0.6385076153223127	0.4067322670519502	0.52363275461405	0.6265032179407974		none	none
RAD18	-0.27337026723460817	0.20375305997686008	-1.3416744134574194	1.7808781747735338	0.18204152860265355	0.27644225939553163		none	none
CDC6	0.11028251326033787	0.18914069386705826	0.583071315884314	0.3394045216803647	0.5601731450952596	0.6595228530285518		none	none
MED27	-0.2214935909159216	0.2115957543170254	-1.0467771039681009	1.0896842715188768	0.29654117467042496	0.40474634655754727		none	none
ADGRV1	0.247113413886398	0.21814648515148585	1.1327865939017852	1.2756752608257216	0.258704698639036	0.36358874501147515		none	none
CA13	0.3760345842607375	0.23624472385670947	1.591716327551998	2.499250797606237	0.11390047127085821	0.1904411103321819		none	none
RIBC1	-0.1922899528126129	0.22283554912805298	-0.8629231447362693	0.7421695318644197	0.38896678483599456	0.5015489851159631		none	none
EIF3A	-0.33979633177179447	0.1467245067937198	-2.31587987035809	5.2191734608279035	0.02233916647063676	0.05349576295023544		none	none
PSMD3	-0.2672912816165309	0.15267657049659952	-1.7507026831106618	3.0196024157928605	0.08226363162430679	0.14737456836485965		none	none
FSBP	-0.525124706684836	0.24426315823215272	-2.149831806341203	4.526676382141204	0.03337036711213369	0.07238567051746238		none	none
MS4A3	0.06555366683531116	0.3648279959340171	0.1796837621177713	0.032281310714779465	0.8574116427018612	0.8995467495241309		none	none
CNDP1	-0.08650142460822685	0.27014759550781964	-0.32020060902493946	0.10222844387084251	0.7491716276102169	0.8154479437535197		none	none
ITGA9	0.29837533680507344	0.2822097274904634	1.0572822540823166	1.1115606969303258	0.29174293915241334	0.3994364374552679		none	none
TMEM64	-0.5094225146514114	0.2462175411048061	-2.0689935914621462	4.18193948942934	0.040856919365549034	0.08473560373618987		none	none
COMMD8	-0.39764302301308146	0.17439731756516866	-2.2800982753905634	5.080448109829831	0.024197115415516317	0.056783335587009875		none	none
PPCDC	-0.3455521574103121	0.1719185665035326	-2.009975795157713	3.9523668983874245	0.04680549023793661	0.09434300947011584		none	none
PNCK	-0.13824381981191228	0.22606572807758732	-0.6115204679077496	0.37216557446436127	0.5418262044309125	0.6423676400607705		none	none
TRPM2	0.18516524656025682	0.2590657934845096	0.7147421667281152	0.5092623063295605	0.4754583725025766	0.5817947036309941		none	none
SLCO4A1	-0.2098968328860528	0.34251928398422526	-0.6128029652652187	0.37480916495076144	0.5403944602877686	0.6412064464625351		none	none
NIPAL2	-0.38597581941358283	0.31616242147574175	-1.2208149773523849	1.4775652798435317	0.22415584571833322	0.32470400282328193		none	none
PLIN2	0.12696186151964836	0.3192332825954116	0.3977087241262268	0.15806032071770915	0.6909486468789553	0.7687596369304592		none	none
LRRC1	-0.5597131002735999	0.2411159662621894	-2.3213439945530943	5.2587545133088724	0.021836640293107282	0.05257854189465103		none	none
YBX3	-0.1482573981537609	0.2739945442170821	-0.5410961688211522	0.29207484488080127	0.5888939786631165	0.6834362628490726		none	none
CA2	0.3353739877816265	0.2528896198891461	1.326167471518354	1.7450220909346967	0.18650375065452138	0.28184310726057543		none	none
MRGBP	-0.18309386816290318	0.13979520011138116	-1.3097292898255735	1.7005525109577775	0.19221573658157237	0.288483327220046		none	none
COL19A1	-0.02124707917752036	0.26756487170171067	-0.07940907579679309	0.006305054097254015	0.93671099224986	0.9551263126441272		none	none
BRCA2	0.21411184262082888	0.2615836730422173	0.8185214319024916	0.6676734132435058	0.413863938888957	0.5254741761652107		none	none
TWSG1	0.06955991776926913	0.13028316730293002	0.5339133151985073	0.2846495555011188	0.5936698014890919	0.687290898938329		none	none
THNSL1	-0.33719160129550424	0.22139760755436735	-1.5230137534919026	2.2958610391230536	0.12971925692124323	0.21141733869499957		none	none
RHOBTB1	-0.3561767994188744	0.3112463281119368	-1.1443566309022568	1.3015374504927877	0.25393258147331843	0.3581215659354559		none	none
DOK6	0.008926693671834395	0.22618967049957253	0.03946552312543054	0.0015546096223602035	0.96854872742396525	0.9778992809371191		none	none
BEST1	0.027022111645270092	0.19047990262106712	0.14186332139735902	0.02012197344464539	0.88719695508524	0.9221788961248535		none	none
ASAP2	0.0617073676218016	0.24548839651919546	0.25136572032224963	0.06312653165161919	0.8016208770804262	0.8569652928922629		none	none
PTPRO	0.11419814800234182	0.2516186025961456	0.4538541539618707	0.20546506774604723	0.6503452984238636	0.735486231394263		none	none
SGO1	0.1594756664442661	0.22213001157761056	0.7179384060336508	0.5139842902866008	0.4734191553283413	0.5800782678223669		none	none
NCOA7	0.37661258494952177	0.24746502802506373	1.521882053214314	2.292463309921459	0.130003451580451	0.21178677715972605		none	none
PBX3	-0.3484156139349833	0.162245946893493	-2.1474534224494506	4.499608322385598	0.03390261817591877	0.07324136561235142		none	none
RBM47	-0.09034863426740057	0.17318642587422958	-0.5216842706426255	0.27149175887882393	0.6023328388669946	0.695261709479693		none	none
PJA2	-0.30292459086126217	0.17560727774661294	-1.725011598314039	2.9271924094599058	0.08709884083221424	0.15398283361205786		none	none
CYP26A1	0.0059382013515326595	0.2272919863059408	0.026125872046978766	6.822262618584318e-4	0.979162054435061	0.9852625120297274		none	none
MTRES1	-0.21785465959199332	0.18613630363254924	-1.1704039208926118	1.3615348344148401	0.24327165844169218	0.34599298741027207		none	none
RIDA	-0.4769950046602713	0.21431267492941114	-2.225696659413078	4.847187207636523	0.027691253509587576	0.06263359286931626		none	none
GP1BB	-0.5566447112175618	0.3119141326239747	-1.7846088169676486	3.138160801689537	0.07648000532692786	0.13920233779832705		none	none
GNB1L	-0.3655735465382376	0.2511991233225303	-1.455313783356062	2.096856207559938	0.1476023525382716	0.23403236187844004		none	none
RAB8A	-0.19954144550686784	0.18592116370299563	-1.0732583721648292	1.1446837895189788	0.2846647902491641	0.39197475272923427		none	none
GRIK1	0.23523751154871061	0.20392548946146477	1.1535463868196956	1.3225534609351826	0.25013429798116027	0.3535855869645052		none	none
PLXNB3	-0.5800700421627597	0.2691468431545767	-2.1552177070477962	4.551211905244941	0.03289545516986665	0.07153794315874018		none	none
POLR2K	-0.15751880841682114	0.14149488106948355	-1.1132473996671919	1.2315618310421996	0.2671035140198506	0.3727005397396406		none	none
MAPKAP1	-0.07394608671732585	0.1490506866855117	-0.496113693681585	0.24578936966264564	0.62005564226176	0.7104885441955812		none	none
PRDM16	0.19220206677000873	0.3335934052732983	0.5761566737584218	0.3306649801072581	0.5652677858158144	0.6640105415877081		none	none
TPM4	-0.43762921983407277	0.22548808472402143	-1.9408086257404438	3.67800928527231	0.055134641387992456	0.10733823277395027		none	none
SRPK3	-0.14286490467317398	0.1849664714449955	-0.7723827110777668	0.5949915514032682	0.4404953820721907	0.5500114714793487		none	none
TXNRD2	-0.5024236780139542	0.21500019648254312	-2.3368521807595104	5.315169627410285	0.02114053553452907	0.05132865706661397		none	none
HDHD2	-0.31425588652669456	0.23956607834153462	-1.3117712186225268	1.7075205634995427	0.19130738097063432	0.2875018697060452		none	none
TRIQK	-0.027955920049013993	0.1752721441881111	-0.1595000744614059	0.02543023992433291	0.8732996816079956	0.9118938241784447		none	none
ELOVL4	-0.1327956001824612	0.23093471747386995	-0.5750352378155826	0.3301780228409825	0.5655542805776924	0.664081268718091		none	none
AJUBA	0.15245220515943164	0.24881012514475617	0.6127250853265553	0.37470851422176565	0.540448844544955	0.6412113453179358		none	none
C20orf27	-0.20225758193045165	0.2761530273222661	-0.7324112427506374	0.5349349039689173	0.4645394805314937	0.5722408728529137		none	none
ITPRIP	-0.41489395791158773	0.23117492725997826	-1.7947186696635136	3.162869292237872	0.07533067411282426	0.13760115547681098		none	none
REV3L	-0.3740294821211906	0.18436468498928063	-2.0287479792723726	4.019740554150701	0.044970631004790096	0.09130812873808351		none	none
ADAMTS7	-0.44277949310482456	0.267571252846965	-1.6548096568433246	2.705074795817552	0.1000293905355092	0.17200471615128868		none	none
HS3ST1	0.3708681768659785	0.2921829398743217	1.2693012707227265	1.5916231639341731	0.20709438220216295	0.3050251439801726		none	none
CFAP58	0.2697028016246107	0.1445013820375527	1.8664375234454222	3.427107237957273	0.06413434613046133	0.12127958318641342		none	none
E2F8	0.019408571313376526	0.32603793059986513	0.05952856858607651	0.0035420170484030677	0.9525420400086678	0.9662950282631547		none	none
C14orf93	-0.3850468767828124	0.18708798693064993	-2.0581058308438704	4.146648921000519	0.041717006269169264	0.08615527403501629		none	none
MCM3AP	-0.47499004763294134	0.20650857960886101	-2.3000983713732355	5.160342850099198	0.023108335224132217	0.0548334106610941		none	none
WIPF2	-0.3287112700257194	0.14636526635897903	-2.245828386767077	4.914041143070733	0.026639245724225026	0.060759766928027724		none	none
TGIF1	-0.07163240901525425	0.1989329461387866	-0.36008318584534277	0.12952856923027412	0.7189213360102168	0.7913027767492464		none	none
SSR4	-0.3532036177812635	0.19845262217240664	-1.7797881122196322	3.122646141744667	0.07721130572465768	0.1402732521345447		none	none
TSPAN18	-0.27420640076098834	0.2809608690951291	-0.9759593983464873	0.9467465976427434	0.3305488077351868	0.44016280887465864		none	none
PSMA4	-0.06374725940655428	0.14853474585400891	-0.42917405648110013	0.18396618312118562	0.6679866906173446	0.7506466606999032		none	none
E2F5	-0.12498821509336067	0.22229940625830039	-0.5622516820766081	0.3156799778380446	0.5742154601898477	0.6714955928816513		none	none
CORIN	-0.14242913391071205	0.3358514870215703	-0.42408367809776715	0.1795355056258927	0.6717727238697682	0.7536306166917301		none	none
SOX11	0.27133756938903625	0.22149386642184374	1.2250342358115833	1.4907422608083039	0.2221013296037316	0.32260824959175904		none	none
ILVBL	-0.37713218633404444	0.22558539652552667	-1.67179344116528	2.760504549754785	0.09661776127372149	0.1671973438344517		none	none
L1CAM	-0.4688499686637167	0.29948471855307507	-1.5655221773214665	2.4242146302802894	0.11947310590957079	0.19796848809093684		none	none
TNC	-0.004689917945107617	0.3090289589544311	-0.015176305680139137	2.299955530702391e-4	0.9879000623163195	0.9906953466237461		none	none
TTC32	-0.09720954825428979	0.14686154173913385	-0.6619128949834971	0.4367705143095577	0.5086853233996125	0.6126407439357803		none	none
PLCH2	-0.5656673992774547	0.27912159264793013	-2.0265984939078465	4.025082649584988	0.04482842331223968	0.09107736513389587		none	none
DPYSL5	0.1934217152013423	0.27380354704392157	0.7064251624553096	0.4939675617673629	0.4821627840111393	0.588160450015751		none	none
TAF4B	0.07665080352237508	0.22466720724100098	0.3411748624273039	0.11626334870032906	0.7331230667497868	0.8027046433245112		none	none
PKD2L1	0.25652139259288514	0.30439108511526464	0.8427362203980037	0.7079086215492794	0.40013897432416645	0.5122790661651656		none	none
PSMB5	-0.22467019440333702	0.1770194519690074	-1.269183651312356	1.5993183983926542	0.2059998303605955	0.3040122742812858		none	none
EPB41L1	0.20517658633506533	0.3088929561491747	0.6642320009264915	0.43854714075666834	0.5078245234386519	0.6117195142139124		none	none
C14orf119	-0.12345623266622359	0.17094374738123708	-0.7222038510182692	0.520126002839902	0.4707879377197322	0.578075574763359		none	none
STX7	-0.26031863849065323	0.16225734771557077	-1.604356549368594	2.536845073013694	0.11121681355506727	0.18695854073110715		none	none
LMLN2	-0.2689534578654667	0.19735036310766	-1.362822209345241	1.8419986390283611	0.17471687509687803	0.26719556626645896		none	none
YBEY	-0.35007374705794403	0.1502275215253028	-2.3302903722536694	5.298949941877197	0.02133828434570324	0.05168093583273113		none	none
TADA2A	-0.1717125008804279	0.20325089284629333	-0.8448302414606559	0.7106524784757084	0.3992272899289928	0.5116252503218179		none	none
GRAMD2B	0.24646788572383538	0.2456261031977888	1.0034270890393466	0.9998473033165851	0.3173474588111753	0.42652862393045254		none	none
PPP1R3E	-0.2850950919160832	0.191007985864608	-1.4925820542297477	2.200680225102303	0.13794985120558537	0.22177540715262103		none	none
SPSB1	0.16514530995834834	0.23678516312763254	0.6974478796601428	0.4851828644142415	0.4860840237689452	0.5917269947936402		none	none
IQSEC1	-0.44798742984376855	0.19695169428443512	-2.274605615714028	5.035118349628021	0.02483838961801317	0.05784139681259902		none	none
MTFR2	0.14542700443331677	0.21121463179711572	0.6885271308902884	0.4725675385353725	0.4918083461344621	0.5969463843393054		none	none
EFR3B	0.37111737130201433	0.2191245177906039	1.693636910391996	2.8269718133716424	0.09269298909461039	0.1617215708817358		none	none
PGLYRP2	-0.4525010602221461	0.2624542327574764	-1.7241141644695226	2.9318650636606662	0.08684711027033652	0.1536503162376494		none	none
ENPP4	-0.01852747222405346	0.21609306181486956	-0.08573839469184923	0.007349892636625555	0.9316798491301167	0.951898077758741		none	none
SLC2A5	0.054925008936007665	0.30109956430858587	0.18241477387100116	0.03324601659602422	0.85531990968367	0.8977481677898935		none	none
NUS1	-0.4151187048396841	0.18693116972935928	-2.220703510499062	4.818559814233538	0.028154860234280918	0.06349025481251154		none	none
DSG3	0.11946548372011254	0.25000756309664834	0.4778474788537872	0.22803722873010202	0.6329830283296547	0.7205130215414457		none	none
LAPTM4B	-0.25838353170467077	0.19633833860986963	-1.3160116028998639	1.717786388691536	0.18997823486086368	0.2861785476493223		none	none
CYP11A1	0.12390884666532613	0.19360343338128452	0.6400136841648816	0.40858265478317435	0.5226897717805981	0.6256683364432546		none	none
PP2D1	0.4683901133482461	0.3468253569509726	1.350507118239506	1.8080620627534927	0.17874087863198534	0.2723375770797111		none	none
CMTM6	-0.30353982698954607	0.2011882803448474	-1.5087351334245847	2.24707621224411	0.1338671239459872	0.21681205616172317		none	none
CIB3	0.06142558777442593	0.2924408258115136	0.2100445025210552	0.04409915152882604	0.8336692497524814	0.8815503031320993		none	none
MOV10L1	0.04064885617810423	0.2601305828885497	0.15626327257152928	0.024324189042374655	0.8760628640557213	0.914031080422516		none	none
CPLX3	0.4091396077513563	0.24533934839265117	1.6676477313233606	2.7293831232781827	0.09851733068438252	0.16980775836986275		none	none
RENBP	-0.10944406391012357	0.19948674559551233	-0.5486282488764288	0.30030010926753903	0.5836943403790114	0.6797513772267074		none	none
GREB1	0.258109130171879	0.24814022618931122	1.0401744776961808	1.075907030267956	0.2996149890056382	0.4075901103233754		none	none
PPP1R1B	-0.28351151393396834	0.21837756556536872	-1.2982630024287112	1.6639093479003577	0.19707631713714988	0.29378890028656446		none	none
SYN2	0.25987829310181937	0.2744554204322986	0.9468870853141884	0.8929411892942198	0.3446815161668943	0.4552107923375846		none	none
CBLIF	0.18805557337492443	0.230450665218457	0.8160339793189839	0.6638761915736495	0.41519482802659713	0.526744636650229		none	none
CLOCK	-0.1938271825258627	0.2536279144657963	-0.764218650514519	0.5823903748169528	0.44537689268763914	0.5538561183042483		none	none
HMX3	0.07876748488375611	0.16653697028681272	0.47297296659175103	0.22283985761885106	0.6368845567234279	0.723662842571397		none	none
CD2AP	-0.025821016404784042	0.2613495085328548	-0.09879879457105627	0.009760719302278176	0.9212999644689206	0.9446575578833297		none	none
THTPA	-0.41824947761134024	0.25830499593901546	-1.6192078519073123	2.59160534967441	0.10743139834255659	0.18210671070183068		none	none
TSPYL5	-0.16659729374781604	0.20315704084139793	-0.8200419392694166	0.6703196265282259	0.4129401928861571	0.5246667915788168		none	none
ABHD8	-0.46901343792323347	0.2036774953318359	-2.302725871403251	5.168264019567289	0.023003192390278152	0.05466525083024008		none	none
ZCCHC3	-0.09992460281899557	0.1305086510484395	-0.7656550122635749	0.5843856757412027	0.4445983922649088	0.5534274036007777		none	none
NRSN2	0.11852761249212228	0.20794477382360319	0.5699956306315622	0.32434208074596427	0.5690098238589429	0.6670951339351514		none	none
CDO1	0.13593858661544855	0.21818203893961943	0.6230512249134712	0.3869896049409931	0.5338860528696694	0.6357304851669726		none	none
LRRCC1	-0.17499091165591352	0.2294081508981886	-0.7627929128532774	0.5802876946326592	0.4461995759168017	0.5547655614530916		none	none
EPS15L1	-0.29858604120819404	0.17782472866642396	-1.6791030327863037	2.7744100001802963	0.09578194503932001	0.16597607452895344		none	none
TIMM8A	-0.19039490174252635	0.20087255611662513	-0.947839293845519	0.8946549106109956	0.3442189808746993	0.45488244194513605		none	none
RPL36A	-0.5390917548230566	0.2899689998138081	-1.8591358219989471	3.401951341966708	0.06511934129124226	0.12274851184438645		none	none
UBE2J1	-0.13442279861547599	0.18675495651185203	-0.7197816921498686	0.5163694055642623	0.47239451261323495	0.5792121455345247		none	none
PRLHR	0.2959184355999992	0.17149675293586322	1.725504597225042	2.919681963354151	0.08750510930034237	0.15454714709652648		none	none
GRIP2	0.07015410747055215	0.33345551243762644	0.21038520838270627	0.044252018067368226	0.833385432425941	0.8813788327937015		none	none
CSTF3	-0.20698092729122405	0.16908870968630627	-1.2240966749064175	1.4884650896673293	0.22245476262888766	0.32290105988418405		none	none
CHAMP1	-0.3143427163578126	0.1883716720390329	-1.668736668073302	2.7478160663775384	0.09738736720584526	0.16825530374805414		none	none
HNRNPH2	0.3090087508951976	0.15472416730267222	1.9971589201751079	3.917933958646529	0.04777355758030373	0.0959305667559168		none	none
OAT	-0.2556669500510871	0.18245210914793386	-1.4012825132308553	1.9362425664867828	0.16407709179079244	0.25399898254777004		none	none
ZDHHC20	-0.5177832150414099	0.27142213470498083	-1.9076676101019117	3.5513281012617313	0.059497810404715835	0.1143444137601701		none	none
COL5A1	-0.4082336278318542	0.2730142033668169	-1.4952834790187048	2.2136069276477315	0.13679849608422445	0.22032466694504163		none	none
CYP1B1	0.3356370591215419	0.2856854889163552	1.1748481184489277	1.3714629404196899	0.24156068927993374	0.3441734041901367		none	none
SFXN2	-0.3912425558931976	0.2430872867937539	-1.6094735395403268	2.56082405626114	0.10954147163184536	0.18489059380662654		none	none
UBE2E2	0.14365252046573	0.29022997132933465	0.4949610124955778	0.24452380602565427	0.6209577068223953	0.7109475396039968		none	none
ACOX3	-0.32967656947774676	0.18807442471692276	-1.7529048405914531	3.0291855920202124	0.08177905510156094	0.14667120664054203		none	none
PLEKHM2	-0.17092855519089714	0.17958880360884935	-0.9517773477860316	0.9011750862272265	0.3424668226645677	0.4529422815774043		none	none
LDAH	-0.24663186411588633	0.28866801182817575	-0.8543789197629883	0.7275392660286002	0.39368197282581474	0.5061965425057513		none	none
STYK1	-0.3751235134473362	0.3101391605881597	-1.2095328843217918	1.4523885514307722	0.2281450756219239	0.3289155954644212		none	none
KIAA1143	-0.3967610790746077	0.17169483819233028	-2.3108503624911614	5.195234995174815	0.022648892649541962	0.054024531934100936		none	none
TCF4	0.17924957065755145	0.22347718342842235	0.8020933855870052	0.6394647512212259	0.4239046849657086	0.5341827037508619		none	none
KAT2B	-0.204516618957584	0.14681468769706504	-1.3930256036751592	1.918246426383405	0.16605010216226518	0.2564931299622689		none	none
DTWD2	-0.23574170686541096	0.1942205735089362	-1.2137833938306455	1.4619738621117335	0.22661631962490625	0.3273136930928884		none	none
BCAT1	0.0576127702721167	0.2837946689132661	0.20300864175050598	0.041198537900811516	0.8391551747012207	0.8851505352193183		none	none
MIEN1	-0.1722850461470187	0.13787567066377124	-1.2495681458345138	1.5483870839468068	0.2133737089893025	0.31228429315801615		none	none
FOXO4	-0.2914216350669934	0.20386927122143164	-1.4294534596656658	2.021277720632156	0.15510857692060834	0.24341834837371346		none	none
CMC1	-0.3838350978691266	0.22828611886250172	-1.6813772987235949	2.7882728635075296	0.09495652108459215	0.16484384631862353		none	none
CXorf65	0.14236419653935933	0.17831861420000794	0.7983698010331048	0.6355873983272318	0.4253131957442274	0.5355344976315599		none	none
IKZF5	-0.441670214715677	0.18996448636470356	-2.325014654937849	5.2563975809131875	0.02186623379193681	0.05263986357572109		none	none
CA6	-0.041127012520954895	0.21213778626710272	-0.1938693395676896	0.03757846027525602	0.8462920470640509	0.8907167905372133		none	none
RLIM	0.07817388773085211	0.16692358210205513	0.4683214123877207	0.21894787956313166	0.6398427532736775	0.7259896566490751		none	none
ATP2B2	0.09819455765706527	0.27028651007605536	0.36329803373995434	0.13086094489176503	0.7175410466847648	0.7905281249158893		none	none
RAD54B	-0.5097219037483043	0.2775558501615276	-1.836466078634856	3.3220203507431165	0.0683577759748726	0.12739948344484361		none	none
TENT5A	-0.1268236783714321	0.17811381829465275	-0.7120372781051066	0.5052951555565528	0.4771826710026103	0.5834569908310785		none	none
NEXMIF	-0.05157906487622318	0.2147071211786798	-0.2402298749713986	0.05764364743714623	0.810259777090133	0.8636678776852972		none	none
BCCIP	-0.4306142930649815	0.20917926555881586	-2.0585897551299306	4.15675233828631	0.041468843990152764	0.08573990932917827		none	none
ATAD2B	-0.2705608715170579	0.14782036037273508	-1.8303356238262956	3.2911357786528583	0.06965482403836272	0.12926922180443198		none	none
DIPK2B	0.3293126486948442	0.2838786113992451	1.1600474127714433	1.337203853321796	0.2475276768504879	0.3506000920221331		none	none
BVES	0.2897724166874689	0.1880942941000623	1.540569946972001	2.3485517733232086	0.12539945774734995	0.20578413908661583		none	none
EPB41L4A	-0.1022817376498791	0.23984520448369223	-0.4264489584857784	0.1816023694474893	0.6699997906689831	0.7521801433476072		none	none
SLC6A4	-0.10254888203082173	0.25461594605725685	-0.40275907153026863	0.16208729990586335	0.6872420163106213	0.7657613864381205		none	none
NMNAT1	-0.11918137120975335	0.1743054737013166	-0.6837500204610792	0.46605688924154265	0.4948067988733311	0.5997757882220057		none	none
KLRK1	-0.3893257862238662	0.3953115933360577	-0.9848580026159189	0.9657292966163595	0.3257475944858629	0.43538796962551063		none	none
UBR5	-0.3759771781536209	0.16501139013258698	-2.2784922777241166	5.053464284818119	0.024576753194058547	0.057412216859070886		none	none
INPP5A	-0.3293307000614264	0.17716900546710487	-1.8588505319717084	3.3893457178966173	0.06561898298390459	0.12343101929701292		none	none
FAM229B	0.11251967541481814	0.2495635118548528	0.4508658921271314	0.20277920969834895	0.6524868385166112	0.7373852588692154		none	none
CHD5	0.12744046431835176	0.2434015857454037	0.5235810766313314	0.27260433772949	0.6015900868339096	0.6947551991857706		none	none
SRBD1	-0.15885432539067945	0.2058872018348946	-0.7715599802947838	0.5926978379796424	0.4413777736434987	0.5507079027887151		none	none
CNTF	-0.03417615179285209	0.21377090002060206	-0.1598727974179759	0.025537948847500047	0.8730339191736577	0.9118773326734044		none	none
LRP4	0.2000420502377695	0.2656104151008059	0.7531408365965184	0.5650667216338547	0.452225956466022	0.5602438079959194		none	none
AR	-0.1437828396372441	0.18547950596583182	-0.7751952911915297	0.5992487852173554	0.4388647921714176	0.5487530265890942		none	none
FAM184A	-0.023696726359387847	0.26174019513241104	-0.09053529721485833	0.00818600733174435	0.9279085224929874	0.9490328527846112		none	none
RAD50	-0.4215857490016708	0.2015171935499814	-2.0920584570224614	4.2902748325167295	0.03833096897987081	0.08070376785712403		none	none
CAPN13	-0.16930254898729596	0.2390215968585343	-0.7083148602989973	0.4997945654804994	0.4795904022359127	0.5856152686503981		none	none
RORB	0.2112872984878763	0.22553411309151053	0.9368307773562682	0.8741681664786825	0.34980396263398816	0.4604032142817263		none	none
PTPN3	0.391039176088445	0.32509602503213086	1.202842071199722	1.433163459819525	0.2312488532542564	0.33263857031240784		none	none
PLVAP	0.298722673573613	0.34631245563606106	0.8625813733004739	0.7415845977723734	0.38915374732625474	0.5016886594054445		none	none
MGST1	-0.09362339384447199	0.2656223135322455	-0.3524681063103024	0.12414138874885339	0.724585514034705	0.7960894319787136		none	none
LTBP1	-0.12119670667945916	0.2944657809709821	-0.4115816319295939	0.16925038955690752	0.6807788711655722	0.7609336502147644		none	none
CHGA	0.4374495967913214	0.27712405144904223	1.578533492506189	2.4642035185239024	0.11646672676712157	0.19391869591827013		none	none
TACC2	0.12209062149736243	0.2697016753014912	0.45268766447550274	0.20461552313673792	0.6510208413932258	0.7359240644401672		none	none
MELK	-0.023788475687044647	0.2886271672158854	-0.08241939217472036	0.006790592474828827	0.9343246193810035	0.9535312604928992		none	none
ANKLE1	0.06261197302471898	0.20576435037867088	0.3042897028056285	0.0925539377703899	0.7609551185577264	0.8242657575072614		none	none
MMEL1	0.387933612616477	0.25806595346538486	1.503234376356863	2.2368234848092925	0.1347575635969415	0.2178902235373687		none	none
LDLRAD3	-0.002468423436219153	0.2968014955155487	-0.008316748646874114	6.903742126951329e-5	0.9933705523595102	0.9949301261916155		none	none
MRPL16	-0.24332138578144263	0.16835468480823657	-1.4452902576402697	2.068045407996067	0.1504141854723031	0.23778151312614484		none	none
CCDC86	0.03165406202075416	0.22271711119359144	0.1421267627400197	0.02018317375211609	0.887026691229904	0.9221521676364658		none	none
TCEAL1	-0.32451203930992084	0.21825399031143203	-1.4868550116626347	2.1862917341287016	0.13924419852634687	0.22347380238964273		none	none
C15orf39	-0.3855942619048544	0.20015070996972714	-1.9265195809856266	3.641027323030073	0.056372139959997236	0.10925902077314367		none	none
EPS8	0.3262701044178684	0.2787521612225505	1.1704666359784042	1.3578076999590962	0.24391778792543137	0.34652567154443586		none	none
MORF4L2	0.07576157146256289	0.17794456548174212	0.42575940016744346	0.18103315090104388	0.6704868663372213	0.752594521650093		none	none
VTA1	-0.18163412567663637	0.15257558680015834	-1.1904533974661264	1.4077155557388323	0.2354359944320769	0.3375579113337307		none	none
NEU3	-0.14831581885805603	0.195513370754596	-0.7585968073979898	0.5730254441011766	0.4490591839373294	0.557437093881369		none	none
LIPC	0.2626510136015096	0.21136370217187475	1.2426495699244022	1.532861288064339	0.21568352387264197	0.31515186453172683		none	none
MOAP1	-0.34797182360979867	0.18084230955919814	-1.9241726366909246	3.631313829914575	0.05670203799487237	0.10979834614912377		none	none
TMEM51	0.10624302478799769	0.31052618533726306	0.3421386981346096	0.11681087193034045	0.7325194307874883	0.8021125486970102		none	none
TMEM251	-0.17475901524373721	0.1717307234693448	-1.017633954561037	1.0294396138507977	0.3102903225979082	0.4192241762378668		none	none
XYLB	0.3324082127258606	0.24459152739369475	1.3590340445064395	1.8241281566246812	0.1768226757246396	0.26996296752072235		none	none
SLC25A53	-0.020340115112166966	0.17140809076388086	-0.11866484844164099	0.014063549530476394	0.9056003171255111	0.9347021818902838		none	none
TPD52L1	0.09523460044926058	0.17059570949897965	0.5582473365183325	0.3112025151007174	0.5769432098488745	0.6735491275013075		none	none
LIMCH1	0.27026125146921465	0.28631299106074787	0.9439363909682761	0.8835063784796375	0.3472431058161781	0.457710576065241		none	none
SYT12	-0.03035610697582856	0.284923742494754	-0.10654116329525426	0.01133413648409487	0.9152158817230244	0.9411056926905278		none	none
TOP3A	-0.15452545168207182	0.20158054166291722	-0.7665692849484903	0.5849755904381482	0.444368630286481	0.5533573447028315		none	none
ALKBH1	-0.34465608430462763	0.16215092619729266	-2.12552646097918	4.4219950260743985	0.03547853226583544	0.07588777756576602		none	none
EYA1	0.04249821031148759	0.2185998723203716	0.19441095669627767	0.03776139773646037	0.8459230391166478	0.8905224468720552		none	none
CACNA1F	0.16934887288252928	0.2807832350299778	0.6031302861242722	0.3621577587874185	0.5473103068869002	0.6470656231995885		none	none
STOML1	0.20273526777232315	0.19944274500806372	1.0165086113517257	1.0255297071677774	0.31121092843837594	0.42013969272513374		none	none
FBXO42	-0.2005868220662651	0.15973124372920072	-1.2557770000609811	1.5642021045908905	0.21105101051669384	0.3098020988475031		none	none
SLIRP	-0.06334547683452135	0.21050441890714972	-0.30092231395133834	0.09051648145765512	0.7635215804275227	0.8261339759730972		none	none
ADCK1	-0.44190115489523973	0.25452473264801767	-1.7361815894974142	2.97447476017021	0.08458757985201139	0.15060744227348777		none	none
IL10RB	-0.12079916239885338	0.18051041581536462	-0.66920882018472	0.44668285111134765	0.5039144393678788	0.6082153374226437		none	none
SLC52A3	0.3738319767790804	0.2260814934773248	1.6535275445558504	2.691686456818161	0.10087299913693003	0.17322188371306732		none	none
GTPBP3	-0.43163401847422117	0.2252209276784407	-1.9164916108084185	3.6130169657275246	0.05732903009097762	0.1108427040987138		none	none
ARFGEF2	-0.5251892953683058	0.2564072725660711	-2.0482620875465805	4.107670783004551	0.042689116578902	0.08762394440640454		none	none
IFNGR2	-0.12054590720974176	0.19111370552429313	-0.6307549051965755	0.39682722512958435	0.528732375635461	0.6308300337322655		none	none
NREP	0.0557940444535813	0.2715513881030428	0.20546403700359547	0.042197196425377115	0.8372443379398837	0.8835524602562611		none	none
SAV1	-0.2292502655926693	0.19975530228064609	-1.147655471345558	1.3090296925901157	0.2525704099526134	0.35647631201165864		none	none
ADGRF1	0.23539841755741722	0.2121750334999142	1.109453896033024	1.222319556733055	0.26890591798640767	0.3746010053050088		none	none
PRICKLE1	0.33441494731479543	0.28948839172807217	1.1551929433803498	1.3231134955414063	0.2500340391338343	0.35352219695352305		none	none
MAPK11	-0.02292225033053588	0.2586498425801704	-0.0886227113145486	0.007849540852078007	0.9294016880305196	0.9502553199440179		none	none
SRCIN1	0.39272382418437535	0.25269161981732696	1.5541624390562652	2.3846415625519057	0.12253299449673588	0.20215619328746937		none	none
TRMT11	-0.35055134596675314	0.24465023759648444	-1.432867384109953	2.0338554567113647	0.1538299423753744	0.24180315815786646		none	none
AURKA	-0.19911770969329673	0.21622796987208415	-0.9208693482674352	0.8441642799058968	0.35820849424954704	0.4692384166457875		none	none
ATP8B4	-0.1846879166071549	0.19139546066877988	-0.964954529024945	0.9269693557183132	0.3356516763087293	0.44529297849444094		none	none
ABHD12B	-0.2629206603007781	0.337812591756925	-0.7783033158514238	0.6038293484395467	0.43712067492129997	0.547108366815859		none	none
PPP1R3F	-0.43299414426060395	0.24720574689260338	-1.7515537146825106	3.0230595480865645	0.08208846420422027	0.14714339909829255		none	none
MEI1	0.18251603609361006	0.20874977231465644	0.8743292702542291	0.761833717452248	0.38275527402732606	0.4949985966706665		none	none
ANO8	-0.25151059606440995	0.16868303435491994	-1.4910248504020593	2.2006893226287048	0.13794903709791995	0.22177540715262103		none	none
CLCN6	-0.2091223480815686	0.21570573414599956	-0.9694797818403148	0.9343005766555166	0.33374791067270376	0.44329477329513084		none	none
TGFBI	-0.4726627084575411	0.33276611694479524	-1.4204051566222238	1.9995929764324387	0.1573414531319149	0.2458086935851723		none	none
GDF7	-0.106111823226704	0.19881985986191456	-0.5337083694777843	0.2844743743221443	0.5937834378312712	0.6873600873969506		none	none
SREBF2	-0.3150859213292413	0.17299857278591177	-1.8213209291568242	3.264470288995085	0.07079588381104648	0.13110082460742264		none	none
PARP11	0.3020803201393053	0.21536131376742565	1.4026675211757382	1.9503878899159304	0.16254505802719743	0.2521125720111761		none	none
CSTF2	-0.3127295343356064	0.23075750183382437	-1.3552301955531336	1.8217408848197465	0.17710619414189188	0.2703634758382865		none	none
VAV2	-0.5010532345507391	0.2790078130275945	-1.7958394394539192	3.179187289020092	0.07458181670523316	0.13647625645253234		none	none
MAP1A	-0.27964657668523185	0.22664079411619525	-1.2338757361654025	1.5060695184030237	0.2197398239856361	0.31965117024657747		none	none
LOXL1	-0.1825252272183036	0.23084450828619962	-0.7906847278862269	0.6224245649340787	0.4301477269576776	0.540102854370964		none	none
PRKCE	-0.07691304075838576	0.21516432408991826	-0.3574618658725385	0.12742891183893335	0.7211128690211092	0.7931619910207182		none	none
RPS6KL1	-0.1822857790120618	0.23122693072634606	-0.7883414723339236	0.619735851736607	0.43114546202921417	0.5408951019669194		none	none
BHMT2	0.067116934312153	0.21802684634769695	0.30783793572429463	0.09466724352307665	0.7583255167119737	0.8221851859048328		none	none
IGDCC4	0.017379462708692506	0.21974932366773658	0.07908767325705378	0.0062545179926019046	0.9369646082505269	0.9552158890535346		none	none
P3H4	-0.03179159983528015	0.2042815120376662	-0.1556264172815516	0.024216919685329685	0.8763342428326448	0.9142091287912743		none	none
PRRG1	0.4417573910677721	0.2341906995797239	1.8863148359885562	3.482868568002516	0.06200716448067114	0.1181701884404605		none	none
RERG	0.22434974520950193	0.20329111105586833	1.1035885634362355	1.2097743411665647	0.27137681765096355	0.37721939387827036		none	none
CENPM	-0.03188989008783851	0.26471240546093466	-0.1204699493864284	0.014502449402698403	0.9041456044079765	0.9334748893967569		none	none
RFTN1	-0.5702197485084366	0.2601588895878862	-2.1918134314445807	4.70049340195709	0.030153959649211325	0.06707363514021744		none	none
PRPS2	-0.3305466165542008	0.19697870471134865	-1.6780830041429187	2.778794740254341	0.09552002681728375	0.16559271028014702		none	none
PGF	0.22629056465715036	0.25068954377497116	0.90267252973374	0.8117682928057093	0.36759797032788954	0.4794707118599001		none	none
DERA	-0.39381142512738093	0.1785708277531459	-2.2053514007998047	4.758781186529234	0.02914918206596498	0.06522525674844741		none	none
LMAN1L	0.565804166572087	0.2656766049399544	2.1296725268676346	4.445882754115189	0.0349854985679771	0.07500923814969246		none	none
TNS4	-0.3062626342877021	0.2933262941493769	-1.0441022178930108	1.0841491558849725	0.2977712123363956	0.40594752625281244		none	none
NIM1K	-0.28459129217956813	0.24054750803409636	-1.1830980686743544	1.3910215479560861	0.2382326603940157	0.34057260660697436		none	none
WBP2NL	0.2821413446003056	0.19379953231954378	1.45584120468929	2.099593732827259	0.14733828288037557	0.23383749963326972		none	none
ATRX	-0.2329499782056896	0.17466315890043424	-1.3337098657335142	1.7596027516439108	0.18467407254682972	0.27967436102373894		none	none
NAGA	-0.19001223312632567	0.23219765307398843	-0.8183210752168084	0.6673638283913874	0.41397220891812475	0.5255445935576348		none	none
MNS1	0.2087519591521786	0.21776936250754977	0.9585919559503758	0.9139994790372725	0.339055461540297	0.44909692981116917		none	none
PTGES	-0.24180540039613807	0.28472500367645104	-0.8492594513087269	0.718570022450308	0.3966133686314427	0.509199736979206		none	none
GALK2	-0.3135522403248714	0.17040859524976165	-1.8400024943889088	3.330577885129742	0.0680029772807339	0.12690105842243177		none	none
CMTM8	-0.3659156665698817	0.22747754613356208	-1.6085792764576268	2.557432559920983	0.10977673150219212	0.18512309241824865		none	none
CSTF1	-0.20354748622928776	0.17816115669205576	-1.1424908212799225	1.2950434394706463	0.25512058517258174	0.3595188365603016		none	none
HBS1L	0.013174987380208664	0.2080945993695899	0.06331249066588704	0.0040083656291471925	0.9495183352227096	0.9642553676461757		none	none
PHETA2	-0.4180818762761101	0.2587510213939347	-1.615768989138028	2.5806938840943303	0.10817423319582574	0.1829769377363835		none	none
CCDC134	-0.27860863044611844	0.23750907343148392	-1.1730441554119861	1.3618849518976504	0.24321106996650518	0.34594537811623627		none	none
VPS13D	-0.3366703206237455	0.1446046893840464	-2.3282116372423043	5.267964643467451	0.021721395616468336	0.0523900352874328		none	none
SMCR8	-0.05282580256944646	0.15915209650587167	-0.3319202431461375	0.11001246149817234	0.7401299490148243	0.8083648364560986		none	none
PICALM	-0.08048098775079363	0.14471543551952176	-0.5561327128780049	0.3084879414155921	0.5786095303910114	0.6749945096893644		none	none
FAM83G	-0.11879948180953598	0.2446659620378216	-0.4855578635461005	0.23532801118443558	0.6276010246096136	0.716367997226164		none	none
CENPA	-0.21084301079173126	0.23192051840649602	-0.9091175383722565	0.8234352506484015	0.3641776900256546	0.4756992360893747		none	none
HMGXB4	-0.14089910981075188	0.15678537625950478	-0.8986750752668501	0.8032234631045867	0.3701313511967336	0.4816917492777565		none	none
CDH6	0.09905978733698473	0.27784026254992494	0.3565350335759373	0.12656019886088643	0.7220255478984436	0.7937530921548288		none	none
MTBP	-0.49259797511555586	0.2250969074675184	-2.1883817981223843	4.6830704682926125	0.030461255773621364	0.06757106552498263		none	none
RTF2	-0.057099454178564164	0.15444044279797628	-0.36971827549896386	0.13650079661118752	0.7117847768518084	0.7858828286476484		none	none
NT5C3B	-0.37134693256997225	0.23717791548794276	-1.5656893341271065	2.42442388463661	0.11945715242962505	0.19796776306657826		none	none
LHPP	-0.4822753453651658	0.215961890578727	-2.233150228833344	4.865077787444648	0.027405563092828333	0.062141030656015055		none	none
B4GALNT3	-0.2019056875138721	0.2288028407711825	-0.8824439715579876	0.7749000796018208	0.37870542914759037	0.4907976201619203		none	none
HOMER1	0.10934373519907756	0.27353508355404044	0.39974300107457794	0.15967371729658453	0.6894570950491664	0.7675406226099217		none	none
ZC2HC1C	-0.1442195816917467	0.25205089243818424	-0.5721843723569308	0.32691021479888605	0.5674841547345064	0.6659183601818788		none	none
TMED10	-0.24006416789509363	0.13795539925481592	-1.7401578277605048	2.9858255850561477	0.08399644277713755	0.14978485162732327		none	none
FGD5	-0.006855230482893208	0.21393875115898606	-0.032042958303513815	0.0010267259395959627	0.9744381067499803	0.9818900508338578		none	none
FSTL4	0.4812574195156249	0.29419309599506144	1.6358555862361355	2.6372608778122526	0.1043833734183005	0.17807560655757404		none	none
DSCC1	0.04777898547474475	0.23079537996275729	0.20701881243227094	0.042769189430885035	0.836160486815641	0.8828675646541513		none	none
ETFBKMT	-0.25789462052146855	0.20342332417463138	-1.2677731109146342	1.5916296712304074	0.20709345372165905	0.3050251439801726		none	none
MRPL13	-0.3270156805342946	0.2045325306308446	-1.5988443477703633	2.527446679078764	0.11188112504046453	0.18775368596492004		none	none
THBS4	-0.29848852590817854	0.36074789019621323	-0.8274158602724706	0.679431795043854	0.409782452118315	0.5215375866910306		none	none
AMN1	0.22776488721423788	0.14701092486268189	1.5493058589148094	2.3748275151961025	0.12330521655252914	0.2031049907040691		none	none
RRAGB	-0.32296303723479747	0.18482942834183386	-1.7473572262393822	3.0026820840656114	0.08312679827989812	0.14854549289260788		none	none
STARD3	-0.09658179802292034	0.18099298626718677	-0.5336217718422728	0.2842378314413736	0.5939369495516916	0.6874130569058449		none	none
ZNFX1	0.39181643723606335	0.18602072296582167	2.106305313672248	4.349595349930723	0.03701774063554394	0.07853497718139427		none	none
MYO9A	-0.606459785642986	0.2681924413437855	-2.261285898306092	4.9910619878683065	0.025478567360350285	0.058974590286979635		none	none
BAG1	-0.10703396932640014	0.1485143729940307	-0.7206977154372944	0.517967948459841	0.47170978681901504	0.5788175774210245		none	none
PAPOLG	-0.26801229758019	0.17038727569601142	-1.5729595797889966	2.442820135927718	0.11806379641530997	0.1960451476904365		none	none
MRPL15	-0.20929784055329323	0.24622621506267578	-0.8500225717233942	0.7200598372317017	0.3961242821586184	0.5087216624118583		none	none
CFP	-0.04157386467965609	0.17449596935645997	-0.2382511460464115	0.05674165665783448	0.8117220429066462	0.8647208437376553		none	none
SGSM1	-0.03082282968587062	0.2731468893052558	-0.11284342195610549	0.012729110527061493	0.9101705981074487	0.9375843056011635		none	none
FCHSD2	-0.12840034289824878	0.16137696024328005	-0.795654737235612	0.630407697487783	0.42720580723159934	0.537334275874209		none	none
TM9SF3	-0.24843287877409054	0.13887862584542615	-1.7888489122192195	3.147512517150119	0.07604280255859515	0.13856471263140752		none	none
DDX3X	-0.303781762070553	0.1555719322664145	-1.9526771805490692	3.735730914479518	0.05326035977886192	0.10440143346420329		none	none
LYPLA1	-0.4227888720813143	0.20934233229027324	-2.019605243984179	3.9915951615405447	0.0457277536373632	0.09255082624668735		none	none
HINT3	0.15979118955463556	0.17037477816111812	0.9378805435833114	0.876183733985215	0.34924905868406314	0.4597677197430831		none	none
GATD3	-0.2071880594329021	0.20515812032877673	-1.0098945101508645	1.0148923376431753	0.31373363239577706	0.42300828656215994		none	none
RRAGD	-0.25278433044627174	0.20792163415250242	-1.2157673321327607	1.465738763013178	0.22601922622273077	0.32677385919272767		none	none
CHMP5	0.13820690433223498	0.1675508602537585	0.824865381908027	0.6782986728993023	0.4101731862565498	0.5218787079624371		none	none
MOCS3	-0.2920542878867372	0.15870895885054903	-1.8401877877716724	3.3306436302323164	0.06800025909833372	0.12690105842243177		none	none
CCDC184	-0.164223111975395	0.20129850227846807	-0.8158188467205558	0.663167639865037	0.4154438697142873	0.5268510420121849		none	none
NAA20	-0.1991382796409708	0.17239869393949372	-1.1551031802529885	1.326375258831888	0.24945108809488833	0.3528543717297872		none	none
ENDOU	0.05854944267621272	0.19642121482063904	0.2980810536666155	0.08879347856890263	0.7657166377020885	0.827807031049055		none	none
CYP4F22	-0.13852914295161553	0.2281279186970308	-0.6072432683506465	0.36793700765315407	0.5441309286953027	0.6443815221109492		none	none
HADHB	-0.2117983365143379	0.16101965112538288	-1.3153570699852941	1.7112807374160184	0.19081928565976755	0.28712878249338103		none	none
EPB41L2	-0.1265196940513265	0.23426843706141706	-0.5400629108997616	0.29123408094284287	0.5894307854577207	0.6838104556878576		none	none
SINHCAF	0.2740631366539956	0.18450427167536299	1.4854026639351328	2.183328259488974	0.13951247283354257	0.22376362550385537		none	none
SUMF1	-0.2997878064926836	0.1610572842519599	-1.8613737831546449	3.40414738037083	0.06503271431947359	0.12265371796040851		none	none
GUCD1	-0.32977930070789113	0.1569758504481696	-2.100828246933294	4.31386299098989	0.03780302587523572	0.07982932921915467		none	none
YJEFN3	-0.23432815671148094	0.18104871807247652	-1.2942823302271373	1.6604602061993319	0.19754119920167085	0.29420195641579533		none	none
WDHD1	-0.2603428393199751	0.25345002430240343	-1.0271959532714328	1.0501718005271528	0.3054675229800577	0.41369919601980215		none	none
GPR157	-0.6292924386412015	0.3621170177328661	-1.7378151476587904	2.9731515551549705	0.08465678287377347	0.15070962643874364		none	none
ZBTB40	-0.48981606516046106	0.2339313464645981	-2.0938453634497725	4.284280727937755	0.03846635483542754	0.08094874176896255		none	none
F2	-0.129090701930824	0.2060542181948804	-0.6264890040189984	0.39030225933623797	0.5321405642132812	0.634138055220459		none	none
CAPN3	-0.31894305529343736	0.17849481485762225	-1.7868477330719366	3.1396210992402303	0.07641155716066321	0.13909759706276245		none	none
AMOTL1	0.40578331963248937	0.3168440900761203	1.2807034511358626	1.6125539301693266	0.20413316952391206	0.30183510371486777		none	none
USHBP1	0.47637476002326967	0.2936332237929073	1.62234625179624	2.5991871889826825	0.10691853667440103	0.18140606508360144		none	none
NPHP4	-0.26031951093211797	0.16097970998825858	-1.6170951665343722	2.5788252848225284	0.10830200910589226	0.18314451082598798		none	none
RBMS3	0.21994336891183425	0.2698366041261695	0.8150983430290788	0.6622998688387725	0.4157491754031492	0.5270286864350502		none	none
RIN2	0.7025133012294869	0.33967726877430576	2.0681787267203413	4.165586138411129	0.04125313705442005	0.08539078125849212		none	none
RNF24	-0.04530751315038384	0.1854574094051209	-0.24430144525211295	0.05964375242791675	0.8070598927263152	0.8611751691637258		none	none
LARGE1	-0.016031680135735204	0.2446583226761541	-0.06552681290534226	0.0042892203446740496	0.9477821646204321	0.9632589324830406		none	none
HEATR4	0.06032581031686831	0.29279115189933347	0.2060369991563452	0.04238843642400525	0.8368811160521703	0.8834046759354524		none	none
MATN2	-0.2615902149580368	0.2667557443038353	-0.980635733414929	0.9572557470955871	0.32787926014369184	0.4373208739466197		none	none
FEZ2	-0.24938613019580907	0.14424379421086828	-1.7289210365004297	2.941811506296972	0.086313882930167	0.15296653452882597		none	none
FRMD6	0.2919458332607303	0.2513343039820865	1.161583709963994	1.3402879269904133	0.24698319809776462	0.3500620556020194		none	none
PPP1R1A	0.1695953646061387	0.226021985782475	0.7503489716675542	0.5603740944475248	0.45410955350328863	0.5617046818369811		none	none
HAP1	0.23805066287709062	0.280550818110729	0.8485117401551677	0.7156012009655228	0.3975905965534612	0.5101939476441326		none	none
TMEM117	-0.27255605884579864	0.20216935955522747	-1.3481571067219182	1.8023003979230907	0.17943463659845701	0.2731662723254639		none	none
MMP8	-0.04019804892272004	0.39719099626200766	-0.10120584127290573	0.010241546451766226	0.9193912792186322	0.9435741096807053		none	none
SULT1B1	-0.2641299522390798	0.21920973247051737	-1.204918911502271	1.4405063979398847	0.2300574118369775	0.3311861127866406		none	none
SMTN	-0.13800403878801143	0.24064945889617692	-0.5734649868776573	0.3283660254639358	0.566622819185084	0.6652747354359516		none	none
SCAND1	-0.3276463558131468	0.24934412883425594	-1.3140327680662571	1.7125194609321852	0.1906588093686449	0.28697531959176686		none	none
MED1	-0.0068818563199916	0.1385524600894088	-0.04966967974116586	0.002466637864756649	0.9603891422753098	0.9720454598041153		none	none
SLC2A13	-0.010326210024155458	0.2247068284592109	-0.045954144317558586	0.0021109535125560797	0.9633539962452374	0.9741962144799069		none	none
SZRD1	-0.17588021557776473	0.15026656295505286	-1.17045477130114	1.3599758565401885	0.24354166590519438	0.3462309908177147		none	none
SMIM14	-0.32328911350548073	0.1914682490245891	-1.6884737555831657	2.8140075625338454	0.09344467302410805	0.16265441254530558		none	none
TGM4	-0.13568470566454802	0.26597691811023705	-0.5101371450898307	0.2599199410466895	0.6101751616943452	0.7018141970664518		none	none
NAALAD2	-0.01626273845023257	0.248271777769108	-0.06550377411546497	0.004290623726433296	0.9477736350010859	0.9632589324830406		none	none
FBXO43	0.0664249761185763	0.17851070189295346	0.372106408266822	0.13832390866679134	0.7099529920526525	0.7844033794249908		none	none
TMTC1	-0.7850206767394824	0.3388232093799346	-2.316903491281232	5.19634588066225	0.022634421534500706	0.0540001092667716		none	none
ATP5MJ	-0.3644998939872769	0.16883665795588865	-2.1588907195883285	4.541972736141929	0.03307345541840541	0.0718175813544712		none	none
SDCBP	0.2498624245828425	0.17536362107242823	1.424824733059344	2.011769847227299	0.156083140825594	0.24444148690238782		none	none
SDAD1	-0.4691966807708748	0.251531858845283	-1.8653568694034786	3.4259785596453867	0.06417819797170843	0.12131105598830043		none	none
NECAP2	-0.012239619329873531	0.15058216035606928	-0.08128200114098183	0.006606560232853553	0.935218683034307	0.9540696194593449		none	none
CILP2	0.2654088132439569	0.20343015152655858	1.3046680211969794	1.683761537350108	0.19442538157476835	0.2909601360740599		none	none
HMGCS1	-0.04579687770191373	0.1885156543169491	-0.24293408347359835	0.05898631423451661	0.8081053450838559	0.8619475086043235		none	none
SFXN4	-0.1816260809891694	0.20205242809470078	-0.8989057082948904	0.8051100865343415	0.36956991583758475	0.4813325023002048		none	none
IGFBP4	-0.5252222741676421	0.22809407925039535	-2.302656324503135	5.175726571371399	0.022904590728766425	0.054501990508827085		none	none
NIBAN2	0.21407540223312782	0.304590562982663	0.7028300553268053	0.49193142024654435	0.4830670048656219	0.5889009501027732		none	none
LAPTM5	-0.2568249120529573	0.16367713796443276	-1.569094592237834	2.429059089645932	0.11910436974242194	0.1974857249569281		none	none
MAP1B	0.5381386932666851	0.29708215334808014	1.8114137359041151	3.211034323427725	0.0731432320833046	0.13464644324785505		none	none
BECN1	-0.18911373390995936	0.16345654170786383	-1.1569664446220274	1.3293374006347562	0.24892312909744654	0.35230285126503835		none	none
LRRN1	-0.14050877829666514	0.21117050287629546	-0.6653807060305944	0.4414331522174848	0.5064315437355561	0.6105603388946387		none	none
NPC2	-0.020192093490401682	0.1865840119400439	-0.10821984842350867	0.011710025690945258	0.9138268344475337	0.9400561622765526		none	none
SLC30A2	0.10656341027548187	0.21005919378376695	0.5073018150549378	0.2570533559305659	0.6121518044314762	0.7036436822289374		none	none
MMP21	-0.39439382437286635	0.1981773765391564	-1.9901051838525121	3.8835998842372987	0.048759902366648566	0.09748160361893905		none	none
ARHGAP8	-0.01606487563250275	0.2733240570059587	-0.058775929965625105	0.0034474441365546227	0.9531791597581669	0.9666650424731302		none	none
SNW1	-0.12190653289484407	0.10741101725543553	-1.1349537134066663	1.2788379169302857	0.25811521681873795	0.3628572114797573		none	none
PTRH1	-0.26850033161687603	0.19034092469767416	-1.4106284922348962	1.9710792984160435	0.16033334712149766	0.24932275148363053		none	none
ARHGAP42	-0.16236846873273048	0.3130449290276576	-0.518674649153589	0.26669480789848876	0.6055575902973405	0.6982656389158398		none	none
DEPTOR	-0.4966703162676961	0.24865970247819094	-1.9973896506662847	3.9191964397040238	0.047737692997055256	0.09588873188750441		none	none
CNKSR1	0.20950651784952215	0.2431681579528197	0.8615705263933912	0.7396570230715156	0.3897707680012344	0.5023318413058333		none	none
ARL4D	-0.25693924717722544	0.19202578777637186	-1.3380455310327906	1.77615439116272	0.18262225496890358	0.2771262311070696		none	none
CNTD1	0.15143979934871118	0.3547772099235661	0.42685887118098054	0.18203600279656484	0.6696293390998784	0.7519627475422769		none	none
CFAP157	0.06077908322362268	0.21792704113462774	0.27889647336640283	0.07775107217378263	0.7803685425824753	0.839733679245155		none	none
ANXA4	0.06752989742586202	0.21060863485000214	0.32064163691083974	0.10271508752362024	0.7485954347318361	0.8150293669889493		none	none
CUZD1	-0.10431813162521776	0.1837377295190363	-0.567755636788849	0.32186512335414363	0.5704889242211519	0.6681538630565153		none	none
CCL28	-0.09560647996598472	0.22488689133923212	-0.4251314044879854	0.18056705767048697	0.6708863724061609	0.7529767087904827		none	none
UBXN2B	-0.3458510333350643	0.1599663797342959	-2.162023257071409	4.563128185983828	0.032667354116812965	0.07115103639064811		none	none
ANKRD55	-0.12764418380386164	0.19772419686807455	-0.6455668341342579	0.41568737252805477	0.5190968436724184	0.6221847466807314		none	none
CDC25B	-0.5218976543571978	0.3078514264122408	-1.6952906810908515	2.8376172715901475	0.09208066501442537	0.1609172996738876		none	none
UBE2K	-0.13492963432664112	0.1435010861763997	-0.9402690803383742	0.8801310412012526	0.34816579080386284	0.4586255755592077		none	none
PTK2B	0.13925035756038892	0.14683939810467095	0.9483174090725136	0.8956904075043326	0.3439399056890975	0.454607816915694		none	none
WDR11	-0.35206052407347965	0.2992286760462369	-1.1765601102318122	1.374020212398591	0.2411223547678886	0.34375497716892356		none	none
SPATA9	-0.27638426926152543	0.24216787945126733	-1.141292023895942	1.2934887691736208	0.2554060090568264	0.3597621185202085		none	none
TMEM161A	0.14852574405017782	0.26270138176620844	0.5653786175451432	0.3185698799429133	0.5724683648492215	0.6699187257737519		none	none
SLC8A3	0.3603087033553465	0.20132108603247978	1.7897216355032812	3.15809373235885	0.07555135671311841	0.1379252769069506		none	none
PEX3	-0.2973225688832614	0.2546800928973516	-1.167435450100518	1.354557213102055	0.24448299597289727	0.3470670154858996		none	none
JUP	-0.19798471241915158	0.306102099737772	-0.6467930556136623	0.4175614893158013	0.5181563283588929	0.6212199758212219		none	none
WDPCP	-0.22207777399070824	0.1838167416202041	-1.2081477020714348	1.4458175895290992	0.22920024307549802	0.3302875425118906		none	none
TSPAN6	-0.2699563212250892	0.22447297115724102	-1.2026228362076947	1.4365977171906366	0.23069069819032517	0.3319854069716173		none	none
C22orf23	-0.1996778270343088	0.2963726843377291	-0.6737389698396345	0.45300204886166284	0.500912766156978	0.6054514952062223		none	none
FRYL	-0.3385798070022452	0.16251899071964226	-2.0833245733498393	4.228952886150523	0.03973995049535494	0.0830399653406868		none	none
EXOSC1	-0.2911129721833274	0.19678145181879234	-1.4793720113997377	2.1659465259974127	0.14109771898609855	0.2257386578738096		none	none
AZI2	0.17614861444694188	0.1792680942169576	0.9825988010658472	0.9601815003396155	0.3271411531488682	0.4367154462115247		none	none
MED18	-0.3431331664798507	0.18864567285482756	-1.8189294314951456	3.2492359279296466	0.07145676067693538	0.1320945826538711		none	none
MARCHF3	0.3211754570729982	0.20476972313411895	1.5684714134356497	2.4326467175728794	0.11883210885446775	0.19717105078232183		none	none
FPGS	-0.38406477750472473	0.1868794990662289	-2.0551466555923006	4.1375228886420246	0.04194250319099345	0.08648099518647145		none	none
TMC2	0.2353551813218875	0.21042509997658967	1.1184748461474956	1.2428810077214507	0.26491653496120005	0.37025633361484844		none	none
CCNT1	-0.32211948922679107	0.14770738602600836	-2.180794731348588	4.624512547016934	0.0315182158855128	0.06934659708281735		none	none
PICK1	-0.3352322100990271	0.18365026607111817	-1.8253837430826763	3.273410220865287	0.07041111477933694	0.13046404494184724		none	none
BASP1	0.0330886521233579	0.19860780894535882	0.16660297648448097	0.027752374995429818	0.8676923156561726	0.9078217511649943		none	none
WNK4	-0.6201229083776991	0.26632085234674613	-2.3284804885285797	5.29451360969648	0.02139270447556888	0.05176361016570896		none	none
ABRACL	-0.13114440276942038	0.17261867516340398	-0.7597347311655399	0.5757140822507836	0.4479971845345533	0.5564096249855315		none	none
TREM2	-0.03918286930352176	0.24884314571368382	-0.15746011083064002	0.024783667267058718	0.8749073172976142	0.9131988270124557		none	none
NARS1	-0.34269739496030366	0.1762671702521319	-1.9441929797256663	3.708897128473609	0.05412314164185474	0.10571910046056716		none	none
DNAAF9	-0.0768691355560096	0.21364959815845144	-0.35979068633211403	0.12933645641777503	0.7191210179670979	0.7913804612939627		none	none
CCNB1IP1	-0.359654136194941	0.15423644418735338	-2.331836279615365	5.290476901745421	0.02144234730473391	0.051834579246134896		none	none
NANOS1	-0.08787254636138936	0.24143308857757398	-0.363962317174911	0.13236979672416282	0.7159874961297052	0.7895648767613961		none	none
HDAC2	-0.09605526346547155	0.1462483224881292	-0.6567956598152997	0.43035361095422786	0.5118154877453676	0.6153070581497357		none	none
PGGT1B	-0.15292162569363893	0.20338345344966743	-0.7518882342681992	0.5619940406834303	0.45345792721594147	0.5612795589200813		none	none
NEURL2	-0.0919529248827247	0.2990253322881771	-0.30750881264503604	0.09421850483710159	0.7588811794786895	0.8225779431627389		none	none
ATP5IF1	-0.3809434768876105	0.17842369221894716	-2.135049847641015	4.461583969478909	0.034665338544411284	0.07443545883577071		none	none
PANK2	-0.1619873732568271	0.1571126961739615	-1.0310266273927866	1.0567870408523277	0.3039491319714032	0.41203644016395385		none	none
SDC3	0.28807397680368	0.2692835025109094	1.0697795227615527	1.1356071262089245	0.28658248114867607	0.39410496626168984		none	none
ATP8B1	-0.46174705234153085	0.2879331985320586	-1.6036603444674329	2.5414356622086416	0.11089391356584652	0.18667951591376988		none	none
RBM20	0.11470990398974176	0.25762782370990245	0.44525432982312096	0.19806072446357348	0.6562907478659167	0.7408966246700789		none	none
ESF1	-0.2080188050304197	0.20632789796520204	-1.0081952420486677	1.0117013047067758	0.3144956038034493	0.4237683314202215		none	none
BAIAP2L2	-0.039461687371575134	0.16522241480073535	-0.23883979313077744	0.05701186623838339	0.811282710675827	0.8643255645555779		none	none
XPNPEP1	-0.33229789957121864	0.26342908438036516	-1.2614320865626736	1.5799823055774027	0.2087632422521309	0.3069382585728207		none	none
ATP6V1C1	0.46903791733012734	0.22420057064933246	2.0920460459654224	4.291201481793905	0.03831008383439228	0.0806731077146412		none	none
COMP	-0.098328942928871	0.20972219047452956	-0.4688533087814229	0.21923497244188184	0.6396234501976562	0.7258053718491547		none	none
ALPK2	0.49781084016044663	0.2721650506805929	1.8290770211516498	3.2790681324489697	0.07016875954807832	0.13009055551786272		none	none
GZMA	-0.7011110710775939	0.3767691779874193	-1.8608503880882863	3.4064684730516888	0.06494128801251504	0.12249939292603185		none	none
EVC2	-0.11990971969523778	0.19299469247212292	-0.6213109705727172	0.3853556128541413	0.5347508480942877	0.6362258551692482		none	none
ZCCHC10	-0.022498732753996907	0.17716672414916376	-0.1269918652164857	0.016115560486696268	0.8989822855707882	0.9298082832034442		none	none
CCDC116	-0.17702529098084935	0.2249400732051262	-0.7869886786220495	0.6175749550494629	0.43194987785345695	0.5417525303776917		none	none
SDF2L1	-0.3052944332866974	0.21989194531516318	-1.3883838848627672	1.9109455174834125	0.16685826687237992	0.2574920932540754		none	none
AP1S2	-0.18451714481454362	0.1867096034883601	-0.9882573866964847	0.9713239682182007	0.3243502068953165	0.4339293582654235		none	none
BCLAF1	-0.24042541497675335	0.15184323042921452	-1.5833792148464176	2.47052976934674	0.1159988212286163	0.19334147094133447		none	none
SERINC2	0.1242830800755632	0.24066515823937412	0.5164149268002759	0.2663656630824107	0.6057802017806221	0.6984592078907426		none	none
KCNG1	-0.019299977087272668	0.2442321426250108	-0.07902308385717055	0.006243370680067528	0.9370206898017295	0.9552158890535346		none	none
TEP1	-0.30008018530992564	0.18389499466625744	-1.6318018108895642	2.6239828653538098	0.10525993693834813	0.1792354911779506		none	none
INO80C	-0.18750205562344244	0.17287310745676213	-1.084622463157488	1.1702465766583714	0.27935058144356695	0.38619937898347284		none	none
CTSA	0.05708082366136786	0.19454510308439163	0.29340663299351616	0.08604563946749977	0.7692658205112809	0.830658649619451		none	none
NCALD	-0.3083566145006698	0.2894393914974788	-1.0653581494395719	1.1280744253634793	0.28818644038894714	0.3956284476998684		none	none
YTHDC2	-0.2672700600166132	0.19069689044208646	-1.4015438814812848	1.9395654424938584	0.16371572544401533	0.25353185349437934		none	none
PTPRM	-0.4899748762847792	0.3206318356428948	-1.5281541687909337	2.308877139995843	0.12863694543129497	0.20996274616322025		none	none
GLIPR2	-0.3526640366850519	0.19859327548890576	-1.7758105646671465	3.103348499661763	0.07813143627165763	0.14152171995884152		none	none
AJAP1	-0.7243599199087222	0.3610044159591072	-2.00651262944876	3.9420720236718694	0.04709273921730923	0.0948770345292355		none	none
CCIN	0.18836004072987905	0.24303320662705002	0.7750382893928136	0.5989065989212463	0.43899551247371016	0.5488071315002829		none	none
NAIF1	-0.10859413821808166	0.16723122331397297	-0.6493652086380934	0.42056157414856443	0.5166569626354196	0.6200048232469593		none	none
PTAFR	-0.039223610682168286	0.1673831276987292	-0.2343343156591408	0.054877662663102456	0.8147832780742373	0.8670168792771517		none	none
KCNN2	-0.12392114604409296	0.23014547936684882	-0.5384470135368782	0.28906040970838376	0.5908232718335994	0.6848654606454888		none	none
KCTD6	-0.40652507307375585	0.18314025735879405	-2.219747197784722	4.814707001892657	0.028217868506943147	0.06359861937468426		none	none
RAB5A	0.11738656468330311	0.16170101199519066	0.7259482376448853	0.5257639885256253	0.46839323152668244	0.5757446282320752		none	none
LRRTM2	-0.2951966891821473	0.2402851880263324	-1.228526367383899	1.4988165789193886	0.2208535403953071	0.3210516488439926		none	none
FEM1C	-0.3499323058041396	0.1767644856890835	-1.9796527817224907	3.8371453541718097	0.05012880023183568	0.09960961877557878		none	none
RAB39A	0.38461982472972167	0.25314357292103873	1.5193742439974702	2.2512582489982265	0.13350580829407563	0.21637464136402587		none	none
SLC25A33	-0.3882551713179798	0.20730364464875875	-1.8728815500364844	3.4441893079885517	0.06347455405301923	0.12035545180004048		none	none
WDR70	-0.3685136003808779	0.20500575160943774	-1.7975768849790301	3.1844889491848107	0.07434023959175201	0.136123870094588		none	none
BBLN	-0.44689851071663117	0.19772859753292152	-2.2601612325815603	4.985535039515469	0.025560079858919137	0.05907258401661759		none	none
DDA1	-0.166529709791941	0.14795812667644043	-1.1255191825732798	1.258835682523113	0.2618715950997959	0.3670459938348123		none	none
NR1D1	0.24467381225896884	0.29226242364942245	0.8371716391172559	0.698559665776088	0.40326809103108247	0.5154575809923444		none	none
L3MBTL4	0.4118572839831626	0.2659078030448537	1.5488725011717313	2.3710476121365787	0.1236040786779932	0.20352323978439757		none	none
LIN54	-0.3352061472875045	0.1535949277908341	-2.1824037558322815	4.645019500397552	0.031143783299611847	0.06872659772027187		none	none
SHTN1	0.25418073287295323	0.2965987743966913	0.8569851085527235	0.7306216831697725	0.3926817509860385	0.5052159383715705		none	none
KLHL33	-0.06524949651580189	0.21455940800297552	-0.3041092307399404	0.09230103296198422	0.761271999644109	0.8245125396018402		none	none
OSGEP	-0.4257119030075073	0.18655933459611282	-2.2819115641098424	5.07418646126564	0.02428466547208256	0.05691326102043599		none	none
WASHC5	-0.2586291269415487	0.17637767188805634	-1.4663371172383761	2.1242246951680386	0.14498612886955367	0.23065810701329614		none	none
ST8SIA5	0.5266661859288595	0.304906857388391	1.7273018732339986	2.944380482907775	0.08617673701159127	0.15277601605264596		none	none
EYA3	-0.07405680458798612	0.19247475768532007	-0.384761126490481	0.14776186074300313	0.7006834456882064	0.7767851319433334		none	none
SAMHD1	0.15868850843828408	0.22060643028869584	0.7193285718399818	0.5151412503890356	0.4729216777857863	0.579598770289246		none	none
SNX24	-0.01342499821159604	0.24265700298092358	-0.05532499802880794	0.003060658895492452	0.9558809619919395	0.9686351516206143		none	none
NOL8	-0.345212348350789	0.16633721296591164	-2.0753765329802367	4.212626391066578	0.04012416639199675	0.083664690144711		none	none
ARHGAP28	0.05040389963747806	0.24241829180676702	0.20792118969988985	0.04322228924309002	0.8353072759402248	0.8824048297500685		none	none
ATRNL1	0.03966959298951155	0.2192904182641226	0.18089980083731624	0.03271167163791233	0.8564745758605503	0.8988861654523946		none	none
HOXB4	-0.4955893409398955	0.2216946962674699	-2.235458715448824	4.886388241327836	0.027069257575693582	0.061531561982589425		none	none
APEX1	-0.2143069893963329	0.3059539460545436	-0.7004550592007319	0.48954544961270585	0.48413013903711055	0.589972917285052		none	none
TCAP	0.18488472674907624	0.20524736158888973	0.9007897851539752	0.8084865990785488	0.36856806672554987	0.480392273301797		none	none
ADGRG6	0.13533009588520706	0.2860855088862788	0.4730407227267209	0.2232488039936129	0.6365755645878364	0.7233761692711261		none	none
RAB38	-0.29983881788940175	0.2155578371997654	-1.390990101703099	1.9182814731932467	0.1660462335192951	0.2564931299622689		none	none
PPP4R3B	-0.22420207106280482	0.1576481174857669	-1.4221677660251584	1.998656680597719	0.15743868279273723	0.24593047915677455		none	none
KREMEN1	-0.07257039142888755	0.2321434770205452	-0.31261008217975866	0.09763245785654817	0.7546894909569373	0.8197057304094291		none	none
LNX1	-0.2861649012248735	0.2517230134610232	-1.1368245488972077	1.2839520295501075	0.257165513443352	0.36172139632055206		none	none
STK32C	-0.35975421422743764	0.2087874409164924	-1.723064436482684	2.9234014348293726	0.08730365308922097	0.1542807908262286		none	none
EMID1	0.09847342465030905	0.26937916789928906	0.36555694123728466	0.13344489642923918	0.7148866545545361	0.7884888334596584		none	none
SLC35F2	0.07773102684899917	0.25753648028782056	0.3018253055339098	0.09106140574493793	0.7628321099092034	0.8254579671216628		none	none
ITIH4	-0.2919544417018468	0.16991551987540598	-1.7182329307877724	2.9070209997733514	0.08819464320728931	0.1554951735425526		none	none
NUDT9	-0.22164994071349678	0.20288624876740483	-1.0924838034124396	1.187205819106964	0.275893901073632	0.3822904304733352		none	none
RNF19A	-0.35584766563355097	0.18680870727909252	-1.904877298368721	3.556772553545727	0.05930293793299813	0.11407299639486253		none	none
ZNF593	-0.465483083979618	0.2683476319484104	-1.7346271349586821	2.968298241993921	0.08491113341263393	0.1510149360484801		none	none
SLC1A4	0.1090217207117062	0.2093347721703144	0.5208008186189265	0.2709039837764067	0.6027260160627077	0.6955034131268959		none	none
FABP3	0.2375972555269134	0.2179498377962607	1.0901465122860936	1.17969417066206	0.27741826511722245	0.38386071409073214		none	none
TMED7	-0.31338252354051443	0.15903106304530748	-1.97057428617724	3.808646804008106	0.05098862826503121	0.10092521067848793		none	none
EPHA2	0.4718322830918244	0.26807865737886216	1.7600516494120135	3.042538901139096	0.08110896928155402	0.1456946838044978		none	none
MINAR2	0.09596111072293874	0.12369338844415256	0.7757982211495894	0.5996040146070811	0.4387291523401695	0.5486371905035993		none	none
RHBDD3	-0.36500439092473	0.18900123246042758	-1.9312275701755193	3.662117644549369	0.05566284319259588	0.10819655945983103		none	none
PRDM8	0.14268066986467717	0.19599967581593453	0.7279638054027711	0.528667489541192	0.4671676138500402	0.5747218076039499		none	none
STK3	0.22310962338408546	0.17157149123960325	1.300388670472696	1.678332593758057	0.19514615897326906	0.2918614280084328		none	none
TMEM135	-0.5801297006505676	0.2605486920670256	-2.226569229913196	4.848488540484539	0.027670368734273146	0.06261842963408382		none	none
EWSR1	-0.21094313291117878	0.14630303004865278	-1.4418234047581246	2.0544199315914966	0.15176504289607004	0.239465585338845		none	none
GPR153	-0.42616758749928124	0.22501256474439474	-1.8939724009785435	3.5258791133217073	0.06041777666832262	0.1157289314684174		none	none
GPD1	-0.009163371485407251	0.24879165599561917	-0.036831506461649996	0.0013565324474029694	0.9706196493713487	0.9794689453628129		none	none
HDDC2	-0.35568364310704803	0.22916811905845827	-1.552064242480068	2.3816373305865	0.12276881238282182	0.20237820118765162		none	none
KAZN	-0.5029075455077225	0.2533532909395512	-1.9850049851048261	3.8593672237090004	0.04946898205201131	0.09859024398650613		none	none
STAP1	-0.517712779064079	0.30618850247901036	-1.6908302397787418	2.8225109635496892	0.09295089050102202	0.16199431934196695		none	none
RNASE4	-0.1407796638825958	0.3147605770717107	-0.44725951766990985	0.1997366938078926	0.6549334631698145	0.7394613895931531		none	none
ZNF532	-0.28676977091193656	0.2548535222925519	-1.1252336963298757	1.2580478958403205	0.26202092094624213	0.36721495280679955		none	none
RMDN3	-0.12825045597483345	0.23137628468816077	-0.5542938687414919	0.30661208475527246	0.5797666248877632	0.6759176139385025		none	none
CALHM6	0.09554327062439846	0.32343129909233576	0.29540514753064145	0.08723003936779605	0.7677285717816195	0.829349661109278		none	none
NCKAP5L	-0.36825112893638623	0.21038552535189217	-1.7503634260030343	3.0141147527108387	0.08254251188942546	0.14768754861831151		none	none
TNFRSF1B	0.06420598529098198	0.19060973778437112	0.33684525269960525	0.11340197817139597	0.7363037832351524	0.805150837358357		none	none
SNX2	0.04792953964191794	0.19318892687782163	0.24809672281181	0.061535030850166095	0.8040860075673791	0.8589935711254266		none	none
TRPC6	-0.738967051240673	0.3209893421387498	-2.302154477519224	5.171178948574379	0.022964625575195137	0.05459393659659302		none	none
KCNQ3	0.10680505848789511	0.2553268589268964	0.41830718059503047	0.17423746223676062	0.6763729754051541	0.7572694623722676		none	none
ABI3	-0.4962495280620642	0.2351085971345676	-2.1107247208745368	4.35946456455946	0.03680387127783103	0.07823735315458949		none	none
SHMT2	-0.18657103022258212	0.28398493437816086	-0.6569750984541308	0.4307107652712716	0.5116403925245079	0.6151545201865998		none	none
SCAMP5	0.4611301179039506	0.28913415207962734	1.5948656171788231	2.5077715329983334	0.11328602687998394	0.1896374202258876		none	none
C18orf32	-0.10994466513009885	0.2094934737854727	-0.5248118862293788	0.2743477574787221	0.6004300588221346	0.6937324205842267		none	none
TSHZ3	-0.44090939001958385	0.19054426727426688	-2.3139472854617282	5.211039105541261	0.022443916976209094	0.05367608935322434		none	none
ASCC3	-0.14346127650902288	0.25953603916264517	-0.5527605220911884	0.3049926935083249	0.5807692480683717	0.6769628024944596		none	none
SMC1A	-0.34341370513400343	0.1681151427999335	-2.0427291641579552	4.0893249099501645	0.04315487544672754	0.08829587168454084		none	none
SLC27A1	-0.2676927956469455	0.1717635513218378	-1.5584959299389578	2.4014469075544866	0.12122308226704355	0.20047768070579502		none	none
APCDD1	0.3449105458827265	0.26448770767332447	1.3040702303969995	1.6687865689062278	0.19642114239572692	0.29318406128065977		none	none
YAP1	-0.019351993064324644	0.21601377604009767	-0.08958684681634574	0.008018834735764813	0.9286464507476849	0.9496353342221457		none	none
UBE2Z	-0.18369129220603522	0.1416231949728534	-1.297042424733078	1.667739384342326	0.19656159906175705	0.2933260613774942		none	none
OXSR1	0.0306311093348105	0.1610949423633035	0.19014320924943012	0.03614124033720145	0.8492241124687029	0.8928924969911973		none	none
CENPP	-0.41783006534056466	0.22457910979814585	-1.86050281219885	3.392868393303445	0.06547894607816557	0.12322210516391069		none	none
TOX	-0.501772243231458	0.2182408966164973	-2.299166888565321	5.150005982703135	0.02324629299026804	0.055089051311818335		none	none
ASAP1	-0.20586834849469202	0.15809713933707184	-1.302163653042256	1.6773986675680703	0.1952704672802745	0.2920131143962755		none	none
DNAAF10	-0.06741321687130446	0.21621442332840993	-0.3117887134148768	0.09709643999377704	0.755342241349109	0.8200883473645412		none	none
CTBP2	-0.2780291907184486	0.15358561875403554	-1.8102553674879358	3.220649748759058	0.0727147617218705	0.13399301629251092		none	none
RHOBTB3	0.16912932055040147	0.24322665163028462	0.6953568591960292	0.4822365436425571	0.4874109970271324	0.5928951197510899		none	none
SOCS6	-0.3424721627064904	0.2538783268482842	-1.3489617918868246	1.8050500659189765	0.17910316359964537	0.2728244107411504		none	none
PTPRU	0.21226495378779453	0.298300407603629	0.7115811724596925	0.5034799390211333	0.4779750449948966	0.5841444281642802		none	none
KIF15	0.24815994081218767	0.28765549580101674	0.8626984168028906	0.740652083621967	0.3894520725322383	0.5019718146720707		none	none
ESCO1	-0.25984911698641977	0.15613602501607585	-1.664248317834821	2.724375959850306	0.098826740957388	0.1701890117256463		none	none
COPZ2	0.13573974598573724	0.1976982613969927	0.6866006055215721	0.46971672113807017	0.49311751892952455	0.598125907787984		none	none
MYZAP	-0.30424325374256844	0.23827074166095724	-1.2768804580106001	1.6186694568347662	0.20327741266745372	0.30081379125771773		none	none
SNRPD1	-0.2692916433615153	0.3049402331777113	-0.8830964696107485	0.777152777819424	0.37801333843104756	0.4900500086406966		none	none
ABHD3	-0.37681441031122637	0.18218548579620072	-2.0683009333287097	4.186373825686246	0.04075017209158895	0.08454738566236747		none	none
PACRGL	-0.325908637504922	0.23880903874331516	-1.3647248831951717	1.844959880666238	0.17437072977390725	0.26689013209996193		none	none
CTNNA1	-0.05067834175722794	0.1597581741264578	-0.3172190846216928	0.10052141904196787	0.7512048058449274	0.8171033348487152		none	none
DMKN	0.18576979628704443	0.3220630843907222	0.5768118275290168	0.3317006808358087	0.5646593774602537	0.6635800863051835		none	none
ABCC3	0.3958300894721332	0.279470345955323	1.4163581045389761	1.978265872428949	0.15957321275768133	0.2484435169707451		none	none
FAM91A1	-0.3352691818290708	0.1495600279535396	-2.24170312359945	4.894314874280667	0.026945262950004455	0.06129338740936118		none	none
RASL10A	0.2110139220739913	0.218496576687638	0.9657539045824783	0.9275732899708942	0.33549429907234063	0.4451509735715468		none	none
NEFH	0.08556922604189106	0.1882593232415344	0.4545284906400454	0.20636689678366338	0.6496300194397623	0.7350030520556821		none	none
CHRNA5	-0.011246088329425655	0.2266110017150479	-0.04962728307236845	0.0024548973818241393	0.9604834455308777	0.9720637964248805		none	none
HNRNPK	-0.2708070295993124	0.15822585388145063	-1.7115219981824985	2.8818085045687667	0.08958535529003439	0.15743208054360772		none	none
VPS4B	-0.35025631806105356	0.1645794622659718	-2.128189709934859	4.415449970555699	0.03561488440281591	0.07612838165446947		none	none
TRMT61A	-0.5235173337201212	0.23608855255593514	-2.2174617449784533	4.808097431227054	0.028326302405651038	0.06375291804439966		none	none
GLS2	-0.470788716055771	0.20412027184621617	-2.306428027934738	5.196830821545973	0.02262810738462313	0.053995141597233315		none	none
C3orf18	-0.47388490268953454	0.23171027882959835	-2.045161332864449	4.1018960010735555	0.04283515206326197	0.08782479594651448		none	none
PNO1	-0.29170062293994464	0.24901106728223604	-1.1714363788069029	1.363685674393082	0.24289974200879838	0.3456952379576418		none	none
EXPH5	0.08226624403465924	0.22369446659754488	0.36776164062505307	0.13514901109846278	0.7131519880964294	0.7870518308210659		none	none
PNPT1	0.559691606773494	0.3122336234203802	1.7925411127806221	3.1615121574674276	0.07539331790468064	0.13769586933092187		none	none
TGFB3	-0.40425759710360554	0.3361320690362941	-1.2026748839009334	1.4367334423517946	0.23066867274886163	0.3319854069716173		none	none
TUBB6	0.10672952761136875	0.32672570766981474	0.32666400318651506	0.10635101422536763	0.7443373241646601	0.8117514649750477		none	none
CDCA8	-0.3522506787400813	0.18162210313688917	-1.9394703213770674	3.698049020504641	0.05447613086405924	0.10629468629676278		none	none
CPLANE2	-0.5843966485134312	0.2571597215919442	-2.272504593237738	5.048219091354554	0.024651263020247765	0.057552692566393636		none	none
NONO	-0.09076029862032817	0.16994459393443484	-0.5340581687190578	0.2847112113343542	0.5936298173354992	0.687290898938329		none	none
ZBTB8B	0.1946344099910741	0.19300997079511972	1.0084163485920565	1.0122866015370846	0.3143556626034673	0.4236678883656533		none	none
RPL22	-0.7107921404063167	0.3286613318823738	-2.1626886751031167	4.580134110324934	0.032344683295226474	0.0706248073076397		none	none
NIPSNAP1	-0.4533749429789899	0.20138173305357732	-2.25132109106624	4.94269349742882	0.02620117608131811	0.06011523208443406		none	none
PREX2	0.31386301914853487	0.20953180183509285	1.497925452841538	2.201034377440692	0.13791816325531392	0.22177540715262103		none	none
RBM27	-0.36133495701427076	0.15542563492470704	-2.324809270937272	5.244565940104565	0.02201542003622323	0.05295903926134468		none	none
ITGA3	-0.43429449645478024	0.2113490477981828	-2.054868479319992	4.1358819532187	0.04198318506203522	0.0865503042978871		none	none
PDE12	-0.16361247142862828	0.1665512471398486	-0.9823551263548769	0.9594613387904474	0.3273226304110292	0.43685245203078676		none	none
RNF207	-0.06630319944010651	0.3186929965289571	-0.20804724346705897	0.043270596928948635	0.8352165857580895	0.8823820831073499		none	none
RGS10	-0.46404572654188203	0.2371951506263678	-1.956387916517111	3.761469722132631	0.0524464599808902	0.10317058015667255		none	none
TESK1	-0.12124776915158131	0.19162073592652093	-0.6327486874806445	0.3995436354829849	0.5273250366272951	0.6296775365653865		none	none
SLC35F6	-0.4012466420239224	0.19359814605808598	-2.072574816411387	4.205763995076836	0.04028682293415106	0.08388047875601067		none	none
RPAP3	-0.40580852126380235	0.17408578805111577	-2.331083575556709	5.285241639974458	0.02150690747342566	0.05196111199648513		none	none
FAM210A	-0.21877676812048627	0.2591520342463146	-0.8442023955426369	0.710142425027982	0.39939653429516914	0.5116661314420388		none	none
TMEM239	0.01882743749093717	0.18409260971037814	0.10227155517300367	0.010450506043810037	0.918575928321602	0.9430520601224035		none	none
RNMT	-0.4416964506683363	0.20693674300584583	-2.134451544237645	4.43703948610198	0.035167179546259704	0.07537343252657948		none	none
CLMN	0.388752733817986	0.2576665082938489	1.5087437493996825	2.2523586669781253	0.1334109166348919	0.21626094338007698		none	none
COMMD4	0.07680839209116627	0.18530187358562666	0.4145041310425481	0.1715894623339409	0.6787030484052693	0.7590123757211702		none	none
ARHGEF39	0.09146516524959096	0.2609210963769512	0.35054722105510305	0.1226958132590994	0.7261288573602024	0.7974217160472826		none	none
TPM2	-0.05753796030830117	0.19949130169943088	-0.2884234040188496	0.08312793456536838	0.7731024466188092	0.8335316981924443		none	none
CPNE8	-0.12520222279505816	0.2596921708472668	-0.4821178181328137	0.23177605175624194	0.6302100286005142	0.7180918033326285		none	none
PPP2R1B	-0.4152678342837447	0.21455635432517295	-1.935472084198362	3.6779337120559035	0.05513714065369308	0.10733823277395027		none	none
AGMAT	-0.36444932450895934	0.15766953172895928	-2.3114759111193623	5.203350223345751	0.022543398816661054	0.05384335932268408		none	none
THG1L	0.15546560612166885	0.26053917522063036	0.5967072168322369	0.35494639808956663	0.5513263614573278	0.6509089521452804		none	none
EMILIN2	0.15052869834598775	0.19844492061897895	0.758541452592823	0.5729561747970706	0.44908659675574825	0.557437093881369		none	none
SMARCE1	-0.30939986514997575	0.1760145466969055	-1.7578084934238865	3.046021527439791	0.08093518212070903	0.1454849237359998		none	none
GEMIN6	0.0660093381966025	0.18290945608810585	0.3608853233088528	0.1300906908285242	0.7183380260971854	0.7908856675389098		none	none
CWF19L1	-0.4294870808731032	0.1965762317128706	-2.1848372874520976	4.652894337941746	0.03100123364150798	0.06850445792033259		none	none
RADIL	0.18269522210399453	0.21733060295454398	0.8406327485421201	0.7044319171052962	0.40129850097974545	0.5135059245813431		none	none
MYL12A	-0.2064879113967346	0.16462881248430802	-1.2542635051590163	1.5596805552114574	0.2117119992545109	0.310629415649529		none	none
GJD4	-0.12576963607759473	0.1906491941953211	-0.6596914118018411	0.43404053718751356	0.5100129493070504	0.6138047263307119		none	none
TRUB1	-0.6278330876902483	0.29019015029122863	-2.16352307981566	4.5848752381621125	0.03225531938018553	0.07048220927757959		none	none
PANK3	-0.19966543221223892	0.20275135951528428	-0.9847797454457378	0.9642344994406926	0.32612229963233585	0.43575185056120774		none	none
JAKMIP2	0.4640461611168675	0.3590672717326014	1.2923655193571755	1.6578419452461617	0.19789495213696948	0.29459126056651425		none	none
MANBAL	-0.3291522637409233	0.17947091517163508	-1.8340145166482384	3.3102234364373544	0.06885013024484048	0.1281299317085647		none	none
SLC9B2	0.016052764683769066	0.30418427799803355	0.052773157079054694	0.0027849537498809696	0.9579130444926166	0.9700779851322562		none	none
CELA1	-0.39267982359530035	0.1940148500988882	-2.023967873568203	4.022914069275657	0.04488609419150673	0.09116550076240598		none	none
RRAGC	-0.15655432670868016	0.1948700312500104	-0.8033781577621203	0.6427978437011461	0.4226994697051168	0.5332960085007006		none	none
DSC3	0.04868400786765987	0.1981282367297455	0.2457196847416894	0.060198893266147024	0.8061818573597378	0.8605433211790258		none	none
SPATA25	0.42761116995307363	0.22388948067338843	1.9099207728159227	3.5891527097723497	0.058157888320899666	0.11217482949151304		none	none
DBNDD2	-0.1388555432331369	0.20210088506681334	-0.6870605400230291	0.470682173134378	0.4926735043196736	0.5977578206176032		none	none
PFKM	0.16536755275447015	0.21409808358900626	0.772391559897931	0.5949330642972086	0.44051784834606666	0.5500114714793487		none	none
TBC1D32	-0.3491423920953592	0.23248693946901766	-1.5017720689720189	2.227985050203131	0.13553049232998748	0.2187972065677228		none	none
MIOS	-0.3591908084897757	0.1875131335376875	-1.915550136212637	3.5961040647486584	0.05791514659640568	0.11175731328244708		none	none
DSC1	-0.34877691913820064	0.2214790903447245	-1.5747622883737762	2.4458346688876986	0.11783719033525517	0.1958427395450724		none	none
TMPRSS5	-0.11958709867160736	0.2407830025497735	-0.4966592218106712	0.24624844427506787	0.6197291395228055	0.7101782011111438		none	none
EPAS1	-0.026262129868940328	0.19487636008434978	-0.13476303568874695	0.018149607238967747	0.8928328815549041	0.9260755008339989		none	none
SNUPN	-0.277703646257973	0.17916311641628024	-1.5500045534636533	2.374190560461102	0.12335552184067539	0.2031616242629634		none	none
PARM1	0.1462329099774681	0.22947150483232406	0.6372595590215927	0.4049129630600419	0.5245628432028592	0.627321896749956		none	none
YRDC	-0.23604588597191364	0.17438536954903208	-1.35358766955243	1.8147937712117823	0.17793424025396842	0.2713029363528182		none	none
TRIB3	-0.1068661676536031	0.2297962157593461	-0.4650475522430648	0.21578935825749568	0.6422671170350944	0.7283518039508283		none	none
RCC2	-0.5083668947277059	0.22967191527464237	-2.2134482316647173	4.786524494932394	0.028683247000193566	0.06435195155186738		none	none
CDS1	-0.04718039414813683	0.24422096870055884	-0.19318731884150808	0.03728610716439107	0.8468837001786069	0.8911072354395848		none	none
CREB3	-0.14858575168359056	0.17884239474369396	-0.8308195151185189	0.6874631259068451	0.40702860830033205	0.519172049715479		none	none
FAM20C	0.2871321684458224	0.3752191143502224	0.7652386498034817	0.582860592069153	0.4451932395366809	0.5537356739372695		none	none
PSMA8	-0.20573006741804792	0.18658495465022876	-1.102608020050215	1.207949303252576	0.2717386377493598	0.3776400478209434		none	none
CPXM2	0.022205737741091136	0.22207491806972732	0.09999210146784318	0.009967803798190289	0.9204722331547582	0.9441518789952216		none	none
C7orf50	-0.3056420261517845	0.26382459521536017	-1.158504672023807	1.3341551281643547	0.24806735927024298	0.35120854826109965		none	none
LHFPL2	-0.12259237117083459	0.2907613634227742	-0.42162538284903506	0.17760924541755685	0.6734359188534461	0.754709608137999		none	none
PSMB2	-0.3411367601036278	0.17069548843468538	-1.9985107001475308	3.920673251983999	0.047695775734122696	0.09583470906955456		none	none
PLN	-0.2989764770144288	0.199735106686969	-1.4968649326279628	2.218395219075717	0.1363747483401636	0.21986421709276568		none	none
MAN1A1	-0.19402779595811187	0.18115852742571384	-1.0710387124209497	1.13965905119926	0.2857243832354421	0.3930520113963348		none	none
ADD2	0.3668951324802838	0.3010819693142714	1.2185888557720845	1.4721039722618343	0.2250140274670403	0.32568961729460777		none	none
TTYH3	-0.40267532781461013	0.1918770025171702	-2.098611727992658	4.311863562497535	0.0378474794576307	0.07988353852769398		none	none
SQLE	-0.12619845145187342	0.24206553276950815	-0.52134002725633	0.27146148119504687	0.6023530791275591	0.695261709479693		none	none
MACROD2	-0.47803658226305806	0.247443004942523	-1.931905823622285	3.6589451233593877	0.05576893169534834	0.10838626039618424		none	none
SPAG8	-0.35380296928797134	0.19182775984973072	-1.8443783609062878	3.349370216880345	0.06723073064667978	0.12577667042829727		none	none
SCAPER	-0.25048959443051994	0.18914929148776094	-1.324295705578829	1.7383192978547868	0.18735192378060542	0.28282337855143685		none	none
PKHD1L1	0.2231659051732333	0.3864054902816599	0.577543308224121	0.3305457294517282	0.5653379193719942	0.6640105415877081		none	none
THRAP3	-0.23673292546960853	0.1300250902916022	-1.8206711100042063	3.255317328435126	0.07119215609901705	0.13171994194712275		none	none
LZTS3	-0.27140648881382473	0.21100260821654523	-1.28627077697205	1.6413691903872518	0.20013771324290067	0.29730551673840605		none	none
PCYT1B	0.017310312834061235	0.20463212519903298	0.08459235233580537	0.007154987968476689	0.9325896057579487	0.9524462322793298		none	none
UQCR10	-0.32655708237851105	0.17074107970658303	-1.912586490255868	3.5956044611162383	0.05793255683737854	0.11177400464057353		none	none
FLYWCH2	-0.33766865527928946	0.16216846038829785	-2.0822091698396354	4.242288753169248	0.03942897889467941	0.0824441726839093		none	none
PADI6	-0.18799146658471264	0.2149716389498477	-0.8744942705143097	0.7610917105546378	0.3829870904403483	0.49523991962383745		none	none
POLA1	-0.043488625864823154	0.1781512441326823	-0.24411070535344667	0.059569062685227436	0.8071783553127082	0.8611751691637258		none	none
AFF4	-0.07709501296605326	0.136684325885522	-0.5640369696129099	0.31728795363454765	0.5732420620023319	0.670701097577969		none	none
KCMF1	-0.24508932460955993	0.1287227021303734	-1.9040100973123424	3.5590241021139946	0.05922254703970133	0.11396990613567863		none	none
C1orf122	0.10179027922292402	0.1785530728641003	0.5700841637175199	0.32452154769362096	0.568902947079989	0.6670924273314567		none	none
CHIC2	-0.30402843618418635	0.16880111125647684	-1.8011044709429949	3.1903696831877824	0.07407325872454447	0.135829363044907		none	none
EPHA10	0.5791433118702625	0.25413973783015925	2.27883807866876	5.069949054443555	0.024344099109043952	0.056971085937691075		none	none
HYKK	0.19086724635887797	0.24439639225221604	0.7809740749442151	0.6080576474589066	0.4355200788618922	0.5455331519928218		none	none
BCL11A	-0.09340132347044304	0.18255696672811683	-0.5116283708281929	0.26085618023773804	0.60953255682807	0.7013912240773218		none	none
H2AZ1	-0.3381336384108095	0.16590028556972636	-2.0381739383365622	4.0770448926846825	0.04346962007251018	0.08875482197234075		none	none
SMPDL3A	0.18201636064705337	0.23281899282532412	0.7817934372030113	0.6085439752589537	0.43533655643896707	0.545356811350494		none	none
RHPN1	-0.22717716357761647	0.20849079362905332	-1.0896268349470142	1.1797593359096936	0.2774049954206538	0.38386071409073214		none	none
MRPL1	-0.34389317761482047	0.2137785151438176	-1.6086423716783202	2.5580173114632316	0.10973612911078016	0.18510355252835062		none	none
ANKK1	-0.36218158973993275	0.21392128928377863	-1.6930600547170342	2.8203078896399347	0.09307854756443913	0.16212821684295958		none	none
SLC18B1	-0.5333613645587867	0.25370451168867647	-2.1022935737669504	4.325525784636682	0.037544813277188345	0.07937424492730596		none	none
LACTB2	-0.06080355959831468	0.2540835814606568	-0.23930534688141478	0.057229147655107226	0.8109302316600512	0.8641669709780804		none	none
ARHGEF17	-0.5209667401173647	0.26766256646806746	-1.9463563657472318	3.7120614551215567	0.05402063403204108	0.10556735635086724		none	none
RHBDL2	-0.007592024523017321	0.21791521866167574	-0.03483934976934455	0.0012127496893867828	0.9722196397765397	0.9806743919605398		none	none
PM20D2	0.1761240679818546	0.13868464222619392	1.269960863399692	1.600690037805407	0.20580544973060808	0.30377970073031335		none	none
AFAP1L1	0.3250222357525915	0.2132468981622829	1.5241592658723997	2.2912935858120704	0.1301014508075217	0.21189231693300606		none	none
TNFRSF21	-0.042043448178639815	0.27145173238598336	-0.15488369814069666	0.02398116554684293	0.8769328442978322	0.9147143689009191		none	none
ARHGEF9	-0.11660696241039376	0.23024764985745755	-0.5064414880350925	0.25602095294988203	0.6128670877650646	0.704275991531237		none	none
ALDH8A1	0.10448569400758986	0.25256077647278014	0.41370515036744376	0.1708720033036002	0.6793379907639684	0.7595892931520001		none	none
SF3A1	-0.31864810220851625	0.1828613952719887	-1.7425662848878405	2.987773374904691	0.08389545381745434	0.1496295543214552		none	none
MRPL19	-0.1376109715045237	0.25379546510939677	-0.5422120976243899	0.2934933327584872	0.5879905682513067	0.6827604350490009		none	none
CTDSPL	0.5342958202329355	0.28754591941874835	1.8581234653337209	3.396516842656922	0.06533424554369874	0.12304236089885541		none	none
TUBD1	-0.07732412577342178	0.21221257691221135	-0.36437107969057564	0.1326679978325842	0.7156816490241475	0.7892974466158784		none	none
PNPLA7	-0.4264578858884644	0.22248105643455424	-1.9168278536735224	3.61278788560719	0.05733692664405605	0.1108427040987138		none	none
RNGTT	-0.22412136189132587	0.1579043666317531	-1.4193487277903887	1.9890937020419983	0.1584356730335199	0.2470643793980299		none	none
PAIP2B	-0.11663519721771136	0.20282104316779756	-0.5750645761210139	0.33021098441332697	0.5655348792147084	0.664081268718091		none	none
ZMYM4	-0.40287655511741155	0.19570713318073024	-2.0585685793341315	4.141333707696106	0.04184818555942042	0.08632837502872193		none	none
UVRAG	-0.12281954026060178	0.1767770960238069	-0.6947706632993985	0.48045677977466994	0.4882154869885227	0.5935341970925737		none	none
SMAGP	-0.3861322753749176	0.17608913016935182	-2.192822890337178	4.69142528537094	0.030313492807388414	0.06735803809290644		none	none
MCC	-0.23921926566701107	0.291674651199884	-0.8201578871626888	0.6704629592028937	0.4128902449589816	0.5246555756828648		none	none
NCAPH	-0.06438829095578538	0.24366602876373747	-0.264248123886885	0.06979718022455472	0.79163231446627	0.8491772244549471		none	none
ZNF236	-0.4657940990700282	0.2744188849901611	-1.6973835422687058	2.8366858173047262	0.09213406617824473	0.16096652750489177		none	none
SEC14L2	-0.10824597756552065	0.31319977044579095	-0.34561320850091753	0.11938188776139214	0.7297058512929806	0.7999241306510129		none	none
OIT3	0.0852621917670273	0.2036311626280886	0.4187089572471279	0.17505338756279798	0.675659205168397	0.7566031067880968		none	none
TG	-0.25642806708211513	0.23708839110748264	-1.0815715855352233	1.1591246144738534	0.28164716167558074	0.3884483986400102		none	none
OGFRL1	-0.3799465420409312	0.18777281193871806	-2.023437462101443	4.005036874137318	0.045364504827014304	0.0919176936776045		none	none
SMCO4	0.06092638706148943	0.2059625672003886	0.29581291343204075	0.08747096458483838	0.7674172626849913	0.8290835609312281		none	none
RPS6KB1	-0.33878533286635376	0.14625166917423968	-2.3164544704288845	5.2178352818005465	0.022356364054862715	0.053506818416055785		none	none
ZMYND19	-0.5050420971146984	0.2504820411520212	-2.0162806674358777	3.9912014021492155	0.04573844067489483	0.09255777392085379		none	none
EMX2	-0.1257407978409372	0.20959033419069464	-0.5999360529981912	0.3587943549516126	0.549176583460072	0.6487310460482417		none	none
CCDC112	-0.4018182727342877	0.1877335482819689	-2.140364769171525	4.474220423755128	0.03440989673216737	0.07403640344110009		none	none
RTKN2	-0.4813193335169283	0.294200550478431	-1.6360245850465045	2.6450875006592014	0.1038704377877025	0.17736655724482017		none	none
P4HA3	0.1786474564362255	0.1993694860314669	0.8960621807894374	0.7982782922333058	0.3716086308537005	0.48326924075653493		none	none
UTP11	-0.2823096065703461	0.1655608695783969	-1.7051710787050798	2.868128413844204	0.09034988219805988	0.15860954140961006		none	none
PAPSS1	-0.5541452802956119	0.2515437323683833	-2.2029778880917283	4.725653044361366	0.029715897171492357	0.06627252788167645		none	none
MED21	-0.22550909235559227	0.13882812482290594	-1.6243761315890397	2.601344691853967	0.10677308724013462	0.18120747806555967		none	none
C1orf216	-0.2848552264601983	0.24167659670632102	-1.178662850860759	1.3787542486725783	0.24031345809439292	0.3428474774495974		none	none
RLF	-0.20243251299767487	0.14963338973607276	-1.3528565606562182	1.8107577790077585	0.17841735389949023	0.27194206407879534		none	none
GBE1	-0.1173664207964969	0.22751235065446723	-0.515868349383574	0.2655186225035777	0.6063538851538696	0.6987418010005619		none	none
MTFP1	-0.36395066636638307	0.2638591720899685	-1.3793368010807152	1.885980851393981	0.16965593910012208	0.26089431444841		none	none
PKDCC	-0.012012885458283426	0.20254445336825347	-0.05930987128263819	0.0035155980097556494	0.9527191518433922	0.9663521470999158		none	none
TMEM123	-0.11498785799216993	0.22626298239225145	-0.5082044653368265	0.25773477676017365	0.6116806818647109	0.7031654941807233		none	none
CLSPN	-0.3418561722001847	0.19573318034371906	-1.7465417544427828	3.006057710095263	0.08295381777473838	0.14827791552085837		none	none
DOCK3	0.14819978093563022	0.27844275139464103	0.532245067229581	0.28283605951480695	0.594848359434627	0.6882806037930903		none	none
CLNS1A	-0.4693620171603661	0.249629578139719	-1.8802339877274545	3.4783469390586674	0.06217682205069316	0.11843030007145978		none	none
ERLIN1	-0.4982991100665306	0.2165123166041679	-2.3014815872000987	5.1393541238567195	0.023389348297630033	0.055315050033264423		none	none
TCF7L1	0.304252340679012	0.27691074241256736	1.098737947210833	1.2003808212023728	0.2732455776930986	0.3792798439715236		none	none
COPS4	-0.06392531312004128	0.19605959175328544	-0.3260504245080887	0.10625733188237518	0.7444460190243948	0.8117514649750477		none	none
WTIP	-0.03476734372911923	0.19792312244483865	-0.1756608490188352	0.030829858903928198	0.8606205095431245	0.9023467073104385		none	none
GSTO2	0.09397091416663275	0.21302822837796428	0.44111954027005906	0.19440793537938816	0.6592729755932791	0.7435396354277953		none	none
ABHD17C	-0.37852861468417226	0.2872193907697545	-1.317907588584834	1.7232840155705844	0.1892708683291703	0.2852476977335086		none	none
FZD6	-0.1681664146955719	0.28988699726640393	-0.5801102370280797	0.335842872366527	0.5622386803620422	0.6612834921404219		none	none
HK2	-0.277721316219782	0.18675523054318838	-1.4870872179162722	2.185625378307691	0.13930447119704142	0.22348619992494045		none	none
TMEM255A	0.5677003454301921	0.3470910822794842	1.6355947312212107	2.6435861981213975	0.10396861472217268	0.17751044496724222		none	none
RINL	-0.47999022298139793	0.2194557524510352	-2.187184512688921	4.683520767075379	0.03045327269636335	0.06757106552498263		none	none
FBXL2	0.17809090258144292	0.24842246711640165	0.7168872632522245	0.5119342608616648	0.47430272608838575	0.5809935178726684		none	none
THAP2	-0.051649408411641666	0.2013078757212641	-0.256569238667824	0.06580476586356099	0.7975459450370002	0.8534466187001538		none	none
SEC14L4	0.12799112616005387	0.19883021565298148	0.6437207028102654	0.4129876806399011	0.5204569587355917	0.6235220973246399		none	none
SLC16A7	-0.47874650719073175	0.3216427201973225	-1.488441917469883	2.1905171677046837	0.13886268339552982	0.22297369461912472		none	none
SBSPON	-0.1063227684862967	0.18929082290891447	-0.5616900325773243	0.3148922244879486	0.5746935225045551	0.6717832939657002		none	none
TTC33	0.01005472646228249	0.16909302866827447	0.059462690694409306	0.0035352855610994993	0.952587104435611	0.9662950282631547		none	none
PRSS23	-0.46875478275154436	0.2987813660086467	-1.5688889471707506	2.429826347247001	0.11904608549992837	0.19744605932037795		none	none
CEMIP	-0.15727487560982303	0.31191060343048255	-0.5042306156958716	0.2539594505610694	0.6143008026701061	0.7056945264733578		none	none
TOP1MT	-0.16869699422731088	0.23125710472391436	-0.7294781037266262	0.5304932375712497	0.46639956598131155	0.5741236914959532		none	none
SGPP1	-0.27601340459374357	0.16953242008716446	-1.628086264867996	2.6171136760829086	0.10571657815618701	0.17986902529601148		none	none
LNPEP	-0.09719521062432425	0.15854998372960233	-0.6130256739104115	0.3751469296938126	0.5402120303858277	0.6411092266480118		none	none
LRRC27	-0.44148028410124346	0.2862451452052949	-1.542315359740386	2.3537947430990016	0.12497844561142757	0.2051988145098706		none	none
BAAT	-0.010813581579352034	0.17840048689306678	-0.06061408109179485	0.0036679104976542476	0.9517070206743786	0.965653684519276		none	none
STX3	0.019622830006397897	0.15961746908498256	0.12293660661885591	0.015111065007772595	0.9021648479210661	0.9320034117663929		none	none
ARHGEF38	-0.0058367756470924965	0.325400881696776	-0.017937184486585017	3.212956352740548e-4	0.985698907399823	0.989265564470494		none	none
RNFT1	-0.16356978278174295	0.19086908941242337	-0.8569736633903408	0.7312656580705266	0.3924732468530916	0.5050495367219965		none	none
RBMS2	-0.42189441098367864	0.21263448857317782	-1.9841297327384608	3.861734585292538	0.04939923239343727	0.09849739117172467		none	none
GALNT14	-0.09216223421196038	0.22078929603365108	-0.417421658873869	0.17398026875326877	0.6765983745983946	0.7573888981839723		none	none
BTNL9	-0.1060927206826397	0.22889893061919658	-0.46349155234429146	0.2145708036034648	0.6432082018997916	0.7292245821965027		none	none
BDH2	-0.3225216979705454	0.2502094744290682	-1.2890067360817585	1.647121607901795	0.19935114882874932	0.2964477048841507		none	none
PSD	0.44599227533528596	0.2987303249835429	1.4929594956918275	2.2029159114692902	0.13774994886338593	0.2216052953660246		none	none
MAP2K6	-0.17521233108870898	0.272704683231981	-0.6424984309479627	0.4113115377247709	0.5213045701834665	0.6243616831850981		none	none
SLC27A5	-0.237869262264049	0.1843716143734255	-1.290162062486851	1.6502221337300966	0.19892870020316905	0.29595747270198625		none	none
LRRC19	-0.1642997241450182	0.15696494152157106	-1.046728795311526	1.086345703553718	0.2972823034309234	0.40554099320807774		none	none
PPARGC1B	0.09519566108557553	0.20291051101625607	0.4691509602375847	0.21983903328572296	0.6391625942992025	0.7255833333552931		none	none
NDUFAF4	-0.6085835085283375	0.2959243644185893	-2.056550868070759	4.150714796019088	0.04161695229834487	0.08597647253474452		none	none
FZD4	-0.06859809489314211	0.2247144851142837	-0.30526779285391853	0.09312039334321298	0.7602470811766394	0.8236386608417035		none	none
CUEDC2	-0.28909570018872704	0.14515525002017932	-1.9916310305589173	3.8968176502335155	0.04837766343064974	0.09686921024978971		none	none
JHY	-0.1502996426812407	0.20841520288924587	-0.7211548898431925	0.5186703797908194	0.4714094118311123	0.5786159389661532		none	none
PES1	-0.3289260557340502	0.25875658645338495	-1.2711794518641415	1.6043379749440305	0.20528953823459165	0.3032497666490033		none	none
GLDC	0.12077729545752483	0.3041941457364089	0.39704017039887773	0.15748112899757416	0.6914862477035759	0.7691016548301141		none	none
C10orf95	0.20491873868905974	0.19879553768447608	1.0308015012605678	1.0556435827900827	0.3042108899145678	0.41234747098905455		none	none
MFSD13A	-0.23429573985202404	0.17660983953581558	-1.3266290285287874	1.7456415890765697	0.18642558480001206	0.28175835542091376		none	none
UGT8	-0.22103965102033804	0.2183983639776418	-1.0120938957352565	1.0195901111464991	0.31261625566187706	0.4217691451823929		none	none
TREML2	-0.045026297382107894	0.19831003125184035	-0.22705002413583172	0.051492929959067624	0.820485532624619	0.8707848037562397		none	none
LY6E	0.809096920314571	0.4787323939174458	1.6900818298376825	2.798367515506243	0.09436033717120255	0.1639579929139825		none	none
PDE2A	-0.4551150671219878	0.3075507087179299	-1.4798049694608135	2.166722444484094	0.1410265239263118	0.22565304975869227		none	none
GPR176	-0.2924458997358942	0.22274443600473484	-1.312921233775185	1.6970382765152863	0.19267576187008162	0.28900209472183425		none	none
PRKCA	-0.1453984996188346	0.2742912803169535	-0.5300879395466797	0.2806347197166019	0.5962855004793117	0.6895682679792929		none	none
FRMD4B	-0.20464829676925608	0.2805619413122074	-0.7294228711567292	0.529505902841322	0.4668146622644855	0.5745095169844823		none	none
ANKRD6	-0.3748373985473668	0.17153821160938626	-2.185153937601483	4.657101504864556	0.03092535487999217	0.06837693801614114		none	none
ABCA3	-0.32016970810321144	0.1856571330643871	-1.7245214488590346	2.9341351020747766	0.08672510055712103	0.1535348353001675		none	none
GSTCD	0.2110399843581196	0.23743766774415903	0.8888226807614908	0.786580534102086	0.3751361037695472	0.4868641590881551		none	none
NDFIP1	-0.38838926204354923	0.17271124703844665	-2.248778054141959	4.934793880259576	0.02632120163900997	0.060292081612008976		none	none
NFKBIB	0.2807161981223237	0.2056121840035802	1.3652702512874224	1.848076299925765	0.17400729792494685	0.2664937119462726		none	none
TOM1L1	-0.44450502126479524	0.24248694792319994	-1.8331090603918943	3.3104900059830698	0.0688389629399878	0.1281278378047125		none	none
TIE1	0.37454144160710373	0.2522310982236322	1.484913812154238	2.1779342321592026	0.14000226785887288	0.22432361366461875		none	none
JRK	-0.4157759528513098	0.18262218097366556	-2.276700183047674	5.048378191751681	0.024648999498409357	0.057552692566393636		none	none
AQP9	0.046797663841422636	0.22431448692908662	0.20862524075949207	0.043511881900997196	0.8347643994002194	0.8819773908535442		none	none
C1GALT1	-0.06838594885251435	0.20251558538279474	-0.3376823997187738	0.11389501301528071	0.7357525598272275	0.804617031870712		none	none
ATP23	-0.3781682727940947	0.17896249499365008	-2.1131146657712434	4.36093431160549	0.03677213220599142	0.07819593913604075		none	none
PRKAR1B	-0.14749099832254342	0.24553879208385374	-0.6006830817680894	0.3602121673139891	0.5483884268232614	0.6479199868356322		none	none
PPP1R12A	-0.21656555965839314	0.16543006292513437	-1.3091064334322366	1.6950916969001355	0.19293112912933735	0.28926066704597125		none	none
DERL3	-0.03830161516710341	0.290949848260864	-0.13164335845524278	0.017322530285071025	0.8952887541681008	0.9274918166962325		none	none
MICOS10	-0.18242584435695636	0.14509204046758403	-1.2573111782635196	1.5697667281910412	0.21024089366215024	0.3088261066354334		none	none
METTL14	-0.2371776409781057	0.15598541635780758	-1.5205116383063344	2.282967651051763	0.13080138022927157	0.21284208778794492		none	none
DLGAP3	0.3859073091660348	0.1868232067055798	2.0656283337122967	4.177476274086757	0.040964658394332866	0.08489005626982184		none	none
MIF	0.004383391954360151	0.2834437102794234	0.015464770588978435	2.3909795891086105e-4	0.9876629680449058	0.9905429147826096		none	none
RIMS3	-0.36174291086320515	0.2234099322125685	-1.6191890274556664	2.5890685341829	0.10760359961721915	0.1822533290211203		none	none
TMEM242	-0.4781296691224693	0.21942475757296218	-2.179014229802595	4.64708538858747	0.03110632074530641	0.06867720131326605		none	none
RAB26	0.21175145854062097	0.1862944210886816	1.1366494890355363	1.2752708265345518	0.25878020037651644	0.36363178156431425		none	none
YPEL5	-0.3155718404132162	0.18001803531436938	-1.7530012471368563	3.017319417708734	0.08237952868487951	0.14749634400110037		none	none
ATG5	-0.23395322965778437	0.1652971425038373	-1.4153495100639941	1.983927839072635	0.15897722792978555	0.24769696558262716		none	none
TOM1	0.16469352019318975	0.18172551214139845	0.9062762748746235	0.8182844432757292	0.3656822321933193	0.4774111941629552		none	none
UBTD2	0.2775045569094721	0.2176146053712364	1.2752110844585425	1.614354388806646	0.2038807878424112	0.3015667716301095		none	none
KHDRBS3	-0.5831510218240569	0.335976585929911	-1.7356894683896504	2.9508111397985886	0.08583446647199555	0.15225535938773954		none	none
ZNF45	-0.1435855136373572	0.17577954598689752	-0.81684995163237	0.6646661836549583	0.41491742226881406	0.5265105582255791		none	none
GNPDA1	0.06385159348546365	0.22806504523111545	0.27997097679198507	0.07835126279968563	0.7795442871420414	0.8391298033953688		none	none
ZNF428	-0.16483767531003746	0.18306106145122075	-0.9004518711040077	0.8074072100259855	0.36888792181503194	0.4806618662620499		none	none
AP5Z1	-0.14799806672924815	0.17822120343640427	-0.8304178396037999	0.6865006568202716	0.4073571935253122	0.5194353819897519		none	none
HOMER2	0.1591534269609711	0.2837606303774255	0.5608721222154167	0.3141097535605013	0.5751691581022597	0.6721305303646211		none	none
NGFR	-0.2279878856417609	0.22987502965247844	-0.9917905654495379	0.9782239361072698	0.3226376814198546	0.43200064825647233		none	none
RHPN2	-0.10067710612072757	0.2940619536068497	-0.34236699064894754	0.1170324730790071	0.7322755680763902	0.801914339806597		none	none
ST3GAL1	-0.055472619856078924	0.1592303539173173	-0.34837968070386816	0.12121479279625191	0.7277206654103173	0.798639942367989		none	none
RAB3B	0.1950783189570119	0.21878788747089484	0.8916321703730651	0.792187475974572	0.37343949937723164	0.4852051499545925		none	none
EGLN2	-0.33860630556619276	0.14560603924807244	-2.3254963002551094	5.262226757552696	0.021793118552099876	0.05253323249692846		none	none
CARMIL3	0.2328665177755191	0.25874908308226446	0.8999704076303278	0.806210657020074	0.36924294799314217	0.4810262174233716		none	none
NDUFA4	-0.5612081647323747	0.25641472764291984	-2.1886736767862516	4.68905993106938	0.030355250396039635	0.06740815847670155		none	none
ZNF365	0.08672940897814183	0.25949643501580466	0.33422196714517316	0.11160509916032879	0.7383241011441823	0.8068068864764151		none	none
UST	-0.27818400261590487	0.23884755108607283	-1.16469271445725	1.3481834456179627	0.24559594048319996	0.34828927471658866		none	none
MLC1	-0.31273363563576384	0.25488252543256634	-1.226971661180056	1.4910230206768347	0.22205780024026459	0.3225817457890852		none	none
CADM4	0.30306776921018436	0.18197064259345896	1.6654761718200268	2.738330768837045	0.09796705258991599	0.16902794104053254		none	none
TMEM131	-0.38564618176239196	0.18286516439146228	-2.108910043341187	4.348671465503571	0.037037828049708676	0.07856453002264889		none	none
SCIN	-0.1791876103286397	0.25647185330338695	-0.6986638417459174	0.4867398701478578	0.48538518911886247	0.5910255991943457		none	none
ADO	-0.28335592717156327	0.21333089729986904	-1.328246075734934	1.7494843929117678	0.18594156448625054	0.2811606206898501		none	none
KBTBD8	-0.11329111445552136	0.23527580544036855	-0.48152471200118946	0.2312891432388824	0.6305695914148524	0.7182784944971075		none	none
HSF5	0.0468425879793064	0.215036870448291	0.21783514558062933	0.04739322382914679	0.8276629820994446	0.8773076338462087		none	none
NRG2	-0.22179160778411164	0.1967362124972336	-1.1273552792790007	1.2637351348928405	0.26094526290332143	0.36598934374879183		none	none
NRL	-0.021657914001356415	0.21359051092427053	-0.10139923308220057	0.010270920444213516	0.9192761588702463	0.9435318567311939		none	none
UBA6	-0.24129628483025417	0.17148870574431763	-1.4070680852301531	1.9547902416809393	0.16207159039030622	0.25156586639780015		none	none
SKIDA1	0.2260236782705475	0.23210892777826694	0.9737827856689224	0.9439961296495198	0.3312522539192348	0.44091158884095655		none	none
RGS9	-0.03533919498362383	0.2061831149840158	-0.17139713398142947	0.029368892000150026	0.8639300549021193	0.9049986511080574		none	none
ZHX2	-0.23006293314661655	0.21075503866850942	-1.0916129673581658	1.1837866905738679	0.2765864467368479	0.3830004855562668		none	none
UBA3	-0.30871124729521077	0.1762394769972029	-1.7516577588352145	3.0181954081827485	0.08233503794814667	0.1474474304221258		none	none
OLAH	-0.1757647640391654	0.2272665512841031	-0.7733859780335385	0.5953219101340324	0.44036851656961	0.5499326517482288		none	none
FDX1	-0.30587664746361115	0.20290166102374524	-1.5075117962085827	2.2468483734599545	0.13388683991678163	0.21681205616172317		none	none
PCK2	-0.3374053875690116	0.22924793013386258	-1.471792514645579	2.1454550741835874	0.14299263061380713	0.2280814750918892		none	none
C2orf49	-0.32670136847069037	0.1657656362663514	-1.9708630559939952	3.803232228709817	0.05115374629064642	0.10115788111009882		none	none
ZFP41	-0.563491402190894	0.2611346822360612	-2.15785738365273	4.559214520648084	0.03274208668244783	0.07125342417187784		none	none
HEBP2	-0.23649324751315268	0.17737104385016755	-1.3333250026589911	1.761292544119783	0.18446337689597883	0.27942161056818166		none	none
PLXNB2	-0.04401202051882743	0.3794615681383078	-0.1159854494218127	0.013395312371244472	0.9078600940287929	0.9361115249210317		none	none
PODN	-0.36277547030437357	0.182157775803862	-1.9915453441580846	3.8869646490343257	0.04866229665038489	0.09733222181568596		none	none
BAG3	-0.35446367396787715	0.2783776874137236	-1.273319270883499	1.609569463549974	0.204552332813277	0.3023497699680956		none	none
AKAP12	0.2411232887562489	0.3026045517651913	0.7968263773618007	0.6325311461839647	0.42642839016288353	0.5365680305806934		none	none
PRKG1	0.1142003558806693	0.24913996610599862	0.4583783070440085	0.20918789148242922	0.6474046722130458	0.7330052544827625		none	none
TMEM19	-0.5476361160337111	0.2335922263780731	-2.3444107046068927	5.363809663947336	0.020558814889062818	0.05012610723668116		none	none
TTK	-0.1519386708022096	0.31003378551064936	-0.4900713338449711	0.23989724388036393	0.6242803404922515	0.7133434411911729		none	none
GNAL	-0.06975828069054711	0.28078527692720623	-0.24843995188761978	0.061684056029662315	0.8038537512880034	0.8589205269812944		none	none
CPQ	-0.0718104743914224	0.16541811327032088	-0.4341149404483417	0.18817227598253794	0.6644421896547376	0.7477512469668574		none	none
ITGA5	-0.3843013857477787	0.19896521182252094	-1.9315003976201608	3.657607334371505	0.055813731369954475	0.10840727638137451		none	none
PLAUR	0.08683652297706791	0.19991826472614624	0.4343601276052444	0.18843898007600046	0.6642190287669374	0.7475979700103524		none	none
NDNF	-0.2535443324250773	0.23789930045713628	-1.065763253350801	1.1301145729807445	0.2877509015854484	0.395254101598831		none	none
RARS1	-0.33768726947393374	0.17081002472647114	-1.9769757074544871	3.835750343053121	0.050170530294344776	0.0996340240837888		none	none
OSBPL9	-0.2803673816800131	0.16103498222058235	-1.7410340151804513	2.9818378823861735	0.08420360711042524	0.1500843655706316		none	none
DCAF11	-0.3328559732920586	0.19224880731752356	-1.7313812134205042	2.946891377737245	0.08604291967044582	0.1525599794434711		none	none
ARL4A	0.2513738684106395	0.2028894588010956	1.238969584206324	1.5246124261033174	0.21692282786493483	0.31660013277610427		none	none
NEIL1	-0.20313674535148754	0.223367934917741	-0.9094266167894512	0.8222144425944293	0.36453350945646235	0.47607374338517294		none	none
GPR146	-0.4954652785694467	0.3003596376700209	-1.6495734327452196	2.688158802913108	0.1010965709176277	0.17353573904722344		none	none
IQSEC2	-0.032929951478596876	0.2818632964941673	-0.11682951234936084	0.013647923652456484	0.9069992646630539	0.9355217152656349		none	none
ETV1	0.12723116911251242	0.2682185695044123	0.47435630332231493	0.2241139542493329	0.6359230125762294	0.7228101411283918		none	none
SNF8	-0.21640362215143713	0.13734579832179294	-1.5756115206700132	2.4525724634648327	0.11733243831119407	0.1951309411382332		none	none
KIF20A	0.1784062933530964	0.27960254551935504	0.6380710626997725	0.40589166328157944	0.5240621349469813	0.6268993793163823		none	none
MINAR1	-0.6795312088334302	0.36508830875182235	-1.8612790181001333	3.3933116935297676	0.06546134617870694	0.12321714763993702		none	none
MTFR1	-0.4871366359474561	0.21886870803670555	-2.2257025242080766	4.841043635223514	0.027790071898837133	0.06280083729317446		none	none
CPOX	-0.1429980475166019	0.2613352685353584	-0.5471823543681186	0.2987896326639543	0.5846422091319704	0.6800651492791238		none	none
SEC11A	-0.19338542500245814	0.16462823072168112	-1.174679604796298	1.36832254451474	0.24210030294288604	0.34482672083593247		none	none
SLC9B1	-0.04749024872273442	0.22253663624614414	-0.21340418154881352	0.04553102433789036	0.8310305790937424	0.8799999301732143		none	none
SDK2	0.2675347323799991	0.38300649217774096	0.6985122650501832	0.48666856947613724	0.4854171548508053	0.5910255991943457		none	none
ABCB7	-0.40806998283398177	0.21462737989250108	-1.9012950865745504	3.557420161740538	0.05927980338971934	0.11406288816911914		none	none
LOXHD1	0.13643281212748776	0.22272798243425623	0.6125535311565952	0.3745823349037778	0.5405170367614277	0.6412326240854539		none	none
GDA	0.18129174291639438	0.23762135837529277	0.7629438033514946	0.580187971061207	0.4462386517119742	0.5547655614530916		none	none
FAM174A	-0.380194381314619	0.20248645132313264	-1.8776287441963013	3.4626158263909588	0.06277093803146389	0.11934054512642642		none	none
COMMD10	-0.4157425324696138	0.19181357832692622	-2.1674301480420954	4.597614686658915	0.0320164720213857	0.07010437043433332		none	none
CSMD3	0.13032129147309102	0.21204331273989951	0.6145975074108945	0.3770880609697542	0.5391657916433192	0.6400461793428647		none	none
EOGT	-0.1198771662672496	0.184836262129951	-0.6485587020958515	0.4193547953674397	0.5172591644989775	0.6204484046105532		none	none
TNFAIP8	-0.1948736906882637	0.19567629698417185	-0.9958982957656182	0.9872806297166221	0.32040792181729355	0.4297366419075842		none	none
TUBA8	-0.10514293243433089	0.2868512839554822	-0.36654161342589114	0.1342457636512222	0.7140698740530749	0.787860387672361		none	none
DNM1	0.9862111310392766	0.4310856124519266	2.287738450443544	5.107739843966954	0.02381933072776382	0.05613425207896908		none	none
LAPTM4A	-0.2915547462217423	0.18104258035021156	-1.61042085048586	2.558101667958681	0.10973027315600119	0.18510355252835062		none	none
IRGC	-0.02325235238820813	0.23180398946102335	-0.10031040640099895	0.010053263663678536	0.9201331775795463	0.9440918599661239		none	none
ARHGEF12	-0.1457937505253765	0.1885897626935422	-0.773073513869843	0.5959805308619934	0.44011575825637117	0.5497931594952192		none	none
PSMD12	-0.3190759537304504	0.1928125476139806	-1.6548505669312292	2.7029509546242707	0.10016269934092706	0.17221073721747587		none	none
CEACAM16	0.31947364291147323	0.19197971430276053	1.6641010435490549	2.727737675467665	0.09861889193865328	0.16992281461786324		none	none
PSME1	-0.04697272161834041	0.15674446452190965	-0.2996770684158648	0.0897298504184505	0.7645208761468473	0.8269347116613789		none	none
LARP6	0.18111644517532421	0.25078449796901553	0.7221995244606434	0.5197773220399995	0.470936685520607	0.5781469422262508		none	none
SMG9	0.08415375011499057	0.23283018811712988	0.36143831173926355	0.13055671913991773	0.7178555104354403	0.7905402054983994		none	none
SH3RF2	0.1973144452761105	0.28004033426003694	0.704592950145854	0.49533204252776386	0.481558394570243	0.5876808757840011		none	none
MEIS1	-0.6041061996317625	0.2650325648203233	-2.2793659339232955	5.078591413512129	0.024223041440590835	0.05682317275978636		none	none
RORA	-0.5315169616343409	0.3619485360588148	-1.4684876679483851	2.133049628088088	0.144153706219366	0.22963997352991633		none	none
GNL3	-0.19729683806241285	0.2451368031250246	-0.8048438078136623	0.6457246245902866	0.42164539797463074	0.5324689504896204		none	none
SH3PXD2B	0.7603705261905139	0.33618484156601214	2.2617632688272473	4.9653158999509515	0.02586059096501449	0.059537221241901826		none	none
CPVL	-0.12270400343629233	0.3095537349046197	-0.3963899950168591	0.1569345938811466	0.6919945872966362	0.7695597436867238		none	none
IGFBP6	0.14295672180905136	0.33198509065301784	0.4306118733460413	0.18486753273793965	0.6672231049096746	0.7499867496733802		none	none
EMC9	-0.2203847774714224	0.17604499668936852	-1.2518661797602317	1.5547015785756457	0.2124427005098309	0.31145081188152735		none	none
MASTL	0.1781678088213688	0.17159861235193014	1.038282340278871	1.0728263944715764	0.3003079018606132	0.4083150596589475		none	none
KRCC1	-0.05271729786979044	0.17748883134109397	-0.29701755018308473	0.08818180151428123	0.7665014698615737	0.8283747462276655		none	none
FBXO48	0.19289443536730308	0.19474964314272564	0.9904738835692606	0.976755008521252	0.32300125751982284	0.4324420823394984		none	none
IMPG2	-0.04620899838297187	0.16539990682046424	-0.279377414844194	0.07795709171216458	0.780085225942434	0.8394996118251953		none	none
KIAA0408	-0.3762137372564311	0.3100676331744303	-1.2133279872033271	1.4625176401314093	0.22652996235479736	0.3272897508419046		none	none
PAWR	0.24839107859954004	0.24287464728041452	1.022713080104884	1.0410259220381022	0.30758298958978747	0.4159460905327078		none	none
GNAZ	-0.04263828180949133	0.23620416143813883	-0.18051452417216693	0.03257610698813096	0.8567690636436638	0.8991212767749223		none	none
UBXN2A	-0.207037616981075	0.16197533073787418	-1.2782046255928037	1.6212550523781033	0.2029168772148636	0.3003892440019224		none	none
THEM6	-0.40335765044114685	0.21114078789437032	-1.9103729528703801	3.587769212197543	0.05820632897218646	0.11223432845037434		none	none
TMF1	-0.42624604385478293	0.18423358503670223	-2.3136174860293144	5.2053209337250905	0.022517857508439765	0.053802498867075464		none	none
GRIN2C	0.1591489360855378	0.251945576160317	0.6316798195506667	0.3983075408998502	0.5279646100420856	0.630149715577827		none	none
CNKSR3	-0.09430582307350442	0.27533357199802344	-0.3425147990096225	0.11723846270427885	0.7320491163651889	0.8017507962002551		none	none
SLIT1	-0.19250820213479503	0.22729848841794031	-0.8469400895479103	0.7135633952593707	0.3982633831338964	0.5107490708016268		none	none
TBRG1	-0.019124566574795568	0.14393297591521997	-0.13287133440539994	0.017653327611583336	0.8942994944518264	0.9268041272786854		none	none
ETF1	-0.022383340419261516	0.17966966372051943	-0.1245805215847643	0.015509421087415376	0.9008902442093698	0.9310269419947633		none	none
ATP6V1H	-0.12124380063152092	0.1919118676201119	-0.6317681242700536	0.39776331898332273	0.5282466385213536	0.6303683932747802		none	none
PARS2	-0.35202886543038053	0.1748212979920655	-2.013649763922688	3.982612177631893	0.045972217111511005	0.09295713440978905		none	none
HELZ	-0.27744450337744564	0.1459929293791709	-1.9003968518014351	3.538602508278302	0.059955956495830263	0.1149478661052289		none	none
ZYG11A	0.14685473256909387	0.2066318810888196	0.7107070399556066	0.50352644325244	0.4779547182847821	0.5841444281642802		none	none
IPO4	-0.2895251243455532	0.22138360276929525	-1.3077984129080622	1.6921892488784351	0.19331262924341663	0.2897050780648204		none	none
TMBIM6	-0.009197073125791981	0.16787197548633534	-0.05478623277737395	0.0030002905970150096	0.9563177905306164	0.9688469659663439		none	none
ARHGAP26	-0.28870442549591147	0.15351950999699493	-1.880571567102857	3.4691049915787175	0.06252513248140786	0.11894411291639823		none	none
GCAT	0.2084122347101731	0.23214585162470708	0.8977641997544614	0.8023838587194518	0.37038158934510557	0.48196825073474775		none	none
NRGN	-0.32091871890477286	0.21724002450522442	-1.477254109299988	2.159071569637206	0.14173030373971854	0.22649510839367093		none	none
TGFA	-0.28635612832058444	0.23663783476182923	-1.2101028925015123	1.4527244802575296	0.22809128925852792	0.3289123824197059		none	none
NET1	0.009816407855732585	0.24703441302666712	0.039737005607687996	0.0015789862601991445	0.9683032336752713	0.9777807291116721		none	none
PLCXD1	-0.2333798158096875	0.23230913046534238	-1.0046088818902659	1.0023385787629309	0.31674530115565414	0.42589875618558243		none	none
OPRM1	0.039712641805114766	0.2742390857319792	0.14481029098794085	0.02095168161292804	0.8849106630668233	0.9204773479593672		none	none
IFT140	-0.25595137920547895	0.2246427885537963	-1.1393705573779638	1.2905944277488288	0.2559384340995492	0.3603529552721417		none	none
NSMCE2	0.3919522364749417	0.18893343274829913	2.074552030169844	4.217959007204229	0.039998245569358756	0.0834293959816002		none	none
VWA3B	0.3255019278969263	0.2927996452961383	1.1116882589379944	1.2271190878086031	0.2679680393357027	0.373661662719588		none	none
XPNPEP2	-0.15068906639713844	0.24356819711684938	-0.6186729966426893	0.3802423315269152	0.5374735731585403	0.6386315254171927		none	none
ASB13	-0.19521600000016964	0.26281768842370873	-0.7427810554571458	0.5501728501651542	0.45824707625670263	0.5656364752182138		none	none
TBC1D16	0.1158909898227137	0.2611621551643775	0.4437510854119388	0.19674056252387118	0.6573647340172841	0.7417809004445501		none	none
GSDME	0.37059960597313163	0.26257389519107616	1.4114107028935405	1.969870441693729	0.16046161451879562	0.24946140363656796		none	none
ARAF	-0.3564202464725261	0.16502487182695902	-2.159797141646985	4.554401620507861	0.032834235213004125	0.07142915721785502		none	none
TTC4	-0.46704870812405597	0.2361561603764732	-1.9777113050089428	3.844216605716383	0.049917835748215574	0.09923678191204152		none	none
PLPP3	0.5022281745514813	0.32739790264302593	1.5339993643730798	2.3284247991726374	0.12703036431339212	0.2079911777465747		none	none
SRSF7	-0.3314071900227	0.1796366360963997	-1.8448752839306932	3.347291078650585	0.0673157070871682	0.12588027359302054		none	none
COX11	-0.43241736182245977	0.2526297565116086	-1.7116644048326497	2.890207528105009	0.08911944524422447	0.15675144773518884		none	none
JAK2	0.2091260598266327	0.1933800812242511	1.081425028382949	1.1630947141035222	0.2808246474002726	0.387691157344739		none	none
CEP55	0.46581079268997083	0.2621875202772284	1.7766322065880096	3.1013097599836783	0.07822933244847499	0.14165882099206534		none	none
ADAMTSL3	0.11083439514358162	0.27859724687510784	0.39783018815425514	0.15815705708132555	0.6908589682220766	0.7687596369304592		none	none
FFAR4	0.2986323345539239	0.20012490784660258	1.4922297167668308	2.2005670233860997	0.13795998170470672	0.22177540715262103		none	none
PAK3	-0.14908456980795495	0.2510524013578589	-0.5938384536519313	0.35207731035677625	0.5529395640888011	0.6523909652495851		none	none
SNIP1	-0.3089968668344924	0.1736422338155501	-1.7795029472076564	3.1122005639068675	0.07770790459351448	0.14097471274117038		none	none
CBX1	-0.49522044469680543	0.21520001389873963	-2.3012100962494677	5.1630084157632155	0.02307289793251518	0.05476969390157418		none	none
OSBPL3	-0.5628561606758127	0.32536491383651517	-1.7299227321069683	2.9524759335354247	0.08574609800510262	0.15219335037840623		none	none
ZFAT	-0.2796025609218989	0.12626332640611312	-2.214440003129537	4.7757095476839595	0.028863949530801684	0.06467245577052072		none	none
FRA10AC1	-0.44478641745146186	0.2568773476754036	-1.7315128074800301	2.95312483284863	0.0857116806190217	0.15216297940978124		none	none
MED13	0.09341829055089446	0.1432238634585634	0.652253669849659	0.4246037320428968	0.5146487647043382	0.6179562948299125		none	none
LGI1	0.16360217322380222	0.2325696436322465	0.7034545466410916	0.4936860946024808	0.48228761354171384	0.5881769892160894		none	none
TM9SF1	-0.2781350315913426	0.17624739167965664	-1.5780944554168195	2.4571723319052694	0.11698921840484693	0.19462098090453314		none	none
NEURL3	0.26040385298199586	0.3040494843018866	0.8564522106653022	0.7302638735422988	0.39279767018175676	0.5053141231951033		none	none
EPB41L3	0.07985423402862417	0.3171457163290986	0.25179035981605474	0.06336863835849726	0.8012487758710358	0.8567110643877103		none	none
APLF	0.05478540505569464	0.20201280859847962	0.2711976801658455	0.0735216399389742	0.7862766350226709	0.8446664634380953		none	none
HDC	-0.022420767495209718	0.3042936669511249	-0.07368134775808824	0.005427792868147208	0.9412701407677385	0.9582434952569676		none	none
CMSS1	-0.22300024971873364	0.2782302797692837	-0.8014952574667705	0.6404640899857554	0.4235427934274365	0.5338321151181135		none	none
SIAE	-0.2605126228343207	0.19194705114407862	-1.3572108624829857	1.826687286464903	0.17651932832009842	0.26953208593060507		none	none
TSSK4	-0.0232008278068504	0.22007288521971788	-0.10542338182046825	0.011111329697428118	0.9160502495858952	0.9415842370471632		none	none
PSMD11	-0.2033055821620918	0.16054004611639341	-1.2663854725361974	1.591976895630296	0.20704391783802514	0.3050251439801726		none	none
ATP1B4	0.33969585464895796	0.20672574289471898	1.6432199003970096	2.6665902749841166	0.10247535439266396	0.17538337313158947		none	none
CDNF	-0.43117816557997307	0.2491823312675814	-1.730372147120486	2.953888934267866	0.08567117211426141	0.15211493991834693		none	none
ARRDC4	-0.1434777961271586	0.2095162576858682	-0.6848050729422518	0.46729214768333804	0.4942355519160569	0.5993111012067068		none	none
GALNT6	-0.3718812919713809	0.27801072892800766	-1.3376508647897598	1.7738338216889815	0.18290832422404574	0.2774613373884912		none	none
NIT2	-0.4743166905077032	0.211686528477207	-2.2406560016821024	4.90554262092445	0.026770639464114065	0.06096137585626118		none	none
CRTAM	-0.5210474132106151	0.3066910104894705	-1.6989327870387776	2.843198504917609	0.09176139109324263	0.16038131355598392		none	none
ACSBG1	-0.1418896826319894	0.3378906325546282	-0.41992783747578294	0.17617665936433013	0.6746797593927074	0.7558860919180252		none	none
LAMP2	0.1933804621943858	0.17709795282677934	1.0919406978325292	1.1859805740829188	0.2761418239947146	0.3825124979144136		none	none
CBLB	-0.5462641362961161	0.24173380770606157	-2.259775500497436	4.989225865109859	0.025505616862806873	0.05899720331277334		none	none
HSPA8	-0.02002498261202577	0.229405784205836	-0.08729066131156576	0.007619399450845776	0.9304416611051112	0.9510239677413067		none	none
CNNM2	-0.060317629993102376	0.23796414391056075	-0.25347360741781694	0.06421436138754189	0.7999548566698836	0.855542666911236		none	none
UBA2	-0.6627792127202176	0.2845118359741877	-2.3295312493795444	5.293191214266187	0.02140895397763479	0.051783287924292376		none	none
TMEM252	-0.3913837488515335	0.2166437858366878	-1.8065773146457549	3.205930841278189	0.07337174665981307	0.13498920196576134		none	none
NEDD8	-0.3035465298625405	0.15601461638142827	-1.9456287936536836	3.716117226981737	0.05388954894465013	0.10539189990570065		none	none
MCTS1	-0.1333283820364476	0.16382312116979994	-0.8138557065962315	0.6597859349158739	0.41663552646666585	0.5278376211089454		none	none
GARNL3	-0.14832900832582638	0.30084251263555023	-0.49304537123553627	0.2427927940192376	0.6221962484939247	0.7119183870983755		none	none
PCGF6	-0.25222212636532587	0.14943617751771793	-1.6878250672292598	2.810258251298251	0.09366329653728649	0.16292433544911225		none	none
C1GALT1C1	-0.06577610277809036	0.1914393044809801	-0.34358724273690283	0.1179483507171426	0.7312704097316451	0.8012262050464629		none	none
CUL4B	-0.24161452578102732	0.14346007872398303	-1.6841934559780445	2.7931784775349797	0.09466628813438957	0.16440005040243316		none	none
CPSF6	-0.46044519883214097	0.27166412070892343	-1.6949061864724067	2.823584377557438	0.09288876052064317	0.16190815512061288		none	none
SLCO3A1	-0.1556091198819245	0.16914392112869928	-0.9199805635552439	0.8423372183510764	0.35872917967113904	0.4697757983602651		none	none
HLF	-0.4200400437555876	0.286349726746239	-1.466877753048544	2.131320595316083	0.1443163744558595	0.22982184494287458		none	none
ATP5MK	-0.32801966873639676	0.15737585673526253	-2.0843074378822353	4.25341936932773	0.03917138497571827	0.08201307858634549		none	none
DHRS1	-0.2677837101883476	0.1769793947191786	-1.5130784609883678	2.2650634012377964	0.1323207967753511	0.214903391809662		none	none
ELL2	0.19193623139324392	0.19464764329994846	0.9860701529145858	0.9681342736693068	0.32514592681091736	0.43485711532290305		none	none
CEBPB	0.1951008001055885	0.17465440172441438	1.1170677531130095	1.2405231231566063	0.2653702590535704	0.3708498505218516		none	none
PTPN1	0.014364760393320773	0.14370480321893583	0.09996019667787932	0.009991043455215731	0.9203798867226817	0.9441330579429729		none	none
MAP2K3	-0.2236343373043712	0.19182675276586836	-1.1658141217524816	1.348389113159783	0.24555993172696366	0.34827691962031226		none	none
GFPT2	0.08284161752387342	0.2409774797035007	0.34377327551853376	0.11803724916723013	0.7311730779442078	0.8012262050464629		none	none
MAGOH	-0.29851072404061674	0.15013158967692283	-1.9883272047075493	3.8724831850734063	0.04908384986478248	0.09802173116681166		none	none
TSGA10	-0.4568176428559009	0.2847787556325506	-1.6041141897723987	2.5384583421282514	0.1111032191771458	0.18682772529181998		none	none
AEN	-0.13342457222690363	0.22665497799863032	-0.5886681748843385	0.3459948459304769	0.556389154325487	0.6556727828612624		none	none
SLC35G1	-0.6008088622376478	0.26471421337595014	-2.2696509362886848	5.033892180957707	0.024855979096526686	0.05787179512638394		none	none
AP1B1	-0.23517644562993945	0.153849237522174	-1.5286162571721806	2.310539372216226	0.128499453740116	0.20981885465448427		none	none
CDKN2C	-0.4378678349383683	0.2273183421399619	-1.9262318685606514	3.6492277038856855	0.056095217051980756	0.10887114000094653		none	none
MORF4L1	-0.15339707889065146	0.14520112607774158	-1.0564455182566679	1.1090555399881623	0.29228734533771533	0.39992431519184024		none	none
NOC3L	-0.3333433401161926	0.29489463393485227	-1.1303811658703642	1.2704645743157243	0.25967954417299133	0.3645743072296651		none	none
FLT4	-0.23561128868159875	0.2775794274345841	-0.8488067392426776	0.7181563844364405	0.39674931508748135	0.5092680594769793		none	none
NXT1	-0.0217666688208636	0.1986737271738775	-0.10955987553308245	0.011996462131094177	0.9127834272879893	0.9393614896569976		none	none
GZF1	-0.5267806878551172	0.2403953146732948	-2.1913101283651457	4.6646199652560085	0.030790236860662644	0.06814442881269639		none	none
RIPK3	-0.3572816436262015	0.17906694300636194	-1.9952406492666148	3.901609522719582	0.048239871586848206	0.09665397637823434		none	none
SFRP1	0.5699177820696234	0.26247672888882984	2.171307850727628	4.615296083904752	0.031688024216618274	0.06961217303371772		none	none
FBXW5	-0.46272791587557066	0.19959805399509656	-2.3182987339492716	5.235025757965104	0.022136480672161524	0.053140048334169125		none	none
TBC1D12	0.5440116757507865	0.24277106731220977	2.240842295474912	4.88771569813548	0.02704845116595358	0.061495222456593314		none	none
SNX13	-0.20608802793062267	0.15378033632111313	-1.3401455144452563	1.7742602341633074	0.18285571910740567	0.2774145208194279		none	none
BARX2	-0.11992764053694592	0.18230627461837212	-0.6578360552207788	0.430736645296804	0.5116277088550669	0.6151545201865998		none	none
CLMP	-0.14605199293532514	0.24724369373485372	-0.590720801526095	0.34838818015509787	0.5550269633216249	0.6543697121623187		none	none
PLCB4	0.25183142542579573	0.22225129933642115	1.1330931525606032	1.2744404320631588	0.2589353078212098	0.363729559891095		none	none
CYB5A	-0.27149445749525525	0.25993836990554314	-1.0444570287715176	1.0855994854368873	0.29744828141393564	0.40563730467725573		none	none
FEZ1	0.30027937862131027	0.2523058359096568	1.1901404402268023	1.4073382217686117	0.23549876658773006	0.33760997335874693		none	none
CYP2F1	0.2603551139832075	0.2518078704228653	1.0339435123532423	1.0639635408278991	0.30231293087525785	0.41016702307926567		none	none
TRIB1	-0.07093260224724146	0.19487035939757816	-0.3639989296808523	0.13231094532932275	0.7160479025790513	0.7895648767613961		none	none
ZSWIM5	-0.2769504967460231	0.21421846876061715	-1.292841361197046	1.6585538474419081	0.19779869362854735	0.29448232578840555		none	none
LYPD5	0.3684894078259325	0.1942747086656249	1.8967441019827056	3.540573488952589	0.05988475250451223	0.11486313247219958		none	none
ASB14	-0.06755488516105408	0.231672334691713	-0.2915966865484804	0.08499553785389935	0.7706384004874185	0.8314347656418545		none	none
TOP2A	-0.250528079770678	0.24627798212177177	-1.01725731879192	1.0299384350825562	0.31017312793605645	0.4191377821792146		none	none
OMA1	-0.3695062954636398	0.17469272068804145	-2.1151785489876698	4.357132997523934	0.03685428014719687	0.07830537225613403		none	none
NPDC1	-0.44321394300366923	0.2601194149452238	-1.703886436531474	2.863017863369066	0.0906373048168655	0.1590047259945534		none	none
COL8A1	0.24969499335129808	0.19153019813471978	1.3036847232605375	1.686058863478138	0.19412131350711914	0.29061938378064534		none	none
PEX26	-0.2740870684623813	0.21329313775651929	-1.2850252537203526	1.637797734131425	0.2006278957443541	0.2978949519146066		none	none
SERPIND1	0.4527003334610195	0.20876875622165808	2.1684295181620454	4.605782368620908	0.03186431074607722	0.06989113646367531		none	none
CRIM1	-0.1957811315897644	0.2408532315755262	-0.8128648733881397	0.6583744594043424	0.4171344074325054	0.5281025902392673		none	none
UAP1L1	-0.3429452239509701	0.24337025059899708	-1.409150145126174	1.9679941377360706	0.16066093397787212	0.24969731124286465		none	none
FRK	0.15629760774252094	0.1850920956268442	0.8444315637207191	0.7108014886626393	0.3991778654362578	0.5116132983527085		none	none
KIF18A	-0.36661917388176357	0.23981008616774954	-1.5287896340828209	2.3125620741381	0.1283323664474678	0.2096766910969454		none	none
LRP8	-0.5209056982259014	0.24976286321261387	-2.0856010838667944	4.2641562123243375	0.038924576254246356	0.08166522784541723		none	none
SNAP29	0.10483000802777821	0.16618387726363673	0.6308073307344625	0.3971982079843315	0.5285397777585553	0.630659218593604		none	none
DPP7	-0.452251476896531	0.28197294057645617	-1.603882542672226	2.5396670559713357	0.11101819422340563	0.1867723022279051		none	none
GABRR2	0.1091325064742735	0.19181076629845348	0.5689592329998079	0.32324651461146914	0.5696631096657001	0.6676769810972504		none	none
KLHL32	-0.374453103448352	0.1979075991594453	-1.8920602596299085	3.52378333990697	0.06049420913742342	0.1158579427175601		none	none
C7orf31	-0.3459860390123037	0.18434287067534696	-1.8768615121635621	3.4621965585232033	0.06278685501208169	0.11935302191584479		none	none
GCSAM	-0.12671382827203292	0.3064815192564435	-0.41344688116743233	0.170804763980982	0.679397576675472	0.7595893516300689		none	none
PLPP5	-0.018156978827954307	0.16770048129817733	-0.10827028454182289	0.011721725116501602	0.9137839654650353	0.9400561622765526		none	none
TCF20	-0.2494814412365201	0.12327825246697088	-2.0237262959528244	4.010000871415684	0.04523112740034987	0.09173620369642559		none	none
SLU7	-0.024063439949260027	0.14993155059845503	-0.16049617210794048	0.025734961381431276	0.8725492907678252	0.9116325254591124		none	none
ADAM10	-0.2153681757671519	0.1570691990258356	-1.3711674669693004	1.8597159837857475	0.172657583382485	0.2647443944690694		none	none
EML4	0.0343760601326675	0.1488233830307073	0.23098561148535748	0.05333605850603362	0.8173567476691744	0.8687649736347048		none	none
UBASH3B	-0.017820716815046992	0.18231317768573302	-0.09774782624745813	0.009544444928394569	0.9221739499194583	0.9453212124915134		none	none
NOD1	-0.3698709410532853	0.23947153732208878	-1.5445298643396168	2.3603860104526007	0.12445139093190247	0.2044775737527269		none	none
TMC5	-0.2815303285157432	0.3216278145638237	-0.8753295447955619	0.7621373758681216	0.3826604629752895	0.49496805019279383		none	none
BICD1	0.05377293161784379	0.22512515057682703	0.23885794847916403	0.057011535350397935	0.8112832479910338	0.8643255645555779		none	none
BBX	-0.09729194831349736	0.21671908121818276	-0.44893115902216435	0.2008123258995056	0.6540659574044256	0.7389080529947819		none	none
VSIG2	-0.013476373145685264	0.15762389850194217	-0.08549701710060936	0.007308951678055564	0.931869931599791	0.9520160507071609		none	none
STT3A	-0.3167375509610368	0.1810354298109836	-1.7495887478585697	3.019203402500068	0.08228387495108322	0.14739013905669954		none	none
CECR2	0.07154331522254748	0.269420724406538	0.2655449590232463	0.07046576881202782	0.7906598248410418	0.8484464848735789		none	none
GPM6B	-0.06616811872478909	0.25140689035442837	-0.26319134941570854	0.06924774560724245	0.7924352261679282	0.8497084671549371		none	none
SP4	-0.25793950951680433	0.1984742922506263	-1.2996116856841462	1.6706603813888137	0.19617010517205644	0.2930150283177556		none	none
SH3RF3	-0.14673409948835567	0.26270081592435157	-0.558559740182192	0.31121646984865947	0.5769346684822829	0.6735491275013075		none	none
SGSH	-0.21358660126732934	0.25293603089198424	-0.8444293227584527	0.7098112257899061	0.39950648747773326	0.5116746911993976		none	none
AIFM3	0.23816450617065457	0.21191060259117406	1.1238914110877716	1.2555489041937449	0.26249530696678147	0.36759714867623366		none	none
TMEM182	-0.0024126285755021086	0.1930353943888018	-0.012498374109790033	1.5611988573027702e-4	0.9900308558991268	0.9922082861061156		none	none
MRPL46	-0.4697818982530897	0.2305685525988769	-2.037493374347435	4.075905713568602	0.043498940096254414	0.08878627046682293		none	none
GEMIN8	-0.4250270340681952	0.22083614535975996	-1.9246262126872018	3.638928522911442	0.05644324831687594	0.10938022558855105		none	none
LRRK1	-0.4564209558227835	0.21276786116890434	-2.1451592985674504	4.488621368186102	0.03412118363415194	0.07356407265767904		none	none
GALM	-0.2577392113607241	0.28533487136777846	-0.9032867596071518	0.812927079092276	0.3672562715473229	0.47907399741051965		none	none
IGF2BP3	-0.2934064573550846	0.2712056448698979	-1.0818596991070624	1.1633688772078585	0.2807679591086539	0.3876548414963007		none	none
LYZ	0.2077724296482361	0.23408399384366443	0.887597764531475	0.7849745806588544	0.3756240409089905	0.48739826481824566		none	none
NDUFA1	-0.25995530876457995	0.14541575026122297	-1.7876695495336619	3.143183438249025	0.07624485669541461	0.13885357216340208		none	none
RANBP17	-0.02109736904438645	0.22406378818491338	-0.0941578700212611	0.008841804429380318	0.9250846350079976	0.9471316689188767		none	none
NAV3	0.25620133670476564	0.21707661700312642	1.180234611363396	1.3843476212080077	0.23936197526354425	0.3418040786108071		none	none
CCNE1	0.1709277810492993	0.22606678688132034	0.7560941764480966	0.5693596674761352	0.45051347970136113	0.5585561643678618		none	none
NKAP	-0.3488390870909127	0.1494981894552225	-2.333400079038392	5.296633848986119	0.02136667776754938	0.051730064826596305		none	none
ACTR3	0.06979451010876708	0.18249944899898932	0.38243682647586297	0.1461304141319033	0.702261045133911	0.7782635868030549		none	none
CREBBP	-0.0172780543602318	0.16138067258219463	-0.10706396301224806	0.011455994537072911	0.9147630539614453	0.9407158705161668		none	none
DNAH17	0.6860371443443887	0.41950372868702585	1.6353541039827377	2.642556439109171	0.10403601405419184	0.17760175318670507		none	none
DDX18	-0.431972414152129	0.20910889912042316	-2.0657772862328616	4.168332850719025	0.0411863072948076	0.08529396117098688		none	none
RAMP3	0.2028514272047161	0.23630533719163208	0.8584293085188064	0.734458290287705	0.39144188910064204	0.5040273552361582		none	none
PPP2R1A	-0.4840988910877072	0.21090062391173986	-2.295388615304896	5.142774627057008	0.02334331143907747	0.05524381845998941		none	none
LRRC28	-0.35680172964908774	0.15890107982981827	-2.2454330079519877	4.9243346908567105	0.02648099668063926	0.06050765898940567		none	none
BCKDHB	-0.5509040246184509	0.33451999008441635	-1.6468493391962313	2.6792206738803657	0.10166547033894928	0.17439496316948827		none	none
CLEC3B	0.19738138096731545	0.21207261945552358	0.9307254348726087	0.8623113043259423	0.3530926968509479	0.4641093766479082		none	none
ROBO3	-0.444653258340811	0.2554904567675925	-1.7403908700405621	2.987731420531702	0.08389762768365	0.1496295543214552		none	none
NT5DC2	0.004459880806358322	0.24874134741382528	0.01792979274546793	3.212929528899622e-4	0.9856989670909468	0.989265564470494		none	none
GNA13	-0.1681927705389698	0.1425581057185762	-1.1798190617866302	1.3806643745189149	0.23998801261343852	0.34254469772176555		none	none
TCEANC2	-0.1797293400156683	0.13900306456610742	-1.2929883278234644	1.6593819120974445	0.19768679750604407	0.2943500816174135		none	none
KTI12	-0.3828291905926693	0.17923066542423527	-2.135958094484114	4.4658438687897615	0.03457900527401371	0.07431165645448477		none	none
CHD8	-0.21777352892203963	0.12200280691115499	-1.784987857538613	3.131869803488371	0.07677563649471707	0.1396209159116441		none	none
CCDC148	-0.22878484680663094	0.2103599682344216	-1.0875873804643141	1.1676361266623303	0.2798874856978533	0.3868159044647867		none	none
ABCA13	-0.04196850843515636	0.2584529177575656	-0.16238357376380527	0.026365311491588272	0.8710113547455947	0.9104168668755701		none	none
TTC23	-0.159024842084798	0.2837511665300237	-0.5604376680790547	0.3133460595613542	0.5756341311917874	0.6724515546489668		none	none
TUBB4B	-0.3437372470460091	0.18207875781987357	-1.8878492535964062	3.498086414584691	0.06143978294881508	0.11736939521544118		none	none
FAM166A	-0.2347281726366215	0.22655438756438523	-1.0360786880365023	1.066210949803235	0.301802873590912	0.40981833115074573		none	none
NSG2	0.2189355692195093	0.2244367118888917	0.9754891139551815	0.9469577090516168	0.33049489711190505	0.44016280887465864		none	none
EIF4E3	-0.33529506860725267	0.181155100530692	-1.8508729129072778	3.3591720860041505	0.06683165983394015	0.12519529405685545		none	none
SLC35E3	-0.26662088319388066	0.17794702183130143	-1.4983160743574817	2.2179827920189155	0.1364111888395535	0.21986740252701656		none	none
SYNPO2	0.10176227476565763	0.260385533464739	0.39081385748121106	0.15262341514898026	0.6960408300664382	0.7729641053425841		none	none
FBXO17	0.04632462262399771	0.2519513579315842	0.18386335761118172	0.03375967178533301	0.8542189558208838	0.896887726902457		none	none
YIPF6	0.21559815223755735	0.16864204874167604	1.2784365100296435	1.6225847932466309	0.20273175140606078	0.3002152293628052		none	none
RGS11	0.11588234085909542	0.22628199426766316	0.5121147231980869	0.26024103696011025	0.609954607550546	0.701750300968207		none	none
NRARP	-0.33759886568567576	0.313722000732211	-1.0761083535669713	1.1495830340591624	0.28363645219228345	0.39072743397984716		none	none
DNAJB4	0.4152558536382814	0.23736798463650954	1.7494181208732853	3.0181179320247224	0.08233897184400395	0.1474474304221258		none	none
QKI	0.1813450171227434	0.15976617181258748	1.1350651709641564	1.281018461494341	0.257709755479787	0.3624070065211729		none	none
TEK	-0.6269151024515349	0.2912283456248984	-2.1526582555222853	4.516489441937836	0.033569645437606155	0.07269434931066139		none	none
SCO2	-0.23446104345453087	0.2445706660168475	-0.9586637975560806	0.9142905468294771	0.3389785675133449	0.44909692981116917		none	none
TYMP	-0.4229294584581216	0.19862186841076346	-2.1293197060430167	4.432085814778134	0.035269381450987805	0.07552904295621911		none	none
NR3C1	-0.2089293952136284	0.14675127743062358	-1.423697284764008	2.0027400483141378	0.15701514533476832	0.2454792598120707		none	none
OPHN1	-0.2152700816803784	0.19977797961529503	-1.0775465949496332	1.1501850078472557	0.28351042435224405	0.39063817541147755		none	none
GPR15	0.48228531755244747	0.3656687859879784	1.3189130055205283	1.7169476352913762	0.19008642590274444	0.28627392682874364		none	none
SPR	-0.10335807562188137	0.21409363948854768	-0.4827704170417927	0.23277688453958945	0.6294724113194023	0.7175411861006213		none	none
TMEM158	0.46574361030004935	0.23709591328485966	1.96436793805248	3.791015924716305	0.05152836430468577	0.10166234732696547		none	none
KIRREL3	0.10794817112868597	0.2804521770647188	0.38490758837566524	0.14800779289413413	0.7004464989005873	0.7766574154403922		none	none
MAP3K20	0.3703270280198523	0.25603638268144147	1.4463843932704297	2.071912392446734	0.15003328675896374	0.2372969760453227		none	none
PRSS12	0.02801189411449291	0.24336372929455538	0.11510299499309819	0.013240505025066795	0.9083917044892921	0.936503697283361		none	none
CD200	-0.016740036453646974	0.30481210657364055	-0.05491919806539145	0.0030160661819422785	0.9562032152578916	0.9688078157290113		none	none
DSEL	-0.38209803522472774	0.2276726334102068	-1.678278278339613	2.7787654039091194	0.09552177660176205	0.16559271028014702		none	none
CD300E	0.3441992646519598	0.3293105027838232	1.0452119253478849	1.087101529907784	0.2971143095268998	0.4053551620245632		none	none
PRELID3A	0.07173225814038081	0.22197822278095147	0.323149979496711	0.10434025192944318	0.7466820513938565	0.8135709900712396		none	none
CHST11	-0.12509477045279177	0.19568451741902496	-0.6392675930764757	0.4074935462325584	0.5232444315357092	0.6260973180122024		none	none
IGF2BP1	0.2584007735201015	0.2900236170018295	0.8909645917507176	0.7910038373387351	0.37379675965962794	0.4854221736892817		none	none
EI24	-0.35252219715808847	0.17982593940954003	-1.9603523180003843	3.7751887097406893	0.052018032912721585	0.10245416516415787		none	none
VMA21	-0.47893231707860945	0.21026904914417724	-2.277711907805391	5.068800851612423	0.024360229715528085	0.05699838088032695		none	none
TMEM39A	-0.32318475789640616	0.16199765039260702	-1.9949965762661155	3.9043388247172857	0.048161574824408346	0.09651826002718389		none	none
ATP6AP1	0.05747128617674676	0.1981332716792487	0.29006378226966895	0.08410108441620423	0.7718148072451793	0.8322840707945607		none	none
ZNF462	0.6937895066215343	0.30669910346798707	2.2621178176803873	4.988384023957963	0.025518028718883267	0.05901477767341519		none	none
CREB5	-0.10084842763224222	0.24579204660333231	-0.4102998002819631	0.16812592354654043	0.6817827576584843	0.7617220844977759		none	none
ANK1	-0.40175217604507024	0.2543448017775338	-1.5795572515630507	2.4671503541097195	0.11624851255528583	0.19360589631809058		none	none
HS6ST1	-0.37444351322258984	0.16054900409965023	-2.3322692988502043	5.291815257804785	0.021425875199856597	0.051804574886293406		none	none
VMP1	0.02846610608433362	0.19571515942992593	0.1454466080565704	0.021147036763125016	0.8843791109319682	0.9203035784840103		none	none
USP15	-0.26388167984926786	0.138163472263433	-1.909923625443713	3.576781698375555	0.05859256231137524	0.11287671788175097		none	none
TMEM185B	0.12288542670285228	0.19156103819786027	0.6414948877857194	0.4106145741819205	0.5216577365150789	0.6246673918532042		none	none
DSC2	-0.24535675453458725	0.20213466316613773	-1.213828200920317	1.4619286950233459	0.2266234943790717	0.3273136930928884		none	none
SYCE3	-0.15981062496598525	0.19347878928555184	-0.8259852439438394	0.6788930138405362	0.40996817159641674	0.5217219131656374		none	none
CPT1B	-0.20449507767780478	0.18588555793792588	-1.1001127787780764	1.202564059497547	0.2728098070429914	0.37879859920138503		none	none
FAM174B	0.2520706716299304	0.18140228477574646	1.3895672369372072	1.914210913444208	0.1664962528689206	0.2570578037699126		none	none
PNRC1	0.2031295258933606	0.1733163887500969	1.1720156839077174	1.3649718456517803	0.2426776723866025	0.34541771775777125		none	none
DNAJC6	-0.16180034287744255	0.2625935145534253	-0.6161627531152293	0.37897656413770164	0.5381514714104745	0.639108459234197		none	none
CEP152	-0.3673484240808507	0.176786384941399	-2.0779225968256494	4.226546638023024	0.039796333950354014	0.08310334285966725		none	none
SLC24A4	-0.01695817449311603	0.1779242247682774	-0.095311217543321	0.009082040345674613	0.9240767495755056	0.9465802264811942		none	none
TXLNB	0.24877865333725885	0.22768878402656567	1.0926258594636462	1.1872664374612327	0.2758816424812073	0.3822904304733352		none	none
SOWAHC	-0.20495187853657276	0.2333500357198575	-0.8783023233929246	0.7687390006503279	0.38060743545631165	0.4929375220588324		none	none
RAB12	-0.1442267213887383	0.19882287676422153	-0.725403050876146	0.5248606028241056	0.46877561968735	0.5760481683127129		none	none
BCDIN3D	-0.3401244560743683	0.16158426410579776	-2.1049355143374036	4.339615524619433	0.03723533091020014	0.07891787160851223		none	none
TPH2	0.17631163419688087	0.25486027291274693	0.6917972431789803	0.4763176355704104	0.49009502796911353	0.5953740738563621		none	none
DRC1	-0.34825794161348633	0.23664889545301357	-1.4716229329818808	2.1334471547311864	0.1441163359186045	0.2296179233248595		none	none
[truncated: 10,760 more rows]
