# Supplementary material for: Human and mouse neutrophils share core transcriptional programs in both homeostatic and inflamed contexts
Source: Nat Commun. 2023 Dec 8;14:8133. doi: 10.1038/s41467-023-43573-9 (PMC10709367; doi:10.1038/s41467-023-43573-9)
Supplement: Supplementary file 8 — Source Data [file 41467_2023_43573_MOESM8_ESM.zip › Supplementary Figure 5/source-data_FigureS5b.csv]

comparison	pi1
Thomas HB 2015_condition_GM.CSF_vs_HC_Hs	0.13819780917997238
Thomas HB 2015_condition_TNF_vs_HC_Hs	0.17803773195830108
Wright HL 2013_condition_GM.CSF_vs_HC_Hs	0
Wright HL 2013_condition_TNF_vs_HC_Hs	0
McCreary M 2019_condition_LPS_vs_HC_Hs	0.6908946886783999
Ter Haar NM 2018_condition_JIA_vs_HC_Hs	0.5303981653023271
Miralda I 2020_condition_F.alocis_vs_HC_Hs	0.6700958351888193
Mistry P 2019_condition_Lupus_NDN_vs_HC_Hs	0.8260045958364708
Wright HL 2020_condition_RA_vs_HC_Hs	0.6417035634916604
Stasulli NM 2015_condition_Y.pestis_vs_HC_Mm	0.778061906207689
Hutchins AP 2015_condition_LPS_vs_HC_Mm	0.5564972893757695
Yan Z 2019_condition_G.CSF_vs_HC_Mm	0.698360679167866
Gal-Oz ST 2019_condition_IFN_vs_HC_Mm	0.5198815124382534
