# Supplementary material for: Human and mouse neutrophils share core transcriptional programs in both homeostatic and inflamed contexts
Source: Nat Commun. 2023 Dec 8;14:8133. doi: 10.1038/s41467-023-43573-9 (PMC10709367; doi:10.1038/s41467-023-43573-9)
Supplement: Supplementary file 8 — Source Data [file 41467_2023_43573_MOESM8_ESM.zip › Supplementary Figure 5/source-data_FigureS5c.csv]

symbol	p__Thomas HB 2015_condition_GM.CSF_vs_HC_Hs	p__Thomas HB 2015_condition_TNF_vs_HC_Hs	p__Wright HL 2013_condition_GM.CSF_vs_HC_Hs	p__Wright HL 2013_condition_TNF_vs_HC_Hs	p__McCreary M 2019_condition_LPS_vs_HC_Hs	p__Ter Haar NM 2018_condition_JIA_vs_HC_Hs	p__Miralda I 2020_condition_F.alocis_vs_HC_Hs	p__Mistry P 2019_condition_Lupus_NDN_vs_HC_Hs	p__Wright HL 2020_condition_RA_vs_HC_Hs	p__Stasulli NM 2015_condition_Y.pestis_vs_HC_Mm	p__Hutchins AP 2015_condition_LPS_vs_HC_Mm	p__Yan Z 2019_condition_G.CSF_vs_HC_Mm	p__Gal-Oz ST 2019_condition_IFN_vs_HC_Mm	fisher	fisher_adjusted
ABCB10	0.9998890387939324	0.9999006567364606	0.9998528379870959	0.9999625574628022	0.7641709295102985	0.5575720187734504	0.44555430470623	0.26972798758764865	0.8971839582705509	0.02606180989844552	0.9016375208504325	0.729963980271268	0.34396130262873154	0.9253691616112197	0.9999999959712874
ABCC5	0.9998890387939324	0.9999006567364606	0.9998528379870959	0.9999625574628022	0.0058544258919006826	0.36972763721462826	0.288498580940275	0.7630815303011046	0.4408968338434612	3.549119997606713e-4	0.3578553668674218	7.955050939542414e-25	4.439097999477082e-4	1.7451916786665627e-21	1.7500644992791788e-20
ABHD10	0.9998890387939324	0.9999006567364606	0.5889072550388668	0.9999625574628022	0.14130025477615166	0.721019204025777	0.11308780355886884	0.34035168009260297	0.856377032184312	0.8384034607482445	0.816131988625614	2.3176499943357015e-15	0.3498802819746458	7.969288106891013e-8	3.499917879190315e-7
ABHD15	0.9998890387939324	0.9999006567364606	0.8235143740469805	0.9999625574628022	0.8427102967207116	0.985558233196875	0.8184202750588788	0.0907076749083585	0.820838439519999	0.06852906203093566	3.884996639232686e-9	7.983801276244081e-52	0.7306820776916678	1.0952978823028068e-45	2.402964607395999e-44
ABLIM1	0.9998890387939324	0.9999006567364606	0.9998528379870959	0.9999625574628022	0.8355106796447348	0.8218630391011652	0.9897872623242145	0.053712254454493354	0.47147692900739446	0.998787522307094	0.5635153955983992	0.3349272229841733	0.9799393278501132	0.9936434976844619	0.9999999959712874
ACAD8	0.25875944189592776	0.9578648592497322	0.9998528379870959	0.9999625574628022	0.19445732738339047	0.6324827563824493	0.09359216837933963	0.1104217907459207	0.5382312262607564	0.5747802500099511	0.8092984601828591	3.803292670292425e-27	0.07967517119200325	1.3221314864114101e-18	1.1447061628331648e-17
ACAP3	0.9998890387939324	0.9999006567364606	0.961008865789143	0.9999625574628022	0.845777852441649	0.003206547129609848	0.5964646514286005	0.9283460380190725	0.659587434227427	5.866429826270829e-7	0.1627346517892092	1.0709915070012014e-25	0.3371531240553426	7.088350109314879e-22	7.220139811977562e-21
ADGRG5	NA	NA	0.9998528379870959	0.9999625574628022	0.5321585267776192	0.5182542310722188	0.4765261886384831	0.28676240172873413	0.2303310283631743	0.5372761773941701	0.9530812899682014	0.9759693185001995	0.40907842661510974	0.9419921628098894	0.9999999959712874
AFDN	0.9998890387939324	0.9999006567364606	0.9998528379870959	0.9999625574628022	0.11773165164938659	1.3190534947247847e-10	0.4887911109379634	0.5720574946999281	0.8029288759768471	0.7074557442451882	0.015602289720840448	1.2126674410576507e-18	0.0017839556149640068	1.115284362319654e-20	1.0729079822831036e-19
AGFG2	0.9998890387939324	0.9999006567364606	0.9698639879480062	0.9999625574628022	0.9882001005287337	0.9005058245065511	0.9852046119615997	0.3482372292039335	0.9280214978046902	0.0019566157000251	0.46447826828933364	3.9090171283774614e-41	0.0019945645783077705	1.0948393750714795e-31	1.586944307932457e-30
AK3	0.9998890387939324	0.9999006567364606	0.08797254740047573	0.9999625574628022	0.9414460264346626	0.9620366702930326	0.46225451291273484	0.24266235797654326	0.8784368201227166	0.08939124622160269	0.3836701217484112	4.901708881716911e-15	0.07318348967341284	1.3634878423511757e-8	6.415206990431514e-8
AKT1	0.9998890387939324	0.9999006567364606	0.9998528379870959	0.9999625574628022	6.853048397388059e-4	0.02303145317063731	0.15262005007274704	0.5807137812199192	0.4915057101453855	0.009149920322958159	0.18927976212063458	0.01635481394594104	0.0017668205942799797	8.972313315825595e-5	2.896289022089241e-4
ALDH6A1	0.9998890387939324	0.9999006567364606	0.9998528379870959	0.9999625574628022	0.9584723929013444	0.981601346630547	0.7857817425999158	0.08244370585543868	0.5067835524927633	0.3937815403931266	0.5176771204380317	0.3248873607725653	0.03775762872529249	0.8390388609443058	0.9999999959712874
AMPD2	0.4162014693495945	0.9999006567364606	0.34344838071265127	0.9999625574628022	1.1134845799259297e-5	0.08727412595340561	0.16346686584499687	0.3388050246341342	0.9739572505964893	0.0316454095373014	0.655693437458638	1.4157328008872962e-13	0.03350587445040202	1.6912636551539791e-12	1.052643367395901e-11
ANKRD13D	0.13152561662932874	0.9999006567364606	0.03603287992705783	0.9999625574628022	1.0374317719957327e-7	0.6351352144347069	0.0016162228882523697	0.6153091516512798	0.5955522142775634	0.017705206855299558	3.9037908921951556e-4	1.0956539537619153e-35	0.7216034602192637	2.5479974768646804e-37	4.412130630920858e-36
ANKRD23	0.9998890387939324	0.9998571540169349	0.9689027199199565	0.9999625574628022	0.8960010381197523	0.7327702366691423	0.16839360035956227	0.6659966552261716	0.32649293039888805	0.35498866632667914	0.44700107634554076	0.0018823037149049233	0.7395066986176981	0.5556415006088646	0.8467791342769386
ANKS6	0.9998890387939324	0.9999006567364606	0.9998528379870959	0.9999625574628022	0.19412866705318402	NA	0.6601454733778424	0.13049256689228797	0.08115913450914418	0.21315512847925183	0.2135762492014596	2.5042921144026665e-5	0.044359101170247384	0.0035380873064166938	0.009312929590207025
ANKZF1	0.7209872114941444	0.9999006567364606	0.9998528379870959	0.9999625574628022	9.239328818119946e-11	0.6686931285264308	0.011851038265135276	0.08468645616935327	0.5622498828355421	0.4799691299969666	0.7625528419782214	0.24414885110270218	0.16343433060067855	4.609684749299857e-6	1.7172536693799738e-5
ANTKMT	0.9998890387939324	0.9999006567364606	0.9998528379870959	0.9999625574628022	0.5764310228603081	0.7389094373443118	0.18413650564592923	0.08851668394093049	0.8477904795779048	0.3600864082656165	0.7776800822740503	9.838103586050095e-5	0.736000846074566	0.19700658558829387	0.36181304175183443
AP4B1	0.8864347851687555	0.9357700992291804	0.9998528379870959	0.9999625574628022	0.008911993989639504	0.8781841523374716	0.004624106512671463	0.10915826614706622	0.8899081368275592	0.10121882086626992	0.7167417847641976	0.03338895877374599	0.852667740200303	0.062453832712838046	0.1312559202029455
ARHGEF18	0.9998890387939324	0.9999006567364606	0.9998528379870959	0.9999625574628022	3.118529630243037e-4	0.07826125992217428	0.0852916896293317	0.7805726105027798	0.26296939573768174	0.00966838939182115	7.031635053405482e-5	3.542665516833523e-51	0.010066732723380784	2.9594291327672485e-48	6.965433082632041e-47
ARL4C	NA	NA	0.9966887257498548	0.9999625574628022	0.9867478363092063	0.2704509431302161	0.926482936343733	0.40555446327942457	0.2547209625804256	7.868780013514889e-4	0.0012925328893945895	1.4530554317526267e-30	7.311955935045921e-5	5.445239691932393e-29	7.351510211992197e-28
ARRB1	0.9998890387939324	0.9999006567364606	0.9998528379870959	0.9999625574628022	0.2097475241137744	3.733686031823069e-10	0.324030108984358	0.6719089434121565	0.6338113748719042	1.8483865462804403e-19	1.2560640987383228e-5	9.41764189027441e-293	1.4672780799082237e-4	2.7691985387496184e-305	1.1188715929272938e-302
ASCL2	0.8016882220107756	0.9999006567364606	0.9998528379870959	0.9999625574628022	0.9171854369577267	0.7849743121839019	0.5833730540017699	0.4668062072723744	0.9934895186616516	0.4308808289600638	0.08193458762332603	1.1579398424527374e-20	0.10142347452183355	9.298204761037457e-12	5.46452676168365e-11
ATF3	7.15010697335941e-28	0.17139484886275028	1.0699353869308395e-9	0.9999625574628022	0.08404074967542212	0.02384509792481939	NA	6.003582279018818e-5	NA	0.0032349169055891575	7.274490786661652e-16	0.048127459073670345	5.567602967598131e-33	7.205048174480041e-79	3.493367607396648e-77
ATG16L2	0.8291828719694773	0.9999006567364606	0.9998528379870959	0.9999625574628022	0.0016723229170803005	0.6252435363308432	0.01707309510016683	0.5752120304642445	0.6571653544982597	2.1920677446904196e-8	0.9509700187752483	7.680857535633926e-59	0.10718185012481404	9.336700900383802e-55	2.6319182741576083e-53
ATN1	0.9998890387939324	0.9999006567364606	0.9998528379870959	0.9999625574628022	0.34107509478226616	0.8993648925143242	0.5598495036267406	0.13707681648060605	0.4408968338434612	0.04925504633443763	0.7644630920849447	0.7193985148586687	0.9819129886369818	0.9263425393505673	0.9999999959712874
BAIAP3	0.9998890387939324	0.9999006567364606	0.9998528379870959	0.9999625574628022	0.0019691591808338195	8.168667704139163e-6	0.548676069995539	0.6904313829897846	0.6654407310832069	0.2218756840594934	0.16518963443600845	4.3382177291745466e-48	0.530245058829258	2.2585625617641183e-41	4.40669641074983e-40
BCL2	0.9631640904917274	0.9999006567364606	0.9998528379870959	0.9999625574628022	0.36228902767948773	0.2743542769413623	0.9564648477657071	0.6999269837885378	0.048540384201270326	0.7857876575676829	0.9735454025155523	0.32601388320592656	0.3827172818074275	0.930137769983343	0.9999999959712874
BCR	0.9998890387939324	0.9999006567364606	0.9998528379870959	0.9999625574628022	1.7742324382357032e-5	0.0592203632814392	0.18839593848640238	0.21933132936328592	0.3312771152558586	0.670168607672855	0.655693437458638	1.1584584024117006e-8	0.3753365109654511	7.788318170155817e-7	3.1376535644370984e-6
BORCS6	0.9998890387939324	0.9999006567364606	0.9998528379870959	0.9999625574628022	3.020810820104167e-7	0.9367651643656526	0.11319833278262958	0.6051752953413421	0.616053071669151	4.5925449132585946e-14	0.2757609618430409	0.043338349331633885	0.025641477160915256	5.245788987875518e-13	3.3710017107640087e-12
BRD3	0.9998890387939324	0.9999006567364606	0.9998528379870959	0.9999625574628022	3.0711823114709146e-7	0.0016199730534515184	0.11737311573510509	0.2339731819374368	0.593673387718138	0.0035133562937620265	0.10092718006006335	1.0592915980178431e-39	3.719216050524578e-4	6.718048515015586e-41	1.2823802450808296e-39
BRI3BP	0.9998890387939324	0.9999006567364606	0.9998528379870959	0.9999625574628022	6.3491499780909296e-6	3.478612730285313e-4	0.15233547292890084	0.11965010593304934	0.7409417574085767	0.016042321493401204	0.9816525330655477	0.548407734487254	0.20981159042708322	1.1914349302696408e-4	3.786740255268669e-4
BTBD6	0.9998890387939324	0.9999006567364606	0.9998528379870959	0.9999625574628022	0.15083289621961254	0.5357045644872259	0.4348083667257711	0.12555954416516127	0.6232795737979054	0.21255030734841104	0.7524540179552668	4.987388622457248e-4	0.707037464688277	0.21514649444380848	0.38973950245126304
C12orf57	0.9998890387939324	0.9999006567364606	0.9998528379870959	0.9999625574628022	0.8922853669578896	0.923261446799901	0.32522723398703485	0.12633744315137324	0.1282963249619108	0.0732571240391403	0.10393779232029988	5.504381514936556e-5	0.38009317967169554	0.02349734996413794	0.0537898495283866
C15orf48	0.9998890387939324	3.35452927875074e-5	0.9998528379870959	5.91017265991043e-18	2.912367083367067e-24	0.007101082317834981	4.0394971638710033e-22	0.033996115366473456	0.6549138410569271	0.013706230230536149	7.693775035005162e-6	0.024319428361035667	0.713509820607928	2.0299200864141246e-61	6.83476912429089e-60
C16orf54	0.4067188442003435	0.42340896928300614	0.02665636611219942	0.06465692956068109	1.875603807772315e-7	0.7767438720798802	0.131915295787009	0.42260894650927644	0.31529224386306176	9.371965458520282e-7	5.960218554810484e-4	0.005633257942535181	0.3032279691849151	1.6691385525420705e-12	1.0408769481672319e-11
C1orf35	0.9998890387939324	0.9999006567364606	0.9998528379870959	0.9999625574628022	0.7705548897851688	0.778771501370407	0.33884331988441774	0.06569007939966894	0.7759586166353964	0.05941477047714449	0.9517599780389819	0.7294284485280541	0.029948423347259272	0.6592470207118125	0.9582727578505517
C2CD2L	0.9998890387939324	0.9999006567364606	0.9998528379870959	0.9999625574628022	2.0214811939715503e-10	0.16865258746513126	0.33446611881922456	0.8257144859541653	0.7320186549787462	0.022244212455806316	0.27325081177577293	0.043530666506297826	0.0024755024354467373	2.1881547976927316e-7	9.261692306078751e-7
C3	0.8666814775572811	0.0024113891820285805	0.9998528379870959	0.22350658031584078	3.4603736074111516e-10	0.8532575971381439	7.005644158769107e-7	0.06855467840510718	0.09938815003286676	0.09279937722334983	0.004249257604528427	3.820793429095574e-55	0.07430242396513204	2.5608601057904156e-62	8.900595141881599e-61
C3AR1	0.7275033142496952	0.043096861351995336	0.4231351655593834	0.8946651578297533	4.6355029074963587e-14	0.06587021446783127	4.972774473191674e-5	0.1607432252555459	0.011659400780274325	0.28993502205632926	0.013686902221051652	0.050686665246520705	0.021030120513807343	2.6725204497717054e-16	2.0732344641148984e-15
C5AR2	0.7685597309253328	0.8417267505254706	0.06091061596362685	0.419629856222662	4.2874314619689353e-11	0.25943729567459384	0.02250817335034428	0.46670256198507326	0.6064653373219553	2.204260390754943e-11	2.854253433175287e-13	0.01295515378239602	0.4961052148368796	4.6557478543515795e-26	5.622264874675874e-25
C7orf25	0.9998890387939324	0.9999006567364606	0.9998528379870959	0.9999625574628022	0.16323288670920064	0.32660139664659643	0.385806914983447	0.5116797414612584	0.9665347084152515	0.11602017006574353	0.9183870618370963	4.5710335110108345e-7	0.002026211311009756	7.034425395429623e-4	0.0020459754966850943
CABIN1	0.9998890387939324	0.9999006567364606	0.9998528379870959	0.9999625574628022	0.026088398451270825	2.8967647727156403e-8	0.1611821189853101	0.603175884521441	0.23943793097572508	0.17056640583404473	0.055521530430992276	3.143947773175569e-8	0.6904161798558861	1.187061609855234e-9	6.0488368001924355e-9
CAMK1	NA	NA	0.9998528379870959	0.9999625574628022	0.15273358644732957	0.9558664884443957	0.41256454660023834	0.45058296325757474	0.9847931312238833	6.357432000484881e-8	0.8052559868273089	6.484422536535634e-7	0.09628674205558478	1.5314221510921973e-7	6.565075419602581e-7
CAMK1D	0.9998890387939324	0.9999006567364606	0.9998528379870959	0.9999625574628022	0.015330064056204233	0.13843412858019816	0.8579107811668377	0.4169524008689346	0.4282893710200441	3.6016751912236274e-13	0.12988215278142332	6.290566947399418e-40	0.9133523110309546	4.297716636943179e-40	7.968443255915489e-39
CAMK2G	0.9998890387939324	0.9999006567364606	0.9998528379870959	0.9999625574628022	1.0647336995843773e-16	0.5085874110856445	0.05486555321063631	0.6595376225171745	0.20297583289219276	0.3797591349679775	0.26296060539699795	0.03355100443015777	0.007078336758699426	1.2467003613004768e-11	7.269545041209094e-11
CAPN10	0.9827430080632584	0.9999006567364606	0.9998528379870959	0.9999625574628022	0.05366129519065963	0.21841304272486792	0.045274750326628026	0.3048681403665166	0.9375038668109407	0.7555173997386617	0.9328953598162545	0.7821127166353294	1.1375950131825199e-4	0.07510996086859863	0.1544732323526619
CAPN15	0.05581599657729354	0.9999006567364606	0.9998528379870959	0.9999625574628022	0.8073800875870633	0.9842716726565023	0.7971307675674972	0.355510690643025	1.2549491490385827e-4	0.5936730854767809	0.9093933926524267	2.0543507140666e-5	0.02105802889981858	3.8723208345939765e-4	0.0011686864342688387
CARD9	0.8906575682885705	0.9999006567364606	0.9998528379870959	0.9999625574628022	5.6923933423726554e-5	0.7361149712339553	0.09546021219642642	0.9363820763575119	0.7320186549787462	1.3811001988715093e-5	0.0661703387542316	1.3590588925469282e-12	0.1348398667202887	1.0614721842425918e-12	6.688171390903452e-12
CBX8	0.45321888068523064	0.34215368177593186	1.6979798183755748e-4	0.9999625574628022	1.4340351046106736e-4	0.8183762327135293	0.19268681713085625	0.7010304203566319	0.8519186915011084	0.01085049393379638	0.032884445174696984	4.040255183770178e-21	6.926808505133381e-4	1.0542303252797785e-22	1.120928888622589e-21
CBY1	0.9998890387939324	0.9999006567364606	0.9998528379870959	0.9999625574628022	0.12255727650809148	0.8356828142149947	0.059869849393468705	0.18469839905121543	0.44024458406916334	0.17152053263576708	0.4126393122411117	9.0849899583848e-9	0.011297372245660325	2.111645661756263e-5	7.336663555016297e-5
CCDC125	0.9998890387939324	0.9999006567364606	0.9998528379870959	0.9999625574628022	1.8096882738556286e-6	0.03174135615429861	0.8691131537386164	0.2977580412991259	0.33940861861198113	4.584476449908862e-13	0.003301600704573697	1.305882238553858e-62	0.1793683643414676	1.3943835141877699e-67	5.474225480598706e-66
CCDC61	8.321492403687038e-10	0.9999006567364606	0.07644497525421014	0.9999625574628022	0.7159220147586465	0.7415256440281415	0.9112586400020785	0.4373320581020785	0.6725009049056814	0.270438653344371	0.977302555210581	7.150003997820555e-6	0.017194822307446435	3.075817224760977e-8	1.404908131347489e-7
CCM2	0.762137279599895	0.9999006567364606	0.7549918492717258	0.9999625574628022	1.6416400464561364e-6	0.6671878073953811	0.028128721813901077	0.2780575290827236	0.5411127146110534	1.1065237351657012e-9	0.07268211173541367	0.0412073033612211	0.004806145693209623	4.0076608562880566e-11	2.2633830706712455e-10
CCM2L	0.9998890387939324	2.351378404559844e-5	0.9998528379870959	0.09760512302055921	2.9925842900616317e-52	0.12918926395540445	1.0451584496981696e-5	0.32152534587474957	0.6175044135807713	0.4049592075742401	0.9135221457978647	0.1845359821906039	0.30779988364884225	1.1952144222343489e-48	2.8337394260162546e-47
CD101	0.9998890387939324	0.9999006567364606	0.9998528379870959	0.9999625574628022	0.010634774599925621	0.7325075749606186	0.1487058381331353	0.39162665349875564	0.23448015077249001	1.2339695424231837e-27	6.828406827839094e-29	4.256932841515293e-33	0.7687031036631699	4.9849153011183194e-73	2.1972147124974703e-71
CD2	0.9998890387939324	0.9999006567364606	0.9998528379870959	0.9999625574628022	0.5253967591156328	0.7583810161241324	0.7634090165092756	0.15709608436572095	0.7304270439004996	0.7130481255027886	0.1481682939991113	0.6781808335316799	0.3181285585120735	0.9692163714064168	0.9999999959712874
CD274	6.888671722421691e-6	5.826402336332487e-5	1.278054518190668e-4	0.306878025296376	4.058479026425113e-14	1.589360717350977e-8	0.06865769483349458	0.041692604945405706	NA	0.44404817352754916	7.72084932273063e-12	2.0231339208817703e-4	5.5161746382506256e-40	1.1263721237530993e-74	5.103939478520469e-73
CD28	0.9998890387939324	0.9999006567364606	0.9998528379870959	0.9999625574628022	0.9016347545555432	0.21691156748925144	0.929537420831932	0.1421111964659798	0.47109028712149564	0.7306886210138701	0.6258882954426088	0.5800887436022233	0.11288935365794442	0.9400963755467161	0.9999999959712874
CD3D	0.9998890387939324	0.9999006567364606	0.9998528379870959	0.9999625574628022	0.349495100628986	0.8557631483533729	0.5692148771637828	0.11180630886168134	0.33365638999970065	0.5397633952668873	0.8792754648182253	2.531427953955284e-21	0.8850025698237524	9.607516970990798e-12	5.636061226116017e-11
CD40	0.9998890387939324	0.0062538072595374455	0.9998528379870959	0.9999625574628022	5.9975457384576605e-33	NA	4.800099174815173e-5	0.8059966544240951	0.42781751628622877	0.60072051733975	1.1890058735870075e-25	0.09238052446495316	6.820930179861916e-8	2.1182819305553645e-56	6.262493866035174e-55
CD5	0.9998890387939324	0.9999006567364606	0.9998528379870959	0.9999625574628022	0.8825158277714756	0.8312755763395799	0.6601454733778424	0.2221989720545733	0.42290476472064364	0.5399762739210995	0.88836279238411	0.88310038565559	0.20037786901342242	0.9951656641196188	0.9999999959712874
CD69	1.3386912570275215e-8	0.9999006567364606	7.158531912789936e-29	0.9999625574628022	1.1451417229638857e-31	0.5002192453098556	0.059876598757766915	0.9749868140418972	0.49121761393000335	0.1810045109015697	9.819604855024144e-14	0.26436659588667694	1.4553741989077639e-41	6.862942961530186e-104	5.0416634771180464e-102
CD83	0.9097762015349755	1.6612118373586245e-11	0.9937923398776471	5.554500648974893e-12	1.4232855837590316e-31	0.9991817978702269	2.47080978928972e-29	0.03621180610018691	NA	0.4931397168018586	1.2573461854757456e-4	0.9078599928427079	0.530245058829258	1.863626815605908e-70	7.756046880227678e-69
CD96	0.9998890387939324	0.9999006567364606	0.9998528379870959	0.9999625574628022	0.8633605878710826	0.9165578313841732	0.7182481099550243	0.18059770322425164	0.37883959279360996	0.3448719776263092	0.9941371344544543	0.2781733786046292	0.17498806947481432	0.9628917027781673	0.9999999959712874
CDAN1	0.05573943707525686	0.6721912353787878	0.5783297698582373	0.9999625574628022	0.3451394334565982	0.5530864436290052	0.16808693497166338	0.14069337129145315	0.7854107740535493	0.016518316414228074	0.5407223557402401	0.1926205153575962	0.012204798736196489	0.034898830680333455	0.0775328425740878
CDK5R1	0.009584455699661048	0.11468484565923999	0.009893102455932157	0.9999625574628022	1.3537306875140248e-6	0.19861096173405765	0.002586094167945727	0.4172082018775557	0.3050189086941898	9.838339999038312e-8	0.12671895667357516	2.1864279795674959e-47	0.16936324871891095	3.2686222591998267e-53	8.903323047039528e-52
CDKN1A	3.1768850561370648e-6	0.03421796192025749	3.4116267436820075e-7	0.5141495132988455	0.0022790447985705374	0.28156297138001557	7.17948994753848e-7	0.052081201991734744	0.8184471664150843	1.570475034138675e-5	0.0660823233312043	1.748330607279856e-7	1.9883024665876837e-8	4.712872367907642e-30	6.575643647712289e-29
CDKN1B	0.00117774873503273	0.07605706784785238	0.0029401489705824994	0.8712861412338864	2.0828554044034693e-6	0.8183762327135293	0.7658211327349059	0.971931066260354	0.7580921174818446	4.0359877913407203e-7	0.11489619053155646	0.8177785234349163	0.41754671968648494	1.157293922385054e-9	5.9033556893045076e-9
CEBPE	0.9998890387939324	0.9999006567364606	0.9998528379870959	0.9999625574628022	8.457021751289436e-7	0.6947652533070549	0.7140545356941306	0.16939569107408595	0.4684533195816267	3.813649233983177e-4	0.7439552763239085	7.787296641790376e-59	0.8195106238003672	3.654266346738949e-52	9.655428001179181e-51
CFB	0.007606857430340411	0.5665744654784705	0.3549933139021732	0.9999625574628022	1.6759317564602011e-18	0.8799649762359711	0.006677322253553921	0.9323364673103414	0.6622775184233817	0.024486671741933266	3.3135514488816317e-29	3.026092532797289e-4	3.0413223316977813e-16	6.915016163629358e-55	1.960669933880523e-53
CHST13	0.9998890387939324	0.9999006567364606	0.9998528379870959	0.9999625574628022	4.4493543696902917e-7	0.9162488858921525	0.5331118719502895	0.7509769847344275	0.2780669111827557	0.022550804955370197	0.5978860729229543	8.205980875498679e-23	0.0021740736542487163	1.4037896213060256e-20	1.3398177123823358e-19
CIB1	0.9380131477254294	0.9999006567364606	0.4187003624246478	0.9999625574628022	7.302971156056357e-4	0.04951280462223058	0.19396161143476964	0.17953723474110164	0.13459368221824922	0.015566641224089735	0.28913192764807766	0.006981532328558618	0.9314253964711133	0.001036428928440055	0.0029498829818265957
CLEC6A	0.8970142887005659	0.5665744654784705	0.9998528379870959	0.9999625574628022	7.414090085329382e-5	NA	0.015248322974663284	0.08420795279594195	0.41563032128443506	0.8146241071474892	0.0034982308043216654	1.643676542957551e-46	0.14141518767825756	7.073110194030881e-42	1.4026165552457556e-40
CLIC4	0.9998890387939324	8.131148786877991e-14	0.9998528379870959	0.6065259256012108	4.084328772329418e-56	0.2332831954386428	1.6394903253279187e-7	0.11056749603508843	0.18558131484321808	0.17928030689482985	3.661200268548714e-8	5.763104852228657e-16	2.5864180119482764e-13	3.548123503991048e-94	2.263562738039552e-92
CNNM3	0.9915127683948807	0.9999006567364606	0.9998528379870959	0.9999625574628022	1.8261503199993734e-6	0.023175926903196642	0.3531946082581969	0.22469815540459195	0.3886042259973142	0.03957830979956693	0.077772044171792315	1.382949674837578e-5	0.0031287533924561567	2.0834954318368238e-8	9.657578968700613e-8
CNR2	NA	NA	0.9998528379870959	0.9999625574628022	0.8013427104875207	0.19670839114492195	0.0019217990997976349	0.1663001498458673	0.5033048156251386	0.05771184514289436	1.1402293341692266e-6	1.2521158819538778e-18	0.5644216810088752	9.154379344209804e-19	8.004510054175156e-18
COG1	0.6757450989081693	0.9999006567364606	0.9998528379870959	0.9999625574628022	0.002152853831440366	0.5066535200452383	0.0862059162778742	0.13787813445759597	0.8351066555717537	0.823326413731006	0.520697796111209	0.11409983119013382	0.11380951448124618	0.13418996746726405	0.2591595527843178
CSRNP1	8.886441662989405e-8	0.021659868715136314	2.8951232964700187e-16	0.009207870938539869	3.4450809533275617e-12	0.013100774989970409	0.0403119668931917	0.10793728242579702	0.9207379320650294	0.11507450757482812	0.19676956702680648	4.4604882456422336e-231	1.379208543798036e-12	1.8196513881850635e-261	6.535244263418726e-259
CTNNBIP1	0.9998890387939324	0.9999006567364606	0.9998528379870959	0.9999625574628022	7.669764966690258e-13	0.4522252456331339	0.6017980259502809	0.8344995741810761	0.9781622560889027	0.488670880428324	2.3964051932776984e-4	6.672697820723013e-7	0.11365549280335029	2.9777536856393812e-12	1.822934184952341e-11
DAAM2	0.9998890387939324	0.9999006567364606	0.9998528379870959	0.9999625574628022	1.102991764116306e-5	1.5249725703357088e-9	0.09085396875376385	0.29554472453825525	0.37883959279360996	0.22352251845742074	0.9406848078999863	0.09485818563792929	0.45065754806404934	1.0153446978654787e-7	4.417136624137078e-7
DAPK2	0.9998890387939324	0.9999006567364606	0.9998528379870959	0.9999625574628022	2.090884855591811e-4	0.07007654374603765	0.17225977121091335	0.6276537358300782	0.3886042259973142	0.06874196678831661	0.5122987397852842	1.8397979601637617e-23	0.25831835129905045	4.485408590160543e-18	3.808669623361364e-17
DBP	0.8612645672062226	0.9999006567364606	0.12051694885763743	0.03625231320310338	1.436253822161851e-6	0.085007036805806	0.3161355281568688	0.08199795910134335	0.28342631968032866	0.3932667107133667	0.9893791352295906	0.0033775076069055407	0.3718187772038047	1.2587641443798667e-5	4.480997029387506e-5
DCXR	0.9869387329496115	0.9999006567364606	0.9998528379870959	0.9999625574628022	0.1581859515230081	0.5602623212659052	0.32715760471584104	0.014588184541994191	0.42774705055000506	0.312644602192861	0.6443523956908737	0.5334983955766767	0.7872933193606536	0.6776507637302362	0.9761110302870025
DGKZ	0.730264889839121	0.9999006567364606	0.9998528379870959	0.9999625574628022	1.2457492472215278e-5	0.5399814866176146	0.005954358864949848	0.37888931146675825	0.3753572732993058	0.0012527275358619157	0.8693629289773628	1.5759253987812325e-21	0.003302096904146666	3.814268134552708e-21	3.7474121682631825e-20
DHRS3	0.9998890387939324	0.9999006567364606	0.9998528379870959	0.9999625574628022	0.8410161378161877	NA	NA	0.047482351908824875	0.9735615526806523	0.3800067549219802	0.4034665760043538	1.362385694578197e-108	6.50148365750901e-7	2.8592984176654305e-99	1.9389242486784393e-97
DOK2	NA	NA	0.9998528379870959	0.9999625574628022	0.025459539976706577	0.9064412715495691	0.18662779749458236	0.2903891199507206	0.8336977884454663	0.4073047191727884	0.5165492527217389	0.5467921891110287	0.7892618158338699	0.6741118157456324	0.9737928209164284
DUSP7	0.9998890387939324	0.9999006567364606	0.9998528379870959	0.9999625574628022	0.0017786225475871001	0.05983499636468599	0.15302886478433766	0.5086357046596278	0.48535296166001096	0.12609006157402644	0.012177943329678914	1.083252147404073e-14	2.3583111505610704e-4	7.936533844537557e-14	5.363105832089246e-13
DYRK2	0.9998890387939324	0.9922464988544341	0.9998528379870959	0.9999625574628022	0.4243099087927018	0.004080978740699302	0.03316352045882805	0.026158699857792237	0.5032063829248191	0.581104353739491	0.20026097219977573	0.0010447444312119995	0.7043038745319937	0.007151344699205673	0.017909759697365035
EDN1	2.436455103701472e-17	0.9999006567364606	2.6652244098997172e-11	0.9999625574628022	1.2411497258218878e-8	0.8514598965265394	0.020123342888718376	0.20154625057362396	0.26553624159443867	NA	9.42767375756542e-21	0.35920536603575093	8.604723016406228e-4	2.7646416586087406e-46	6.191392647466271e-45
ELK3	0.9480936760989931	0.9999006567364606	0.9998528379870959	0.9999625574628022	5.641760463218905e-5	0.008136905171563864	0.06611099821275855	0.35135068568932254	0.7891605950062269	0.6894607654656365	0.0021236168349402515	2.764514171904382e-7	1.9339331903313205e-6	9.040146701632135e-12	5.3290153535396234e-11
ELP1	0.9998890387939324	0.9999006567364606	0.9998528379870959	0.9999625574628022	0.2987636676633134	0.8540933420848604	0.7207903884673623	0.041768297331970024	0.9750370805479807	9.304699791675634e-4	0.071158932215894	3.541014645818283e-114	0.337992157056153	2.6226415822939637e-100	1.816553958821755e-98
ENC1	0.3959364138300096	0.3421102590707058	0.9998528379870959	0.9999625574628022	0.0020757540047436317	0.6611534695770792	0.02358500133406588	0.7775295801854063	0.8692649687460406	0.596463585885413	0.8832498149336084	0.0012059973349458377	NA	0.020446736927454367	0.047490301313898205
ERP27	0.9998890387939324	0.9999006567364606	0.4196718574735985	0.9999625574628022	0.003913905537302716	0.748206592703507	0.05478560152938016	0.483221617248936	0.44293232957873907	0.003763573840147985	0.910990797890368	0.3192210684834251	0.5949906406465221	0.07523676695038692	0.154668418299322
ETS1	0.9998890387939324	0.9999006567364606	0.9998528379870959	0.9999625574628022	0.19227938595009159	0.2932610036204044	0.9169082765557443	0.13085512690133103	0.31529224386306176	1.89600962442286e-18	0.5009038811373859	4.373905926263923e-11	0.017445378135959404	1.3223679094033545e-19	1.2040377105619088e-18
F3	1.599661994148463e-4	9.429466268218784e-10	0.03522986820132958	5.688337197388579e-7	3.3445579603289995e-54	0.44224094203855113	4.498850801768146e-16	0.02267908379453144	0.42434133152887393	0.441051100579007	8.936097381422854e-8	0.04819295253303318	2.454752679734619e-6	8.899789713309954e-87	4.931500619998093e-85
FADD	0.007199823683299021	9.238892175310496e-4	4.35753458697615e-5	1.5570808633128218e-7	5.6702260561999345e-5	0.5033431637796346	4.1374089696099854e-4	0.27554270757237176	0.39092453185676496	0.7707442389877398	0.965170381415964	0.971815086777558	0.30616385005534913	6.675249601891586e-14	4.526566111156833e-13
FADS2	0.9998890387939324	0.9999006567364606	0.9998528379870959	0.9999625574628022	0.04355351167499905	0.001987357546905414	0.6739017452958282	0.4741608671203199	0.7242300813469555	0.48957206303517575	0.7662760511904926	0.004681283387245435	0.22359140253726228	0.0698975263735123	0.14529395782292578
FAM102A	0.9998890387939324	0.9999006567364606	0.9998528379870959	0.9999625574628022	0.7517662966151265	0.2522359536627494	0.35785415284973343	0.3207177185189698	0.6373871799905506	2.986036286925887e-7	0.12655492716296673	6.921467232751038e-17	0.511176120748488	9.03816738079991e-14	6.090556573427152e-13
FAM117B	0.9998890387939324	0.9999006567364606	0.9998528379870959	0.9999625574628022	0.08333417077166598	3.997347459056872e-4	0.3531946082581969	0.41790560691570566	0.18807083702886668	2.783816291793584e-7	1.6436323990695948e-4	5.340532193438183e-52	0.03791759438262952	5.058981457868366e-52	1.3294564552018848e-50
FAM210B	0.9998890387939324	0.9999006567364606	0.9998528379870959	0.9999625574628022	9.027620119548807e-6	0.01891466897093853	0.4328658925588896	0.06714750209257916	0.2936200285784311	0.8285030827829741	0.44135368799109487	0.02100752572936269	0.01418124809697313	2.3217071682258251e-4	7.204350211291465e-4
FAM217B	0.6936768327988267	0.3121609538603355	0.8070988308482184	0.6065259256012108	2.0516583606870836e-10	0.688095113631047	0.018848773676905083	0.8477085278813173	0.6381564191086331	1.6420461033623654e-5	0.0969208210717706	3.8337549372883407e-66	0.4081263932538535	2.4596524359214613e-66	9.280641895381482e-65
FAM219B	0.9998890387939324	9.242195023443932e-7	0.9998528379870959	0.9999625574628022	0.6080184179784865	NA	0.31527420805886625	0.16602200823262786	0.3404706225838828	0.18438883637598866	0.5646134097335863	0.20243701754051974	0.007640589352917915	3.878477069357132e-4	0.0011701802159787215
FAM53B	0.6274560852813298	0.7571004988301492	0.6144549884076524	0.9999625574628022	1.9960666593105093e-10	3.5806832239339517e-7	0.19627642678795676	0.8151899975575828	0.39092453185676496	0.508757579943834	0.01736430050470247	1.7168491568887087e-29	0.2457964238245785	5.2100859024834665e-34	8.122540674659514e-33
FAM78A	0.48066194045787863	0.5628259726380859	0.9998528379870959	0.9999625574628022	6.644761864583854e-12	0.1906627790888272	0.8050055926578822	0.44034602561740066	0.21808001737429583	0.16904312810569802	0.25627425893166134	0.663509764702868	0.002564161595055924	1.2048406889521265e-7	5.206479572535102e-7
FAP	0.9998890387939324	0.9999006567364606	NA	NA	0.08333890045133346	0.3942758879787644	7.801203984329647e-4	0.106020166526925	0.2630335228778275	0.20880245958053936	0.013202998680951464	0.6312054155755289	1.4673877964118563e-6	1.4225585466016104e-6	5.5713046148609916e-6
FBXO32	0.9998890387939324	0.9999006567364606	0.9998528379870959	0.9999625574628022	0.8253870236728399	0.546028302369642	0.4181423246066978	0.10391295186337084	0.31669936941893273	0.25686993098476285	0.02916817675636873	0.007009044337008904	0.001201905852471537	0.017853369187317086	0.0418781134517208
FCHO1	0.93923680121979225	0.9999006567364606	0.9998528379870959	0.9999625574628022	4.72411992559343e-9	0.06624547878756244	0.008337535834533642	0.7324469467981223	0.23590443214019624	0.9118520331832815	0.9636944333937952	0.4307181904787065	0.4355645283716302	1.397812727820652e-4	4.4267113068833646e-4
FFAR1	5.092248340105859e-5	0.9999006567364606	3.5148178108459744e-7	0.9999625574628022	0.09663131776822131	NA	3.275165240057641e-12	0.3624345043988639	0.7161698809454543	0.8557147268753854	0.36953160463153734	0.4542610605636923	NA	2.4652291781400826e-14	1.7111902176395405e-13
FRAT2	0.8838293655439444	0.6345448135661285	0.3167596273135184	0.004369806649346113	9.068019802585926e-19	0.06041246889701219	4.0086374494831636e-4	0.14260863949347613	0.2138312930766639	0.006688333063315726	0.680249904026701	2.0077084405500965e-37	0.9762216513488368	1.692249014298226e-49	4.16490829737307e-48
FUT7	0.9998890387939324	0.9999006567364606	0.9998528379870959	0.9999625574628022	2.0229092073966316e-4	6.597832394609651e-5	0.19396161143476964	0.012989451178966506	0.25852837236047765	0.19927103381863145	0.05365785925719201	1.5794005870171769e-9	2.1951794286659675e-6	3.421142479111463e-15	2.4887335798907622e-14
FUZ	0.9998890387939324	0.9999006567364606	0.9998528379870959	0.9999625574628022	1.0322516880289809e-14	5.206367861755543e-4	0.4741275911861475	0.9008435872417447	0.19109334683595192	0.1840919921110265	0.7508569992460772	0.997422295657574	0.3827157757523755	4.74997970944649e-9	2.3216004658519464e-8
GADD45B	0.6788061294143422	8.131148786877991e-14	0.5345762262610455	1.537625117683472e-16	2.922478746615827e-14	0.0010177997066880206	8.089994100859174e-21	0.061747651891479766	0.737675621577201	0.07710642841564153	4.709462139962498e-17	5.277099474010951e-6	1.1770634070932201e-5	2.9543131003126284e-76	1.3773064487370942e-74
GBP5	0.9998890387939324	0.9999006567364606	0.9998528379870959	0.9999625574628022	0.45544193191509913	NA	0.6447053974449579	0.04235046983140444	0.346492199888779	6.990540362316339e-4	5.5852605197089536e-21	4.3873589376474984e-7	2.6207467380847345e-105	1.5097324246085127e-117	1.3942738401360712e-115
GCH1	0.9998890387939324	0.010629962324000175	0.9998528379870959	0.9999625574628022	1.6627344912015578e-68	1.1632647966344946e-9	0.01771974830203697	0.026012748304672983	0.32345931709936376	0.5065428617729094	1.80167742796358e-5	0.012850092093131626	3.0106995263026314e-4	2.2145817799089567e-74	9.942036814711646e-73
GFOD1	0.9998890387939324	0.9999006567364606	0.9998528379870959	0.9999625574628022	0.7792892979465461	0.9449485073759996	0.2530247150852869	0.35135068568932254	0.46003644766224694	1.6621342085719027e-15	0.88836279238411	2.087875459261297e-25	0.2671750975321313	3.530706793851767e-27	4.3950274428729897e-26
GIMAP7	0.9998890387939324	0.9999006567364606	0.9998528379870959	0.9999625574628022	0.29675778611525105	0.4220520379675719	0.9388834144239062	0.126020801827786	0.24169855781684177	0.22560799783031926	0.9646223956184306	0.9479434947507014	0.021266077482625472	0.6819621332127078	0.9802289773153156
GOLIM4	0.9998890387939324	0.9999006567364606	0.9998528379870959	0.9999625574628022	0.9279251265610037	NA	0.20159363320565224	0.3108252102572474	0.6248513828076755	8.22189799190452e-7	0.14684142152786528	1.4034437507202441e-159	0.49211659267958724	2.1960499664609385e-147	2.9576522951071832e-145
GPC2	0.9998890387939324	0.9999006567364606	0.9998528379870959	0.9999625574628022	0.342130389790688	0.36756211940636535	0.34319872599893064	0.057235688696425466	0.11284738045506028	0.006570067873928555	0.10207905776064982	8.872546050640714e-19	0.3612057708999085	2.308317251163669e-13	1.516514389196077e-12
GPR183	0.9998890387939324	0.9999006567364606	0.9998528379870959	0.9999625574628022	0.9108219349365837	0.8788895795549141	0.5702945452384739	0.7544173423051702	0.9736253226019583	0.18967997082692292	0.6270071137144295	0.20486283753439521	0.12543731872340275	0.9759412761819912	0.9999999959712874
GPR4	1.485360374981286e-29	1.8023545897979814e-10	6.214803265788379e-7	0.43543182698082084	1.4303901772435825e-11	NA	0.019356157509691902	0.9504129290050892	0.9754395312493147	0.9158552364589732	7.691490187447486e-7	0.781570352809736	NA	1.4588429122966272e-49	3.608775438913366e-48
GRAP2	0.9998890387939324	0.9999006567364606	0.9998528379870959	0.9999625574628022	0.8885964044820404	0.8183762327135293	NA	0.6044316966422675	0.16225407025420854	0.5147983859123719	0.716339659920372	0.4290707710404912	0.9649203127301028	0.997507332789518	0.9999999959712874
GRPEL2	0.9998890387939324	0.9999006567364606	0.9998528379870959	0.9999625574628022	0.10661091148908386	0.9356734385104838	0.004154946145840907	0.36752323696944467	0.9140969570290197	0.2661716091864653	0.7861664864917076	0.3652749053308532	0.18063618762943093	0.4453809125763617	0.7155166847668951
GZMM	0.9631640904917274	0.9999006567364606	0.9998528379870959	0.9999625574628022	0.9030224377367214	0.34366971475311536	0.7471094673833253	0.24228999486499103	0.2991833260842417	0.2616529300688457	0.9051322155516468	0.22834082801404074	0.8739622451382656	0.9680707184394585	0.9999999959712874
H1-2	0.9998890387939324	0.9999006567364606	0.9998528379870959	0.9999625574628022	0.28575841521028555	0.001261636575586128	0.6753943685166786	0.2393209065451397	0.3005314416710197	1.5421974249493864e-10	4.027102717181708e-5	4.222122120771306e-17	0.25448226876174285	2.928563611839145e-22	3.0340044170944645e-21
HAGHL	NA	NA	0.9998528379870959	0.9999625574628022	0.001053339688634161	0.7767438720798802	0.7195534783108785	7.360755217651027e-5	0.66788195752082	0.6254777522739063	0.04411246279523601	4.382832084712587e-4	0.022605414179189556	4.032605126482889e-6	1.512733923075612e-5
HDAC10	0.9673341852580549	0.9999006567364606	0.9998528379870959	0.9999625574628022	4.599799203987192e-4	0.18813602779990907	0.016750458823288884	0.6177025014940236	0.7622194621618384	0.6111264050946148	0.07268211173541367	1.8891751953161758e-5	0.5573990442554707	3.4810246583687036e-4	0.0010584978398307091
HECW2	0.8788692380380729	0.3854138026257945	0.9998528379870959	0.9999625574628022	0.04207624891937939	0.26352593652788703	0.1724792202543265	0.6904313829897846	0.4510584118714184	0.90140039102585	0.25856881159673545	0.04628360677062913	9.372937985468856e-9	6.443524339814067e-5	2.1137637186460423e-4
HERC2	0.9998890387939324	0.9999006567364606	0.9998528379870959	0.9999625574628022	0.24125771250786676	0.6603359061175429	0.8536554019670313	0.24955153523986243	0.4571782000797542	3.7032566380998265e-18	0.626861104142467	0.040668120448927994	0.6539393092469759	4.35308406181354e-10	2.2891462118983675e-9
HPN	0.9998890387939324	0.07209066983932282	0.9998528379870959	0.7006492961040628	4.354383445554227e-58	2.243155264212527e-4	2.5582017148694548e-6	0.02267908379453144	0.909578621865872	0.5961643706694942	0.06091656703602109	0.8320474621706073	0.9042799027183657	5.984445492654797e-54	1.6675622971917693e-52
HVCN1	0.9998890387939324	0.9999006567364606	0.9998528379870959	0.9999625574628022	3.1014825192927036e-4	1.2444950723233176e-8	0.9388834144239062	0.7792177479520044	0.3187834554896358	0.8368619157961416	0.934175583323832	9.924847666585676e-96	0.04763280462682737	4.30049219328636e-89	2.453051341076343e-87
ICAM1	6.5050956299538e-17	5.405338618651815e-17	2.843362139602589e-12	8.451940351318813e-8	2.912367083367067e-24	0.16600587938529968	2.21634542249636e-9	0.3891795258281928	0.31853613760577976	0.2998574792992539	1.0079980579947091e-37	1.783181017588066e-4	0.36309284806449826	1.810516629410709e-106	1.3824078547555626e-104
IFFO1	0.7586258701051521	0.9999006567364606	0.760860155386966	0.9999625574628022	3.85296421741345e-9	0.36756211940636535	0.0183094462125879	0.7332436934467028	0.5670333205072662	0.7059364319420777	0.385426025312934	4.557410968657662e-7	0.0024231495571406174	7.222883565869643e-10	3.745470691884381e-9
IFFO2	0.9998890387939324	0.9999006567364606	0.9998528379870959	0.9999625574628022	0.23683984994727217	0.8944460408977444	0.7777816892077049	0.28873107338244725	0.6317526562095517	0.8009129274486965	0.2910166867339843	0.0017352015541803433	0.30779988364884225	0.5193762663568138	0.8046639486918075
IFI44	0.9047425387607961	0.9999006567364606	0.9998528379870959	0.9999625574628022	0.45609012294349927	NA	NA	7.470807024444144e-6	0.6261830282009136	0.20269451114092232	6.424192480354234e-11	0.8421124131672552	2.6056404278122963e-11	1.7090891927345864e-16	1.3354583321472428e-15
IFIH1	0.8720988184966942	1.1047889598947028e-4	0.845886356702497	0.006178027496255942	5.86095992281681e-7	NA	0.014675838962561295	4.235044497300053e-4	0.26377588786833167	0.11597895408900377	0.004127318832440046	0.005662095135198056	6.914395522637682e-52	9.94115851612952e-59	3.129851108146362e-57
IL1A	7.277816151977841e-19	2.6220760684553666e-28	2.780779973331756e-22	1.1993551572161131e-24	1.701636112202031e-157	NA	1.8721075102983658e-14	0.814432914498737	0.47902100360870686	0.8483331099732861	3.105138892117913e-97	0.5174092007122193	NA	0	0
IL1B	1.545118141564811e-10	4.0956319480868286e-11	2.777148832354685e-54	1.7076367758142976e-33	1.015381194303178e-117	0.0883241060696564	1.2946693607964927e-5	0.8591774446607762	0.9119081759123864	3.736601998233663e-9	3.0787583240498183e-33	4.771549419210893e-212	0.49577689600532926	0	0
IL1RN	1.856940699219727e-9	2.3223611658556432e-23	3.088111176202643e-7	2.3814762443986546e-11	1.3326366884872748e-56	1.0939604483684806e-6	2.3338993730868645e-10	0.021487850794532224	0.9264620290788796	4.7551172611420465e-4	2.0068621349324482e-9	0.20626221699096065	9.153486898737211e-8	1.1915660939125587e-120	1.1911975683165033e-118
IL23A	0.05153251703120578	2.9456172725220735e-11	0.6956742380193449	0.09894226784405695	4.320350272239524e-31	0.1798540383761579	4.849870077147701e-10	0.7549763020254966	0.45340182522507605	NA	7.319344821676999e-46	0.869818525780455	0.500169490728125	1.0158866804461638e-81	5.1307568438991934e-80
IL27	0.9910313997013817	0.9999006567364606	0.7510745505377624	0.9999625574628022	3.2784397751444336e-9	1.0241228514795545e-4	NA	0.04334176219395256	0.8657364549792816	0.8902238847144309	1.4662418339640885e-9	6.181915234596624e-9	1.908414561986246e-60	1.2798376675837322e-73	5.719163991962881e-72
IL5RA	NA	NA	0.9998528379870959	0.9999625574628022	0.767494335120376	0.0037102875918782396	0.7021267615365326	0.24831594175613284	0.5003516757472838	0.9557089080580612	0.6192465550244669	0.8903451811082538	7.469081704966767e-10	2.3022852494928434e-5	7.96193297586737e-5
IL7R	0.9998890387939324	0.9999006567364606	0.9998528379870959	0.9999625574628022	0.36973498633180124	0.911183828996239	0.447223691110456	0.1692027884889316	0.09878573041121118	0.056603445325722195	0.975402654848784	0.8724696841148097	0.030539289159555706	0.5182632866871035	0.8031962747330739
IMPA2	0.4162014693495945	0.9999006567364606	0.9998528379870959	0.9999625574628022	4.00012917055764e-13	0.9171936466005358	0.30852954380203995	0.3756009195734632	0.184599385340091	0.05617752403431724	0.8388061220789226	2.9257026496091137e-76	0.7029901514390634	5.3578882433189185e-73	2.3509249907449568e-71
ING2	0.9998890387939324	0.9999006567364606	0.762569937929973	0.9999625574628022	0.05165888508798137	0.49403081762555734	0.528128175838324	0.3330056041862885	0.9962441296542062	0.0019431990873495042	0.8934454675370157	0.030013988717146497	0.042145417459911703	0.06847686111569212	0.1426740250652864
IRAG2	0.07641563442374649	0.9222636237207446	0.9998528379870959	0.9999625574628022	4.928126801056405e-5	0.31712607734377124	0.3091463208318098	0.8558687177187229	0.5739876289568204	0.011109938374409848	0.1347027554448639	1.7526658448399277e-66	0.21810157924099713	1.7732574241435292e-58	5.529028052064245e-57
IRAK2	0.5465218607864031	0.013195054901392002	0.8622762867933508	0.37825628424806945	7.558620389107817e-37	0.008358480424999966	7.486045975698922e-7	0.057262336764585246	0.29376289934889466	9.986034602790904e-8	2.7567817902384535e-4	2.1449487267606178e-11	4.3792264841748064e-7	9.394289519850242e-59	2.967310276025661e-57
IRF5	0.9902134161377825	0.04301484889162991	0.9998528379870959	0.014321122833715456	3.535274322481738e-33	NA	0.013919983769923485	1.6140954370344406e-6	0.6549138410569271	1.7134273927235447e-6	0.67903920716592725	0.019087466977562494	0.044326559791664166	6.936011860459753e-38	1.2228819456523315e-36
ISG15	0.9998890387939324	0.9999006567364606	0.9998528379870959	0.9999625574628022	0.2931564944571897	NA	NA	3.3275370088420083e-9	0.7221695699446774	0.7561167268401618	1.5006114248135286e-28	0.16057788102540427	3.572492298250252e-28	8.034582506381443e-51	2.0395640461879805e-49
ITGB8	0.9998890387939324	0.9999006567364606	0.8070988308482184	0.9999625574628022	1.0322516880289809e-14	0.4512952762077892	1.3048565074817658e-5	0.1979025165584746	0.46550400966545746	0.011839730476458006	1.2774244796930926e-6	NA	NA	2.921241261168984e-17	2.362575188453347e-16
ITPRIPL1	0.3780689455707934	0.0990598077762468	0.9998528379870959	0.9999625574628022	0.8034020764742811	NA	0.8166226724361477	0.133526573108756	0.9713907078109142	0.003674943795902618	0.7874912482760819	0.9532746497956343	7.0798375206905076e-9	4.8955401731572346e-5	1.6302216023044542e-4
JADE1	0.7217250725202398	0.8257887946766267	0.9998528379870959	0.9999625574628022	5.619426202403707e-4	0.5399814866176146	0.21815378809490757	0.23160600370266568	0.3011576902168935	0.4266574692066072	0.49005517622322275	1.8314407582535374e-17	0.009931455261346697	3.60026958699665e-13	2.3383666567385472e-12
KBTBD11	0.9998890387939324	0.4550521153951147	0.9998528379870959	0.9999625574628022	8.050048641375005e-8	0.025704570447816034	0.02569069437412946	0.6514486950500912	0.3448910791058184	0.5433140358214945	0.32454183582346285	0.8180860577943776	0.12065262221970682	1.6879394444946125e-4	5.303936744414859e-4
KCNH4	0.5521431090539195	0.3702954129803976	0.9998528379870959	0.9999625574628022	6.43457603562753e-5	NA	0.16797693880680667	0.1166056104757757	0.7151841133857144	0.2735050777837765	0.5628306752943166	0.7655377045657092	7.181104507511412e-9	8.187291415978378e-7	3.292914345115816e-6
KIF21B	0.23672445675504908	0.9999006567364606	0.9998528379870959	0.9999625574628022	0.024437457563292506	0.7042459439411227	0.2954564439602528	0.7241432949912893	0.2767676866270111	1.1602001797181011e-18	0.0013020490098488765	3.315346620097095e-37	0.015256479933624794	3.4608321612719804e-46	7.714871142035493e-45
KISS1R	0.9998890387939324	0.5952106877248994	0.9998528379870959	0.9999625574628022	0.0023841277177202988	0.6110430478383407	0.08635313220895388	0.6486199072508723	0.606332845425056	0.1781150282808015	0.00579699076919009	0.17329808152006002	0.6615319112329874	0.04929619802675625	0.10618063799765778
KIT	0.958200854114803	0.9999006567364606	0.9998528379870959	0.9999625574628022	0.05226342566063879	0.08257595580316934	0.24859591755725663	0.0764161778189345	0.37319778628037037	0.04480174894043984	0.06032250285237026	9.79473587783398e-60	0.6464716989434861	1.8197146288996595e-49	4.4560032213232314e-48
KIZ	0.9998890387939324	0.9999006567364606	0.9998528379870959	0.9999625574628022	2.361953440180319e-5	0.03308619194877053	0.013173079619278261	0.36504170532726443	0.09010421086376195	0.8251176943729713	0.8727151898214993	0.03921765284662745	0.7832789473210431	0.0022319341254253716	0.0060886840221351735
KLF13	0.8838293655439444	0.9999006567364606	0.9184580378733714	0.9999625574628022	0.019301948433784178	0.7607797604732164	0.011471988276981097	0.1602911499528853	0.5537111334743948	0.2907493403055161	0.2473859401478177	6.948367878935456e-5	0.10983107645161223	0.0020904630688782823	0.005729570485843048
KLHDC2	0.9998890387939324	0.9999006567364606	0.9998528379870959	0.9999625574628022	4.1763226367417495e-8	0.10497295223501887	0.3339265462724057	0.013391305550843608	0.4802108250604736	0.47887112594662345	0.4561859450586747	3.340559706097271e-11	1.9482173124302587e-4	6.957444472904299e-14	4.711336526100069e-13
KLHL17	0.9998890387939324	0.9999006567364606	0.9998528379870959	0.9999625574628022	0.6846195110036812	0.34234117448106294	0.562908341608877	0.2435497514646012	0.9582081886537797	0.06144429244961451	0.3913156718511671	5.993468797624597e-13	0.03946600010864887	5.686440020062121e-7	2.314920607663409e-6
KLHL42	0.9738703756504238	0.1673036650658864	0.9998528379870959	0.9999625574628022	0.8631224191148299	0.7339323903990995	0.3509443384425231	0.3908584949334312	0.6552892995752393	0.05209104798370163	0.5115348182410205	6.094641447779159e-17	1.0992558481024545e-4	3.197280851859024e-12	1.949939145941947e-11
KMO	0.9998890387939324	0.21059784687015462	0.736910627294584	0.13252494401107254	6.146000615491221e-7	NA	0.0024996923284423232	0.1577150001587167	0.574360199209851	0.14817919439487362	0.2698935399357878	0.9662102636317511	5.2769849646712845e-12	2.9584805446023534e-13	1.9305777820329084e-12
KMT5C	0.9998890387939324	0.9999006567364606	0.19887707574293165	0.9999625574628022	0.06049044900804464	0.01326085712492301	0.2054736344428071	0.9622906393040516	0.7180591655604723	0.21901960620792488	0.24775707752270643	3.8666278862751996e-10	0.023689865573708214	4.1721836813979546e-7	1.724538156799487e-6
KYNU	0.9998890387939324	0.9999006567364606	0.9998528379870959	0.036184101096087294	0.09887165587833048	0.17712422040626313	0.001323390000715846	3.774975199974142e-5	0.5062524817743541	0.42053701301468854	0.2563408581647389	0.6878299241954896	0.00681850553308018	3.5642423906505054e-5	1.2067897507729732e-4
LAMC1	0.9998890387939324	0.0033249085773153983	NA	NA	0.013611723246549601	0.7240512257411211	0.10198413280941071	0.032534462407425836	0.4837719283897838	0.8934332817726911	0.5130606209091696	0.00620181483666241	0.5906710870138695	0.0018089096631025085	0.005014578903117502
LBH	0.9998890387939324	0.9999006567364606	0.9998528379870959	0.9999625574628022	0.7921209902327663	0.9804299362913297	0.08776950975462611	0.07402576009267248	0.428133272107808	1.1140171732864881e-10	0.0067215595579015585	1.387763629918868e-22	0.2991653907709104	2.5153111399709223e-23	2.7467310950786073e-22
LDLRAP1	0.9998890387939324	0.9999006567364606	0.9998528379870959	0.9999625574628022	0.7445961426445425	0.6042332274280651	0.9248432277543177	0.19499695843913864	0.016810073130356002	1.5694219231395534e-7	0.38741018106807834	2.1340969400123562e-37	0.10182549436304038	1.313978049721659e-32	1.9632735205163215e-31
LEF1	0.9998890387939324	0.9999006567364606	0.9998528379870959	0.9999625574628022	0.7907102082683557	0.7720850141924832	0.31771280481780934	0.34035168009260297	0.021979154532388127	0.2946514794856266	0.5649028176972217	0.09390690943614186	0.017390828206523608	0.289166573192874	0.5007670423277988
LIME1	0.9435741321790043	0.8894850624131155	0.9998528379870959	0.9999625574628022	0.6033153308987141	0.8869805248642345	0.4808480078487223	0.09899528483806008	0.0859803846906268	0.7479026426618881	0.3222759357292559	1.1123708869041892e-6	0.7107392646759791	0.016910383957435875	0.039839648502248706
LLGL2	0.9998890387939324	0.9999006567364606	0.9998528379870959	0.9999625574628022	0.7992899200330922	0.7888580612247393	0.5719957291006776	0.0795601088498158	0.4495069772355729	0.3068849206834161	0.42839599663918226	0.016180172785659978	0.002262743575417043	0.15664543296457037	0.29650415058704643
LRRC45	0.9998890387939324	0.9999006567364606	0.9998528379870959	0.9999625574628022	0.7274309406658827	0.808140435808117	0.7117329955926079	0.04048629042677941	0.6825697292106381	0.8974789362298989	0.43503496615837695	4.581429223239533e-4	0.6529913346487594	0.4077193307202239	0.6673960752859573
LRRC75A	0.9998890387939324	0.9999006567364606	0.9998528379870959	0.9999625574628022	1.0127924325369388e-9	8.575713263051461e-4	0.15415159805290754	0.8479706939240592	0.8462692514791572	0.9257616842624987	0.05841306776245499	0.6171269513135751	0.20763349737795303	6.879008705448733e-6	2.5218525215781973e-5
LRRC8A	0.930383455877685	0.9999006567364606	0.9998528379870959	0.9999625574628022	0.0432319975381723	0.012612581851911182	0.6185980403500982	0.23743021746530277	0.919624421564373	0.47569392988566794	0.789743456475141	0.8844323533453953	9.498910295892393e-4	0.1053275973607083	0.20848371333063656
LY6G5B	0.9998890387939324	0.9999006567364606	0.9998528379870959	0.9999625574628022	0.8948780118863042	0.4013201347191239	0.0297570513667928	0.8257144859541653	0.8861902851421732	0.4248468888117185	0.9988243912617893	1.5442452218826076e-24	0.02314941074123009	1.5144346267710464e-15	1.1253235690267308e-14
LYL1	0.5895729055363764	0.21059784687015462	0.6144549884076524	0.41171938396656294	1.247045755494543e-30	0.6528064406406334	8.434215105216797e-5	0.07570630323774798	0.8544653829483366	0.0207783313563569	0.5661401201520461	4.622548690532111e-17	6.201921407000075e-14	2.4443831467154462e-51	6.270683432195683e-50
LYVE1	0.9998890387939324	0.9999006567364606	0.9998528379870959	0.9999625574628022	0.08969978039942915	0.6672718549726043	0.08832038384195941	0.9217681441207444	0.5048981888344108	0.11359086731180962	0.5489268954162767	3.273181923791989e-15	0.47455490655914306	2.6384920275464497e-8	1.213731365802558e-7
MAFF	3.9582699323244244e-10	8.376271586897246e-5	1.7662260172685742e-14	0.014419710117372177	2.4668763362770737e-19	0.3675084012449103	1.0634265041155394e-11	0.3223402590772577	0.41637329613643315	0.04872596648641429	9.60756788864164e-18	1.530637187189594e-4	0.5511925979964352	2.081680882101513e-64	7.5321117588576e-63
MAP3K14	0.9998890387939324	0.9999006567364606	0.9998528379870959	0.9999625574628022	1.6267422757987367e-7	0.12976564609641178	0.03713500313658173	0.25440648167744895	0.9581166834292038	0.005188793015806746	0.04549250217007379	1.4978841105539118e-5	0.001926752820433009	5.491844309636049e-10	2.8693111137144807e-9
MAP3K15	0.9998890387939324	0.9999006567364606	0.9998528379870959	0.9999625574628022	0.7947781812815556	0.04878895297453564	0.7234991633914329	0.8094844852839563	0.3173750368748377	2.217909399721943e-13	0.012666712708109248	2.0357448441916659e-106	0.511176120748488	1.18491257030417e-102	8.639170822736495e-101
MAP3K4	0.9169820659083125	0.9999006567364606	0.07027426236992529	0.5786075755164853	0.8265452854067772	NA	0.13488657036785107	0.2707786859761905	0.18807083702886668	0.2346985257964159	0.01716664655647719	1.5907437208853888e-6	0.24657446207008613	1.449028257783221e-4	4.5784382586262285e-4
MBLAC2	0.9998890387939324	0.9999006567364606	0.9998528379870959	0.9999625574628022	0.9376633437106122	NA	0.48396320263490206	0.10121113140688616	0.32649293039888805	0.31964099549020203	0.019595560087557803	1.0810281464853317e-15	7.080629586217835e-20	4.928181565992099e-25	5.750731244936869e-24
MFNG	0.39883177163090416	0.9999006567364606	0.4024979164113185	0.9999625574628022	3.032033954915499e-9	1.6860672870458798e-5	0.7628298413448547	0.2060775977624629	0.9538262891166944	0.789791565432968	0.6305244488574286	2.104209711196537e-11	0.004729699516926498	8.791480364958606e-16	6.608603496046791e-15
MFSD2A	7.12135251323511e-4	1.550418869724975e-17	0.03541115069872267	3.80803553273525e-7	1.085119480257523e-84	0.826305515733659	4.559974538485239e-14	0.11712881350314046	0.3760166823665402	0.2939425900423468	0.32669860772723325	3.108794492173896e-4	NA	3.945456812424269e-112	3.188257892506512e-110
MFSD6	0.9764807661883582	0.9999006567364606	0.9998528379870959	0.9999625574628022	0.9891539443094818	0.9785863062038676	0.8917688187193047	0.22086263787018226	0.8053297286653542	5.989493440743765e-12	0.15283667410943855	0.007310440683868068	0.49015063446495305	5.61374393011534e-6	2.0745607808814193e-5
MICAL2	0.9998890387939324	0.9999006567364606	0.9998528379870959	0.9999625574628022	4.864689513627705e-6	8.595497130046777e-5	0.21572317151562032	0.0998705080917568	0.23502426234603135	0.9994217365625072	0.077772044171792315	0.5240040916578731	0.6089138188218213	1.1701009149731728e-4	3.725038927279992e-4
MIDEAS	0.02866203893756671	0.5822278774896678	0.4059927510823145	0.9999625574628022	6.664401498168066e-13	0.05849275057316657	0.7267395536607194	0.5178568675330195	0.529443944303047	0.07123967126017117	0.026627195882539118	1.5752632447491467e-14	7.322598743911902e-4	2.8925471841918333e-22	3.0031081418745403e-21
MLEC	0.9998890387939324	0.9999006567364606	0.9998528379870959	0.9999625574628022	0.9360191188796836	0.015895629571728694	0.7140545356941306	0.13856091451419955	0.20977454974028867	2.5698649708213288e-11	0.6609406020994189	1.8304129666365977e-39	0.012884840866192569	4.753296359801983e-39	8.551524081818151e-38
MMD	0.9998890387939324	0.9999006567364606	0.5360275890958274	0.9999625574628022	0.16553788361095406	0.9022982258709287	0.8901451960731763	0.6673931631499372	0.9988382171744346	0.6736579348612612	0.7974545771559478	5.0325059131908456e-23	3.671239625260221e-7	1.591976019991801e-17	1.3093631438388885e-16
MMP14	0.9998890387939324	0.9999006567364606	0.9998528379870959	0.9999625574628022	2.018975839858102e-24	0.569517147664876	9.587167980475623e-9	0.6783336327075693	0.5627288414171105	0.09649144308604204	6.99461393423762e-5	6.143764543493907e-13	NA	2.1564274599113445e-35	3.5262861852884165e-34
MPPE1	0.7267427868397481	0.9999006567364606	0.9998528379870959	0.9999625574628022	3.409429075294329e-11	0.043391655147395514	0.2547413573107388	0.7778654963213475	0.5216295894972953	1.5806152013684807e-15	0.6190022195039411	2.2430986908102157e-93	0.8375822412163395	9.451593195634704e-101	6.641456465077516e-99
MPZL1	0.9998890387939324	0.9999006567364606	0.9998528379870959	0.9999625574628022	9.537848688894607e-8	2.40386562623942e-13	0.2948904498453774	0.9206284682559576	0.6165420835299272	0.0867054603960882	0.29410763723613176	1.92176015203625e-7	0.11057619489555813	5.448672608617858e-17	4.352205789601925e-16
MRM2	0.9998890387939324	0.9999006567364606	0.9998528379870959	0.9999625574628022	0.6394025749979396	0.3788417282047141	0.9199333468764298	0.22137997565140888	0.6699028413113064	0.13210038530479776	0.9069954991771256	0.4317692160719971	0.005682417541275032	0.62816138928576	0.9250236889755529
MRTFA	0.039129763856806075	0.7696409888295064	0.0012127480179836914	0.9999625574628022	3.501776545962738e-7	0.9288844942891691	0.10215415835900735	0.37654715632046165	0.5812445189237901	0.011047874064160466	0.004088634002691073	4.930812118919833e-16	5.056308720789679e-4	6.550064960958045e-22	6.692937821539532e-21
MT-CO3	0.9998890387939324	0.9999006567364606	0.9998528379870959	0.9999625574628022	0.5200149508092822	0.5399814866176146	0.09875141704306571	0.4849293932639572	0.4767045577237478	0.625162372399984	0.3337381976949082	0.537762852334556	0.9028117608262279	0.9629092713521361	0.9999999959712874
MTMR12	0.9998890387939324	0.9999006567364606	0.9998528379870959	0.9999625574628022	0.0010604134555877087	0.02322833730815924	0.4191886563531968	0.28676240172873413	0.3381005045169156	4.106270469177465e-12	0.7241643393086017	0.5043870011439393	0.058999233461991825	1.2794338019151379e-8	6.034372362437301e-8
MTURN	0.9998890387939324	0.9999006567364606	0.9998528379870959	0.9999625574628022	1.7525808599021906e-5	9.837837658773162e-9	0.07392409231888622	0.8568943942502757	0.6958492369326262	0.0704238541799442	0.5743487725137968	9.401195469274233e-15	0.9577977297181137	6.902269627833393e-17	5.481679654471778e-16
MXD4	0.7223518313850688	0.9999006567364606	0.9998528379870959	0.9999625574628022	0.35769430263571445	1.049454655166809e-4	0.2325140044367681	0.08606722026476231	0.6194392578830795	1.2628097547067006e-6	0.009838594082937817	1.3465367807965662e-28	5.718025972342284e-7	2.820805135279172e-33	4.280649044882963e-32
MYB	0.9998890387939324	0.9999006567364606	0.10534917723900199	0.9999625574628022	0.7853778796748859	NA	0.16519273271340884	0.12816067673009315	0.42434133152887393	2.4453585043244357e-5	0.8976118305247947	1.8448486104399908e-18	0.1807035328258945	6.562099629763197e-15	4.685764367438419e-14
NBN	0.9998890387939324	1.740248870570161e-9	0.9998528379870959	2.51266635066455e-7	2.399518725493934e-31	7.625264327133105e-4	7.920765142873522e-10	0.00860623814314766	0.2936200285784311	0.7985362585375015	0.09878262912909627	0.6756169084141136	0.22431325084501355	3.583094372912156e-46	7.969097737185591e-45
NDFIP2	0.9998890387939324	0.9999006567364606	0.9998528379870959	0.9999625574628022	0.38517949434883497	NA	0.0915717225027197	0.29290281101864374	0.9923728377294465	0.002514811539777507	0.9620755661784822	0.34631761328399263	0.20143391036832076	0.3265839438364414	0.5551068367014851
NFATC2	NA	NA	0.9998528379870959	0.9999625574628022	0.2668787879253133	0.3663695208624108	0.9939372765291539	0.0853016876955594	0.4154312292377655	0.7428464678985166	0.017987771102820644	2.2607054533216056e-5	0.01943478385463948	7.400698341055995e-4	0.0021454281558511206
NFIC	0.9998890387939324	0.9999006567364606	0.9998528379870959	0.9999625574628022	4.2468364720015576e-5	5.819579522486265e-4	0.15496328590761496	0.35754548437227457	0.27231912191707053	0.058875482572300575	0.2140796350046541	6.815302995368281e-43	7.121322995843427e-11	5.081355247509403e-47	1.1539555464894305e-45
NFKBIA	0.8294941360071871	8.515054264060435e-20	0.9998528379870959	6.515416077614785e-23	7.310495249334987e-51	1.403085059671959e-7	8.089994100859174e-21	0.41041613363386586	0.4775287556982667	0.3869306551966324	1.7576975762990726e-16	2.203714869535159e-27	0.8556549177867099	1.504110356811252e-140	1.9447144173331612e-138
NFKBIZ	5.3225389355459894e-8	3.475524208040328e-14	1.3779848430788272e-15	1.6548259966136236e-16	5.589344472701832e-122	2.160413537031218e-4	8.39765132800454e-9	0.16327391700050684	0.6919283961237188	7.339127026380978e-7	3.41528986174629e-23	2.1852673339058975e-18	0.015950712064642585	5.226453554068754e-210	1.2995107721488386e-207
NR2F6	0.9998890387939324	0.9999006567364606	0.9998528379870959	0.9999625574628022	0.09495628877690958	0.17328537481956696	0.17363919184174093	0.10556259877134286	0.9574439561246076	0.22669245739526006	0.8644144366108942	0.861247454774909	0.4197077230196612	0.710617303116237	0.9999999959712874
NSMCE4A	0.9998890387939324	0.9999006567364606	0.9998528379870959	0.9999625574628022	0.6302226132006831	0.694633344265755	0.7280087830406679	0.11437621076713972	0.501387583728641	0.0991948067618811	0.4701738088476222	0.001282576187718802	0.15144074834378005	0.21986568738869455	0.3973234384286566
NT5E	0.9998890387939324	0.9999006567364606	0.9998528379870959	0.9999625574628022	0.88139376709472	0.8799649762359711	NA	0.7739272213474111	0.18807083702886668	4.2715215322535266e-6	3.939111436069663e-7	3.297363746635614e-40	0.3280179495898674	4.736119349414324e-38	8.380684184538448e-37
NUAK2	0.16303816040225255	0.7559256881676081	2.1485319016350063e-13	0.43543182698082084	4.3297133739591124e-21	0.8699544765121677	3.5163659059165935e-4	0.6131618517017823	0.43713102656712177	0.03849311242765047	0.11799199072101044	0.24907932030042176	0.11615242990003671	9.24002509987872e-28	1.1712486718107704e-26
OAS2	0.9998890387939324	0.9999006567364606	0.9998528379870959	0.9999625574628022	0.15740995417782394	NA	NA	5.857772429352762e-10	0.6487386179179601	0.49479769067418117	1.6146029312875145e-14	1.0392685940121969e-7	7.43720273839273e-24	1.0570059914568893e-40	2.0058291779173102e-39
ORMDL3	0.9998890387939324	0.9999006567364606	0.9998528379870959	0.9999625574628022	0.14180793764571775	0.7587536650657152	0.18758267543924342	0.09699789367612406	0.21824067260084284	0.40948344694300914	0.7947781152302201	0.3977466511113258	0.034206731872068054	0.44363951969354964	0.7135465952012524
P2RY2	0.046394765768868876	0.9999006567364606	1.7590192754728264e-4	0.9999625574628022	0.00216536101491092	0.9808606064290815	0.30387741979769617	0.1974049686956957	0.41630846339373156	0.17922680004146965	3.290379735137168e-4	1.8965249979742438e-75	3.7358400224210824e-4	3.159837591265452e-73	1.3991299142694558e-71
PACS1	0.9998890387939324	0.9999006567364606	0.9998528379870959	0.9999625574628022	4.969687295986496e-7	0.0056157777959586356	0.40718856591699387	0.23197836934144847	0.21771841116199805	9.923480398080294e-19	0.001001204539651216	2.5251404232708583e-19	0.339920398039418	6.64849834597374e-35	1.0745081410151225e-33
PAQR7	0.9895960510884191	0.9999006567364606	0.9998528379870959	0.9999625574628022	0.1405395092989415	0.0898348430299	0.26646566696969615	0.9462973879614759	0.9797098384008985	0.06683639525209495	0.29454912659387233	7.629772951104174e-107	0.11192912155204987	9.10343394578842e-92	5.4491357390315005e-90
PAXX	0.9998890387939324	0.9999006567364606	0.9998528379870959	0.9999625574628022	0.9011407721092792	0.7393823310639904	0.4344778701625186	0.03748657940482784	0.5593954945239946	0.21770047884952978	0.11164622491422273	0.09993701244198473	0.030539289159555706	0.30084105495234975	0.5175533327654742
PBXIP1	0.9998890387939324	0.9999006567364606	0.9998528379870959	0.9999625574628022	0.010652031151332455	0.0027711483190797624	0.29519999868494673	0.7928134174138949	0.28758846667196825	1.2710083735501626e-15	0.07757512144585108	1.0379131973901145e-13	0.9382071393999322	3.184305711609649e-21	3.1348439071552044e-20
PCYOX1	0.9221113453365535	0.9999006567364606	0.6565614968487598	0.9999625574628022	0.99516896787598	0.21229862618583617	0.2565236328287478	0.035985077407927064	0.5714414104377024	0.4014091001133642	0.6588013681227932	2.1809972348980153e-6	0.05447912891532778	0.0039609996296590885	0.010353049436335358
PDCD1LG2	0.9998890387939324	0.9999006567364606	0.9998528379870959	0.9999625574628022	8.190438744469384e-7	0.002676414656139041	0.9317349774299856	0.002611758810302077	0.06131945181413917	0.8568218697021511	0.28786969492639075	0.7409297740909241	NA	4.766878263206139e-5	1.5890140432557555e-4
PDZD4	0.9998890387939324	0.9999006567364606	0.9998528379870959	0.9999625574628022	0.90345647495540915	0.896415340115608	NA	0.11256358743554891	0.055563607716265784	0.5106492986605732	0.7918400250055575	0.8961219783230221	NA	0.9436763994556847	0.9999999959712874
PELO	0.039896658090453944	4.234006994575718e-4	0.13445811341077527	0.0011020688863637924	5.889115910289105e-7	0.42760731418733133	1.0589378510718097e-4	0.28468298407836157	0.8241270843682631	0.39861485500474897	0.8230466742504733	0.9356584081261455	NA	3.670841547825693e-10	1.9419612923767454e-9
PGP	0.9998890387939324	0.9999006567364606	0.9998528379870959	0.9999625574628022	0.0012638180880102734	6.253167659175962e-4	0.047795304084531136	0.0764161778189345	0.8673653622613503	1.5333416550628607e-6	0.5489268954162767	3.2132540534786447e-24	0.04164979604666983	2.201149619406213e-25	2.6125517575743022e-24
PHOSPHO1	0.94386146291107	0.9999006567364606	0.49725990488921756	0.9649808267667825	7.308620362401025e-24	2.6970303493852908e-6	0.047935329466790196	0.1538621664584362	0.16031480753106328	9.79200334749086e-12	2.3401541577836525e-10	1.2044455222250049e-16	0.32193903743727115	5.5020750287268774e-52	1.4419897717179603e-50
PLCB2	0.9822339007011742	0.9999006567364606	0.9998528379870959	0.9999625574628022	3.8107390259363556e-17	0.6612013690703634	0.0022092682184308185	0.6063735937692044	0.5783338303585642	0.7225254722271629	0.23066980871216722	2.4034761914125506e-69	0.14742685679493073	1.562032463766509e-71	6.672699912398166e-70
PLEKHG3	0.997366503171776	0.9999006567364606	0.9998528379870959	0.9999625574628022	4.965065463484981e-8	0.006061565178698031	0.9112740873235305	0.9487918014458295	0.3404706225838828	1.2829321393413615e-20	2.1051702906176744e-6	0.11933063114674396	5.65332869448571e-11	9.244216283907982e-32	1.3459634430188543e-30
PLK2	0.9998890387939324	0.14200639493008949	0.0016578088212205265	1.0569177640168779e-14	1.6850568453778678e-29	0.21691156748925144	7.393536054006337e-7	0.640799910088507	0.8447370047572667	0.3533034221864501	2.2383974566915645e-17	1.6982989181247482e-11	1.4041176364216564e-39	3.014634008271261e-100	2.0732557431352073e-98
PLXDC1	0.9998890387939324	0.9999006567364606	0.9998528379870959	0.9999625574628022	0.03462647422179601	0.18874491482665073	0.8954693580713731	0.5516196496985083	0.6549138410569271	0.44019248829580754	0.7872596007783554	0.8240428110845534	0.4128892439899284	0.9208201054419685	0.9999999959712874
PPM1M	0.9718135893692349	0.9999006567364606	0.9998528379870959	0.9999625574628022	1.2624986399101384e-4	0.009862857811874182	0.0011077312685667544	0.9711382065911783	0.719547278938374	1.959861418880892e-8	0.04411246279523601	5.073341065557468e-43	0.11458859085727177	6.746065342699748e-45	1.4634585151713526e-43
PRAM1	0.57244126513508	0.5822278774896678	0.9998528379870959	0.9999625574628022	3.848829854681386e-9	0.5906878347683866	0.7499369670270238	0.7927770998747651	0.3178857917652785	0.6535201968218792	0.03213739905333627	0.005145860206704347	0.33599127389052347	2.673904828805009e-5	9.178355796432627e-5
PRDM11	0.9998890387939324	0.9999006567364606	0.9998528379870959	0.9999625574628022	0.7134978927873458	NA	0.054596411674276264	0.13849351625102357	0.4586559347513518	0.8815829619074642	0.9561773604688962	0.5959312331292553	0.9799393278501132	0.9586514501402679	0.9999999959712874
PSKH1	0.9922587713801732	0.9999006567364606	0.07650724713961968	0.4691303729720614	0.0013058539999835307	0.44212788503929096	0.49035615291013784	0.04863050190875112	0.751874819497555	0.7082092222308739	0.8656997752720184	0.8987535937132286	0.04276517645204666	0.07286843783460474	0.15059787759636875
PSRC1	0.9082291893357782	0.9999006567364606	0.1492905658200867	0.5420458381803972	2.2178943349737832e-10	0.6290733633821823	0.08604753398514692	0.6634049020807101	0.30924596156197565	0.25687068995127565	0.9882097554335327	0.7273444245664736	0.6853482291406339	6.936646655142827e-5	2.2670934484300638e-4
RAB11FIP4	0.01706200489154314	0.08560464763852592	0.9698639879480062	0.9999625574628022	7.565217259485942e-7	0.9039831361150307	0.0013778962729976956	0.813874258348154	0.8328711021099925	1.2658437175084395e-13	0.005129497560215063	1.1753814954977224e-52	0.015367799069407625	4.177671503874654e-63	1.4948664418107942e-61
RAB11FIP5	0.38692375698082515	0.9999006567364606	0.9998528379870959	0.9999625574628022	0.8308123732713736	0.9139817377643705	0.008401312372022627	0.45809530400184056	0.5363897621967906	0.14878133471008168	6.168009291775307e-35	0.612236006303558	0.014478348354721924	4.821929208168826e-26	5.815702429305113e-25
RAB36	0.9998890387939324	0.9999006567364606	0.9998528379870959	0.9999625574628022	0.007518196756319232	0.6351632579370021	0.24581219918902894	0.9483618943358155	0.18226754005283147	0.5937211766855346	0.81383956040321	0.26867473934238484	0.008978421408013519	0.24681069913071424	0.43660289389979695
RAB37	0.9922587713801732	0.9999006567364606	0.9998528379870959	0.9999625574628022	7.075045384919927e-15	0.11476853047745678	0.3016561600533801	0.3429451756993019	0.2576236200102425	4.233462751214032e-4	9.992503609441605e-4	0.008430967183771723	0.3858555146113022	1.3125689181394812e-13	8.753769462997627e-13
RAB3D	0.1380324231693676	0.3368187566350576	8.360242821771758e-5	0.06386487032509662	1.0581529467746543e-7	0.6816090753354305	0.0034864433398302005	0.5921525532547821	0.3110011570037472	1.6731779379938896e-5	4.660355367324536e-9	5.863876886812728e-27	0.8927018429939462	2.444375457283902e-40	4.566947174357481e-39
RAB40C	0.29344583703749955	0.9999006567364606	0.9998528379870959	0.9999625574628022	0.06524927964248922	0.42585488432014357	0.09085396875376385	0.19982933586310692	0.11805249911469765	0.011584228796830192	0.3659776287863842	0.23049558660196887	0.6937679499999903	0.08280254362040985	0.16879046993632846
RAP1GAP2	0.9998890387939324	0.9999006567364606	0.9998528379870959	0.9999625574628022	9.546398925783061e-11	0.6523093752706643	0.3169327986546463	0.7498383383886823	0.19633068328191863	2.0262066765270234e-8	0.280665290085187	7.844395460751005e-17	0.03733002423209089	1.8960900468002578e-23	2.082263327726172e-22
RASGEF1A	0.9606903215322062	0.9999006567364606	0.9998528379870959	0.9999625574628022	6.540378431998849e-8	0.044592272374868895	0.3098206874770229	0.04048629042677941	0.2739499145625852	0.4375121379146415	0.5860019612406083	5.066095638386907e-9	NA	7.653221867572411e-10	3.964385280440687e-9
RASGEF1B	0.9998890387939324	0.0013565490568390474	0.9998528379870959	0.23023452944583991	1.8264317366217525e-26	0.8612126772905121	5.359315900224832e-9	0.00489073972755663	NA	0.33240203576986144	1.5594788474832496e-8	0.450270321887132	0.027526248555744457	1.0975400469141016e-35	1.8100077950554493e-34
RASSF7	0.9998890387939324	0.9999006567364606	0.9998528379870959	0.9999625574628022	0.4533134161062859	0.6110430478383407	0.1457424215084951	0.20788919371450618	0.9988382171744346	0.42567681161567117	0.18646588425596355	0.3616881609505821	0.01964820702071807	0.5459942814309766	0.8347007010935172
RBFA	0.9998890387939324	0.9999006567364606	0.9998528379870959	0.9999625574628022	0.14317949080330214	NA	0.8374204173028721	0.15211708518446448	0.8585053494147387	1.9855866191859622e-6	0.09707998884926118	4.034481385603888e-67	0.05372669420150508	8.457955052287877e-60	2.733893004734518e-58
RBM4B	0.2576337331556896	0.044256120329820424	0.9998528379870959	0.9999625574628022	0.0026568870823083118	0.22351439151134975	0.14692238622431436	0.08333816709956746	0.8005955775391566	0.9516779875803361	0.9386464665525924	0.8883173353187866	1.612214415590716e-5	6.373733342068303e-4	0.0018633130002422772
RCAN3	0.9998890387939324	0.9999006567364606	0.9998528379870959	0.9999625574628022	0.9536657352987277	NA	0.8901109370749891	0.2280826510918282	0.23234146992827506	0.9351319265838419	0.20430826460949392	0.029217216060152422	0.44733020280984953	0.7937460133219736	0.9999999959712874
RELL1	0.011127629816892207	0.5032646126416973	0.2723212714745962	0.9999625574628022	0.13984581150360145	3.648643622995032e-13	0.7650335150480931	0.8002249584067903	0.3050189086941898	1.1620553979529183e-4	0.9809615860807889	5.889650899278954e-19	0.006180691268764362	7.686867285605601e-27	9.495484339938536e-26
RETREG3	0.001536132533037855	0.18121180653167945	0.3876291254954048	0.9999625574628022	0.06555991071890667	0.9233639606385825	0.3830735245529899	0.419826040248947	0.33923250839118213	9.332010154155221e-6	0.8432543001438029	0.1481295930911752	0.014858144812018869	2.9890578239287412e-5	1.020235611356459e-4
RFLNB	0.951310756084803	0.9999006567364606	0.9998528379870959	0.9999625574628022	0.06512781322144644	0.018941733036056757	0.1286862867211087	0.5905379598492597	0.3886148944718997	5.6592289666293736e-8	0.04625971658186708	3.314863744356564e-9	0.1841988295407485	4.918655820024321e-11	2.760197076781009e-10
RGS14	0.9053007239690952	0.9999006567364606	0.8068105646084751	0.9999625574628022	2.2340831195033465e-18	0.5794293595993791	0.005954358864949848	0.24532980237072533	0.23448015077249001	8.446661153109777e-8	0.0021849749244842436	2.414463625590925e-12	0.49682274456714726	1.5705638368004202e-28	2.0692605333496843e-27
RGS2	0.0754050575960788	0.5847851064102769	1.4749073238039404e-6	0.49895234553011963	0.10943314107536108	0.9533827112324245	0.7698222771376351	0.8825711012364726	0.8793185752575574	2.3628881251069918e-11	2.722162026132774e-7	1.6392897800734424e-7	0.2817290555531092	5.955351249045284e-20	5.520940828106321e-19
RHOB	0.9998890387939324	0.12391271479179151	0.9998528379870959	6.521668784864276e-5	8.173401910353124e-4	0.808078055254683	0.4236579319763835	0.8239056730225194	0.6532637712491549	1.214996280450567e-11	0.9632763470800969	1.1712941160490905e-110	0.4013328044519333	7.654787234763443e-110	6.03483510695131e-108
RHOV	0.08485253011416356	4.964722908466893e-7	0.4169807788403124	0.018193747167673153	8.144559352156254e-21	NA	2.7803656899736605e-9	0.006535461654504844	NA	0.09190235394075406	0.40036379270311306	1.4999911677871297e-39	0.1099746587801299	4.54828003959284e-66	1.702883071194277e-64
RNF166	0.422895357630582	0.9415569066709245	0.5591935142245295	0.9999625574628022	0.04289975869509156	0.7024237455853114	0.014535355810962661	0.4906820943552001	0.3060636024165641	0.0794142744788589	0.002637443349341351	3.54747338387092e-4	6.528287045202946e-6	3.016954110613791e-7	1.2588383825568818e-6
RNF220	0.5220061375589116	0.9813607587388626	0.6813782494956171	0.9999625574628022	0.06548297586342462	0.1721511841481147	0.5535549256109733	0.15125527776036476	0.9385377120096695	0.22241666495173273	0.6604736411124948	0.013377725456614288	0.0365154742677861	0.10640180671364541	0.21037528812638542
RNF44	0.9998890387939324	0.9999006567364606	0.9998528379870959	0.9999625574628022	1.0581529467746543e-7	0.2242819186206059	0.03644041017583928	0.43546139910202286	0.15742832122397868	4.766056956365931e-8	0.37519163562192576	3.8599546564226824e-10	0.30028471988856326	1.5586635688118687e-15	1.157301732524402e-14
RP9	0.9998890387939324	0.9999006567364606	0.9998528379870959	0.9999625574628022	0.900031026068365	0.8699544765121677	0.9529342876363598	0.19050126324230818	0.7985094175936834	2.2114806120624546e-10	0.16092589657221548	2.5427229646201786e-13	0.06648649807658857	2.562058933131268e-13	1.6752721156152329e-12
RPGRIP1	0.8730704866903051	0.9999006567364606	0.9998528379870959	0.9999625574628022	1.1660065110657183e-4	1.803379131506654e-8	0.4629471923111047	0.5546047118794365	0.42583591496866424	0.7387585249487179	0.7862587323824728	0.32095555871260917	0.43336044350366865	5.566335367994122e-5	1.842838991582076e-4
RPL5	0.9998890387939324	0.9999006567364606	0.9998528379870959	0.9999625574628022	0.9738191327532596	0.9693226136218654	0.7616085976443996	0.17884209353873823	0.11796939490934227	0.021805354834895613	0.5309577080633556	0.48735640167614874	0.9203818556944406	0.8406749939211868	0.9999999959712874
RSAD2	0.8788692380380729	0.9999006567364606	0.30913689909941855	0.9999625574628022	0.268646416575	NA	NA	1.303776836540892e-8	0.5594954383578069	6.846920999803685e-9	3.098671471445206e-7	0.46939155359321794	1.8359007690196493e-57	1.4451649074938777e-65	5.348764926705394e-64
RUNX2	0.9998890387939324	0.9999006567364606	0.9998528379870959	0.9999625574628022	2.4863759443289032e-20	1.7826167880952853e-6	0.2868101964321534	0.41590519862862946	0.44468338565560733	0.45818555898423935	0.010465463520158473	2.526869732750419e-4	0.40971148402520896	1.0432073277713173e-19	9.561419146879454e-19
S1PR1	0.9998890387939324	0.9999006567364606	0.9998528379870959	0.9999625574628022	0.9927246787804824	0.04922038811954432	0.7165306749665161	0.1944053814499259	0.10281073249146501	0.04508929210975633	1.1046222349151219e-5	2.3512032490412555e-13	3.3076953076946643e-4	1.2248050698444204e-13	8.18534442610706e-13
S1PR4	0.6764640267232058	0.6859846751620873	0.2909289802987363	0.453317789018991	1.350525762523808e-12	0.28886827751968536	0.05486555321063631	0.30503149777976857	0.12055715295866401	1.7467658393744061e-6	0.12311105784439219	0.0035942822994600326	0.4508897974158791	8.347082216048757e-14	5.628766081295187e-13
SCIMP	0.9718135893692349	0.4988058564139882	0.9998528379870959	0.9999625574628022	0.0030180272933441497	0.31947155900755553	0.9832466907336905	3.3684253906478355e-4	0.6529551499102721	NA	5.433632169854437e-6	1.6144421066251387e-31	1.1706560192876167e-23	2.789595612039374e-50	6.989847196368426e-49
SCN1B	0.9998890387939324	7.35440336588788e-4	0.9998528379870959	3.4334231551620727e-7	4.028232076052712e-54	1.3190534947247847e-10	9.838669446551516e-7	0.26090457691588215	0.8399645627822443	NA	0.35286779459033524	0.8276664008128695	NA	1.1169518536444039e-64	4.0565850654643393e-63
SDC4	0.9998890387939324	0.03738588425652786	0.9998528379870959	0.9999625574628022	0.018558073085400178	0.9010409229591426	5.556706934267861e-6	0.856488187802953	NA	0.06578915044287573	4.5422749161267827e-14	0.032946151797807056	0.16717819839894846	3.963589186076347e-14	2.722020137208381e-13
SELENON	0.9998890387939324	0.9999006567364606	0.9998528379870959	0.9999625574628022	0.1502710761645079	0.27837410569996973	0.7107214286403517	0.27603272100491405	0.9739867436767382	1.4144455931904871e-16	0.7488415405189924	0.6795529916833362	0.9947684382528543	4.9837707771196164e-8	2.2373900567467093e-7
SEPTIN5	0.9998890387939324	0.9999006567364606	0.9998528379870959	0.9999625574628022	0.01363524805432464	0.054944702005526716	0.49768009148746756	0.6386194338638481	NA	0.0071327399103396395	0.993767926920907	3.967620679058405e-66	0.40747499316398006	1.7801607441568042e-55	5.1223200997295346e-54
SGPP2	0.9998890387939324	0.9999006567364606	0.9998528379870959	0.9999625574628022	1.1535505563246587e-48	7.09514815183129e-4	5.17814600910758e-8	0.3207177185189698	0.9365501774283219	0.43523593064064553	0.9893791352295906	0.9218925436987163	NA	4.228112593028224e-44	8.991229783902345e-43
SH3BP5L	0.8909602500260816	0.9999006567364606	0.888753685891233	0.9999625574628022	6.906984348398505e-6	0.7456825662364531	0.0024648420233105268	0.07479726430315128	0.3394515413046484	4.7117007067105916e-5	0.8170105281003478	0.6814597732263914	0.01056526797255033	1.4993877699068606e-6	5.858002902814998e-6
SH3GLB2	0.9935559268996143	0.9999006567364606	0.9998528379870959	0.9999625574628022	0.26245637224343676	0.10720034653814059	0.43903644116447704	0.13896278555332306	0.5961900274128115	0.4482247879524768	0.10586858533055046	2.30255837727838e-13	0.030386785550912003	3.399757659192651e-8	1.544866448978029e-7
SIK1	0.4674666711220559	0.9999006567364606	2.855864131755759e-4	0.9999625574628022	0.327165186411136	0.052289547985374704	0.9934508101023453	0.6978634945561203	0.8250992621111244	8.65801248458935e-22	0.8902460529537731	3.5122887558557407e-9	0.0024556667287512195	4.3036943657338074e-24	4.852665612153573e-23
SLC11A2	0.851790137674627	3.35452927875074e-5	0.6580123288258087	9.622403974724053e-6	3.3479433961140075e-28	0.004442038365659355	3.872709704603065e-15	0.6260959335623635	0.5822899135359861	0.05130189955119958	4.7122456998698575e-5	0.4952825227140913	0.3280179495898674	1.9394656343662096e-44	4.16084032222326e-43
SLC16A14	0.8008650569647489	0.9999006567364606	0.5060040875696089	0.9999625574628022	0.6754235880457792	NA	0.024838011646437997	0.2518804913900257	0.7247404226297978	0.10158618753103602	2.3336871145562816e-19	2.1931832362055625e-9	0.9013889103166562	4.568502107740197e-19	4.0457319578773234e-18
SLC25A38	0.9998890387939324	0.9999006567364606	0.9998528379870959	0.9999625574628022	0.7173187278046366	0.1521942119405346	0.62086249773116	0.17998498462397783	0.2890245248066788	0.22009173990103845	0.3290015675506211	5.294015405942129e-88	0.9810245341190823	2.0683430821118496e-72	8.99404612880655e-71
SLC29A1	NA	NA	0.9998528379870959	0.9999625574628022	0.9869624621072479	0.5534609764963676	0.46109789759984454	0.34789485121149305	0.5893477126077982	6.575403508422245e-4	0.7625528419782214	0.25450227737554776	0.19268119597996353	0.205445916092829	0.3748276666702094
SLC43A3	0.9998890387939324	2.1234778157651593e-5	0.9998528379870959	0.6121748861269316	1.2622680076552047e-17	0.7582193966208031	3.414302771341147e-10	0.0288848103276974	0.2429311254242757	0.5132927828258279	0.09939913373516844	0.06992595290576374	0.5557483093505657	1.6322912123724512e-22	1.7148784275596597e-21
SOCS1	0.12565986849037755	0.9999006567364606	0.00413681362486029	0.9999625574628022	1.2740186819111666e-10	NA	0.2894428639079153	6.509580441826624e-4	0.546119575121235	0.6663271623132925	0.4522299663883536	0.6517753291812028	1.1626660674991027e-47	3.4365596620891256e-49	8.331079760819563e-48
SOCS3	1.3550079441799792e-40	0.9999006567364606	7.701128894454394e-52	0.9999625574628022	8.697989037025915e-9	4.016271866633503e-6	0.012607919928477413	0.13855973061786767	0.6780223683047871	0.002372290290238254	1.580801451701788e-4	0	0.02062846296861248	0	0
SPATC1	0.9998890387939324	0.05467684032539804	0.9998528379870959	0.0015582424266662935	1.3939931571349892e-39	4.746642313545283e-15	1.1602743327296864e-4	0.11962286728482069	0.11805249911469765	0.6076525853713519	0.7771764441953238	1.0623013716879773e-10	0.6310593621967844	3.6454312339532494e-56	1.0744603852779532e-54
SPHK1	0.03287076878152929	5.135430326486173e-4	0.009286317546201094	0.12168987445561204	1.2935812803585123e-10	0.7062334308374262	1.4099466969527452e-4	0.7739587743282228	NA	0.9020486540337872	0.019113433783252178	1.3083096357506995e-5	NA	1.967194508070068e-17	1.6057142377740274e-16
SPNS2	0.8504728823322957	0.9999006567364606	0.9998528379870959	0.9999625574628022	0.9147256242312249	0.24609504719955366	0.2807827331215619	0.03468802136410203	0.18807083702886668	0.05532962742427875	0.7193758464864557	3.1566781321898954e-4	0.9935421657353359	0.05445108744556421	0.11609766819692967
SSH3	0.6270690439719712	0.9999006567364606	0.9998528379870959	0.9999625574628022	6.987362487128931e-6	0.969511590570097	0.07523696221773557	0.3723561796646886	0.4408968338434612	0.24093763972856666	0.24534804168984328	3.53743428192768e-14	0.37624168770512273	3.919196484289015e-11	2.2172957005922157e-10
STUB1	0.9922587713801732	0.9999006567364606	0.9998528379870959	0.9999625574628022	0.009574651588843651	0.8856739601509399	0.0030004051771008477	0.04734013431519027	0.5147683190827049	6.36713610601315e-6	0.9948303651489556	0.6030125777690925	0.0705904839130404	2.385249589086201e-4	7.389701362737665e-4
SUSD3	0.9998890387939324	0.8532057697247318	0.9998528379870959	0.9999625574628022	0.0011773029810537865	0.8587419851314222	0.3091463208318098	0.4494943831637793	0.3824200587056274	0.4995131198236982	7.697539152644152e-9	1.352929452035531e-24	5.237368451023423e-13	1.2110699163967893e-33	1.8670500762002648e-32
SYTL1	0.9998890387939324	0.9999006567364606	0.9998528379870959	0.9999625574628022	0.008828229305559678	0.983482571345681	0.22619342878497078	0.5704095237114284	0.07139062530318034	0.03880415390240742	0.5391491958842601	2.1851088628508823e-73	0.39031671510905186	4.0866195663182126e-61	1.3617852211198525e-59
TAF4	0.9159400616497818	0.9999006567364606	0.9219370414213858	0.9999625574628022	2.690997523002782e-12	1.1013209644483813e-13	0.7976536089798195	0.25665239397448736	0.10790327422847062	0.027515104036586212	0.2262279438186927	1.0779355604951867e-15	0.06282566614619917	7.6342210067257e-30	1.0575577300317016e-28
TBC1D10C	0.9105503726818341	0.9999006567364606	0.9998528379870959	0.9999625574628022	6.698384947617109e-7	0.9619166389184124	0.02836979897054745	0.827583387627484	0.2138312930766639	1.0039187886410119e-10	0.020004334064772675	4.3763498780196e-32	0.39716668860882953	2.0628409743868245e-36	3.4849074788552325e-35
TBCC	0.03737136839064011	0.04249373507901576	0.009803345114058861	0.03769008474930718	0.02161841982436448	0.9868104785313707	0.0014010549523332725	0.8753215460212642	0.9821372607715351	0.09531022674659761	0.8784905177362279	0.3208139518185231	0.019698936575200807	3.52950500382769e-5	1.1962813709233523e-4
TCF7	0.9998890387939324	0.9999006567364606	0.9998528379870959	0.9999625574628022	0.08556164726639816	0.6110430478383407	0.19466414839425325	0.18248135975480387	0.007970141488610005	0.05408312371075986	0.9974362133100728	0.9544487166281577	1.1122924152011814e-4	0.008262972262344901	0.020487354136527358
TCTN1	0.9998890387939324	0.9999006567364606	0.9998528379870959	0.9999625574628022	1.383067614605595e-5	2.506652913428727e-4	0.8340408234545422	0.5325467010316148	0.6504430272667762	0.16826692613668295	0.04198755716505851	8.558815750620647e-33	0.06810849328738867	1.264534540887011e-29	1.7368543120370176e-28
TEF	0.9998890387939324	0.9999006567364606	0.9998528379870959	0.9999625574628022	1.94161014005604e-6	0.023122877759710943	0.014991356280759127	0.8271052559213259	0.47888203590939915	0.32568534410025246	0.42607975183085167	0.8711688710868672	0.01125905712982989	3.8366548653036135e-4	0.0011593656038905934
TFEC	0.9569692724028127	0.2594007630892136	0.7810459544850568	0.9999625574628022	2.501248868708087e-22	0.05849275057316657	0.0067307176774603706	0.0012215526724371594	NA	5.585798450435676e-4	0.9096033399889637	5.649638863747528e-6	2.7118824302596684e-19	7.739335491141355e-41	1.471536005050936e-39
THBD	0.4067188442003435	0.011710448124263707	0.6325003043891334	0.0014517836028461173	8.810613460653734e-19	0.953659982632278	0.025048225214248175	0.9910856822296443	0.9154206243080911	0.7604063952327393	0.737538274885641	1.2360105441131401e-16	0.33546303329535276	2.8499359083869168e-27	3.56591335530683e-26
THOC3	0.8730704866903051	0.9999006567364606	0.9998528379870959	0.9999625574628022	0.432258916069803	0.9039831361150307	0.13668941022694742	0.14375137574131366	0.5047722197682388	0.09392678893750056	0.9605041325993849	0.9825902719640989	0.1452123572915036	0.7875860410084459	0.9999999959712874
TIFA	5.624816613567541e-5	6.177584852838002e-16	1.6895157725077194e-8	9.830142612196667e-15	8.13780559506759e-36	7.724370751120021e-9	2.424617079690798e-7	0.021487850794532224	0.3110011570037472	0.0037011273958559372	0.7572066894343288	0.7577818462342453	1.7023589534165902e-4	9.99397208418204e-81	4.9954405824903735e-79
TIGD3	0.8413326892123817	0.7415873841904003	0.015857247418389918	0.015212227978265498	5.695494485271827e-9	3.526669636247996e-5	1.4362789272386796e-4	0.634041275465415	0.32345931709936376	0.8797711583082708	0.8414033500516425	0.3793572647242352	NA	3.683395613642534e-11	2.0887653371632547e-10
TIGIT	0.7092199818755928	0.986203023842335	0.9998528379870959	0.9999625574628022	0.6662097013699847	0.8160170378797961	0.023213663934856764	0.3088201369239411	0.8535825304720631	0.7292932445753961	NA	0.9701717827819842	NA	0.9380905260984149	0.9999999959712874
TK2	0.9998890387939324	0.9999006567364606	0.9998528379870959	0.9999625574628022	0.2449285036792622	0.9350425529278285	0.05500628149113707	0.8358429863697998	0.995392536818858	4.440143226525e-10	0.21058035098172914	8.931485188210026e-15	0.014881151803205765	1.6345763379815038e-15	1.2071962490027908e-14
TLE5	0.9998890387939324	0.9999006567364606	0.9998528379870959	0.9999625574628022	0.9243080989137465	0.38759479323293716	0.8269062017374487	0.2311368341280505	0.4007351483227954	0.06452177674422604	0.15649866194414075	6.782471659645547e-23	0.6070633481481553	6.119961874265651e-14	4.161659908468024e-13
TMC6	0.6514585275793253	0.9999006567364606	0.741336331273069	0.9999625574628022	4.926920318060381e-10	0.7191489924508002	0.082449330451818445	0.41025096667245203	0.47185148513048636	0.07749030838969345	0.5031522693786088	1.597900895021746e-10	0.043082573706912215	1.6832008535512417e-12	1.0489716373320303e-11
TMC8	0.5556276358879904	0.9999006567364606	0.9998528379870959	0.9999625574628022	1.0313496885948447e-8	0.14374682259753108	0.6449573180156196	0.7279966367541532	0.21437445095439386	0.005217144766877022	0.9584155062022098	6.893116311346352e-4	0.016031999851558752	2.2113477125423865e-7	9.351695930450728e-7
TMEM104	0.9998890387939324	0.9999006567364606	0.9998528379870959	0.9999625574628022	4.270689433110783e-10	0.12478559240093205	0.23943374848347576	0.7430452968395311	0.8014814897181483	0.01708588583645808	0.026954543912318614	1.380534057236166e-11	0.017682519985572163	7.554270148995969e-15	5.374450303361255e-14
TMEM129	0.7655852222486612	0.6778227369077671	0.025524046775458303	0.4950508981415998	1.9151931560954607e-7	0.9138030757726762	5.105397933587641e-4	0.7095168671048369	0.4448068327367671	0.5622786482368557	0.8120785623587752	0.05316425156930132	6.894185629555105e-4	1.673557667782622e-7	7.145965964107479e-7
TMEM42	0.9998890387939324	0.9999006567364606	0.9998528379870959	0.9999625574628022	0.7886672871674879	0.9711940586927782	0.44422013946523015	0.4131680857128438	0.5300891252430607	0.01984633097877369	0.3992147791630352	0.020580304919558538	0.2228661657754403	0.4830597970687565	0.7612921911548403
TNF	0.9998890387939324	8.515054264060435e-20	0.9998528379870959	8.55647326951533e-19	6.693283195904027e-55	0.6135412035712053	1.818811699761597e-5	0.9522776576434162	0.8057062029993441	0.006119594147149546	1.804856039080504e-33	3.7180528452080457e-6	0.24755728919952086	9.236728835862514e-117	8.217299038656771e-115
TNFAIP3	0.002029434090121243	1.2143284125855011e-27	0.04948207361251689	1.6537512346275268e-10	1.0775422306846912e-41	0.1284484736261519	1.4119989596567296e-14	0.06811115055552101	0.292139594530514	0.2530587085693564	3.1219042876671527e-28	0.7507637424625921	0.7191474253162106	2.7098059551579373e-106	2.052889714622384e-104
TNFAIP6	0.45912462771162393	1.6351697582106233e-18	0.026113229024078623	1.7076367758142976e-33	1.2341602196174872e-54	5.480392827382677e-5	1.0083169299191984e-12	0.017262544346192708	0.432791778895649	0.9672674450179214	0.00859506935704425	0.9992695355546988	5.9701347704903645e-9	1.5047560281392662e-114	1.2578982073160743e-112
TNFSF15	0.010635054778817304	0.9999006567364606	1.0819026735745747e-5	0.9999625574628022	0.021378263332663027	0.44224094203855113	4.483564071007394e-12	0.002648475335367366	0.7279514161737791	NA	5.756833751044967e-48	NA	0.18180804811520235	3.941399224168073e-56	1.158174190204782e-54
TP53I13	0.9998890387939324	0.9999006567364606	0.9998528379870959	0.9999625574628022	0.7642367430758558	0.7061039365878696	0.9760642626866678	0.11436703172081046	0.810590331135377	0.08307263883339457	0.015929942492032945	1.6817645222858226e-6	0.6923999771110148	0.00776695291790972	0.019356500242860588
TRAM2	0.9998890387939324	0.9999006567364606	0.9998528379870959	0.9999625574628022	0.04725005564033675	0.1106147255911394	0.2868400133688256	0.2780156757982226	0.6303178981547105	0.368649110489392	0.7122410573936083	0.3948693603202755	0.03919813783772505	0.3834493825951699	0.6340908361230155
TRAPPC14	0.9998890387939324	0.9999006567364606	0.9998528379870959	0.9488475537380768	1.2057984565721929e-6	0.6721808278585888	0.024004296667469588	0.6358439808446061	0.32917584117753274	1.2444223244368869e-12	0.20746990678544566	1.0129619010155267e-10	0.7994612401628521	3.6611687951210986e-18	3.122458558160888e-17
TRIM27	0.9998890387939324	0.9999006567364606	0.9998528379870959	0.9999625574628022	1.4968690799282911e-12	0.8143326537086333	0.08703248518161213	0.529695176218502	0.29770601278168385	0.005682629679312609	0.9430832824220334	9.17429959036294e-8	0.042300977288581294	9.339774789935135e-13	5.911736040339491e-12
TSC22D3	0.9998890387939324	0.8953295044551806	0.9998528379870959	0.7230929338191777	8.15837167306909e-15	0.051687257079197246	3.307270697274038e-8	0.617106772779761	0.6736718660595268	1.2563932970957753e-5	6.688220107270127e-4	6.720493301806769e-91	0.9856870713848488	1.065936572760247e-101	7.544807989821982e-100
TSPAN32	0.9998890387939324	0.9999006567364606	0.9998528379870959	0.9999625574628022	4.188530897825896e-4	0.25641643122530294	0.03342628766843575	0.4478827301355891	0.23405797409437418	0.5712814680074889	0.7641218692512509	1.3924127305794211e-46	0.0775681185970418	5.292493511612992e-38	9.348143821878176e-37
TST	0.9841054283613244	0.5980942850060529	0.9998528379870959	0.9999625574628022	3.3826822428935516e-6	0.978894395141913	0.26738904962709936	0.3984508312740871	0.32244819696636634	0.024949872945696387	0.9619542607590287	3.7369110778771812e-37	0.2391262284928647	6.462765981465856e-31	9.16219908220386e-30
UBALD1	0.9998890387939324	0.9999006567364606	0.9998528379870959	0.9999625574628022	0.01410920008770888	0.14096732705637957	0.037241981489419596	0.8136572787358938	0.06584880318292669	3.661656918507518e-4	0.88836279238411	0.17086840582172058	7.63431636555401e-7	2.7164573327877326e-6	1.0372566303770506e-5
UMPS	0.08764458280914482	0.08572096775828282	0.9998528379870959	0.9999625574628022	0.9559873653868997	0.3890497013282684	0.6712274871529994	0.8196024658041907	0.451573252645115	1.80162122517649e-7	0.9948303651489556	0.7098455995403786	0.0034168055453451507	3.4330897374589014e-4	0.0010452330042115847
USP18	0.9998890387939324	0.9999006567364606	0.9998528379870959	0.9999625574628022	0.06635613373429924	NA	NA	5.857772429352762e-10	0.7821471173693358	0.6054448179888964	3.270526340930384e-7	0.5260631791097593	2.2274274615337288e-65	1.20303941092328e-66	4.592863451859467e-65
VIPR1	0.9998890387939324	0.9999006567364606	0.9998528379870959	0.9999625574628022	0.9243080989137465	0.3613208949862185	0.8549419704954622	0.3965769230381219	0.03322464394075152	2.545941963374861e-7	0.009022551326386947	0.08382270277109279	0.981657232447241	5.73716543960912e-4	0.0016884155771741923
VPS26B	0.7608327260565352	0.9999006567364606	0.9998528379870959	0.9999625574628022	8.865739665344053e-10	0.7665981753889894	0.11482586253333613	0.1390943168178334	0.27290482953251527	9.572233079216844e-6	0.19049923100253235	3.263318155937773e-26	0.35602024977724517	1.0977578716369918e-28	1.4642308227323122e-27
WDFY4	0.9998890387939324	0.9999006567364606	0.9998528379870959	0.9999625574628022	0.009636128572738666	0.4130627116196815	0.2653579432647347	0.09256201082871489	0.7391896752020958	3.048850412199039e-8	0.05841306776245499	1.0543646966754323e-10	0.5053351380677407	9.723515158796521e-12	5.700660610329496e-11
XYLT1	0.9998890387939324	0.9999006567364606	0.9998528379870959	0.9999625574628022	1.2993857957329276e-14	0.054975659369331874	0.4446821774261741	0.5314013077114387	0.45515925199179386	1.4272769443657175e-20	0.00856644156139184	7.863820141993951e-22	0.8522884974585951	5.9265065831655895e-43	1.2253589410864972e-41
ZBTB14	0.7791592515827325	0.6424802703979099	0.9998528379870959	0.9999625574628022	0.24703507832012006	0.9005058245065511	0.15033204830834768	0.07844457494921542	0.6681645361438017	0.6870540360167258	0.6439285321285521	0.0037378069469974975	0.2344398070967196	0.27648848236597817	0.48204041954384935
ZBTB38	0.9895960510884191	0.9999006567364606	0.9998528379870959	0.9999625574628022	0.25334302113583623	0.9039831361150307	0.3147203731025934	0.4074575432395636	0.8487197199361448	0.06631873638687116	0.37465471556435576	2.5093057366368635e-16	4.387379567967378e-7	2.5378905331564083e-13	1.6605886977069967e-12
ZBTB42	0.9998890387939324	0.9999006567364606	0.9998528379870959	0.9999625574628022	0.41971454100995564	0.35359171348700913	0.63625480266935	0.1692027884889316	0.9015679974522142	2.5353524236737882e-6	6.689055582528286e-5	1.714815901750084e-6	0.20741161654528753	6.73621606886758e-8	2.981336705605154e-7
ZC3H12C	0.9998890387939324	0.15286334807193214	0.9998528379870959	0.8180244780422838	3.713932849131067e-12	0.6648425429969913	1.0526864118491967e-9	0.17773260520854234	0.4007351483227954	0.008972506586745156	1.2842982600734064e-25	0.06408880047142301	0.46145938123569025	1.2906305988127702e-35	2.121227951980921e-34
ZFP36L2	3.602688287924745e-4	0.9999006567364606	2.7717752157810875e-6	0.9999625574628022	0.9089277846518894	0.003037983437676972	0.24560135121096108	0.7876771577640728	0.8610125963540257	7.927499651988109e-17	7.187792397127028e-4	0.2556213388747611	2.3769359441468577e-6	7.258906534268801e-24	8.072203745734468e-23
ZNF395	0.3685646393569307	0.9999006567364606	0.5502037745282637	0.7639402988715289	0.1509072575088726	0.015369345173870303	0.002092076679321153	0.542482950718542	0.9858965505414765	0.22051978091078075	0.09538392235273077	2.1972458293966662e-33	0.005513959374227504	2.150475096333687e-28	2.8103985187530676e-27
ZNF398	0.9998890387939324	0.9999006567364606	0.9998528379870959	0.9999625574628022	2.104777074595576e-11	0.022473747926067527	0.010574656947086689	0.5481236066492553	0.39982182872163846	0.3686187173505715	0.14140014841627255	3.5575803887990283e-13	2.2086543489072023e-5	4.6528417442698614e-20	4.346686550499504e-19
ZNF467	0.9998890387939324	0.9999006567364606	0.9998528379870959	0.9999625574628022	0.00514565442491948	0.4580966857155982	0.14569570844926052	0.9355917977642647	0.185075202994948	0.012210508496619196	0.17361945246839774	0.0011605038076887989	0.9864213562345513	0.010857795972280369	0.02643435790690503
ZNF516	0.9998890387939324	0.9999006567364606	0.9998528379870959	0.9999625574628022	1.1293626481733942e-6	0.3041601904810311	0.5867958364213814	0.973552026198448	0.28825918892616303	1.2734738310364237e-16	0.03402376554855977	1.2980326189403593e-31	0.036970727914307826	6.949632495377826e-41	1.3239800846302314e-39
ZNF652	0.8612645672062226	0.9999006567364606	0.9998528379870959	0.9999625574628022	1.848808549564125e-12	0.7917220515772905	0.1626729083678465	0.23723045298206982	0.17154568214727547	4.271297123973935e-4	0.0033577519323489424	2.423620222694457e-43	9.211810767361967e-4	8.500252469205078e-49	2.0352332887378183e-47
ZNF740	0.08217974909300776	0.9999006567364606	0.9998528379870959	0.9999625574628022	0.4161200330127665	0.21779430002387357	0.1029818083635136	0.7442673095085051	0.7854107740535493	2.2925542174275913e-14	0.023730658663700555	5.027494549566875e-24	0.05015646386936574	1.372022690499368e-28	1.822534798598955e-27
ZNF831	0.9998890387939324	0.9999006567364606	0.9998528379870959	0.9999625574628022	0.9690876017776139	0.7865426792687157	0.48151330724566777	0.09699789367612406	0.5821057580010153	3.070722669360189e-23	6.34358709926831e-9	4.1268359457003326e-17	0.936036598985969	1.476956374745054e-33	2.2661465135922134e-32
