# Supplementary material for: Human and mouse neutrophils share core transcriptional programs in both homeostatic and inflamed contexts
Source: Nat Commun. 2023 Dec 8;14:8133. doi: 10.1038/s41467-023-43573-9 (PMC10709367; doi:10.1038/s41467-023-43573-9)
Supplement: Supplementary file 8 — Source Data [file 41467_2023_43573_MOESM8_ESM.zip › Supplementary Figure 6/source-data_FigureS6a.csv]

events_from	hits_from	pi1	events_spec	hits_spec
Thomas HB 2015_condition_GM.CSF_vs_HC_Hs	Thomas HB 2015_condition_TNF_vs_HC_Hs	0.3605489553256962	Hs	Hs
Thomas HB 2015_condition_GM.CSF_vs_HC_Hs	Wright HL 2013_condition_GM.CSF_vs_HC_Hs	0.7847616525096333	Hs	Hs
Thomas HB 2015_condition_GM.CSF_vs_HC_Hs	Wright HL 2013_condition_TNF_vs_HC_Hs	0	Hs	Hs
Thomas HB 2015_condition_GM.CSF_vs_HC_Hs	McCreary M 2019_condition_LPS_vs_HC_Hs	0.7533938853372745	Hs	Hs
Thomas HB 2015_condition_GM.CSF_vs_HC_Hs	Ter Haar NM 2018_condition_JIA_vs_HC_Hs	0.2721255312478076	Hs	Hs
Thomas HB 2015_condition_GM.CSF_vs_HC_Hs	Miralda I 2020_condition_F.alocis_vs_HC_Hs	0.4961487983310695	Hs	Hs
Thomas HB 2015_condition_GM.CSF_vs_HC_Hs	Mistry P 2019_condition_Lupus_NDN_vs_HC_Hs	0.5099700055137919	Hs	Hs
Thomas HB 2015_condition_GM.CSF_vs_HC_Hs	Wright HL 2020_condition_RA_vs_HC_Hs	0.3384211335757352	Hs	Hs
Thomas HB 2015_condition_GM.CSF_vs_HC_Hs	Stasulli NM 2015_condition_Y.pestis_vs_HC_Mm	0.7706320197569806	Hs	Mm
Thomas HB 2015_condition_GM.CSF_vs_HC_Hs	Hutchins AP 2015_condition_LPS_vs_HC_Mm	0.35011707971200556	Hs	Mm
Thomas HB 2015_condition_GM.CSF_vs_HC_Hs	Yan Z 2019_condition_G.CSF_vs_HC_Mm	0.6453984947159233	Hs	Mm
Thomas HB 2015_condition_GM.CSF_vs_HC_Hs	Gal-Oz ST 2019_condition_IFN_vs_HC_Mm	0.5289135380141354	Hs	Mm
Thomas HB 2015_condition_TNF_vs_HC_Hs	Thomas HB 2015_condition_GM.CSF_vs_HC_Hs	0.26042219689889856	Hs	Hs
Thomas HB 2015_condition_TNF_vs_HC_Hs	Wright HL 2013_condition_GM.CSF_vs_HC_Hs	0.23898414761266096	Hs	Hs
Thomas HB 2015_condition_TNF_vs_HC_Hs	Wright HL 2013_condition_TNF_vs_HC_Hs	0.8825708684594047	Hs	Hs
Thomas HB 2015_condition_TNF_vs_HC_Hs	McCreary M 2019_condition_LPS_vs_HC_Hs	0.9158298121043245	Hs	Hs
Thomas HB 2015_condition_TNF_vs_HC_Hs	Ter Haar NM 2018_condition_JIA_vs_HC_Hs	0.49878739626405777	Hs	Hs
Thomas HB 2015_condition_TNF_vs_HC_Hs	Miralda I 2020_condition_F.alocis_vs_HC_Hs	0.822633723361756	Hs	Hs
Thomas HB 2015_condition_TNF_vs_HC_Hs	Mistry P 2019_condition_Lupus_NDN_vs_HC_Hs	0.4988568295875805	Hs	Hs
Thomas HB 2015_condition_TNF_vs_HC_Hs	Wright HL 2020_condition_RA_vs_HC_Hs	0.46847160675976807	Hs	Hs
Thomas HB 2015_condition_TNF_vs_HC_Hs	Stasulli NM 2015_condition_Y.pestis_vs_HC_Mm	0.5201244584873519	Hs	Mm
Thomas HB 2015_condition_TNF_vs_HC_Hs	Hutchins AP 2015_condition_LPS_vs_HC_Mm	0.756801875955347	Hs	Mm
Thomas HB 2015_condition_TNF_vs_HC_Hs	Yan Z 2019_condition_G.CSF_vs_HC_Mm	0.5978223657663491	Hs	Mm
Thomas HB 2015_condition_TNF_vs_HC_Hs	Gal-Oz ST 2019_condition_IFN_vs_HC_Mm	0.39592543269488756	Hs	Mm
Wright HL 2013_condition_GM.CSF_vs_HC_Hs	Thomas HB 2015_condition_GM.CSF_vs_HC_Hs	0.9370411623156112	Hs	Hs
Wright HL 2013_condition_GM.CSF_vs_HC_Hs	Thomas HB 2015_condition_TNF_vs_HC_Hs	0.31840500398953	Hs	Hs
Wright HL 2013_condition_GM.CSF_vs_HC_Hs	Wright HL 2013_condition_TNF_vs_HC_Hs	0.5816437599333222	Hs	Hs
Wright HL 2013_condition_GM.CSF_vs_HC_Hs	McCreary M 2019_condition_LPS_vs_HC_Hs	0.7370337050323887	Hs	Hs
Wright HL 2013_condition_GM.CSF_vs_HC_Hs	Ter Haar NM 2018_condition_JIA_vs_HC_Hs	0.20022029409312825	Hs	Hs
Wright HL 2013_condition_GM.CSF_vs_HC_Hs	Miralda I 2020_condition_F.alocis_vs_HC_Hs	0.5636589434471728	Hs	Hs
Wright HL 2013_condition_GM.CSF_vs_HC_Hs	Mistry P 2019_condition_Lupus_NDN_vs_HC_Hs	0.569003229384567	Hs	Hs
Wright HL 2013_condition_GM.CSF_vs_HC_Hs	Wright HL 2020_condition_RA_vs_HC_Hs	0.40306871199346805	Hs	Hs
Wright HL 2013_condition_GM.CSF_vs_HC_Hs	Stasulli NM 2015_condition_Y.pestis_vs_HC_Mm	0.7255713602152558	Hs	Mm
Wright HL 2013_condition_GM.CSF_vs_HC_Hs	Hutchins AP 2015_condition_LPS_vs_HC_Mm	0.6129073185993847	Hs	Mm
Wright HL 2013_condition_GM.CSF_vs_HC_Hs	Yan Z 2019_condition_G.CSF_vs_HC_Mm	0.5303530419129048	Hs	Mm
Wright HL 2013_condition_GM.CSF_vs_HC_Hs	Gal-Oz ST 2019_condition_IFN_vs_HC_Mm	0.694906536767542	Hs	Mm
Wright HL 2013_condition_TNF_vs_HC_Hs	Thomas HB 2015_condition_GM.CSF_vs_HC_Hs	0.324837082443306	Hs	Hs
Wright HL 2013_condition_TNF_vs_HC_Hs	Thomas HB 2015_condition_TNF_vs_HC_Hs	0.907085242288705	Hs	Hs
Wright HL 2013_condition_TNF_vs_HC_Hs	Wright HL 2013_condition_GM.CSF_vs_HC_Hs	0.5727431893316298	Hs	Hs
Wright HL 2013_condition_TNF_vs_HC_Hs	McCreary M 2019_condition_LPS_vs_HC_Hs	0.8405657860026102	Hs	Hs
Wright HL 2013_condition_TNF_vs_HC_Hs	Ter Haar NM 2018_condition_JIA_vs_HC_Hs	0.5898576311285888	Hs	Hs
Wright HL 2013_condition_TNF_vs_HC_Hs	Miralda I 2020_condition_F.alocis_vs_HC_Hs	0.6920296523345257	Hs	Hs
Wright HL 2013_condition_TNF_vs_HC_Hs	Mistry P 2019_condition_Lupus_NDN_vs_HC_Hs	0.6041632844652383	Hs	Hs
Wright HL 2013_condition_TNF_vs_HC_Hs	Wright HL 2020_condition_RA_vs_HC_Hs	0.5082868713652757	Hs	Hs
Wright HL 2013_condition_TNF_vs_HC_Hs	Stasulli NM 2015_condition_Y.pestis_vs_HC_Mm	0.5395442283808227	Hs	Mm
Wright HL 2013_condition_TNF_vs_HC_Hs	Hutchins AP 2015_condition_LPS_vs_HC_Mm	0.6168864505287646	Hs	Mm
Wright HL 2013_condition_TNF_vs_HC_Hs	Yan Z 2019_condition_G.CSF_vs_HC_Mm	0.6435346535614888	Hs	Mm
Wright HL 2013_condition_TNF_vs_HC_Hs	Gal-Oz ST 2019_condition_IFN_vs_HC_Mm	0.48499462977436336	Hs	Mm
McCreary M 2019_condition_LPS_vs_HC_Hs	Thomas HB 2015_condition_GM.CSF_vs_HC_Hs	0	Hs	Hs
McCreary M 2019_condition_LPS_vs_HC_Hs	Thomas HB 2015_condition_TNF_vs_HC_Hs	0	Hs	Hs
McCreary M 2019_condition_LPS_vs_HC_Hs	Wright HL 2013_condition_GM.CSF_vs_HC_Hs	0	Hs	Hs
McCreary M 2019_condition_LPS_vs_HC_Hs	Wright HL 2013_condition_TNF_vs_HC_Hs	0	Hs	Hs
McCreary M 2019_condition_LPS_vs_HC_Hs	Ter Haar NM 2018_condition_JIA_vs_HC_Hs	0.36075967020791555	Hs	Hs
McCreary M 2019_condition_LPS_vs_HC_Hs	Miralda I 2020_condition_F.alocis_vs_HC_Hs	0.7336374442467504	Hs	Hs
McCreary M 2019_condition_LPS_vs_HC_Hs	Mistry P 2019_condition_Lupus_NDN_vs_HC_Hs	0.5241571672837588	Hs	Hs
McCreary M 2019_condition_LPS_vs_HC_Hs	Wright HL 2020_condition_RA_vs_HC_Hs	0.3373037376391488	Hs	Hs
McCreary M 2019_condition_LPS_vs_HC_Hs	Stasulli NM 2015_condition_Y.pestis_vs_HC_Mm	0.6024765948438501	Hs	Mm
McCreary M 2019_condition_LPS_vs_HC_Hs	Hutchins AP 2015_condition_LPS_vs_HC_Mm	0.31759207989564897	Hs	Mm
McCreary M 2019_condition_LPS_vs_HC_Hs	Yan Z 2019_condition_G.CSF_vs_HC_Mm	0.577259309970442	Hs	Mm
McCreary M 2019_condition_LPS_vs_HC_Hs	Gal-Oz ST 2019_condition_IFN_vs_HC_Mm	0.34924611674872463	Hs	Mm
Ter Haar NM 2018_condition_JIA_vs_HC_Hs	Thomas HB 2015_condition_GM.CSF_vs_HC_Hs	0	Hs	Hs
Ter Haar NM 2018_condition_JIA_vs_HC_Hs	Thomas HB 2015_condition_TNF_vs_HC_Hs	0	Hs	Hs
Ter Haar NM 2018_condition_JIA_vs_HC_Hs	Wright HL 2013_condition_GM.CSF_vs_HC_Hs	0	Hs	Hs
Ter Haar NM 2018_condition_JIA_vs_HC_Hs	Wright HL 2013_condition_TNF_vs_HC_Hs	0	Hs	Hs
Ter Haar NM 2018_condition_JIA_vs_HC_Hs	McCreary M 2019_condition_LPS_vs_HC_Hs	0.6532489663228056	Hs	Hs
Ter Haar NM 2018_condition_JIA_vs_HC_Hs	Miralda I 2020_condition_F.alocis_vs_HC_Hs	0.5799091992983911	Hs	Hs
Ter Haar NM 2018_condition_JIA_vs_HC_Hs	Mistry P 2019_condition_Lupus_NDN_vs_HC_Hs	0.6294510672134628	Hs	Hs
Ter Haar NM 2018_condition_JIA_vs_HC_Hs	Wright HL 2020_condition_RA_vs_HC_Hs	0.42579332761789634	Hs	Hs
Ter Haar NM 2018_condition_JIA_vs_HC_Hs	Stasulli NM 2015_condition_Y.pestis_vs_HC_Mm	0.6467216550134824	Hs	Mm
Ter Haar NM 2018_condition_JIA_vs_HC_Hs	Hutchins AP 2015_condition_LPS_vs_HC_Mm	0.43277898738888265	Hs	Mm
Ter Haar NM 2018_condition_JIA_vs_HC_Hs	Yan Z 2019_condition_G.CSF_vs_HC_Mm	0.5438582658674294	Hs	Mm
Ter Haar NM 2018_condition_JIA_vs_HC_Hs	Gal-Oz ST 2019_condition_IFN_vs_HC_Mm	0.17968401978885074	Hs	Mm
Miralda I 2020_condition_F.alocis_vs_HC_Hs	Thomas HB 2015_condition_GM.CSF_vs_HC_Hs	0	Hs	Hs
Miralda I 2020_condition_F.alocis_vs_HC_Hs	Thomas HB 2015_condition_TNF_vs_HC_Hs	0.10432882852521319	Hs	Hs
Miralda I 2020_condition_F.alocis_vs_HC_Hs	Wright HL 2013_condition_GM.CSF_vs_HC_Hs	0.11059645394257311	Hs	Hs
Miralda I 2020_condition_F.alocis_vs_HC_Hs	Wright HL 2013_condition_TNF_vs_HC_Hs	0	Hs	Hs
Miralda I 2020_condition_F.alocis_vs_HC_Hs	McCreary M 2019_condition_LPS_vs_HC_Hs	0.7463259383805159	Hs	Hs
Miralda I 2020_condition_F.alocis_vs_HC_Hs	Ter Haar NM 2018_condition_JIA_vs_HC_Hs	0.25389550711203046	Hs	Hs
Miralda I 2020_condition_F.alocis_vs_HC_Hs	Mistry P 2019_condition_Lupus_NDN_vs_HC_Hs	0.47555702912236575	Hs	Hs
Miralda I 2020_condition_F.alocis_vs_HC_Hs	Wright HL 2020_condition_RA_vs_HC_Hs	0.35541170460488414	Hs	Hs
Miralda I 2020_condition_F.alocis_vs_HC_Hs	Stasulli NM 2015_condition_Y.pestis_vs_HC_Mm	0.6621494203316715	Hs	Mm
Miralda I 2020_condition_F.alocis_vs_HC_Hs	Hutchins AP 2015_condition_LPS_vs_HC_Mm	0.44144414919611286	Hs	Mm
Miralda I 2020_condition_F.alocis_vs_HC_Hs	Yan Z 2019_condition_G.CSF_vs_HC_Mm	0.49271906773411556	Hs	Mm
Miralda I 2020_condition_F.alocis_vs_HC_Hs	Gal-Oz ST 2019_condition_IFN_vs_HC_Mm	0.2828424527678388	Hs	Mm
Mistry P 2019_condition_Lupus_NDN_vs_HC_Hs	Thomas HB 2015_condition_GM.CSF_vs_HC_Hs	0	Hs	Hs
Mistry P 2019_condition_Lupus_NDN_vs_HC_Hs	Thomas HB 2015_condition_TNF_vs_HC_Hs	0	Hs	Hs
Mistry P 2019_condition_Lupus_NDN_vs_HC_Hs	Wright HL 2013_condition_GM.CSF_vs_HC_Hs	0	Hs	Hs
Mistry P 2019_condition_Lupus_NDN_vs_HC_Hs	Wright HL 2013_condition_TNF_vs_HC_Hs	0	Hs	Hs
Mistry P 2019_condition_Lupus_NDN_vs_HC_Hs	McCreary M 2019_condition_LPS_vs_HC_Hs	0.47787156632981	Hs	Hs
Mistry P 2019_condition_Lupus_NDN_vs_HC_Hs	Ter Haar NM 2018_condition_JIA_vs_HC_Hs	0.4509829926704202	Hs	Hs
Mistry P 2019_condition_Lupus_NDN_vs_HC_Hs	Miralda I 2020_condition_F.alocis_vs_HC_Hs	0.37847661996878146	Hs	Hs
Mistry P 2019_condition_Lupus_NDN_vs_HC_Hs	Wright HL 2020_condition_RA_vs_HC_Hs	0.31671997079532643	Hs	Hs
Mistry P 2019_condition_Lupus_NDN_vs_HC_Hs	Stasulli NM 2015_condition_Y.pestis_vs_HC_Mm	0.6307328179299878	Hs	Mm
Mistry P 2019_condition_Lupus_NDN_vs_HC_Hs	Hutchins AP 2015_condition_LPS_vs_HC_Mm	0.12425195974554115	Hs	Mm
Mistry P 2019_condition_Lupus_NDN_vs_HC_Hs	Yan Z 2019_condition_G.CSF_vs_HC_Mm	0.4530456809622524	Hs	Mm
Mistry P 2019_condition_Lupus_NDN_vs_HC_Hs	Gal-Oz ST 2019_condition_IFN_vs_HC_Mm	0.17254213313623523	Hs	Mm
Wright HL 2020_condition_RA_vs_HC_Hs	Thomas HB 2015_condition_GM.CSF_vs_HC_Hs	0	Hs	Hs
Wright HL 2020_condition_RA_vs_HC_Hs	Thomas HB 2015_condition_TNF_vs_HC_Hs	0	Hs	Hs
Wright HL 2020_condition_RA_vs_HC_Hs	Wright HL 2013_condition_GM.CSF_vs_HC_Hs	0	Hs	Hs
Wright HL 2020_condition_RA_vs_HC_Hs	Wright HL 2013_condition_TNF_vs_HC_Hs	0	Hs	Hs
Wright HL 2020_condition_RA_vs_HC_Hs	McCreary M 2019_condition_LPS_vs_HC_Hs	0.3388866564681432	Hs	Hs
Wright HL 2020_condition_RA_vs_HC_Hs	Ter Haar NM 2018_condition_JIA_vs_HC_Hs	0.06292824536477226	Hs	Hs
Wright HL 2020_condition_RA_vs_HC_Hs	Miralda I 2020_condition_F.alocis_vs_HC_Hs	0.29214964171193336	Hs	Hs
Wright HL 2020_condition_RA_vs_HC_Hs	Mistry P 2019_condition_Lupus_NDN_vs_HC_Hs	0.6322533037251934	Hs	Hs
Wright HL 2020_condition_RA_vs_HC_Hs	Stasulli NM 2015_condition_Y.pestis_vs_HC_Mm	0.3329684714412069	Hs	Mm
Wright HL 2020_condition_RA_vs_HC_Hs	Hutchins AP 2015_condition_LPS_vs_HC_Mm	0	Hs	Mm
Wright HL 2020_condition_RA_vs_HC_Hs	Yan Z 2019_condition_G.CSF_vs_HC_Mm	0.38009279667951446	Hs	Mm
Wright HL 2020_condition_RA_vs_HC_Hs	Gal-Oz ST 2019_condition_IFN_vs_HC_Mm	0	Hs	Mm
Stasulli NM 2015_condition_Y.pestis_vs_HC_Mm	Thomas HB 2015_condition_GM.CSF_vs_HC_Hs	0	Mm	Hs
Stasulli NM 2015_condition_Y.pestis_vs_HC_Mm	Thomas HB 2015_condition_TNF_vs_HC_Hs	0	Mm	Hs
Stasulli NM 2015_condition_Y.pestis_vs_HC_Mm	Wright HL 2013_condition_GM.CSF_vs_HC_Hs	0	Mm	Hs
Stasulli NM 2015_condition_Y.pestis_vs_HC_Mm	Wright HL 2013_condition_TNF_vs_HC_Hs	0	Mm	Hs
Stasulli NM 2015_condition_Y.pestis_vs_HC_Mm	McCreary M 2019_condition_LPS_vs_HC_Hs	0.42164454869873813	Mm	Hs
Stasulli NM 2015_condition_Y.pestis_vs_HC_Mm	Ter Haar NM 2018_condition_JIA_vs_HC_Hs	0.30877027235424936	Mm	Hs
Stasulli NM 2015_condition_Y.pestis_vs_HC_Mm	Miralda I 2020_condition_F.alocis_vs_HC_Hs	0.4070821097955153	Mm	Hs
Stasulli NM 2015_condition_Y.pestis_vs_HC_Mm	Mistry P 2019_condition_Lupus_NDN_vs_HC_Hs	0.5673781037774788	Mm	Hs
Stasulli NM 2015_condition_Y.pestis_vs_HC_Mm	Wright HL 2020_condition_RA_vs_HC_Hs	0.24895882683457127	Mm	Hs
Stasulli NM 2015_condition_Y.pestis_vs_HC_Mm	Hutchins AP 2015_condition_LPS_vs_HC_Mm	0.21772969602019698	Mm	Mm
Stasulli NM 2015_condition_Y.pestis_vs_HC_Mm	Yan Z 2019_condition_G.CSF_vs_HC_Mm	0.6671666057958001	Mm	Mm
Stasulli NM 2015_condition_Y.pestis_vs_HC_Mm	Gal-Oz ST 2019_condition_IFN_vs_HC_Mm	0.3726311977562473	Mm	Mm
Hutchins AP 2015_condition_LPS_vs_HC_Mm	Thomas HB 2015_condition_GM.CSF_vs_HC_Hs	0	Mm	Hs
Hutchins AP 2015_condition_LPS_vs_HC_Mm	Thomas HB 2015_condition_TNF_vs_HC_Hs	0	Mm	Hs
Hutchins AP 2015_condition_LPS_vs_HC_Mm	Wright HL 2013_condition_GM.CSF_vs_HC_Hs	0	Mm	Hs
Hutchins AP 2015_condition_LPS_vs_HC_Mm	Wright HL 2013_condition_TNF_vs_HC_Hs	0	Mm	Hs
Hutchins AP 2015_condition_LPS_vs_HC_Mm	McCreary M 2019_condition_LPS_vs_HC_Hs	0.5322745210681623	Mm	Hs
Hutchins AP 2015_condition_LPS_vs_HC_Mm	Ter Haar NM 2018_condition_JIA_vs_HC_Hs	0.44376709434830786	Mm	Hs
Hutchins AP 2015_condition_LPS_vs_HC_Mm	Miralda I 2020_condition_F.alocis_vs_HC_Hs	0.5633069941669095	Mm	Hs
Hutchins AP 2015_condition_LPS_vs_HC_Mm	Mistry P 2019_condition_Lupus_NDN_vs_HC_Hs	0.5166478933878726	Mm	Hs
Hutchins AP 2015_condition_LPS_vs_HC_Mm	Wright HL 2020_condition_RA_vs_HC_Hs	0.409259625870539	Mm	Hs
Hutchins AP 2015_condition_LPS_vs_HC_Mm	Stasulli NM 2015_condition_Y.pestis_vs_HC_Mm	0.7505570531706928	Mm	Mm
Hutchins AP 2015_condition_LPS_vs_HC_Mm	Yan Z 2019_condition_G.CSF_vs_HC_Mm	0.7115022561219284	Mm	Mm
Hutchins AP 2015_condition_LPS_vs_HC_Mm	Gal-Oz ST 2019_condition_IFN_vs_HC_Mm	0.586315264039484	Mm	Mm
Yan Z 2019_condition_G.CSF_vs_HC_Mm	Thomas HB 2015_condition_GM.CSF_vs_HC_Hs	0	Mm	Hs
Yan Z 2019_condition_G.CSF_vs_HC_Mm	Thomas HB 2015_condition_TNF_vs_HC_Hs	0	Mm	Hs
Yan Z 2019_condition_G.CSF_vs_HC_Mm	Wright HL 2013_condition_GM.CSF_vs_HC_Hs	0	Mm	Hs
Yan Z 2019_condition_G.CSF_vs_HC_Mm	Wright HL 2013_condition_TNF_vs_HC_Hs	0	Mm	Hs
Yan Z 2019_condition_G.CSF_vs_HC_Mm	McCreary M 2019_condition_LPS_vs_HC_Hs	0.4719175126756504	Mm	Hs
Yan Z 2019_condition_G.CSF_vs_HC_Mm	Ter Haar NM 2018_condition_JIA_vs_HC_Hs	0.28715535537421455	Mm	Hs
Yan Z 2019_condition_G.CSF_vs_HC_Mm	Miralda I 2020_condition_F.alocis_vs_HC_Hs	0.4061853120129745	Mm	Hs
Yan Z 2019_condition_G.CSF_vs_HC_Mm	Mistry P 2019_condition_Lupus_NDN_vs_HC_Hs	0.5347438019916055	Mm	Hs
Yan Z 2019_condition_G.CSF_vs_HC_Mm	Wright HL 2020_condition_RA_vs_HC_Hs	0.30030148360491116	Mm	Hs
Yan Z 2019_condition_G.CSF_vs_HC_Mm	Stasulli NM 2015_condition_Y.pestis_vs_HC_Mm	0.690064970548301	Mm	Mm
Yan Z 2019_condition_G.CSF_vs_HC_Mm	Hutchins AP 2015_condition_LPS_vs_HC_Mm	0.4123854691971982	Mm	Mm
Yan Z 2019_condition_G.CSF_vs_HC_Mm	Gal-Oz ST 2019_condition_IFN_vs_HC_Mm	0.43235567928611596	Mm	Mm
Gal-Oz ST 2019_condition_IFN_vs_HC_Mm	Thomas HB 2015_condition_GM.CSF_vs_HC_Hs	0	Mm	Hs
Gal-Oz ST 2019_condition_IFN_vs_HC_Mm	Thomas HB 2015_condition_TNF_vs_HC_Hs	0	Mm	Hs
Gal-Oz ST 2019_condition_IFN_vs_HC_Mm	Wright HL 2013_condition_GM.CSF_vs_HC_Hs	0	Mm	Hs
Gal-Oz ST 2019_condition_IFN_vs_HC_Mm	Wright HL 2013_condition_TNF_vs_HC_Hs	0	Mm	Hs
Gal-Oz ST 2019_condition_IFN_vs_HC_Mm	McCreary M 2019_condition_LPS_vs_HC_Hs	0.49993529687377924	Mm	Hs
Gal-Oz ST 2019_condition_IFN_vs_HC_Mm	Ter Haar NM 2018_condition_JIA_vs_HC_Hs	0.447989548200299	Mm	Hs
Gal-Oz ST 2019_condition_IFN_vs_HC_Mm	Miralda I 2020_condition_F.alocis_vs_HC_Hs	0.41887176204337173	Mm	Hs
Gal-Oz ST 2019_condition_IFN_vs_HC_Mm	Mistry P 2019_condition_Lupus_NDN_vs_HC_Hs	0.620977322495027	Mm	Hs
Gal-Oz ST 2019_condition_IFN_vs_HC_Mm	Wright HL 2020_condition_RA_vs_HC_Hs	0.20760671806969566	Mm	Hs
Gal-Oz ST 2019_condition_IFN_vs_HC_Mm	Stasulli NM 2015_condition_Y.pestis_vs_HC_Mm	0.6462945188379675	Mm	Mm
Gal-Oz ST 2019_condition_IFN_vs_HC_Mm	Hutchins AP 2015_condition_LPS_vs_HC_Mm	0.44964950454531194	Mm	Mm
Gal-Oz ST 2019_condition_IFN_vs_HC_Mm	Yan Z 2019_condition_G.CSF_vs_HC_Mm	0.6543957876702492	Mm	Mm
