# Supplementary material for: Human and mouse neutrophils share core transcriptional programs in both homeostatic and inflamed contexts
Source: Nat Commun. 2023 Dec 8;14:8133. doi: 10.1038/s41467-023-43573-9 (PMC10709367; doi:10.1038/s41467-023-43573-9)
Supplement: Supplementary file 8 — Source Data [file 41467_2023_43573_MOESM8_ESM.zip › Supplementary Figure 6/source-data_FigureS6b.csv]

pathway	ranked_study	NES	pathway_group	pathway_study	rank_species
Dn__Gal-Oz ST 2019_condition_IFN_vs_HC_Mm	Thomas HB 2015_condition_GM.CSF_vs_HC_Hs_NES	-1.8570409138621595	Dn	Gal-Oz ST 2019_condition_IFN_vs_HC_Mm	Hs
Dn__Gal-Oz ST 2019_condition_IFN_vs_HC_Mm	Thomas HB 2015_condition_TNF_vs_HC_Hs_NES	0.8758666331490176	Dn	Gal-Oz ST 2019_condition_IFN_vs_HC_Mm	Hs
Dn__Gal-Oz ST 2019_condition_IFN_vs_HC_Mm	Wright HL 2013_condition_GM.CSF_vs_HC_Hs_NES	-1.9520208027555204	Dn	Gal-Oz ST 2019_condition_IFN_vs_HC_Mm	Hs
Dn__Gal-Oz ST 2019_condition_IFN_vs_HC_Mm	Wright HL 2013_condition_TNF_vs_HC_Hs_NES	0.8759208647459455	Dn	Gal-Oz ST 2019_condition_IFN_vs_HC_Mm	Hs
Dn__Gal-Oz ST 2019_condition_IFN_vs_HC_Mm	McCreary M 2019_condition_LPS_vs_HC_Hs_NES	-1.5829186768141108	Dn	Gal-Oz ST 2019_condition_IFN_vs_HC_Mm	Hs
Dn__Gal-Oz ST 2019_condition_IFN_vs_HC_Mm	Ter Haar NM 2018_condition_JIA_vs_HC_Hs_NES	-1.0958882839215434	Dn	Gal-Oz ST 2019_condition_IFN_vs_HC_Mm	Hs
Dn__Gal-Oz ST 2019_condition_IFN_vs_HC_Mm	Miralda I 2020_condition_F.alocis_vs_HC_Hs_NES	0.8959520086880027	Dn	Gal-Oz ST 2019_condition_IFN_vs_HC_Mm	Hs
Dn__Gal-Oz ST 2019_condition_IFN_vs_HC_Mm	Mistry P 2019_condition_Lupus_NDN_vs_HC_Hs_NES	0.8483967148807315	Dn	Gal-Oz ST 2019_condition_IFN_vs_HC_Mm	Hs
Dn__Gal-Oz ST 2019_condition_IFN_vs_HC_Mm	Wright HL 2020_condition_RA_vs_HC_Hs_NES	-1.4818728982032157	Dn	Gal-Oz ST 2019_condition_IFN_vs_HC_Mm	Hs
Dn__Gal-Oz ST 2019_condition_IFN_vs_HC_Mm	Stasulli NM 2015_condition_Y.pestis_vs_HC_Mm_NES	-2.226487232592491	Dn	Gal-Oz ST 2019_condition_IFN_vs_HC_Mm	Mm
Dn__Gal-Oz ST 2019_condition_IFN_vs_HC_Mm	Hutchins AP 2015_condition_LPS_vs_HC_Mm_NES	-2.001968678735222	Dn	Gal-Oz ST 2019_condition_IFN_vs_HC_Mm	Mm
Dn__Gal-Oz ST 2019_condition_IFN_vs_HC_Mm	Yan Z 2019_condition_G.CSF_vs_HC_Mm_NES	-2.079486173042998	Dn	Gal-Oz ST 2019_condition_IFN_vs_HC_Mm	Mm
Dn__Gal-Oz ST 2019_condition_IFN_vs_HC_Mm	Gal-Oz ST 2019_condition_IFN_vs_HC_Mm_NES	-3.8451449358264	Dn	Gal-Oz ST 2019_condition_IFN_vs_HC_Mm	Mm
Dn__Hutchins AP 2015_condition_LPS_vs_HC_Mm	Thomas HB 2015_condition_GM.CSF_vs_HC_Hs_NES	0.8867340384721512	Dn	Hutchins AP 2015_condition_LPS_vs_HC_Mm	Hs
Dn__Hutchins AP 2015_condition_LPS_vs_HC_Mm	Thomas HB 2015_condition_TNF_vs_HC_Hs_NES	0.6144618870969851	Dn	Hutchins AP 2015_condition_LPS_vs_HC_Mm	Hs
Dn__Hutchins AP 2015_condition_LPS_vs_HC_Mm	Wright HL 2013_condition_GM.CSF_vs_HC_Hs_NES	-1.2894956800596127	Dn	Hutchins AP 2015_condition_LPS_vs_HC_Mm	Hs
Dn__Hutchins AP 2015_condition_LPS_vs_HC_Mm	Wright HL 2013_condition_TNF_vs_HC_Hs_NES	-1.0836977868007638	Dn	Hutchins AP 2015_condition_LPS_vs_HC_Mm	Hs
Dn__Hutchins AP 2015_condition_LPS_vs_HC_Mm	McCreary M 2019_condition_LPS_vs_HC_Hs_NES	-2.06135485446934	Dn	Hutchins AP 2015_condition_LPS_vs_HC_Mm	Hs
Dn__Hutchins AP 2015_condition_LPS_vs_HC_Mm	Ter Haar NM 2018_condition_JIA_vs_HC_Hs_NES	1.128662710429644	Dn	Hutchins AP 2015_condition_LPS_vs_HC_Mm	Hs
Dn__Hutchins AP 2015_condition_LPS_vs_HC_Mm	Miralda I 2020_condition_F.alocis_vs_HC_Hs_NES	0.5926301978179144	Dn	Hutchins AP 2015_condition_LPS_vs_HC_Mm	Hs
Dn__Hutchins AP 2015_condition_LPS_vs_HC_Mm	Mistry P 2019_condition_Lupus_NDN_vs_HC_Hs_NES	1.6625782333477344	Dn	Hutchins AP 2015_condition_LPS_vs_HC_Mm	Hs
Dn__Hutchins AP 2015_condition_LPS_vs_HC_Mm	Wright HL 2020_condition_RA_vs_HC_Hs_NES	-1.5954290937202356	Dn	Hutchins AP 2015_condition_LPS_vs_HC_Mm	Hs
Dn__Hutchins AP 2015_condition_LPS_vs_HC_Mm	Stasulli NM 2015_condition_Y.pestis_vs_HC_Mm_NES	-2.8186680105845774	Dn	Hutchins AP 2015_condition_LPS_vs_HC_Mm	Mm
Dn__Hutchins AP 2015_condition_LPS_vs_HC_Mm	Hutchins AP 2015_condition_LPS_vs_HC_Mm_NES	-3.61968981942011	Dn	Hutchins AP 2015_condition_LPS_vs_HC_Mm	Mm
Dn__Hutchins AP 2015_condition_LPS_vs_HC_Mm	Yan Z 2019_condition_G.CSF_vs_HC_Mm_NES	-1.6638716285401034	Dn	Hutchins AP 2015_condition_LPS_vs_HC_Mm	Mm
Dn__Hutchins AP 2015_condition_LPS_vs_HC_Mm	Gal-Oz ST 2019_condition_IFN_vs_HC_Mm_NES	-1.352979385285601	Dn	Hutchins AP 2015_condition_LPS_vs_HC_Mm	Mm
Dn__McCreary M 2019_condition_LPS_vs_HC_Hs	Thomas HB 2015_condition_GM.CSF_vs_HC_Hs_NES	-1.990580972186557	Dn	McCreary M 2019_condition_LPS_vs_HC_Hs	Hs
Dn__McCreary M 2019_condition_LPS_vs_HC_Hs	Thomas HB 2015_condition_TNF_vs_HC_Hs_NES	-2.1521487298172945	Dn	McCreary M 2019_condition_LPS_vs_HC_Hs	Hs
Dn__McCreary M 2019_condition_LPS_vs_HC_Hs	Wright HL 2013_condition_GM.CSF_vs_HC_Hs_NES	-2.1099953671637084	Dn	McCreary M 2019_condition_LPS_vs_HC_Hs	Hs
Dn__McCreary M 2019_condition_LPS_vs_HC_Hs	Wright HL 2013_condition_TNF_vs_HC_Hs_NES	-2.24538421805572	Dn	McCreary M 2019_condition_LPS_vs_HC_Hs	Hs
Dn__McCreary M 2019_condition_LPS_vs_HC_Hs	McCreary M 2019_condition_LPS_vs_HC_Hs_NES	-3.7026706122961737	Dn	McCreary M 2019_condition_LPS_vs_HC_Hs	Hs
Dn__McCreary M 2019_condition_LPS_vs_HC_Hs	Ter Haar NM 2018_condition_JIA_vs_HC_Hs_NES	-2.174894957039494	Dn	McCreary M 2019_condition_LPS_vs_HC_Hs	Hs
Dn__McCreary M 2019_condition_LPS_vs_HC_Hs	Miralda I 2020_condition_F.alocis_vs_HC_Hs_NES	NA	Dn	McCreary M 2019_condition_LPS_vs_HC_Hs	Hs
Dn__McCreary M 2019_condition_LPS_vs_HC_Hs	Mistry P 2019_condition_Lupus_NDN_vs_HC_Hs_NES	1.5916870142345727	Dn	McCreary M 2019_condition_LPS_vs_HC_Hs	Hs
Dn__McCreary M 2019_condition_LPS_vs_HC_Hs	Wright HL 2020_condition_RA_vs_HC_Hs_NES	-2.070014009171063	Dn	McCreary M 2019_condition_LPS_vs_HC_Hs	Hs
Dn__McCreary M 2019_condition_LPS_vs_HC_Hs	Stasulli NM 2015_condition_Y.pestis_vs_HC_Mm_NES	-1.9194515713814893	Dn	McCreary M 2019_condition_LPS_vs_HC_Hs	Mm
Dn__McCreary M 2019_condition_LPS_vs_HC_Hs	Hutchins AP 2015_condition_LPS_vs_HC_Mm_NES	-2.063097867497669	Dn	McCreary M 2019_condition_LPS_vs_HC_Hs	Mm
Dn__McCreary M 2019_condition_LPS_vs_HC_Hs	Yan Z 2019_condition_G.CSF_vs_HC_Mm_NES	-1.2512964527093886	Dn	McCreary M 2019_condition_LPS_vs_HC_Hs	Mm
Dn__McCreary M 2019_condition_LPS_vs_HC_Hs	Gal-Oz ST 2019_condition_IFN_vs_HC_Mm_NES	-1.6578387851175522	Dn	McCreary M 2019_condition_LPS_vs_HC_Hs	Mm
Dn__Miralda I 2020_condition_F.alocis_vs_HC_Hs	Thomas HB 2015_condition_GM.CSF_vs_HC_Hs_NES	-1.5952991540761419	Dn	Miralda I 2020_condition_F.alocis_vs_HC_Hs	Hs
Dn__Miralda I 2020_condition_F.alocis_vs_HC_Hs	Thomas HB 2015_condition_TNF_vs_HC_Hs_NES	-2.2713923129624294	Dn	Miralda I 2020_condition_F.alocis_vs_HC_Hs	Hs
Dn__Miralda I 2020_condition_F.alocis_vs_HC_Hs	Wright HL 2013_condition_GM.CSF_vs_HC_Hs_NES	-1.589316965375397	Dn	Miralda I 2020_condition_F.alocis_vs_HC_Hs	Hs
Dn__Miralda I 2020_condition_F.alocis_vs_HC_Hs	Wright HL 2013_condition_TNF_vs_HC_Hs_NES	-2.365040172417745	Dn	Miralda I 2020_condition_F.alocis_vs_HC_Hs	Hs
Dn__Miralda I 2020_condition_F.alocis_vs_HC_Hs	McCreary M 2019_condition_LPS_vs_HC_Hs_NES	-2.840182155183769	Dn	Miralda I 2020_condition_F.alocis_vs_HC_Hs	Hs
Dn__Miralda I 2020_condition_F.alocis_vs_HC_Hs	Ter Haar NM 2018_condition_JIA_vs_HC_Hs_NES	0.8571749709778448	Dn	Miralda I 2020_condition_F.alocis_vs_HC_Hs	Hs
Dn__Miralda I 2020_condition_F.alocis_vs_HC_Hs	Miralda I 2020_condition_F.alocis_vs_HC_Hs_NES	NA	Dn	Miralda I 2020_condition_F.alocis_vs_HC_Hs	Hs
Dn__Miralda I 2020_condition_F.alocis_vs_HC_Hs	Mistry P 2019_condition_Lupus_NDN_vs_HC_Hs_NES	1.1749352908700579	Dn	Miralda I 2020_condition_F.alocis_vs_HC_Hs	Hs
Dn__Miralda I 2020_condition_F.alocis_vs_HC_Hs	Wright HL 2020_condition_RA_vs_HC_Hs_NES	-1.747258821585073	Dn	Miralda I 2020_condition_F.alocis_vs_HC_Hs	Hs
Dn__Miralda I 2020_condition_F.alocis_vs_HC_Hs	Stasulli NM 2015_condition_Y.pestis_vs_HC_Mm_NES	-1.8367887047020404	Dn	Miralda I 2020_condition_F.alocis_vs_HC_Hs	Mm
Dn__Miralda I 2020_condition_F.alocis_vs_HC_Hs	Hutchins AP 2015_condition_LPS_vs_HC_Mm_NES	-2.0722625337355924	Dn	Miralda I 2020_condition_F.alocis_vs_HC_Hs	Mm
Dn__Miralda I 2020_condition_F.alocis_vs_HC_Hs	Yan Z 2019_condition_G.CSF_vs_HC_Mm_NES	-1.2636350551454036	Dn	Miralda I 2020_condition_F.alocis_vs_HC_Hs	Mm
Dn__Miralda I 2020_condition_F.alocis_vs_HC_Hs	Gal-Oz ST 2019_condition_IFN_vs_HC_Mm_NES	-1.3736052095624716	Dn	Miralda I 2020_condition_F.alocis_vs_HC_Hs	Mm
Dn__Mistry P 2019_condition_Lupus_NDN_vs_HC_Hs	Thomas HB 2015_condition_GM.CSF_vs_HC_Hs_NES	-1.0543606508701997	Dn	Mistry P 2019_condition_Lupus_NDN_vs_HC_Hs	Hs
Dn__Mistry P 2019_condition_Lupus_NDN_vs_HC_Hs	Thomas HB 2015_condition_TNF_vs_HC_Hs_NES	-0.7366675363698967	Dn	Mistry P 2019_condition_Lupus_NDN_vs_HC_Hs	Hs
Dn__Mistry P 2019_condition_Lupus_NDN_vs_HC_Hs	Wright HL 2013_condition_GM.CSF_vs_HC_Hs_NES	-1.0487275938007607	Dn	Mistry P 2019_condition_Lupus_NDN_vs_HC_Hs	Hs
Dn__Mistry P 2019_condition_Lupus_NDN_vs_HC_Hs	Wright HL 2013_condition_TNF_vs_HC_Hs_NES	0.4373350198065063	Dn	Mistry P 2019_condition_Lupus_NDN_vs_HC_Hs	Hs
Dn__Mistry P 2019_condition_Lupus_NDN_vs_HC_Hs	McCreary M 2019_condition_LPS_vs_HC_Hs_NES	0.4482403858207357	Dn	Mistry P 2019_condition_Lupus_NDN_vs_HC_Hs	Hs
Dn__Mistry P 2019_condition_Lupus_NDN_vs_HC_Hs	Ter Haar NM 2018_condition_JIA_vs_HC_Hs_NES	-1.3390110270838513	Dn	Mistry P 2019_condition_Lupus_NDN_vs_HC_Hs	Hs
Dn__Mistry P 2019_condition_Lupus_NDN_vs_HC_Hs	Miralda I 2020_condition_F.alocis_vs_HC_Hs_NES	0.8336939854035238	Dn	Mistry P 2019_condition_Lupus_NDN_vs_HC_Hs	Hs
Dn__Mistry P 2019_condition_Lupus_NDN_vs_HC_Hs	Mistry P 2019_condition_Lupus_NDN_vs_HC_Hs_NES	-3.764631222329677	Dn	Mistry P 2019_condition_Lupus_NDN_vs_HC_Hs	Hs
Dn__Mistry P 2019_condition_Lupus_NDN_vs_HC_Hs	Wright HL 2020_condition_RA_vs_HC_Hs_NES	-1.5499138855081727	Dn	Mistry P 2019_condition_Lupus_NDN_vs_HC_Hs	Hs
Dn__Mistry P 2019_condition_Lupus_NDN_vs_HC_Hs	Stasulli NM 2015_condition_Y.pestis_vs_HC_Mm_NES	1.4982461194679872	Dn	Mistry P 2019_condition_Lupus_NDN_vs_HC_Hs	Mm
Dn__Mistry P 2019_condition_Lupus_NDN_vs_HC_Hs	Hutchins AP 2015_condition_LPS_vs_HC_Mm_NES	-0.8367266336140257	Dn	Mistry P 2019_condition_Lupus_NDN_vs_HC_Hs	Mm
Dn__Mistry P 2019_condition_Lupus_NDN_vs_HC_Hs	Yan Z 2019_condition_G.CSF_vs_HC_Mm_NES	0.7934784566631244	Dn	Mistry P 2019_condition_Lupus_NDN_vs_HC_Hs	Mm
Dn__Mistry P 2019_condition_Lupus_NDN_vs_HC_Hs	Gal-Oz ST 2019_condition_IFN_vs_HC_Mm_NES	-0.8531987574345163	Dn	Mistry P 2019_condition_Lupus_NDN_vs_HC_Hs	Mm
Dn__Stasulli NM 2015_condition_Y.pestis_vs_HC_Mm	Thomas HB 2015_condition_GM.CSF_vs_HC_Hs_NES	1.1140756705888617	Dn	Stasulli NM 2015_condition_Y.pestis_vs_HC_Mm	Hs
Dn__Stasulli NM 2015_condition_Y.pestis_vs_HC_Mm	Thomas HB 2015_condition_TNF_vs_HC_Hs_NES	1.1642073627731777	Dn	Stasulli NM 2015_condition_Y.pestis_vs_HC_Mm	Hs
Dn__Stasulli NM 2015_condition_Y.pestis_vs_HC_Mm	Wright HL 2013_condition_GM.CSF_vs_HC_Hs_NES	1.0134743212360986	Dn	Stasulli NM 2015_condition_Y.pestis_vs_HC_Mm	Hs
Dn__Stasulli NM 2015_condition_Y.pestis_vs_HC_Mm	Wright HL 2013_condition_TNF_vs_HC_Hs_NES	1.100093206755768	Dn	Stasulli NM 2015_condition_Y.pestis_vs_HC_Mm	Hs
Dn__Stasulli NM 2015_condition_Y.pestis_vs_HC_Mm	McCreary M 2019_condition_LPS_vs_HC_Hs_NES	-1.2821623355404952	Dn	Stasulli NM 2015_condition_Y.pestis_vs_HC_Mm	Hs
Dn__Stasulli NM 2015_condition_Y.pestis_vs_HC_Mm	Ter Haar NM 2018_condition_JIA_vs_HC_Hs_NES	1.1651125489431176	Dn	Stasulli NM 2015_condition_Y.pestis_vs_HC_Mm	Hs
Dn__Stasulli NM 2015_condition_Y.pestis_vs_HC_Mm	Miralda I 2020_condition_F.alocis_vs_HC_Hs_NES	0.9915025050938272	Dn	Stasulli NM 2015_condition_Y.pestis_vs_HC_Mm	Hs
Dn__Stasulli NM 2015_condition_Y.pestis_vs_HC_Mm	Mistry P 2019_condition_Lupus_NDN_vs_HC_Hs_NES	1.8944117426691365	Dn	Stasulli NM 2015_condition_Y.pestis_vs_HC_Mm	Hs
Dn__Stasulli NM 2015_condition_Y.pestis_vs_HC_Mm	Wright HL 2020_condition_RA_vs_HC_Hs_NES	-1.6082497174769108	Dn	Stasulli NM 2015_condition_Y.pestis_vs_HC_Mm	Hs
Dn__Stasulli NM 2015_condition_Y.pestis_vs_HC_Mm	Stasulli NM 2015_condition_Y.pestis_vs_HC_Mm_NES	-4.187764088541505	Dn	Stasulli NM 2015_condition_Y.pestis_vs_HC_Mm	Mm
Dn__Stasulli NM 2015_condition_Y.pestis_vs_HC_Mm	Hutchins AP 2015_condition_LPS_vs_HC_Mm_NES	-1.7739516412710992	Dn	Stasulli NM 2015_condition_Y.pestis_vs_HC_Mm	Mm
Dn__Stasulli NM 2015_condition_Y.pestis_vs_HC_Mm	Yan Z 2019_condition_G.CSF_vs_HC_Mm_NES	-1.675408955143981	Dn	Stasulli NM 2015_condition_Y.pestis_vs_HC_Mm	Mm
Dn__Stasulli NM 2015_condition_Y.pestis_vs_HC_Mm	Gal-Oz ST 2019_condition_IFN_vs_HC_Mm_NES	-1.0782209603220265	Dn	Stasulli NM 2015_condition_Y.pestis_vs_HC_Mm	Mm
Dn__Ter Haar NM 2018_condition_JIA_vs_HC_Hs	Thomas HB 2015_condition_GM.CSF_vs_HC_Hs_NES	-1.0600472197156434	Dn	Ter Haar NM 2018_condition_JIA_vs_HC_Hs	Hs
Dn__Ter Haar NM 2018_condition_JIA_vs_HC_Hs	Thomas HB 2015_condition_TNF_vs_HC_Hs_NES	0.601591347222076	Dn	Ter Haar NM 2018_condition_JIA_vs_HC_Hs	Hs
Dn__Ter Haar NM 2018_condition_JIA_vs_HC_Hs	Wright HL 2013_condition_GM.CSF_vs_HC_Hs_NES	-1.1399428247989307	Dn	Ter Haar NM 2018_condition_JIA_vs_HC_Hs	Hs
Dn__Ter Haar NM 2018_condition_JIA_vs_HC_Hs	Wright HL 2013_condition_TNF_vs_HC_Hs_NES	-0.8648349287803466	Dn	Ter Haar NM 2018_condition_JIA_vs_HC_Hs	Hs
Dn__Ter Haar NM 2018_condition_JIA_vs_HC_Hs	McCreary M 2019_condition_LPS_vs_HC_Hs_NES	-2.55133326830876	Dn	Ter Haar NM 2018_condition_JIA_vs_HC_Hs	Hs
Dn__Ter Haar NM 2018_condition_JIA_vs_HC_Hs	Ter Haar NM 2018_condition_JIA_vs_HC_Hs_NES	-3.576580015820176	Dn	Ter Haar NM 2018_condition_JIA_vs_HC_Hs	Hs
Dn__Ter Haar NM 2018_condition_JIA_vs_HC_Hs	Miralda I 2020_condition_F.alocis_vs_HC_Hs_NES	1.0141690089807458	Dn	Ter Haar NM 2018_condition_JIA_vs_HC_Hs	Hs
Dn__Ter Haar NM 2018_condition_JIA_vs_HC_Hs	Mistry P 2019_condition_Lupus_NDN_vs_HC_Hs_NES	-1.1978426142918182	Dn	Ter Haar NM 2018_condition_JIA_vs_HC_Hs	Hs
Dn__Ter Haar NM 2018_condition_JIA_vs_HC_Hs	Wright HL 2020_condition_RA_vs_HC_Hs_NES	-1.3181678319682184	Dn	Ter Haar NM 2018_condition_JIA_vs_HC_Hs	Hs
Dn__Ter Haar NM 2018_condition_JIA_vs_HC_Hs	Stasulli NM 2015_condition_Y.pestis_vs_HC_Mm_NES	-1.1785869487751965	Dn	Ter Haar NM 2018_condition_JIA_vs_HC_Hs	Mm
Dn__Ter Haar NM 2018_condition_JIA_vs_HC_Hs	Hutchins AP 2015_condition_LPS_vs_HC_Mm_NES	-1.5802994926840546	Dn	Ter Haar NM 2018_condition_JIA_vs_HC_Hs	Mm
Dn__Ter Haar NM 2018_condition_JIA_vs_HC_Hs	Yan Z 2019_condition_G.CSF_vs_HC_Mm_NES	-1.696439636719053	Dn	Ter Haar NM 2018_condition_JIA_vs_HC_Hs	Mm
Dn__Ter Haar NM 2018_condition_JIA_vs_HC_Hs	Gal-Oz ST 2019_condition_IFN_vs_HC_Mm_NES	-1.3535448272373762	Dn	Ter Haar NM 2018_condition_JIA_vs_HC_Hs	Mm
Dn__Thomas HB 2015_condition_GM.CSF_vs_HC_Hs	Thomas HB 2015_condition_GM.CSF_vs_HC_Hs_NES	-2.7418115571158728	Dn	Thomas HB 2015_condition_GM.CSF_vs_HC_Hs	Hs
Dn__Thomas HB 2015_condition_GM.CSF_vs_HC_Hs	Thomas HB 2015_condition_TNF_vs_HC_Hs_NES	-1.746831452172392	Dn	Thomas HB 2015_condition_GM.CSF_vs_HC_Hs	Hs
Dn__Thomas HB 2015_condition_GM.CSF_vs_HC_Hs	Wright HL 2013_condition_GM.CSF_vs_HC_Hs_NES	-2.535314781493883	Dn	Thomas HB 2015_condition_GM.CSF_vs_HC_Hs	Hs
Dn__Thomas HB 2015_condition_GM.CSF_vs_HC_Hs	Wright HL 2013_condition_TNF_vs_HC_Hs_NES	0.7440768111069008	Dn	Thomas HB 2015_condition_GM.CSF_vs_HC_Hs	Hs
Dn__Thomas HB 2015_condition_GM.CSF_vs_HC_Hs	McCreary M 2019_condition_LPS_vs_HC_Hs_NES	-1.1990185586518456	Dn	Thomas HB 2015_condition_GM.CSF_vs_HC_Hs	Hs
Dn__Thomas HB 2015_condition_GM.CSF_vs_HC_Hs	Ter Haar NM 2018_condition_JIA_vs_HC_Hs_NES	-1.149236780828641	Dn	Thomas HB 2015_condition_GM.CSF_vs_HC_Hs	Hs
Dn__Thomas HB 2015_condition_GM.CSF_vs_HC_Hs	Miralda I 2020_condition_F.alocis_vs_HC_Hs_NES	0.7775702416565826	Dn	Thomas HB 2015_condition_GM.CSF_vs_HC_Hs	Hs
Dn__Thomas HB 2015_condition_GM.CSF_vs_HC_Hs	Mistry P 2019_condition_Lupus_NDN_vs_HC_Hs_NES	0.9874218468412861	Dn	Thomas HB 2015_condition_GM.CSF_vs_HC_Hs	Hs
Dn__Thomas HB 2015_condition_GM.CSF_vs_HC_Hs	Wright HL 2020_condition_RA_vs_HC_Hs_NES	1.1712082677950901	Dn	Thomas HB 2015_condition_GM.CSF_vs_HC_Hs	Hs
Dn__Thomas HB 2015_condition_GM.CSF_vs_HC_Hs	Stasulli NM 2015_condition_Y.pestis_vs_HC_Mm_NES	-1.4482046623876017	Dn	Thomas HB 2015_condition_GM.CSF_vs_HC_Hs	Mm
Dn__Thomas HB 2015_condition_GM.CSF_vs_HC_Hs	Hutchins AP 2015_condition_LPS_vs_HC_Mm_NES	-1.2930134624973428	Dn	Thomas HB 2015_condition_GM.CSF_vs_HC_Hs	Mm
Dn__Thomas HB 2015_condition_GM.CSF_vs_HC_Hs	Yan Z 2019_condition_G.CSF_vs_HC_Mm_NES	-1.114102088750993	Dn	Thomas HB 2015_condition_GM.CSF_vs_HC_Hs	Mm
Dn__Thomas HB 2015_condition_GM.CSF_vs_HC_Hs	Gal-Oz ST 2019_condition_IFN_vs_HC_Mm_NES	-1.6054849248764762	Dn	Thomas HB 2015_condition_GM.CSF_vs_HC_Hs	Mm
Dn__Thomas HB 2015_condition_TNF_vs_HC_Hs	Thomas HB 2015_condition_GM.CSF_vs_HC_Hs_NES	-2.103841524386041	Dn	Thomas HB 2015_condition_TNF_vs_HC_Hs	Hs
Dn__Thomas HB 2015_condition_TNF_vs_HC_Hs	Thomas HB 2015_condition_TNF_vs_HC_Hs_NES	-2.2189519559702444	Dn	Thomas HB 2015_condition_TNF_vs_HC_Hs	Hs
Dn__Thomas HB 2015_condition_TNF_vs_HC_Hs	Wright HL 2013_condition_GM.CSF_vs_HC_Hs_NES	-1.6510890824272666	Dn	Thomas HB 2015_condition_TNF_vs_HC_Hs	Hs
Dn__Thomas HB 2015_condition_TNF_vs_HC_Hs	Wright HL 2013_condition_TNF_vs_HC_Hs_NES	-1.792207714488906	Dn	Thomas HB 2015_condition_TNF_vs_HC_Hs	Hs
Dn__Thomas HB 2015_condition_TNF_vs_HC_Hs	McCreary M 2019_condition_LPS_vs_HC_Hs_NES	-1.9333214380223187	Dn	Thomas HB 2015_condition_TNF_vs_HC_Hs	Hs
Dn__Thomas HB 2015_condition_TNF_vs_HC_Hs	Ter Haar NM 2018_condition_JIA_vs_HC_Hs_NES	-1.163897511530138	Dn	Thomas HB 2015_condition_TNF_vs_HC_Hs	Hs
Dn__Thomas HB 2015_condition_TNF_vs_HC_Hs	Miralda I 2020_condition_F.alocis_vs_HC_Hs_NES	-1.4402324407732638	Dn	Thomas HB 2015_condition_TNF_vs_HC_Hs	Hs
Dn__Thomas HB 2015_condition_TNF_vs_HC_Hs	Mistry P 2019_condition_Lupus_NDN_vs_HC_Hs_NES	0.8027039975425369	Dn	Thomas HB 2015_condition_TNF_vs_HC_Hs	Hs
Dn__Thomas HB 2015_condition_TNF_vs_HC_Hs	Wright HL 2020_condition_RA_vs_HC_Hs_NES	1.6905617955425265	Dn	Thomas HB 2015_condition_TNF_vs_HC_Hs	Hs
Dn__Thomas HB 2015_condition_TNF_vs_HC_Hs	Stasulli NM 2015_condition_Y.pestis_vs_HC_Mm_NES	-1.2092714654479182	Dn	Thomas HB 2015_condition_TNF_vs_HC_Hs	Mm
Dn__Thomas HB 2015_condition_TNF_vs_HC_Hs	Hutchins AP 2015_condition_LPS_vs_HC_Mm_NES	0.6599098286449709	Dn	Thomas HB 2015_condition_TNF_vs_HC_Hs	Mm
Dn__Thomas HB 2015_condition_TNF_vs_HC_Hs	Yan Z 2019_condition_G.CSF_vs_HC_Mm_NES	-0.9125911916128624	Dn	Thomas HB 2015_condition_TNF_vs_HC_Hs	Mm
Dn__Thomas HB 2015_condition_TNF_vs_HC_Hs	Gal-Oz ST 2019_condition_IFN_vs_HC_Mm_NES	-1.1656354414205818	Dn	Thomas HB 2015_condition_TNF_vs_HC_Hs	Mm
Dn__Wright HL 2013_condition_GM.CSF_vs_HC_Hs	Thomas HB 2015_condition_GM.CSF_vs_HC_Hs_NES	-2.6447824137872744	Dn	Wright HL 2013_condition_GM.CSF_vs_HC_Hs	Hs
Dn__Wright HL 2013_condition_GM.CSF_vs_HC_Hs	Thomas HB 2015_condition_TNF_vs_HC_Hs_NES	1.0039202457506902	Dn	Wright HL 2013_condition_GM.CSF_vs_HC_Hs	Hs
Dn__Wright HL 2013_condition_GM.CSF_vs_HC_Hs	Wright HL 2013_condition_GM.CSF_vs_HC_Hs_NES	-2.7970812844928266	Dn	Wright HL 2013_condition_GM.CSF_vs_HC_Hs	Hs
Dn__Wright HL 2013_condition_GM.CSF_vs_HC_Hs	Wright HL 2013_condition_TNF_vs_HC_Hs_NES	0.873652201954473	Dn	Wright HL 2013_condition_GM.CSF_vs_HC_Hs	Hs
Dn__Wright HL 2013_condition_GM.CSF_vs_HC_Hs	McCreary M 2019_condition_LPS_vs_HC_Hs_NES	-1.3897214563455815	Dn	Wright HL 2013_condition_GM.CSF_vs_HC_Hs	Hs
Dn__Wright HL 2013_condition_GM.CSF_vs_HC_Hs	Ter Haar NM 2018_condition_JIA_vs_HC_Hs_NES	-1.0981128391238626	Dn	Wright HL 2013_condition_GM.CSF_vs_HC_Hs	Hs
Dn__Wright HL 2013_condition_GM.CSF_vs_HC_Hs	Miralda I 2020_condition_F.alocis_vs_HC_Hs_NES	0.7660429269670314	Dn	Wright HL 2013_condition_GM.CSF_vs_HC_Hs	Hs
Dn__Wright HL 2013_condition_GM.CSF_vs_HC_Hs	Mistry P 2019_condition_Lupus_NDN_vs_HC_Hs_NES	1.4413305767396933	Dn	Wright HL 2013_condition_GM.CSF_vs_HC_Hs	Hs
Dn__Wright HL 2013_condition_GM.CSF_vs_HC_Hs	Wright HL 2020_condition_RA_vs_HC_Hs_NES	-1.2903090335678784	Dn	Wright HL 2013_condition_GM.CSF_vs_HC_Hs	Hs
Dn__Wright HL 2013_condition_GM.CSF_vs_HC_Hs	Stasulli NM 2015_condition_Y.pestis_vs_HC_Mm_NES	-2.0219581717011046	Dn	Wright HL 2013_condition_GM.CSF_vs_HC_Hs	Mm
Dn__Wright HL 2013_condition_GM.CSF_vs_HC_Hs	Hutchins AP 2015_condition_LPS_vs_HC_Mm_NES	-1.1612925134431786	Dn	Wright HL 2013_condition_GM.CSF_vs_HC_Hs	Mm
Dn__Wright HL 2013_condition_GM.CSF_vs_HC_Hs	Yan Z 2019_condition_G.CSF_vs_HC_Mm_NES	-0.994266692539326	Dn	Wright HL 2013_condition_GM.CSF_vs_HC_Hs	Mm
Dn__Wright HL 2013_condition_GM.CSF_vs_HC_Hs	Gal-Oz ST 2019_condition_IFN_vs_HC_Mm_NES	-1.842359650605095	Dn	Wright HL 2013_condition_GM.CSF_vs_HC_Hs	Mm
Dn__Wright HL 2013_condition_TNF_vs_HC_Hs	Thomas HB 2015_condition_GM.CSF_vs_HC_Hs_NES	-1.7462121345785417	Dn	Wright HL 2013_condition_TNF_vs_HC_Hs	Hs
Dn__Wright HL 2013_condition_TNF_vs_HC_Hs	Thomas HB 2015_condition_TNF_vs_HC_Hs_NES	-1.957789576228443	Dn	Wright HL 2013_condition_TNF_vs_HC_Hs	Hs
Dn__Wright HL 2013_condition_TNF_vs_HC_Hs	Wright HL 2013_condition_GM.CSF_vs_HC_Hs_NES	-1.7523697459400618	Dn	Wright HL 2013_condition_TNF_vs_HC_Hs	Hs
Dn__Wright HL 2013_condition_TNF_vs_HC_Hs	Wright HL 2013_condition_TNF_vs_HC_Hs_NES	-2.1018703971481445	Dn	Wright HL 2013_condition_TNF_vs_HC_Hs	Hs
Dn__Wright HL 2013_condition_TNF_vs_HC_Hs	McCreary M 2019_condition_LPS_vs_HC_Hs_NES	-1.9443433468993967	Dn	Wright HL 2013_condition_TNF_vs_HC_Hs	Hs
Dn__Wright HL 2013_condition_TNF_vs_HC_Hs	Ter Haar NM 2018_condition_JIA_vs_HC_Hs_NES	-1.219165339019299	Dn	Wright HL 2013_condition_TNF_vs_HC_Hs	Hs
Dn__Wright HL 2013_condition_TNF_vs_HC_Hs	Miralda I 2020_condition_F.alocis_vs_HC_Hs_NES	-1.5110263255375591	Dn	Wright HL 2013_condition_TNF_vs_HC_Hs	Hs
Dn__Wright HL 2013_condition_TNF_vs_HC_Hs	Mistry P 2019_condition_Lupus_NDN_vs_HC_Hs_NES	1.040174396735817	Dn	Wright HL 2013_condition_TNF_vs_HC_Hs	Hs
Dn__Wright HL 2013_condition_TNF_vs_HC_Hs	Wright HL 2020_condition_RA_vs_HC_Hs_NES	-1.4824736147297881	Dn	Wright HL 2013_condition_TNF_vs_HC_Hs	Hs
Dn__Wright HL 2013_condition_TNF_vs_HC_Hs	Stasulli NM 2015_condition_Y.pestis_vs_HC_Mm_NES	-1.1627934196169898	Dn	Wright HL 2013_condition_TNF_vs_HC_Hs	Mm
Dn__Wright HL 2013_condition_TNF_vs_HC_Hs	Hutchins AP 2015_condition_LPS_vs_HC_Mm_NES	0.515229609485727	Dn	Wright HL 2013_condition_TNF_vs_HC_Hs	Mm
Dn__Wright HL 2013_condition_TNF_vs_HC_Hs	Yan Z 2019_condition_G.CSF_vs_HC_Mm_NES	-0.9392403232025451	Dn	Wright HL 2013_condition_TNF_vs_HC_Hs	Mm
Dn__Wright HL 2013_condition_TNF_vs_HC_Hs	Gal-Oz ST 2019_condition_IFN_vs_HC_Mm_NES	-1.3491621095898538	Dn	Wright HL 2013_condition_TNF_vs_HC_Hs	Mm
Dn__Wright HL 2020_condition_RA_vs_HC_Hs	Thomas HB 2015_condition_GM.CSF_vs_HC_Hs_NES	-0.7757151760371536	Dn	Wright HL 2020_condition_RA_vs_HC_Hs	Hs
Dn__Wright HL 2020_condition_RA_vs_HC_Hs	Thomas HB 2015_condition_TNF_vs_HC_Hs_NES	-0.7117610659892077	Dn	Wright HL 2020_condition_RA_vs_HC_Hs	Hs
Dn__Wright HL 2020_condition_RA_vs_HC_Hs	Wright HL 2013_condition_GM.CSF_vs_HC_Hs_NES	0.6644650402035019	Dn	Wright HL 2020_condition_RA_vs_HC_Hs	Hs
Dn__Wright HL 2020_condition_RA_vs_HC_Hs	Wright HL 2013_condition_TNF_vs_HC_Hs_NES	0.29445688845025764	Dn	Wright HL 2020_condition_RA_vs_HC_Hs	Hs
Dn__Wright HL 2020_condition_RA_vs_HC_Hs	McCreary M 2019_condition_LPS_vs_HC_Hs_NES	0.908540561972527	Dn	Wright HL 2020_condition_RA_vs_HC_Hs	Hs
Dn__Wright HL 2020_condition_RA_vs_HC_Hs	Ter Haar NM 2018_condition_JIA_vs_HC_Hs_NES	1.4677928355791605	Dn	Wright HL 2020_condition_RA_vs_HC_Hs	Hs
Dn__Wright HL 2020_condition_RA_vs_HC_Hs	Miralda I 2020_condition_F.alocis_vs_HC_Hs_NES	1.1411592531508883	Dn	Wright HL 2020_condition_RA_vs_HC_Hs	Hs
Dn__Wright HL 2020_condition_RA_vs_HC_Hs	Mistry P 2019_condition_Lupus_NDN_vs_HC_Hs_NES	-1.6803694327809333	Dn	Wright HL 2020_condition_RA_vs_HC_Hs	Hs
Dn__Wright HL 2020_condition_RA_vs_HC_Hs	Wright HL 2020_condition_RA_vs_HC_Hs_NES	-2.439711128393981	Dn	Wright HL 2020_condition_RA_vs_HC_Hs	Hs
Dn__Wright HL 2020_condition_RA_vs_HC_Hs	Stasulli NM 2015_condition_Y.pestis_vs_HC_Mm_NES	-1.2804583425107936	Dn	Wright HL 2020_condition_RA_vs_HC_Hs	Mm
Dn__Wright HL 2020_condition_RA_vs_HC_Hs	Hutchins AP 2015_condition_LPS_vs_HC_Mm_NES	-1.9203977324249843	Dn	Wright HL 2020_condition_RA_vs_HC_Hs	Mm
Dn__Wright HL 2020_condition_RA_vs_HC_Hs	Yan Z 2019_condition_G.CSF_vs_HC_Mm_NES	0.9049009040164923	Dn	Wright HL 2020_condition_RA_vs_HC_Hs	Mm
Dn__Wright HL 2020_condition_RA_vs_HC_Hs	Gal-Oz ST 2019_condition_IFN_vs_HC_Mm_NES	0.8332081089095715	Dn	Wright HL 2020_condition_RA_vs_HC_Hs	Mm
Dn__Yan Z 2019_condition_G.CSF_vs_HC_Mm	Thomas HB 2015_condition_GM.CSF_vs_HC_Hs_NES	0.7859026835567788	Dn	Yan Z 2019_condition_G.CSF_vs_HC_Mm	Hs
Dn__Yan Z 2019_condition_G.CSF_vs_HC_Mm	Thomas HB 2015_condition_TNF_vs_HC_Hs_NES	1.038802127265894	Dn	Yan Z 2019_condition_G.CSF_vs_HC_Mm	Hs
Dn__Yan Z 2019_condition_G.CSF_vs_HC_Mm	Wright HL 2013_condition_GM.CSF_vs_HC_Hs_NES	0.7898283188802626	Dn	Yan Z 2019_condition_G.CSF_vs_HC_Mm	Hs
Dn__Yan Z 2019_condition_G.CSF_vs_HC_Mm	Wright HL 2013_condition_TNF_vs_HC_Hs_NES	0.6973141972508582	Dn	Yan Z 2019_condition_G.CSF_vs_HC_Mm	Hs
Dn__Yan Z 2019_condition_G.CSF_vs_HC_Mm	McCreary M 2019_condition_LPS_vs_HC_Hs_NES	-1.5601424910079025	Dn	Yan Z 2019_condition_G.CSF_vs_HC_Mm	Hs
Dn__Yan Z 2019_condition_G.CSF_vs_HC_Mm	Ter Haar NM 2018_condition_JIA_vs_HC_Hs_NES	1.1208306136866508	Dn	Yan Z 2019_condition_G.CSF_vs_HC_Mm	Hs
Dn__Yan Z 2019_condition_G.CSF_vs_HC_Mm	Miralda I 2020_condition_F.alocis_vs_HC_Hs_NES	0.9112225727043511	Dn	Yan Z 2019_condition_G.CSF_vs_HC_Mm	Hs
Dn__Yan Z 2019_condition_G.CSF_vs_HC_Mm	Mistry P 2019_condition_Lupus_NDN_vs_HC_Hs_NES	1.2959965865203593	Dn	Yan Z 2019_condition_G.CSF_vs_HC_Mm	Hs
Dn__Yan Z 2019_condition_G.CSF_vs_HC_Mm	Wright HL 2020_condition_RA_vs_HC_Hs_NES	-1.299791015240145	Dn	Yan Z 2019_condition_G.CSF_vs_HC_Mm	Hs
Dn__Yan Z 2019_condition_G.CSF_vs_HC_Mm	Stasulli NM 2015_condition_Y.pestis_vs_HC_Mm_NES	-3.25762493579187	Dn	Yan Z 2019_condition_G.CSF_vs_HC_Mm	Mm
Dn__Yan Z 2019_condition_G.CSF_vs_HC_Mm	Hutchins AP 2015_condition_LPS_vs_HC_Mm_NES	-2.4494659824611262	Dn	Yan Z 2019_condition_G.CSF_vs_HC_Mm	Mm
Dn__Yan Z 2019_condition_G.CSF_vs_HC_Mm	Yan Z 2019_condition_G.CSF_vs_HC_Mm_NES	-3.4659481326908574	Dn	Yan Z 2019_condition_G.CSF_vs_HC_Mm	Mm
Dn__Yan Z 2019_condition_G.CSF_vs_HC_Mm	Gal-Oz ST 2019_condition_IFN_vs_HC_Mm_NES	-2.1507353097620334	Dn	Yan Z 2019_condition_G.CSF_vs_HC_Mm	Mm
Dn__fisher	Thomas HB 2015_condition_GM.CSF_vs_HC_Hs_NES	-1.8491203830483267	Dn	fisher	Hs
Dn__fisher	Thomas HB 2015_condition_TNF_vs_HC_Hs_NES	-1.7780597488781216	Dn	fisher	Hs
Dn__fisher	Wright HL 2013_condition_GM.CSF_vs_HC_Hs_NES	-1.8816649255274502	Dn	fisher	Hs
Dn__fisher	Wright HL 2013_condition_TNF_vs_HC_Hs_NES	-2.122245425319032	Dn	fisher	Hs
Dn__fisher	McCreary M 2019_condition_LPS_vs_HC_Hs_NES	-2.593962653647484	Dn	fisher	Hs
Dn__fisher	Ter Haar NM 2018_condition_JIA_vs_HC_Hs_NES	-1.8591908840235534	Dn	fisher	Hs
Dn__fisher	Miralda I 2020_condition_F.alocis_vs_HC_Hs_NES	-1.1297452939376704	Dn	fisher	Hs
Dn__fisher	Mistry P 2019_condition_Lupus_NDN_vs_HC_Hs_NES	-0.6333886408467905	Dn	fisher	Hs
Dn__fisher	Wright HL 2020_condition_RA_vs_HC_Hs_NES	-1.8804165904360686	Dn	fisher	Hs
Dn__fisher	Stasulli NM 2015_condition_Y.pestis_vs_HC_Mm_NES	-2.8159657109513705	Dn	fisher	Mm
Dn__fisher	Hutchins AP 2015_condition_LPS_vs_HC_Mm_NES	-2.4122129974750264	Dn	fisher	Mm
Dn__fisher	Yan Z 2019_condition_G.CSF_vs_HC_Mm_NES	-2.5430354480199053	Dn	fisher	Mm
Dn__fisher	Gal-Oz ST 2019_condition_IFN_vs_HC_Mm_NES	-2.0476628869740052	Dn	fisher	Mm
Up__Gal-Oz ST 2019_condition_IFN_vs_HC_Mm	Thomas HB 2015_condition_GM.CSF_vs_HC_Hs_NES	1.5438816538870417	Up	Gal-Oz ST 2019_condition_IFN_vs_HC_Mm	Hs
Up__Gal-Oz ST 2019_condition_IFN_vs_HC_Mm	Thomas HB 2015_condition_TNF_vs_HC_Hs_NES	1.2547941841693986	Up	Gal-Oz ST 2019_condition_IFN_vs_HC_Mm	Hs
Up__Gal-Oz ST 2019_condition_IFN_vs_HC_Mm	Wright HL 2013_condition_GM.CSF_vs_HC_Hs_NES	1.8112626718413851	Up	Gal-Oz ST 2019_condition_IFN_vs_HC_Mm	Hs
Up__Gal-Oz ST 2019_condition_IFN_vs_HC_Mm	Wright HL 2013_condition_TNF_vs_HC_Hs_NES	1.1674392886583538	Up	Gal-Oz ST 2019_condition_IFN_vs_HC_Mm	Hs
Up__Gal-Oz ST 2019_condition_IFN_vs_HC_Mm	McCreary M 2019_condition_LPS_vs_HC_Hs_NES	1.7410907844720391	Up	Gal-Oz ST 2019_condition_IFN_vs_HC_Mm	Hs
Up__Gal-Oz ST 2019_condition_IFN_vs_HC_Mm	Ter Haar NM 2018_condition_JIA_vs_HC_Hs_NES	1.6350203798632839	Up	Gal-Oz ST 2019_condition_IFN_vs_HC_Mm	Hs
Up__Gal-Oz ST 2019_condition_IFN_vs_HC_Mm	Miralda I 2020_condition_F.alocis_vs_HC_Hs_NES	1.0736094239217042	Up	Gal-Oz ST 2019_condition_IFN_vs_HC_Mm	Hs
Up__Gal-Oz ST 2019_condition_IFN_vs_HC_Mm	Mistry P 2019_condition_Lupus_NDN_vs_HC_Hs_NES	2.4798309426184924	Up	Gal-Oz ST 2019_condition_IFN_vs_HC_Mm	Hs
Up__Gal-Oz ST 2019_condition_IFN_vs_HC_Mm	Wright HL 2020_condition_RA_vs_HC_Hs_NES	1.544945669891212	Up	Gal-Oz ST 2019_condition_IFN_vs_HC_Mm	Hs
Up__Gal-Oz ST 2019_condition_IFN_vs_HC_Mm	Stasulli NM 2015_condition_Y.pestis_vs_HC_Mm_NES	0.8241947750334686	Up	Gal-Oz ST 2019_condition_IFN_vs_HC_Mm	Mm
Up__Gal-Oz ST 2019_condition_IFN_vs_HC_Mm	Hutchins AP 2015_condition_LPS_vs_HC_Mm_NES	2.3774903190381895	Up	Gal-Oz ST 2019_condition_IFN_vs_HC_Mm	Mm
Up__Gal-Oz ST 2019_condition_IFN_vs_HC_Mm	Yan Z 2019_condition_G.CSF_vs_HC_Mm_NES	1.9597692507155178	Up	Gal-Oz ST 2019_condition_IFN_vs_HC_Mm	Mm
Up__Gal-Oz ST 2019_condition_IFN_vs_HC_Mm	Gal-Oz ST 2019_condition_IFN_vs_HC_Mm_NES	3.0874862892023134	Up	Gal-Oz ST 2019_condition_IFN_vs_HC_Mm	Mm
Up__Hutchins AP 2015_condition_LPS_vs_HC_Mm	Thomas HB 2015_condition_GM.CSF_vs_HC_Hs_NES	1.8267642924834266	Up	Hutchins AP 2015_condition_LPS_vs_HC_Mm	Hs
Up__Hutchins AP 2015_condition_LPS_vs_HC_Mm	Thomas HB 2015_condition_TNF_vs_HC_Hs_NES	1.628800977045895	Up	Hutchins AP 2015_condition_LPS_vs_HC_Mm	Hs
Up__Hutchins AP 2015_condition_LPS_vs_HC_Mm	Wright HL 2013_condition_GM.CSF_vs_HC_Hs_NES	1.836685461449118	Up	Hutchins AP 2015_condition_LPS_vs_HC_Mm	Hs
Up__Hutchins AP 2015_condition_LPS_vs_HC_Mm	Wright HL 2013_condition_TNF_vs_HC_Hs_NES	1.5817284356671737	Up	Hutchins AP 2015_condition_LPS_vs_HC_Mm	Hs
Up__Hutchins AP 2015_condition_LPS_vs_HC_Mm	McCreary M 2019_condition_LPS_vs_HC_Hs_NES	2.6342084878920757	Up	Hutchins AP 2015_condition_LPS_vs_HC_Mm	Hs
Up__Hutchins AP 2015_condition_LPS_vs_HC_Mm	Ter Haar NM 2018_condition_JIA_vs_HC_Hs_NES	1.7448837870040037	Up	Hutchins AP 2015_condition_LPS_vs_HC_Mm	Hs
Up__Hutchins AP 2015_condition_LPS_vs_HC_Mm	Miralda I 2020_condition_F.alocis_vs_HC_Hs_NES	1.1108279647395976	Up	Hutchins AP 2015_condition_LPS_vs_HC_Mm	Hs
Up__Hutchins AP 2015_condition_LPS_vs_HC_Mm	Mistry P 2019_condition_Lupus_NDN_vs_HC_Hs_NES	2.3352000823104815	Up	Hutchins AP 2015_condition_LPS_vs_HC_Mm	Hs
Up__Hutchins AP 2015_condition_LPS_vs_HC_Mm	Wright HL 2020_condition_RA_vs_HC_Hs_NES	1.8052787343160965	Up	Hutchins AP 2015_condition_LPS_vs_HC_Mm	Hs
Up__Hutchins AP 2015_condition_LPS_vs_HC_Mm	Stasulli NM 2015_condition_Y.pestis_vs_HC_Mm_NES	-1.3813809095564011	Up	Hutchins AP 2015_condition_LPS_vs_HC_Mm	Mm
Up__Hutchins AP 2015_condition_LPS_vs_HC_Mm	Hutchins AP 2015_condition_LPS_vs_HC_Mm_NES	2.9529763909975735	Up	Hutchins AP 2015_condition_LPS_vs_HC_Mm	Mm
Up__Hutchins AP 2015_condition_LPS_vs_HC_Mm	Yan Z 2019_condition_G.CSF_vs_HC_Mm_NES	2.065068423132617	Up	Hutchins AP 2015_condition_LPS_vs_HC_Mm	Mm
Up__Hutchins AP 2015_condition_LPS_vs_HC_Mm	Gal-Oz ST 2019_condition_IFN_vs_HC_Mm_NES	2.2183222300546896	Up	Hutchins AP 2015_condition_LPS_vs_HC_Mm	Mm
Up__McCreary M 2019_condition_LPS_vs_HC_Hs	Thomas HB 2015_condition_GM.CSF_vs_HC_Hs_NES	1.720386005078722	Up	McCreary M 2019_condition_LPS_vs_HC_Hs	Hs
Up__McCreary M 2019_condition_LPS_vs_HC_Hs	Thomas HB 2015_condition_TNF_vs_HC_Hs_NES	1.660650899773266	Up	McCreary M 2019_condition_LPS_vs_HC_Hs	Hs
Up__McCreary M 2019_condition_LPS_vs_HC_Hs	Wright HL 2013_condition_GM.CSF_vs_HC_Hs_NES	1.7839206286845155	Up	McCreary M 2019_condition_LPS_vs_HC_Hs	Hs
Up__McCreary M 2019_condition_LPS_vs_HC_Hs	Wright HL 2013_condition_TNF_vs_HC_Hs_NES	1.6221444532148985	Up	McCreary M 2019_condition_LPS_vs_HC_Hs	Hs
Up__McCreary M 2019_condition_LPS_vs_HC_Hs	McCreary M 2019_condition_LPS_vs_HC_Hs_NES	3.1263883852002055	Up	McCreary M 2019_condition_LPS_vs_HC_Hs	Hs
Up__McCreary M 2019_condition_LPS_vs_HC_Hs	Ter Haar NM 2018_condition_JIA_vs_HC_Hs_NES	2.1523265248978825	Up	McCreary M 2019_condition_LPS_vs_HC_Hs	Hs
Up__McCreary M 2019_condition_LPS_vs_HC_Hs	Miralda I 2020_condition_F.alocis_vs_HC_Hs_NES	1.112194917157685	Up	McCreary M 2019_condition_LPS_vs_HC_Hs	Hs
Up__McCreary M 2019_condition_LPS_vs_HC_Hs	Mistry P 2019_condition_Lupus_NDN_vs_HC_Hs_NES	2.0879270133096024	Up	McCreary M 2019_condition_LPS_vs_HC_Hs	Hs
Up__McCreary M 2019_condition_LPS_vs_HC_Hs	Wright HL 2020_condition_RA_vs_HC_Hs_NES	1.6744918256240258	Up	McCreary M 2019_condition_LPS_vs_HC_Hs	Hs
Up__McCreary M 2019_condition_LPS_vs_HC_Hs	Stasulli NM 2015_condition_Y.pestis_vs_HC_Mm_NES	-1.7028297184603371	Up	McCreary M 2019_condition_LPS_vs_HC_Hs	Mm
Up__McCreary M 2019_condition_LPS_vs_HC_Hs	Hutchins AP 2015_condition_LPS_vs_HC_Mm_NES	2.379734052367974	Up	McCreary M 2019_condition_LPS_vs_HC_Hs	Mm
Up__McCreary M 2019_condition_LPS_vs_HC_Hs	Yan Z 2019_condition_G.CSF_vs_HC_Mm_NES	1.8117443203269847	Up	McCreary M 2019_condition_LPS_vs_HC_Hs	Mm
Up__McCreary M 2019_condition_LPS_vs_HC_Hs	Gal-Oz ST 2019_condition_IFN_vs_HC_Mm_NES	1.7780892879114754	Up	McCreary M 2019_condition_LPS_vs_HC_Hs	Mm
Up__Miralda I 2020_condition_F.alocis_vs_HC_Hs	Thomas HB 2015_condition_GM.CSF_vs_HC_Hs_NES	1.6748185619220255	Up	Miralda I 2020_condition_F.alocis_vs_HC_Hs	Hs
Up__Miralda I 2020_condition_F.alocis_vs_HC_Hs	Thomas HB 2015_condition_TNF_vs_HC_Hs_NES	1.6595550819663405	Up	Miralda I 2020_condition_F.alocis_vs_HC_Hs	Hs
Up__Miralda I 2020_condition_F.alocis_vs_HC_Hs	Wright HL 2013_condition_GM.CSF_vs_HC_Hs_NES	1.808882432964986	Up	Miralda I 2020_condition_F.alocis_vs_HC_Hs	Hs
Up__Miralda I 2020_condition_F.alocis_vs_HC_Hs	Wright HL 2013_condition_TNF_vs_HC_Hs_NES	1.6152403184976643	Up	Miralda I 2020_condition_F.alocis_vs_HC_Hs	Hs
Up__Miralda I 2020_condition_F.alocis_vs_HC_Hs	McCreary M 2019_condition_LPS_vs_HC_Hs_NES	2.8427072602254646	Up	Miralda I 2020_condition_F.alocis_vs_HC_Hs	Hs
Up__Miralda I 2020_condition_F.alocis_vs_HC_Hs	Ter Haar NM 2018_condition_JIA_vs_HC_Hs_NES	1.8848003242291302	Up	Miralda I 2020_condition_F.alocis_vs_HC_Hs	Hs
Up__Miralda I 2020_condition_F.alocis_vs_HC_Hs	Miralda I 2020_condition_F.alocis_vs_HC_Hs_NES	1.1378471111803168	Up	Miralda I 2020_condition_F.alocis_vs_HC_Hs	Hs
Up__Miralda I 2020_condition_F.alocis_vs_HC_Hs	Mistry P 2019_condition_Lupus_NDN_vs_HC_Hs_NES	1.75489654962513	Up	Miralda I 2020_condition_F.alocis_vs_HC_Hs	Hs
Up__Miralda I 2020_condition_F.alocis_vs_HC_Hs	Wright HL 2020_condition_RA_vs_HC_Hs_NES	2.113511530640928	Up	Miralda I 2020_condition_F.alocis_vs_HC_Hs	Hs
Up__Miralda I 2020_condition_F.alocis_vs_HC_Hs	Stasulli NM 2015_condition_Y.pestis_vs_HC_Mm_NES	-1.2842435079031596	Up	Miralda I 2020_condition_F.alocis_vs_HC_Hs	Mm
Up__Miralda I 2020_condition_F.alocis_vs_HC_Hs	Hutchins AP 2015_condition_LPS_vs_HC_Mm_NES	2.444340504945363	Up	Miralda I 2020_condition_F.alocis_vs_HC_Hs	Mm
Up__Miralda I 2020_condition_F.alocis_vs_HC_Hs	Yan Z 2019_condition_G.CSF_vs_HC_Mm_NES	1.500714240924931	Up	Miralda I 2020_condition_F.alocis_vs_HC_Hs	Mm
Up__Miralda I 2020_condition_F.alocis_vs_HC_Hs	Gal-Oz ST 2019_condition_IFN_vs_HC_Mm_NES	1.6155014579408629	Up	Miralda I 2020_condition_F.alocis_vs_HC_Hs	Mm
Up__Mistry P 2019_condition_Lupus_NDN_vs_HC_Hs	Thomas HB 2015_condition_GM.CSF_vs_HC_Hs_NES	1.2902843394722514	Up	Mistry P 2019_condition_Lupus_NDN_vs_HC_Hs	Hs
Up__Mistry P 2019_condition_Lupus_NDN_vs_HC_Hs	Thomas HB 2015_condition_TNF_vs_HC_Hs_NES	1.2903212201302874	Up	Mistry P 2019_condition_Lupus_NDN_vs_HC_Hs	Hs
Up__Mistry P 2019_condition_Lupus_NDN_vs_HC_Hs	Wright HL 2013_condition_GM.CSF_vs_HC_Hs_NES	1.3535308413490006	Up	Mistry P 2019_condition_Lupus_NDN_vs_HC_Hs	Hs
Up__Mistry P 2019_condition_Lupus_NDN_vs_HC_Hs	Wright HL 2013_condition_TNF_vs_HC_Hs_NES	1.2177153453406124	Up	Mistry P 2019_condition_Lupus_NDN_vs_HC_Hs	Hs
Up__Mistry P 2019_condition_Lupus_NDN_vs_HC_Hs	McCreary M 2019_condition_LPS_vs_HC_Hs_NES	1.5449215019498383	Up	Mistry P 2019_condition_Lupus_NDN_vs_HC_Hs	Hs
Up__Mistry P 2019_condition_Lupus_NDN_vs_HC_Hs	Ter Haar NM 2018_condition_JIA_vs_HC_Hs_NES	2.134899232249615	Up	Mistry P 2019_condition_Lupus_NDN_vs_HC_Hs	Hs
Up__Mistry P 2019_condition_Lupus_NDN_vs_HC_Hs	Miralda I 2020_condition_F.alocis_vs_HC_Hs_NES	1.1061209236228617	Up	Mistry P 2019_condition_Lupus_NDN_vs_HC_Hs	Hs
Up__Mistry P 2019_condition_Lupus_NDN_vs_HC_Hs	Mistry P 2019_condition_Lupus_NDN_vs_HC_Hs_NES	3.1839690271033523	Up	Mistry P 2019_condition_Lupus_NDN_vs_HC_Hs	Hs
Up__Mistry P 2019_condition_Lupus_NDN_vs_HC_Hs	Wright HL 2020_condition_RA_vs_HC_Hs_NES	1.7214085669832422	Up	Mistry P 2019_condition_Lupus_NDN_vs_HC_Hs	Hs
Up__Mistry P 2019_condition_Lupus_NDN_vs_HC_Hs	Stasulli NM 2015_condition_Y.pestis_vs_HC_Mm_NES	-1.1655070932275464	Up	Mistry P 2019_condition_Lupus_NDN_vs_HC_Hs	Mm
Up__Mistry P 2019_condition_Lupus_NDN_vs_HC_Hs	Hutchins AP 2015_condition_LPS_vs_HC_Mm_NES	2.158710705356251	Up	Mistry P 2019_condition_Lupus_NDN_vs_HC_Hs	Mm
Up__Mistry P 2019_condition_Lupus_NDN_vs_HC_Hs	Yan Z 2019_condition_G.CSF_vs_HC_Mm_NES	1.3378523350823677	Up	Mistry P 2019_condition_Lupus_NDN_vs_HC_Hs	Mm
Up__Mistry P 2019_condition_Lupus_NDN_vs_HC_Hs	Gal-Oz ST 2019_condition_IFN_vs_HC_Mm_NES	2.447212892943776	Up	Mistry P 2019_condition_Lupus_NDN_vs_HC_Hs	Mm
Up__Stasulli NM 2015_condition_Y.pestis_vs_HC_Mm	Thomas HB 2015_condition_GM.CSF_vs_HC_Hs_NES	0.8466443633986872	Up	Stasulli NM 2015_condition_Y.pestis_vs_HC_Mm	Hs
Up__Stasulli NM 2015_condition_Y.pestis_vs_HC_Mm	Thomas HB 2015_condition_TNF_vs_HC_Hs_NES	1.0007214889438547	Up	Stasulli NM 2015_condition_Y.pestis_vs_HC_Mm	Hs
Up__Stasulli NM 2015_condition_Y.pestis_vs_HC_Mm	Wright HL 2013_condition_GM.CSF_vs_HC_Hs_NES	1.0138987040801388	Up	Stasulli NM 2015_condition_Y.pestis_vs_HC_Mm	Hs
Up__Stasulli NM 2015_condition_Y.pestis_vs_HC_Mm	Wright HL 2013_condition_TNF_vs_HC_Hs_NES	1.1222112356280778	Up	Stasulli NM 2015_condition_Y.pestis_vs_HC_Mm	Hs
Up__Stasulli NM 2015_condition_Y.pestis_vs_HC_Mm	McCreary M 2019_condition_LPS_vs_HC_Hs_NES	1.0081882499631973	Up	Stasulli NM 2015_condition_Y.pestis_vs_HC_Mm	Hs
Up__Stasulli NM 2015_condition_Y.pestis_vs_HC_Mm	Ter Haar NM 2018_condition_JIA_vs_HC_Hs_NES	0.7201442160608552	Up	Stasulli NM 2015_condition_Y.pestis_vs_HC_Mm	Hs
Up__Stasulli NM 2015_condition_Y.pestis_vs_HC_Mm	Miralda I 2020_condition_F.alocis_vs_HC_Hs_NES	1.0736762136343974	Up	Stasulli NM 2015_condition_Y.pestis_vs_HC_Mm	Hs
Up__Stasulli NM 2015_condition_Y.pestis_vs_HC_Mm	Mistry P 2019_condition_Lupus_NDN_vs_HC_Hs_NES	-1.4259229719397244	Up	Stasulli NM 2015_condition_Y.pestis_vs_HC_Mm	Hs
Up__Stasulli NM 2015_condition_Y.pestis_vs_HC_Mm	Wright HL 2020_condition_RA_vs_HC_Hs_NES	0.9153654735187491	Up	Stasulli NM 2015_condition_Y.pestis_vs_HC_Mm	Hs
Up__Stasulli NM 2015_condition_Y.pestis_vs_HC_Mm	Stasulli NM 2015_condition_Y.pestis_vs_HC_Mm_NES	3.212908199267688	Up	Stasulli NM 2015_condition_Y.pestis_vs_HC_Mm	Mm
Up__Stasulli NM 2015_condition_Y.pestis_vs_HC_Mm	Hutchins AP 2015_condition_LPS_vs_HC_Mm_NES	1.210031216143544	Up	Stasulli NM 2015_condition_Y.pestis_vs_HC_Mm	Mm
Up__Stasulli NM 2015_condition_Y.pestis_vs_HC_Mm	Yan Z 2019_condition_G.CSF_vs_HC_Mm_NES	2.0664153321357737	Up	Stasulli NM 2015_condition_Y.pestis_vs_HC_Mm	Mm
Up__Stasulli NM 2015_condition_Y.pestis_vs_HC_Mm	Gal-Oz ST 2019_condition_IFN_vs_HC_Mm_NES	1.4704546749235579	Up	Stasulli NM 2015_condition_Y.pestis_vs_HC_Mm	Mm
Up__Ter Haar NM 2018_condition_JIA_vs_HC_Hs	Thomas HB 2015_condition_GM.CSF_vs_HC_Hs_NES	1.6920569864575106	Up	Ter Haar NM 2018_condition_JIA_vs_HC_Hs	Hs
Up__Ter Haar NM 2018_condition_JIA_vs_HC_Hs	Thomas HB 2015_condition_TNF_vs_HC_Hs_NES	1.542408421357835	Up	Ter Haar NM 2018_condition_JIA_vs_HC_Hs	Hs
Up__Ter Haar NM 2018_condition_JIA_vs_HC_Hs	Wright HL 2013_condition_GM.CSF_vs_HC_Hs_NES	1.8149586548329935	Up	Ter Haar NM 2018_condition_JIA_vs_HC_Hs	Hs
Up__Ter Haar NM 2018_condition_JIA_vs_HC_Hs	Wright HL 2013_condition_TNF_vs_HC_Hs_NES	1.5214529112674964	Up	Ter Haar NM 2018_condition_JIA_vs_HC_Hs	Hs
Up__Ter Haar NM 2018_condition_JIA_vs_HC_Hs	McCreary M 2019_condition_LPS_vs_HC_Hs_NES	2.4084352786597005	Up	Ter Haar NM 2018_condition_JIA_vs_HC_Hs	Hs
Up__Ter Haar NM 2018_condition_JIA_vs_HC_Hs	Ter Haar NM 2018_condition_JIA_vs_HC_Hs_NES	2.95837738393709	Up	Ter Haar NM 2018_condition_JIA_vs_HC_Hs	Hs
Up__Ter Haar NM 2018_condition_JIA_vs_HC_Hs	Miralda I 2020_condition_F.alocis_vs_HC_Hs_NES	1.0980482398207365	Up	Ter Haar NM 2018_condition_JIA_vs_HC_Hs	Hs
Up__Ter Haar NM 2018_condition_JIA_vs_HC_Hs	Mistry P 2019_condition_Lupus_NDN_vs_HC_Hs_NES	2.3199488840622275	Up	Ter Haar NM 2018_condition_JIA_vs_HC_Hs	Hs
Up__Ter Haar NM 2018_condition_JIA_vs_HC_Hs	Wright HL 2020_condition_RA_vs_HC_Hs_NES	-1.1763627255391114	Up	Ter Haar NM 2018_condition_JIA_vs_HC_Hs	Hs
Up__Ter Haar NM 2018_condition_JIA_vs_HC_Hs	Stasulli NM 2015_condition_Y.pestis_vs_HC_Mm_NES	-1.7426280047043154	Up	Ter Haar NM 2018_condition_JIA_vs_HC_Hs	Mm
Up__Ter Haar NM 2018_condition_JIA_vs_HC_Hs	Hutchins AP 2015_condition_LPS_vs_HC_Mm_NES	1.7377086960552515	Up	Ter Haar NM 2018_condition_JIA_vs_HC_Hs	Mm
Up__Ter Haar NM 2018_condition_JIA_vs_HC_Hs	Yan Z 2019_condition_G.CSF_vs_HC_Mm_NES	1.6741058540913107	Up	Ter Haar NM 2018_condition_JIA_vs_HC_Hs	Mm
Up__Ter Haar NM 2018_condition_JIA_vs_HC_Hs	Gal-Oz ST 2019_condition_IFN_vs_HC_Mm_NES	1.585947856936084	Up	Ter Haar NM 2018_condition_JIA_vs_HC_Hs	Mm
Up__Thomas HB 2015_condition_GM.CSF_vs_HC_Hs	Thomas HB 2015_condition_GM.CSF_vs_HC_Hs_NES	2.200453273943296	Up	Thomas HB 2015_condition_GM.CSF_vs_HC_Hs	Hs
Up__Thomas HB 2015_condition_GM.CSF_vs_HC_Hs	Thomas HB 2015_condition_TNF_vs_HC_Hs_NES	1.556690765960446	Up	Thomas HB 2015_condition_GM.CSF_vs_HC_Hs	Hs
Up__Thomas HB 2015_condition_GM.CSF_vs_HC_Hs	Wright HL 2013_condition_GM.CSF_vs_HC_Hs_NES	2.3385255786665913	Up	Thomas HB 2015_condition_GM.CSF_vs_HC_Hs	Hs
Up__Thomas HB 2015_condition_GM.CSF_vs_HC_Hs	Wright HL 2013_condition_TNF_vs_HC_Hs_NES	1.5148594603872219	Up	Thomas HB 2015_condition_GM.CSF_vs_HC_Hs	Hs
Up__Thomas HB 2015_condition_GM.CSF_vs_HC_Hs	McCreary M 2019_condition_LPS_vs_HC_Hs_NES	2.2634322983190094	Up	Thomas HB 2015_condition_GM.CSF_vs_HC_Hs	Hs
Up__Thomas HB 2015_condition_GM.CSF_vs_HC_Hs	Ter Haar NM 2018_condition_JIA_vs_HC_Hs_NES	1.8933965270049657	Up	Thomas HB 2015_condition_GM.CSF_vs_HC_Hs	Hs
Up__Thomas HB 2015_condition_GM.CSF_vs_HC_Hs	Miralda I 2020_condition_F.alocis_vs_HC_Hs_NES	1.085892682790178	Up	Thomas HB 2015_condition_GM.CSF_vs_HC_Hs	Hs
Up__Thomas HB 2015_condition_GM.CSF_vs_HC_Hs	Mistry P 2019_condition_Lupus_NDN_vs_HC_Hs_NES	1.88256937330304	Up	Thomas HB 2015_condition_GM.CSF_vs_HC_Hs	Hs
Up__Thomas HB 2015_condition_GM.CSF_vs_HC_Hs	Wright HL 2020_condition_RA_vs_HC_Hs_NES	1.670266440136445	Up	Thomas HB 2015_condition_GM.CSF_vs_HC_Hs	Hs
Up__Thomas HB 2015_condition_GM.CSF_vs_HC_Hs	Stasulli NM 2015_condition_Y.pestis_vs_HC_Mm_NES	-1.4387772548588198	Up	Thomas HB 2015_condition_GM.CSF_vs_HC_Hs	Mm
Up__Thomas HB 2015_condition_GM.CSF_vs_HC_Hs	Hutchins AP 2015_condition_LPS_vs_HC_Mm_NES	2.1306031556114005	Up	Thomas HB 2015_condition_GM.CSF_vs_HC_Hs	Mm
Up__Thomas HB 2015_condition_GM.CSF_vs_HC_Hs	Yan Z 2019_condition_G.CSF_vs_HC_Mm_NES	1.6946145445934695	Up	Thomas HB 2015_condition_GM.CSF_vs_HC_Hs	Mm
Up__Thomas HB 2015_condition_GM.CSF_vs_HC_Hs	Gal-Oz ST 2019_condition_IFN_vs_HC_Mm_NES	1.9302011971757078	Up	Thomas HB 2015_condition_GM.CSF_vs_HC_Hs	Mm
Up__Thomas HB 2015_condition_TNF_vs_HC_Hs	Thomas HB 2015_condition_GM.CSF_vs_HC_Hs_NES	1.8140250006612044	Up	Thomas HB 2015_condition_TNF_vs_HC_Hs	Hs
Up__Thomas HB 2015_condition_TNF_vs_HC_Hs	Thomas HB 2015_condition_TNF_vs_HC_Hs_NES	1.7150782820047785	Up	Thomas HB 2015_condition_TNF_vs_HC_Hs	Hs
Up__Thomas HB 2015_condition_TNF_vs_HC_Hs	Wright HL 2013_condition_GM.CSF_vs_HC_Hs_NES	1.8484702445435612	Up	Thomas HB 2015_condition_TNF_vs_HC_Hs	Hs
Up__Thomas HB 2015_condition_TNF_vs_HC_Hs	Wright HL 2013_condition_TNF_vs_HC_Hs_NES	1.6298451577859168	Up	Thomas HB 2015_condition_TNF_vs_HC_Hs	Hs
Up__Thomas HB 2015_condition_TNF_vs_HC_Hs	McCreary M 2019_condition_LPS_vs_HC_Hs_NES	2.953721431267797	Up	Thomas HB 2015_condition_TNF_vs_HC_Hs	Hs
Up__Thomas HB 2015_condition_TNF_vs_HC_Hs	Ter Haar NM 2018_condition_JIA_vs_HC_Hs_NES	2.03436886564324	Up	Thomas HB 2015_condition_TNF_vs_HC_Hs	Hs
Up__Thomas HB 2015_condition_TNF_vs_HC_Hs	Miralda I 2020_condition_F.alocis_vs_HC_Hs_NES	1.1142209899165518	Up	Thomas HB 2015_condition_TNF_vs_HC_Hs	Hs
Up__Thomas HB 2015_condition_TNF_vs_HC_Hs	Mistry P 2019_condition_Lupus_NDN_vs_HC_Hs_NES	2.1365702776291293	Up	Thomas HB 2015_condition_TNF_vs_HC_Hs	Hs
Up__Thomas HB 2015_condition_TNF_vs_HC_Hs	Wright HL 2020_condition_RA_vs_HC_Hs_NES	2.005325049302898	Up	Thomas HB 2015_condition_TNF_vs_HC_Hs	Hs
Up__Thomas HB 2015_condition_TNF_vs_HC_Hs	Stasulli NM 2015_condition_Y.pestis_vs_HC_Mm_NES	-1.9581834794835586	Up	Thomas HB 2015_condition_TNF_vs_HC_Hs	Mm
Up__Thomas HB 2015_condition_TNF_vs_HC_Hs	Hutchins AP 2015_condition_LPS_vs_HC_Mm_NES	2.3467548919794985	Up	Thomas HB 2015_condition_TNF_vs_HC_Hs	Mm
Up__Thomas HB 2015_condition_TNF_vs_HC_Hs	Yan Z 2019_condition_G.CSF_vs_HC_Mm_NES	1.6453793291752878	Up	Thomas HB 2015_condition_TNF_vs_HC_Hs	Mm
Up__Thomas HB 2015_condition_TNF_vs_HC_Hs	Gal-Oz ST 2019_condition_IFN_vs_HC_Mm_NES	1.6773068048929023	Up	Thomas HB 2015_condition_TNF_vs_HC_Hs	Mm
Up__Wright HL 2013_condition_GM.CSF_vs_HC_Hs	Thomas HB 2015_condition_GM.CSF_vs_HC_Hs_NES	2.161643355938883	Up	Wright HL 2013_condition_GM.CSF_vs_HC_Hs	Hs
Up__Wright HL 2013_condition_GM.CSF_vs_HC_Hs	Thomas HB 2015_condition_TNF_vs_HC_Hs_NES	1.4713148216175562	Up	Wright HL 2013_condition_GM.CSF_vs_HC_Hs	Hs
Up__Wright HL 2013_condition_GM.CSF_vs_HC_Hs	Wright HL 2013_condition_GM.CSF_vs_HC_Hs_NES	2.4055076403144375	Up	Wright HL 2013_condition_GM.CSF_vs_HC_Hs	Hs
Up__Wright HL 2013_condition_GM.CSF_vs_HC_Hs	Wright HL 2013_condition_TNF_vs_HC_Hs_NES	1.515676941021423	Up	Wright HL 2013_condition_GM.CSF_vs_HC_Hs	Hs
Up__Wright HL 2013_condition_GM.CSF_vs_HC_Hs	McCreary M 2019_condition_LPS_vs_HC_Hs_NES	2.314037458066223	Up	Wright HL 2013_condition_GM.CSF_vs_HC_Hs	Hs
Up__Wright HL 2013_condition_GM.CSF_vs_HC_Hs	Ter Haar NM 2018_condition_JIA_vs_HC_Hs_NES	2.0669524448497434	Up	Wright HL 2013_condition_GM.CSF_vs_HC_Hs	Hs
Up__Wright HL 2013_condition_GM.CSF_vs_HC_Hs	Miralda I 2020_condition_F.alocis_vs_HC_Hs_NES	1.0683912990869644	Up	Wright HL 2013_condition_GM.CSF_vs_HC_Hs	Hs
Up__Wright HL 2013_condition_GM.CSF_vs_HC_Hs	Mistry P 2019_condition_Lupus_NDN_vs_HC_Hs_NES	1.9765155415718616	Up	Wright HL 2013_condition_GM.CSF_vs_HC_Hs	Hs
Up__Wright HL 2013_condition_GM.CSF_vs_HC_Hs	Wright HL 2020_condition_RA_vs_HC_Hs_NES	1.630579302737243	Up	Wright HL 2013_condition_GM.CSF_vs_HC_Hs	Hs
Up__Wright HL 2013_condition_GM.CSF_vs_HC_Hs	Stasulli NM 2015_condition_Y.pestis_vs_HC_Mm_NES	-1.6523129906646898	Up	Wright HL 2013_condition_GM.CSF_vs_HC_Hs	Mm
Up__Wright HL 2013_condition_GM.CSF_vs_HC_Hs	Hutchins AP 2015_condition_LPS_vs_HC_Mm_NES	2.123035361507991	Up	Wright HL 2013_condition_GM.CSF_vs_HC_Hs	Mm
Up__Wright HL 2013_condition_GM.CSF_vs_HC_Hs	Yan Z 2019_condition_G.CSF_vs_HC_Mm_NES	2.0189395983866345	Up	Wright HL 2013_condition_GM.CSF_vs_HC_Hs	Mm
Up__Wright HL 2013_condition_GM.CSF_vs_HC_Hs	Gal-Oz ST 2019_condition_IFN_vs_HC_Mm_NES	2.070800393825414	Up	Wright HL 2013_condition_GM.CSF_vs_HC_Hs	Mm
Up__Wright HL 2013_condition_TNF_vs_HC_Hs	Thomas HB 2015_condition_GM.CSF_vs_HC_Hs_NES	1.747829223747611	Up	Wright HL 2013_condition_TNF_vs_HC_Hs	Hs
Up__Wright HL 2013_condition_TNF_vs_HC_Hs	Thomas HB 2015_condition_TNF_vs_HC_Hs_NES	1.6624044980210755	Up	Wright HL 2013_condition_TNF_vs_HC_Hs	Hs
Up__Wright HL 2013_condition_TNF_vs_HC_Hs	Wright HL 2013_condition_GM.CSF_vs_HC_Hs_NES	1.8547314271812734	Up	Wright HL 2013_condition_TNF_vs_HC_Hs	Hs
Up__Wright HL 2013_condition_TNF_vs_HC_Hs	Wright HL 2013_condition_TNF_vs_HC_Hs_NES	1.6414425432381123	Up	Wright HL 2013_condition_TNF_vs_HC_Hs	Hs
Up__Wright HL 2013_condition_TNF_vs_HC_Hs	McCreary M 2019_condition_LPS_vs_HC_Hs_NES	2.838318705513238	Up	Wright HL 2013_condition_TNF_vs_HC_Hs	Hs
Up__Wright HL 2013_condition_TNF_vs_HC_Hs	Ter Haar NM 2018_condition_JIA_vs_HC_Hs_NES	2.0894013806793432	Up	Wright HL 2013_condition_TNF_vs_HC_Hs	Hs
Up__Wright HL 2013_condition_TNF_vs_HC_Hs	Miralda I 2020_condition_F.alocis_vs_HC_Hs_NES	1.1060005688841112	Up	Wright HL 2013_condition_TNF_vs_HC_Hs	Hs
Up__Wright HL 2013_condition_TNF_vs_HC_Hs	Mistry P 2019_condition_Lupus_NDN_vs_HC_Hs_NES	2.053592194721011	Up	Wright HL 2013_condition_TNF_vs_HC_Hs	Hs
Up__Wright HL 2013_condition_TNF_vs_HC_Hs	Wright HL 2020_condition_RA_vs_HC_Hs_NES	1.8509346183701219	Up	Wright HL 2013_condition_TNF_vs_HC_Hs	Hs
Up__Wright HL 2013_condition_TNF_vs_HC_Hs	Stasulli NM 2015_condition_Y.pestis_vs_HC_Mm_NES	-1.7618318037017122	Up	Wright HL 2013_condition_TNF_vs_HC_Hs	Mm
Up__Wright HL 2013_condition_TNF_vs_HC_Hs	Hutchins AP 2015_condition_LPS_vs_HC_Mm_NES	2.3562869426949318	Up	Wright HL 2013_condition_TNF_vs_HC_Hs	Mm
Up__Wright HL 2013_condition_TNF_vs_HC_Hs	Yan Z 2019_condition_G.CSF_vs_HC_Mm_NES	1.7948801222866853	Up	Wright HL 2013_condition_TNF_vs_HC_Hs	Mm
Up__Wright HL 2013_condition_TNF_vs_HC_Hs	Gal-Oz ST 2019_condition_IFN_vs_HC_Mm_NES	1.4600527671891266	Up	Wright HL 2013_condition_TNF_vs_HC_Hs	Mm
Up__Wright HL 2020_condition_RA_vs_HC_Hs	Thomas HB 2015_condition_GM.CSF_vs_HC_Hs_NES	1.4407535656345432	Up	Wright HL 2020_condition_RA_vs_HC_Hs	Hs
Up__Wright HL 2020_condition_RA_vs_HC_Hs	Thomas HB 2015_condition_TNF_vs_HC_Hs_NES	1.354439321860723	Up	Wright HL 2020_condition_RA_vs_HC_Hs	Hs
Up__Wright HL 2020_condition_RA_vs_HC_Hs	Wright HL 2013_condition_GM.CSF_vs_HC_Hs_NES	1.1512455683071285	Up	Wright HL 2020_condition_RA_vs_HC_Hs	Hs
Up__Wright HL 2020_condition_RA_vs_HC_Hs	Wright HL 2013_condition_TNF_vs_HC_Hs_NES	1.1551261519922922	Up	Wright HL 2020_condition_RA_vs_HC_Hs	Hs
Up__Wright HL 2020_condition_RA_vs_HC_Hs	McCreary M 2019_condition_LPS_vs_HC_Hs_NES	1.4500961701172144	Up	Wright HL 2020_condition_RA_vs_HC_Hs	Hs
Up__Wright HL 2020_condition_RA_vs_HC_Hs	Ter Haar NM 2018_condition_JIA_vs_HC_Hs_NES	0.6035185777509842	Up	Wright HL 2020_condition_RA_vs_HC_Hs	Hs
Up__Wright HL 2020_condition_RA_vs_HC_Hs	Miralda I 2020_condition_F.alocis_vs_HC_Hs_NES	1.0722698802992223	Up	Wright HL 2020_condition_RA_vs_HC_Hs	Hs
Up__Wright HL 2020_condition_RA_vs_HC_Hs	Mistry P 2019_condition_Lupus_NDN_vs_HC_Hs_NES	1.4815560947804953	Up	Wright HL 2020_condition_RA_vs_HC_Hs	Hs
Up__Wright HL 2020_condition_RA_vs_HC_Hs	Wright HL 2020_condition_RA_vs_HC_Hs_NES	2.4392490874167145	Up	Wright HL 2020_condition_RA_vs_HC_Hs	Hs
Up__Wright HL 2020_condition_RA_vs_HC_Hs	Stasulli NM 2015_condition_Y.pestis_vs_HC_Mm_NES	1.2010863571666828	Up	Wright HL 2020_condition_RA_vs_HC_Hs	Mm
Up__Wright HL 2020_condition_RA_vs_HC_Hs	Hutchins AP 2015_condition_LPS_vs_HC_Mm_NES	-1.064030047038296	Up	Wright HL 2020_condition_RA_vs_HC_Hs	Mm
Up__Wright HL 2020_condition_RA_vs_HC_Hs	Yan Z 2019_condition_G.CSF_vs_HC_Mm_NES	1.1715679221839324	Up	Wright HL 2020_condition_RA_vs_HC_Hs	Mm
Up__Wright HL 2020_condition_RA_vs_HC_Hs	Gal-Oz ST 2019_condition_IFN_vs_HC_Mm_NES	1.0188777923181904	Up	Wright HL 2020_condition_RA_vs_HC_Hs	Mm
Up__Yan Z 2019_condition_G.CSF_vs_HC_Mm	Thomas HB 2015_condition_GM.CSF_vs_HC_Hs_NES	1.4386358602799523	Up	Yan Z 2019_condition_G.CSF_vs_HC_Mm	Hs
Up__Yan Z 2019_condition_G.CSF_vs_HC_Mm	Thomas HB 2015_condition_TNF_vs_HC_Hs_NES	1.3995402471047433	Up	Yan Z 2019_condition_G.CSF_vs_HC_Mm	Hs
Up__Yan Z 2019_condition_G.CSF_vs_HC_Mm	Wright HL 2013_condition_GM.CSF_vs_HC_Hs_NES	1.6612288190019187	Up	Yan Z 2019_condition_G.CSF_vs_HC_Mm	Hs
Up__Yan Z 2019_condition_G.CSF_vs_HC_Mm	Wright HL 2013_condition_TNF_vs_HC_Hs_NES	1.347627963940772	Up	Yan Z 2019_condition_G.CSF_vs_HC_Mm	Hs
Up__Yan Z 2019_condition_G.CSF_vs_HC_Mm	McCreary M 2019_condition_LPS_vs_HC_Hs_NES	1.8205719703792191	Up	Yan Z 2019_condition_G.CSF_vs_HC_Mm	Hs
Up__Yan Z 2019_condition_G.CSF_vs_HC_Mm	Ter Haar NM 2018_condition_JIA_vs_HC_Hs_NES	1.7974998322106823	Up	Yan Z 2019_condition_G.CSF_vs_HC_Mm	Hs
Up__Yan Z 2019_condition_G.CSF_vs_HC_Mm	Miralda I 2020_condition_F.alocis_vs_HC_Hs_NES	0.9989358850062607	Up	Yan Z 2019_condition_G.CSF_vs_HC_Mm	Hs
Up__Yan Z 2019_condition_G.CSF_vs_HC_Mm	Mistry P 2019_condition_Lupus_NDN_vs_HC_Hs_NES	1.8836231837494044	Up	Yan Z 2019_condition_G.CSF_vs_HC_Mm	Hs
Up__Yan Z 2019_condition_G.CSF_vs_HC_Mm	Wright HL 2020_condition_RA_vs_HC_Hs_NES	-1.0765014344623995	Up	Yan Z 2019_condition_G.CSF_vs_HC_Mm	Hs
Up__Yan Z 2019_condition_G.CSF_vs_HC_Mm	Stasulli NM 2015_condition_Y.pestis_vs_HC_Mm_NES	-1.634577970977332	Up	Yan Z 2019_condition_G.CSF_vs_HC_Mm	Mm
Up__Yan Z 2019_condition_G.CSF_vs_HC_Mm	Hutchins AP 2015_condition_LPS_vs_HC_Mm_NES	1.3502483642896512	Up	Yan Z 2019_condition_G.CSF_vs_HC_Mm	Mm
Up__Yan Z 2019_condition_G.CSF_vs_HC_Mm	Yan Z 2019_condition_G.CSF_vs_HC_Mm_NES	3.317444493218134	Up	Yan Z 2019_condition_G.CSF_vs_HC_Mm	Mm
Up__Yan Z 2019_condition_G.CSF_vs_HC_Mm	Gal-Oz ST 2019_condition_IFN_vs_HC_Mm_NES	2.2266997626292353	Up	Yan Z 2019_condition_G.CSF_vs_HC_Mm	Mm
Up__fisher	Thomas HB 2015_condition_GM.CSF_vs_HC_Hs_NES	1.8848139058788413	Up	fisher	Hs
Up__fisher	Thomas HB 2015_condition_TNF_vs_HC_Hs_NES	1.6571744502721573	Up	fisher	Hs
Up__fisher	Wright HL 2013_condition_GM.CSF_vs_HC_Hs_NES	2.0377605311646305	Up	fisher	Hs
Up__fisher	Wright HL 2013_condition_TNF_vs_HC_Hs_NES	1.6052813516034008	Up	fisher	Hs
Up__fisher	McCreary M 2019_condition_LPS_vs_HC_Hs_NES	2.808934262542606	Up	fisher	Hs
Up__fisher	Ter Haar NM 2018_condition_JIA_vs_HC_Hs_NES	2.3107613326031937	Up	fisher	Hs
Up__fisher	Miralda I 2020_condition_F.alocis_vs_HC_Hs_NES	1.1055706343593403	Up	fisher	Hs
Up__fisher	Mistry P 2019_condition_Lupus_NDN_vs_HC_Hs_NES	2.407081821321663	Up	fisher	Hs
Up__fisher	Wright HL 2020_condition_RA_vs_HC_Hs_NES	1.8456690862940064	Up	fisher	Hs
Up__fisher	Stasulli NM 2015_condition_Y.pestis_vs_HC_Mm_NES	-1.5385728681738524	Up	fisher	Mm
Up__fisher	Hutchins AP 2015_condition_LPS_vs_HC_Mm_NES	2.5014008436159214	Up	fisher	Mm
Up__fisher	Yan Z 2019_condition_G.CSF_vs_HC_Mm_NES	2.657113505810166	Up	fisher	Mm
Up__fisher	Gal-Oz ST 2019_condition_IFN_vs_HC_Mm_NES	2.468498565503539	Up	fisher	Mm
