# Supplementary material for: Human and mouse neutrophils share core transcriptional programs in both homeostatic and inflamed contexts
Source: Nat Commun. 2023 Dec 8;14:8133. doi: 10.1038/s41467-023-43573-9 (PMC10709367; doi:10.1038/s41467-023-43573-9)
Supplement: Supplementary file 8 — Source Data [file 41467_2023_43573_MOESM8_ESM.zip › Supplementary Figure 6/source-data_FigureS6c.csv]

name_outer	name_inner	cor	p	padj	size_outer	size_inner	overlap	rel_overlap	method
Thomas HB 2015_condition_GM.CSF_vs_HC_Hs	Thomas HB 2015_condition_GM.CSF_vs_HC_Hs	1	0	0	359	359	359	1	Pearson's product-moment correlation
Thomas HB 2015_condition_GM.CSF_vs_HC_Hs	Thomas HB 2015_condition_TNF_vs_HC_Hs	0.6428429461738472	3.0598790841375284e-8	7.343709801930067e-8	359	256	60	0.1671309192200557	Pearson's product-moment correlation
Thomas HB 2015_condition_GM.CSF_vs_HC_Hs	Wright HL 2013_condition_GM.CSF_vs_HC_Hs	0.9638075412076291	4.3408672378550174e-119	2.6045203427130103e-118	359	339	206	0.5738161559888579	Pearson's product-moment correlation
Thomas HB 2015_condition_GM.CSF_vs_HC_Hs	Wright HL 2013_condition_TNF_vs_HC_Hs	0.5293148129073846	4.448857868752106e-4	7.626613489289324e-4	359	156	40	0.11142061281337047	Pearson's product-moment correlation
Thomas HB 2015_condition_GM.CSF_vs_HC_Hs	McCreary M 2019_condition_LPS_vs_HC_Hs	0.4589400756228173	3.4913716029134474e-9	1.0474114808740343e-8	359	2951	150	0.4178272980501393	Pearson's product-moment correlation
Thomas HB 2015_condition_GM.CSF_vs_HC_Hs	Ter Haar NM 2018_condition_JIA_vs_HC_Hs	0.35385641108348226	0.004780332900473899	0.00717049935071085	359	975	62	0.17270194986072424	Pearson's product-moment correlation
Thomas HB 2015_condition_GM.CSF_vs_HC_Hs	Miralda I 2020_condition_F.alocis_vs_HC_Hs	0.26925548983553615	0.012707561611466581	0.01694341548195544	359	1279	85	0.23676880222841226	Pearson's product-moment correlation
Thomas HB 2015_condition_GM.CSF_vs_HC_Hs	Mistry P 2019_condition_Lupus_NDN_vs_HC_Hs	0.2640214304826206	0.18327588938638775	0.19993733387605936	359	768	27	0.07520891364902507	Pearson's product-moment correlation
Thomas HB 2015_condition_GM.CSF_vs_HC_Hs	Wright HL 2020_condition_RA_vs_HC_Hs	NA	NA	NA	359	75	1	0.002785515320334262	NA
Thomas HB 2015_condition_GM.CSF_vs_HC_Hs	Stasulli NM 2015_condition_Y.pestis_vs_HC_Mm	0.059783226487372436	0.48289699233020167	0.48289699233020167	359	4565	140	0.38997214484679665	Pearson's product-moment correlation
Thomas HB 2015_condition_GM.CSF_vs_HC_Hs	Hutchins AP 2015_condition_LPS_vs_HC_Mm	0.4598713661100068	6.5599012792691995e-6	1.3119802558538399e-5	359	1176	88	0.24512534818941503	Pearson's product-moment correlation
Thomas HB 2015_condition_GM.CSF_vs_HC_Hs	Yan Z 2019_condition_G.CSF_vs_HC_Mm	0.20885682168119296	0.018925635152054636	0.022710762182465562	359	2841	126	0.35097493036211697	Pearson's product-moment correlation
Thomas HB 2015_condition_GM.CSF_vs_HC_Hs	Gal-Oz ST 2019_condition_IFN_vs_HC_Mm	0.5830672143375989	1.0705380066484595e-9	4.282152026593838e-9	359	1827	92	0.2562674094707521	Pearson's product-moment correlation
Thomas HB 2015_condition_TNF_vs_HC_Hs	Thomas HB 2015_condition_GM.CSF_vs_HC_Hs	0.6428429461738472	3.0598790841375284e-8	7.955685618757575e-8	256	359	60	0.234375	Pearson's product-moment correlation
Thomas HB 2015_condition_TNF_vs_HC_Hs	Thomas HB 2015_condition_TNF_vs_HC_Hs	1	0	0	256	256	256	1	Pearson's product-moment correlation
Thomas HB 2015_condition_TNF_vs_HC_Hs	Wright HL 2013_condition_GM.CSF_vs_HC_Hs	0.41331028877000386	0.0025740701870140383	0.004182864053897812	256	339	51	0.19921875	Pearson's product-moment correlation
Thomas HB 2015_condition_TNF_vs_HC_Hs	Wright HL 2013_condition_TNF_vs_HC_Hs	0.856989291478026	9.063666498789316e-36	3.927588816142037e-35	256	156	120	0.46875	Pearson's product-moment correlation
Thomas HB 2015_condition_TNF_vs_HC_Hs	McCreary M 2019_condition_LPS_vs_HC_Hs	0.7289726229648077	3.033155244127125e-37	1.9715509086826312e-36	256	2951	217	0.84765625	Pearson's product-moment correlation
Thomas HB 2015_condition_TNF_vs_HC_Hs	Ter Haar NM 2018_condition_JIA_vs_HC_Hs	0.12202071533600117	0.3888301632781479	0.45952655660144753	256	975	52	0.203125	Pearson's product-moment correlation
Thomas HB 2015_condition_TNF_vs_HC_Hs	Miralda I 2020_condition_F.alocis_vs_HC_Hs	0.6998709912232418	6.793265835532882e-26	2.207811396548187e-25	256	1279	167	0.65234375	Pearson's product-moment correlation
Thomas HB 2015_condition_TNF_vs_HC_Hs	Mistry P 2019_condition_Lupus_NDN_vs_HC_Hs	0.20116016415525717	0.34590866211075433	0.4496812607439806	256	768	24	0.09375	Pearson's product-moment correlation
Thomas HB 2015_condition_TNF_vs_HC_Hs	Wright HL 2020_condition_RA_vs_HC_Hs	0.18760504272194953	0.8798549987790633	0.8798549987790633	256	75	3	0.01171875	Pearson's product-moment correlation
Thomas HB 2015_condition_TNF_vs_HC_Hs	Stasulli NM 2015_condition_Y.pestis_vs_HC_Mm	-0.03863385606304286	0.7255554702020679	0.7860184260522401	256	4565	85	0.33203125	Pearson's product-moment correlation
Thomas HB 2015_condition_TNF_vs_HC_Hs	Hutchins AP 2015_condition_LPS_vs_HC_Mm	0.4673510764503505	3.0066920303775887e-6	6.514499399151442e-6	256	1176	91	0.35546875	Pearson's product-moment correlation
Thomas HB 2015_condition_TNF_vs_HC_Hs	Yan Z 2019_condition_G.CSF_vs_HC_Mm	0.29742134073921556	0.0030909408464942223	0.004464692333824988	256	2841	97	0.37890625	Pearson's product-moment correlation
Thomas HB 2015_condition_TNF_vs_HC_Hs	Gal-Oz ST 2019_condition_IFN_vs_HC_Mm	0.4578909754166347	3.417358690418594e-4	6.34652328220596e-4	256	1827	57	0.22265625	Pearson's product-moment correlation
Wright HL 2013_condition_GM.CSF_vs_HC_Hs	Thomas HB 2015_condition_GM.CSF_vs_HC_Hs	0.9638075412076291	4.3408672378550174e-119	2.6045203427130103e-118	339	359	206	0.6076696165191741	Pearson's product-moment correlation
Wright HL 2013_condition_GM.CSF_vs_HC_Hs	Thomas HB 2015_condition_TNF_vs_HC_Hs	0.41331028877000386	0.0025740701870140383	0.004086266716119606	339	256	51	0.1504424778761062	Pearson's product-moment correlation
Wright HL 2013_condition_GM.CSF_vs_HC_Hs	Wright HL 2013_condition_GM.CSF_vs_HC_Hs	1	0	0	339	339	339	1	Pearson's product-moment correlation
Wright HL 2013_condition_GM.CSF_vs_HC_Hs	Wright HL 2013_condition_TNF_vs_HC_Hs	0.526148580977367	5.2022696246778016e-5	1.0404539249355603e-4	339	156	53	0.15634218289085547	Pearson's product-moment correlation
Wright HL 2013_condition_GM.CSF_vs_HC_Hs	McCreary M 2019_condition_LPS_vs_HC_Hs	0.481356288530817	3.037253259216978e-11	1.2149013036867913e-10	339	2951	170	0.5014749262536873	Pearson's product-moment correlation
Wright HL 2013_condition_GM.CSF_vs_HC_Hs	Ter Haar NM 2018_condition_JIA_vs_HC_Hs	0.35155410347513116	0.0032852933721505932	0.004380391162867457	339	975	68	0.20058997050147492	Pearson's product-moment correlation
Wright HL 2013_condition_GM.CSF_vs_HC_Hs	Miralda I 2020_condition_F.alocis_vs_HC_Hs	0.332851893934053	0.002724177810746404	0.004086266716119606	339	1279	79	0.23303834808259588	Pearson's product-moment correlation
Wright HL 2013_condition_GM.CSF_vs_HC_Hs	Mistry P 2019_condition_Lupus_NDN_vs_HC_Hs	-0.13930651403571578	0.4795715338708937	0.4795715338708937	339	768	28	0.08259587020648967	Pearson's product-moment correlation
Wright HL 2013_condition_GM.CSF_vs_HC_Hs	Wright HL 2020_condition_RA_vs_HC_Hs	NA	NA	NA	339	75	1	0.0029498525073746312	NA
Wright HL 2013_condition_GM.CSF_vs_HC_Hs	Stasulli NM 2015_condition_Y.pestis_vs_HC_Mm	0.09274687006639663	0.2688791051056892	0.2933226601152973	339	4565	144	0.4247787610619469	Pearson's product-moment correlation
Wright HL 2013_condition_GM.CSF_vs_HC_Hs	Hutchins AP 2015_condition_LPS_vs_HC_Mm	0.45887995586524855	6.9073198008700135e-6	1.657756752208803e-5	339	1176	88	0.25958702064896755	Pearson's product-moment correlation
Wright HL 2013_condition_GM.CSF_vs_HC_Hs	Yan Z 2019_condition_G.CSF_vs_HC_Mm	0.2130819480670927	0.013795899025707527	0.016555078830849033	339	2841	133	0.39233038348082594	Pearson's product-moment correlation
Wright HL 2013_condition_GM.CSF_vs_HC_Hs	Gal-Oz ST 2019_condition_IFN_vs_HC_Mm	0.6016312154801414	2.8469193838830577e-10	8.540758151649174e-10	339	1827	91	0.26843657817109146	Pearson's product-moment correlation
Wright HL 2013_condition_TNF_vs_HC_Hs	Thomas HB 2015_condition_GM.CSF_vs_HC_Hs	0.5293148129073846	4.448857868752106e-4	7.626613489289324e-4	156	359	40	0.2564102564102564	Pearson's product-moment correlation
Wright HL 2013_condition_TNF_vs_HC_Hs	Thomas HB 2015_condition_TNF_vs_HC_Hs	0.856989291478026	9.063666498789316e-36	5.43819989927359e-35	156	256	120	0.7692307692307693	Pearson's product-moment correlation
Wright HL 2013_condition_TNF_vs_HC_Hs	Wright HL 2013_condition_GM.CSF_vs_HC_Hs	0.526148580977367	5.2022696246778016e-5	1.2485447099226722e-4	156	339	53	0.33974358974358976	Pearson's product-moment correlation
Wright HL 2013_condition_TNF_vs_HC_Hs	Wright HL 2013_condition_TNF_vs_HC_Hs	1	0	0	156	156	156	1	Pearson's product-moment correlation
Wright HL 2013_condition_TNF_vs_HC_Hs	McCreary M 2019_condition_LPS_vs_HC_Hs	0.7909011316784516	5.155960808399567e-31	2.0623843233598267e-30	156	2951	139	0.8910256410256411	Pearson's product-moment correlation
Wright HL 2013_condition_TNF_vs_HC_Hs	Ter Haar NM 2018_condition_JIA_vs_HC_Hs	0.3451370087401057	0.02176296742006049	0.029017289893413987	156	975	44	0.28205128205128205	Pearson's product-moment correlation
Wright HL 2013_condition_TNF_vs_HC_Hs	Miralda I 2020_condition_F.alocis_vs_HC_Hs	0.7882131058700652	1.6383078042794991e-24	4.9149234128384976e-24	156	1279	110	0.7051282051282052	Pearson's product-moment correlation
Wright HL 2013_condition_TNF_vs_HC_Hs	Mistry P 2019_condition_Lupus_NDN_vs_HC_Hs	0.042336267529738555	0.8718317350329178	0.8718317350329178	156	768	17	0.10897435897435898	Pearson's product-moment correlation
Wright HL 2013_condition_TNF_vs_HC_Hs	Wright HL 2020_condition_RA_vs_HC_Hs	NA	NA	NA	156	75	1	0.00641025641025641	NA
Wright HL 2013_condition_TNF_vs_HC_Hs	Stasulli NM 2015_condition_Y.pestis_vs_HC_Mm	-0.06920060672662229	0.593038176589664	0.6469507380978152	156	4565	62	0.3974358974358974	Pearson's product-moment correlation
Wright HL 2013_condition_TNF_vs_HC_Hs	Hutchins AP 2015_condition_LPS_vs_HC_Mm	0.45342002486984273	1.900415192133288e-4	3.800830384266576e-4	156	1176	63	0.40384615384615385	Pearson's product-moment correlation
Wright HL 2013_condition_TNF_vs_HC_Hs	Yan Z 2019_condition_G.CSF_vs_HC_Mm	0.18370327379044812	0.13079671915395602	0.1569560629847472	156	2841	69	0.4423076923076923	Pearson's product-moment correlation
Wright HL 2013_condition_TNF_vs_HC_Hs	Gal-Oz ST 2019_condition_IFN_vs_HC_Mm	0.3901981117412942	0.018638589435950318	0.02795788415392548	156	1827	36	0.23076923076923078	Pearson's product-moment correlation
McCreary M 2019_condition_LPS_vs_HC_Hs	Thomas HB 2015_condition_GM.CSF_vs_HC_Hs	0.4589400756228173	3.4913716029134474e-9	4.538783083787481e-9	2951	359	150	0.05083022704168079	Pearson's product-moment correlation
McCreary M 2019_condition_LPS_vs_HC_Hs	Thomas HB 2015_condition_TNF_vs_HC_Hs	0.7289726229648077	3.033155244127125e-37	7.886203634730526e-37	2951	256	217	0.0735343951202982	Pearson's product-moment correlation
McCreary M 2019_condition_LPS_vs_HC_Hs	Wright HL 2013_condition_GM.CSF_vs_HC_Hs	0.481356288530817	3.037253259216978e-11	4.387143596646746e-11	2951	339	170	0.05760759064723822	Pearson's product-moment correlation
McCreary M 2019_condition_LPS_vs_HC_Hs	Wright HL 2013_condition_TNF_vs_HC_Hs	0.7909011316784516	5.155960808399567e-31	1.117124841819906e-30	2951	156	139	0.0471026770586242	Pearson's product-moment correlation
McCreary M 2019_condition_LPS_vs_HC_Hs	McCreary M 2019_condition_LPS_vs_HC_Hs	1	0	0	2951	2951	2951	1	Pearson's product-moment correlation
McCreary M 2019_condition_LPS_vs_HC_Hs	Ter Haar NM 2018_condition_JIA_vs_HC_Hs	0.5960362134793048	1.9629477278672165e-44	6.379580115568453e-44	2951	975	448	0.15181294476448662	Pearson's product-moment correlation
McCreary M 2019_condition_LPS_vs_HC_Hs	Miralda I 2020_condition_F.alocis_vs_HC_Hs	0.7072889081127611	5.703870234447665e-105	3.7075156523909825e-104	2951	1279	685	0.23212470349034225	Pearson's product-moment correlation
McCreary M 2019_condition_LPS_vs_HC_Hs	Mistry P 2019_condition_Lupus_NDN_vs_HC_Hs	0.15437412182874335	0.01763508796329982	0.019104678626908136	2951	768	236	0.07997289054557777	Pearson's product-moment correlation
McCreary M 2019_condition_LPS_vs_HC_Hs	Wright HL 2020_condition_RA_vs_HC_Hs	0.3451596102504537	0.174822083310583	0.174822083310583	2951	75	17	0.0057607590647238225	Pearson's product-moment correlation
McCreary M 2019_condition_LPS_vs_HC_Hs	Stasulli NM 2015_condition_Y.pestis_vs_HC_Mm	0.06959672376646116	0.017413621584583733	0.019104678626908136	2951	4565	1167	0.39545916638427653	Pearson's product-moment correlation
McCreary M 2019_condition_LPS_vs_HC_Hs	Hutchins AP 2015_condition_LPS_vs_HC_Mm	0.647885174127507	1.78792668643086e-58	7.74768230786706e-58	2951	1176	480	0.1626567265333785	Pearson's product-moment correlation
McCreary M 2019_condition_LPS_vs_HC_Hs	Yan Z 2019_condition_G.CSF_vs_HC_Mm	0.26065628341857017	6.336911539440028e-16	1.0297481251590045e-15	2951	2841	931	0.31548627583869876	Pearson's product-moment correlation
McCreary M 2019_condition_LPS_vs_HC_Hs	Gal-Oz ST 2019_condition_IFN_vs_HC_Mm	0.349872443366639	6.859808213985814e-19	1.2739643825973655e-18	2951	1827	606	0.20535411724839037	Pearson's product-moment correlation
Ter Haar NM 2018_condition_JIA_vs_HC_Hs	Thomas HB 2015_condition_GM.CSF_vs_HC_Hs	0.35385641108348226	0.004780332900473899	0.006904925300684522	975	359	62	0.06358974358974359	Pearson's product-moment correlation
Ter Haar NM 2018_condition_JIA_vs_HC_Hs	Thomas HB 2015_condition_TNF_vs_HC_Hs	0.12202071533600117	0.3888301632781479	0.4212326768846602	975	256	52	0.05333333333333334	Pearson's product-moment correlation
Ter Haar NM 2018_condition_JIA_vs_HC_Hs	Wright HL 2013_condition_GM.CSF_vs_HC_Hs	0.35155410347513116	0.0032852933721505932	0.005338601729744714	975	339	68	0.06974358974358974	Pearson's product-moment correlation
Ter Haar NM 2018_condition_JIA_vs_HC_Hs	Wright HL 2013_condition_TNF_vs_HC_Hs	0.3451370087401057	0.02176296742006049	0.02829185764607864	975	156	44	0.04512820512820513	Pearson's product-moment correlation
Ter Haar NM 2018_condition_JIA_vs_HC_Hs	McCreary M 2019_condition_LPS_vs_HC_Hs	0.5960362134793048	1.9629477278672165e-44	1.2759160231136907e-43	975	2951	448	0.4594871794871795	Pearson's product-moment correlation
Ter Haar NM 2018_condition_JIA_vs_HC_Hs	Ter Haar NM 2018_condition_JIA_vs_HC_Hs	0.9999999999999998	0	0	975	975	975	1	Pearson's product-moment correlation
Ter Haar NM 2018_condition_JIA_vs_HC_Hs	Miralda I 2020_condition_F.alocis_vs_HC_Hs	0.2871730517688746	2.6570104348835926e-4	6.908227130697341e-4	975	1279	157	0.16102564102564101	Pearson's product-moment correlation
Ter Haar NM 2018_condition_JIA_vs_HC_Hs	Mistry P 2019_condition_Lupus_NDN_vs_HC_Hs	0.4823297401189707	8.30236432499423e-8	2.6982684056231246e-7	975	768	111	0.11384615384615385	Pearson's product-moment correlation
Ter Haar NM 2018_condition_JIA_vs_HC_Hs	Wright HL 2020_condition_RA_vs_HC_Hs	-0.6387780693957132	0.17215557422074074	0.20345658771542088	975	75	6	0.006153846153846154	Pearson's product-moment correlation
Ter Haar NM 2018_condition_JIA_vs_HC_Hs	Stasulli NM 2015_condition_Y.pestis_vs_HC_Mm	-0.026860952332066007	0.597380518273399	0.597380518273399	975	4565	389	0.39897435897435896	Pearson's product-moment correlation
Ter Haar NM 2018_condition_JIA_vs_HC_Hs	Hutchins AP 2015_condition_LPS_vs_HC_Mm	0.22082347074890937	0.0014638888645288695	0.00283124648210525	975	1176	205	0.21025641025641026	Pearson's product-moment correlation
Ter Haar NM 2018_condition_JIA_vs_HC_Hs	Yan Z 2019_condition_G.CSF_vs_HC_Mm	0.29285103392139816	2.270475559213593e-8	9.838727423258902e-8	975	2841	351	0.36	Pearson's product-moment correlation
Ter Haar NM 2018_condition_JIA_vs_HC_Hs	Gal-Oz ST 2019_condition_IFN_vs_HC_Mm	0.22383228286714932	0.0015245173365182115	0.00283124648210525	975	1827	198	0.20307692307692307	Pearson's product-moment correlation
Miralda I 2020_condition_F.alocis_vs_HC_Hs	Thomas HB 2015_condition_GM.CSF_vs_HC_Hs	0.26925548983553615	0.012707561611466581	0.013766525079088796	1279	359	85	0.06645817044566067	Pearson's product-moment correlation
Miralda I 2020_condition_F.alocis_vs_HC_Hs	Thomas HB 2015_condition_TNF_vs_HC_Hs	0.6998709912232418	6.793265835532882e-26	2.9437485287309153e-25	1279	256	167	0.1305707584050039	Pearson's product-moment correlation
Miralda I 2020_condition_F.alocis_vs_HC_Hs	Wright HL 2013_condition_GM.CSF_vs_HC_Hs	0.332851893934053	0.002724177810746404	0.0039349235044114726	1279	339	79	0.0617670054730258	Pearson's product-moment correlation
Miralda I 2020_condition_F.alocis_vs_HC_Hs	Wright HL 2013_condition_TNF_vs_HC_Hs	0.7882131058700652	1.6383078042794991e-24	5.324500363908372e-24	1279	156	110	0.08600469116497264	Pearson's product-moment correlation
Miralda I 2020_condition_F.alocis_vs_HC_Hs	McCreary M 2019_condition_LPS_vs_HC_Hs	0.7072889081127611	5.703870234447665e-105	3.7075156523909825e-104	1279	2951	685	0.5355746677091477	Pearson's product-moment correlation
Miralda I 2020_condition_F.alocis_vs_HC_Hs	Ter Haar NM 2018_condition_JIA_vs_HC_Hs	0.2871730517688746	2.6570104348835926e-4	5.756855942247784e-4	1279	975	157	0.12275215011727912	Pearson's product-moment correlation
Miralda I 2020_condition_F.alocis_vs_HC_Hs	Miralda I 2020_condition_F.alocis_vs_HC_Hs	0.9999999999999999	0	0	1279	1279	1279	1	Pearson's product-moment correlation
Miralda I 2020_condition_F.alocis_vs_HC_Hs	Mistry P 2019_condition_Lupus_NDN_vs_HC_Hs	0.27404433952991075	0.007857383088375292	0.009285998195352618	1279	768	93	0.0727130570758405	Pearson's product-moment correlation
Miralda I 2020_condition_F.alocis_vs_HC_Hs	Wright HL 2020_condition_RA_vs_HC_Hs	-0.3614704646583381	0.3047514836117812	0.3047514836117812	1279	75	10	0.007818608287724784	Pearson's product-moment correlation
Miralda I 2020_condition_F.alocis_vs_HC_Hs	Stasulli NM 2015_condition_Y.pestis_vs_HC_Mm	0.1571542891903516	7.380155168304196e-4	0.0011992752148494317	1279	4565	458	0.35809225957779517	Pearson's product-moment correlation
Miralda I 2020_condition_F.alocis_vs_HC_Hs	Hutchins AP 2015_condition_LPS_vs_HC_Mm	0.5666154851321074	1.3019161214854144e-21	3.384981915862078e-21	1279	1176	238	0.1860828772478499	Pearson's product-moment correlation
Miralda I 2020_condition_F.alocis_vs_HC_Hs	Yan Z 2019_condition_G.CSF_vs_HC_Mm	0.17408945175085358	5.445753203036545e-4	0.0010113541662782155	1279	2841	391	0.3057075840500391	Pearson's product-moment correlation
Miralda I 2020_condition_F.alocis_vs_HC_Hs	Gal-Oz ST 2019_condition_IFN_vs_HC_Mm	0.18372537204663916	0.003832884008181292	0.00498274921063568	1279	1827	246	0.1923377638780297	Pearson's product-moment correlation
Mistry P 2019_condition_Lupus_NDN_vs_HC_Hs	Thomas HB 2015_condition_GM.CSF_vs_HC_Hs	0.2640214304826206	0.18327588938638775	0.2978233202528801	768	359	27	0.03515625	Pearson's product-moment correlation
Mistry P 2019_condition_Lupus_NDN_vs_HC_Hs	Thomas HB 2015_condition_TNF_vs_HC_Hs	0.20116016415525717	0.34590866211075433	0.4496812607439806	768	256	24	0.03125	Pearson's product-moment correlation
Mistry P 2019_condition_Lupus_NDN_vs_HC_Hs	Wright HL 2013_condition_GM.CSF_vs_HC_Hs	-0.13930651403571578	0.4795715338708937	0.5667663582110563	768	339	28	0.036458333333333336	Pearson's product-moment correlation
Mistry P 2019_condition_Lupus_NDN_vs_HC_Hs	Wright HL 2013_condition_TNF_vs_HC_Hs	0.042336267529738555	0.8718317350329178	0.8718317350329178	768	156	17	0.022135416666666668	Pearson's product-moment correlation
Mistry P 2019_condition_Lupus_NDN_vs_HC_Hs	McCreary M 2019_condition_LPS_vs_HC_Hs	0.15437412182874335	0.01763508796329982	0.03820935725381627	768	2951	236	0.3072916666666667	Pearson's product-moment correlation
Mistry P 2019_condition_Lupus_NDN_vs_HC_Hs	Ter Haar NM 2018_condition_JIA_vs_HC_Hs	0.4823297401189707	8.30236432499423e-8	3.597691207497499e-7	768	975	111	0.14453125	Pearson's product-moment correlation
Mistry P 2019_condition_Lupus_NDN_vs_HC_Hs	Miralda I 2020_condition_F.alocis_vs_HC_Hs	0.27404433952991075	0.007857383088375292	0.020429196029775762	768	1279	93	0.12109375	Pearson's product-moment correlation
Mistry P 2019_condition_Lupus_NDN_vs_HC_Hs	Mistry P 2019_condition_Lupus_NDN_vs_HC_Hs	0.9999999999999998	0	0	768	768	768	1	Pearson's product-moment correlation
Mistry P 2019_condition_Lupus_NDN_vs_HC_Hs	Wright HL 2020_condition_RA_vs_HC_Hs	0.7162723266181599	0.10933185254475646	0.20304486901169055	768	75	6	0.0078125	Pearson's product-moment correlation
Mistry P 2019_condition_Lupus_NDN_vs_HC_Hs	Stasulli NM 2015_condition_Y.pestis_vs_HC_Mm	-0.02163763839695651	0.7268843864087874	0.7874580852761863	768	4565	263	0.3424479166666667	Pearson's product-moment correlation
Mistry P 2019_condition_Lupus_NDN_vs_HC_Hs	Hutchins AP 2015_condition_LPS_vs_HC_Mm	0.4433067990523643	1.1410767115182315e-7	3.7084993124342523e-7	768	1176	131	0.17057291666666666	Pearson's product-moment correlation
Mistry P 2019_condition_Lupus_NDN_vs_HC_Hs	Yan Z 2019_condition_G.CSF_vs_HC_Mm	0.08398690957688906	0.2277754355748402	0.3290089624969914	768	2841	208	0.2708333333333333	Pearson's product-moment correlation
Mistry P 2019_condition_Lupus_NDN_vs_HC_Hs	Gal-Oz ST 2019_condition_IFN_vs_HC_Mm	0.3933807575924388	3.037574237489688e-8	1.974423254368297e-7	768	1827	185	0.24088541666666666	Pearson's product-moment correlation
Wright HL 2020_condition_RA_vs_HC_Hs	Thomas HB 2015_condition_GM.CSF_vs_HC_Hs	NA	NA	NA	75	359	1	0.013333333333333334	NA
Wright HL 2020_condition_RA_vs_HC_Hs	Thomas HB 2015_condition_TNF_vs_HC_Hs	0.18760504272194953	0.8798549987790633	0.9065900046868234	75	256	3	0.04	Pearson's product-moment correlation
Wright HL 2020_condition_RA_vs_HC_Hs	Wright HL 2013_condition_GM.CSF_vs_HC_Hs	NA	NA	NA	75	339	1	0.013333333333333334	NA
Wright HL 2020_condition_RA_vs_HC_Hs	Wright HL 2013_condition_TNF_vs_HC_Hs	NA	NA	NA	75	156	1	0.013333333333333334	NA
Wright HL 2020_condition_RA_vs_HC_Hs	McCreary M 2019_condition_LPS_vs_HC_Hs	0.3451596102504537	0.174822083310583	0.349644166621166	75	2951	17	0.22666666666666666	Pearson's product-moment correlation
Wright HL 2020_condition_RA_vs_HC_Hs	Ter Haar NM 2018_condition_JIA_vs_HC_Hs	-0.6387780693957132	0.17215557422074074	0.349644166621166	75	975	6	0.08	Pearson's product-moment correlation
Wright HL 2020_condition_RA_vs_HC_Hs	Miralda I 2020_condition_F.alocis_vs_HC_Hs	-0.3614704646583381	0.3047514836117812	0.5079191393529687	75	1279	10	0.13333333333333333	Pearson's product-moment correlation
Wright HL 2020_condition_RA_vs_HC_Hs	Mistry P 2019_condition_Lupus_NDN_vs_HC_Hs	0.7162723266181599	0.10933185254475646	0.349644166621166	75	768	6	0.08	Pearson's product-moment correlation
Wright HL 2020_condition_RA_vs_HC_Hs	Wright HL 2020_condition_RA_vs_HC_Hs	1	0	0	75	75	75	1	Pearson's product-moment correlation
Wright HL 2020_condition_RA_vs_HC_Hs	Stasulli NM 2015_condition_Y.pestis_vs_HC_Mm	0.48941270791536373	0.02079134475013631	0.10395672375068155	75	4565	22	0.29333333333333333	Pearson's product-moment correlation
Wright HL 2020_condition_RA_vs_HC_Hs	Hutchins AP 2015_condition_LPS_vs_HC_Mm	0.04593320808535285	0.9065900046868234	0.9065900046868234	75	1176	9	0.12	Pearson's product-moment correlation
Wright HL 2020_condition_RA_vs_HC_Hs	Yan Z 2019_condition_G.CSF_vs_HC_Mm	-0.12692168610275975	0.593876081968281	0.7423451024603512	75	2841	20	0.26666666666666666	Pearson's product-moment correlation
Wright HL 2020_condition_RA_vs_HC_Hs	Gal-Oz ST 2019_condition_IFN_vs_HC_Mm	0.24964854057657374	0.4339044129896624	0.6198634471280892	75	1827	12	0.16	Pearson's product-moment correlation
Stasulli NM 2015_condition_Y.pestis_vs_HC_Mm	Thomas HB 2015_condition_GM.CSF_vs_HC_Hs	0.059783226487372436	0.48289699233020167	0.6975178778102913	4565	359	140	0.030668127053669222	Pearson's product-moment correlation
Stasulli NM 2015_condition_Y.pestis_vs_HC_Mm	Thomas HB 2015_condition_TNF_vs_HC_Hs	-0.03863385606304286	0.7255554702020679	0.7268843864087874	4565	256	85	0.018619934282584884	Pearson's product-moment correlation
Stasulli NM 2015_condition_Y.pestis_vs_HC_Mm	Wright HL 2013_condition_GM.CSF_vs_HC_Hs	0.09274687006639663	0.2688791051056892	0.43692854579674495	4565	339	144	0.03154435925520263	Pearson's product-moment correlation
Stasulli NM 2015_condition_Y.pestis_vs_HC_Mm	Wright HL 2013_condition_TNF_vs_HC_Hs	-0.06920060672662229	0.593038176589664	0.7059951579594715	4565	156	62	0.013581599123767798	Pearson's product-moment correlation
Stasulli NM 2015_condition_Y.pestis_vs_HC_Mm	McCreary M 2019_condition_LPS_vs_HC_Hs	0.06959672376646116	0.017413621584583733	0.03772951343326475	4565	2951	1167	0.2556407447973713	Pearson's product-moment correlation
Stasulli NM 2015_condition_Y.pestis_vs_HC_Mm	Ter Haar NM 2018_condition_JIA_vs_HC_Hs	-0.026860952332066007	0.597380518273399	0.7059951579594715	4565	975	389	0.08521358159912376	Pearson's product-moment correlation
Stasulli NM 2015_condition_Y.pestis_vs_HC_Mm	Miralda I 2020_condition_F.alocis_vs_HC_Hs	0.1571542891903516	7.380155168304196e-4	0.0019188403437590909	4565	1279	458	0.10032858707557503	Pearson's product-moment correlation
Stasulli NM 2015_condition_Y.pestis_vs_HC_Mm	Mistry P 2019_condition_Lupus_NDN_vs_HC_Hs	-0.02163763839695651	0.7268843864087874	0.7268843864087874	4565	768	263	0.05761226725082147	Pearson's product-moment correlation
Stasulli NM 2015_condition_Y.pestis_vs_HC_Mm	Wright HL 2020_condition_RA_vs_HC_Hs	0.48941270791536373	0.02079134475013631	0.03861249739311029	4565	75	22	0.004819277108433735	Pearson's product-moment correlation
Stasulli NM 2015_condition_Y.pestis_vs_HC_Mm	Stasulli NM 2015_condition_Y.pestis_vs_HC_Mm	1	0	0	4565	4565	4565	1	Pearson's product-moment correlation
Stasulli NM 2015_condition_Y.pestis_vs_HC_Mm	Hutchins AP 2015_condition_LPS_vs_HC_Mm	0.30774058552858424	3.368273828344786e-13	1.0946889942120554e-12	4565	1176	535	0.1171960569550931	Pearson's product-moment correlation
Stasulli NM 2015_condition_Y.pestis_vs_HC_Mm	Yan Z 2019_condition_G.CSF_vs_HC_Mm	0.4410343787661878	1.6996772197958987e-60	1.1047901928673342e-59	4565	2841	1247	0.2731653888280394	Pearson's product-moment correlation
Stasulli NM 2015_condition_Y.pestis_vs_HC_Mm	Gal-Oz ST 2019_condition_IFN_vs_HC_Mm	0.26962244024716714	5.640969484946408e-14	2.444420110143443e-13	4565	1827	751	0.16451259583789704	Pearson's product-moment correlation
Hutchins AP 2015_condition_LPS_vs_HC_Mm	Thomas HB 2015_condition_GM.CSF_vs_HC_Hs	0.4598713661100068	6.5599012792691995e-6	8.979515741131019e-6	1176	359	88	0.07482993197278912	Pearson's product-moment correlation
Hutchins AP 2015_condition_LPS_vs_HC_Mm	Thomas HB 2015_condition_TNF_vs_HC_Hs	0.4673510764503505	3.0066920303775887e-6	4.885874549363581e-6	1176	256	91	0.07738095238095238	Pearson's product-moment correlation
Hutchins AP 2015_condition_LPS_vs_HC_Mm	Wright HL 2013_condition_GM.CSF_vs_HC_Hs	0.45887995586524855	6.9073198008700135e-6	8.979515741131019e-6	1176	339	88	0.07482993197278912	Pearson's product-moment correlation
Hutchins AP 2015_condition_LPS_vs_HC_Mm	Wright HL 2013_condition_TNF_vs_HC_Hs	0.45342002486984273	1.900415192133288e-4	2.2459452270666132e-4	1176	156	63	0.05357142857142857	Pearson's product-moment correlation
Hutchins AP 2015_condition_LPS_vs_HC_Mm	McCreary M 2019_condition_LPS_vs_HC_Hs	0.647885174127507	1.78792668643086e-58	1.162152346180059e-57	1176	2951	480	0.40816326530612246	Pearson's product-moment correlation
Hutchins AP 2015_condition_LPS_vs_HC_Mm	Ter Haar NM 2018_condition_JIA_vs_HC_Hs	0.22082347074890937	0.0014638888645288695	0.0015858796032396085	1176	975	205	0.17431972789115646	Pearson's product-moment correlation
Hutchins AP 2015_condition_LPS_vs_HC_Mm	Miralda I 2020_condition_F.alocis_vs_HC_Hs	0.5666154851321074	1.3019161214854144e-21	4.231227394827597e-21	1176	1279	238	0.20238095238095238	Pearson's product-moment correlation
Hutchins AP 2015_condition_LPS_vs_HC_Mm	Mistry P 2019_condition_Lupus_NDN_vs_HC_Hs	0.4433067990523643	1.1410767115182315e-7	2.1191424642481444e-7	1176	768	131	0.11139455782312925	Pearson's product-moment correlation
Hutchins AP 2015_condition_LPS_vs_HC_Mm	Wright HL 2020_condition_RA_vs_HC_Hs	0.04593320808535285	0.9065900046868234	0.9065900046868234	1176	75	9	0.007653061224489796	Pearson's product-moment correlation
Hutchins AP 2015_condition_LPS_vs_HC_Mm	Stasulli NM 2015_condition_Y.pestis_vs_HC_Mm	0.30774058552858424	3.368273828344786e-13	7.297926628080369e-13	1176	4565	535	0.4549319727891156	Pearson's product-moment correlation
Hutchins AP 2015_condition_LPS_vs_HC_Mm	Hutchins AP 2015_condition_LPS_vs_HC_Mm	1	0	0	1176	1176	1176	1	Pearson's product-moment correlation
Hutchins AP 2015_condition_LPS_vs_HC_Mm	Yan Z 2019_condition_G.CSF_vs_HC_Mm	0.32992633156329915	1.3067091269114796e-15	3.3974437299698473e-15	1176	2841	557	0.4736394557823129	Pearson's product-moment correlation
Hutchins AP 2015_condition_LPS_vs_HC_Mm	Gal-Oz ST 2019_condition_IFN_vs_HC_Mm	0.5991536000267791	3.680744979510226e-36	1.594989491121098e-35	1176	1827	357	0.30357142857142855	Pearson's product-moment correlation
Yan Z 2019_condition_G.CSF_vs_HC_Mm	Thomas HB 2015_condition_GM.CSF_vs_HC_Hs	0.20885682168119296	0.018925635152054636	0.024603325697671027	2841	359	126	0.044350580781414996	Pearson's product-moment correlation
Yan Z 2019_condition_G.CSF_vs_HC_Mm	Thomas HB 2015_condition_TNF_vs_HC_Hs	0.29742134073921556	0.0030909408464942223	0.005022778875553111	2841	256	97	0.03414290742696234	Pearson's product-moment correlation
Yan Z 2019_condition_G.CSF_vs_HC_Mm	Wright HL 2013_condition_GM.CSF_vs_HC_Hs	0.2130819480670927	0.013795899025707527	0.01992740970379976	2841	339	133	0.04681450193593805	Pearson's product-moment correlation
Yan Z 2019_condition_G.CSF_vs_HC_Mm	Wright HL 2013_condition_TNF_vs_HC_Hs	0.18370327379044812	0.13079671915395602	0.15457794081831167	2841	156	69	0.024287222808870117	Pearson's product-moment correlation
Yan Z 2019_condition_G.CSF_vs_HC_Mm	McCreary M 2019_condition_LPS_vs_HC_Hs	0.26065628341857017	6.336911539440028e-16	2.059496250318009e-15	2841	2951	931	0.32770151355156635	Pearson's product-moment correlation
Yan Z 2019_condition_G.CSF_vs_HC_Mm	Ter Haar NM 2018_condition_JIA_vs_HC_Hs	0.29285103392139816	2.270475559213593e-8	4.919363711629451e-8	2841	975	351	0.1235480464625132	Pearson's product-moment correlation
Yan Z 2019_condition_G.CSF_vs_HC_Mm	Miralda I 2020_condition_F.alocis_vs_HC_Hs	0.17408945175085358	5.445753203036545e-4	0.0010113541662782155	2841	1279	391	0.13762759591693066	Pearson's product-moment correlation
Yan Z 2019_condition_G.CSF_vs_HC_Mm	Mistry P 2019_condition_Lupus_NDN_vs_HC_Hs	0.08398690957688906	0.2277754355748402	0.24675672187274353	2841	768	208	0.07321365716297079	Pearson's product-moment correlation
Yan Z 2019_condition_G.CSF_vs_HC_Mm	Wright HL 2020_condition_RA_vs_HC_Hs	-0.12692168610275975	0.593876081968281	0.593876081968281	2841	75	20	0.007039774727208729	Pearson's product-moment correlation
Yan Z 2019_condition_G.CSF_vs_HC_Mm	Stasulli NM 2015_condition_Y.pestis_vs_HC_Mm	0.4410343787661878	1.6996772197958987e-60	1.1047901928673342e-59	2841	4565	1247	0.43892995424146425	Pearson's product-moment correlation
Yan Z 2019_condition_G.CSF_vs_HC_Mm	Hutchins AP 2015_condition_LPS_vs_HC_Mm	0.32992633156329915	1.3067091269114796e-15	3.3974437299698473e-15	2841	1176	557	0.19605772615276312	Pearson's product-moment correlation
Yan Z 2019_condition_G.CSF_vs_HC_Mm	Yan Z 2019_condition_G.CSF_vs_HC_Mm	0.9999999999999998	0	0	2841	2841	2841	1	Pearson's product-moment correlation
Yan Z 2019_condition_G.CSF_vs_HC_Mm	Gal-Oz ST 2019_condition_IFN_vs_HC_Mm	0.457823275113217	9.814613943470567e-35	4.252999375503912e-34	2841	1827	645	0.22703273495248152	Pearson's product-moment correlation
Gal-Oz ST 2019_condition_IFN_vs_HC_Mm	Thomas HB 2015_condition_GM.CSF_vs_HC_Hs	0.5830672143375989	1.0705380066484595e-9	1.9881420123471392e-9	1827	359	92	0.05035577449370553	Pearson's product-moment correlation
Gal-Oz ST 2019_condition_IFN_vs_HC_Mm	Thomas HB 2015_condition_TNF_vs_HC_Hs	0.4578909754166347	3.417358690418594e-4	4.93618477504908e-4	1827	256	57	0.031198686371100164	Pearson's product-moment correlation
Gal-Oz ST 2019_condition_IFN_vs_HC_Mm	Wright HL 2013_condition_GM.CSF_vs_HC_Hs	0.6016312154801414	2.8469193838830577e-10	6.168325331746625e-10	1827	339	91	0.04980842911877394	Pearson's product-moment correlation
Gal-Oz ST 2019_condition_IFN_vs_HC_Mm	Wright HL 2013_condition_TNF_vs_HC_Hs	0.3901981117412942	0.018638589435950318	0.02019180522227951	1827	156	36	0.019704433497536946	Pearson's product-moment correlation
Gal-Oz ST 2019_condition_IFN_vs_HC_Mm	McCreary M 2019_condition_LPS_vs_HC_Hs	0.349872443366639	6.859808213985814e-19	2.2294376695453897e-18	1827	2951	606	0.33169129720853857	Pearson's product-moment correlation
Gal-Oz ST 2019_condition_IFN_vs_HC_Mm	Ter Haar NM 2018_condition_JIA_vs_HC_Hs	0.22383228286714932	0.0015245173365182115	0.001981872537473675	1827	975	198	0.10837438423645321	Pearson's product-moment correlation
Gal-Oz ST 2019_condition_IFN_vs_HC_Mm	Miralda I 2020_condition_F.alocis_vs_HC_Hs	0.18372537204663916	0.003832884008181292	0.0045297720096688	1827	1279	246	0.13464696223316913	Pearson's product-moment correlation
Gal-Oz ST 2019_condition_IFN_vs_HC_Mm	Mistry P 2019_condition_Lupus_NDN_vs_HC_Hs	0.3933807575924388	3.037574237489688e-8	4.9360581359207426e-8	1827	768	185	0.10125889436234264	Pearson's product-moment correlation
Gal-Oz ST 2019_condition_IFN_vs_HC_Mm	Wright HL 2020_condition_RA_vs_HC_Hs	0.24964854057657374	0.4339044129896624	0.4339044129896624	1827	75	12	0.006568144499178982	Pearson's product-moment correlation
Gal-Oz ST 2019_condition_IFN_vs_HC_Mm	Stasulli NM 2015_condition_Y.pestis_vs_HC_Mm	0.26962244024716714	5.640969484946408e-14	1.466652066086066e-13	1827	4565	751	0.41105637657361793	Pearson's product-moment correlation
Gal-Oz ST 2019_condition_IFN_vs_HC_Mm	Hutchins AP 2015_condition_LPS_vs_HC_Mm	0.5991536000267791	3.680744979510226e-36	2.392484236681647e-35	1827	1176	357	0.19540229885057472	Pearson's product-moment correlation
Gal-Oz ST 2019_condition_IFN_vs_HC_Mm	Yan Z 2019_condition_G.CSF_vs_HC_Mm	0.457823275113217	9.814613943470567e-35	4.252999375503912e-34	1827	2841	645	0.3530377668308703	Pearson's product-moment correlation
Gal-Oz ST 2019_condition_IFN_vs_HC_Mm	Gal-Oz ST 2019_condition_IFN_vs_HC_Mm	1	0	0	1827	1827	1827	1	Pearson's product-moment correlation
