# Supplementary material for: Human and mouse neutrophils share core transcriptional programs in both homeostatic and inflamed contexts
Source: Nat Commun. 2023 Dec 8;14:8133. doi: 10.1038/s41467-023-43573-9 (PMC10709367; doi:10.1038/s41467-023-43573-9)
Supplement: Supplementary file 8 — Source Data [file 41467_2023_43573_MOESM8_ESM.zip › Supplementary Figure 7/source-data_FigureS7a_1.csv]

module	condition_allF.alocis	condition_allG.CSF	condition_allGM.CSF	condition_allIFN	condition_allJIA	condition_allLPS	condition_allLupus_NDN	condition_allRA	condition_allTNF	condition_allY.pestis	speciesMm
ME1	0	0	0	0	0	0	-0.06380124784735358	0	0	0.1496584132007822	0
ME10	-0.09004008583930352	-0.1316197817629755	-0.08701188714419641	0	-0.14532716734709558	-0.08567132729986868	-0.09966498279986251	0	0	0.1272966076994459	0
ME11	0	0	0	0	0	0	0	0	0	0.1467999309945424	0
ME12	-0.0424017464204236	0	0	0.05404221923440393	0	-0.033805975781133604	0.025071859628043633	0	0	0.043516793456183124	-0.21974941301566583
ME13	0	0.14498868663065193	0	0	0	0	0	0	0	0.19512526907507957	0
ME14	0.08110059489988668	0	0	0	0	0	0	0	0	0	0
ME15	0	0	0	0	0	0	0	0	0	0	0
ME16	0	0	0	0	0	0	0	0	0	-0.14749436117182219	0
ME17	-0.09997637663795199	-0.19605011159064126	-0.0867745332766394	-0.14304329020889003	-0.13552254285163212	-0.13408395385482025	-0.1021547096008506	-0.16474817410441786	0	-0.1978839897932163	0
ME18	0.10972326928071105	0	0	0	0	0.14788315883688566	0.07341912369769575	0.10122987650684345	0.17064048953878547	0	0.07625127064899012
ME19	0.13348883771707504	0.12728558573382462	0.18921820721024685	0.06577590484619059	0.15068503553379511	0.1979139339621924	0.09950713012528545	0.13269641894866685	0.14587220882731816	0	0.04286286740184851
ME2	0	0	0	-0.11225121009955082	0	-0.09041260267156145	0	0	0	-0.15137359957099727	0
ME20	0	0	0	0	0.12257390792001738	0	0.059239479834041237	0	0	-0.16627121214613028	0.05491220657406195
ME3	-0.0981200792019621	-0.17523062232098785	-0.12668246685824777	-0.17483548340039987	-0.12858301498995756	-0.14330695590593914	-0.07724137696903433	-0.13821301071333325	-0.07346130550767582	-0.19161805384580544	0
ME4	0	0	0	0.20422057512799338	0	0.08784880894292173	0.08818399618829499	0.11675239018093415	0	0	0
ME5	0.14993665071679532	0.09923802372140299	0.06648237065583919	0.09509395958732243	0.13011635687368583	0.20189647369823902	0.11083523479187167	0.1563181735409471	0.1806889364899796	0	0
ME6	0	0	0	0	0	0	0	0	0	0	0
ME7	0	0	0	0	0	0	-0.06771357914305118	0	0	0	0
ME8	0.14492479040539002	0	0	0	0.14197574559437767	0.19918542508393938	0.08737580446291962	0.13050865683250173	0.21803221519526508	0	0.06303155302061096
ME9	-0.07267241706227866	-0.1949695989786625	-0.0938128143295038	-0.1486402445759984	-0.1281027300682326	-0.13358437728748612	0	-0.1121397556128883	0	-0.19665227257234802	0
