# Supplementary material for: Human and mouse neutrophils share core transcriptional programs in both homeostatic and inflamed contexts
Source: Nat Commun. 2023 Dec 8;14:8133. doi: 10.1038/s41467-023-43573-9 (PMC10709367; doi:10.1038/s41467-023-43573-9)
Supplement: Supplementary file 8 — Source Data [file 41467_2023_43573_MOESM8_ESM.zip › Supplementary Figure 7/source-data_FigureS7a_2.csv]

module	setsize	padj
ME1	514	NA
ME10	94	NA
ME11	86	NA
ME12	85	NA
ME13	82	NA
ME14	71	NA
ME15	55	NA
ME16	48	NA
ME17	48	NA
ME18	46	NA
ME19	39	3.2417935149555655e-27
ME2	399	NA
ME20	37	NA
ME3	324	NA
ME4	167	3.0658484322392887e-9
ME5	147	1.4166858148894597e-20
ME6	137	NA
ME7	133	NA
ME8	128	2.3357763720993545e-35
ME9	104	NA
