# Supplementary material for: Human and mouse neutrophils share core transcriptional programs in both homeostatic and inflamed contexts
Source: Nat Commun. 2023 Dec 8;14:8133. doi: 10.1038/s41467-023-43573-9 (PMC10709367; doi:10.1038/s41467-023-43573-9)
Supplement: Supplementary file 8 — Source Data [file 41467_2023_43573_MOESM8_ESM.zip › Supplementary Figure 7/source-data_FigureS7b_1.csv]

SRX6838300	SRX182671	SRX1066926	SRX7052817	SRX1903080	SRX1066933	SRX6838304	SRX8736736	SRX6838292	SRX1903068	SRX7052819	SRX8736734	SRX3140241	SRX7052818	SRX7052816	SRX1066932	SRX1903076	SRX6838296	SRX1903084	SRX7052814	SRX7052813	SRX3140239	SRX3140240	SRX1066927	SRX7052820	SRX7052821	SRX7052811	SRX8736732	SRX182674	SRX1903072	SRX7052812	SRX7052815	SRX4997380	SRX476252	SRX476251	SRX5229185	SRX5229191	SRX4997379	SRX1092511	SRX5229193	SRX1092512	SRX5229192	SRX1092510	SRX5229187	SRX5229186	SRX4997378	SRX6838294	SRX1066937	SRX7052825	SRX1066931
-2.1834720145384425	-1.5098139275703353	-1.6644944714432353	-0.436420073886965	-0.6843680738392752	-0.6971453771132758	-1.0493739471616674	-1.2386369881739019	-2.1237185369041014	-1.759581996022015	-0.40877226990753696	-1.4780351023852427	-1.0479805500815005	-1.278105049852518	-0.7180723078657231	-0.8502505369484917	0.7309617388820024	-0.7329445011696094	-1.7524747447655011	-0.728671243807919	-0.3890774749724479	0.1633628141038039	1.4429396514168913	-1.121632813415373	-0.6044362611440665	0.18093548567363066	0.33272055178144144	0.9561227777975564	-0.7110612023691334	-0.8510992398781625	-0.2662365676663361	0.617511548692008	-1.347116361316071	-1.114894081789207	-0.3024668335219323	-0.7190163818187523	-1.610360091605801	-0.44321183289145866	-0.952841969640139	-0.8105608878070037	-1.0223283105730683	-0.6569507142584542	-0.9675116136721518	-0.4779121201182161	-0.759059204057756	-0.827600366060477	-0.05237349680193356	0.27919296281301714	0.9321531642391891	0.2628222392116241
-1.3001921388365791	-1.3241010365897743	-0.46292871699361987	0.5285656094635318	-1.1710963401449404	-1.7877444052238964	-1.3934233490778445	-0.20611789994130245	-0.91768853012966	-1.2068541613446817	-0.6955003987568208	-0.9394322742970092	-0.10022714237724994	-3.090338598888766	-0.74894418120767	-1.5997082855444416	-0.2755243892507697	0.3541658608897064	-1.12639683370293	0.6240301370582898	-0.31187815275353314	-0.9867003094691078	-1.2635301723075993	-1.025337312155118	-1.6500334274057682	-1.0761527479232402	0.7425206151458019	1.2852917795895549	-0.9680394073432252	-0.868843434528454	-1.3851200508659092	0.8597823100711388	-0.8052344552168674	-0.8226003138216005	-0.35091204218195404	-0.9731694928465048	-0.47912814017409744	-0.9329755565016871	0.527095649157839	-0.6889447702035887	0.7513962256841872	-1.313553634901956	0.3429755926150612	-1.0421260249090138	-1.1450823826824483	-0.9378497116888052	0.28288791488578996	-0.18911894062576895	0.5698749488937316	0.7055178944889647
-0.8657071505420888	-0.9212217243499351	-0.26240579981914414	0.13130992451866555	-0.7067399977879909	-0.6925366925789054	-1.1583217634413874	0.614361153292031	-1.086277008457402	-0.5371510210329681	0.07591860815057075	-0.692872756766935	-0.41044233408992165	-0.77242017877722835	0.1478880606146239	-1.4744873454806986	-0.6769965527358474	0.0824160374793165	-0.7089642745447847	1.1532646431605067	-0.26475089517808376	-0.802907867275642	-0.32425770308679736	-0.1265735284535674	0.16845670724241044	-1.7575104753707214	-0.21255471497160014	0.704900940147234	-0.3685893286720926	-0.9363960502425727	0.1463642239234052	-0.34287959836544274	-0.21446718711056165	0.8112733090727361	0.006895633620615546	-0.1818943953796614	0.013702915238286982	-0.49043573315298783	0.3638964595798428	0.8657249796339873	-0.6184617147936865	0.1541410817751114	0.05571835506032005	0.7518859400878425	-0.1511444303274577	-0.25728487061551564	0.9541809417815862	0.3631735674620762	-0.2951950319182906	0.40531269993872343
-0.5658861071560923	-0.7110813008096459	-0.89644906588514	0.38948705998766675	-0.4582009570739804	-0.8222253870098947	-0.7876109814027624	-0.7067032161656664	0.22144897689193893	-0.6096265233702993	-0.11003395217470838	-0.939313116860411	-1.2925390106413135	-1.7780923677545903	-1.245098940792315e-4	-0.8388062276576577	-1.0025922820174051	1.0166091334528513	-1.10277248828114	-0.14262262886212448	-1.286383551607324	-0.26892477784662044	0.03782562775886683	-0.6264716565453318	0.565257489491705	0.05878906236756132	0.007639424822526547	0.3609372239138389	-0.6866782767065284	-0.6902639888669659	-0.6546928756443317	-0.42892831557341654	0.7661233027655786	-0.9764531587887589	-0.17761119997487285	-0.1681682045380198	0.6993466452153275	0.4299070779012328	0.08197296349655911	0.16989746394039068	0.6591978741723735	-0.2858854196278709	0.8407150723759637	-0.8539260994258744	-0.17133817107217003	0.7785900291373878	0.3793514040311986	-0.16363859631534053	1.217835033244749	0.23277054146244788
-1.98067974895128	-1.0506172209021711	-0.8343430922237989	0.5590104572974862	-0.956921849047794	-0.734463320953654	-2.0680056524318173	-0.8010314544192292	-0.1423289901640649	-0.9495308123959245	-0.16003098998069404	-1.1068889350753262	0.1354613111589779	-1.2557991650684246	0.3056537359563767	-1.3553336735015034	-0.5188380202451105	0.4443108292696432	-0.991470262600348	0.6599071938374717	-0.9446455411983841	-0.5068931589069515	-0.6345515633332391	-1.47547994711795	-0.7839995430710368	0.5665491799596282	-0.023638449779617078	0.5603873118255795	-1.1745805083452376	-0.7312598175928133	-0.4850981892408017	0.2513666500473191	-0.3378648433672921	-0.6587561637208598	-0.7016086487219586	1.3414855582939493	-0.32547333399690404	-0.8012833252025963	0.11848446919866983	0.03430130609338139	0.263033260422319	-1.6924684438579163	1.094648953354832	-0.34078154003102623	0.738119214930504	-0.9516100399097446	0.920394008490919	0.3944038143371228	0.5801512458897851	0.7305524373813048
-1.2006356193273209	-0.4344750008822373	-0.18051261530677581	0.5630317828455241	-0.439719531790062	-0.1594237111962432	-1.474798906224653	-0.8640275122464455	-0.6152457727780299	-0.7716018452874908	0.4027884937514061	-0.7441569153531145	0.1846110406440049	-0.6017751412141272	-0.5908697163880595	-0.8420150093112594	-0.17738277061818483	0.5622761878423167	-0.46490648901505427	1.195836105549954	-0.8128655896094521	0.13011930971217958	0.7477468409389901	-0.26343920662145937	-0.07883669249146388	-0.0020424324756742472	0.3047196521283318	0.4721653667221145	-0.028539540036246463	-0.5466819506315532	-0.20825177861279418	0.028118770717281555	-0.30975134823450556	-0.5428957406479067	-0.43928695706395204	-2.0309290926997132	-2.0309290926997132	-1.2760862604295196	-2.0309290926997132	-2.0309290926997132	-2.0309290926997132	-2.0309290926997132	-2.0309290926997132	-2.0309290926997132	-2.0309290926997132	0.6367950273420683	1.4109013103522792	-0.1627433226556901	-0.09554930324278992	-0.17236046273006664
-0.491754428344188	-0.6391571673409477	-0.20461925271714337	0.1523871003635849	-0.2594363374038733	-0.719684082855731	-0.8010395376173182	-0.3671244202883055	-0.15479728308877952	-0.33993103637063576	-0.026201608375962283	-0.4714951826147659	0.490007253853008	-1.2530379173579076	0.18973666822071952	-1.0869728873511246	-0.47167347786151653	0.4487032374650151	-0.3718753675668436	0.7584904138245393	-0.047696478288784115	0.5382003677328642	-0.19100348212360865	-0.22364184967132997	0.029559170009926243	-0.2061023118506743	0.4939482180976548	0.39460378093091447	-0.03431098566801029	-0.4692603741257261	0.060680213623431505	0.018771997321527824	0.3713345757539048	-0.3986637853978584	0.6423443056601446	-3.9461523612198777	-2.6503591033326224	-0.4550641435146225	0.33602393688620485	-0.2583842018183342	0.03893834908735529	0.25023731719530967	0.9209850377777776	0.26170298365460826	0.24076083851249677	-0.5703306682543335	0.6851281935086241	0.6004325690579527	-0.02979405732201142	0.2615696983554339
-1.2819975108376258	-1.996980528421267	-1.2796642825376945	-0.0877549095456034	-0.5939244440303577	-1.069812755768121	-1.0973779272291058	-1.8949571179554099	-0.9412305764846188	-0.8886875053762195	0.4005688451397055	-0.25016288714486995	-0.3618016370984045	-0.20071341990879338	-1.0781945362876821	-0.6826654150546431	-0.6544550044872446	0.8493972529910045	-2.0695620784019724	0.3499693795634413	-1.2257303910540287	-0.48520519207117757	-0.7658427878170764	-1.1802705941365494	0.0968728655801278	0.5320193030869169	-2.41017464846111	0.43392265720853396	-0.7004898119499634	0.6894159124145718	-0.9776186456998864	0.8828129740483773	-0.2540637282865093	-0.6577874712982803	-1.2011828358721286	0.7138849646619441	-0.455207987235914	-2.353452612234576	1.1708387683657475	0.007478478027569241	0.8995283366926977	0.11937562722246076	0.36795336892359254	0.023498895535387157	-1.2750382842820234	0.41962906385443904	0.504783857601471	0.2545775794874685	0.6926539530377916	1.5726476623346632
-1.5033131447863406	-1.5491258553664606	-1.026098842422911	0.4815185394155354	-0.9757895805157069	-1.5321946092758745	-2.239564501985629	-1.6279145717489634	-0.9651974488691644	-1.2710046822535606	0.7977121517436159	1.3463077496268332	-0.3207439427489158	-0.6444449840347273	-1.211931832753639	-1.726641248719139	-0.34135552887207604	-0.1368394780566894	-1.185277059584168	0.730735966018824	-1.6452369185432036	-1.4021693732355753	-1.0411280035108161	-1.17856025433058	-0.5375080063763804	-0.4796617341660122	-0.6895597721659005	-0.44054271630700953	-1.0735217914353468	-1.3319852009641757	-1.4288793834370315	0.5554301785800428	-0.8290155850626456	-1.0216929241887989	-0.6975339550730879	-1.364036477123171	-0.3075314618781477	-1.0000734504714668	0.7820138347103415	-1.0394295533132885	1.0456766186591488	-1.5255029345054896	0.5694018847775696	-0.4520834873764517	-0.3943171195505289	-0.8677990379369308	0.9410963411926188	0.38394388670577706	-0.031007754239343616	0.7596356692355926
-2.065608381539682	-1.4794864240445833	-0.6817864942060643	0.08875902929187503	-0.7709960875783558	-1.4382289137840993	-1.9120259703959241	-1.2286156801135841	-1.6422561563132985	-1.0157402229201962	0.6366834984163091	-1.7422208936378918	-1.259154701147267	-0.6040124433017303	-0.7920372577319167	-1.1096177861108403	-0.8394567776289196	-1.0801932369272262	-1.1458684288595051	-0.22566025620757735	-0.5941681613446743	-0.10567780514971722	1.3740702358326322	-0.9171771720962182	0.13469587226718752	-2.5761937627317457	-2.5761937627317457	0.6554620171410095	-0.7753591591331415	-1.0656469614636248	-0.4887635243397665	-0.018211354796054173	1.2201503525541184	-0.7405360682451859	-0.8237806501998719	-2.5761937627317457	0.217344289034466	0.554285461197961	0.32931800968744457	-0.674804882542774	0.8093869487471225	-1.2266955001466306	0.7582320473494705	-0.552676700837722	-0.26088200116161764	0.5767331428492175	1.0752673657966252	0.9828967529715305	-0.03152558304672243	1.036263252159262
-1.5517798871885633	-1.751337841267182	-0.9401124984945369	0.942596742375245	-1.0463346771062574	-1.0820393699622533	-1.7676135585934563	-0.38684153068520827	-0.1134427927998043	-0.9845263037185248	0.09404172684230547	-1.5583924817220867	0.6061077185145796	-1.1306169754152353	-0.10755627383342188	-2.254008611183587	-0.7305480956574362	0.0317354155370997	-1.5629710114547861	1.111368653564597	0.362614402183669	-1.5628690105482594	-1.2231327802094434	-1.286757964445123	-0.20125586728541892	0.03121891042550642	0.6477946022475787	0.8144534292477197	-1.02038806360736	-0.8200115714682671	-0.15047137696974608	0.6250048399634229	1.1736601032941885	-0.8072927297747817	-0.6300061799447729	0.43350135536507217	1.521875917809282	0.3948647292145451	0.4731074980406772	-0.49504659545483654	1.0836555787386062	-0.43913622643652167	0.8275979176699904	-0.2983970154569048	0.8207886504152189	0.7046818092757009	0.4787599443341845	0.9030704667607085	0.00616394052281234	1.0097075384853307
-1.2425105773790417	-1.4050521370729927	-0.9076798114334343	1.0606076373389686	-0.28245354682918444	-1.579924193227024	-1.1734020432102374	-1.4341493230340132	-0.7056592274389166	-1.3726719992802257	0.8507178878904763	-0.8490521631868762	0.2874344308995279	-2.2214445041322213	-0.3909778230333971	-0.7044526926866916	-0.7379528514487611	-0.16420277884170745	-1.6641491546746714	0.4911500400156384	-1.0651331940170286	0.017571673686420035	-0.9515218233151922	-0.8727497620748014	-0.0581792154113035	-0.807580554045979	-1.4538171598467133	0.44798947648048476	-0.8612365416570351	-0.8247167169377048	-0.7639144481088918	0.7718397477671788	-0.8141212694888785	-1.3828143247734093	0.23154525991791694	0.501507438930026	0.6626301458796258	-1.2232593378957504	1.543673230208638	0.002646057941991529	0.5307612557475535	0.21700160836534235	0.007821399690200187	1.0169347145850243	0.13297742097826093	-0.9464116467177844	0.2750291877216129	0.3851378359895517	0.566204016447898	1.587006700748159
-2.044513333206041	-1.3500156227342854	-1.2986919465362525	1.2228430794639902	-1.066936172578966	-1.8735273799290875	-1.8283872665882468	-0.565050267859028	-1.0077050881028444	-1.170059443731459	0.2188994461337347	-1.402927168089746	0.46643573324059384	-1.4617451994811306	-0.821945645266039	-1.28856746235063	-0.5053173068482413	-1.354930577473013	-1.3523269804994613	0.8642869599707227	-1.0387994049795308	-1.4671596028720166	-0.9994536590321867	-1.3862746347496668	-1.3648777390542464	-0.12675660948302886	0.08300647128956688	0.22113494561463312	-1.4603041739105793	-1.189520565566775	-0.19096242110096165	0.34755054143926584	-1.0088188600672783	-0.9503487395748698	-0.8470371613811876	-0.23681296322804932	-2.41339455337903	-0.3447405539323784	-0.4921345977053675	-0.027277269523120064	-1.9961346843337178	0.21419013094726186	-0.05446084755028001	0.41428233211017296	0.525967991942989	-0.8764128806344093	0.8297485971095458	0.517569310416736	0.6101961260690295	1.197693720291686
-1.722744248890437	-2.0735428394551567	-1.4485853105399096	-0.15376661140009343	-1.3987162470111392	-2.3112182624202062	-1.8008680760978406	-0.7960393539849174	-1.6165410405285368	-0.7636940314123244	-1.1348388904402342	-1.174563662201673	-1.2061272507674512	-0.25070069024442865	-1.032380611703335	-0.3843247693513261	-1.0133902066282923	-0.3696040739656211	-1.3326768986578532	-0.5255323689918349	0.009426465651748605	-1.3757819736070072	0.8453714445114541	-0.7973865818884561	-1.1249901881684303	-0.5083601801304636	1.9193847566402837	0.2943925191418701	-0.3016035265729854	-0.9654416634814279	0.7214324092569079	0.8495909048519638	-0.9143164492418093	-1.0529291085045662	-0.6266679531192075	0.2129873393384086	1.1532461905512732	-0.9714554619323331	0.5858900428621663	0.08698620479856624	0.18487785959744651	-1.2134763357450158	0.9389145550781763	0.1409689469949146	0.690033721263663	-0.8793954108953929	1.2044950594355237	0.7072439857089741	-0.23545355098998225	1.5701164891529893
-1.240379901916215	-1.5206111684370063	-0.8510379111439806	0.26431885975823444	-1.0804709489973539	-1.114532730310791	-1.1365071911199887	-0.7294911247839572	-1.0002743121217734	-1.036038292911946	-0.07815030230792001	-0.6925751728901152	-1.335521994080838	-0.3049694474199134	-0.8613396148859698	-2.3785387516736796	-0.8272907753951794	-0.5214777103376959	-1.1671975341753116	-0.24893103393924657	-0.4581402395816661	-1.4622377186356577	0.656618093342144	-1.6542249521550392	-0.3892974537207332	-0.52692911128831	1.2507080976152551	1.105524805055196	-1.4642330378002968	-1.076008692679526	0.7827032606921704	-0.1994182619823012	-1.0664121758746825	-1.032457192306162	-0.6556780472686226	-0.14971994782167858	0.3144074499506861	-0.8682779277906721	0.974823090826608	0.3970788804969591	0.9757984261133964	-2.0986618029227158	0.8684327358211134	0.9599291547921853	0.9663185804663518	-0.7989158315150738	0.18061277481217253	1.0722697081807377	-0.4651187140711896	0.8046783264911626
-1.5466116184056753	-1.19211465500801	-0.9337977389543705	-0.19035165856621689	-1.1316342336286858	-1.6806462487715317	-1.6263415627272129	0.0743306040654078	-0.9812371471949314	-0.787721005661181	-0.7100679821868735	-0.7013941521276051	-1.0191296062148918	-0.5808371136169868	-2.2619577338201533	-1.39091879625615	-1.0131116583068445	-1.7591263729592903	-1.3123907946358517	-0.8913982729499359	-0.7049317847951804	-1.0570737421958294	-0.573276403663395	-1.0963129682338992	-1.4536508571509965	-1.5764529236373845	1.0251494172546587	1.114782464650584	-1.4083787571968465	-0.897958191791219	0.18521900654537532	0.06703164699251923	1.031377785905176	-0.7825027407364806	-0.8016678894615509	-1.4105725202422306	-0.5489478038334393	0.22548161123683932	0.7764352464423915	-0.6930726192856002	0.9455753256996251	-1.14859723859579	0.7316464648433499	-0.7439895014785315	-0.44115948790320675	0.8330900389028099	1.0486005298254055	0.9647254230743564	0.4501272005636572	1.473658354558763
-1.1539262155654535	-1.4006667417611967	-0.242300371987536	-0.29153864551547976	-1.5904271760626192	-1.4974188560444393	-0.8960142785137282	1.3933874736698493	0.34836392477362804	-0.7750030393119703	-1.4836595131396686	0.24596206339586252	-0.28430361668511933	-0.5167541794406285	0.20093813292884607	-1.4955999418102572	-0.7034257572228718	0.34320881367730194	-1.5772337638349403	-0.21615743799710088	0.7982920193137716	-1.154093150722167	-0.7475620770622473	-1.3823680486698442	-1.6145206635381064	-0.7312922377773025	1.9608379259690099	-0.05135810197843996	-1.3064156107698268	-0.7246549897937258	-0.807467617535977	0.7571126268529244	-1.0264762783067842	-1.1342512002289795	-0.680594846193261	-0.8008248781304057	0.354351093221926	-0.8931543272662389	0.6678141826823082	0.42440463352896596	1.0459330603609058	-0.07370852901352384	0.7852646866079552	0.003689715294578753	-0.5119269980308526	-0.9060400534965634	0.6857514232494847	0.47791471171551864	-0.7281230280392164	0.3375575317012238
-1.9434593855788316	-1.9232340664191196	-1.783651304886639	-0.3568090912313749	-0.3549149498981446	-1.2645982708124064	-1.818728377644387	0.07302599040155826	-0.8809174193313201	-1.463311209380772	-1.3311220416166907	0.9922585815269415	0.41147630416447545	-0.6089425886716087	-0.9762540469937859	-1.0301760730874445	-1.1632011017735533	0.25014539138818076	-1.391430391249222	0.11006129570453337	-0.3613492370786767	0.6839664799334321	-0.18335839145424887	-0.6309722060224389	-1.573002405925227	-1.5465339290027615	-0.26414761121262276	0.6459065693403139	-0.33351132595693767	-0.7603916026634236	-1.0458128230278467	-0.1279487909427614	-0.8494952788534615	-1.2949543608942453	-0.4293542171179809	0.31495156447225126	0.898168492823586	-0.8978297707713916	0.8632576605012778	-0.1767734952680703	0.8042155471311603	-0.10983608057028718	0.6446534416563344	-0.7236220287318806	-0.06644439181546627	-0.9366909279467186	1.17714436599026	0.6335613273845012	0.5950188324476717	1.265959794696501
-0.07154769208771355	-0.8343510930985432	-1.1027226792805573	-0.42978368668425887	-0.128306658380285	-1.70812042036369	-0.3857216036678039	-0.06987371130308624	-0.28894396436517517	-1.6290850650467916	0.3849241824519422	1.1320155091899933	-0.5193522628973094	-0.3403788967055191	-0.28083391678797964	-0.8669417855211202	1.008165432032103	0.1466807457442478	-1.2303963158048266	0.873847056611788	-1.0084764721871389	-1.1062411155712386	0.1591830095914448	-0.6408672988014376	0.46092364875146197	-0.7205206721615746	0.20482431625002168	0.053312202678732885	-1.2581299509350192	-0.03564794371576319	-0.4231845083303788	-0.4980307794900834	-1.0323061869770174	-1.6991719569576218	0.8126124883912363	-0.5544797390716478	-1.5523764945847949	-0.9421789356467998	1.2765427097583038	-0.3191624043328025	0.9256765021601078	-0.033491115698625076	0.142005042521399	0.15002930939046094	-0.014895634343977969	-0.9655613867475653	1.075087711039503	-0.18473027067234604	-0.6732897074154741	1.8178772284742764
-1.5223702585035206	-0.6100029492748954	-0.39570714290642955	0.8519405667142876	-0.3436288268322113	-0.3973245266552871	-1.4974958759916832	-0.5281017671760205	-0.649087015030188	-0.6435992382859566	-0.24480466257194122	-0.6828172077535438	0.4468814675185209	-0.8834602490519312	0.1487916591537504	-1.1698171858123638	-0.1255348438553946	-0.3748030074000408	-0.4886125754493297	0.5315197794359632	-0.4655873168650516	0.77221304085889	0.44495975240743085	-0.6120468154683407	-0.04203095330374899	-0.08763485971528652	0.7701717814663981	0.5602873009171575	-0.46305751375800425	-0.5146771302257105	-0.305376264898063	0.1639398933112607	-0.5665581599683689	-0.42358024370576	-0.3124344481550002	0.8296479947504518	-3.9466976807563396	-0.16599994567891896	-2.3747183181663907	-0.11974681448413951	0.9803118863526837	-2.7269025197107477	0.46921718342902646	-2.732708997933608	-3.9466976807563396	-0.4699118799990448	0.5673656584737584	0.45279925511845065	-0.11726821197518081	0.509371397640037
-1.8814352245723889	-1.6480530915224907	-1.394297992573739	0.21456807365203306	-1.0069611062690007	-1.2175268735837235	-2.126552067128517	-1.2479468554602906	-1.6790568102129881	-1.488467914771572	0.7055229675757342	-1.1049929742096856	0.11287197006892778	-0.9784906255510477	-0.3735479297185681	-0.9091145347499506	-0.30390699276197297	-0.9607026288969408	-1.2337355871675462	0.4020617688171317	-0.33222116472154445	-1.484730102963251	0.0902802487095741	-0.9590874216647316	0.9285652640882527	0.8137798611526604	0.01481132008836724	0.325793728466384	-0.9869867186105222	-1.0903575921679183	0.5327902442958249	1.1980347086522156	-0.8703427186921705	-0.9892117820510649	-0.6728961979987477	-0.8827065655131136	-0.10705463888969328	-0.8871475076577466	-0.27480939291177264	0.4920841260826135	-1.0197373062819275	0.4067771517016688	-1.3163537658232884	-1.4009156679506032	-0.578673800610026	-1.0274532320159626	0.8696460521511592	0.9120625426266128	0.8715096005904451	1.5379453030974692
-2.26088386313453	-1.4109427403392125	-1.281230023366464	0.7199496833883815	-0.9768826478739203	-0.955901413519989	-2.516223925503365	-0.7179598562868059	-1.5598699202349784	-1.1690356354623863	1.210568867419723	0.650883174118385	-1.1060112783612126	-0.7939567484946435	-0.32741441617519	-1.9870503494127927	-0.7766139732829497	-1.0498245909740822	-1.625194609052084	-0.10366901043443016	-1.3885105828494877	-0.7576987447819357	-1.0716128852551918	-0.2633607575372875	0.6278154005082967	-0.2873711371162561	-1.7061167332201597	-0.5802743678592545	-1.3625151182466013	-0.6427743331174356	-1.476226911341938	0.867116127331632	-0.6925447051645779	-1.1315145017867723	-0.5980814339846292	-1.5363650035046597	0.4762708824688279	-1.0209112857325797	0.4125420281715696	-0.7268228710923127	0.5887664720473244	-0.9125457428444627	0.08604204889534284	-0.4139279491794523	0.189038272562596	-0.803734849334435	0.7423276591284493	0.4466464584854533	1.326379290388353	1.1944335795725807
-0.8416847076943178	-0.5418746263297383	0.11490977838009771	0.6206913005375388	-1.6177671732975436	-2.473407209996772	-1.2165000117169638	-0.6548723023265846	0.0021368738623850237	-0.2511578562619379	0.27355588332598235	1.2137064664534638	-0.8596456779371593	-0.5096613100949896	-1.482696910329613	-2.0039791488989698	-0.5919126829082717	-0.3996205997146127	-1.8164462350501995	-0.4783136851298376	-1.0648851212306925	-0.824187849296925	-0.6365808366307552	-0.8415691563272238	-0.5732132515491131	-1.4579009321440404	-1.6254492672833412	0.6961046044513376	-1.566471243500312	-0.8335901710277391	-2.3104668354659994	0.8039550813527072	-0.9192921045091903	0.4955220667508227	0.778321544506178	-0.4105032513061231	0.42253992340577673	-0.8987527129803176	0.8244744211269072	1.1211394949605882	0.8661884980372638	-0.3807964064871964	0.45787296442809344	0.4480776535860842	-0.7854878619002885	-0.8663122143549487	0.5999629967398953	0.39050054632707176	0.21441569708549127	1.2015025375961874
-1.8969873225872078	-1.5772817410287279	-0.7302121015929972	0.07476462614181822	-1.0799983836116351	-2.0350311909751277	-1.7447210965788271	-0.5261290774165188	-1.035674000509233	-0.9688163590834605	0.364504199720025	-1.622769670298295	-0.3099941372325648	-1.4917317438907323	-0.7524458489660727	-1.3398023389646194	-0.965104377360681	-1.256479774798827	-1.278830809198768	0.06926629387650106	-0.7720763766093693	-1.1496207061362518	-1.1042068680380552	-1.6198639141380087	0.07997674264252638	-2.5125777384999335	0.8311504839348307	0.629822754465558	-1.3949965046280959	-1.105498551839092	0.535443532621238	-0.3395603094903328	-0.9814611673224091	-1.0542993177785853	-0.7145268079299945	0.6466424989914453	-0.9254798077236206	-1.022248935616264	0.9285419122277032	-0.2935676161521387	0.9679598402311902	-1.100173205168579	0.6594274150505507	-1.1499056692940433	-0.10489654589161992	-0.7600934068031696	0.8005370817307746	0.5924454893479365	-0.07343197645469052	1.1946732248165575
-0.7577008065071439	-0.8050755844987079	-0.5902048859770834	-0.050461766875133145	-0.772236346906128	-1.7999300956241195	-0.1587791239684265	-2.2673119953673346	-0.7098256407917769	-1.1625264238014938	0.6870476285872434	0.3879175845087271	-1.2312587407878	-0.07876093523164272	-2.257999714715466	-1.0668629053641832	-0.9658075112557613	-0.5747590595833277	-1.3529763631320684	-0.5401699532810093	0.40929224235931894	-0.666777182588837	0.5060953193356938	-0.5056939094111953	-0.38694901221567574	0.9974910582775303	0.14916445624291622	0.6093512552797338	-1.4576144259481778	-0.5932120800839977	-1.5586627978703305	0.31007021383791017	0.3928491820314693	-0.9984562051160685	-0.7873662485226329	0.06285576937004633	-0.40102871689949654	1.0903564061250286	0.47597289645990665	-0.35083806219999664	1.1473907362448292	-1.4175556163704304	0.8780479391668328	-0.3832380610045601	0.8290871421509639	0.8770968791471632	0.3047253456806845	0.46884119420771647	1.5802872153085261	1.7977075922047383
-0.2761737162223346	-0.512603754650467	-0.6900174946174783	0.18675514948547636	-0.950866484356166	-0.8643712429895037	-0.973743166706511	-1.7844477093085411	-0.648012988594801	-1.098797212061881	0.3175566323589842	0.14780291968379647	0.2837683102233183	-0.6112089712491093	-0.792778863346914	-0.4608103124239871	-1.5311323943109152	0.480462095488091	-1.5354840330458825	-0.345199346465517	-0.5051938222752893	0.49224135252577134	-0.6292983804905589	0.829032375703844	-0.12090896511660602	-0.07595775256034494	-2.737014186171529	0.21257309205165403	0.04760744244992005	-1.0624007534852433	-0.8757989324563198	0.984312036259756	-0.8408481593712998	-1.26218658920935	-0.8569041679638946	0.8016294707419801	-0.007967071907816944	-0.8671396604522494	1.0056551264129006	-0.5390626299693819	0.5847531377224703	-1.999570855652047	0.4956630692276149	-1.2638670178257303	-1.6649519791836487	-0.3618950033974937	0.948714681853359	0.6228526430062873	1.977183658867354	1.9668671461637766
-0.8702998666706145	-2.0684981595021936	0.19937517040515074	1.053791593174245	-1.0852226069071564	-2.392997698664335	-1.5869943816385579	0.22050195773421122	-0.6224570838035746	-0.946125351436421	-0.5930392970339141	-0.5069958504020166	-0.5494229668533408	-1.0494522639348043	0.13621610209856458	-0.8366464749208979	-1.017400072166546	0.414289920695664	-1.02150612041541	0.3415377834774909	-0.03163881005545123	-1.0495671659509898	-0.838983156209639	-0.39674156836170915	-1.145601513933578	-0.9015469138389209	0.6885970486128778	1.0832158542956987	-0.3632094810966496	-1.1627584508125957	-1.4104263071550085	1.2144794005109412	-0.8553097100056145	-0.796151055090126	-0.867460922297505	-2.309323633385363	0.15252346578730402	-0.9532700461365592	0.5587440378768052	-0.5218563395864926	1.0777521076574164	-1.0052466614511897	0.6397396084137276	-0.4977238124548154	-1.0799293003924735	-0.884022041276046	0.542751473507863	-1.1919240488726621	0.904468511651285	0.9445107815987969
-1.8398274042846054	-1.2653562273604397	-0.8623046066016959	1.0257897070157966	-1.1849185355405896	-1.7372195060864635	-2.4418018263245767	-1.0239051848221736	-1.1445399784691381	-0.738534781610945	0.8412934437715	-1.1024137820817201	-0.9888208088632682	-0.6299816418713311	-0.5264428213064979	-1.670513631220329	-0.9035771791159556	-1.0017861325307111	-1.5059069595340449	0.7477956766798951	-1.4674584480661994	-1.221206847000975	-0.5552924338458035	-0.5983530052646816	0.18324560492067193	-2.1086038745989315	-0.6846237403936065	0.5310864967694686	-0.8423483352866991	-1.1168871271790708	-0.8534086357283892	-0.025690588085775384	-0.8211848995522558	-1.059193751592416	-0.006707847661686223	-1.2914220757926962	-0.903705920459212	-0.93589269079076	1.090298364320005	-0.5660195055900348	0.22792481454023147	-1.4230778684251963	0.4701660805464696	-0.4435146862358933	-0.06465930893898192	-0.898880705164105	1.1051513365325971	-0.20887602528139845	-0.6929529514069649	0.7043595567463704
-2.408279660203961	-1.5988727729443237	-0.70076333543805	-0.8472033410283366	-1.0399158444324286	-1.799958355924549	-2.0694127457669556	-1.4926757286232926	-1.3166480480802867	-0.9645478969784516	-0.5724074125880297	-0.3990474353923293	0.6783079214737362	-0.5735742066726515	-0.2488603988079247	-2.3178055256960604	-1.0420920859884666	-1.0139638795339192	-1.3389287452779994	0.6085227286646574	-0.39371399617732766	0.5067214617815997	0.48755301460570033	-0.6856406647828577	0.15909538022057354	-3.696857518279437	-0.17239083266710328	0.5828465696368996	-1.095972042486003	-1.0517019644220458	0.08100215174094659	0.6778414489106379	-0.7686493084060585	-0.622657280722205	-1.2113925665730854	-0.8120236101316669	-0.40151817994970845	-0.987252280729061	0.9212587474086161	-0.9606763976533522	0.6640486614848568	-0.8251221854704918	0.6008594992880215	-0.8390308767368175	-0.8285852260842809	-0.9120355777584406	0.762452196292674	0.784450624755716	0.4320100374434447	1.3629542225461084
-1.462578342982878	-0.9702736787713877	-0.5873711278048253	0.570570151658747	-1.6463119565067623	-1.2438283860374806	-2.311580724853523	-1.5898490196632447	-0.8538385503663111	-0.7769338142536144	0.6239414923129009	-0.11750046972180697	-0.6181074999050536	-0.3970701124922305	-0.3610123534046638	-1.004705049693577	0.14756189175389456	-0.2605366488246391	-1.422488837970345	-0.30479484934187234	-1.0300919013945649	-1.091173309011164	-1.2644875932146937	-0.09189993262817746	0.26685062832618733	-0.6074821972920199	-1.6602486011390027	0.6630714329697291	-0.8669038113868787	-1.0270350455324087	-2.054056264174849	1.7958973728795058	-1.0354941807978508	-0.7981958808679127	-1.025500439928962	-1.1937295792014775	-0.6957888726843925	-0.8877576218386354	0.21035688293999824	-1.0634308443842448	0.8058336877752384	-0.8734817334093875	0.3662986831363238	-0.8402330876900495	-0.5137077837107128	-0.603356995540178	1.1595090712144909	-0.8605931128395035	0.5266951656385659	0.3132553407891886
-0.3569101313201202	-1.3312084624903224	-0.29939542634028476	0.7872726036188705	-1.4805150608883935	-1.7464613402932436	-1.5440889563932838	-0.9964268509464241	-0.32335480551687423	-0.9629708992198498	0.06886811032578473	1.7013698228287986	-1.1341903871493393	-0.8256117788260688	-1.0572918126829762	-0.4541994421190034	-0.8389561914186935	0.6598096660218123	-1.099628288523013	-0.09333604606362736	-1.1232612794291619	-0.7057318217275886	-0.7498124908863445	0.7105698763364868	-0.33724618446983434	0.20828602456810338	-1.461195868726468	-0.5542487134922894	0.5750975934351338	-1.0150039385696759	-1.2379467890624163	1.5992586360177916	-0.5206523166869357	-1.0706561861402968	-0.7918151033348527	0.24887282872038377	0.4552944573598413	-1.6667070342445214	0.8938523252838667	0.7198153421102867	-1.1128112457230568	0.26084165149642474	1.0597677613908072	-0.25704864384966897	0.10389941806103525	-0.36537448453372573	1.3309880477160756	-1.1355522995767415	1.306416983060498	1.6742151436243802
-0.2575905660691433	-0.9333473080264301	-0.8903275429580845	0.21942449070053702	-1.5080242548614113	-1.7739020822841916	-0.3793484095301082	-1.1441253679480354	-0.5502369085868825	-0.470221035515097	-1.267293542182686	-0.8573481606603339	0.14957821070008676	0.32641444912353246	-0.7528173934350374	-0.882499684481422	-1.5511312042341148	-0.8222789182566662	-0.999460496298079	0.02015720959409315	0.17653706042721223	0.26096922894738794	-0.004799383792451548	-0.5447582059881358	-1.5968336605646274	-1.9250209917940881	-0.5559252367685094	0.6017749250979677	-1.2689460062448168	-0.5279484869002217	-1.4654558290428552	1.2016614896426323	0.14701163288764446	-1.2764741713858527	-0.2376056877366225	0.2782227685594889	-1.445999624862752	-0.5287693130230128	0.4438974916756594	-1.266118510881475	0.6504794040523731	-0.9196904032024376	0.8504971432585927	-0.9868483261277698	-1.312502404153119	0.5133711976123337	1.1195291683504827	-0.04933327466074589	0.5337468232346931	1.3416778179013211
-1.467812500545263	-1.809938095589926	-0.8341465077856522	0.7303870563294166	-1.2804282994262324	-1.9727386874951975	-2.1773507017679923	-1.787053118033497	0.49547135521631036	-1.0977451474213493	1.1800811505833375	0.12953037377434024	-1.3103190033776533	-0.8074972431867258	-0.3461567197555328	-1.4911010232059367	-0.8517278944559346	-0.5381262320210788	-1.2770651107642403	-0.036202866728503875	-1.1655981281631154	-0.8226179124141777	-0.7840100797351325	-0.7991111472128327	0.31420701237696774	1.045214738431098	-1.4978384885605758	0.06018367155675712	-1.0567855645301945	-1.0294986257348022	-1.1593962007304504	0.7058930333094561	-0.8686076820138755	-1.1212094301598987	-0.48841249800400083	0.5641385827955477	0.23141224640293676	-1.1108812410089188	-0.21965476299503556	0.3958287928824462	0.9605774482500126	0.4057911011037239	-0.9877825701532892	0.3956759735838018	1.1807756399004332	-0.7833177060770175	1.7317616093213433	0.27256296225288634	0.9479002586860349	1.8780021026054292
-2.399414255463109	-0.6696982473591564	-0.37349564379673406	0.8829313239388139	-0.8313531888389145	-0.8865368572378579	-1.2954442927036947	1.2403894666399462	0.2192031360605687	-1.0274163645607481	-0.5301681791620249	-0.9836136447434898	-0.1903630200360945	-0.3879910348111465	-0.9645399798806638	-0.8861698198515746	-0.08167357101442971	-0.5092059776756174	-1.5852469256679715	-0.4007490477236126	-0.300536611035813	-1.3794037334508529	-1.2285131621194596	-0.6231393876964637	-0.677155492213113	-1.8419120559526914	0.2614843117078023	0.7240858170931836	-0.555099773601847	-0.8502482366219453	-0.9145087694153363	1.1250278502133035	-0.97260148927957	-1.077812466765623	-0.6702033382597723	-0.7010165018472767	0.06362387165276977	-1.0529185897687796	0.6230073003446204	0.07129463476509502	1.1950694236039008	-0.7509658193039768	0.48155050671022204	-0.30541307296827575	-0.02203937116381093	-0.8722730342321127	-0.037385080828655874	-0.8495541230310747	0.77910364914340835	-0.5735820351882598
-0.3197546555828361	-1.0181721269497988	-0.8562571947479839	0.7722477421426823	-1.225187228524884	-0.2267380442825343	-0.7616824082556036	-1.393749687734065	-0.003074517078760935	0.014687344299129471	1.1740774719834732	-0.6679024675610336	-1.4092748441446423	-1.132587075462491	0.39520639603558916	0.041405317605967	-1.57029546420855	1.136473934295901	-1.0845213227508135	0.913316284183134	-0.6142944560904864	1.2835729042683477	0.19853108875048217	-0.747799409526173	0.7939279798681762	-1.1715703090248162	-0.8001070384076494	0.5510538183169564	-0.24559280794711144	-0.3263263315184287	-1.3113618078788492	1.623980896160646	0.10484918927161695	-1.0579842461823286	-0.1138320959428064	0.4075196778400334	-0.3053408264719313	-2.0424530823340863	0.04600650468565165	-0.22658038509117231	1.4019887521339771	-0.4254069376667844	0.17169147387408107	0.3940720957207288	0.38551819812566734	0.4151245741162833	-0.22566443991555096	0.6876095142387126	0.2724264098342012	1.0329738774484558
-1.2069900000099205	-1.9985669330731712	0.18965646498938676	-1.1523126207315435	-0.6905859994571591	-1.7444919606498892	-1.9435454708388074	-0.5843047834522768	-1.6308811587346543	-1.112036309204211	0.28624530602765075	-0.360462877231497	0.39241081198591043	-0.7562438263164696	0.23235750349762269	-1.742677480614079	-0.4127862116544996	0.21672458870388878	-0.5939169825652728	0.02132572316354895	-0.5431338089552901	-5.373849479785326	0.9050567533007354	-0.5105710355394273	1.0673674427491129	0.6628849488021956	-1.6300476439606075	0.09612886430458953	0.3712754328924614	-0.6780404764295713	0.32644338934762956	-0.08176269752040681	1.057367457081741	0.12149254199899603	0.8277831842004766	1.0465782985402972	0.1291162922157112	-1.067506569222704	0.5098772085290176	1.0396593287187128	0.9592237893624147	0.3629030949949548	-0.11729147642993298	0.3948791627189169	0.6676512941543891	0.2556265050211359	0.5367972357191023	1.14540619149018	-0.4275872489435774	0.08178425676964339
-0.7296999169809173	-0.7032161154178933	-0.1667934698992483	0.9613598849198794	-1.217625425894306	-1.7074157032714101	-0.7358288108657071	-0.6358072298947638	0.4919492586007763	-0.621702432731474	0.08606111148398271	0.6285576981512562	-0.6797672971935383	-0.5153301384574507	0.27831280997700314	-1.2546534423167948	-0.46196356575721126	-0.5264999749378396	-0.08703304849672211	0.05498278727064007	-0.49718755944824783	-0.6590493987795677	-0.6957032982053685	-0.3719695262049254	-0.016539759264751954	0.6023887808831431	0.2543949026594748	0.9185612424769017	-0.8540223931672742	-1.2467531879559084	-0.19358599301543705	0.4089981566508239	-0.6219107749042319	-0.7052609518640326	-0.41637106070533053	-0.4785819612824996	-0.5642530379959968	-0.6911075492505222	0.5731894145896238	-0.23260858939904508	1.040748929231357	-1.872011081162416	-0.13731271803466286	-1.3422605299406911	0.16711623387016195	-0.6621565364235125	0.6032915373361053	-0.4868452454475658	-0.3356376141998462	0.518582859825004
-1.741049476925995	-0.9216514483201909	-1.2052592601454641	-0.44859987440720167	-1.2384707258148893	-1.460004906757514	-1.6062530737708216	-1.2480222649344157	-1.6511742596218262	-1.24895685053781	1.2173083896425074	-0.9252700778370265	-1.0436715494296416	-0.5781279095080457	-0.2872570138521352	-1.5200995305925813	-0.2631299434003358	-1.703878940821699	-1.1469687678962448	0.0685288651056531	-0.8777477150733657	-0.20169912636755594	-0.5181239866079888	-0.6590275843393603	0.4108828802851327	-2.2067357093747892	0.08425823128962175	0.7314955048104118	-1.5653230506255824	-1.259166326741101	0.09736283774179967	-1.3426473638743774	-1.3461892255038088	-1.1175262890370277	-0.5644355276739899	0.034150797044365785	-3.567367534855187	-0.36904539088892996	-1.0156329946728475	0.07435585341642444	-0.24357866282073154	0.03799384536431369	-1.0131433093913071	0.19779361271933293	0.1143114357113487	-0.8513541777633604	1.1760232001546027	-0.24601659132919304	-0.4312799677399072	1.3608818051382139
-1.517018124968143	-1.3091191310612567	-0.06404179329472183	0.08610570203392967	-1.3914642833033912	-2.18554614868886	-1.5389774237883842	0.9731957256637065	-0.99403737191603	-1.224384064131228	-1.3186938100668137	0.5408169154639095	0.6184963077958091	-0.47240716954306855	-0.3824088185403957	-2.0052239417070377	-0.9566849837689337	-0.7769490612246106	-0.8027296544526529	0.6520844666953625	0.43441461702544165	-1.5570848250444331	-1.0434994465246181	-1.2708277515911253	-0.7583999915916265	-1.4891621807072366	1.363840987890121	0.528363631817381	-1.2698261377345061	-0.9448050592659578	0.2768029834851721	0.2911181195692513	-0.8568508778184198	-1.4222311451228418	0.011244630977068707	0.7017078152317945	-0.691414808860894	-0.9053785416138708	0.29802235822387685	-1.1191931104514097	0.6997125257370289	0.18082828580022436	0.6891536967431436	-0.2718772856697114	-0.11086450303281085	-0.9525466260268662	0.6537298386814154	0.359030357066336	-0.7428765529314507	0.6702690850289554
0.3136975420711228	0.9857349899744432	-0.6080132266722521	-0.4007258706443922	-2.17717213485062	0.7121752199197947	-0.03866667480911483	-0.8857345439815333	1.1183531751582165	1.036979796419589	-0.9537598078612557	-1.1658328880402715	0.9167937722594441	0.18503137836278066	-1.1026947697101253	0.8917245135471232	0.12101271305558335	0.5697213063151207	-0.825103533915961	-0.28171060199526327	0.13573878305192744	0.5636704625565534	0.31417091919425527	0.4641459226050868	-1.7840433411996732	-1.2899793845982863	-0.7119299845159499	0.2287813267430405	-0.8286859119543081	-0.6495034248217809	-1.2585134372397735	-0.29950858976211814	0.7810898074336019	0.8226706627457411	0.39555485864004014	-1.0971655800732387	-1.2568569439463517	0.6117505519867105	0.48145695337404854	-0.7829644056602293	0.9201424618544399	-0.5213349882063743	0.40627330507174364	-1.5560902246628674	-1.4822400308860681	0.7856384996317135	0.5705460426662399	-0.3299486524309448	1.1353058292079754	0.32627471323791196
-0.8903222999666136	-0.6079143171996001	-0.13798007853976135	-0.3712517897559525	-0.2093011636506582	1.1318762696513698	-0.5824832109628563	-1.5567847119877896	1.6150071081286184	-0.016849390090869533	1.1707295233980421	-0.19493682491526765	-0.967836532986957	0.4862480843959948	0.11367462593878237	-0.5503454465627151	-0.07210575589948778	-0.596998359757447	0.5821555586794633	-0.36671357643510327	-0.5699403358786279	1.6071458365274323	-0.15973409954741472	-0.36955498575353035	1.9618534551054543	-1.1126506516606844	1.2008038035359474	1.1595615588321564	0.3097226124450838	0.6476352500687844	0.38690713701497254	-1.3172034283169995	0.3242550315986362	-0.5633385373298015	1.3405838854422039	-1.73092466617608	-0.40968360156303135	1.104977235619409	-0.14832094858493203	-0.34817932753942304	0.9197774991022607	-0.9891821684218481	0.15339573719796254	-1.743085114268654	-2.5807858268283925	0.9694748706548746	0.921897078314854	0.060567444239900126	0.27372693367901574	-1.4004525459062975
-0.11472707514685743	-0.17833967611240292	0.3731809294523144	-0.4602023489283281	-0.660502409587488	0.27838241518148493	-0.3965284701816894	-1.5483690558866627	1.3744612895109565	-0.32427088820429745	-0.8046207000153823	0.15201642973111684	-0.18166562320457028	-0.1188388079685435	-0.842769557321485	0.20668777792370766	0.10871594003664459	-0.9213127841486226	-1.4046525853705358	-0.24288223118559082	-0.38412127965541404	0.02472519284452934	-0.03320199260171507	0.7184877171454045	-0.6918470357119275	-2.9751970682581503	-0.814054538678844	0.5493422696630931	0.4878328074261112	-0.7854306292456262	-1.0904285259903828	-0.9251187351990804	-0.3488164775065217	-1.0414166911756255	-0.871751470705287	-1.1488840547809815	-1.2093618727683655	-1.4800914687901792	0.11305321584140073	-0.9147693572550761	0.23402660428950198	-1.3559200560571965	-0.5851577522124037	-1.1424001551529328	-1.2551316254775553	-0.8158806951524168	1.5716717492118548	-0.2528381086877467	0.8264000433054945	1.029004595825027
0.04978447011196788	0.24335821602028307	-0.6397948998103733	-0.5097195907110353	-1.158685197526653	-0.15005745182076907	-0.46963328060237824	-0.9091146873344621	1.3348340902850357	-1.0537046470945624	-0.7892221992078773	-1.4747437407697477	-0.07255046907966126	-0.9994557676166166	-0.52990420241065606	-0.3263669831450088	0.07199265828486053	-0.593950373660103	-0.7205388177698068	-0.865628481454375	-0.31598843426732504	0.13460695711731432	0.09963613940657778	0.49314149935056634	-0.9186813312952204	-0.3998020025588001	-0.6123875413113098	0.4737948091886809	0.10960132406001152	0.7588645230785905	-1.467226441469706	-0.8137152384547497	0.9669117790742805	-0.782694134954195	-0.607427364130674	0.12988671575855837	-0.51266453624657	0.5164034033747703	0.90994064957412	0.36397415487594026	0.7459203414476077	-1.3812180001096797	1.0809699919484077	-0.06469107819017195	-0.49112403288421846	1.0808528113093747	1.4335091820305492	1.4865805426853533	0.8549073435880593	1.3061769292667533
-0.4008775274280038	0.7842986673880021	-0.3335861822483675	-1.122734352703027	-0.11818459473984658	1.2500724945562527	-0.4126720652919065	-0.6917211116607703	1.4352005474999958	0.7641025821726183	0.13397133572399672	-0.27332225612263866	-0.5051711248242085	-0.8215029131159719	0.3596251473262403	-0.030529371060579045	0.5548767608037877	-0.6036363869230117	0.13660906452539961	-0.6621260820003672	-0.3666335342941964	-0.2355435199260891	0.16918979055140698	0.1652402708453252	1.0822011489637797	-1.9354739280563626	-1.3076454985136996	0.3171336409127245	0.2821096892280927	1.1066896709975278	1.110127150318934	-2.6430808910676653	-0.39963280826662567	-0.6107988095743925	-1.501814045136624	0.8029653819197464	-2.221407246251233	-1.250934683897272	0.06170043279932114	-1.3761563670007821	-0.08153501633579095	-1.5559332099503589	1.4418330203929155	-0.6320247635082835	-1.2067154137750213	0.8943651119762497	0.5743433838721457	0.6437172367650721	-0.35540326111264575	-0.6122855893663364
0.15928906189490571	-0.9337446779972719	1.063393621868426	0.4468744493496332	-0.9144517596466729	-1.8261596718214255	-0.4693946095927626	0.6483835981555454	1.6172183445914297	0.21145636830875578	-0.5805003348397407	0.15105475284816938	-1.096230795374117	-0.5599204132965717	-0.8127158731388405	-0.037724844943530164	1.560326508233624	-0.08984315278009744	-0.4690395137530164	-0.9255176688352061	-0.7651583685108224	-0.5680516431059532	-1.1655138660250743	0.6300902976486813	-0.4174820105810691	-2.789843909514554	0.5256452397927399	-1.2032581644487457	-0.23939336001045555	0.16961568816733388	-0.349279771760022	-1.6680860381146507	0.21650871114656725	-0.15587927476299906	0.9180247579529691	-0.9135374504525733	-2.8370263594911997	0.9853792324158691	-1.285809587048866	-0.3369754927476626	-0.42789568865156863	-0.7391611661462077	-0.7803963182809758	0.34434021781547824	-0.6544942782677825	1.075986081659155	1.0011441340065488	-1.4366498687189984	0.44724722894270297	-0.2661601530814813
0.29821624908506544	-0.12291291931714107	0.6798926132162486	-0.08083044242943653	1.1038525992409267	0.618369092510777	-0.2674974501819319	-1.0566096137688274	1.72711594228109	0.9234708814289292	-0.37297467709151777	-1.0485907053303947	0.0478971716831786	-1.1934620555949478	-1.461813542605081	0.3986662052350728	0.2319743653330909	-0.6979785499319031	0.31073408861569496	0.7095785972510542	-1.2399628753448297	0.11148422122028391	-0.011098378725171576	0.8295396989968241	-0.3721076806553586	-2.512289426550577	0.22237458087320805	0.29280323725168245	0.6527811237087108	-0.24257852749196812	-0.6795303027480463	-1.3975343475353776	0.7894047635917031	-0.839099773718673	-0.7389534596395894	-1.9991894788367475	-0.8097565691305443	-1.7459888618711896	0.22872550540483866	-1.220506125877245	-1.1284957440026209	-0.7771176905790117	-0.957861833247893	-0.9415296266573366	-0.7915179305316107	-1.244610894312139	0.7394465361018818	-0.2610473327457527	0.9589460351568362	-0.6530660021506235
-1.4715800241858519	-0.9387793546394222	-0.7343039314008516	-0.23337370189281453	-1.1439194833228619	-0.760230508447208	-0.907688857125246	-1.6411717503019818	0.9061757441674583	-1.2710265970775063	-0.6390433977071605	-0.9790269701364701	-0.9122054417990074	-0.9600259435829185	-0.5270112614887924	-0.922326418417017	0.7534044971268467	-1.3904400536185946	-1.0583039428524772	-1.0436011458177727	-0.9769058816745623	-0.4314554872711922	0.04328148700667784	-0.766496367175813	-0.3770430812964279	-2.2685302725111005	0.5030481196556911	0.7481507052044546	-0.3757063623494676	0.29453716386812556	-0.8359580534839461	-0.5424458293668786	-2.2185376806146464	-0.9205016944386741	-0.6441372594029147	-0.8592865209687872	-1.4634466675992956	-0.01713178004844632	0.36846423415577306	-0.9312415811096578	1.2702587830972125	-0.8690712240207932	0.6043176541792596	-0.6557152054533417	-0.8921223693661458	0.16649985565780695	1.173726427949394	-0.21743326600583723	0.14708745626893377	-0.5437563165943889
1.1289114282216386	-0.5913680350264471	-0.8542748532348262	-0.5540004347629266	-0.035107361947284636	0.4984644189193164	-0.9140024459030528	-2.0555662187261867	1.309257591099108	-1.0625608676585419	1.3540228016900788	0.5073712586563681	0.1056817961780421	-1.1701697737913448	1.9689952331214071	1.4556490160562054	1.3818957901323736	-0.08447953958229389	0.23443163935309705	-0.005342176435117582	-0.9137190630342227	-0.32119824753584914	-1.3407302932975258	-0.2809685413412388	2.024836921143018	-1.290890472906006	0.06697607538463073	0.7387481166127499	1.217042690121188	0.2973841190644632	-1.159984760899728	-0.4221875198319242	-0.7068722388757439	-0.34666028455436776	-0.31238083228339314	0.4720500874274175	-1.5340610138172723	-0.12822094361809175	-3.407987869517506	0.30889248397053376	-0.10834314832954281	-1.0625974861271101	1.2332181453122832	-0.16077889321219635	0.5614064812074575	0.793683990493527	0.44336259740311995	-0.34439493625008677	-0.43523557315178296	0.48018688178555696
-0.8728453543284197	-0.2839595867889685	-0.761929645807682	-0.9329801743254479	-0.7421530886531688	-0.5621606878364787	-0.81929406298808	-1.5101846368444	1.4199599190909649	-0.7926862008782216	0.2255232030271039	-0.12299420369974604	-0.9283357220844715	-0.4629804578082675	-1.0360634812036338	0.49521439734101624	-0.1587338102759483	-0.709835909573357	-0.7455142886984542	-0.7960564801502772	-0.22604667924561436	-1.1903806063890727	-0.38367130012905293	-0.6469025845440892	0.6523721377907366	-1.130530052702037	-2.062985142479454	-0.08794160483490554	0.42807383530771	-1.1246057439307489	-0.130422644788012	-0.8858365845742878	-1.5880197421108238	-0.7044991106365752	-0.5657723067825909	-1.4028951587683796	-0.6377449526616016	-0.9337137898695712	1.45487551867739	-0.8697063611053681	-0.04715084513091936	-0.2794269483436366	0.6637922148795476	-1.5267365827325303	-1.8641882456147891	-0.059426661767847964	1.0143295099815444	0.5988854904381002	1.0606728891887676	0.14330862713291395
0.4258844092969241	-0.6240360657172526	-0.34892369404375273	0.8418551633614741	-0.10142629356551079	-0.4644234239292272	0.47670763771274205	-0.25506829010661597	1.4018312815275198	0.8440932581807022	-1.1977612437496028	-1.4598261516130566	0.018106734882471238	0.09040886477976409	-0.7531995164244564	0.012478750414637045	0.8177916084164302	0.30180888579044696	-0.37188363506988154	-0.5009629508123418	-0.6553632596762146	0.19911580854770947	0.09785885281055669	-0.25984849224976364	-0.7031478068171122	-0.8392425840401102	0.43971627168883015	0.3959369576790997	0.13730325475656	0.7310598923296943	-0.8911364554547132	-0.6771784975866079	-0.07607839657506935	-1.1944120977573076	-0.11398036007068044	-0.9258460530183101	-0.9740317180849691	-2.9956981539510337	-2.9956981539510337	-0.7354018547170628	-1.9463010248631312	-1.0505598820700215	-0.9034965297125717	-0.13184300918648956	-0.5490767927823028	-0.02387980065987574	0.6945137223031402	-0.6614066184509694	0.3598291149320253	-0.44128076339120853
-0.4255562164301595	-1.3693932537546554	-0.26145674122490165	0.9749670215810863	-0.42110435816948794	-0.39842048921569256	-1.1909079156257791	-1.3693147773450587	1.133240011270524	-1.1601389333603724	0.7187575501183969	-0.46595690310822524	-0.7817032545354644	-1.6743618362907664	-0.5215896232088834	-1.4306062332310192	0.556689118952864	0.8334915094769297	-0.8940168315133333	0.9262565149466468	-2.0103971067871687	0.6647600665919613	-1.3819148814154534	0.2293680499862339	0.4802707963494978	-1.634861295148941	-1.006996793299099	0.1430933393454621	0.27810653017139464	-0.0646270288489166	-1.656633599221148	-0.6434029147215541	0.1121422485835335	0.7342000218337551	-0.09872047621804932	-2.238743989440619	-0.17192619568929657	-1.1095513839219389	-0.15846793084062202	-0.5507915775257192	1.2030747013728014	-2.8570275725739878	-1.4476186842257253	-0.112630023532174	-0.8794994471229505	0.8220104892474743	0.4842866551818124	0.6873663610590413	0.22804679118267282	1.4587750212275075
-0.43103018622077577	0.04782134610468821	-0.5504808901713224	-0.6203873577169748	0.1191838936719173	0.8187498762737122	-0.704244114822543	-1.667482785052638	1.821431936024574	0.2827148321872633	0.014254232716178991	-0.238256654563733	-0.4832672004779641	-0.06948212049649685	-0.7169655001914913	-1.055594758964536	0.8905273788865649	-0.4203045554082535	0.05267752510840836	-0.08270046102062809	-0.7163817458816397	-0.36144409704121466	-0.5660816652805378	-0.1678910151229455	-0.9245719273805848	-1.7803962095127952	-1.3651475357271685	0.23397701464399762	0.9081030262762352	1.1772384490882866	0.4336561248622777	-1.4974076269741348	-0.9272737096261533	-0.73989806145061765	0.835687418246606	0.9431149117053008	-2.613161618837289	1.0597980048829023	1.5155468926725837	-0.6371546665859718	0.4199126310110909	-1.1732460965190623	0.464548708800039	0.4093633975514239	0.6974873513301173	0.671532613453848	0.7772496362152925	0.343637460776355	-0.5331215667814048	1.4346080142620574
-0.3089340843895165	-1.1899992835726423	-0.27830740396085263	-0.3553625609192276	-1.2201815145606114	-0.1163340040973319	-0.5228642985285146	-1.4571006686450274	1.3500517034684965	1.394516276732529	-0.5991407710787128	0.12064759626521486	-0.1859574803839887	0.5416859588984383	-1.0934203430731566	0.10218115710956528	-0.4319524474809962	-0.21400825562251735	-0.8334025156626664	-1.5063126979831143	-0.5122826599649365	-0.547205858541992	0.028816230068753074	-0.8372041922327971	-0.5344164122932537	1.396747105386388	-0.7653963807067028	-0.5083778583727342	-0.21932504482560838	0.7551732268148834	-3.0330955102286365	1.2628358408501947	0.13590585852844406	0.17374412551215024	-1.3770425127968662	0.32315383916972906	-0.5018863572094217	-1.451082807609056	0.5228663578392909	-0.24203848099791825	0.8118878426125729	-0.7033919182531251	0.7173728730858269	-0.29064078962907297	0.15774975580229408	-0.026679451921578733	1.3977781330617394	0.042729589767729184	0.7144783356990454	-0.7153943281052407
0.24747156489710848	0.18531029908654723	0.717558487948498	0.4998616746810537	-0.7747343887201744	-0.3924248413973093	0.01707142716288833	0.38142478873789193	1.9156535517283673	-0.5779183603405709	-0.31422996113531015	0.6669851960714362	0.2933606304184364	0.10144083022166184	-0.14263524183387785	-0.3972089106690251	0.7371144191700378	-0.022496906698299145	0.7045966583575274	0.33133185236526475	0.3746982618438982	-0.8233396323975665	-0.1344041806523574	0.5077133284597021	0.24076513407007313	-0.9458662379609454	1.1388416932157783	-0.4461944023007022	0.7618612851127978	0.896595901549042	1.4956874409707062	-0.9592744946480578	-0.7094857236008207	0.6496304449219535	-0.5646843974567528	-1.2552126562406312	-0.8547731306970726	-1.4332181371280774	-0.01756833925443056	-1.1122687022063371	-0.743183531144126	-1.3585317416152964	-0.006920539577584099	-1.21644868891223	-1.1803059491484418	-0.8859525680772232	0.20926251380996166	0.16076413506225382	-0.3984642323887491	-1.0298807730029436
-0.8740681362993883	-0.5319669297284082	0.04206685457136509	-0.542004047023233	-0.9372351259297554	-0.4222342778235564	-2.39652209725919	-0.665362820945095	0.6887840077185282	-0.9165902313560053	-0.6081548925747112	-0.8786384483954589	-1.2103616384711842	0.5960696996208394	-0.1607139906381592	-1.302285242646294	-0.9254064118736703	-0.517042848112221	-1.2490343842500822	0.06063737594791391	0.20199339661106322	-0.6150389539265687	-0.7713459798195362	-0.48212866541305993	0.7640744062744625	-2.8238850332471244	-2.516481510564214	-0.16504821671957196	-0.4194581228842584	-1.191486830773049	0.22458438935697494	-0.9928350267952222	1.159178232022428	-0.8833888328354039	-0.8379749610836851	-1.0979650958846896	-0.7491050474912752	0.42557610608049756	-0.36641312134283155	-1.460500137086999	0.7189588713815529	-1.5447124752241377	-0.04579998660116877	-1.1328747070051637	-0.9570840497686933	0.013922061217429562	1.336595291559533	-0.7871428024470776	-0.4762396023752655	-0.6921634069117146
-0.08724866428299255	0.07319640045527673	-0.3921710383330592	0.022806948735030728	-1.34370479177032	1.091794793587616	-0.08459055945666721	0.8180001637754462	1.6069521376812617	0.7992469650671741	1.4970050608865322	0.2924761781482151	-0.9638304105298746	0.9297952258011125	0.22497565442407338	0.3110033051738615	1.1897271300494308	-0.27801399724262704	-1.5152603977627976	0.16122403349147377	-0.3382597550035572	0.9366960314243307	-0.5242069905051752	-1.1332504158852403	1.501999159145463	-1.1293447640938685	-1.7032827370237666	-1.086564499910171	0.45994620794585483	0.3318951477248439	0.7581802551151704	-0.7212519434828442	-0.828522501300795	0.20431496189466514	-1.2354001419699028	-0.713453626316879	-1.3424900709361998	1.0625793039746534	-0.16389596989835922	-1.2405302331442052	-0.478940622777746	-1.5231388561595147	0.3679581643066744	-0.959198776392945	-0.6386506414634848	-2.1989663105046495	1.2038420659738387	1.1101924568569865	-0.8693112312279064	-0.585988136697704
-0.8384470874943999	0.2386989122181912	-0.975860555980421	-0.619244587341338	-0.24453281654860576	1.2392882991828273	-0.8275898236485287	0.3710533772089226	1.1517540759057965	-1.0673545582422366	-0.08636299298619662	-1.3491726729787101	-1.0562741297445157	0.06295404401019386	-1.8013117216544912	-0.8296268956006817	0.28787018625112526	0.47268398484714574	0.5426071697958132	-0.24537019189066878	-0.29783774284574377	-0.00994487366692483	0.733973151764054	-0.17197081603509318	-1.418162791547981	0.765752151027246	-0.195595549168476	0.1072630252852037	0.3451062509995806	0.2650427879019244	-0.38634720493477925	-0.32841466647979745	-0.21234579277580898	0.23866775836821366	-0.9130611495609875	0.14530729830418004	-0.5859683913992277	-0.4875656450080328	-0.2905718183420942	0.7767170972705105	-0.2740207886383475	-0.8010775237341681	-0.022884263220194583	-5.027228885019886	0.13048667057132293	1.3450927095204488	-0.23033329967632798	-4.4644130199108226e-4	-0.6170557294014196	-0.31319817215253504
-0.9413223552893353	-1.8756926598716017	-1.1315150707894068	-0.35902946348054693	-0.4313472089963687	1.052729372875154	-0.826400988149421	-0.23835953648523397	1.805097268526019	-1.9585835359786907	0.7073641323934832	-1.5074440688893458	-0.3584200356301789	-1.3247698494740423	0.23220150670889636	-0.4498527620696923	0.8959504574939086	-0.5525482348840237	0.21726408257560828	-0.00466104367733036	-0.6320237793986122	-0.07514403706735573	-0.2552158963962568	-0.40566313195290016	1.6284498397810643	-0.9800937386784172	-1.6405124419851458	0.31721467491822636	1.2780036132957373	0.6015731947970588	0.4398752726117235	-1.194749537006729	0.9100449584316777	-0.16563892128466726	1.0186722797273593	1.205355339588417	-3.275583123958779	-0.0668999047228223	-1.4645413946126664	0.11046168969728233	0.3647283773312286	-0.8170536531964491	-1.479928904264784	0.3611398189696329	0.2898585377606942	-0.5554542044502692	1.345785971616827	1.2610050044797225	-0.7742586855408935	-0.10929863102098931
-0.17230069347008786	0.5488798523438156	-0.487901065244554	-0.30196730708284136	-0.022508442239929868	0.004433795720208566	0.6870584227963645	-0.5044624008845594	1.090287570264406	-1.6992442307008808	-0.1973214054915903	-1.245647075952428	-0.13340472275641338	-0.426422541676827	-1.0142914225513597	1.1130475289280275	0.4185052927041465	-0.6147213430217775	-0.8672428498175305	-0.2702014528687709	-1.3338626785040568	-0.31986504042954567	-0.8276191319545144	-0.6345903066247041	-0.6923323997259053	-0.4876963767581825	0.3477259252491136	0.1759555597950568	-0.07110954087483143	-0.051528257539185586	0.2605475551774971	-0.4551945640946263	-0.7068655299913453	-0.9275986283394102	0.8379052669393834	-1.7624869596896626	0.6515234289089349	-1.0113142616328363	-0.6915864656789902	-0.7916488643481717	-0.9586852305234521	-5.30826067304621	-0.8486705071523646	-0.5816924660418319	0.5164512933183104	-0.8086108041328369	1.4006168876298903	-0.04142331387411752	-0.06465425081129336	-0.3022946338265027
-0.5102221897905794	-2.0728189665360164	0.9187128452435133	-0.581033205414891	-1.064428713661568	-0.5833284505590065	0.1935734894599786	-2.3049848647965474	1.6734389348892231	-1.1702121839459332	1.291066974294429	0.3457641757906659	-1.172979939692721	0.1395169388748677	-0.8706876505407984	-0.39242174225310106	0.8904621370764401	-0.7264576291189794	-0.5108983633998143	-0.7023000451018053	-0.9728512731892481	-0.4797070451141822	-1.3465435351007846	-1.4211274200726092	0.7213063622890125	-0.8639852212898521	0.40916475345262837	0.40906415931113876	-0.202284748489079	-0.519719591247763	-0.014351637396933386	-2.4755215147690546	-1.1185723377843244	-0.644179693271553	-1.1907171109921582	-0.7755791785896673	-0.9541660598959576	-0.7100963480492961	0.1497667738956424	-1.041281628202325	-1.2360153055669747	-1.4325276622013865	-0.8154522145635579	-1.3971438699434073	-1.6214292272302786	-1.0330086412604789	-0.015675012855768784	0.4687157613159689	-0.5140303076693616	-2.2093480411183517
-1.2824815339424878	1.1175119180533823	0.049256369057581365	-0.5937939957656535	-2.0157229233722935	0.7382115566555797	-0.9244953976408092	-2.059088681338314	1.4444025193143852	-0.16879108966799122	-0.6242949837013437	0.21693498323216562	-0.6780465704779243	0.2894229568519243	-1.0477418322525842	-0.8023119250364423	0.024097041814404915	-0.6238136890369382	-1.4817519914142459	-0.8357993974778387	-0.22206987858126498	-0.11676191541215479	-0.5942507266343404	-0.27426734106652007	-0.40297401750235057	-1.4002352184922118	-0.6996819645010395	0.37783754028979044	-1.4881527639110574	-0.6191783811296788	-1.558085506159847	-0.8546435556346272	0.8183540642159173	-0.9145362361365481	1.0421311122928751	-0.5499821872264908	-1.3943355653979572	0.6969252660465565	0.842931229762489	-1.7525814599406828	0.9015502781870206	-1.4413682489060355	0.43854645385697955	-1.4286161319600301	-0.7830146033423228	0.3122435417092027	0.8853128441779391	0.877294959483024	0.04510823456533726	0.2503194320778697
-0.3722761486196265	-0.4410843200975678	-0.2849181514529479	-0.26965903140175584	-0.9461002653236008	-0.609918352142906	0.19776843583015635	-0.8768551846656244	1.0056036492735756	0.05325940614250062	0.354848272679912	-0.4613928084623435	-1.0404713479502163	0.47806030713113934	-0.7264331166006948	-0.62133329369239	-0.2413948604145664	-0.2023920581895144	-0.5975136798163342	-0.6703016303173063	0.303835831938171	-0.6193575556666924	-0.24471766080527488	-0.19456503717787296	0.17737763249734045	-0.9168984880749691	-0.7192256235802329	0.28142486097341846	-0.5604092444264431	-0.9180138282493318	-1.1201055242769125	-0.22517913611799986	-0.37860174458735685	-0.8203540959659276	-0.3919295310315035	0.01822538667041999	-2.3072706041483095	-0.14471375482821788	-0.2253577804938804	0.1760355396126709	0.17202302323919327	0.4996727531030752	-0.7090788532443839	0.3855628381748125	0.1497227695367046	-0.3958215451300448	1.2053141010618265	-0.5447999961917079	-0.22758267662765286	-0.20245817042152806
-0.23021719236239224	0.6204488747909215	-0.5475098793986597	-0.3564279843324498	-1.4149992884181863	0.9220384018449663	-0.14397968210579995	-1.012087361348156	1.592143972309008	-0.5423357418759363	-0.2781661799277614	-1.938119105205647	-0.13978616655082549	-0.7846344499215757	-1.3568613294784713	0.9733148971169228	0.6957052263055166	-0.650032980112209	-0.506665076780763	-0.6721830957235866	-0.8607805866100742	0.3747743513597409	-0.007654807599755993	-0.1538112782513761	-0.22030849868583452	-1.0454642854599876	-0.7095337994273664	0.9476651281729327	1.1388250018719286	0.10115863477973676	-1.4405677642083448	-1.162257058958726	1.3199014418918509	-0.6638942142430349	-0.6675145252371889	-1.4787645867359327	-0.725009983323343	0.5255449533028501	0.8245142451526027	-0.7507014494302084	0.6948079682460728	-0.9985789602215311	0.7517933704195211	-1.0338775911147007	-1.2450381954500358	0.8421981540511159	1.172897360516924	0.6876543731019883	0.8572582766192552	-1.3759524803898169
0.23210812507588163	-0.3075200824522031	-0.3944532944449558	-0.3576468263760504	-0.9183747645732226	1.128232158883741	0.20870324555284753	-1.1517341810434765	1.817373447352626	-0.6618055744135735	-0.6875127471520219	-1.3876322123981983	-0.5868725074290376	-1.4043514058731665	-1.3444946432746143	1.0373110825454745	0.47544994199907037	-0.5408628396273288	-0.38704610858897176	-0.7247776626734442	-1.3532469390802027	0.15202549561452852	-0.15095617801998018	-0.4862427450465772	-0.6237479846937495	-0.9530839162105745	-0.07903561564746325	0.9518210464523021	0.9354786609867838	-0.23639311981576736	-0.8775025594788375	-1.076310297329937	1.037205009589241	0.5722178054560574	0.046344033873321776	-2.1038200550710595	-0.5241454579384982	0.6191896671132862	1.1531294741770908	-1.4564898834451347	0.43216515467472966	-1.114809211188579	0.8116282562630267	-1.6402730285633245	-1.230363277660309	0.9252228386488516	0.8589271229137843	0.15121999039494038	0.6189389038038646	-0.6586366604254625
-0.6069178133675963	1.0976058926450885	1.0048795551128813	-0.9505557480979697	-1.1161512786910235	0.5591184376382564	0.19793592278945643	0.9064989550163988	1.7221860925338495	-0.4627882996154803	-1.3678519485688028	-1.852283645550497	-0.7655147834765708	-0.8463109906054032	-1.3077838530736272	0.3172141562973033	1.0525724734857211	-0.16732028953366965	-0.46352037964860876	-1.0638269209216253	-0.24948075807484763	0.4227428461880953	-0.16042588283590084	-1.1370556489538426	-1.3184834551246896	-2.0612877416239774	-0.07587090609767909	0.6363326278837603	0.15556120612843855	-0.3019769009225872	-1.11332261039063	-0.5054934365447262	1.7036407103984494	0.8824003773889988	0.5536330350122938	-1.1739621068110238	-2.266910019808166	0.13389188423587106	-2.1753691299686477	-0.7773772740407706	-0.34099250601582715	-0.6819907828636667	-0.696568195405788	-0.56057678770619	-0.6549771783700674	-0.050760373108550146	0.9854857273656976	-0.11209503502274744	0.5830057555314073	-0.7968093025691035
-0.5832149937432785	-0.9175507874495844	-0.3177421033361791	-0.49914438714899706	-1.4225371398377091	-1.4218733954346825	-1.2623833502671147	-1.7368960818451558	1.3441531107990408	-0.44385078904868747	0.8977563501720917	-0.3001691925905768	-1.4281259028596898	-0.4118622866532367	-0.44068591243817257	-1.4636333597017912	-1.3894165990036003	-0.5699106144132038	-1.0161765873842106	-0.3257697507797712	-0.9111472514779384	-0.37925642716981095	-0.44504679086306154	-1.1030047234877052	0.6546143836087627	-2.919436823928059	-0.4102213153990778	0.5137012276052744	-1.301662412402472	-1.1537015475493804	-0.9191031910812918	-1.2965765470310282	-0.23038378602759355	0.4265687663751534	-0.7744509671409429	-1.4171178284258696	-1.5047465711005177	-1.1464233155038266	-1.3457327999171687	-1.0904600461333807	-0.024636346783922826	-1.016912954687169	-0.700281520490895	-1.0490978784176683	-0.6195726297658793	-0.2856784645580555	1.5367759318046916	-0.7904929836747949	0.2034441498083852	0.8009556287874228
-1.3282089675120374	0.022754010888963967	-0.9089933445442123	-0.5910027317199921	0.941450454333857	1.1035396060294616	-1.2802995623588227	-2.015580194244063	2.300372293909349	0.6289673263034636	0.6585872555358326	0.7594875042535943	0.3337628404892183	-0.48294935372754155	0.41288754834627966	-0.10137350656528439	0.48091320302792206	0.283636485162159	0.3849392476224331	0.11180231412686571	-0.4681233099610628	-0.7376825343931178	-0.02063445380576373	-0.8831323581975115	0.9682299876263256	-2.22128208150849	0.18442743805252704	-0.015225405894696755	-1.565095279697809	-0.06892145391196103	0.774576895339995	-1.028856615531658	-1.197028437878782	0.06081291386802252	0.6914549709299824	-1.2201373710088195	-1.0775904960177478	-1.1439945767690602	0.8129086425864801	-1.1871089864687865	1.094662248233859	-1.5857079282639914	0.8298256295212494	-0.9866091318646104	-0.7424514595146657	-1.0183531279208882	0.5080852526539823	0.7986395800328399	0.33733841584403723	-0.08675970719402966
-0.568879812730806	-1.1407792292317234	1.1409736549824694	-0.5144768955018533	-1.505290800255022	0.9580236686378906	-0.35848404773256226	-1.7422307989318022	1.576183629246103	-0.6396675999897794	0.4380913009667157	-0.7195677028404698	-0.39096063784947466	-0.758312690460796	-0.8878987029995259	-0.9400501323213627	0.05332046759111598	-0.9816780430065798	-1.552656411319669	-0.7230139921443525	-1.1088890623316872	0.21322127620880219	-0.323177599480136	-1.0177682802209924	0.36388165484395285	-1.2287465261395922	-0.7936658519556634	0.5557490541980146	-7.716214018728199e-4	-0.5298277924444174	-1.1575640185014262	-1.4490533209875522	0.2345901531569651	-0.8608977879697634	-0.6274970661981223	-1.0838253678075025	-1.02632072750923	-1.6531045438671352	1.0505621320445029	-1.1504679032877017	0.7783978894083666	-1.3645393857752577	0.6461447090984952	-1.4195773264304785	-1.165129159883891	-0.953754676455846	1.3263216402824989	-0.0035263785797080113	0.14998657566368764	0.0980529746649228
-0.47474677853441993	-0.5362676889725438	0.034080869960867434	-0.13809706507469025	-0.9627994865551923	1.0179886560520564	-0.42860007952791124	-1.2374066881773704	1.5614041930660323	-0.738261618503499	0.20091823833614791	-1.5859615673974556	-0.21115460396492614	-1.03020300056069	-1.2636784932251015	0.7354445981285199	0.4138652549860229	-0.7592013495420245	-0.6241551028272497	-0.7914888541719921	-1.271006793318073	0.22129041806630032	-0.16240267921553553	-1.3018335719483334	-0.013527239227410861	-1.4679524006989184	-0.7543484781779963	0.5576158832786126	0.4607985523600689	0.6755089605213641	-0.870047618333926	-1.5046742188304438	1.3199087745488816	-0.7692758877106811	-0.3151154038467482	-1.1875714247120182	-1.2476575042795044	0.39720049820914005	1.1363597382588362	-0.8718345483849578	0.911213862526195	-1.444215765590244	0.7392385182306065	-1.1450346550882382	-1.0266460037350342	0.8493742628175006	1.4518418943518419	0.6978819571370928	0.8401588814799795	-0.07455259304632701
0.024343262934172924	1.4096862849544889	0.2112280202548758	0.4713497203990066	0.7530948202423321	0.5876774884896611	-0.28520968496156945	-0.09378335527315673	1.0793398122936184	0.07613036691163658	-1.352164691822472	-1.1706462678061966	-0.9553163084635253	0.05338884633398082	-1.7948320989150996	0.6083631635463934	0.6529125958047276	0.274243295320714	-1.039148548338018	0.2522880155793968	-0.4011906101979508	-0.6892346982680027	-1.3368942484663588	1.3287540379279497	0.08566703036461615	-2.9886061662740055	0.38091274592178576	-0.07656869953557516	-0.44515704805020706	0.48824644563893116	-0.4055196623606253	-0.35321353704505176	0.6252449100590476	0.14261807884827554	0.7592188418985906	-0.5528828457447197	-2.0748867950011967	0.9989627221878652	-0.2215956184355409	-0.7379987742348075	0.13303290403128418	-0.15458039421943615	1.0118830055101604	-0.7140703280294367	-1.4025564261162196	0.581174232572176	1.4804935920306035	-0.1777735570092315	0.14511655148723063	0.4017917100316285
-0.3769774459009307	0.10629316098265255	0.46445062489832406	-0.4886848497038616	0.46513470025163256	0.7145670351977993	-0.46822270764059926	-1.9947614371874576	1.5777034020995313	1.0185445149789072	-0.7443404162129454	0.11895484188555096	-0.39429395961555297	1.23308311853476	-0.8017227701353468	-0.5412287877517687	0.5648975007816758	-0.19182668571138492	0.10573121404412103	-0.7522127479626236	-0.15340448928744857	0.3812673137021311	0.0996860589930799	-0.21761722091459607	-0.47721756912292984	-2.03323707515923	0.06800229314336217	0.15998495942664293	0.25528576432558736	1.135018703989553	-0.3639650646636015	-1.7433459193348626	-0.7839421350902588	0.5838945818379747	0.9992750561010183	-0.7921327682717292	-0.719361962793344	-1.0126161025551277	0.49099758665027915	-0.9790127613037886	1.3350364997470046	-1.8529967136392922	-0.11868287410792022	-0.35586418341781456	0.2940143290382836	-1.172834486767334	0.9649785925906466	0.9495785870822087	-0.36816836790128604	-2.049894978049204
-0.27944632658083	0.20420494458650953	-0.4221528352183198	-0.3608235505319954	-1.1524857381166471	0.7662293298629044	-0.5198698936081356	-1.0387038775086412	1.4817932730146481	-0.6705007555561453	-0.5625762356368671	-1.369454947083198	-0.46401456879120123	-1.0560758688641367	-1.4603641040524635	1.163411563414209	0.30669259410965666	-0.5353501933008036	-0.44329823292298914	-1.083670446932076	-0.9318070599188936	0.034770057063842494	-0.2154165532842079	-1.5806584547047446	-0.7333082923709364	-0.24054330139987104	0.6287646485956694	1.1879237357882966	0.7450023225873228	-0.17646273176708818	-1.3147162079096253	-1.4445839539092784	1.4472303912933422	-0.9087649077273254	-0.6270237778108024	-0.9418885262987737	-1.6769420382403675	-0.5355550357767512	1.1500020930502284	-0.7104725197807642	-0.5457024918461838	-1.1464096372693586	-1.0441386153663688	-0.9352386733536302	-1.021935971099282	0.1649613115155081	1.6512471453309099	0.3464996338263912	0.8575401908605343	-0.8348739707911583
1.018638552027714	1.105161226956775	1.1562401968306935	-0.8656403337068794	0.5907325161073814	0.4312090477103791	0.570162920343201	-1.9311254238678857	1.1686135311493837	0.933298048072261	0.4538981608865853	0.29286273576126004	-1.2523806241023068	-0.3864780742575687	-0.914031708571512	0.6135985208194366	-0.11647620134401697	-1.8023582230418242	0.357829029602719	-0.8894833384670464	-1.0196408250346136	-0.5311993908272358	-0.3675845788161638	-0.42786433875739355	0.5549778908574017	-3.1234201946234723	0.8525021244352424	0.9959801020349723	-1.1825233437023632	0.8100766276807936	-0.8777256044961246	-1.0660648925217642	1.0153162634028392	-1.6934272057082886	-0.5394875605857843	-0.1382661211255566	-1.119585145593538	-0.06606891415127371	-1.407291368243497	-0.8499869179239543	0.49378367129674855	-1.6347186315525084	0.004671952235473336	-1.3056604423013802	-1.688069455828974	-2.2817633586885284	0.4441244632493518	-0.7291375700391471	-0.42621977982146614	-0.7601778471696504
-0.42015110601335925	-1.008241541444703	-0.20480531296248183	0.9624624352884207	0.5866038388627468	0.4940901534803161	0.004535411313695548	-0.32485072428814743	1.2564236426948359	-0.15030211537717533	-0.07973658824625744	-1.31203856825502	1.1610620008649533	-0.33620720173241075	0.09430987215633464	-0.04157396059042102	0.9045011973757281	-0.017039694927177405	0.8480813939969113	-0.5052169937866998	-1.520543398218352	-0.12522438698853958	-0.909968170136528	0.3166063186532605	-0.15803408065078706	0.19739312370267892	-0.4735353770109973	0.6588548808261786	0.9803197385346035	-0.8530419372168977	0.4402005210046444	-1.962133071161644	0.990507214421046	0.819445277560269	-0.9625280037390525	0.3861842703963589	-1.339091983434705	-0.377680223407056	-0.5648333432541145	-0.4475688533160233	-0.4074368642510052	-0.28676714444508034	-0.20708906907440172	-0.11805875749583515	-0.09524353561785448	0.5812509455200682	1.1690576561310466	1.5157789472628762	0.6158918184934319	-0.2405597543747381
-0.09914137382581736	-0.7560644417153035	-0.27274231826322887	-0.3645868005350559	-0.9682117353675831	-0.23207092517716837	0.0071208864745555	-0.8490241866215602	1.5307055201661681	-0.3366483556105487	-0.18528299034382495	-0.5443952130626855	-0.3692272617135344	0.19694853876431617	-1.0284463210490649	-0.5432808834020169	1.1276047709831967	0.030570687482160182	-0.602281007648633	-0.7002663984963278	-0.25259217253895233	0.45174517157902405	-0.011928548998654864	-0.30066201319063157	-0.2706291317926538	-1.9630481720825321	-0.865864244525789	-0.3121778243181088	-0.303122201233746	-0.2745018434142717	-0.7742500493302024	-1.0053311395980915	0.8745262291749546	-0.8630908388136364	-0.7098905476142607	-1.314262438499167	-1.3032408824176938	-1.8316778921847152	0.7787492977354569	-0.8934288661922483	0.598471921258114	-1.2554256037627598	0.6640026816163281	-1.0689991297856893	-0.8788570199427359	-0.6007459890375527	1.337006126610022	-0.81442446833497	0.09615046735780924	-0.8693522569670681
-0.22380587809070265	-1.5731833281037721	0.6923060853714623	-0.39759023677753813	-0.8390563761847554	0.5487843645082199	-0.45046878401636975	-1.7479916352035516	1.6007899185266365	-0.7807797952397081	-0.1099951794440125	1.2869999453691707	-0.8513208538366714	-0.5846561574458828	-1.3047531034814757	-0.47702482102087673	0.7102751702158132	-0.5537414351221209	-1.2504139950946491	-0.3644664156670421	-0.73882515103451	0.20341892873609613	-0.3420539997554587	-1.1337720514252014	-0.059059035443844624	-1.9802174513180666	-0.597818217152948	0.04203090048252512	0.2689639019804544	-0.6624061713586437	-1.391285671636698	-1.06908943328708	0.5428478814533766	-0.7641475770030871	-0.7427457243721811	-0.3424190778244147	-1.5509758588960056	-1.5723686593530617	-0.6684805702927756	-1.2772069512926045	-1.063047625888995	-1.3906095520736363	-1.0492901802969563	-1.2477804614989272	-1.282413610265678	-1.0344064242691082	1.4131981959876483	0.3073720072084845	0.5360661622433452	-0.7880669636908512
-0.7100182419186211	-0.4575345309340737	-0.49802312307729013	-0.7083730374758035	0.3847967910935875	0.01684778348775546	-2.1141639286074136	-1.125529163811777	0.8420560994687709	-1.0259773317230207	0.1336677973177629	0.8688235374707647	0.12174978848781368	-0.48402566792302104	-0.9924745215784181	-0.7017016251420128	-0.5851262412288328	-0.6277952013712425	-1.195969756879642	-0.13464041206014238	-1.1131438252525658	0.53863450857896	0.017560512922087636	1.8621906524443057	-0.35393133797500037	-1.729360899734282	-2.205978460831221	-0.7376878756435994	0.7725994025592962	0.34416565498372864	-1.5331183038878846	-0.029605892312003373	1.0818119771843364	-0.31520266701890987	-0.14746720919002737	-0.9786273639343557	-1.884379918619746	0.6010818549602629	-1.1402133672939903	-1.1537667124978856	-0.9190205171538379	-1.1273035734540917	-0.6428897503090598	-1.0821451241485376	-1.3670612681479897	0.10716089402390595	1.4475477594782256	-1.014228450431349	0.017513825458234572	1.0470909414117453
0.7249305519138045	-1.1088537398366916	-0.4109910617511676	0.03590848812337258	-0.7841021230502523	0.9979107562179799	-0.12388203162344752	-2.2273519740520618	0.8521185556917995	1.472101929422068	0.7481045408694593	0.8432732173892652	0.5365174574217351	0.3940383583992976	0.17926693483684272	-0.44107286948521596	-1.502532197548087	-0.0446015357117608	0.4036117483740963	-0.12048799765585626	0.5025966150495372	0.5337358757326875	0.4866284478509233	0.8486061955606633	0.8866059602914189	-3.1934000454810265	-2.3636660699729832	0.20705256707939215	0.25163009653738533	0.18166326773568897	-0.8222584718562865	0.4308897994831352	-0.7573891476898336	-0.347523973852865	1.1048311932196468	1.2449080390455298	-0.7991787676196989	0.20114384490026832	1.2187302456354427	-1.1965107532284458	0.2702732408558669	-2.0451661768782974	0.7022411708067772	-1.0526850866527857	-1.0730050746904634	-1.8271750154278712	-0.7343940565165171	0.23568846870934063	0.28782702363459506	0.9691178069173594
-0.6501019172191226	-0.5118492820225549	-0.5439580307724037	0.3023658917693411	-1.6173813751446062	0.8666649692869091	-0.6341949406955278	-0.855809870877777	1.4752354593771986	-0.4592700908495596	-0.43611964266155084	-1.457523257678943	0.1959486435406278	-0.5832526541240879	-1.3071579000744542	0.7755036415671774	0.20104293378175495	-0.40135956221927954	0.039824874374632856	-0.6813516358021743	-1.5380485060757343	-0.22592260582263682	-0.405755683224273	-1.385764215996683	-0.5627427023959696	-1.303289701696	-0.813025685751371	0.22260222216855732	0.33165385644584855	0.7590739811929754	-1.14463428749459	-1.4576956703544592	1.483876181298715	-0.621206855465332	-0.46196046006103325	-0.6762890358763405	-2.3094517321731893	0.25045959180329586	0.840040741802964	-0.7483074380071928	1.0775106261112737	-1.2968357000277282	0.888745178308421	-0.8484743064304954	-0.6895168478975481	0.5819929079302654	1.366568966481148	0.6359294528859981	0.83936636599908	-0.2844373311631923
-0.4186203826444887	0.48560511834813863	-0.71957084522664	0.7486575382348707	-1.7458360038374772	0.0733952900458314	-0.7876679923508171	-1.221821574875401	1.380003589108976	1.8563903772836348	-0.5319068492959178	-0.15806445571130553	-0.5318959706603082	1.0304991786087585	-1.4169100933199419	0.37497845915536043	-0.5858899884099414	-0.4981352544083525	-0.7127333067822459	-0.9906515450438409	-0.003978073569358995	0.15252748288989856	-0.4901349581225186	0.12207869419299466	-0.6057331120661043	-1.1171878366108436	-2.18318614743555	-0.3876487823455098	-0.10542239318886215	0.4135245861954248	-2.137848760340613	0.28629304320323645	-0.6169214564035852	-0.7425151345646694	-1.5502026419421118	-0.18962692851465934	-1.0045291852656797	-1.00178204476869	1.6601693291062674	-0.3059087062513005	-0.7759386681783814	0.013163281050427258	0.12829975403629038	-0.22323896351595754	0.28002559700996305	-0.29893460553822926	1.5560910215559478	0.5282971163964969	-0.5565444397814623	0.2203673695439597
0.24193577152558057	-0.8682004694430419	-0.948410465956027	-0.56879600456315	-0.7254947445774534	0.72842952491172	0.3483186983359774	-0.7757245470724132	0.8314245399481374	0.5253033184096941	-0.6249161345885053	-1.3050281733544662	-0.608178129655083	-1.5475973948952473	-1.6074992218888535	0.18719818133242866	-0.5823363709429863	-0.8687170875962923	-0.7173344496647098	-0.29864465195504936	-1.9890727637803318	-0.7634779398110618	-0.22924164144310777	0.12739889812536806	0.2846783131289502	-2.177920715729584	-0.9636623414658011	0.9025622889924256	1.2336787103610405	-0.3272419732592744	-1.2021101891688821	-0.08441671834567446	1.064162005203026	0.24127347501754015	0.6583235016818274	-1.8061071958678787	-1.6223236302180941	0.537544109235044	-1.030075143472383	-1.7814417240863343	-0.5639744421550305	-0.9547489570036994	-0.5801857055510429	-0.8469051950512154	-1.2999529080124004	-0.7228421709436028	0.8234406417824627	-0.08540540788992088	0.2941453955998778	-0.16199564783927836
0.12858066358026374	0.6513926637099161	0.6103922407621726	0.19905881693862137	0.2623211614258842	-0.4854707119014313	0.4244669908107405	0.2142416485928722	1.400872413459053	1.1013924129278883	-0.5299475197895335	-1.3738830370473585	0.2507707521386782	0.14802541204080363	-0.2865347337861621	0.6584504978041682	0.8051972073926864	0.20595480405901267	0.16110033703215798	-0.3089422270565113	-0.22148413121490554	0.564102132629572	0.3036038538020341	-1.1963634613811678	-0.5637421613873367	-0.5394868519870726	0.3416524647881261	0.49125808340959704	0.5965402763074795	0.727879681901813	-1.0560948044767533	-0.33719432223449763	-0.726186521580292	0.2031883405555547	1.1049524588820692	-2.2990827146378736	0.2225245680570686	0.2976937427664115	0.1417456445365232	0.49871685298502805	-2.2990827146378736	-2.2990827146378736	0.1016098844717262	0.14681004075551596	-2.2990827146378736	1.2703035071000686	0.7470147964205879	0.7041874931681291	0.6508215650803912	-1.1769921307088476
-0.20669345081802812	-1.5246016669050326	-0.50818579373738	-0.054159879840202235	-0.10516206245977357	-2.5501909040218496	0.029505255032024204	-1.902788505324442	1.487961290486973	-0.532871839958548	0.33942447925655855	-0.18147337676577618	-1.3319803590714279	-0.587892812583896	0.019941794629505905	-1.1615442723238842	0.7607102827126365	0.06906719981785554	-1.545386720406209	-0.987918848747953	-1.0807589392436199	-0.3973333794887187	-0.9273199433583744	-0.23408548118984868	0.7680000460283601	-0.9111507296315483	0.695494712618339	0.2814432676818642	0.132054676801727	-0.06890651118956703	-0.48216682214244966	-1.729810123742741	0.5108710385399272	-0.5008804637305627	0.4555825891910518	-1.6673548479338582	-0.7680759605253099	0.5060997494781058	-0.9763732217592254	-1.2302124874067617	-0.9077034224462543	-1.1881019687569045	-0.6648033664089101	-1.2579595971181579	-1.3467806252169998	1.1145992317448206	0.6049633425060413	0.19107056355134264	-0.6877945875739231	-0.4577285582585229
0.33679316304881646	-0.10398484874702903	0.6646702768172055	-0.30921048953538455	0.4075305173530809	-0.2520851554816762	0.17500165385770267	-1.5250016543187979	1.3538158469483812	0.9662161484839289	-0.13053379516873653	1.1336682749813793	-0.45469404461783025	-0.10077231393259485	-0.5176147515445251	-0.04546227789673677	-0.23337279570495095	-0.13887041069730588	0.17920611556124322	-0.303956101425717	-0.2719829258795693	0.41130542155713806	0.2516603145920838	1.261070300604851	-0.16520813943647772	-1.654750978417002	-0.7918774891988268	0.3291821065525313	0.24603681279376519	0.8296186064154505	-0.7408390231927358	-0.28961718543162374	-0.6523590885113164	0.17297402546685273	0.9141418987417202	0.5833114846110957	-0.8313004006302093	-0.8252323224435713	-0.2932092204053788	-0.3215397228110115	0.2759778703202687	-0.7244004535147648	0.23562571601669421	-0.4503741961407183	-0.3606361938087804	-0.6863986025476422	0.867530526178247	-0.16733294413719302	0.4046964850368466	1.2372650900903748
-0.4861308811703824	0.9411344681649179	0.8188281413075708	0.050783746359585526	-1.376105497689108	0.7629818031572555	-0.4052235692450759	0.5544215988324489	1.322390461871522	-0.6819105334939084	-0.9246366968917954	-1.2918467536688598	-0.5689377310988012	-0.054905286598535046	-0.9739369692391652	-0.17040322660598986	-0.06040912674957444	-0.32963176803227523	-0.9745985665125014	-0.6691522503765763	-0.650241493565892	-0.13460408445592267	-0.20464998129890782	-0.3564661726286734	-1.3319012355868598	-1.2232671837985785	-3.105896055369713e-4	0.28911562490802784	0.27377906704674826	-0.44266885616399554	-1.0127332071332005	-0.44995919636424986	-0.25634589104966476	-1.1207562293713889	-0.1698956180097344	-1.3448888012274753	-1.2632183473700052	0.8871425968719409	0.9916328282216615	0.334015894431143	-0.31298392602714914	-0.37475049085733875	-0.2647035371422321	0.2898906958622367	0.414793383820817	-0.30059421857252566	1.0000508258908771	-0.7324934773006491	0.09649145649133568	-1.0213589926427056
-0.07681674816654765	1.035781190869365	0.5350243983833367	1.193889189859662	-0.6975904952718064	0.5163678140319179	0.16427016246015505	-0.9835860278128564	1.239718129815048	-0.7181177802976889	0.7496360447948925	-0.8979244780191958	-0.8468479211704711	-0.2652414009847872	-0.9608815308642749	0.5729333320012528	1.008960741511974	0.6409998348066906	-1.2002995640048197	-0.8308229719342801	-0.4346758558494444	-0.6471045920428302	-0.9578668112427182	-0.5259227887307781	0.44952799141571415	-1.324690586776186	0.002872256640615677	0.19719586407824385	-0.0562844157751351	0.8122301663235529	-0.45415088835126777	-1.1379176712725747	0.32920222871788896	0.07885178506984404	-1.4564641151112334	-0.3051476907878155	-6.3187295989892105	-0.8004833847475106	-1.3990720049859688	-0.4593979236675674	-0.4064624815097247	-0.5026390297053471	-0.7102385677038902	-0.3924518571587518	-0.3094304262771329	-1.3608855715615387	0.6836503449650125	0.7930045376446551	-0.485864636844438	-1.101309876046053
0.5879162092438674	-0.1401715662723435	0.030193242038317074	-0.33167417997119114	0.21911206687818044	1.2165507033213614	0.17569646900214875	-2.063889269731001	1.2111027329927078	1.8539673333848758	-0.6642869940800434	1.532401805459397	0.39212213851815736	1.0852341726673589	-0.3275221814835308	0.8129119253468965	0.8848022672190001	0.6904678936169717	0.0012968268576145276	-0.6083643680991414	0.6195078431526042	0.9317664839942795	0.16789297742241038	0.8127256923058139	0.9846726918693642	-2.3639260456735087	-1.2472549733789264	-0.29553739333999324	0.45449374144059246	-0.1649770155881544	-0.936212338519237	0.11737072898835045	-1.1956372579749606	0.30363312070414067	1.0213633752777902	-1.2488204941925798	-0.6606448835843407	-0.9327641106185519	0.8767121047802754	-0.4790484626429848	0.894718306574944	-0.9082224110513172	0.8562474203127125	-1.1047905604876003	-1.1506232577392208	-0.8706963562769975	0.3359877895187035	0.49675377448494507	-0.7957634225622154	-0.1404094673995526
-0.5758865642417839	-1.7345103838669989	-0.2679408631314753	0.32685876663476793	-1.2254692653156043	0.18836835734890647	-0.3769992633156071	-1.202676207751601	1.6329756852071207	-0.030177245338317303	-0.1893387748224493	-1.430655393003275	0.2606871782769423	0.6882142084786778	-1.4144712613418964	-1.082525576527397	0.09528049705991541	-0.5567504736447493	0.8756943506089786	-1.2686968877124827	-0.8187734044058077	1.525853959123792	-1.2776294258063523	-0.033651350078786876	-0.8027500697026401	-1.1807750344986288	1.0512321336630601	0.5969769701289657	-1.0368412418423019	0.48753203902262104	-0.6384929239419707	-1.7522745292167998	1.0977388326367552	-0.6492295495498331	-0.6323076822742886	0.7199130914824197	1.4512912107929228	0.6221238001669782	1.2658993845296191	-0.3021393581868835	0.8401900961213995	0.6098166198594015	0.9413587495167528	-1.921045795811161	0.07313772238601732	0.996275632427578	1.001545470608019	0.11539424980128865	0.30873308075950007	-2.607181458393245
-0.3089001946066394	-0.5728359937293068	-1.5843442380469501	1.3296962180069662	-1.1353738322282583	0.36868231463173606	0.1994879470240906	-1.1367026026018308	1.689725869321619	-0.23679125630844933	-0.42507893283668513	-1.8189320878373605	-0.204326690908681	-0.8486617041736113	-0.4448754055222052	1.1689095370555629	0.0021050345591183857	0.04500446400799936	-1.1170170984288759	-0.9564571482569943	-1.6952449812895691	0.0733065572305716	-0.29764470634782986	0.7809091661528187	-0.18197625702954354	-1.6057871328508426	0.0657045342081099	0.6493060460945379	1.018418686006666	1.3990502745779465	-0.0578135999406451	-1.44047135865901	-0.8428004792475073	-1.044883876133328	-0.7871422707566005	-1.4131645022722825	-1.3303052114659382	-1.8137514607852554	-0.5352268605143747	-1.0627385406423806	-1.0356590596311113	-1.295240625698777	-0.6269596848896858	-1.0375972539763043	-1.2769892752208387	-0.4404430012038396	1.0349922417209068	-0.13219541505323162	-0.06816942376437693	-0.30084564984021533
0.48474262433635307	-1.785364660079119	-1.5726265272626094	-0.257183947885771	0.6478883725610971	-0.347514305718123	0.025450698022740307	-1.6629849538286223	0.39716835999946826	-1.169220317738518	1.3494971107046299	-0.853761043150214	-0.5360922673719208	-0.8406671359607497	-0.2572512094698297	-0.6819682254979195	0.2782729143198171	1.4836213243750644	0.3429771905453335	-0.41212026646012034	-1.06728388084725	0.2660346617852166	0.19467843341677665	-0.15325462225348782	1.679749688945963	-1.974180406993487	-1.0830500290439704	0.5945317624181531	0.05828101388732142	-0.10186696620327053	0.8691869526848155	0.3341084190549448	-2.014182702754222	-0.8963221499311871	-0.8522026472892307	0.5812825718613001	-2.39336003366178	0.6420222925858897	0.7104465668636828	-1.3011806217423891	0.33840577044253095	-1.5444950835090128	0.6740599468432319	-1.1521149245775781	-0.847652750821644	-0.5696813917343085	-0.2134973001324956	0.3042537106278385	-0.19296864773872882	0.12394885779850147
-0.9941693300246716	-0.0751729565084074	1.4577620574464076	-0.44503655797640246	-1.675314296071707	-0.5550023916945144	-0.9731039833376025	-1.2182980044083813	1.247560311314671	-0.582180240963685	-1.6155485899176572	-0.9528539033423643	-0.7824572996720437	-1.0581833574751214	-0.8524073703418665	-1.3020481052514745	-0.8455232345184415	-1.148086059946378	-0.7377995882153161	-0.8341199706388621	-0.36919000757669307	-0.4476547855567002	-0.7653694233229531	-0.301113297995591	-1.0847344255970612	-1.0075082557418995	-0.8928118558896506	0.7856380352834806	0.8476431611584708	-0.3741297895772307	-1.270454580555175	-1.1113075408995232	0.10592263703330922	-0.5383329958032627	0.8807987036367789	0.9787689270282474	-0.1452951142576756	0.5355748652459986	0.9910976776523268	-1.3290552034733534	0.7802454537018564	-1.398095439734754	0.6624727639395843	-0.743383055907275	-0.7748361078313005	0.16724172641094776	1.9133829171641044	-0.44723605031668623	1.013077813423194	0.2940763759906949
-0.692539981674386	0.46068140199333024	-0.14001813781586675	-1.0267045420147265	0.8023744716465618	0.7450386934898366	-0.5939349475390339	0.19686191959310792	1.4647394812265433	0.9706180423032462	0.6893439690458367	0.8515112913989852	-0.812145496064354	-1.1588770458429394	-0.8049570654522933	-0.20947243612559804	-0.7083874802274719	-1.1569585780555218	0.07285310235561725	-0.03571223326428163	-1.1326107654163193	-0.22566881285366122	-0.1280922075462983	0.6299041513932353	0.5715696669528506	-2.2082468833867934	-1.0336508607494532	-0.09077491459717513	-1.2560837916266483	0.40031296869993255	-0.14338026661814804	-1.1350196140790187	0.11783903649559777	-0.20855639946864826	1.1884450064375458	-1.3221911991642228	-1.9549129267180223	-0.03773819053109328	0.4418460296615202	-0.8720089294405526	0.1420043883852075	-1.0210246883668908	1.312475378130054	-1.4462973516608075	-1.2761281763176588	-1.7955636862929967	1.827397154672749	1.1434306647719188	1.2548533542693918	0.3643478123252825
0.3493352719696543	-0.9871908327003287	0.438388139882532	0.047026640711062925	-1.1368651759788913	-2.1843355590643543	-0.005144009245870433	-1.0891913929108623	1.3591333868947075	0.1862795206769296	-1.2990913534468538	-1.339294973371018	-0.5350314714084503	-0.5809093898624578	-1.483795413369457	-0.9656521971783155	0.28401148769062523	0.16485097213293112	-0.7841978645055182	-0.85354056620932806	-0.9918819963961385	0.5417451525924294	-0.18540393284257642	-0.30553046934793665	-1.1609772117301638	-0.6382123563843948	-0.6256794386945367	0.8347592808112478	-0.6517176531578516	-0.08396734955965957	-1.72202928792376	-0.5419669732057418	0.14826309425864775	-0.9494176920459544	-0.8085379109309894	-1.3482519602530207	-0.8994197309299262	-1.5787877728384423	0.06579274012638492	-1.05693233996353	-0.05417348661938582	-1.0591280093012359	-0.4369387682481043	-1.2062164185927209	-1.01306463573252	-1.0642695766484203	1.1276006746137757	-1.2937692904111886	1.4445268565427534	0.004934137287619791
-0.07372662843196029	0.74211812822618906	-0.2856454079598248	-1.0104303283376252	-0.45119774446859384	1.5996530977729289	-0.08200952313540993	-0.7888509928246084	1.5761916806857548	-0.9681855565014411	0.044484601509605017	-1.6639469642743587	-0.28435041198917893	-0.8818545865418304	-1.216630873570689	0.2976577569884795	0.11829340303706637	-0.7510373961162861	-0.5086510109754582	-0.4666998847365956	-0.9626790284919081	0.8409095904291654	-0.18993846905684897	-0.2962627553529862	0.21986017051844223	-1.2313406125249133	-0.25628711741347304	1.3068913902465216	0.5894708466046429	-0.12131749937854484	-0.7465060773977558	-1.6734080301485514	0.17843933510499785	-0.8833335894799164	-0.6435462772613615	-1.241709662057675	-1.4854752283346837	-2.2140312486224354	0.2918994038042631	-1.0258627202213184	-0.6432490617421575	-1.1590846712909464	-1.9647149714907917	-1.0958209477806042	-1.102313431313516	-0.6569789953195663	1.2932973561294592	0.4375444071451287	0.6917348608204942	-1.3809755448195598
-0.12041501652987734	-0.17151777142461824	1.0646852568955874	0.20619886197148543	-0.8353892365185231	0.41628553694593523	-0.04084470423018747	-0.689636427593569	1.681203723400641	0.10837003389210569	-1.1557747211765628	-1.8083377420236086	-0.6950167171542886	-0.3394427632747983	-1.5650614987298057	0.47024884042769105	1.1732574145126233	-0.08064189933859231	-0.2360812489718674	-1.2253970477471081	-0.6928102633496029	-0.1894626831711601	-0.4297306000576791	-1.219100363137357	-0.7593401202317086	-0.7409911654569333	0.18878900976854227	0.7488136983959902	0.6920013613012973	-0.049377552927817335	-1.5488513173580143	-1.3495502691341303	-0.029642215000059355	-0.8012011512714082	-0.6499606258246347	-0.8787968813689071	-1.6111620151497195	-1.7741165475243272	-0.16706652413490972	-1.2147081674231508	-0.4392266294921686	-1.4245982985949879	-1.490768895617651	-0.9731266883676434	-1.2094980500163	-0.9477737384445981	1.1748603550092422	0.27767933099273107	0.504333974256069	-0.9932620446723445
-0.11587917926217685	-0.36892065654772427	-1.013708093814487	-0.24425905161824396	-0.7929476979827874	0.7456000062950698	-0.17178685864852422	-1.241557155107588	1.355995268296028	-0.2585292806311844	0.2709532563349173	-1.0321817727444462	-0.2471446947227952	-0.7828749662792659	-0.9478062258702306	0.7897635185233975	0.49875124178009306	-0.4631056958836346	-0.5276958390096811	-0.5836176706874324	-1.0827185330777662	0.3368971513288617	0.05593843501035605	-0.4046585047665517	0.2283011023478378	-0.37796930337794066	-0.2806392440364938	0.9120313882182081	0.3765056051204633	0.76234905612565	-1.1722919362590607	-1.2263023785353002	1.033035804594434	-0.49284444699007124	-0.8142262197662555	-0.06763852072315656	-1.324280238727962	-0.7629474957333712	-3.699751364510648	-0.6415126429370636	-3.699751364510648	-1.400203132572074	0.06779712283313122	-0.47452047846766776	-0.5766081072082072	0.02011638193118782	1.2313213038966515	0.4404104548903782	0.8473623896861827	-0.37612945814344406
-0.03898623405851058	-0.5155987539610842	-0.13427525763727483	-0.46263102967398456	-0.03757067834653807	0.16227054483275136	0.08893661325031221	-1.6362673029380694	1.7219919689562533	0.5899710383338967	-0.10326205394859689	-1.2048748202134254	-0.2091496688951029	-0.31666542105884005	-1.2045490572721962	0.2111547736964321	0.5537172721372253	-0.8113659585521924	0.009090695446049964	-0.6867812674932661	-0.7518174109597118	0.5438100821359259	0.16397033970665698	0.08015280219604883	-0.09606061063231049	-1.1750278457583365	-0.5548322939575122	0.7395552420734074	0.08973448533982342	0.48324850741956876	-1.4637912911066806	-0.7560321199476291	1.0641437395479907	-0.5925933273265452	-0.7945187087039023	-1.1106870278528906	-1.5824533161306837	-1.9743309086230094	-1.7509672339456877	-1.0654593952938063	-0.22579234529172965	-1.2165537059151046	-0.036658670487921576	-0.8214624167592175	-1.0672286626449166	-0.7219133698323315	0.849091091995866	-0.6056155605193164	0.2103758195052153	-1.5706267493757633
-0.24260919372963707	-0.3136395675917749	0.8108550211387576	0.6205152344022276	0.33008563079057673	0.8332639200572666	0.5014744003402997	-0.7093166694760581	1.4454975963491983	0.9912115188971703	-1.2452556031326405	-0.6155243733653665	-0.18897998455268955	-0.5864557621734072	0.42053237970355195	0.6685814501414953	1.0344878856815019	-0.25407784681799306	-1.1720382031568721	-0.45283960469508133	-1.5207923713060694	0.12186045854448663	-0.581361032367535	0.7916211902240365	-1.2816878688363194	0.1395276118595396	1.4810262996576515	-0.32224648242260845	1.1178566506639522	0.9841120824821535	-0.5631210442246669	-1.072875669588454	-0.18192061894803205	-0.6606612461180982	-1.049930489585192	-0.3304536028068422	1.1191535785427247	-0.8714626957212221	0.8671393959624666	-0.4412588704846397	0.8082670530489859	-1.7961998942555895	-1.702698403191004	1.190633200012511	1.2207798084737456	0.852558742215578	1.3250344756427577	-0.22508227342637402	0.054117422392145335	0.6175696102147672
-0.48524931794554915	-0.26550263542909225	-0.418864862540505	0.2674808907382011	-1.8964831861304918	-0.04150457758773284	-0.20309723897820195	-1.0848342707959475	1.5851836032308866	-0.20833943685207482	0.7107436911961996	-0.9945153845887584	0.3463655669323315	0.29147063742256213	-0.579382907139229	0.6451360736262803	0.6527267706741474	-1.2695691211034361	0.022241880136289725	1.2801638289777901	-1.5497930725322528	-1.3462935502571545	-3.0949893119502634	1.866963471213802	-0.1335236796794895	0.7911256518493491	-0.017418871873832953	0.5557051715756965	0.8758133334607263	-0.20077889409066144	-0.441392474175481	-1.2305203016951662	0.46376642126316836	-0.33466105512283245	0.06529522749144949	-0.7883194482800406	-0.7386491496383952	0.9350443044576724	0.4331769235976639	-0.7531471800363925	1.06919018484705	-1.4782918178874744	0.954860760098778	-0.8367562437395683	-0.7408815819500254	-0.25972814530231825	0.4297764368798782	0.408536457018528	0.17227797435179723	-0.5823719588652061
-0.9372977351334446	-1.1336042861508535	1.2513809306879917	0.5909128762625733	-1.822814675770129	-1.5119966245677403	0.20707027985686455	0.12792443299772902	0.2883397249903777	-0.03831895004795967	-0.27634840358360935	-1.0776094348909684	-1.8001390449059747	0.29302574652212254	-1.956315093861136	-1.1830628687541014	-1.414533621620445	-1.49930636794128	-0.7786556839437813	-1.0233864376976227	0.30068652045077204	-0.4186514472403794	0.8042722658956624	0.6443848248136079	-1.0837763539671725	0.13062894716108536	0.38254314937160555	-0.09374153141955033	0.7465737221841537	-0.901574569357403	-0.16594786194225197	-1.2149426895742783	0.9709873430950613	0.309911687183112	-1.3987026236426605	-1.5254201317357465	-1.069621376116536	0.12058810093275639	-1.0828014204442733	-0.979739408448423	-0.6260940941036608	-1.5965876523783782	-0.9758717521529925	-0.8171154109521577	-1.0078876339720928	-0.8185644388422593	2.0520115165668704	-1.2064196416760253	-0.022701547274401223	0.7188943478237925
0.6208809124634175	-1.8905087937722471	-0.3527766823062492	0.7337968720778655	-0.9395079975811272	-0.5200679589452363	0.13654234967028547	-1.4289870793970227	0.9842566180278334	0.4211794118820536	-0.8349753782405367	1.043601034639309	-0.2003449786082265	-0.15795162468709384	-1.6367922573537643	-1.0341730733277534	1.0459480672586914	0.587597844588002	-0.36444173001065144	-0.6527745591243204	-1.457188271831763	1.1735743040082989	0.4428157358380771	-0.01997119489340709	-1.3501101092033345	-3.4954317195977125	-0.03540736438400002	-1.142649819727246	0.07795714669568858	-0.047334951322998024	-1.664725486090351	0.3551946408223398	-0.1601505060651339	-0.9382216662977402	0.07218285043950487	-1.2012712491240265	-1.0231465990337125	-1.2374160603723037	-0.2315461042053546	-1.3362635753490226	-0.35313139971976565	-1.6732308665836515	-0.6004421673016561	-1.1723697400838868	-0.7814082102971309	-1.1931571521555746	-0.23040281985085828	0.13116227660975652	0.4637124058183273	0.719041838985765
-0.6955674834271426	-0.9879258197476131	0.4824706766653331	-0.28134533072520307	-1.3193469529598818	-0.31130281165173	-0.4861585381799864	-0.619738847723532	1.4259191613924587	-0.5630983394472121	-1.3084482874235295	-1.9324073407958327	-0.5845908309224302	-1.1596740121109412	-0.5824333541144827	-1.425054710476704	1.051758686121386	-0.11008691706901533	-0.28545387977559966	-0.7945938904549551	-0.7225600902010559	-0.05509046055526911	-0.5967330675493767	-0.6857439787240319	-1.2340859189014268	0.010176240700958263	0.5089324811549303	1.0113584855980744	0.10011202893338308	0.1834182370371606	-1.756169284719694	-0.8819671625301054	0.16798508450124472	-0.946704666647685	-0.6498891906453294	-1.1489865764005154	-1.4339478258225293	-1.746546732483778	-0.6048806111731514	-0.8605093052444576	-0.7101756981511653	-0.9392326383318873	-0.6751103629805334	-0.957643098331687	-1.0307398051067462	-0.9034497268675321	1.2156719896026102	-0.3847947616599648	0.6740759105697647	-0.9218334943960211
-0.5930248402983724	-0.9234777636605622	0.6668546460745459	1.2714047898211487	-1.172422061431864	-0.8660340897890597	-0.3980815545255856	0.6040941707845512	1.6446764441212474	-0.48749674771038803	-0.1088036219820747	-1.4496350584493984	-0.8859429051358392	-1.0562004469231967	-0.7290708169166532	-0.20568328749871279	1.0039009298215498	-0.4844695065307443	-0.7883940468823598	-0.1483797692609069	-1.0456281793098243	0.3371767728908091	-0.2630912722534983	0.7463705926052303	-0.1624422018766958	-0.18656651583789888	0.16422246998526652	-0.177854434318201	0.5375954686424628	0.022119846822779683	-1.2123450117810133	-1.6966749511259123	-0.22219626647462354	-1.1079771326391168	-0.7722975979108787	-1.0530273369919239	-1.069044831531094	-1.4927824400905358	0.5110357885968062	-0.7401631224186351	0.5472677513806429	-1.564295603244986	0.35481684572869737	-0.8245516601631449	-0.5595142975018962	-1.0335808206686161	1.6404171914603478	-1.6923365903869487	1.1155657813700732	0.5169566546443772
-0.3974438915276561	0.46044262882729214	0.12145737521931314	-0.323890716383662	-1.0692220433609851	0.9621343031527825	-0.42685962541092515	-0.5315408790587155	1.3854413495559255	-0.1310752260110941	-0.6737114573599039	-2.2854358588828743	-0.26308727466611986	-0.5886714195040933	-1.1419098381983135	0.9321573693751501	0.6194682413110503	-0.21787783496282642	-0.7117098480706896	-0.7518732700415665	-0.5754776131796161	0.2242297373390267	-0.16938770871341172	-0.6436370480666392	-0.805282356993395	-0.4620015015278646	-0.23853781801574875	1.0121107389194854	0.9536871531116499	0.36073694961552216	-1.682651808546572	-0.37872536692806774	0.6338957889879909	-0.8731420632707252	-0.7239498159047072	-0.6692924045322823	-1.4792141193359898	-2.178834113976331	0.3177876999115903	-1.0847538629883064	0.7170589686659334	-0.90728097855946	0.3629839613413256	-0.8811255579299829	-0.955781653327786	-0.8270386255801402	1.3331770687666582	0.7168769890879215	0.7598713046373978	-1.9402415115154001
-0.703070555065405	-0.6158280937531155	-1.2708135423709304	0.17931686015527235	-0.6572970969064869	0.84496606741539515	-0.8735611742180207	-0.15260297756159139	0.8591711204627525	-0.2760088889604319	-0.7237177159999639	-1.4329914849263847	-0.5203995475327795	-1.1545157062500326	-0.7939308875253198	-0.1760324835629898	0.4020931167039213	-0.3555756872933663	-0.060084095020164284	-0.10305445889469007	-0.9534826968695964	0.21011861143087923	0.10313664652199653	0.18306451463746898	0.03855188360317527	0.3245175665184972	0.9476646682471523	0.657760751712852	0.3308725371138387	0.26289611761043136	-1.9294762479482173	-0.6062702712840945	0.5812926035178767	0.6566146715376127	0.13208218965802992	0.27000071956520755	-1.3748947273093686	0.9996969089778321	-0.20807936916989844	0.0856551482577971	-0.4908814648045488	0.7175654566210274	0.8993015735548202	0.6996921417522974	-2.121482961621495	0.3808848362387746	1.5902933054902149	0.036949291604141454	0.6971778773803933	-0.35349383855273103
-0.15137031385808936	-0.549717152908704	-1.1179962323113048	-0.7627725593643916	-0.637517417720689	0.4792823826847724	-0.0327846921271249	-0.15808092351977773	1.8754935419164904	-0.752842830462029	-0.5905487240683959	-1.8904103815294775	-0.39019588636212316	-1.04867424293015	-1.30338447384602	1.0088366269555018	1.4534675893113824	0.08322124629873856	-0.9852321656905342	-0.8464056889757667	-0.7444723927331639	0.25953253901970974	0.2379024488567382	-0.7982020410263974	-0.30793766880780604	-0.4731593142743509	-0.4315642730419437	0.3456381864624807	0.5321632883798042	-0.33787573520860636	-0.8829706945653779	-0.9028194903447644	-0.9607343528236216	-0.7924005107384973	-1.1674831672996502	-0.5682359270747835	-1.9671817240929306	-1.441418943788098	0.050029184898682216	-0.9857028795130621	-1.7707235562533885	-0.014486333229023408	-1.1440483110557955	0.5762375137976345	-0.4508088718099079	-0.6548093543786812	0.812106558544079	0.4826498986605459	0.3077757643373479	-0.8801218055159691
-0.2597700741563641	-0.5271045023170489	0.9162398697098251	0.21902748772536954	-0.9336381689939874	-0.7107251075044365	-0.297406150422957	0.42316002191512525	1.5484294108062784	0.03300693035663087	-0.9321204439921364	-1.7564532933753136	-0.6191101387847067	-0.8902782087353608	-1.2680464236527125	-0.18817428344539008	0.7822710625755647	-0.15489253794466226	-0.2772225607409873	-0.5585298656858864	-1.2447990869182963	-0.6244197180344193	-0.42989052509059555	1.11233670911099	-1.366447163669291	-0.6194404293984374	-0.4148613429599634	0.35451743843839995	1.005071020487059	0.5440525372352347	-0.7441309506584256	-0.26882453514390053	0.6078736337770483	-0.7265913476451233	-1.1688713535599575	-0.3024311429216531	-3.163270343394913	-1.769967107870844	-1.2072225012480216	-0.3020252424622445	-0.9605926156398812	-0.71728110453808	-0.6858950489489722	0.008501699788772932	-0.4548884525932291	-1.0006975466584351	1.460636244789362	-1.2712991328133916	0.6931147015497786	0.987380983941993
-0.682925097043989	0.17670999961819198	0.5613166507283877	0.8229650647993187	0.8664500850327178	0.7083909441342676	-1.2037548584255284	-0.7246967527232584	1.3311144512711306	-0.8015301351587657	1.2843102959209214	-1.1287259040391908	-0.891809770391186	-0.633192330201905	-1.0892245886465326	0.7090033845658136	0.36682877468380015	-0.900176853228713	0.3560600228419017	0.012458414485235285	-0.49496371398612204	-0.8591782160858925	-1.1288547980850778	0.11251956523400473	-1.012008155074729	-3.60552832698356	-1.1570773268324301	0.07508569929171514	1.052660407820798	-0.4330409328974372	-0.01951273675236128	-0.7068954794273609	-1.0116102694563809	-0.7477444235413471	-0.5102657521244919	-1.5061539820453609	-1.1905403810190276	-1.0563084434679713	1.702623969948575	-0.7802651375095668	-0.5519913974881729	-1.1396267239489257	-0.15993228874756643	-1.1173210478149187	-1.2603719489059304	-0.9259380155013176	0.3701952952169775	0.010714553094101468	0.7216735117528571	-0.7801713417322381
-0.6627061873860842	1.0426918858755496	0.046023763707019986	-0.22512461353565458	-0.8247581176705358	0.3842922189156785	-0.610813884533206	-0.9038867456976561	1.452767630481793	-0.27071997841540135	-0.9785635876573265	-1.270096138026152	-0.13055895116414917	-0.019694296395660255	-0.7596108745495396	0.1987694826330847	1.0066546181826426	-0.5728998661323291	0.0700565384263342	-0.18255269088525633	-0.20495814427051037	0.06632227788450581	-0.18871551813736176	-0.0232169025081814	0.07531063325449147	-2.3521986718967725	0.1120219650612053	0.7731953429666636	-0.9161219306079127	0.440305045245508	-0.8301418646319016	-1.2565949806070416	0.8350226807503245	-1.4705276206600792	0.2950392549276046	0.03501965641634496	1.1535038278878231	0.7713932018630282	0.9484267575850127	0.2811745313151039	0.8267172799741385	-0.07259163092278004	0.7060495653835782	-0.20473134312298738	-0.9182134607951549	0.8832395505974232	1.1013316159775643	0.5761754322589187	-0.28563998876441954	0.06648596680235147
0.09599332912647339	0.08996391452093495	-0.05856468335087269	-0.7010819478751039	0.11282034456725036	1.4202418450493592	-0.27110777272816045	-0.8203442592734509	0.9843080916157024	-0.9135060939815319	0.9678082212040736	-1.5480377020211247	-0.4738419901022672	-0.8001051664657335	-0.27489594556436026	-0.5078508914529356	1.3229282357625742	-0.4792447766152125	0.012553086048931981	-1.8386056099242492	-0.8735039905789673	0.0778581484648932	-1.2143112012708723	0.07562539452995955	1.0431668124470008	-0.33074551219186316	-0.5600003296660953	1.0377169021444297	0.8636304283476728	0.09006918993687718	0.33408778133091543	-0.8914704502274068	1.1138774591482108	-1.7506124823511446	-0.15684996783871338	-0.048447454034772804	-1.1966313205215175	0.889089874002306	-1.0250601339031753	0.2796800944343256	-1.9290054845326863	0.08121175021286924	0.3926684588102093	-0.48327436522166084	1.0637103007026596	0.24910462994304866	1.832785100861787	0.4925205115540051	-1.0593867276233317	-0.16610772729966325
-0.7242298697759262	-0.9851049218998345	0.13963709878120487	-0.9349685329215702	-0.31958259026798264	-1.0535980853737337	0.10078927738734673	0.23144251548223785	1.62935311615199	-0.7758841337312158	0.4580732847153281	0.6090825767896308	-0.22200006388116525	0.649676772309889	0.2362625460281576	-1.7702188426250969	1.2750452872756528	-0.2651748380164545	0.1635537348246627	-0.7308805229077392	-0.3367817161287485	0.09050079700930373	-0.8085445158593605	0.28028164446613946	1.1461546143332777	-1.1757423464627803	-0.422190772253939	-1.1362727151828822	0.25393079663726986	0.612782776680321	0.9452609041963639	-2.8017052956946307	0.07419315484132459	0.8576407158428193	0.7919803494837478	-0.36828257817647725	-3.476299258271717	1.2045760122187557	-1.5529639315321917	-0.6493534255698341	-0.01850712896391787	-1.3286794738345933	-0.9642671030058759	-0.3904511285901325	0.28530333126263274	0.704206619642551	1.162710852274507	0.37102688299435393	0.6725458635179448	0.1960644830092102
-0.07617280908040037	1.3912320092271993	-0.5736970111125466	0.1009667067259092	-1.1655536248489682	1.0684526465781388	-0.5441014628756216	0.03730900706239171	1.4401403154600565	-0.31979813882586683	-1.0243982020426254	-2.2770616662482235	0.17257577600014745	-1.2474945948191423	-0.9941097550305921	1.0717460885363042	0.28549313916222196	-0.40451435548478254	-0.20330582774041603	-0.9461382446315384	-0.93356533186921975	-0.2131139697499173	-0.3410930338409651	-0.48906867403314486	-1.2504434899029058	-0.8883887452614692	-0.6701973792034647	1.2203612054392161	-0.23630142010221494	1.268403495249746	-1.107447881837574	-1.0328004508823543	-0.4459874315130246	1.1698144185190302	0.3129149386215139	-0.13323116780636218	-3.94975760452401	-0.8170751158595077	-1.0893711428717148	-0.7993718587572571	-0.7744863027062736	-0.20010965209717338	-0.9528410209387955	-0.1642451782261851	0.05660639293928451	-1.4426420104816169	1.352897569363361	1.2549447029619063	1.0522817667359738	-1.3489978719682891
-0.7577579665462821	-0.7551926181119721	-0.6835539161463142	0.3887657002922509	0.6647236519547638	-1.0604201415984593	-0.5661650780834294	-0.38492631686988843	1.5608904203332554	1.7712183676158653	-0.10667217628610519	-0.47405362973589943	-1.496474288410317	0.4809839341620704	-1.1176629383394303	-1.1052713276641464	-0.6680188744467379	-0.2076818289994739	0.02454136562676962	-0.7646794613513715	-0.45104771527368004	-0.19892013309265638	-1.24317934893414	-0.5927380409043729	-0.12445205303577137	-1.5968954924039682	-1.957977775768058	-0.5151394179627254	-0.9313819170230325	0.15301510764693532	-1.2372965201765325	0.11539690250244411	0.2774590950100325	-0.459199433904154	-1.3630051081323515	-0.6845235287375774	-1.1519354449117913	-1.425790192027365	-0.42609849635484004	-0.1348465556128531	-0.5184030885128326	-0.22044771531033822	-1.6617907334437112	-0.8332313116215732	-0.8892984804374013	0.7474244716184899	1.2574978078944057	-0.6862743851321333	-0.5327980628506169	-0.02270841238662457
0.15820419019705967	-0.1983846930037589	1.416330566974752	-0.02732034717443623	-0.6962180167408738	-0.1548017473503485	-0.19155303412582425	-0.8738116224269932	1.7339518377691003	0.034082926947325745	-0.9788568567266154	-1.7370331755393464	-0.584087309443053	-1.4487474189800902	-0.7192818263708309	0.4188877358813304	0.1292722311765784	-0.08733760142738975	-0.1542728770879032	-0.4276559987224807	-1.4026442664724084	-0.26245453987423367	-0.3557162559534091	1.4579536582744081	-1.0873610928444122	-0.10414865572132441	0.40630374961097626	0.6195872112235775	1.0296922344872403	0.9681296692529708	-1.1182015801300296	-1.876461833489234	-0.7163659530903457	-1.2227179907840346	0.17901483710972593	-0.9394529621424929	-1.4362759880511506	-1.0599255325882422	1.2976848747868803	-1.4751407985441476	0.8433298511717172	-1.5714354125090397	0.5429479330673962	-0.7711926927703201	-1.2702655786884223	-1.1926447797578335	1.2484140942675463	-0.707625510398202	0.9197292484112737	1.2293493568664537
-0.9238701847875705	-0.10881278882277938	-0.19213906092453648	-0.66158173291050415	-2.4226540990549137	0.38277269056832713	-1.6197847122129962	-0.4745185438878736	0.8992056232291287	0.4789326307548445	0.05408296662995888	-1.387951139171821	0.022543779671776915	-1.1420068489105641	-0.492968465613127	-1.6622882918826312	-0.0052575315768527845	0.5097695379165471	-1.3731347195410462	0.4168335334010807	-0.28364851896737564	-1.077128775861544	-1.0807722347150972	0.6226354840698537	-0.25094146949006024	-2.620839588883942	-1.1438080272210691	0.6484745156994678	-0.16371576444990069	-0.5610074072800555	-1.532523340914606	-0.48053853636452704	0.8130197599571142	-1.0721353699967897	-0.8759394192469292	-0.04226261736491338	-0.0015346638262446618	0.6342938959547048	0.7174342246661167	0.29943675054522345	0.535508956801335	0.7580406140379875	0.8723979917492033	-1.3799665440522995	-0.6189028143477723	0.6837324916064876	0.9854260218289567	-0.002437965406215884	0.05738384922613624	0.036273998639753745
0.6626322054071944	-0.9321499294353203	0.47743604730588174	1.1346715045881188	0.10190427570970939	0.16107063753799714	-1.441313489677385	0.9188800798133149	0.9578419370419989	-1.7807637162918486	1.4684262283576586	-1.2583484170949568	0.09839265257242967	-0.01616151286927763	0.3159809130851095	-0.22346536759642258	0.7893378710843291	-1.163645228038582	0.22565219711747822	-0.21310451898177882	-1.018864642059738	-1.9974768646264087	-0.12426617903116048	-0.6092561736210835	1.508122061985008	0.10075984423751186	1.1470078133960402	1.138419167672198	0.2905199791085363	0.36733729505952273	1.009470418939501	-0.8795970182782313	-1.1325986008223694	-0.23461650281355	-1.3757509817997025	-1.3721815030115256	-2.626721074629621	-0.9509505368131081	-1.6896102521493175	-0.8614196976225232	-0.7883163866450401	-1.0431644900884012	-0.35586207543102616	-0.1683693079190698	-0.48647980868776897	-0.5903387608892798	0.5494350857176731	1.7258013891739374	0.6275437634684176	0.004176731902259072
-1.232053408385064	-1.187292938381676	-0.7506856766549184	0.6745239570364421	-0.4718454331995492	-0.49264938801367536	-1.5487552988162665	-0.5343853773933467	0.9749340529398057	-0.055348483355956	-1.366552983201167	-1.2771902748697521	-0.3366424859946103	-1.0503658393642432	-1.4286839753855565	0.11161184704855057	0.9454049440166018	-0.6017945572690656	-0.5204616311024167	-0.43371589013604195	-1.2755372384481238	-0.19109636043967032	-0.5272161563373522	-0.31330711060085015	-2.0123049036370557	-0.40743157117036155	-1.3582409817659709	0.17063905328902185	0.5309723801399512	0.007949946217354903	-2.12958283408639	0.17367283097571182	-0.9144978298905352	-1.4325088333343161	-0.6859045963173547	-1.6252635992063875	-0.4640579241207233	-0.6475629216599365	-1.007270566349283	-0.5657125720073478	-0.29533806431183773	0.9385111238011258	-1.3449019722639364	0.5546130827302104	0.8523210862734909	-1.3266846583120127	1.3119496579005583	-0.101017831478673	1.114833969930695	-0.5719198932339362
0.41597641485523956	-1.3844645086543201	-0.728967789259698	-0.9161319037301984	0.2571618151785557	0.3091512535369859	-0.0799792103314814	-1.6254382096562576	1.5704808011605889	-0.6116736630550108	0.9296568159091475	-0.6117855252335439	-1.1307777897912556	-0.5229244420484385	-0.1195789606581168	-0.09416899507812601	0.06522187189210242	0.06963510802533592	0.30519080311675517	0.39148208447347704	-1.0359419694098477	-0.9113948754404466	-0.18006699839511753	-0.6800881512188958	-0.20593935852614764	-2.857290315180146	1.6828351802574602	0.527101730633353	-0.23085187349514835	-0.04716385065940213	0.5449888741789406	-1.6555128025983405	-0.4343012820000734	-1.0873630180770892	-1.0360386197820144	-1.0569064461494047	-1.6341532107075902	0.9696310664049308	0.3353915179726918	-1.0317693234735947	-2.034158974035212	-1.4050659895682363	-0.641704633315378	-0.855650093069934	-1.2225936386169296	0.23339370064299458	0.6871967952746033	0.6798467417674924	0.137676572037825	-0.9517480466849373
-0.043928497869998195	0.8289444303915666	0.1670422564962546	-0.37737652517866155	0.2846303605273563	0.511525389564975	0.09388969150301849	-0.4087171162413285	1.4607731594352376	0.48653831556941546	0.10559268768504375	0.7477780685464848	0.7693222924120678	-0.6467399035536168	-0.8664971540645197	0.8036095303603811	0.29911213883303406	-0.6161764547230142	0.0873065932812147	-0.0744261371231268	-1.0143437689096657	0.1825640015888046	0.6061956061867254	0.3179167011386813	0.14988894658944943	0.6056502467297387	1.7275305037423712	1.1102864327844888	0.4511591748087722	1.1194215358856818	-0.9299795910472336	-0.5867261028586478	-1.5089488735603678	0.05394673308082203	-1.0236198241026926	0.01701028318653725	1.6842957314192395	-1.102578971798181	-0.7422844486804527	-0.35324365253519957	-0.9415705244103758	-0.7580275803509505	-0.5049851658356459	-0.6006171154030112	-0.23897054556506384	0.512334424051646	0.7892552015039522	0.7346954023282023	0.24600902836440272	-2.092143341792561
0.168170926851569	-1.340895840449929	0.8910184764098052	1.0552759731996564	0.005063841719903097	-0.2596835094039268	0.44500345066136243	0.04459141975866334	1.3497684865901909	-0.7439796657116873	-0.7156215677298674	-1.9764403631612084	-0.617435087175558	-1.4329211397746777	-0.9229587491147808	-0.5526034480992964	1.4160450378567044	0.4921587712140176	-0.03583162491331233	0.30881420180860875	-2.2796719795342977	0.04506724465264869	-0.3391509447888677	0.3656299823031825	-0.5239127823814494	-0.7792399660918986	0.6386788279689511	0.3886737805448184	0.4179316041669703	0.32628008536002673	0.5896764454917929	-1.0050107959862868	1.3844228009326887	-1.0569516674897814	-0.5198393999251372	-1.2260264151618654	-1.8412446037376125	-0.3993506819492367	-0.6757797666875268	-0.7205733150351443	-0.32918961572472644	-1.0446844574570822	-1.2938679351856157	-1.3593494368604202	-1.09065553248213	-0.5283175881079951	0.9893047214857319	-1.1567171445038402	0.05421167449173008	-0.9611721474624755
-0.7827044582663474	-0.7774163435816133	0.09703289264591154	-0.4399338970676644	-1.9120081588665387	-0.09102023732224519	-0.7837442973264006	-1.8512697142802865	1.4565863931134337	0.444642981230658	-0.10837574533574933	0.2562763245516138	-0.7575617412641815	0.2663668103777777	-0.9198008084577544	-0.20513210767086532	-0.2507439383407295	-0.8746464072758457	-0.9905577042371808	-0.6432389462284921	-0.23535241052641392	-0.024422663091272365	-0.6042536698610295	0.8617276151280302	-0.1300863172795947	-1.3316686840986405	-0.8614001018439907	-0.07284401308540632	-0.15471043719028368	0.5710844156842854	-1.4967134365207442	-0.6169740587821961	-0.05270791538410513	-0.7721401865180235	-0.6051671332058988	-1.3003014717519539	-1.6451766008424005	-0.3947258189432766	-0.19117722574095772	-1.0779836949416817	-1.6374877232857692	-1.1539596131921053	-0.5678386720992483	-1.2630217324045994	-1.0546703081137376	-1.8055309209415453	1.5839181725156577	0.010977181475385176	-0.2718841830842467	1.8515011267717798
-0.14567986060730237	-0.25811039754674925	-0.7763099598446834	-0.9719888024203419	-0.7064928352823856	1.342499151845859	-0.3201617542151464	-1.2967995677442026	1.7979828109613356	0.8513463351764632	0.3328505560413534	-1.2705376217026236	-0.3414313947254287	0.4009413994235325	-0.3683531490659032	-1.362177696380917	0.792239571059151	-0.18289141957948635	0.5061392846657031	0.24982900648060632	-1.7913408113787166	0.5561043201310916	-0.28750293782540143	-0.5141642828088867	0.6949862364359163	1.0058464912908434	2.1472835100379037	0.17105096352228524	-0.01730739602442988	0.6044544470069532	0.6100561506061513	-1.9688023587395354	1.1943722242860437	-0.7230481243093236	-1.2696274861659866	-1.1704106350353127	-1.4661215188039936	0.6665897046728629	0.56108599864241	-1.2005237314652812	1.1008422967987666	-1.2463101340239566	1.0103866627454623	-1.140950683678247	-0.7237856527846126	1.01687332948148	0.7842963871868591	0.006800446888806137	-0.886615728344491	0.4230673169396875
-0.38968268467964357	-0.267129233581511	1.071391289074634	0.8035626876150535	-1.2562275525024045	-1.402141905320405	-2.038471569455765	-0.227377547634125	1.0747312322682685	-0.6761395461168478	0.6576702769933093	-1.6267939448313904	0.49971595122573137	0.03616163904066895	-1.0612037407413193	-1.204221486345536	-1.1375456342206056	0.3834958908005154	-1.1117225841563978	-1.0437036372417585	-0.17395069980892489	0.3731143858157278	-0.04805456874887156	1.1867834343894899	-0.304326982355635	-0.49384646607586524	-0.018714102459702002	0.20964214784894245	-0.19395950270817533	-0.8071339150840708	-0.37264594834232956	-1.517783123742978	1.07198022403445	-1.1325136466166748	-0.5438032438278909	-1.3677187266551134	-0.7202974454926765	0.8012824419754127	0.7057038468122823	-0.868607094861762	0.991689329568802	-1.7130545702308244	0.6795285680574221	-0.6724346294764557	-0.041087516602640255	0.4394537355919085	1.6791956846975158	-1.0147169533461644	1.1306999631672487	1.3476293195494393
-1.994893766188708	-0.5893136669589881	-0.29474689938643467	-0.33732144333251973	-1.0159536212310145	-0.14633717686601824	-2.4278482237967376	-1.3352460208372818	-1.3798783555805278	-1.1423896693909512	0.7857401470273455	0.3721852548695691	-1.1017656664928706	0.29206673360223995	-0.12833644159706653	-1.745212633145191	-0.3180378767199234	-1.2280293339295252	-1.125891068831338	-0.24218666806155542	-0.3700962189348764	1.310776238758152	-0.2177998990541652	0.49973823848369026	0.57441665285435	-1.5755984585766072	-1.933954197066084	-0.4332564928554506	0.06785903905180181	0.617559235657168	-0.8572622146823717	-1.1991498008914008	0.853506569551341	0.5993675484343599	0.5877894020716989	-0.3518889831037547	-2.40074865316687	0.8536241490193294	-1.3544521800412086	-0.9669169371865053	-0.39042522665306006	-1.2258377355923056	-0.7179733532582055	-0.3878531900926173	-0.7799366842286325	0.27619649328649043	1.0751946710730385	0.54160008951517	0.2440328667131814	0.5013145182501803
-0.1607891886497778	-0.20029574731411648	1.320963563800579	-0.5336840902676476	-0.43601695171939864	0.20268095254781793	-0.35620812377816335	-2.2433562484576757	1.561536426544966	0.13347076280698447	-0.11774130866066536	0.18690007772694267	-0.5100055993725107	-0.3698762186504299	-0.699965771690427	-1.031130058508252	0.20275214998326707	-0.33380221309796204	-0.35717045008626125	-0.5186343339050854	-0.6019094081227061	-0.23742984482803728	-0.4369888162912023	0.4669232654372206	-0.1569636172798718	-2.9276963853779607	-0.8645038188639511	0.5816573600819646	-0.4523007908202232	0.5427734550597921	-0.5934079876693239	-0.6747847792134984	-0.816120423844882	-0.16922066201819994	-1.3117340716526873	-1.4597465777917018	-0.7581665755816321	-0.9656987374393552	-1.0770671967735614	-1.2296995282821996	-0.306319000359172	-1.2701683933088048	-1.1477485753099719	-1.1837371363684248	-1.3751040201249178	-1.17683404035791	1.197174630992383	-0.5009374991939622	-0.25156357664274254	-0.6326100763494172
-0.5002106045260328	-1.1991393265851786	-0.25907460988610564	-0.2580827040730853	-0.17513334257205948	0.597665621418915	-0.29399712160748176	-1.5986714966651827	1.8790292665958732	0.8649387689436148	-0.8633895328401923	-0.031010627849267246	0.1760708302441964	-0.5882162052682666	-0.9272084174506394	0.29918768229721215	0.0739325005317971	-0.8471533972997954	-0.36798870614201706	-0.98426556937922	-0.7980563335662922	0.30395498080807665	-0.23925325283391446	-0.5523578251520854	-0.7230124101733696	-1.7472694273743017	-0.32054915818612045	-0.24442801263142178	0.4896106597229704	0.5282189227431925	-1.4441832048611867	-0.7444497312365321	1.113629451976103	-1.2557371515884175	-0.3988597960402345	-0.5323945493314352	-0.3892568837289855	0.8062815301516746	0.5796541161852661	-0.8286130250037524	0.6778736527649226	0.44759847303820477	0.6447751989356671	-0.7003509510816532	-0.33572695577212147	0.31507236071646966	0.7044718607452797	0.42948651685862055	0.16739371982812745	-0.9348361272598
-0.4550010355660471	-0.22415822402050964	-1.5761731679715474	-0.2865228258342185	-0.8258087220786536	1.1806560987117403	-0.41221753282345125	-0.6217383620253492	1.5439719234582856	-0.7628099118419779	-0.30963664212607256	-2.2210293141853326	-0.08114156436689846	-0.9445466639322266	-1.2156274352424747	0.7577661016573191	0.5877470271445134	-0.6682112511621403	-0.676139532057541	-0.6281723773830971	-1.0606522341332572	0.07453883307806589	-0.28649301958112744	-0.20313716595882994	-0.49052842935834456	-1.0806949252037528	-0.4560355672315341	0.9284554702492588	1.086740304740362	0.06130763907058988	-0.9235531012437331	-1.5226555009141634	-0.3429810637411471	-0.7177920691015088	-0.9817692773167379	-0.7122563636331812	-1.3852662067968147	-1.625817171398154	0.6265255537232634	-0.7720743720090524	0.47180965331302144	-1.700720517445612	0.5864479241412335	-0.9773422528798315	-1.1551579325027335	-0.8751694683971672	1.1719005982353352	0.12285211435664148	0.7622293620756581	-0.190240759938079
-0.4424493916837958	-0.41882017659362997	-0.9586684569681218	-0.2676830352821778	-1.4544890718243546	0.7555599160790617	-0.4392942230696819	-1.1252848715933017	1.5484564625563864	-0.5259753269708188	-0.3490401873280288	-1.7886338474089511	-0.05416794715482573	-0.900419283091136	-1.4254821107809874	0.9925782264076004	0.2580795316949487	-0.7296202925561569	-1.0005595637405469	-0.5466797865030161	-1.0069886259440022	0.24249041330766583	-0.22934460720322872	-0.49646900394993376	-0.49504742742341445	-1.0214128566043075	-0.6077718727358071	0.8084766487202997	1.0210959528517047	0.11667984060840858	-1.2842559651802337	-1.1146944952529476	0.3245093021323186	-0.847494590586014	-0.7057559745454987	-0.7982441776250477	-0.9480928802367422	-2.1352697504061773	0.8151187850005025	-0.4874099950570967	1.0422562098176447	-1.235900672056928	0.6172746780077405	-0.8665084584030438	-0.8034912699416128	-0.810985570242916	1.370049966925699	0.5307282694216925	0.8393701479894304	-0.4790989332354928
-0.04864199008301637	1.3519422521178763	0.16429215002084524	-0.32800739344542124	-0.3905782989810654	0.6091307583971166	-0.038020395132167664	-1.0838782797015494	1.627394639758045	0.3399695056400779	-0.4512554736977868	-1.7342647857378015	-0.28935610855146476	-0.5060573718351635	-1.2186770127186253	1.4119686791273198	0.3664951188320072	-0.14316440949079293	0.01878734237666411	-0.6207311866690016	-1.0269835595343486	0.1790568207200253	-0.2158887121283714	1.0310831059852041	-0.7883712584126408	-0.779362762198668	-0.8651695085703858	1.0706492944028458	0.741702893049494	1.1436652432382264	-1.1999243781253506	-0.5759091005644031	0.46388009346061404	-0.9450577078275947	-0.8706278080295548	-0.9565004773573035	-1.186337216302534	-2.063888376501669	0.9141908555732655	-0.9485015726560804	0.9245550459594887	-1.6057240219127131	0.7454408684236742	-1.1044376163979819	-0.912149927147544	-0.7997946065823979	1.1040248732587052	-0.8426976457076523	0.8937935808112147	-1.6369414321905917
-0.12185789364587446	-0.7231481530158571	-0.09566632100856508	0.3717587335874638	-0.9431723407334022	0.6456687185445479	0.7103748545982066	-0.5511922241182109	1.2453073177535048	-1.2565638528290768	0.13195678801623137	-1.521731192465664	-0.2975138332358117	0.44598042989872966	0.286210877744256	-1.3230222438484898	0.9062491452644235	0.36380654244876054	-0.11278349460960377	0.15749732199982894	0.5809280496549715	-0.13375107332416294	-0.683344227889314	-0.0518101455468079	1.750923537025031	-1.349684039185707	0.06725933371944422	0.3777123325025951	-0.12757789323532884	0.7498054889804003	0.5875435638547297	-0.8612332212813465	0.8703195177128351	1.144075255086431	0.02269054361884981	-0.9321247200873687	-0.7678713348572603	-0.10248649451144831	-1.2399629450030676	-4.3975880368200295	-1.3823868597166649	-1.0815749868895206	-0.2954400138951229	-1.516262348159743	-0.6598385317581574	-1.6109713728325603	0.846261654323416	0.5511881723689525	-1.674070456806409	-0.17952540018598015
0.23944050367006667	-1.1241522549844696	-0.605735614044369	-0.6740480288685285	-0.07052519285944737	-0.4547113182031367	0.12462508891697703	-1.8102059927671774	1.495994449446783	1.9272445367736704	-0.5943772465455115	-0.01906718114739369	-0.39825886912151587	0.1273036145379291	-0.9844401849043131	-0.5029409803383149	0.018302306758115335	0.051276891808559676	0.2365350223269389	-0.36361229165380266	-0.20769424713153706	0.08939189933450697	-0.760003246996328	-0.6142692083576669	0.09882960365214236	-0.9384387213055211	-1.1742394396427	1.1959058346335418	-0.6662302704169283	-0.12542178106240476	-0.7361148754544955	-0.2821555083885274	-0.6299729269039988	0.1514029641731445	0.9376202966492814	-0.02196306456314171	-1.48417020682792	-1.2954786598684145	1.1246489187805957	-1.4524847844977993	-0.05838787316750418	-0.5706648975475413	0.6119621114941314	-0.6694191591382861	1.2028747130961204	-1.0822748762759187	0.21470550667279803	-0.49025759731432456	-0.4282490539471252	-0.07556140909522542
-0.5623644008275628	-0.3734659112835534	0.7616083178426688	-0.6005070413677567	-1.2640690191755883	-1.267534101884101	-0.3990477038857762	-0.039741307168981076	1.43019125833798	-0.7861086030985367	-1.26608310096413	-1.3762194376744077	-0.6414188554273732	-0.16700034704913516	-0.9382465292994581	-1.0285618380659742	-0.2470816755187599	-0.6001260249094513	-1.4103235317531806	-1.0363994585246346	-0.4522645463550378	-0.5051000426106862	-0.3454951981692968	0.009593753229350414	-1.4852154099852424	-0.9630817622511143	0.4396462941806642	-0.0046165541192500935	0.06720517919282704	-1.0878044918921523	-1.2891962657691867	-1.0657986726560642	-0.3597880356473095	-0.7341237268005909	-0.543678071383256	-0.9850990736699954	-1.0964292826797186	-1.396705520440371	0.4491912996484015	-0.9981222889130912	0.48205429447206877	-1.26159528254055	-0.2733388551192893	-1.356801468375096	-1.005158477550518	-0.77693345056885	1.0982940133889356	-0.36559094479148885	0.4088613347163885	1.5066666086556852
-0.368661476830647	-0.1876740435286762	-0.01196580479056923	-0.2056708899172943	0.47541152930481395	0.611170329748278	-0.8637698482461812	-1.8801911749557445	1.7318443906091567	-0.5622672232496958	-0.3263670332868999	-0.26260768278985186	-0.1859379777506957	-1.1175132706342092	-1.0724620336430266	1.3963104533533222	0.7247801784513902	-0.7041710085221624	0.6227048058663582	-0.03112797130004506	-1.7608986521861882	0.6559827809771717	-0.3637918293498327	-1.220992727247755	0.37632501669503826	-1.1768007086245786	-1.1918125158935564	0.12851082545761797	-0.19518208767200307	0.6101721664549545	-0.9650133255103297	-1.703225337784773	0.24692255250064513	-1.0923640015796272	-0.622629044971401	-1.179954875077452	-2.2567814132082114	0.8702739800453688	0.18386078840764342	-0.8277827780470668	-0.9272770094814036	-1.3677843171251296	1.1305574020910685	-0.5450574002490041	-0.8125170200148826	-2.0042764805787003	1.1826469108221067	-0.2742851171237814	0.7141938199949095	0.47575673235335886
-0.05865368440955871	-0.8357657339036588	0.44921335339943547	-0.4626379629740826	-0.29457867261691933	1.1279567543357831	-0.2929802966927459	-0.9092679129072139	1.7126853623227558	0.054052094796300555	-0.20588629650267223	-1.7125594398464026	-0.3140342909747694	-1.2574149787550883	-1.1707422623020016	0.9685868423734654	0.6237818811486856	-0.4968585508801045	-0.7045432228245312	-0.6910402718857781	-1.1357423123909332	0.3348357063448946	-0.03023540948584622	-0.6769572476079779	0.3744955663268566	-1.406795516826241	0.008776485973990389	0.84014246590815	0.9793062335865272	0.22583310399094206	-1.3159523039903454	-1.3469874581255696	0.3897193007046161	-0.886366720311951	-0.7398494840358463	0.05307676107110304	-1.7055979913772434	-1.954485488906771	-0.0795488057637471	-0.8822002116587616	0.1771902762552337	-1.6929076309422089	0.1780294724009246	-1.099535329155641	-1.4733540388670656	-0.8979258347513119	1.2214770509324333	0.39018528388341756	0.8698994806742748	-0.6758402099594927
-0.4316972095204272	-1.4692998104187944	-0.9958130851846538	-0.6622794786831179	-1.4731092952383342	0.9543212016996897	-0.3632085440688193	-1.4939239286959207	1.5563129503249833	-1.1370687677664482	0.20329229583415262	-1.2033519201505825	-0.3163844010053533	-0.8185057971674313	-1.185532259757421	0.5182868001220862	0.5012590962205438	-0.5993254073635602	-0.7144299734521322	-0.2522114081155233	-0.9444867880740547	0.3508396818810984	-0.01658204981852714	-0.8297209572448532	-0.02000344202728951	-1.9557968115246782	-0.4640471731356882	0.7735464857424011	0.6314238232068079	-0.2799285959414761	-0.34778352719086086	-1.5490914919924823	0.9570875069354329	-0.9123790334152937	-0.693501686640051	-0.9555226012033314	-1.3695961392055693	-1.8493027011942906	0.426903143954909	-1.1875465877206028	1.1811043094492721	-1.0963343673230224	0.4859417205271793	-0.816749384008284	-1.0049599922012908	-0.925568342448452	1.5915056051609127	0.7487051966775512	0.05765538339595302	-0.7365555581683804
-0.35137380236497406	-0.977281120487711	1.1626301195835986	-0.27895999217308676	-1.2335276061601637	0.6569105079424874	-0.062207056824569396	-1.1798030077903507	1.562260500619913	-0.11777784072620397	-0.06818961708966889	-0.9202572705857545	-0.8677519319415627	-0.09151019717973201	-1.1516455331414177	0.03272554955726393	0.8264672169040544	-0.4182130779542869	-0.5783978117688584	-0.5560247666163539	-0.891533464491397	-0.2528056036323046	-0.7256894377768899	0.8020696084968125	0.1747404296666248	-2.0702519238105417	-0.6862987679407273	0.14218099277933147	0.7995149081356768	0.5217408796138345	-1.0821768718969114	-1.523617699222463	0.15533282610251048	-0.9867475609631625	-0.5742749592566678	-1.198866655331166	-1.5045548307086138	-1.5256430786677941	0.8198983395329622	-1.0825577538164266	0.687792063322321	-1.3673348073391691	0.3063374387389419	-0.9305956086204143	-0.9349783361957015	-1.2343079224258386	1.315575903448469	-0.24982007738046516	0.2917844385607093	-0.25244337576651116
0.20838117041940588	-0.1281632235784366	1.0628976278940538	0.5777122587202139	0.17002889984204572	-0.6386438553774679	-0.011781949510340037	0.6671842676124662	1.559849220319634	1.124624036156742	-1.1842511863626453	-0.5042390382585162	0.2447289222357613	0.1546900630203257	-0.9777971125883848	0.02656434476402292	-0.24146606750195573	-0.1234249901662759	0.4472931998359051	-0.9011285466427131	-0.8323950049491764	0.1521512669693509	0.07098769544250307	1.436576274730688	-0.809780099901245	-0.6445821041102665	-1.3406892193624318	-0.7540503154711892	0.9466835308949387	1.1692591353440465	-0.5186267128879394	-0.010017014312666285	-0.6689242152121857	-0.8154761885513839	-0.6144978038599476	-1.6520391000439458	-1.2575319778035223	-1.5246485453452079	1.0287731105754454	-1.018844717013784	0.45980693656330707	-1.3079189619665066	0.8485892081998878	-0.9696527649924148	-1.2582134940129406	-0.5930830689421503	0.9888007665971608	-1.2840965950414656	0.4202474933271525	0.5807332102803296
-0.4118228092257113	-0.9639911552249706	0.6488446387893517	0.420339765066074	-1.8651717168053583	-1.8886061386319006	-0.14235383255824202	-1.2279689803985108	1.3816096007730485	-0.9006289173756833	1.5444878571346194	-0.906589813954395	-0.8476033702342057	-0.13863444381738796	-0.9058373500746638	-0.9290033873268722	-0.8276490712768065	0.07047913832004993	-1.4895191891969977	-1.1730824255423633	-0.5966187010355458	-1.0688642031186102	-0.6814668293297044	0.16920299517625104	-0.03719690317088376	-1.305416358918913	-1.1925465345804958	0.09492338198583977	-0.5709239631859535	-0.4016492207180921	-0.40731733590244934	0.2271758026852315	-0.13020307489406685	-0.872392002062354	-0.3952563667763331	-0.7993590771704313	-1.4832325555073362	0.15395883900585994	0.4246430490887746	-1.5127686728801009	-1.143174613135812	-1.7177256828137693	-0.6653555214976206	-0.6105455287449769	-0.5888619179727828	0.6218410490357958	0.9839936172760864	-1.289686877360069	0.17367635396004721	-0.18540667727092047
0.03133086626142329	-0.40545952490160786	0.9261263281193697	0.29890993289973583	-0.8395572194404025	0.19941742464982168	-0.23858532355942902	-0.4754127870875882	1.625518856855795	-0.10975330728994297	-0.9802910423963827	-1.9152471199853578	-0.281069956498016	-1.322167761558265	-1.1166969042243304	0.5657575131227979	0.7554265749913898	-0.1482616621222418	-0.46157248298478515	-0.8261868040164947	-0.9134657286616473	-0.002913589817125171	-0.12453512873346238	-0.04107956354178539	-1.2995447006721486	-0.7963602021858883	0.22682774107173334	0.6300101030057839	1.1753224074889714	-0.016118841260280115	-1.2954042595165793	-0.8813679528750555	1.3501863407943586	-0.6332235309314213	-1.1350474133076918	-1.442642548518935	-1.4242796461297305	-0.018128150374944044	0.672956324850442	-1.1324263898338238	1.0045837276209102	-0.9145152496257148	-0.5030061852153478	-1.029903488908722	-1.1187172837075556	-0.40294463802434827	1.146837181068646	-0.9445272628361333	1.0075971974172353	-1.7876408616645525
-0.1282398267570251	-1.1427938670356377	-0.7392832081131737	-0.6722390076517466	-0.654905601870026	0.16685329471090052	-0.23457530798957382	-2.334513253508356	1.697048120292691	-1.179015037327084	0.6552361965103337	-0.2317782515598588	-0.3333820438593624	-0.8617398406751072	-0.778971591541065	0.04289196776954823	0.42652768151226594	-0.3717466780058029	-0.7801947277879482	-0.764010587134679	-0.9786911210793601	0.40018587244152354	0.29065711045299264	2.092842540282086	-0.11113143735753754	0.584211915019702	-0.7505520237019441	0.7655690107364217	0.6418438644500002	-0.8204771205204304	-0.8784071207317539	-1.2288740550606587	-1.0936179080602448	-0.2688114108856891	-1.0450773291573041	-1.084792550443663	-1.7443352071592493	-0.034785773527260255	-2.4501851782299724	-0.8392616612274325	0.6235640988936945	-0.8448971635395983	-0.3931608876222649	-0.6153405844097042	-1.0255079529145312	-1.7878578138184043	1.1115561796080933	-0.1926238698160924	-0.08269729276057866	-0.8495543996537818
-0.02437964858600536	-1.180223366148645	0.8935144584570871	0.7470352605272805	-0.7620573378898303	0.1173741945912456	-0.3320831424841373	-1.1784046516981077	1.3985611571148193	1.3597590750217314	-1.1630630634915227	-0.7338586388530276	0.34137576920828155	0.7504825988607583	-0.6685916867080202	-0.8692843867505889	-0.5645774478968606	-0.5341241701575594	0.17626561253738957	0.1088601468874852	0.30197166412968374	0.017927454165908255	0.27490634037179534	1.390120637933652	-0.0015875678937435811	0.006562333223683793	-0.4275616971767028	0.27520230633808396	0.6563089035971043	0.9566571533920282	-1.1995734204832909	-0.19929747751359134	0.6651592080150873	-1.2240974000875287	-0.756822376939433	-0.31692840213795914	-2.044678966335141	-0.05708324586047484	0.16818997186160034	-0.53675734785531	-0.9991072180705834	-0.004991255390928902	-1.0482017320952213	-0.260798594900067	-0.5636329405199513	0.23150009120963544	1.305649121178649	-0.4693084749866081	-0.6030504453882384	1.404601661762244
-0.7583677642200047	-0.3724743083928208	-1.146657728374865	-0.07470183751471421	-0.17408545150869006	1.136697134010936	-0.13735307238173064	1.0776584377907756	1.7237111815237747	-2.180650985297665	0.6143180458663595	-0.7238962908511614	-0.28254158301005916	-1.3624576546106806	-0.6111333986430679	-0.5502725273148771	0.6898584134705436	-1.0419502449481943	-0.38033036395825215	0.018537700199013452	-0.23386377003311615	0.13746640794359705	-0.0995218074424396	0.13073426599360688	0.342297881652055	-0.5982268610178741	-0.02369976936121529	0.8231965041218978	0.8329525793374913	-0.20396685607567772	0.9940669323155082	-2.6085239442346784	-0.38185250838112966	-0.7176339718376477	-0.09594998498641309	-1.1353796408401506	-1.2883388622565493	-1.484744212810206	0.7360130986144912	-1.4981036735843423	-0.48853811690018756	-1.3564440646735534	-1.6176147535335037	-0.8008293731619147	-1.3059934928095636	0.37198361137245833	1.070692717065589	1.1573064422872843	-0.04963790511971339	0.7765365701311181
-0.47787578131935526	-0.7165286151762897	0.09797098181483173	0.4439561945764031	-1.1196349574740652	-1.1000539882492593	-0.9494065094625215	0.444271555641014	-0.037350896777911834	1.1584854791111248	-1.0204302956188895	-0.07608289281559667	-0.1599787889771915	0.8944369298772236	-0.7997131221278789	-1.2941357392316069	-0.1253535995712008	0.12792778230947435	-0.0990967163536681	-0.08993729027203468	0.7716287614167587	0.31603710672998286	0.10278744228329754	0.6761723727122139	-1.2771332730702747	-0.8602800750958753	-0.5143466843436534	-0.40087637795180353	0.10026734927141523	0.1986686565403875	-0.646060895653597	0.1033935771910843	0.06566077626508816	-0.5190390721910073	-0.6735140397296069	0.018720104448198167	-1.0170663807453395	-0.42176218381256103	0.022900740890199153	-0.8630312280764451	-0.37260306976190194	-0.17111810289372273	0.038669473345078066	-0.25814926662905247	-0.20517754415446135	-0.8832741317210807	1.2998772346069676	-0.10629715635984886	0.14860396357234282	1.5469650607218925
-0.052121777240831266	-0.9124636985661506	0.5791872747801621	-1.2265824437987916	0.380350008760495	0.7821363665517644	-0.49701460066951497	-0.24817764227000927	1.3991330669005753	-0.12760247812609535	-1.8607336067046625	-1.2953322046533906	0.10485690530280867	-0.6185755193438518	-1.4326034167797743	-1.1734236144137586	-0.063633782686862	-0.04127698136999206	-0.891723287556369	0.5519847737672678	-0.6687720714239835	0.5789052647947039	-0.6556870937323362	0.29699714221800516	-0.3804844551891847	-2.2669497250218016	-1.0149628542376792	1.5075346468496804	-1.1353997914702978	1.333634317187726	-0.2839615795698038	0.5077063957965606	0.5249328686030766	0.5898664515534314	0.8370960392574782	1.712948250691123	-0.35970516219204096	-0.8802053181070902	0.04934131659786815	-1.0937804087718805	0.30417633777847247	-0.9715914953191357	-0.2825185186315021	-0.8090544895001746	-0.3802423112920155	0.3691081058319093	2.061861314712873	1.346403987123549	0.7908505841739165	1.2207878816635058
0.09298810800982783	-0.3443159322603973	0.7891231261856656	-0.0958902790572753	-0.37433882296549065	-0.31552902786127673	0.2731435988374432	0.011821033979323064	1.0321197118173155	-0.0020201710213463226	-0.17416527040047505	1.1368345284655121	0.28428984961123205	0.4041586559309945	-0.4374438064415606	-0.7345827972653531	-0.8062913037793031	0.0900876338620619	-0.43496192971855946	0.05528896366856039	0.038102390697413974	0.3383752380585376	0.463781415402029	0.6522709269030817	-0.2851894415699028	-0.9384815671173218	-0.2909199981225882	0.08048717344677725	0.4971065549339589	0.2002548567580501	-0.23243374253686236	0.021703243359627613	-1.0167215194966375	-0.7420609458621383	0.3312572584181672	-0.2969144577551688	-3.5780756359174397	0.3978553539974582	-3.5780756359174397	-3.5780756359174397	-0.03787012711042921	-3.5780756359174397	-0.2131950806109759	0.17358772119201468	0.44858143649444826	-0.3667422601003087	0.5839113785710397	-0.13751072357239086	0.1688307315285813	0.9364336645411048
0.030755083082367143	0.542730591030781	0.10991015500051175	0.7340555948921041	-1.4178549269640643	-0.37462899682166706	-0.10652010126116039	-1.1387434615593388	1.48259202453361	0.8513417335800675	-1.741517658449693	-0.8105077309346248	-1.2883798095829178	0.5579737149760656	-0.9775655949279377	-0.7024947509052765	0.4620135580022773	-0.06083022455823713	-0.04881302031119243	-0.3362884523170839	-0.19524557233187445	-0.2613297031274207	-0.11066395442453827	0.24633956682699434	-1.6910008727498345	-0.6710976372654185	0.35274794861132264	0.5875162688997623	-1.1244253734806793	0.28217141089841724	-1.873353010574767	0.43164015397544486	1.2416450992130796	-0.2982412068869369	-1.1031356701690014	-1.2476808524680587	-1.723906700675181	0.15729456398006703	0.171566137134579	-1.4080973743454936	0.2700549200634954	-1.4918390345569916	0.26112523538454097	-1.1439524558905763	-1.3102233027714494	0.3407686723442656	1.1692218389295115	-0.7147783360391468	-0.42343281473474065	-0.4001850526707577
-0.021728023665226914	-0.7841470604168296	1.0986534252975928	0.5023126659434213	-0.5704509820754217	0.1387281344043946	-0.30203857844319343	-0.9732852408725844	1.1227639099337228	1.536543897684757	-1.4133189618060593	-0.5827175205256826	-0.30868957368094824	0.9463490263380707	-1.2122417482722685	0.07837982951630108	0.8585928018203448	-0.1277099387229043	-0.052218039077930795	-1.3113978316676091	-0.2353271674345356	0.39951962441446204	-0.46571483812875797	0.6233643780076298	-1.2332332931008558	-0.13208327828575026	-0.02367589856472077	-0.18143038565478467	0.397514552974143	-0.3153389831391392	-1.3350729571926498	0.9899177306026302	0.7433978937880257	-0.6869615165457799	-0.7466583576184405	-1.2536834196428879	-1.786798502576548	-2.1329211730912645	-0.8052189033657762	-1.479489367523454	-0.8704067007042707	-1.5443428228163603	-1.0208939269019155	-0.8988594614209231	-0.8951094773880625	0.3079769849240662	1.1667824337035928	0.37083228268787144	-0.40836447672464105	0.7353668161427435
-0.8423112240551346	-1.2681921480147953	-0.31560672726824324	-0.05846305345549982	-0.139537808167213	0.8831390164337622	-0.9987466784598803	-0.3099327540264275	1.12158864127057	-0.7505552612036392	-0.5939731467605801	-0.9628762680534017	0.9266451562227638	-0.11314749830151544	-0.25244832637339343	0.7457275601440667	0.4756604621428346	-0.8938139219810076	0.36664933160300345	-0.5170070251662781	-0.7069201258540617	-2.3343278328572863	-2.281189251482461	0.16864585673100896	0.9154348067140565	-0.1482451810535522	0.4634864549573944	0.298244272126555	0.8235335929666932	0.4470108427033494	-1.2460422806052815	-0.013236053981814995	0.8680166636153497	0.8635550760689586	0.4764314748546079	-0.24676001876019663	-2.966566579663139	0.1542214546355315	-0.8596860563496967	-0.31863067064240613	0.6536832783124302	-2.966566579663139	0.33295812728161783	-2.966566579663139	-1.3880454186829656	0.3019136140112496	1.2473659512078294	-0.26984908778070343	1.1404507060084357	-0.7274972019431047
-0.4369390496862667	-1.8648115342862421	0.38302827730424616	-0.2434608032357264	0.12058670856167883	-0.5025877041326715	0.5163642594032283	-1.4429780320268981	1.3712472605765949	-0.16637142221188417	0.6829718485202593	0.25316523207505837	-0.24662312889813812	0.07267208416422814	-1.216417100965548	-1.1350246078569062	0.3208020363427798	-0.984974773563126	-0.5714570387885077	-1.3098501454980884	-0.6087419104723013	0.522218331833456	0.03620889196457174	-0.6053333203984754	0.05501132157651477	-1.5504521526827513	-1.5084947367120216	-0.24277673991197637	0.2852433164246874	0.7996394985408842	-0.13933034312560857	-0.4473302738931646	0.4540569429303729	0.37158938077004994	0.19187245634925826	-2.0784092040531963	-0.49543003358238147	0.5887109912486853	1.1284628666723737	-1.0560274660562035	0.5345881579430866	-1.3980209061799627	0.5033461896195494	-1.609587966535433	-1.042736414460708	1.2456246119128616	1.3268038822232013	0.3241177709302581	-0.06817464467745497	1.164107456678259
0.564507059630374	-0.6412694359540309	0.7808633944734262	0.4873337305449943	-0.3938928822515797	0.4433049857441016	0.6979539093370686	0.20016879744936344	1.2239911508525334	-0.47786765101669	-0.09254297952309955	-1.3583520947195262	-0.07932692818646035	-1.3173973458767558	-0.10757205660954038	-1.1249912571579797	0.7396068626380821	0.9648926525329354	0.08716203533410692	0.6974413599384425	-0.812953777244162	0.48378189053610754	0.10405552148324682	-0.03532867242406804	0.08139841421848827	0.82630163833992	0.6226309415243356	0.8070263139876671	0.8273659873068149	0.7745477289429883	-0.10369552113017577	-1.3879197688373803	0.6906282539250909	-0.005490211962219596	-0.0875147979578944	1.2540194717885227	-2.02729204058495	-0.9155003126283735	-2.02729204058495	-2.02729204058495	-2.02729204058495	-2.02729204058495	-2.02729204058495	-2.02729204058495	-2.02729204058495	0.10705730959041997	1.1233135954211768	0.11031231564618339	1.0792140798292682	-0.6526234720793964
-0.7043251104944652	-0.9141514033402345	0.7368654926231253	1.1083882340142373	-1.2105232250476674	-1.759085110498762	-1.0744307360171956	-0.7829257902636451	1.1075898670382804	-1.4482409542260006	-0.3411163114466695	-1.350599113235697	-0.6489774718858102	-1.7039442455085716	-1.062077837814066	-0.506148036491215	-0.5911253679539169	-0.7483647994211146	-1.1461775774361262	-0.48195729969141127	-1.4024195099479635	-0.808393090413748	-0.7094211839731714	0.45300072471275443	-2.173573929061807	-0.8050382026343516	1.1896345377627056	0.5476089241048616	0.5259221861617108	-1.0779042897229678	-0.5020085599163475	-1.4238582435919747	-0.8663744442548943	-1.2338037715403738	-0.6544976260267644	-0.7291679866418177	-0.468702118644773	-0.7861613143734367	0.8845472631646988	-1.2155936202966025	0.8967562381760563	-1.1548277658482604	0.5272880710286991	-1.0954647489083968	-0.8046962855479687	-1.038313388115825	1.42104755552849	-0.7436013428409022	0.2987429225980227	2.017839783963631
-0.0583662193178692	-0.40146427477796576	1.0138609823615594	0.21022678185211263	-0.5825865754822327	-0.6229979458686217	0.6123394272456109	-0.7143547682200274	1.357574791661745	-0.34397697175114417	-0.13390932791396618	-1.2326571701787448	-0.40667020517537905	-1.2373568201761238	-0.32820176381605703	1.1983807834031084	1.0073115906125982	-0.27562556577413666	0.6187911016800913	-0.889312245461595	0.007360581253061447	-0.7697718238863601	-1.027912931069622	-0.5002057043144988	-1.4258774506427732	0.3726886492649651	0.26952891640161364	0.7983086869723451	0.5640203072459417	1.0553752106713876	0.5477025976569099	-0.6811571619684181	-0.2268957597998726	-0.7763204700803504	-0.3229981639587204	-1.6415975193770225	0.6600147356268861	-0.8420798746166753	0.9937650924510328	0.25489206811764625	0.8791756308611032	-0.8130043745431601	0.7747076758671192	-0.796194930819319	-0.5174870345467609	-1.0837871999989532	0.9156850122991247	-0.8599875640461729	0.6140674946488128	-0.6540980789505347
-0.5192720508268005	-0.3869028822639677	-0.5564756365113859	-1.4073603925719995	-1.017053772471436	0.7636501303241379	-0.35895569628308693	-1.9669301814865714	1.483055394936013	-1.233097806812045	-0.32947218686741336	-0.9049437431702712	-0.934720894843693	-1.383168082170756	0.5045902134698932	0.2812930828045532	-0.03921653612760469	-1.2513022138235452	-1.050556425572612	-2.0218225834813865	-0.48758696301125115	-0.9674683084291036	0.04974748627674555	-0.09627246254098953	-0.6048776580701947	-1.7819964685999263	0.5966965541350195	0.8995220696467614	1.1147168122919782	-0.8504488187890854	-0.5337032546929272	-0.11312413984775416	0.9125650493011821	0.649794797342262	1.0337846614328452	-1.5105472240277773	0.21574505723077955	0.8527695949754139	0.8640683297824763	-0.028788955249342982	1.2643815151464812	-0.7808628910644112	0.7307995976487869	-1.416443137898177	-1.0819341118229853	1.0803484641351828	1.2260616857589008	-0.0865707258351189	0.12884874484780418	0.3556166898756701
0.6274189054834061	0.8931073594002044	0.6928717769505075	-0.7245126210773877	0.5965908315070868	0.5588202760961583	0.517251482034176	-1.0942351605785015	1.5911227361078053	1.5073649460112466	-0.5023642220188317	1.7142350053601167	-0.4272888171550368	1.098114046046156	-0.2453965790229791	0.341554583918438	-0.44206904358929816	0.3339666921088774	0.5236047728656573	0.1022536314251896	0.05668431170329366	0.3672693277145669	0.4626402742404613	1.6525725303357537	-0.6094261696664219	-2.5364215787235302	-0.6455553572298854	-0.7836002373380327	0.9161735876975695	0.5242584541426045	-0.6355746794485664	-2.016008041799774	-0.9438461369468202	0.5373185750513227	0.9432623259470603	-1.2520801272198527	-1.185447238207754	-1.1130128612242196	1.1485804816024587	-1.2400390790456466	0.6913094794513492	-1.6325704179757516	0.5225012783988197	-1.2318885140362368	-1.1101079860840861	-0.9378026340768476	0.3359268520622752	-0.6850717249472079	-0.18168210330296972	0.009987637281715712
0.07171418409525361	1.320589778674131	0.6237124526966462	-0.4575786335606707	0.18788474894177526	0.5431286296714629	-0.16399751783687294	-1.4576969525929573	1.5915198502541261	1.350438944521251	-1.6773783435356382	-0.5625029160938556	0.6232997118191784	0.12314039800245824	-0.7218346627167023	0.9503071231575332	0.01406509110179416	0.19245339667130107	0.06368090726504892	-0.32312591969550397	0.33126612672052813	8.228547771300602e-4	-0.01749525898467107	0.718539052333048	-1.3910798416293582	-1.002116486712728	0.20057293746007177	0.3862050673041999	-0.4764907840864836	0.7035293499194178	-0.9914616335719191	0.6135444389510628	0.6368569030073877	-1.0308717551861395	-0.9560384169961404	-1.6730680398694588	-1.3896244006992413	-1.442154847913701	0.6047618117044182	-1.2986699702385842	0.6091993290883089	-1.4945101113186403	0.5814066529475804	-1.3077364237079792	-1.2402335405057128	-0.8458184249630045	0.02781162714879809	-0.7991056128677899	-0.17979535979463182	-0.34824201396917465
-0.3965236230340789	-0.8038034819489923	-0.8654072225777623	0.058123378521816156	0.4409043766360955	0.9948870971538751	-0.3486534008368532	-1.0423338890033003	1.5975534570248782	0.05371598197585229	-0.09279913705313159	-1.4349432516499527	-0.6003304411865892	-1.6143805253733314	-1.1349685279768615	1.0294677914565304	0.17353716656910453	-0.7226692685830788	-0.28942866685980656	-0.07856105718454277	-1.4997542624699909	-0.09553405120847004	-0.5504729208839938	1.1264540289680764	-0.36264664463511825	-2.9237468816792336	0.34443862235965095	0.5815880758395044	0.5263983584287323	0.6378609984254197	-0.5718230942889964	-1.383186408245879	1.229340822858716	-0.8783302309768026	-0.7958210077464026	-0.5617323903008672	-1.9470293734541237	-1.4585044074228624	1.0179721709436131	-1.1281687909769078	0.9779955960539486	-1.4950229632745473	0.4733926183804425	-1.0564820285856709	-1.1581079108134968	-0.2689417121866739	1.430102631315238	-0.1977016359245194	1.0565870859022108	1.1097331104644348
0.7163914746709482	0.3861376127068041	1.3675698826173912	1.118436001148291	0.056755622458155776	0.8089054161054233	0.5081551646487408	1.6743513536993342	1.3044049684689853	0.8923018675233004	-0.8411040735286356	-0.42786442642739736	-0.4486146063429282	-2.4041841585641124	-0.51179227035662	-0.03731872738292228	0.7883328062291153	0.74644482340268	0.7051677766122029	0.07617830644656771	-0.8708817376462232	0.34620194502227075	0.07910394237936483	0.128129970920786	-0.9169959201605558	2.231298484581452	2.3831339917613126	0.34941969000541523	1.0993100148289963	0.22940391019285045	-0.825730852563718	-0.7493846465967641	-0.7533438608962599	-0.8694899777085203	-1.3341597265199998	-1.116720307965945	-1.5174614341220822	-1.3096239942210437	0.745364081205714	-1.8699214743812633	-1.129183924843961	-2.037376128457613	-0.14147249849140867	-1.0675169287379742	-0.9642746480222789	-1.2168436937470302	-0.3273469767700908	-1.119099081512472	0.01131724143585719	-0.7774092653442307
-0.4517982750218622	-0.30792260586225323	-0.9562911183168934	-0.49395749180716414	-1.248043733717874	0.785282743594729	-0.5372157736344982	-1.306910896817876	1.4073692456851268	-0.29168000466943395	-0.053857463124192595	-1.8047404082190714	-0.1428853878088867	-0.7466260304548794	-1.4143386331666286	0.6975777394597368	0.5815022178499684	-0.7024171824979977	-0.7633033119587225	-0.5844853482387079	-0.9791462843888743	0.36095187734759504	0.0431347223164429	-0.71591329094274	-0.21728849827008315	-1.1822277621494406	-0.5205417181676213	0.9315063284309656	-0.07912814863558489	0.49378754166078065	-1.3610782649423467	-1.278407018657162	1.5173377420129062	-0.9151885905173757	-0.6722958101997603	-0.8692533516298026	-1.2361824538204964	-0.8942639574929683	0.9283294225846975	-0.9610858837330593	1.0758904194070975	-1.5280107704173111	0.9526075881872199	-1.0816095260412104	-0.9760587313734933	0.40601624772342393	1.4574738622523649	0.650860439420064	0.7022166155698959	-1.0412741418426907
-0.20259205816880327	-1.3426822167838441	-0.5862636843479558	-0.40313737879181727	-0.25952598208137356	0.8564168055265972	-0.06358132056328232	-1.5327034009185887	1.7003813090145012	0.136522616347456	0.019878813166786122	-0.48466818008263013	-0.5373464504978078	-0.3014774101714861	-1.0144184445095905	0.2696236111753224	-1.0969308374519766	-0.5730654169736447	-0.41038724825113465	-0.6748306737760574	-0.8921499707221383	0.07892236115949744	-0.28349398896568495	-0.9844709951596234	0.2770368189950974	-2.6303075769931064	-0.4770780955953062	0.11805570198885226	0.5733879418850837	0.5680749395728301	-1.0528289328703078	-1.78241741574512	0.9325826546736077	-0.9163224551029389	-0.4536280023651294	-1.5951061067558305	-1.136792581842317	-0.2768305130213809	1.0006976609609142	-1.0270699114727972	0.5551436943794013	-1.312582609771542	0.7944964526295114	-1.0119950253205954	-1.1611503304588524	0.8689339082366323	1.2337552021429794	0.28492660928756236	0.21985975898161567	-1.515334155175279
-6.796576716744832e-5	-0.5197282053215371	-1.1318632098872543	-0.17368141791090602	-0.30753225230361625	0.4408427387767707	-0.41484855969468276	-1.0703115851770104	1.8101943849899156	-0.6307378463419581	1.1948779347589147	-1.3953959936689364	-0.8981265860824864	-1.840601394871148	-1.4158689355160285	0.4643108382065115	1.044174831160005	-0.09357353337588008	-1.6577947427199233	-0.9135472480393623	-0.7281151939546834	-0.11603375565207638	-0.40839518147004233	-0.648511441647289	0.18514545355524267	-1.9588171548336082	-0.5865948908264017	0.6024702183853016	0.807134865281623	-0.5598276126205427	-0.05976753987332942	-2.1240659259204366	0.7478278011261111	0.15975484275659668	0.7633052590140746	-1.403653599529027	-1.6335686141215964	-0.6441010865998543	1.0158332510152166	-1.1114100187851805	0.626581985451471	-1.597559885081758	0.28891732616645877	-1.0004111401549727	-0.9950401715395956	-0.6672853658610665	1.107570422194794	0.5095126630293296	0.08356817154886682	-0.5177558911500938
0.1869427061114777	0.7570577899546456	0.2517589347224013	-0.3379768603992084	-0.16248923019337713	0.9416386578349041	-0.16017447489537093	-1.6051370647100456	1.6953555904441535	0.7409624032965687	-0.19819388441050625	-0.9502001349125091	-0.42099202685957404	-0.02214312309211906	0.5921139329406999	-0.192372416422024	1.3091365466858602	-0.5579243172700356	-0.22876509914443927	-0.36920558767364536	-0.9600881181502143	0.07458797875828412	0.034715008759349776	-0.6123387777554989	-0.03159445740469423	-2.4487556654405664	1.1151058482297942	0.44234374678847793	-0.45866928873654217	-0.01889182249769237	-1.0653629150502515	-1.1433233363772581	-0.06905204400847201	0.8782814621022815	0.610637070013977	-0.7420960597944436	-2.0327401669319496	-1.073056053403665	0.48819858048500764	-0.6800026181281756	0.7327336417418877	-0.9099508066852321	0.7388643686598506	-0.39472178698271776	0.38245185028828843	-1.8357998957337962	0.9611824199685935	0.3805947238936766	-0.42445447996698893	-0.8914246457752666
0.14937515044402658	-0.08777066479021439	-0.18477582092086386	0.36296419433673555	0.22375636409397892	1.0390505706298345	-0.16720431266020475	0.8218020405560714	1.355963865819974	1.4050774539436344	-0.11725749086808128	1.721636349757699	-0.9118855032511667	0.774926004083436	-0.8196925701898502	0.21502072689083468	0.1425715699847833	0.2010151230407819	0.33299161120452936	-0.570748224685202	-0.3240971758542848	-0.28615481260803377	-1.347512421907195	-0.5389156764167811	-0.2831670755945286	-1.8257145758915394	-0.9769162128673218	-0.3225847350851644	0.7736869914384141	0.8243422737401257	-1.4483506398761161	0.14379682044606462	-0.7749400627208192	0.5922762037452549	0.8818853620653053	-1.9696393311358695	-0.9233908035167688	-1.0800463882849969	-0.15976873293087565	-1.0408606952107755	0.24136749926437268	-1.22142002663156	-0.9287244510616092	-0.953582152435951	-0.5472810002345108	-1.0803997380844714	1.082199444506039	1.004665194007475	-0.12562555121080815	-0.8781743514534113
0.1226382804559799	0.9147065461459711	1.1428650918047114	0.6763730967497384	-0.13994434968020997	0.24599209057631025	0.2434556519746406	-0.26231989075223144	1.2042717626977248	0.6249473107184841	-0.20007556510272373	-0.8307731841112593	0.11633496447711918	-0.07471376219934468	0.15506996670250925	0.5028036421371979	0.8702384763510294	0.22679918442671998	0.15132490221830724	-0.2849206473441812	0.03895678978185216	0.33732113545724496	-0.02991003386124288	0.840420242126406	-0.3376110863555383	-0.3534428329819008	0.4828224002042869	0.5088020023535994	0.8292167801112982	0.9799430250419762	-0.7240803807021859	-0.4483848433420533	0.007025158626295341	-2.4113209039999415	-2.4113209039999415	-2.4113209039999415	0.712664295092343	-2.4113209039999415	-0.5057006444396471	-2.4113209039999415	-0.3757299993515281	-2.4113209039999415	-0.5110010680704417	-2.4113209039999415	-2.4113209039999415	0.10583170033192411	1.06673222585675	-0.3920397206576195	0.5105195349480647	0.4375488268089345
-0.5330521312211397	-0.5383717421163666	0.9968741214795042	-0.2655646157322165	-0.6680250594582491	-1.0686396090056713	-0.27736621741165235	-1.2096615332786531	1.06464392602192	-0.21231017550786185	0.16941974958498696	0.02083808306527776	-0.2504632961574358	-0.26028060903132944	-0.5776206434092525	-0.3433214498599855	-0.5900693601040795	-0.7993854898047302	-1.6052363451122225	-0.21780614189794856	-0.8110992003880797	-0.7514240153589071	0.0643545696314329	0.40020388769761217	-0.6491710032609537	-1.188736277529938	-0.8931864688624304	-0.16919325098506008	0.5229235176902327	-0.3487578005496613	-1.3004041154302366	-0.2940820351440292	-0.7334071011271028	-1.0686585441607794	0.17649057896720272	0.8379266191155135	-2.615092749734842	-0.09214593525073685	-6.806098387948616	-0.2356188598025108	0.1000541919944075	0.1862909863246517	0.08550950556959354	0.25648547908267033	0.4317152190001886	-0.5865813718483859	1.4551145568958321	-1.3924039448843981	0.25296533594706294	0.8488211494049022
-0.7460211986795894	-1.487005119879034	0.037629713462473686	-1.1789270316151066	0.4815100767065676	0.10978053349722601	-0.4090216172310122	-1.4921424108138956	-0.5714915803728491	-0.431182798615532	0.3975902373169117	-0.6136448607647844	-1.2603000774086746	-0.09370209869338957	-0.46602809278905566	0.10043453233111649	0.6542251336310482	-0.9200354743021626	-0.37192071672338606	-0.44982515093104214	-0.9424400572986157	0.36520680071511596	-0.8138089370832823	-0.048230256787962354	0.2887948723968504	-2.6239456798047742	1.3084263308316326	0.5574355611936181	0.7276035550367604	0.0881728252037465	0.17889889421487604	-1.329841463112378	-0.9616601558875317	-0.24285501282658875	0.31481269578690313	-1.522184398549226	-1.5578111596721975	-1.0881598124044822	1.1407944833012653	-1.5213876756742928	0.7637192173447012	-1.3206038682754146	0.576750003414954	-1.1556754568024898	-1.3950277262226163	-1.0242006675367419	0.7211906384938482	1.338527660746779	-0.1472981543336762	0.2439371167129815
0.25244573701611794	-0.009262839504756397	1.1225781665747399	-0.11801382783172785	-0.09937311900579228	0.27720268665407094	0.07591260679241457	0.372259654833066	1.1623492080996096	0.3200586687733605	-0.7751200643787481	-1.1364337286547408	0.08132207249087875	-0.16809902293173434	-0.6243421716972279	0.27330959957289575	0.5463284555195955	0.10706862271359935	0.22669890917390215	-0.28681529069818085	-0.49839106812577955	0.36539436762362165	-0.06371925973331384	0.26043673089275726	-1.0350710207513063	-0.32090920201630974	0.3639342671704708	0.6335441081573986	0.7245511298736143	0.26447178570220486	-0.7346035777726534	-0.2040811580364665	-0.12456140502461344	-0.3827013750185165	-0.5861461919046177	-0.09180898001626912	-0.8028961098877289	-0.6480455424081007	-5.310952972359894	-0.27185968745207323	0.0038161783150555697	-0.1154454998961767	-0.226413339099463	-3.8573801913629575	-0.41875869694160944	-0.4744545720692516	0.8131352078905968	-0.27797750268992655	0.606493165888164	-0.5062198644502185
0.3938573715581876	0.08787205452263855	0.6462568263533879	0.14391378404745972	-0.17890776638522293	-0.1813626291092367	0.059092101096785046	0.16108777309444036	1.0459190916342993	-0.06388729861846164	-1.8356153396588089	-0.7920672410643307	0.08234923591552265	-0.9066362484387148	-0.04397015627439232	0.03718624603044785	0.2896138009146755	0.725546928182006	1.077516883627707	-0.6673675583553821	0.09483871948621804	0.20174604829219567	0.6840901548159307	0.6866678153027465	-0.5902768289484317	0.5466896276074668	0.9170457644634131	0.21070898728437526	1.0818601212953654	0.1199965235586405	-0.05210098578028542	-0.7515053344223102	0.005774348201272229	-0.3891362065392137	-0.6141993407341974	-0.762742432295178	-0.6910845068788235	-0.9720933023451555	-1.3305351274416823	-0.4656764369686537	0.322039542061087	-0.21833808534059293	-0.21093269368933953	-0.6662675851078074	-0.600503362072954	0.07248916790108198	0.5046740780906239	0.326936458858825	1.0053258702259227	-0.7410273319722392
-1.6415180051060765	-0.39296013438807215	-0.46927423474209556	-0.2901491739579721	-0.274751792141481	1.1513200128982386	-0.3483129297516497	0.3788472664385751	1.1926446717599906	-1.67910122156914	0.34314566573409894	0.7227699488653306	1.0012545554248962	-0.7870308653205699	-0.1394981970019402	0.13553744322046535	-0.9204081606685977	-1.205099547727318	-0.5680512938121575	-0.22474485589771248	-0.46634124855125825	-0.6998218866817497	-0.1026852698244329	-0.08606392120168908	0.19293979304151335	-0.9340178868842443	-0.40321428330780956	0.41662785580508255	0.9366329175021754	-0.8947751070339096	0.6581437103320728	-1.4782569741824094	0.10365576316276777	-0.8765568818732771	-0.6207579300117014	-1.0193736971414604	-1.9701781209214126	-1.7427491776670978	-0.25336705026265327	-0.7871413120138201	0.8950872124708915	-1.1245005072083898	0.2972690959768327	-0.8129867395625251	-0.7475273807854991	-0.7286484393623947	1.217776962814494	0.7111185583400281	0.045899444418255865	0.8205761963059013
-0.24797719257292572	-0.14369261323365615	0.6986384371644384	0.17562963278080193	-1.8495087916221447	-1.1930766027461794	-0.9123251445979867	-0.30127956512590287	1.163453602109563	-0.43927605698816474	-0.8640803212077545	-0.8924028930582427	-0.5263784537334895	0.47692795514650144	-1.2203043394290163	-0.9602622001692266	-0.6330548545876602	-0.23460748856769484	-0.8003298941867633	-1.0402758139437656	0.017959842189041838	-0.288973116103585	-0.949379104158744	1.2942267968819603	-1.3517775544832702	-1.4870791887858732	-0.15626188534068944	-0.0868086093318949	-0.40039046630727326	-0.25371946680660645	-0.9324033473344182	-1.1919153487990608	-0.8064317406036552	-0.9550153434124039	-0.8207497196823563	-1.1061459605684039	-0.5727591308548823	-1.1171908576271583	0.5571592297813353	0.3674694385602474	0.8946546602461602	-1.7641191232496427	0.5379314861242088	-0.5395507845185631	-1.2283120769238933	-0.7722975840180477	1.6432334822959982	-0.7528085043182606	0.36416250912818027	1.924425591828808
-1.0523502356959722	-0.48015494431362993	-0.21246674614076808	-0.09432927680394518	-1.3398423856441992	0.4495817532961506	-1.0917374415531884	-0.9322010897058182	0.790301632977278	-1.53717349366066	-1.1131034809326947	-1.4692448506853177	-0.2458814096913546	-1.0964827939811526	-0.556727346106547	-1.0186961642374954	-0.23514398233517017	-0.56300937842146	-0.6921553298689948	-0.46972245253340994	-0.5787014222802032	-0.03163894222631219	0.06678869310835811	-0.29909073753898724	-2.069969740102386	-0.22010046708626202	0.5211435861255169	0.7768868623651276	-0.08718831955971221	-0.6705383236363988	-1.2814352099306137	-0.7565543389656878	0.4950246013567849	-0.4701111797412209	-0.31169257875643364	-4.5875497037391	-0.49277774388401835	-0.75903935869517	0.8768038554740888	-0.840335348001228	-1.4957769993432408	-0.682704916068108	-0.6460224160185207	-1.202978731362786	-0.9923079550356732	-0.6169960468718445	0.7138052825286938	-0.0905388223326667	-0.16411077140218522	-0.521025235956032
0.1376315110421479	-0.8397959504927975	-0.9393669843464607	0.6085300600586011	-1.056582176053813	-0.3150396054100312	0.3393390045597233	-0.9193386715050188	1.4875536979362691	-0.3548469420767886	-0.17158510659908283	-1.094124844236468	-0.5286548106323785	-0.3836447481095601	-0.8538275476778008	0.591881983813258	1.2909927503205885	0.004050684073700284	-0.5976431619282356	-1.1184388456579912	-0.9885190726430627	0.23115538433388966	-0.2495572542147286	-0.5392465036683132	-0.2717675533138763	-2.3356675992296485	-0.8998434487958402	0.09460329245867437	-0.7840648035481125	0.28136028493877485	-1.0424177730180197	-1.0636663532833486	1.5902475862343752	-0.8953948665495286	-0.7562830085631362	-1.6536264768454316	-1.2401892857956027	-0.545902734834439	0.8290316080072564	-0.9832029034963152	0.4315935751706786	-1.4458148966897562	0.4667616839405093	-0.9014814697800618	-1.0346091328310028	0.4123808960725497	0.5649195386944733	-0.36078180718021274	0.1949868606934131	-0.6900948813695791
-0.28638331412587886	-1.4288484516552398	-0.715551773968816	0.04313353602129639	-0.5270432094529265	-0.25512196352332533	-0.2208315073239544	-0.9867073298464394	1.6265988656363224	-1.063607860781452	-0.7755010451392597	-1.5923679852268637	-0.2650459694310709	-1.0117369777416245	-0.9381306029028599	-0.09789650648161444	0.8135164247322568	0.10655019207227734	-0.7848850766614522	-0.6049723240870507	-1.0661916961387778	0.3244453404763305	-0.08926579562753414	-0.6700245162590395	-0.19638479437934833	-2.0552444998793975	-0.2459878585411288	0.6966441036751474	-0.03395877995309827	-0.15063980228152382	-0.3932195677276754	-1.8718955778725364	-0.46404018854156254	-0.9007434810280476	-0.47623185672486057	-1.2152225805294292	-1.3664244423414127	-1.2385278934749282	-0.6032538675920178	-1.0637730144861304	0.3704716258027482	-1.1854588151646972	0.004324550929035601	-0.9963920266796389	-1.5591662448479877	-1.1467850967560853	1.1849793253762613	-0.40408784596152036	0.47399740049856304	-0.7896856628210113
-1.4362724579281336	-1.1335713480065017	0.5181519106641893	0.3558541252983138	-1.3612674218352756	0.3929446871007254	-1.5465722078808712	-0.6148910337553086	1.1805822433996027	0.7064900733832966	-0.485878559691069	-1.399882618185438	-0.6582938878957195	0.02525382771212663	-0.2701696068170685	-0.47727533649108	0.2738960919934067	-1.6627764305740371	0.4412201997961255	-1.3433453772452366	-0.9325026167432323	-0.6641502499838657	-0.7986529459237788	-0.9054232104905466	-1.6234613690385926	-1.4068579927552076	0.8823324516418166	1.0360963764147273	0.12153472512448925	1.1226214582422576	-0.2384646660691508	-0.987543796743842	0.7505595787913635	-0.3092632324662475	-0.884078098572814	-0.8862963845771453	-2.6352442483441827	0.4063141740045703	-0.9890060781122427	-0.82061768940241	-0.5438554936960813	0.8773310318885806	1.0763540310180044	0.21011227603862856	-0.5697263024092419	1.196563221838489	0.908365892556441	-0.8345945830310278	-0.26817775505216324	-0.5597033157733522
-0.9742254121174541	-0.7377427690228692	-0.5146518093465899	-0.018378424688149347	-1.7267308026806234	-1.5048243946280329	-0.9195627486198179	-0.9044537775687668	1.2850226403726879	-0.3263530357142221	-1.700003960909936	-0.9726818706508563	-0.8498438156440683	0.04104323329424307	-1.069489125659795	-2.0432532115102693	0.5051807202490073	-0.414615820202673	-0.8000708635615114	-0.6896726862667218	-0.74333306072202	-0.01127921360067149	-0.3345264431728844	-0.6142055841491587	-1.5909059302930948	-1.3369645077199455	-0.07431110451889349	0.21481727866203393	-1.6361759950172923	0.3771352904361277	-0.9705613011218703	-0.5438665853364719	1.3500787626911233	-0.8238994497758269	-0.7703554309423437	-1.1131472991834717	-1.3776695916355481	-0.7976811191970673	1.0926770301125688	-1.0022937113413832	0.3790753853791913	-1.3016896803284506	0.5733641499094436	-0.9076164760363407	-1.0629969682331737	0.17177653552489358	1.5789965923012195	-0.33275853512772463	0.04882859720320503	1.1865599929899253
0.261533039787823	0.9123942135812301	-1.838313964550539	-0.4353557838166089	-0.02382999667464602	0.4160407293932775	-0.3704179205723832	-1.2558340483792065	1.5100551205623416	1.1285279806078787	-0.6760520468321756	-0.8610269023438661	-0.9018322461829159	-0.14823595236476506	-0.8866096613426222	0.4783829775059542	0.5390205995722747	0.09533756017462053	-2.4530431484946584	-0.5995876956872633	-0.5652433312891254	-0.15647850329116503	0.04669852671938119	0.4592572344865483	-0.7218559646923456	-1.6859568372477072	-0.11267216070101836	0.11680694505816112	-0.47212794720064677	0.06868073846004295	-0.7457255735447679	-0.43805822914042464	0.8597308901640717	0.37080279998360316	-0.49695381861821303	-0.9479239221840523	-0.49429553693889794	0.8221366260924023	0.8000155415479376	-0.9352024590550285	0.7416345873586421	-1.004413753922786	0.8663357927665839	-1.197246759182344	-0.47695967053631627	0.7960227374082642	1.424161024372157	-1.940217986914697	-0.4948689128267504	0.29747899067839173
-0.2408351139224364	-0.8369354538310695	0.27158554405666957	-0.9657765600750069	-1.315296752165488	0.5163793695835862	-0.47820810738293035	-2.006185448844711	1.3624216479603128	-0.8509166828375798	0.010211082841047187	-0.2612299190193199	-0.8080301412105533	-0.06487981211612119	-1.5701750947207975	0.6151002088455729	-0.13893012672296196	-1.4791513003085388	-1.0650890461269202	-0.8817924236904956	-0.8345173023468265	0.05286409998331272	0.056185665112438575	1.120347286549878	0.06440949776679346	-1.8824965805648257	-0.9407390627235329	0.47123172653837536	0.25698676337925014	-0.8064906911300481	-0.6561154241156202	-0.8102692245387746	-1.0890859277977138	-0.809165092187748	-0.22233730923666262	-1.0266745016106749	-1.5392349329651198	-1.0239752317605568	1.1382545802659503	-1.1567428659931298	0.3512716814633638	-1.3485509942432459	-1.8460042466371829	-0.9645472255645196	-0.7399966887263206	-0.8292002991711053	1.55886565952856	0.6884947691216332	-0.18073412329277133	0.6605190575268728
-0.045167060076548825	-1.488039567677718	0.1424744961405635	0.6916734090715383	-0.27230512626635	1.135874722045706	-0.41079193251645296	-0.6905451768475097	1.5655546055975658	-0.33925391320578147	1.1336235732993192	-1.3270073843038086	0.5954747460334586	-1.109128195692373	0.4930730329551963	-0.08067332339560805	-0.30325541901505343	0.6230357732867468	0.4512614375004914	0.45549290646413476	-1.886113817906038	-0.28602544680474284	0.19811088826874523	-0.8025981251642705	1.8158402407483203	-1.5877056715008258	0.8695950213034083	-0.1222061338696342	1.1049295275582405	1.0926503598038797	1.1568293723737344	-0.3658093020818636	-0.9829788414018791	-0.9629500099155498	-0.9666846948941373	1.1668141838832753	-1.4982023450600883	0.3646719914452152	-2.1663171331093296	-0.7453941759757712	-1.2983428377236679	-2.196982904015193	0.6808242885955218	-0.9715247421456907	-0.477806658569998	-1.101548103326515	1.2909488767584887	0.5794317750295619	-1.4833067252852774	-0.32291726784744845
0.0055244223878314095	-1.56646712772438	-1.557853895328664	-0.5950706006779447	0.9457051160968659	0.8455575403675735	0.7606153314013177	-0.6994049512061803	0.7540881570451194	-1.8284576226858942	0.08510741444463038	1.4810925561371686	-1.3055151117393085	-1.4558370093475947	-0.1914029440639079	0.6013521247628185	0.5137857489921152	-0.9543491816235193	-0.0920860574427111	-1.36260499190544	-1.076657665140413	0.8454310662439448	-0.7296035523489454	0.2534494825792519	0.44716391642787234	0.16845481440132046	-0.03623220395507066	-0.4467933485202277	1.0334383284567314	0.31425652616421623	-1.5302295376093038	0.541625663761277	-0.6652846864076165	-0.7010879282945343	-0.6705322676264399	-0.4801328201204967	-2.9945215024465983	-1.031012380539177	-1.08179696932801	-0.30651031784098803	0.10650135235050133	-0.6104438154724868	-0.7009747679651926	-0.3244643234990051	-1.145813809249343	-0.5961666698607766	0.9971706408419218	0.9993138618469612	-0.2734831155348928	-1.0849474543907827
-0.3841581834622308	1.0529901458527702	0.9991706769000469	-0.5660989204222832	-1.1948420058604645	1.045022630191026	-0.16961740339004155	-1.6483493838642194	1.7353856612876095	-0.5229234304326937	0.13231512207635465	-0.830591865079725	-0.5098955264492151	-1.1427714740918415	-0.8043843084855801	-0.0037811934415269773	0.068084559055044	-0.9514776398488428	-0.7883251712026305	-0.5744295331400588	-0.9633843369731584	0.012836991573846107	-0.7101103029651444	-0.9220584979735783	0.34595356235757213	-1.7346592691677258	-0.5111818965581819	0.837705578494133	-0.9598607768315328	-0.5201595336770082	-1.143793124344583	-1.6326109597969534	-0.8847899386171184	-0.869911551752775	-0.535362523365911	0.06764482020723299	-1.6713335402912024	0.27946717390853665	0.8193049566900653	-1.0490233612256343	0.8844047408470401	-1.186032675526504	0.8274787520520569	-1.0634237207747834	-2.0245450341849147	-1.6016802618843167	1.302637436724507	0.28395388966406593	0.49608285502472654	-0.6777378757062062
-0.25075789679892146	0.0015033514431914597	-0.3432859824750919	-1.572735773268429	0.9050000288168686	1.1467063725202444	-0.09110952900848235	-1.705181624727213	1.9429211990836723	1.0925346291741722	-0.567970668916429	-0.4001051821529702	0.3871128902526775	-1.0854106316989012	-1.135165891229535	0.6981284993353373	0.2632803826428518	-0.5860454945259452	0.16220419706229347	-1.076721291374721	-1.0287234076019083	0.05419455818498466	-0.6391300362351618	0.07628084374794349	0.6413736515704995	-1.2652943225020963	-0.2625212077645741	0.18298099812674248	1.328395054223756	0.5710345648862507	-1.4426357527380926	-0.5222654230651008	0.9608368235654721	-0.6158142014711349	-0.7072187475878423	0.2847748959920172	-3.4749898466642324	0.8113134904457792	-0.25720348464121473	-0.5983993935306245	1.1143736023934743	-1.6184709582829913	0.7650556937078938	-0.6136313687597915	-0.7982750842236888	0.25594830652261497	-0.20442586680339533	0.026823551078297696	0.07870527752737	-0.8954780578237713
-0.5178304777874747	-0.2219926205389095	-0.518467519122872	0.2636228939179075	-0.16571323241429545	-0.05808489982511094	-0.27023963262707523	-0.7271815591955773	1.463405989657361	-0.3437844130807043	-0.1384398129613687	-1.116802845314572	0.12793892470403367	-0.7478717822926496	-1.0658143260333504	-1.7363755827034426	0.10990530770139724	0.007290729658931675	-0.02019448924082387	-0.25703721911779664	-1.2827956780199894	-0.1263431866497202	-0.49712980275283963	-0.14173349542760885	-0.11491282737569046	-0.7557622453885348	0.1473202371919418	0.22780221398877576	0.7193792791056529	0.7483596621409103	-1.1289083967180602	-0.9771504568069025	-0.12747052926366798	-0.33995426381339866	-0.8782126881109691	0.6141967041091017	-1.3934067969743305	-0.6522935004706604	-3.9268460072178883	-0.5694262353356021	-2.3295240356666564	0.2047882631515104	-0.7249508864645067	0.5411818131105052	0.3514209925138152	-1.7507698899522055	1.1348216280682233	0.8677502726402556	1.2447601525710843	0.782314497262664
0.1871793015951594	-0.6272582989898711	-0.8857703386062142	-0.8102861629559831	0.9977131196857175	1.5350116115609846	0.015469179837738718	-1.7511486010373294	1.4885530937763176	0.6463918557169029	-0.592950574531346	-0.28150165358315404	0.17968679642348467	-0.38867241002265146	-0.9372270953174421	-0.12182340993517776	-0.20136341312558978	0.49255597905377807	-0.4724564098801087	-1.282662172520943	0.4229928976517568	1.3577559769188126	-0.1784943624334793	0.5674534488474149	0.3791667060018731	-3.029060225886486	0.45967247097044145	0.1216702381234986	-0.6076643937432024	-0.2652783104993519	-0.8218983509783231	1.7996379951436616	-0.39484378056720615	-0.5275190892326589	-1.7207545884395563	1.898317739332254	-0.5542732682851655	-0.7811925846594062	-0.3038096410927199	-0.3621892114707329	-0.46584511748652163	-1.2214729289474588	-0.1581767378405871	-0.2595439908441458	-0.777236334936086	-1.0842345022794253	0.21874790248861778	-0.8411859314219097	0.5517784916038252	0.46362614361024695
-0.5343842462977413	-1.2894383696445908	-1.0183515668751109	0.2681179380082456	-2.072174092645824	0.7412211496052763	0.11506397110357462	-1.2104866386326132	1.9526012666448447	-0.5011632488332078	-1.43171813617	-1.448657025810987	0.32265305495309227	0.1048555739525543	-0.27413335000537453	0.20253405529706292	-0.3811372703743906	-0.22718740605269247	0.12524354612733135	-0.5861267800362656	0.22774481515174597	0.4271142792079733	0.27817655512078926	-0.9255248062270539	-0.9902194175196084	-2.566840612150318	0.541217380481141	0.47016783410443996	1.060307883409857	0.4783808819867116	-0.8527105667511804	-1.2495936963304932	-1.1806339962882664	0.6064792961767115	0.9995405214714964	-1.0576511405721276	-2.10269477425876	-0.8727135937740651	1.2345097658912796	-0.9164265895502983	-1.1253296579111023	-0.2941358878902824	-0.3211229235160402	-0.9226742060268538	0.752246628138797	-0.9933143028307078	0.7017062037225256	1.4375653862989075	-0.032136809409614706	0.14877918627744188
0.2567168762869254	0.6494483471547268	0.772910496732207	-0.5830788757799727	-0.1813648054814566	0.8522149101825346	-0.1456797142113226	-1.3292769184250404	1.613263287717153	1.0410079748639525	-0.18548516855971325	0.6670766613891036	-0.7457601053102033	0.34981433600246137	-1.047053705574531	-0.019315330091751536	0.7319525758722805	-0.15990390460338222	-0.008659789703425454	-0.5125758158192243	-0.10562705322242175	0.015993237841984316	-0.16628619710870388	-0.2394329798631409	-0.32633731380413783	-1.8751639760574548	-0.5620453096367559	0.97647251492231	-0.7330193022895073	0.41673181504697393	-0.973513135479175	-0.8352747333138177	-0.5877694780562925	-0.7735000153951014	-0.6722771911384633	-0.9961286331871207	-1.6747531902066064	-1.5116180770819294	-0.2984874233036981	-1.0257794378492593	-1.048642631832955	-1.3308655082814083	-1.2867200154457996	-0.8813160725607354	-1.0491939078522652	0.7942382509687985	0.9231105833895311	0.255291086291737	-0.15539538533979191	-2.269021860393328
0.2714008656170357	0.38584543791667125	0.4789604616163222	-0.507369703825874	-0.667063270926868	0.528252386756313	0.5085598032222751	-1.4921709816755935	1.6538758173432841	0.7008771309988938	-0.6779849860318067	-0.14720543993428137	-0.8152249819287385	-1.0556152410052995	-1.3780071307393948	1.2090257592946934	1.4224403924041702	0.1311987563892059	-0.05065308300280869	-0.8521138804419292	-0.7798761820134569	-0.2581162821874277	-0.10052602116447683	0.5368828041742997	-0.537871734171347	-1.158593276692476	-0.3586325154812719	0.9278639816897815	0.9238619245717596	-2.2275774484265947	-1.6729162738333816	-0.16109338505842194	0.944984509835903	0.722301357385204	0.23326066352443273	0.14952127586660843	-1.2947309786513597	0.6850051469528583	-2.0071043174118435	0.4171684176166125	0.47381518126676714	0.3824839303669624	0.3623850956764924	0.010885820003192555	-0.3769819851137704	0.877073643816687	0.8855610688555926	0.12141434457242943	1.2447067081149144	0.4240739444865665
-1.6024311665744029	-0.5799761881053503	0.2628119374908596	-1.936047267779835	0.3913365519672882	-0.4058063963247155	-0.951481970959885	-0.5400815447787497	0.19631061830443214	1.2517900575997263	-0.015415587337678728	-1.6615898935350277	-1.4687466146139951	-0.8898820420346372	-1.3090783498550702	-0.21688430319951765	-0.23906672587921077	-1.685883144944812	0.3464127022468388	-0.44417123853509904	-0.13057478183458732	0.9908976422068507	-0.23670490276467365	0.611447436511564	-1.1416117974945765	-0.747201779261874	2.4111432273598523	0.9679539278853506	0.7486837569956467	0.8135262821242989	-0.2498619754874283	0.1993845319669057	1.5633272019551605	-0.47787772904086523	-1.0454293248540119	-1.154101514461211	-1.8975565908135885	-1.0851762824554325	-1.6070692479602662	-1.1075620697568827	1.1216428389614297	-1.1685413538341765	-0.44715250838629095	-0.912074719884613	-0.9947525604789144	-0.3623788197465639	0.8607786299402361	0.1300840369227916	0.7990433704745035	-0.8013590607930854
-0.3855146972228915	0.9105136338910637	0.6874792222731082	-0.31956878180580045	-0.8972694186711296	0.8447650980534902	-0.3233607504403837	-1.554438501789431	1.7946158219625838	1.6511183458988516	-1.124781509457427	-0.8342642234136058	-0.8461832077561336	-0.04290365561992161	-0.8807158670710439	-0.4571352186226158	-0.186179152252061	-0.7730440229670414	-0.3117153090245506	-0.6373082747040197	-0.17845853585423577	-0.019693906491009296	-0.3053059464055451	-0.554495284802284	-0.8411815404005434	-2.077318484991079	-0.47957172876758836	0.8444412079898632	-1.0380595532434191	0.4741357204867263	-0.8712211793335886	-0.6493237781068417	0.38055011777767633	-0.836775974184138	-0.7245029293770454	-1.1439537974668716	-1.4898008819461492	-1.6899019315259851	0.48025007067375075	-1.12990955238237	1.279159685766216	-1.606087046363953	0.5203883898464473	-1.081967236303273	-1.130053862018541	-1.0253911065179755	1.032603213941031	0.30695757745335506	-0.3611677340412382	-1.0231485968757914
0.035348094699595954	1.4889500373205493	0.8857059952588289	-0.15056220878786875	-0.8675666593382266	-0.0855910838394814	0.5656801558297321	-0.9652760921741205	1.7193146198404905	-0.18077927378899508	-0.7187360612981799	-1.23628516013011	-0.2945324906427299	-0.1951027227700169	-1.2590267659085985	1.5899991574389023	1.200094238596401	-0.5622924128410631	-0.5922826787794495	-0.6529406451091344	-0.03661551457096459	0.4343107885052283	0.34235370610750504	0.5983085162147703	-1.2422304138605766	0.14283254588587174	0.18181929943570802	1.3097560138625148	0.049150173310343166	-0.8443074196874985	-1.349174318164524	-0.18831293527045562	-0.2313392654374358	-0.7097569624239427	-0.841278517770275	-0.864639702250385	-2.2370285963698215	-1.4778287805637975	-0.9450486855629294	-0.9389269399918388	-0.88838616077532	-0.958050265760946	-0.9646504145380339	-0.8581351142769029	-0.9140615221794692	-1.1399174873715014	1.0089352730851608	-0.12303800653270569	1.265580467853738	-0.06179808593304574
-0.22068498759791083	-0.7936001062917543	0.8587106054690871	-0.7173543479456432	-0.4348489141077169	0.2172961728493417	-0.2422803081900805	0.9606943935577218	1.6616566361683283	-1.512976601693571	-0.3889359616056155	-1.2800604395244788	-0.7607486539143393	-1.145066989398624	-0.9318792690758929	0.959591360069133	0.524034129330053	-0.3686998193118453	-0.6083853337115087	-0.3551354324298832	-1.3489325405393526	-0.10697774112819676	-0.3162522198824612	0.020165265698651028	0.12247233240080757	-0.9362300085788129	-1.4444457577364775	0.8203318545847202	1.2087302393049906	-0.15195634306108738	-0.1995144736405625	-1.4785911110635295	1.4239967077035811	-0.3667072699740736	-0.2388114998136	-1.957315675331895	-2.2412708255291287	0.09832277861135773	0.8442713743384399	-0.013283081052361876	1.1503682142977596	-1.098589303680908	0.5364174562933738	-0.8069515827159462	-0.6542618026421558	0.6607590161893042	1.2189511330363545	-0.5493732262317793	1.197738805945068	-2.934628022462693
0.9781866369610257	0.33829265707620243	1.2501118533349174	0.5066824063399888	-0.8631767044281734	-0.657776124292533	0.5416448629671033	1.0501707837881251	1.2262611364756228	0.9975127664397442	-1.128749920715441	-0.18137302759413876	-0.8678171127151818	0.9048749266755078	-0.5017773460785805	-0.11900752453302424	0.8551409871306899	0.6533518846853649	-0.04284645997575204	-0.03156802065613633	0.6378470085919611	-0.320942258747459	-0.33141421488751077	1.234078871173462	-1.2587060757769835	-1.0398645949758047	-0.3600001619329083	-0.9822102456655348	0.41775032196033646	0.38986148495936	-1.2342561560076855	-1.7547069624107474	0.0635544415110654	-0.795735424438239	-0.8398710476313073	-0.9647791557130067	-1.2874950558077132	-2.091241731032459	-0.42541402643437176	-1.646207489258623	-0.45711931138843515	-2.0548674743092095	-1.377229219655239	-0.6470358010571897	-0.7101960931935751	-0.49130436224366275	0.43816777093507064	-1.333641490302527	0.13746951078965908	-0.542106482613313
0.35096725983737403	0.8002414438594039	-0.2567645096671066	0.9722772406113961	0.3693846223401497	-0.6182097904988876	0.18050439481507483	-0.7774767524560977	1.3149671514284609	1.1719637981638196	-0.9202566214900267	-1.0844675801356536	-0.338257349390886	-0.36160088411359625	-2.1347447799656063	1.3236203291255544	-0.03149710984975645	0.562441215810492	0.3861539456796857	-0.33252779204198685	-0.878873878610265	0.17394491498066772	0.3111087408896508	-0.4303067783005124	-3.0495906138298063	-0.1631536448183887	-1.071402180951884	-2.273120868322618e-4	0.3266150312674963	0.7936537894526784	-0.7090120838290063	1.2415383570036134	0.738644292075414	-0.9682745632747658	-0.4260620880275202	-1.3778790093046873	-1.6498248162510365	-0.6277245109664659	1.3895338488981681	-1.753574013427845	-0.38900151039457	-0.6706558787618608	0.5746215192453078	-0.8869406357053996	-0.9273189243483482	1.1262200968323368	0.24667437947190451	-0.9978488058080451	1.3356661125517286	-0.5559233415361549
0.3856289358507581	0.41725722613453364	0.6616093881024115	0.532313647933573	0.4853499206117277	0.4942789628212169	0.3886618555092187	0.5409220386394308	0.7823217817607694	0.5639382469946512	0.5687480965495195	0.6274617865318037	0.46631873329432305	0.40698759060497824	0.4114688421407275	0.4561452273108372	0.4682270718988979	0.4031329203215853	0.41920692209640975	0.5209783053387157	0.4071784315793906	0.49794604059833036	0.4307045029137394	0.6628769832617631	0.547902170093272	0.2907506602146582	0.3695446325673776	0.6096202359153146	0.5776620066829063	0.5861879773020038	0.45739363921283993	0.37323523268272335	-2.0584306976564424	-1.855597229271796	-1.7621293902850956	-1.5007608023057832	-0.8786582730595072	-2.0584306976564424	-2.0584306976564424	-1.2143550747228413	-2.0584306976564424	-0.9134135314531241	-2.0584306976564424	-1.471768284024298	-1.484940989468827	-2.0584306976564424	0.7041666032848062	0.5275428879485536	0.7646973890285516	0.647906404866872
0.32586178273328353	0.23418930355502038	1.2140918509310816	-0.6127017765093633	0.6101355778293609	0.5748157589765861	0.010885801663071914	1.113056070857507	1.466482661502118	-0.2690881091123264	-0.8591621750102146	1.3780299078970486	0.2742715088719227	-0.3616456431824045	-0.7748472822641077	0.33206617721308895	0.5883196114558037	0.26675572425977856	-0.6830486817381094	-0.2233343282379578	-0.0280423894838546	0.15766659348574555	0.29184066439506584	0.69296013706780335	-0.6068811554832952	-0.9360453032541772	-0.7750347073688394	-0.9868495259349709	0.6827856600829483	-1.38208767066827	-0.4081865824959131	-1.5857905498039515	0.9475435223123696	-0.8714494553591324	-0.5313821778111169	-0.6697562320693002	-1.2494359371923374	-1.1235104137472787	0.5951282547030909	-1.2588627894737257	-1.164078564169359	-1.597485951271128	-0.6715067118942721	-1.3829962389850692	-1.3656116167775691	0.7302304306459193	1.1075586850965777	-1.5301829703477416	0.4716103280073642	-1.2673999210320401
0.3020950791805894	-0.24778189200831724	-0.09615218345857782	-0.7545313032442116	0.27313552500480237	-1.6882699183740435	0.5875016704660612	-1.514796617085459	1.5275937491951683	0.46754050619709475	-0.384946655098639	-1.0406552039356238	-0.6089142406242916	-0.13484594382100457	-0.853149852330758	1.2446803268226274	0.04042173727486008	-0.8388943243818284	0.26316511282595895	-0.6431692398238105	-0.19027507360415563	0.2960064130547762	-0.8999209344865728	-0.05981344442367803	0.3406659367256722	-2.0376549003363493	-0.7889787064381664	0.7622751117602259	1.0568677711730279	1.3760508732088927	-2.1016049953553924	-1.1022526521122082	0.8593912626540902	0.5441049592397843	-1.6348675784006639	-2.3643495221779034	0.10949039412236625	0.7406384202562623	0.13199326401110026	0.4888785494571633	-1.1982745756524738	-1.0437855828731535	-0.12108597261944709	-0.4206395114385698	1.059832558699208	0.7492605070665833	0.610294809280086	-1.156215037903145	0.9759473881455034	-0.7768765437601073
-0.35073838481516373	0.5310229954483185	0.1001331137917464	0.032219137608104055	-0.14423781792140652	0.49072479885036885	-0.4148297671799126	0.06564141570597032	0.6904412538115815	0.1726550030980119	0.07947110032449203	0.028329475810152684	-0.06995719303839945	0.32415028922902867	0.018463370678686867	-0.15501362868460908	0.6512258191779786	0.062207927306457515	-0.038044416799785444	-0.03300637760953252	-0.07422093169191052	0.440296073688976	-0.01559480320016357	0.2682658200466779	-0.02400148158781245	-0.8003403592946458	0.10985373546077752	0.12100341945745577	-0.12471107426409206	0.638210124934213	-0.04289633933038109	-0.11688075674690808	-2.671140583518797	-0.055633937841705276	-0.052172323739761876	-1.7173213095703843	-2.671140583518797	-2.671140583518797	-2.671140583518797	-2.671140583518797	-2.671140583518797	-2.671140583518797	-2.671140583518797	-2.671140583518797	-1.6906940395655832	0.6531771203005429	0.8436179454576146	0.7757408529790096	0.27428644890268605	0.0868296238761525
-0.8379368399021735	-1.2142071087223896	-1.1785737214856906	-0.08737652542713337	0.11590279817339344	1.2249338663723992	-0.019510278746949564	-0.4776015020264759	1.5739743502716987	-1.249452188798841	1.6319021021027371	-0.4154492495218934	-0.5723709696335841	-1.3438730247648465	-0.0910473800139182	0.520389163400716	0.5024004744367537	-0.33279382498702115	-1.1639149270935418	0.0871338759590484	-0.8216137248453149	-0.4777691439486644	-0.8981272530069617	0.4835008334002255	1.3958936649708635	0.20947753315728523	-2.70782121413818	1.1549043880468328	0.6161568916599346	1.0358375801738509	0.9848788289496637	-0.0061719109594188465	-1.0851951377335063	-0.007348373105733233	-0.11509561836958514	-1.051233713274804	-0.3704312131880603	-1.0477909186624872	-1.2485844196796863	-1.6683363527886184	-0.4097151752766222	-1.7036977073500899	-0.9522891215471126	-0.7982446534323226	-0.6930654126233854	-0.9077874648031145	0.7550254148053436	0.5987888623645852	1.21643871674725	0.3433742579558069
0.4235380949660218	1.1206810090863504	0.899972057038281	0.35328758411264116	0.6182312142692051	0.4151531978330975	0.2754217217219181	1.7004466581960478	1.5458786419105535	1.5082441050712485	-2.2315224561092517	-0.42604920334571805	0.12377114833867198	-0.39212472273962545	-1.1978418232563997	1.4391210032603472	-0.06157008840017415	0.015450722391047464	0.5315623241797695	0.06354457278000573	-0.9034193974618304	0.19627952504361612	-0.27346432404206406	-0.2630093675888463	-1.892927519723019	1.0001279630797908	1.643343786598898	-0.3716814170694764	0.17339425636254666	0.6607071214311793	-0.18108273029795086	-2.0651611210033263	0.603526724102078	-0.9096429078541264	-0.17201416633705893	-1.375149127637443	-1.126451301009796	-1.85553972722608	0.8062225662027352	-1.1844839254886346	0.491348851476055	-1.2231511645014541	0.2673622485970226	-1.1686757200269229	-1.6019973284729818	-0.48949707871946546	0.6480847991364527	0.10118951518635683	0.9649132109563242	-0.7234421274269416
-0.1280718215010784	0.41078061266198007	0.6244501528139108	0.08004157052762602	-0.645315105297726	1.3640753485153272	-0.29089163489632963	-0.4054562701184378	1.7251086744752397	0.559045276951036	-1.2143822116605276	-1.5509240549978944	-0.2782397559393082	-0.06388372042761432	-1.5500803091188557	0.35153015969596113	1.341468660618602	-0.22978615099000968	-0.1523736596215839	-0.8018986104696404	-0.5408507400735227	0.05014877982654792	-0.28645816871830787	0.3275700479899685	-1.4030087879066517	-1.594752413190985	-0.6649259862252116	0.10389387653891717	1.0965445616637621	0.32798670663597823	-1.3592421525545528	-0.32669260486466806	1.1821010792480697	-0.9838435824040712	-0.8931989942601609	-1.1459111514430336	-1.386713815498874	0.12101645836783018	-0.6380996866615605	-1.194510013770846	-1.3231832429182628	-1.2592273002772771	-0.6645015654242272	-1.170294585929974	-1.4160545213673652	1.0828982215209748	1.258046307696659	0.11295664435081088	0.4779193516013152	-1.8331933268502671
0.3210959769725911	1.4883379971855468	1.2313114832034104	-0.03346824159651464	0.24479170357753766	0.46301638773092496	-0.09927156336290509	0.24604919162624303	1.781768741163241	1.280078713764207	-1.3657542835740537	-1.8489026238777007	-0.584261881856271	-0.502170382676529	-0.9113128898802837	0.9875487246273126	0.6463101010624079	0.2951063223955562	0.658050598417853	-1.2962131100901606	-0.5172204387150605	0.026111944473004127	-0.7989939570967095	0.3651219407020074	-2.293054733310961	1.7783246887104744	1.0648858985685674	0.5181743291495644	-0.2731139087314812	-0.07257532036253851	-2.508828793611769	-0.517407302293947	-0.38176895480382533	-1.4988316867994793	0.6127179033439616	-0.9966034338335745	-1.3936602891530467	0.8488820595345578	-1.0440303185002258	-0.3697368183574829	-1.0088918516235807	-0.3297332137978117	-0.8602273444598307	-0.29310971899912375	0.2719863983402451	1.0989397560615444	0.525346589316836	-0.21634939998667405	0.9346660930260133	-0.615707896783477
0.29185004009166415	-0.6490136201118571	-0.6556501586842824	-0.42559826687657776	-0.6924293283594911	1.2129946340361075	0.0859991513395049	-0.6448457058482573	1.3398355696643343	-0.4766899964320736	-0.19694393826906187	-1.5988809687320413	-0.06698939364103407	-0.6787008923249885	-0.6446242151940151	0.7201137998437922	0.5096414414832745	0.007643319075706885	-0.4591996442579049	-0.5059990876622191	-0.7326164656286184	0.03209717368648273	-0.018285534378229204	-0.07171517575601977	-0.1395593261622671	-0.7818910557957711	-0.9011631881396222	1.067415405840577	-0.4591927055465189	0.03848695485568112	-0.49884245645650654	-1.3345995568073465	1.0616138376730864	-0.6654857634200397	-0.561662084928986	-0.59488296641357985	-1.1469349176023018	-1.5470168063179865	0.41618831878535945	-0.7788549421638644	0.8582568049703386	-0.8867503695250992	0.7037682707957328	-0.5458238161304153	-0.7085879677657774	-0.731266329096556	1.1315049536888255	0.7643063435044619	0.7162359867594542	-2.2395678714955363
-0.3667427617824581	0.9205715429054175	0.8347281063130988	-0.5118646018842423	0.37167606780208284	0.20593388522711806	-0.2695877785868695	-2.292230725418335	1.6298505026378738	1.2072078326648024	0.21792034287618994	1.1151426145334675	-0.46993487922624144	0.3991415799134238	-0.7041879140824693	-0.9054089810129435	0.47686681873028397	-0.5135216365685107	0.6128922746179664	-1.4445068767925093	-1.3999576553705035	0.4510651273057517	0.03741276697776257	-0.19383644534593258	0.050352326327242083	-1.235067631443772	-0.44474927459908437	-0.06482583738326216	-0.7423029193714289	0.15753583007416874	-1.6301680104427236	-1.0799458437805178	1.502064955978075	-0.9808255797733516	-0.5224318996870311	-0.47561157526171555	-1.7717629217471706	0.44927445221364487	0.8295620869155416	-1.3527886230970185	0.6113459902869536	-1.9741695080874158	1.0190015078877772	-1.2517052263602517	-1.1871165629937532	-0.2422401920076107	0.22074779436611494	0.4645225166240221	-0.04658767205663616	0.37446892902901285
-0.6453215934882975	-1.4703750798607147	-0.7110402121614656	-1.0515185197505543	-0.23914744970073093	0.5916611849139513	0.04723683103254085	-1.13083297994356	1.6184209852292322	0.06049213909877195	-0.257727399300782	-0.5266115216882965	-0.2809172068979191	-0.16160501483305154	-0.5745745532923086	-0.3885489406517323	1.4421533979439278	-0.17825863029681405	-0.07322150782611014	-0.6465479785441957	-0.3738983997427996	-0.786493765056876	-0.8558862801097415	-0.9820775315998284	0.8901605359164672	-3.158514306727588	0.5988521194387645	0.09458968004095428	0.7591397124366646	0.3249514989875173	-0.3246932114530365	-0.9232256545426342	0.3464243372592542	0.7651939824506512	0.4713259087212597	-0.8181464517482937	-1.4748803714950687	1.0216169259286612	0.3200047842979296	0.07997916445949929	0.07964119371071388	-0.6162759755424416	-1.1918283268077516	-0.48758627556011086	-0.6077444684826705	0.754257804533739	1.0964653916077953	0.34518803708613577	-1.2105218816424628	-0.09066999519434683
-0.14109178640766554	-1.3055158221078138	0.41629997938917634	0.10787402705985306	0.974818914590364	0.7310453765773258	-0.2117659366242899	-0.6404984629076442	1.2905970751370643	-1.6439551328080542	-0.12357137470651838	-0.8107740216984204	0.6443030019460113	-0.6713475847500341	-1.0642731447250238	-1.0935361400220427	-0.7616427517169361	-0.9903410007223223	-1.7567853274320264	-0.5623566731700717	0.011075679828639978	-0.37646111826181333	-0.016259698500399482	1.6498952837606244	0.008844635876637133	-2.695034085066225	-0.9052400860233899	0.22911553526772388	0.8364724692502576	-0.29388099809155127	0.3395405635107896	-0.9463379590265077	1.6036223934771392	-0.5167587084595769	-0.1371591136402437	-1.5546555839562954	-1.2764394472659337	-0.28495607796015454	0.4837248797751975	-0.9194558651511732	0.09968403673449497	-1.8183755787720552	1.1938236504383355	-0.7080081498269737	-0.8516691711124985	-0.05700386567697961	0.5699164878463501	-1.9858005203885867	-0.2959486294174151	0.8551707542849437
0.10065513185918641	-0.35898428928342746	0.6797775282288611	-1.3816391951497262	-0.6577366458257188	0.3083253264273989	-0.39382550440117603	0.23416460620415142	1.542915546284256	-0.30053680882903117	0.5297160711401411	1.794163017899339	-0.9002343217151372	-1.0100198759967816	-1.3053524894525332	-0.7166360341542461	0.9764453285999674	-0.45833726226465216	-0.22419337156550612	0.14352628750397803	-0.7112638330959489	-0.42204547607092074	-0.25475768418969397	0.30735962889486707	-0.06762675461460846	-1.8891793833329684	-1.122858076877733	0.11343088924860578	-0.3579886600154893	0.09086169590133124	-0.3994683660055687	-1.1663329986741224	-0.46031830367841026	-0.8013954253761449	-0.6788522768419	-1.3080284111855052	-1.3115407429994588	-1.416238035759277	0.6681868866517939	-1.0156504033307212	1.1107527631233707	-0.9418378757468459	0.502777811751622	-0.8458992782968978	-1.0815903013741313	-0.9288140916134309	0.7042345980690082	-0.3424823679684163	0.13655207797369742	-0.9605597644299755
-0.3162455800515811	-1.1019356868538304	1.0537276300183676	-0.33747501545237557	-1.4945956189083132	0.5983802824602322	-0.5406100687291612	-0.7750597027990274	1.5044106925847291	-0.8736650637080386	-0.3957371817607427	-1.5989462520644762	-0.09767459088642075	-0.739370779977628	-1.2404093136347485	0.11789253832229804	-0.13114411139517357	-1.3007012231212731	-0.7713427827903124	-0.17777618672412343	-0.9483829798694671	0.3401857644030531	-0.5873612448767974	-0.31171458062688995	-0.5351018241356225	-1.340377086017641	-1.0751342979440583	0.6245737626343559	0.9965823677523571	0.5143382742346014	-1.1283563886501693	-0.5823981193693455	-0.3298863270590538	-0.6223734195951373	-0.18826303065517233	0.09101948717307977	-1.365803101753003	-1.2653086465954333	1.2063658607046233	-0.7062250674773713	0.5819040498841442	-1.3595484969434763	0.20112132022219742	-1.0158529135503276	-1.691711619227998	-1.2119540564476143	1.3469661971571065	-0.37003666995399676	1.0751973107681922	-0.9315476066381931
0.3750878650193157	-0.4660994461268463	0.2436800188851117	0.2928476660429863	-0.5545653534620256	-0.6653712895604491	-0.27862131942350304	-1.6644290142658642	1.3950600800471116	-1.1066254925195553	-0.8256475424587012	0.8225877631914148	0.003291259991175979	-1.4193340969213288	-0.9758896946002086	0.6505627483677857	-0.8656035855884758	-0.5695588721755128	-1.2385930980524889	-0.07677373737472983	-1.0395601855697651	0.29413675748750845	-0.23817371956570083	0.6776468501513229	-0.7300156575072032	-1.6430478957258232	-0.8892260711980053	0.2233544388502811	0.7823078560621937	-0.06567133475114806	-1.5251267267821473	-0.7592473193908597	1.4264765684537506	-0.9185582350370947	-0.733676195251333	-1.423888744843966	-1.125852872552955	-0.12569098865258277	0.19905651886571973	-1.2461826105068945	0.7527378634450446	-1.2480207520051636	0.19929638057257407	-1.1381860700941053	-1.4088772016728919	0.10511727162221475	1.0122514763037203	-1.6013336356106647	0.6095358219655823	1.3059750138310338
-1.0866431500503904	0.34048453062837114	0.10483823497429982	-0.20150615601899108	-0.9011743361585697	-0.8590756397305513	-1.036393263249238	-1.2856339063140905	0.8625632364324922	-1.0557343126792629	0.24368973923535361	0.3781107498038766	0.5955786269458013	-1.1945599564214893	-0.37853706147460686	-0.6897004644117566	-0.4179251223497401	-0.5521473700188684	-0.5442965983407042	-0.31270570538759634	-0.35944289274114055	-0.5441701778753276	-0.6529833519614705	1.2114449517379022	-0.16633384461739587	-1.234413878795416	-1.1531419239321932	0.5800103833870214	-0.7805315078349393	-1.2048982578140468	-0.7961338083470457	-0.15325041918088778	-0.5312409759766081	-0.8185098312707499	-0.5505646795507235	0.14919324045544313	-1.6580917422362844	-0.8313951706405889	-1.7615135754589613	-0.42053628783777225	-0.3330129521217591	-0.565716561344684	0.5156929317146915	-0.02606445981847566	0.4319760624135001	-0.821107792516412	1.6931853185044483	-1.294352900422523	1.043499745806557	1.6799399567840807
-1.3433756432444626	0.4314289877872271	0.23518505096336118	-0.43955649368228095	-1.1170988939516349	-1.1709054089377857	-1.6913863262200366	-1.8315641429243377	-0.877292895506434	0.006985619550472725	-0.6961477017072453	0.5978531144140017	-0.6954250360880848	0.600555566575117	-0.9934061449448598	-2.159498636937185	-0.6580564396492238	0.1757479515667372	-1.3211522240856883	-0.12333225258334878	-0.14166358628691111	-0.25314137491795125	-0.22777802748401849	-0.5945741556350347	-0.528615674641845	-3.244702023107521	-1.0149565855068556	0.2417991263864129	-1.4256976955339595	-1.87985006945788	-0.9185556412147661	-0.06149617985466033	-0.5412997729100583	-1.4152174947074816	0.27166025523327025	-0.7488572739079175	0.08618896986192964	-0.2726214917649014	0.4566848062514972	-0.3387366661465714	0.9261994118970923	-0.5358072291175343	0.28493485982413846	-0.557322397718126	-0.4476686933445775	0.17426808754322431	0.8939090471541005	-1.1527045905922007	-0.5475624639814596	1.8649335635618818
-1.0122669616655977	0.2573277080260141	0.48132272240542145	-0.387718539509002	-1.4280432625021913	0.13707274971519975	-0.9793605501443325	-0.20289553946791267	-0.9998506030113482	-0.5916364485905777	-0.22829564911818348	0.9948537824972037	-0.3461389187893772	0.3444753361172552	-0.995636017033219	0.2829972144687189	-1.3594063309536362	-1.0576253220998488	-1.4798019967493636	-0.753666238497968	0.0017807945413877745	-0.31013334487078714	0.257334008853278	0.504309435116037	0.17843188587775866	-0.7253226588151188	-1.6667712769926437	-1.2017034584482056	-0.3880199331600999	-1.4206864131958392	-1.2211659363392908	-0.029155505556963994	-0.9570175966280853	-1.1034436718260565	0.894012153481908	0.26920503448198735	-1.875912297629352	-0.5520024249494722	-0.4444472494305214	-0.6121055927267358	-0.11695922647915212	-1.5902849183307377	0.022977805137792743	-0.0827399167491298	-1.010279242347204	-1.1807186161933994	1.4572552430079004	-1.1562567683637373	-0.2255601986350738	1.2861945609220515
-0.40715164778830654	-0.4426181646018909	0.5677178435859643	-0.5882422168986003	-0.5430490053718895	-0.6544503999215606	-0.18547222402879662	-0.7493486180576197	-0.2751082697194693	-0.7344190934206876	0.44218766904006473	0.19543318018531142	-0.2544917213777514	0.7414386109683986	0.8444388330382142	-0.9769423375470275	0.5403479333829949	0.07264618017584962	0.17040846946837127	-0.012155269428527791	0.03275252873916855	-0.18341910574082818	-0.0706653576126808	0.21995232291642813	0.012019132522154702	0.31962484462196505	-0.7398836178203376	0.026104843296340326	0.08572902834492985	-0.029171362096266848	-0.6802891682592179	-0.21501767354272963	-0.8557839578019679	0.3950296855348206	0.5511240439463084	0.5773035980829981	-2.5199448145176913	-0.10996365607041456	-2.5199448145176913	-2.5199448145176913	-1.2986404554778817	-2.5199448145176913	0.7107903925478994	-2.5199448145176913	0.8531957578247057	0.7860195218093915	-0.42373558472293105	0.390246022945953	1.1251943127451085	1.4785152877937313
-0.6912675682187511	0.1392798890178223	1.262662146231078	0.19539186281588838	0.15314106437309954	-1.4510721429470155	-1.1830670399347247	-1.1108697303359933	-0.38744850010135046	0.30792306668577935	-0.38135928116219076	1.8018020676763116	-0.6363974093154923	0.5860391592571574	-0.8328464754024569	-1.277030891941565	0.11252511108375282	-0.9672017237468815	-2.1909778147405703	0.09794638586994771	-0.09056593070542221	0.37474305497700455	-0.6716198535575515	0.6633088678107588	-0.6248132386298818	-2.360903801945558	-1.5317907896776535	-0.5676015282484099	0.053287906235655734	0.10113053069242467	-1.3504943061484767	-1.1567281972618009	-0.4154586636694986	-0.8210716936986356	0.0735143862249829	-0.6642067904939085	-0.009372500881722177	-1.7534315066550024	-0.344781434330829	-1.0946780709844952	-0.33970702706224254	-2.0854947277049116	-0.5723430145946675	-0.5578206617111402	-0.674618946724718	0.01929964080470621	0.5083871047832949	-0.9733783845653531	0.04477773780949092	1.1979824786329263
-0.8821024009336534	-1.1533590152512547	0.8049467520278072	0.7201834107204269	-0.4811774626839653	-0.7382518517664033	-1.1188798188758649	-0.5524232518423605	-0.8905965731643644	-0.8299903965221236	-0.14841790054663628	-1.0087619857176493	-0.4013948995472822	-0.7032004983263768	0.07987681346335267	-0.14076801479936402	-0.6232767347379488	-1.0102036662949507	-0.9365186834590288	-0.7354412119626094	-0.9846742920012007	0.06418506105615589	1.0521173749971298	-0.6785060073093812	0.4526169300149913	-0.23245786728927592	1.908888570848944	-0.021736494972135013	-0.10170306589382828	-1.0441350635792668	0.008987923070474657	-0.6783544423305135	-0.19941121679525	0.8655017151855435	0.48925658802818067	-0.02954300715909171	-3.460547711435099	1.1187437099568671	-1.179199828438868	0.5586497087725765	-0.40728091398996136	-2.011073224583636	0.5397177845541014	-0.8493675630293919	-0.19507396721251827	-0.6543685208307056	0.4966420155430692	1.2557794140756755	0.4012066477979912	1.4625007386201943
-0.9577870598025595	-0.3332302444943873	-0.008276133267913433	0.12295950404470597	-0.5557430831084569	-0.6605198402139245	-1.122964720660844	0.2488809541919172	-0.8201383421824356	-0.3735729991468519	0.2602274985820455	1.0802461243496078	-0.17375277903540348	0.5568682866174477	-0.540160591500793	-0.46988221833059246	-0.37903966347091733	-0.8087441848077809	-0.8323770956122227	-0.19915408311098465	0.16460335797911735	-0.5213394682581338	-0.42657522449638235	0.44901028122867764	-0.36874230527872637	-0.8285399314057785	-1.3916344380931278	-0.4672418870073674	-0.09504256899843039	-0.5501710879359099	-0.9674359634291497	0.3640240276944067	0.22638897292557317	0.13330172883623578	-0.2881241523026292	0.05430487183734133	0.328121926694597	0.8332852963610179	0.577353620483039	0.27831815060994136	0.5596883916672968	-0.5459206033047987	0.41139158227349604	0.040811196038126434	0.43889561350203804	-0.006735573632541059	0.6046991841813584	0.07122066991092246	0.27642995744193616	1.2557955095508506
-1.414152891640771	-0.6355183195833255	-0.9043881810064389	1.7109233942004014	-1.0524137764921988	-0.9261446669764066	-1.9543899327855587	-0.7771165050584099	-0.8856894714274974	-0.7630047491512888	0.4216463752832253	-0.34214739605624006	0.5269470098375661	1.2040673838105918	-0.12438207249387671	0.0731534247622901	-1.2996490659786084	-1.180475392589002	-1.7265523632427557	-0.7329447652192027	0.42634877056777576	0.8028584542540999	0.5665038865077276	-0.00804025324345247	0.6090155165323229	-0.8598775900242275	-1.0038591358979827	-0.4523339626017076	-0.6421807590322762	-1.4434020170747397	-2.2447784335275216	-0.8373032012780792	-1.1443677042930678	0.5849441609260233	0.6607724590311136	0.8579872598203557	-1.2669530562387712	-0.8917541963295084	1.3502045437203198	-0.06994990575043711	0.40546799017761453	-0.07025716632892301	-0.6755513129729795	0.5423460830092182	0.6586666922810723	-0.9320321932414387	0.2719740194709035	0.3180404490021278	-0.7388192919668463	2.0404567601169843
-1.7938932125174278	-0.45191212172459744	-0.2924386299304609	-1.144413437241507	-0.23685757642616284	-2.4745858723944343	-1.8497738446374004	-1.6927349086677315	-0.8927472054878858	-1.5942037285512247	-0.8857386007704339	-0.15402399993892532	-1.1759988160679495	0.22778319634523986	-1.3204218043054177	-1.6848669764486264	0.36327343592080735	-0.6405391492290992	-1.000904951568579	0.8451503828115119	-0.9449262281500624	0.9658548113028649	-1.269516577734897	0.5512661128762865	-0.5416819777469772	-2.3933346755010647	0.30535441021567256	0.20958086979264423	-0.7224710750846217	0.8741110745904636	-0.08096712218172213	-2.0065978192297282	-0.09143579189166937	-0.7859611898541917	-1.0848373169918293	-1.2707355555617619	-1.4102335270454498	-0.8146924084949142	-0.31271757402211187	-0.752331741025888	-0.8727396719039682	-0.24016435907051623	-0.7166457115325866	-0.5596214096142575	-0.7755688450483786	-1.4547172282199294	0.9882002789284892	-0.053980071433927884	0.9228355762253616	1.576869428779677
-1.1057466372666414	0.1907855819230154	-0.4088618929974321	-0.9875716820270686	-1.0797013675422857	0.33123898937063856	-1.1022897282728885	-1.8571925307017392	-0.6029870117664518	-1.0790777160326124	-0.8551338502068934	-0.030652497399567755	-0.6384479016665383	1.2062189980667186	-1.3459404040416536	-1.8789850277816043	-0.9692146118823819	-1.1857926642767322	-0.8951566900635628	-0.18453749247305146	0.3060004959016443	0.1387261117029103	0.794460840477911	-0.20804036386973912	-0.17184051164735703	-2.5885528222173932	-1.406018105409889	0.33075552714684875	-1.363963361911306	-1.4573337815924674	-0.5606180456982365	-1.0098956347754713	0.32383127777939	0.8177371052852765	-0.41598039615295934	0.6504007624779743	1.0497423068144864	0.28525650505044486	0.19795793787843377	-0.15819937083105673	0.754257144609398	0.10759929313366315	1.0661531536664537	0.15177011061192414	0.4195583752535673	0.7264177152243406	0.7956021020528931	0.4019527348265557	-0.976631966618501	0.27493245516065795
-1.5898993882639896	0.05695148316011919	-0.34751292115020666	-0.10384999222990088	-1.22940046653974	-1.2855410714004474	-1.789997910380579	-0.7343700084915279	-1.5258158429855457	-0.8212975645986137	0.7637505617667197	-1.204684379828833	-1.0929877481867705	-0.7930328112593112	-1.440446641078336	-1.507011009675262	-0.6441266037938157	-1.4893914918029711	-1.7033922011544846	0.22249744640040775	-0.750526587804713	-1.1712165812537538	-0.12520600911586469	-0.05802124793561181	-0.9559158175040604	-2.4662166480696297	-1.919884240082835	0.482546269683028	-1.4359121412141653	-1.1582290367503378	-0.12244639105199305	-0.33792871168425326	0.9814192678878063	-0.00156472765111149	1.0080154801460992	-0.40078725854501135	0.5880688893201984	0.26905949683395997	-0.039412148722722494	0.5372508048201047	-1.227119076408968	-0.21536175230161628	1.316827386876221	-0.6051245034954138	0.41487169671697866	0.8020905937013673	1.0302800149766258	0.5827786903298302	-0.25145802225335073	2.610139251301154
-2.829878083617979	-0.4092598520487135	0.1497584980681333	-0.4187279873818891	-1.0467051205607987	0.7888967351968375	-1.5724466560033972	-0.327268928387575	-0.09824067297885322	-0.7299149632427615	0.915885125619151	1.6027493172216445	0.5739362906328319	-1.0925067301420799	0.9723228260466136	-0.9907519735006192	-1.4375335336645627	-1.2497374077588748	0.007012705254400319	0.4394384842698598	-0.705158195150551	-0.49923487093570973	0.9256553184378347	0.15316777678692323	1.842678389143154	-2.241359651817692	-1.181110453177878	-1.6142131724476396	1.121257442774351	0.3747739147190384	-0.7044150922388462	-0.1217161224258602	-0.45796573751523617	-0.25315934839460497	0.41893989403926724	0.18401950549386398	-0.15327979523043814	0.2755686811534929	0.8122432039106664	0.8734845027049886	0.7255380064115096	0.30725090151777085	0.7690182997768116	-0.3878768443355254	-0.1533868956921657	0.4417067133983824	1.252490836881106	-0.9550792208921814	-1.2919203385437863	0.12701085245430735
-1.695638260994735	0.2338206963953467	0.34978344332016575	-0.19289966691717073	-1.035994274088834	-1.439162121191755	-1.2309857912672073	-1.7210720531249168	-1.1948934667256224	-1.3199300530257099	0.8505283657894404	-0.24071877873479675	-0.7055840006086659	1.0379625841491973	-0.29832664320574104	-1.8398534069691541	-0.4511862965233414	-1.4367133866945785	-1.1696668339605176	0.17310427954247565	-0.04547633084783357	-0.43680722062807276	-0.9753484818542548	-0.14236870792357229	0.49064757887742505	-2.59872831029729	-0.32772387448843654	0.18469770869346291	-1.7783331813878656	-1.1558624065490033	-0.467537047000308	-1.7599958064639947	1.3381039059072004	-0.15893929523060682	-1.1658014722792946	-0.012082561984601259	0.48715034669560586	0.4186541350224899	-0.9106551992196126	0.13617164681178698	-0.42553375156125267	0.21934949419762656	0.1242003763333477	0.5479991430827583	0.295578292119653	-0.512438215727463	0.7633531734563135	0.21978279952530783	-0.13391539102278666	2.313793157427685
-1.808755964102726	-0.8113464699148636	-0.6986737489993342	-0.0488247118470991	-0.9662991590795084	-0.8738866270780706	-1.3981805929007636	-1.8893377641841285	-1.6153150949365243	-0.9071015179570503	0.6498268554925826	-0.0363541387630973	-0.280246035242323	0.42724013416061973	-0.4152497082801427	-0.7433241703348703	-0.8831185098649624	-2.1313012952752177	-1.4138423360327355	-0.3846809606628214	-1.1111674319227305	0.4000870042967998	-0.042630397549076764	-0.7067028356778824	0.596412191575262	-2.221145648065134	-2.350790186559082	0.31790440357712196	-1.0414837831174513	-1.4277457010611632	-0.5797890908372205	1.0057051577814726	-0.7320856343594853	-0.3578091708353323	1.1351336858841576	-1.042308971868138	0.5963223095885802	-1.0967878771926494	0.9371745213605711	0.8310118774890853	0.9058059527393034	0.5222779927983646	0.6105551039262654	-0.7895286791695515	0.02165049184258661	-0.9610961148414374	1.4692967599170663	0.5373124384782559	0.12580497162603874	2.1297545054572216
-1.5048204160809375	-0.9184008773764251	0.3736147141947155	-0.04180666613282006	-1.1043166480899753	-1.1526075549257324	-1.7395161725368842	-0.28836130361334594	-0.43013747248534984	-1.021224751967702	0.04297117875239629	1.4962131667116079	-0.5698307517437323	0.19158080027197208	-0.16647009503555554	-1.4286768214646235	-0.7070160178376419	-1.295104472981425	-1.1558616775933568	0.9348682003921588	0.37431148728769387	-1.6581954199412752	-0.26309463931173205	-0.51592267262008	0.2911303206760169	-3.01292785175355	-0.4506503466090726	0.5601053515823975	-0.3993537028353067	-1.2571993636175423	0.2023955606463741	-1.1548489681639325	-0.6108585728092432	-1.0841126063809146	-0.5246276440452096	1.2617040210494717	-1.8300903927356793	-1.0291754689858765	0.4388889510743233	-0.8337783724197554	1.1353748547199123	-0.338344013422707	-0.22697100077057727	-0.894427953802027	-0.6788960907260885	-0.7862321527724168	1.1720425664203222	0.4230870058222959	-0.31810938594505433	1.785048213898748
-0.9106214396283476	-0.3102970993539027	0.4133589453253291	0.19750677008151327	-1.2873109953208033	-0.17547262803389302	-0.8368966546743848	-0.4662034452223844	-0.8874882726279966	0.2940571060514524	0.5038647778055404	0.26311297936939393	-0.2771239386615841	0.6978894985761218	-0.8694001329223211	-0.5085156459787817	-2.0660334713144612	-1.0701086849593067	-1.045307382409088	-0.7142813319176887	-0.09242425666897944	0.4591302949419957	-0.3463932291591355	0.4176594558176602	0.343577838761946	-0.6327251715855007	-1.7984740621357176	-0.6428584081553641	-0.3527504908818221	-0.9815651573389411	-1.382710628181952	0.06425743052177568	-0.88834510543612355	-0.8905046575648625	0.022615937307878555	-0.6918103674306417	0.2281447618740315	-0.2513321381817566	0.2058666422875419	-1.0298951295615264	0.6447002614389122	-0.9891888368083196	0.23158933484099778	-0.7354119182521184	0.16567636782341075	-1.1902356450545588	0.07118628225252126	0.1684267961362001	-0.7389979004373708	1.624093388044058
-0.880803010374224	-1.7329989589828427	0.597915071980001	0.43415655265992403	-1.3370562449735366	0.5607613871824582	-0.7932433129065144	-1.2659002154662278	-0.6436237198090584	-0.567123747796929	0.6804574340910505	0.24706986129603942	0.7253007184674328	0.1510296409391196	-0.3731738401195907	-2.123332680749238	-0.645859705512769	-1.04405176042099	-1.0680559363428195	-0.06572720851836686	-0.9947319306896845	0.6253826500444767	-0.948526919280971	-0.1897076935838815	0.4487626070506099	-1.9879304898074244	-0.8073640490482802	-0.28231180982070525	0.41435626357985866	-1.9412560103966554	-1.597554472148421	-0.5642169524185076	-0.24406524645975453	-0.03395717361782218	0.45352708396469005	1.2019099330412153	-0.17405528566129802	0.7734779529489232	0.7376657391791347	0.29625988243378515	0.6614416799004987	-0.4465216655220162	0.877548668034225	0.5255790891991655	0.4010983670389934	-0.5582675462623216	0.2680121945454876	0.23381528648793565	-1.3445697744805198	0.647316082358825
-1.5191912459063528	0.41800627405578616	-0.4487986391040652	-0.4950939830370265	-1.1934643473688493	0.4324336199956143	-1.6404695110355454	-0.7417870455310834	-0.32186435052956036	-1.1228402705247398	-1.6691485316186203	-0.5398986195986326	-0.08089327226523402	-0.4274647820806862	0.5560278379334825	-0.18620228711329834	-0.1944377331649412	-1.5435110482135934	-1.3335492815287986	-0.8106469615804144	0.8244564760236381	-1.3280464729729557	-0.22433490041840398	0.06478396544529705	0.48021095721283136	-0.18674421445266726	-0.9955615066294186	-0.1313739468851581	-0.21294566427802808	-0.6874695127636866	0.11084911946221084	0.24010516565221812	0.08422662913854415	0.8329284214185162	0.7245625913527753	-1.6491064549936025	-0.6536642905013461	-0.03164417710887634	-0.6862744647651764	-1.3808662021927218	-0.32186785770995635	-0.6177683741112041	-1.986612075154215	0.22996818759724366	0.18548686454172988	-1.3779182820177478	1.5392168374288329	1.2339199580414673	0.3261686328205001	1.2595489143005207
-1.5525680757548206	-1.3930678655762911	-0.7485910402685637	0.40238506980733807	-1.341360785805304	-1.5946588091677198	-0.9160876234679067	-0.9831826664197448	0.5203304825730344	-1.167908342405315	0.6596408952954436	-1.4725939361363658	-0.8695076640694173	-0.29043937197756353	-1.1266699959473345	-1.7063164557925206	-0.2241317479709807	-1.3530174007564049	-1.3457990390499972	-0.3514692617448724	-0.7423959605618038	-0.6320916567470818	-0.6420107614062858	-1.3094882832218904	-0.29553826419614065	-2.601166702064798	0.5476140560454862	0.6549668216489553	-0.8724631235550016	-0.6915675257309568	-0.4228817856965889	-1.2191529835241615	-0.6223847016313968	-0.8766271317293433	-0.6228973446040175	-1.069228777296095	-1.0378621009883602	-0.4985808490980468	-1.2498272136841646	-1.0648742651332077	0.12278528230557398	-0.9766564115157578	-0.42618466837433944	-0.801284251313155	-0.8615821972093548	-1.0003392436653693	1.724807053564413	0.2506112363804776	0.13790149478425626	1.3456701047324275
-2.8377959535128907	-0.9505013204738799	-0.3702359869024069	0.7810191911940083	-0.7641743855838282	0.16144659891738528	-1.7035846705294453	-0.27709963764406387	-0.8956932478240003	-1.2595691360391907	-0.2930162053383251	-1.4713046850132199	0.3280895648397956	-1.8158562633048256	-0.6021566991338695	-0.4800563799898008	-0.5552362082748679	-0.47647809147516795	-0.7162209753992441	-1.0586504846047793	0.380015410727718	-2.8377959535128907	-0.2065574147421606	-0.5605875893425545	-0.09210688085766243	0.44215296301302814	0.6900108335602889	0.5700565321848424	0.4722458341475174	-0.7613689853220348	-0.027176207616916335	0.06117582524218249	-0.7837920192262403	-0.7620626213126895	-0.5588798206441062	-0.21620822351745797	-1.2040478108045498	-0.33832757232641697	-2.8377959535128934	-0.4473177721795907	0.1788849256182996	-0.5267707433286776	0.3425748900927885	-0.1423139751849686	-0.3408822402183128	-0.9427324639926452	1.2113521286668956	1.1127759988401125	-0.5067003483325003	0.4468628586326303
-1.4701483377247835	-1.4845272118970125	0.13059782257123456	-1.1793529464932826	-1.1357453951546996	-1.1183057521377964	-2.3589149357725443	0.8513157516634692	-1.0247264313758426	-1.7039617004775012	-0.601552379324375	1.4082455694452816	-0.5644742450741235	0.13517263184444864	-0.9788070021410111	-2.2144642944623683	0.1282662539660189	-1.0985811275817756	-0.8723364684211707	-0.4419464504523623	-0.281080466815592	-1.6425491179666813	-0.6628999438815664	-0.11009796857226808	-0.6001977881161464	-3.1315990431732756	-0.5272055976048854	-0.03096950391408677	-0.393771808268072	-1.205225499401216	-1.0528643673347728	0.24182348531861808	0.8078069773588491	0.9206297783932653	-0.5788693320131387	-0.13568909358079564	0.6162762188965714	0.7318601739680307	0.9414139170756979	0.6021902342752843	0.34048114170811183	0.3456660821533171	0.9087017578465085	0.5321244729796858	0.8588297321503194	0.7548961423646745	0.870498392887169	0.8820186503824686	-0.06988233686476039	1.6957593724966629
-1.0301319197370058	-0.45902589313132613	-0.1850757866532364	-0.6320162915871917	-2.022303314049559	-0.24632610473663594	-1.3702702229891797	-2.1211617408122536	-0.28835816042608936	-0.7271918619628179	-0.10403608261208391	0.4057216674271118	0.04106404283390623	0.9798006796632722	-0.8273911378735916	-1.4962227603122702	-0.966264117872517	-1.2773019714333822	-1.5436922880379749	-0.7891542434108823	-1.3623472753355435	-0.7179186760495896	-0.14733357591014914	-0.17480822845804328	0.5971188450957017	-0.0782107824673742	-0.07428406755084536	-0.07433038416187557	-1.4081215022169917	-0.7219684904810684	0.5023765811761425	0.17550238107905272	-0.0660775936279255	-0.3469663001678044	-1.4933490591616143	-0.07002169142325446	0.7367656366938513	-1.7825515305401474	-0.8970890744929848	-0.26476510541227777	-0.7066413424915933	0.8090853335825886	-0.8539053892647553	-0.010323140955637643	-0.016405381207893276	0.82708929752142335	1.7459845853582356	1.232950911797844	0.015819719920466643	1.6732870513646858
-1.2470104887780746	-0.8155917235449178	0.4530646647427358	-0.3215684516839666	-0.9151927666247401	-1.1559844963864478	-1.8603527340012367	-0.8359150777259536	-1.0856066607053203	-0.7430306471792723	0.006915565591910808	1.1278245780564014	-0.247804532693046	-0.16593396594932236	-0.1979113357663332	-1.3072738762348803	-0.7453138888939932	-1.8367059621563544	-1.3539232630535023	0.5744706148540536	0.10479920779346383	-0.7461389881343721	-0.29515523637342134	0.06659004792381895	0.18821253490350548	-3.2926429577420637	-0.894387804372089	0.6238580852919079	-0.5742933262981006	-1.5167381356477578	-0.30037685953468757	-0.9368804670062045	-0.662607743223525	-0.8728843295502359	-0.7878552146592087	-1.8178402094705028	-1.1045870237117645	-0.8173714497504271	0.6554985327640719	-0.5482078848083831	0.4400460429453768	-0.5542890701585763	0.5592380145041557	-1.7652278763351956	-0.8344433928076376	-0.9999439349881939	0.9066140790257394	0.11835753271802882	0.22268105905351654	2.0170135243245118
-1.8491999332690354	-1.0839273126452011	-0.4319470147164305	0.3171366897159282	-1.4913332711148153	0.822436571748206	-2.3415348091552057	-1.4557540377566929	-0.42870692976164565	-0.1805274866314302	0.8227093958041509	0.18564135113981803	-1.6243420894061578	-0.05559381482639022	-0.43428264159635416	-0.49017007653551536	0.38787829959612946	-0.887661951628663	-1.046736310805897	-0.44431425335806984	-0.8037014614303237	-0.016262809043570366	-1.1304980894012937	-0.5503811434322422	0.449714711284269	-1.638721886904087	-1.9353382439834301	-0.13030600359410005	0.23604960176939488	-1.8730227527539223	-2.4168243919255192	1.138010107195287	-0.7063443763570771	-0.8688095543964692	-0.5192456735038052	-0.1459842784757568	-0.6203538254541278	-0.93750394042992	0.7556776833082782	-0.08595765768202662	0.7336839657255028	0.16087983901302683	0.5819205626674387	0.13004132965438647	0.3909456094576835	-0.8278503662120065	1.1866761588714492	0.46844379489365934	-0.23353660789987352	0.03827745282886597
-0.9485556052996519	-0.35487802022377957	-0.7147796704582933	0.4919295318248537	-1.4414187725083476	-0.2865087760230708	-0.8178419200149218	-1.3396933024079165	-1.5849318987102377	-0.5220845123329937	-0.8631533437404308	-0.5858399798416424	-1.0012065800091767	0.682752367620504	-1.6454037379788415	0.140561441880378	-0.759907867459591	-1.414709195617145	-1.081807995342326	-0.714060025194742	0.2205866604215531	-1.1104157014485263	-0.17245704324241726	-0.44997841916097703	-1.0866183526139295	0.6456039309137086	-1.6302503590020212	0.1920493614091982	-0.09056723852603037	-1.4977462892075473	-1.5151352347026037	1.6298932333171448	-0.8233657425650232	-1.0926775258094468	-0.3060688024963906	-0.0986404411990974	-2.3681094962032088	-1.0011476829244705	0.9675698365884011	-0.9548251672689725	0.6689379497741743	-1.3444016152499452	0.6618643072091125	-1.3023559252727295	-0.7729193175382167	-0.8280616691476916	1.3233503079093198	0.565698793041636	-0.2626585164542642	0.909940688380088
-1.7849646652314388	-0.24058230662679955	0.08475563314804459	-0.13387446749370416	-1.1553732593091814	-0.5062675273598943	-1.7573590498625637	-2.2404221291188886	-0.21843573870353683	-0.7422747637005045	-1.1039943728361972	0.9603639463345462	-0.28909500218719386	0.3201691251825686	0.22911859084254796	-0.9204239524415034	-0.797501553972375	-2.2280572328848263	-1.5652381675307994	-0.08505606643260383	0.1427071242765303	-0.08561277755515141	0.160430475710724	-0.10379545615024831	-0.6115490149187589	0.3484255849613103	-0.5047190711015302	0.5858429612737092	-0.665507850079497	-0.8374711180205141	-2.0690701094886648	-0.24764462762747896	-0.8534842789685098	-0.977250316129505	-0.7351856164201483	-0.7953558000166386	0.10458806048396872	-0.7928012084008437	0.6119394657475155	0.28706949154102046	1.1177475358048579	-0.5564153231402911	-1.3215287599567016	0.17311818923917716	0.5215925068850915	-0.9669639913750193	1.4146928262829168	0.9670817890411776	0.5640742245660193	1.6753336198835398
-1.788280270210797	-1.2914922754405966	-0.7521547219890186	-2.4603339432626425	-0.93013237084873	-0.35040414395163316	-0.8252733368832763	-1.3234390028806313	-1.180808242987298	-1.2637221803276064	-1.223749927451871	-1.1634813136372029	0.6004480647477415	-0.9621995661113045	-0.37340791889529457	-0.8211280047790019	-0.8191086768574046	-1.6052289289343782	-1.138533433724291	0.01705776036863495	-0.11204848555552885	-1.5016688848467499	-1.4134671093141689	-0.6590862070692253	0.5356056980694277	-1.7643236438943306	-1.5955311527736196	0.3305032803158837	0.18114251604908727	-1.2654306182887205	0.6160558180557262	1.1117238032876915	-1.4354376591692692	-0.7107669963695835	-1.1063647350317567	-0.4940412693816687	-1.213568803911454	-0.909454624177408	-0.8371261866283399	-0.7490010746152898	-0.48367291588919764	-0.5801589671627542	-0.47881465746329605	-1.1359919616177352	-1.5350772674350912	-0.43953510164475346	1.2092720472831033	0.8699970104986553	-0.33255660658433767	1.6731513108113154
-0.17398556730280196	-1.0437238495115337	0.55000006565473	-0.03758170322180162	-0.1966792950782858	-1.6117973519611988	-0.5638957909871058	0.4886013032088708	0.2835856936833171	-0.7361346697711976	0.8618065112296605	0.813643032215882	-0.559042698786168	0.6980993268574742	-1.0720788499974518	-2.560125003053036	-0.5142154500180435	-1.4107482221791499	-1.069673299363769	0.1817275385093207	-0.1349168620984706	0.9300293902458068	-0.4597780532283505	1.3393693891040186	0.093167723407238	-2.8502575438854616	-0.807171643279407	-1.6260043494314909	0.7978014908899478	-1.9474742630649224	-0.10031651606704954	-0.7668512480808676	0.025274223942924234	-1.6318301224847054	0.4175861901924532	-0.5144098792207106	0.23854357237405094	-0.8977023197189119	-1.1432573871099199	-1.0094502550519697	-0.7222261322770962	-2.2172125863945027	-0.9657879326034942	1.0086265455731955	-0.8062162171641548	-1.0330736103846327	-0.0015708782411104933	-0.8153078935142348	-0.7344846847447289	-0.025909936534121047
-0.9895636878950801	-0.944954323060369	0.22524669359432284	0.8618252499833325	-1.647454164201259	-0.2607125540301145	-1.2167174858876981	-1.4918977136422256	-1.6800301564742255	-0.3229936697107063	0.5535916342141753	-0.285961235321949	-0.40662259515931115	0.1127021294954929	-0.4115637474389897	-0.8305460211846559	-1.128225846351868	-1.4474374001294463	-1.455056687889548	0.380276117748662	-0.6805657008485789	-0.18668627457160072	-0.37489701658440827	0.8624999914561703	-0.25814739862264463	-2.069203073799321	-1.9295922794743343	0.029032995577206438	0.5976823941129056	-1.2808433982234673	-2.3219681930785048	1.2717830523643527	0.49762750607439116	-0.86898294680279	0.8251633529663387	1.193253587589816	-0.3467367403193232	1.0847851627414122	0.870601129430507	-0.34266890950288864	0.6535398415509992	-0.8860223970285847	0.5934806840842202	-0.6197245719337132	0.18325984798627012	0.06750228197829318	0.6748174724245606	-0.22237532337401786	0.15956388406959937	2.460364607337101
-1.7959736110402784	-0.8682316534165924	-0.6936482849234815	0.2667424090853981	-1.5472239489012913	-0.9237853818118464	-1.7308928213473564	-1.5141755577484062	-0.6586045503696312	-0.6597538734963875	0.9920086939243996	-0.45958810465346095	-0.43542397067438426	-0.7986743200848705	-0.8447213217251933	-1.622458475759536	-0.753188563477759	-1.1931338065466648	-1.365270917302712	0.30128033202653687	-0.9905184506573635	-0.75724586549198	-0.628034904081862	-1.1147264809958057	0.961415724611734	-2.0488607450852085	-1.331430672244154	0.7230539440347341	-1.748842215920536	-1.0995925483396396	-1.1861316347207616	-0.2538631997010353	-0.9175010622862291	-0.9124503736848202	-0.3176655216452934	-1.4708788178917436	-1.296478626850665	-1.1154979923423831	-0.6631280746642377	-1.5300183602167257	-0.9584135723872538	-1.4845176249367606	-0.7640328402460104	-0.9736790136367411	-0.6041720043807925	-0.34384455696573074	0.3068279036367293	0.729938275463512	-0.6625282331807325	1.0095036308451266
-1.2226320252862164	-0.6045164969574616	1.221640669787283	0.4140884878673633	0.22292044840136657	-0.9630322666547836	-0.7171106206167805	-1.5509428718423048	-0.5887850420468099	-0.5740399638366628	0.8723974652549283	-0.524100088567076	0.07087566707063833	-1.495704973535654	-1.2345342475848329	-1.3700499999501032	-1.342986889836682	-1.2952322100364033	-2.1562341547663406	-0.14192383616091822	-1.3880850370875606	-0.11134823101346071	-0.5634423487263939	1.0250808969326255	-0.026752243845025846	-2.4022787756693047	-0.9262927351351727	0.11590644786825118	-0.764779809173117	-0.7482312179933027	-1.0850292182901005	-0.7537916783733732	-1.677746028311044	0.16833925253101248	1.0417455133270583	0.3862386689152493	-2.305029594182432	-0.9689091954601221	-0.5071373459849622	-0.7067287898214335	-0.6101160677377185	-1.4813242755760976	-0.45279746439615576	0.5034203592560271	-0.3461570641252578	0.30701553558344	1.0651544964980342	-1.0404178577069674	0.8141440568195425	0.8582767980220781
-1.6000207274849985	-0.6478498966287806	-0.3736651179816012	1.4309733676745011	-1.0570430368406198	-0.923889626919168	-1.300264011706476	-1.5261642709866559	-1.4033425160589306	-0.7813788727122054	0.8009325738752007	-0.699960606928406	-0.4025496557419735	0.5496467958886542	-1.2412457854156138	-0.7900734487807206	-1.0665025861841182	-1.185193534700125	-1.3153302290846833	-0.1386536609370897	-0.6342202370995774	-0.6322022112194362	-0.9110900826258526	-0.2700894624991315	0.8224758055807525	0.31439306908086107	-1.9882047058983232	0.49341892766773887	-0.36811799346928314	-1.3064294357019226	-1.6226684678979815	-0.7341767828359383	0.732751643456929	-0.7229441834913004	-1.0524145858071658	-1.4335803582002993	0.9334334269572582	0.7385131782720341	-0.3475112912865238	-0.04070985429585886	0.13609235599096664	-0.3064147778106886	-1.349595124470288	-0.16730763802383827	0.10921828278534824	0.9441892586971838	0.9582448754445492	0.8081863520437889	-0.09354747196955422	1.9473077523324558
-0.7529485179363907	-0.7117951297312626	-0.6645395191495065	0.2638184346965287	-0.7187475594333432	-0.603771839383678	-0.29453630256379515	-0.817088379960337	-1.5576579738740643	-0.40251928842184936	0.28440911320204965	-0.39144720387417237	-0.17912170888957282	0.9395654181440092	-0.8962997089226439	-0.24584951524418994	-0.6192480127546942	-0.27334798715945174	-0.7441239884201001	-1.1546187045753233	-0.40367942928602873	-0.9134377546057261	-0.6123923464822588	-0.6525007130640744	0.3067519005239038	-1.7035198495461845	0.28120954109196283	0.231828315766475	-0.7072988390145691	-0.6854687583036208	-0.6601243655163771	0.3902589881973861	-0.19537251643893275	0.06524096215279769	0.7978771185178334	0.27726893050349327	-1.288582967321767	0.4768127380047643	-0.4957895025346765	-0.1832012110767561	-0.2972083716491081	0.288932868798253	-0.633384072359289	0.04503405457373209	0.334350550773533	-0.7068387514570511	0.9213512200655268	-0.15522589539270754	-0.2548935236960116	0.39531126278522294
-1.3243346843132875	0.23066420403327267	-1.1949007055998402	-0.010539553154156115	-0.9357127812968374	0.1446877114297254	-1.0734110602023674	-0.48123213603828474	-2.1483757973396256	-1.3523325733474323	1.0652314359626789	0.19704178653530355	0.45006659365955654	0.14362534828756204	0.08534052185387854	-0.8239842416759802	-0.8355500436258338	-1.6699449353744473	-0.8760363376538244	-0.7700124296198126	0.8167549336164674	-0.4412304335800413	-0.7655427075070661	1.224647079374963	1.3414143085024333	-1.4503410513022068	-0.28358490063952646	-1.006000365969771	0.9962890881369204	-1.4449482237276843	1.252092071313234	0.01686809688670089	-0.7166447216843511	-0.9091684551484849	-0.8870313098309318	-0.1402856129908195	-1.2836813928867632	-0.7495112071226367	-2.076120569657447	-1.4671684694078644	-0.5535480754175782	-1.553316156185411	-0.21450278983622986	-0.7831815729823902	0.15545352509209462	-1.3151991327910517	1.0935200726111798	-0.007598180571281459	1.5735678974565253	1.8798555462993858
-0.7178814454752561	-0.487282965686317	-0.49966857283484234	-0.04674279102552507	-1.3631208073916943	-0.8709129217254229	-2.3116289251148046	-1.715378632225054	-0.3377019160274025	-0.9228289354035101	0.9989773346359685	-0.6654153497027283	0.3773009233161477	-0.3878892006823638	0.49987074496656514	-0.10612663490638613	-1.2478174532837618	-1.8255630585150557	-1.3267843464706432	-1.4419801588953358	-0.8976107264898796	0.17610284938772464	0.7808595110804731	0.6357021389065145	1.8045776008345231	-1.3789314798358545	-0.6001775561376069	0.36143335638189256	0.18081463059222677	-1.3237222604194563	0.31094871293096754	0.3320507742722017	1.2253470517428562	0.9372560893891434	-0.7176944102706713	-1.7193641158207296	0.33434365015967343	0.18594337938938227	-1.098686600506083	0.6650973279354613	-0.8815368786934384	0.7251860038809045	-0.7393315450097966	0.803597723754781	0.7511922868164427	0.7996956912178732	1.9761932320297169	0.20164364499134935	1.0264451592624098	2.0776216051248166
-1.0762402435774614	-1.2546870102979462	-0.2081269999807982	-0.058416656849932476	-1.4204634103188407	-1.3218807311097651	-1.1644683440328765	-1.71042825574004	-0.8323202857345291	-0.5758889192482199	-0.16020730248088955	0.44647499026940723	-1.102200172652802	1.7067979395662307	-0.48414799488868004	-2.0049979969482123	-1.1355627307329277	-1.1343716547216474	-1.3096628931533054	-0.563862366444566	0.42782965733279343	-0.6840640693930601	0.13721610259112296	-1.2021073154467867	0.23982629752129647	0.23249156572750584	-0.9264981492756126	0.3097493729434676	-1.365103387012135	-1.6078149575096372	-1.0293344079552749	-0.015034566572170262	-0.8313864308945624	0.8581064203808764	-0.817903237293664	0.19619978694202517	0.9726049977291358	-0.8566960885400466	0.747738272192644	-0.1939841934131735	0.8852853251953718	-0.07673959343399102	0.39913977918643495	-0.11417874492908152	0.02242761380617706	0.4533700232261307	1.4165733224208439	0.05224661580560248	-0.4516701898605675	0.5436240000378636
-1.0612445786085032	-1.4896831161286874	-0.7072317793738219	-0.650517930424729	-0.47496757345721735	0.1944281857444954	-1.323895036757961	-1.8267543352965605	-1.0252930198545256	0.004049107883103865	-0.05901509745292722	0.4023850798500974	-0.8489755713015862	1.117035793865978	-1.4096794842228608	-0.663285746061735	0.1126525492476127	-0.6182809881306048	-0.7845886548766613	-0.5828084055695049	0.3874148778760257	-0.6658794621398142	-1.5955028553632513	-1.0352198299816198	-1.0743603092030258	-0.9462714000463689	-1.3286333090715112	0.002515535240054545	-0.5568702520538675	-1.022242641881543	-0.7989888146144767	-0.9217517056024459	-1.1706289088040085	0.5902510863258482	0.15729473566960267	-0.47051259734085593	1.0154463207211466	-0.9864623245515596	-0.07255584454954454	-0.5868110478014311	1.3443704962344278	-0.015951358607596892	0.07706640430560217	0.08961319100857808	0.5111695446023052	-0.5244765877586597	-0.22849028813853436	-0.8556695058018867	-0.08365304779703157	1.0311164233962098
-4.836933805723161	-1.39398640666347	1.0486471370658654	0.38511640888297854	-0.7328218747187495	-0.4989952966825446	-1.0584811482593248	-1.2339609410642076	0.09331953514934013	-1.081755572669767	0.3030737387283497	-1.0857033987518554	-1.6649934664332389	-1.082608859264623	-1.906674477368881	-0.7106915685684617	0.5789741877273372	-0.769750330826591	-0.42736889725860105	-0.7040511223365074	-0.5159252387812718	-0.9775140070011337	0.12530799478978563	0.1362311249082126	0.4346628378775062	1.6852977277205483	0.10434379130103148	0.9029663690958344	0.37423186069368297	-0.03247285624059549	-0.23579456053326114	-0.15027298104717024	-0.8052616279166244	-0.0787624126217948	1.099837978083285	-0.24553133679946929	-0.7965875600855119	-0.8504585081250856	-0.466795525463561	-0.21945415553474973	0.338944841212603	-0.9388491252243562	-1.3656460555656482	0.1262174523725516	-0.5143980583670389	-0.8209677228029254	0.06932667329266952	-1.203192870421091	-0.5405714184791456	2.2712508427151796
-0.8123430761845188	-1.5672188558221456	-0.5260910063390845	0.3718325862601557	-1.212824954623824	-2.3362129404670378	-0.505720833757304	-0.7632987404480803	-1.6674390208233623	0.06336697442071278	-0.8509907840797182	-0.7693354415496589	-0.72237497963125	1.967448066367705	-1.5831020360047021	0.01415998093648028	-0.7859244544820274	-1.0972281238116868	-1.492832999004522	-1.221251462466451	0.17309311048262074	-1.3784264352718716	-0.5333286028854864	-1.1620132073304106	-1.5471767033169552	-1.1082518845195068	-0.10184944895208349	-0.12936714394249368	-0.6788882517124388	-1.5447381358976178	-0.5276124841694295	0.60234797288183894	-0.9335020618070778	0.3509462234820318	0.7521743998590575	-1.1400893582150273	1.6620772002642827	-0.9747399145871717	1.004352519112746	-0.7596793083514158	0.4954176410447313	-0.2000799105812305	0.6190610774602983	-1.2990184972324712	-0.3027611726081871	-0.7533601005389324	0.2129495587684193	-0.4837394530614137	0.06117161156191503	1.5139116932579981
-1.3051814925849217	-0.7479688292487257	1.015280448415382	0.548739567847239	0.287111170208857	-1.4274548549525554	-1.2120513445512004	-1.044878071010761	-0.934244681182886	-1.0730262347053454	1.882826601708719	-0.37061361605142057	-0.6945406963950588	-1.4012767716661907	-0.1739032523518286	-0.6213900141529909	0.7185900588898502	-1.4686975918298713	-1.7812194797256735	-0.37750077801327625	-1.2203618608840539	-0.43549903128090806	0.5742666119621632	0.878120363059836	1.3030941885625442	-1.8784739067927927	-1.6496109180765974	-0.1883008739970577	0.26932249311619605	-0.5866926442600257	-0.18120084946235568	0.010518205660316072	-1.114460810670943	-0.19369480771126943	-0.5688017616613016	-0.7083372862356812	-1.6634029215708293	-1.0544626975341738	-1.8286020959083693	-1.5017282368268154	-0.4233405968832611	-1.3211199008877421	-0.05274148554815758	-1.212308971039894	-1.1816126191198701	-0.18029573161794418	1.2338443429725716	-1.5594772292879193	-0.2208694926166478	1.2067953776452085
-1.2761712449594504	-0.9789403376653889	0.4164492381758286	0.4405463719752031	-0.8285775376923343	-1.5141122036007393	-1.2369815907291841	-1.1779034759776903	-1.2859792830164953	-0.9368618899058545	0.7596220192445028	-0.6241647105450201	0.3577254272342398	-0.40725458815322696	-1.3282832325797438	-1.6673917802496725	-0.9272681319293473	-1.4730326400832974	-1.473158894045296	0.05817413014179848	-0.6890904905644591	-0.09619254637786456	-1.001248070458395	0.9831464309271084	0.12780791581963916	-1.5831512848710907	-1.935087491856664	0.0926131595523444	0.9481735375571639	-1.4298300587047945	-1.195457363374914	0.07604282419704204	-0.8190566114409539	-0.5047039438448533	-0.3190224191227653	1.0537935523139452	-1.8922873323690088	-1.0270363903886386	-0.8912892553270465	-0.35402997194128005	0.892413726888957	-0.5240632111461756	-1.3073967961945054	0.16969609345115078	0.3123319345897607	-0.831708320151177	0.9216124435972571	-1.0138000443942274	-0.37687166501871205	1.6129646277676948
-1.0936024722081068	-0.29293253804793756	-0.3749799384801127	-0.29414919020226427	-1.4236852975139156	-1.0437409849252015	-1.1256902740276753	-1.2989341443840587	-0.6919089595825936	-1.2541656360798819	0.05507620169553602	-0.6733240641247479	0.6322394491122477	-0.5568022560281716	1.0452693763555507	-1.002408459507169	-0.8931216575265016	-2.4408506086036583	-0.523433565529769	-1.0554245799695439	-1.2571033241617382	-0.49876412775981716	-0.30086803076019303	-0.3672845417121455	-0.05447694650275093	-1.363361993827519	0.41897000526666417	0.4584128582608406	-0.9625989500781598	-1.0421742907796945	0.30413971331313144	-0.48361082176651227	0.06322452279370962	-1.1172856415962247	-0.8812970691104905	-0.8959930961418997	0.6897082695754807	-0.9091389256147177	0.1193238252042018	-0.31625251024543977	-0.6000380135309455	-0.691461923580408	1.4792942861957308	-0.5110290568468188	0.23997251567072425	-0.29753129072595613	0.3601799484869236	-0.18858088758732924	0.5917624742897252	2.461886663831675
-2.176739383653006	-1.210186565849285	-0.11420269364101632	0.5491913175105636	-1.037679715683507	-1.3362156973151034	-0.5032906255754616	-1.0141631522604708	0.12118251553492852	-0.7940653262850527	0.3544803881234563	-0.9763762300826299	-0.7020182840471292	-1.5407341100507752	-0.23909081517104136	-0.8840760527126786	-0.704097667231388	-0.7647492372471701	-0.9380462964662212	-0.14727599274235312	-0.5381922086438466	-0.7408202856707754	-0.49845651877585834	0.11506216533631014	-0.5078470765749554	-2.41762967439635	-0.09242735485031606	0.48105933052175176	0.23427967088557333	-0.7925580790817698	-0.0668862571933285	-0.4519776825892193	-0.5031723656785247	-0.5889773054380634	-0.7034909733415233	0.6479101004446485	-1.712754970476716	-0.5904778968252776	0.8224752993653354	-1.0733498957436474	0.8911254182144139	-0.7354111843675657	-1.0273489901187653	-0.8778117635281765	-0.9456411567998757	-0.7546936938302543	1.5129051609989361	0.19602667760515408	0.5531608538612517	1.706167256944832
-0.966871840047958	0.7845300221513243	0.6018055710391873	0.3014827062599336	-0.2982685484265241	-0.918777379350473	-1.4833862280595465	-1.0556284642396856	-0.8472309245523539	-0.804016181626769	0.20451419347884195	-0.008293270995546026	-1.043919304251283	0.6006189679950814	-0.662204273967022	-0.9860231847649246	-0.04545396789235589	-1.2221751798417024	-1.6731935823170319	-0.5101716483213016	-0.07796825083606733	-0.004368041795904625	-1.4784250286674745	1.1114493622736656	-0.22332328028042583	-2.443234645162269	-1.4929892418886341	-0.22459453855277126	-0.19590563137039307	-1.5839488153268324	-1.1871763028984041	0.7700389709351975	-0.8157557395880903	-1.102086240797845	-0.6751086983988149	-0.4380380120061465	-1.620712368181117	-0.8510399800828509	0.4958748965534225	-0.7145559434683931	0.03446227471500886	-1.7171056995541705	0.6513322523000967	-0.7472722168515993	-0.8040514228841084	-0.9088154230869443	0.4416387722387974	-1.5395903118867063	-0.011923473283271138	1.4679702516856343
-0.9803842384315918	-0.18430608261125864	-0.27920526193493084	0.9626575556404285	-1.42277793079046	-1.201571781053056	-1.4392865440109972	0.47509016058765496	-1.2764787327754388	-0.38470936797679167	-0.23898220473613038	1.5692546367894815	0.899114086676533	1.2448607259812403	-1.4478821044030983	-0.5103407486339955	-1.3135221372752606	-1.7850742594714728	-1.5902639885788603	-0.1899775960528319	-0.7858998638781559	0.20926471466404462	-0.4992919893749571	0.08197019504351555	-1.110225227089103	-1.7893290259688872	-0.14860265658687544	-1.3237188571301666	-0.7306734898134192	-1.4178119309774844	-1.1616695228203193	0.5438222377861633	0.7885276127997316	0.42003550666895806	-0.8462769862801889	-0.4490604688413773	0.013639837160204399	0.3261045198127394	0.5212926315697926	-0.1087285024618418	0.20576685814048928	0.3253156274543303	0.32004648577611683	-0.09850641449061405	-0.3677757978000254	0.10679009061716575	1.0658748950321295	0.1890452664464552	1.3784108946379465	2.417946102095906
-1.4146020076578782	-0.960822277417929	-0.8572405371581412	-0.15131403095754756	-1.2835190629413125	-0.7229053985730778	-1.4390952081668644	-1.5504494718847808	-1.1056990878650323	-0.85256090634712145	0.802608411937119	-0.2943911354325103	-0.3073503829842155	0.22251770977409505	0.11761578931380853	-1.255123986355494	-0.8594530215215481	-1.7403950364692236	-1.9269874151000927	0.25459508669857034	-0.299967038928783	-0.49574421987117584	-0.380047789348376	0.5770385691521016	1.2652312919752184	-0.9966816505272978	-1.4951802254967657	0.385297159191628	-0.49430173617648004	-1.414094746368881	-0.5574029150395846	-1.2310402317120774	-0.6233688759411133	-0.9427502560772826	-1.0659064668435072	-0.6536162842913062	-1.0882137647590084	-0.4397314569664535	-0.1975851279288075	-0.31565475703135415	-0.7346463312133995	-0.4469147620840214	-0.25060779366964486	-0.168405095989963	-0.29565953367152586	0.7473070184355464	1.0611574989366215	0.9899396466885573	-0.5936799143369771	2.3766344059712314
-0.7058434883854335	0.8008369145584199	0.6422648353318081	1.2329376221770714	-0.47402210076990353	-0.21633972281531377	-1.5603486113929446	-0.35745451671869227	0.2589456322351934	-0.14693277798168322	-0.72223180996986	1.2469533757520659	-1.162474963049445	0.8230965600535188	-1.109067855734725	-0.9196533322662304	-1.0065749875502747	-0.6874458528814594	-1.8468529249616197	-0.14267034100263082	-0.3008929427519842	-0.5792200820365361	-1.0941943894931219	-1.0286224485549924	-0.8858405073444708	-0.16248900939934868	0.10036300784753065	0.6468950781994056	-0.7949993770625288	-1.6704946952991664	-0.8510148487526369	0.19432710014780483	0.7666471678163687	-1.3837027530986585	-0.1358246169047191	-1.1880995435911244	-1.482271905751389	0.7112530382205765	1.2308675491153034	-0.539155822361096	0.35382788516956515	-0.9257569401878093	0.4465274075793432	-0.19924304030118625	-1.025191162436189	0.7714455420247948	1.7167865864791392	0.5690303808308281	-0.6745887941103798	1.4426955490573254
-1.394266370377783	-0.52114688284688	0.18912112687384783	1.0990279958691636	-0.9496563469642078	-1.5562643274370405	-0.7271167182494753	-0.9991660352270706	-1.1912848149820205	-1.0041409585395813	-0.9804596395030873	-1.228758101414172	-0.6583035464729216	0.28523739163492207	-1.2244373116496703	-0.5226274128880827	-0.4290105978590057	-1.5897814182020489	-1.5686494145158418	-0.2897985524077088	-0.39598575064320524	-1.0589711863567646	-1.127358727238196	-0.16501949267776475	-1.6901296915849515	-0.4552498431164217	-0.41988387860494186	0.43761848171975853	-0.9106510702506415	-1.5084631626336165	-0.7946253006236337	1.0823297084101389	-1.1742995572964912	0.5233449722789562	0.7928065517546506	-1.0957246477311726	-0.08733563767910796	-0.7723732597109295	1.0546126569257588	-0.7255253453565712	0.8745450433934978	-0.8392085241579178	0.5404197400442401	-0.6083759124282153	-0.5816725476214418	-0.853622181448373	0.6234034244430403	-0.7422899875799971	0.8207075970623927	1.6662074405491827
-1.0294648753596272	0.2670595510441882	-0.19049399300387984	0.4441122174363182	-0.9785615769595237	-0.585258354546036	-0.95828113097481	-2.1198827921703285	-1.1270057460744187	-0.41460807637893915	1.083794808105748	0.963979627115564	0.5770468597794541	0.2737863798796039	0.22248498744067757	0.24727954714346193	-0.7884235705069784	-1.6802617517656162	-1.6879454821644375	-0.4225740317594109	-0.9702090805707884	0.05121242749729444	0.016560704326665742	1.5968782938272872	0.6486307536290181	-1.0115626461376657	-1.3650088050244735	0.01862620305810728	-0.2772333941009812	-1.554423609261159	-2.048551649651762	1.694466776850133	0.8278657014799043	-0.5655868844683773	-0.006260013959244242	-0.8530666087497689	0.4159410385578615	0.5261671869978856	0.14411596924366202	0.2847222344372213	0.6297610633028957	-0.480649266671721	0.37380431787081997	0.5500790642077016	0.5106761381037762	-0.10830629644870694	-0.2701036796193541	-0.29540863631510117	0.4034662985779793	1.8380548129867358
-0.7255064812968569	0.2724048291429489	0.09940569367117927	-0.11710001444839654	-1.2672002573827237	-1.8328605546190244	-0.08868368538185785	0.1531913700357988	-0.8195618560656542	-0.42101454565774943	-1.3952589010899725	1.0414796114955707	-0.6532442387060761	1.6111219504673666	-0.6950394275128399	-1.1520745280378772	-0.9735351539098689	-1.2398598404726826	-1.0908151860713422	0.16564719193320673	0.9428947624973343	-0.8773676512400139	-0.89034623402977	-0.7177888316749539	-2.022570343098517	-1.7891222930339334	-0.05378436696137014	0.609934938142016	-1.5835698884915852	-1.4299208590098371	-1.672700439099415	-0.46713306456438863	-0.8061395573951593	-1.0230911655112105	-0.7221636170787383	-2.0370901032274027	-0.5296004952982993	-0.9247600410282776	0.668516424634888	-0.9308952694185444	0.8531240784856731	-1.0611775247020352	0.3183794002526856	-1.1298849185256699	-0.38821656981496366	-0.7406523675555541	1.3488784496748865	0.08878876959484706	-0.5192501657232039	1.9498572282092932
-1.4209356504727952	0.9714008343182422	-0.05993414663319191	-0.7840348387426884	-1.4615947335014312	0.0779832772330665	-0.3460757555731065	-2.0337496886772453	-0.32205263309780435	-0.8505742379789414	1.497198592452713	0.5198194876459619	0.8159074873045962	0.6604904335762869	-0.2101947480866818	0.25999489804476894	-1.1151030797560184	-1.6023959013670956	-1.498714776515527	0.6692850440387608	0.8090584935237134	-1.0341714494053564	-1.7139409739102631	-0.5955735640126446	0.6850467523873656	-1.1752586007867236	-2.3993325088186865	1.004550216980046	-0.3012913975741012	-1.6505918949973142	0.32491817651207433	-0.3237671385511898	0.37350091998808443	-1.775491494463369	-0.2338436805173119	0.432477034453129	-1.8930208299863904	0.6316769587637344	-1.0372865602418149	0.4558474775108491	0.31887710960937343	-0.4572088902324662	1.0829998518747552	-0.5454646731245608	0.5494859335968432	0.2000628034650446	1.3885560427290646	0.8263521865910856	-1.3319973619935794	1.2275089626989817
-2.4324418265550656	-1.4660261400481176	-0.4471860559789707	-0.9985915822406395	-1.4527456279573923	-1.6594983914791048	-0.8382308229575121	-1.052532927284897	-0.6225501683403242	-1.0601356997154363	1.3643883587570622	-0.9577763072924995	-0.6553944517619039	-0.929672436753279	0.24974293650719728	-1.7628342778101374	-0.19912422381347722	-2.108951260478652	-1.0981494442641277	0.04115431133850925	-0.58791338065555	-1.0167922183162121	-0.7411885101134552	-0.9924597117246604	1.0600418235236164	-2.275940845837995	-0.9024841546964281	0.21223833562338593	-0.9178627449748566	-1.4102505529421214	1.7936813518095232	-1.337162683540844	-0.3005595612587691	0.810938031155217	0.11491772233955243	0.4459933716277967	-0.11455717383545225	-0.6692719570842892	-1.4014729339169756	-0.6898251675213676	-0.9284967476597673	-1.252129793426898	-0.048153433076948374	0.6325600547261716	1.0991715808766405	-1.8535423657060097	0.731414429015964	0.6862461647337447	-0.16293100490523624	2.2680973003195573
-1.143680526186311	-0.6301812398102523	0.12974830374346047	-0.6707748420985834	-0.3508767209547621	0.4649314515584749	-0.5050676491384621	-1.2433287829475215	-1.2296016554207079	-1.2134546615315822	0.019580359176168717	-0.6398027843355599	1.2064299655452813	-0.6773098231876237	0.3218634619945184	-1.3691935546362122	-1.2464974787484255	-1.5240517311777617	-1.599063267001501	-0.6532863953864838	0.10951677366475189	-0.7217328506023252	-0.14634174049525	1.377471397998236	-0.864195164605786	-1.186260579456638	1.2216357906223283	-0.0022012234932821473	0.311239203280792	-0.9438413084303207	-0.04087548773980692	0.032678504517136275	0.8346448382005233	0.4347296500285194	0.5249773080808484	0.09079416800631906	-1.6196161318471392	-0.9066017390960226	-1.0194013364098464	-0.34908052344559365	-0.5798230809935151	-1.055208245081255	-0.7150336303445702	-0.3260371144011119	1.1422197704864423	-0.3889114172814418	1.1419669625742668	0.4770870887190128	-0.8420567582934805	1.426967830560815
-0.9116519911957653	-0.2000952543348005	-0.5311842735065011	0.01863032884621072	-1.7544207043660038	-1.1870272441559697	-1.2653392467518088	-1.8432647988518411	-1.50438564679417	0.04920882016794345	0.14275529982234383	0.3225550982834947	-0.6323912112438705	0.6321152068939165	-0.6120772464767784	-1.396804783510868	-0.1613772989236317	-0.5749912616858843	-2.006291518601455	-0.6733108898498037	0.2106447773387663	-0.33571004708016355	-0.25438693704076554	0.6676473708435078	0.31019898673315	-1.2213006227982108	-2.0707310680663094	0.36244841310398224	-1.3935933194986208	-0.6339482875536867	-1.5881857127944654	0.8990086372005809	-0.6784472021473802	-1.072762961224776	-0.44816345876194746	-0.4531158830456265	-0.8200026779803663	-0.9840430870063042	-0.7735635275918077	-0.9433389840883345	-1.013832304657645	-0.9287001921238309	-0.6405020551329869	-0.9543565405824864	-0.46568626283925146	-0.8566988561438034	0.3631498520332784	-1.048576341522075	-0.014282985850451757	1.770056460647407
-2.2839331624547214	-1.5354308677024477	-1.2471934927091233	-0.6495780725843491	-1.1132762909022726	-0.3674215047807123	-1.6306500597331477	-1.4688120814837886	0.6701874304748516	-1.4608710663591962	0.20714491498045265	-1.0369334011719518	-0.38851020288239624	-0.7346789273611716	-0.9233478945176397	-0.9823089434818326	-0.0020727071581845284	-2.23451610540953	-1.235602932380432	-0.5597218417436299	-1.179673274715389	0.2398107883115185	-0.22256509708214298	-0.39412946738034466	0.2934671202019366	-1.5935304387142657	-0.6115722256607456	0.4501949003666167	-0.36074206485027527	-0.2930126300641983	-0.7601593333022572	-1.0577427900095238	0.26585084008725546	-0.8488225332000954	-0.6202648092568959	-1.2390973316372351	-1.2363929979741368	-1.0823782137988274	-0.9314738536063523	-0.9913533818174459	0.02492107752797762	-1.1808773444245397	-1.1739109923178965	-0.9928115128581911	-0.9403530209695605	-1.1181565693869604	1.5538905075778777	1.3522005539958515	0.4424726671491602	1.687993237223007
-1.2764800879901732	-0.21403565902839333	-0.6698650872743881	-0.045497021383319965	-1.1542689702634241	-0.7590946094023286	-2.324082849970602	-0.8160708350307634	-1.6924291919874193	-0.5259323219149049	-0.8313886139201894	-0.6351521356094654	-0.7165992561186645	0.6759587480231907	-1.2424289735725769	-1.6521685907165882	-0.8588698651625036	-0.9451040458561051	-1.471945998266076	-0.2652889237245639	0.5969003684087629	0.22425885739148574	-0.6561835662533849	-0.8224618827980011	-1.0286764573175864	-1.9615360671392217	-0.91958963860009	-0.1674015476323836	-1.6008693016718931	-1.5032093087815646	-0.9814909450055438	0.6532471196410494	0.6725467069716498	-0.6448682360533479	0.7499270991131364	-1.4259614401719627	0.7188116047565046	0.615973957962017	-0.5999473509203535	0.29043028972631907	-0.5145054257933797	0.05670132027268509	-0.776683022387705	0.4039670190101387	0.5294415882566421	0.8146202154711933	0.4182000454447785	1.038065024844504	-0.08168717527508777	1.3896636981824109
-1.3531277000778057	-1.0082593725807416	-0.10629663264758282	-0.7562771673505532	-1.499683941009724	-0.3916680710074658	-0.8104889927576755	-0.25454116501555774	0.0335081228200554	-0.8392206140139852	-1.441212611331022	-1.774507597569342	-0.631239043435029	-0.9074847786487851	-1.0484799498669293	-0.6094129396370119	-0.7902581537913623	-2.1457233993129767	-1.1723282006708484	-0.8293933365832014	-0.580888275395478	-0.15575983303154195	-0.13889418558567346	-1.631545112453456	-1.12170734392949	-1.4040998184683213	0.12727236601912645	0.5280374660478425	-0.5022089493209598	-1.1607383669576525	-1.5919702240242855	-0.2666408158086853	0.8949686461751479	-0.7989337798570498	0.10257189613088728	-0.6424773551162858	-2.8242939815857557	0.7497511740732667	-0.8102831550703754	-0.06421724064914511	-0.5081804442460617	0.2397799056664733	-0.6199282100757634	-0.2928497271531646	0.17619444910809057	0.1624083092450273	1.0580810493488522	-0.18594028395079665	0.14485419555953016	1.7940533167766821
-1.1202588439233576	-0.754630806799867	-0.6491188484253838	-0.18857473228877217	-0.6089934831564711	0.28431962174315006	-1.2728260639638507	-1.0292292908638774	-0.9001532623294819	-0.9799867194957725	1.0098994090962432	0.30573986880748766	-0.8061873613224761	0.09127044550304877	0.17520432671855662	-0.7796601398553218	-0.167859937819472	-0.8573228613337363	-0.4642226296851295	0.011609480622154294	0.22606045238446063	0.06775699745949881	-0.8259058627554627	0.35522426981371763	0.7804359267752679	-1.4706193729902404	-2.224904081323608	0.124544074911363	-1.0680290626309925	-0.25332186075712554	0.4480612778549611	-0.4254764986923508	-0.7989901729816066	0.014790539375564278	0.7863652967285043	0.8184492316093487	0.14425185798314433	0.3743703227048043	1.187978534108213	0.6641883060606275	-0.07280801315485746	0.560662639221919	0.46514641679360924	-0.14150774446910697	-0.46971423537685847	-0.0024095752586943075	1.0261444566589364	-0.609260230731678	0.08329546876109101	0.84710377931538
-1.4933675364043657	-0.4221266658058676	-0.34418442784448877	-1.3698442893340317	-0.9695506682649182	-0.8657307179726855	-1.1881390187800653	-2.2973060184097536	-0.6316288321612077	-0.7664583006517117	0.009587046879337147	0.9038498028495036	0.1561925828453169	0.3944191298193971	-0.0143974910101461	-0.5816463901202915	-0.8075774680427474	-1.810784496943683	-1.0716505299665604	-0.22565344412310145	0.3348133372146255	-0.7155953562536398	-0.988757707672062	-0.3300251289225454	0.9659162202038467	-3.1910053167171206	0.2021514041918655	0.3948456852109944	-0.8254449519355797	-1.0542952801727967	0.881289763437025	-0.9521886685924936	-0.814091887105922	-0.7981822770438364	-0.27806716429569	0.503959282121074	0.7187980695327937	-0.7677956956720836	0.706945311133444	0.4260221097984238	0.7242811580608978	0.1412307093325583	0.8295562519878531	0.3534544079912167	0.5967533968417503	-0.7994426244388425	1.1490973229867898	0.9722865781073045	0.13852035889548403	1.5268930434244645
-1.1950069453721834	-0.6168711744529806	0.4691359928075378	-0.06628130171301241	-0.7934298531811423	-0.5763659620386995	-0.6568471914344004	-1.9130962187628389	-0.33915904759114296	-1.6132685886030114	-0.7241406981131242	-0.6599723631234687	-1.264648938086071	-1.4287471561818437	-0.6389143037925699	-2.1238464635757452	0.7721064649906131	-2.2439019693766022	-0.786793244040694	-1.5858936875590763	-0.17089594202699543	-0.8754182462199913	0.5017534393931303	0.7385992330089831	1.5221883573406505	-1.0393726159743495	-0.42679654517190757	0.7436694489662666	-0.4491513849963446	-0.61221405123253	-1.208028052143757	-0.4468515125327826	0.36560260777730663	-0.9443990074344043	-0.5481370697304473	-0.8267002151918292	-1.9377804874621678	0.41180868877431986	-1.0577842167443736	-0.7524011684139003	-2.196080651310746	0.29829393013472844	0.1574871418506405	-0.10369841540127595	-0.4526885248790653	-2.28276203839302	1.2924651716504316	-0.529622484742639	-0.09566651030722505	1.994692720389837
-1.5347083472136138	-0.8205845701241965	-0.9305334326529054	0.15077431102424366	-1.4150562324004554	-0.44066608858590056	-0.7566022122750861	-1.3514563521512615	-0.3911685572516946	-1.5783680405683977	0.4247271185831295	-0.5076411925529943	0.2691121345391154	-0.05979495613478743	-0.229185172791027	0.009242711763233531	0.18266232453322762	-1.9281980159985095	-0.7700848294552628	-0.7842797001196	-0.8400092690478383	-0.3634472122794963	0.037619503791349665	-0.6348330055834257	0.48126602462233325	-1.2383487982844252	0.005371434102718244	0.1762777292369354	-0.5251053761883083	-0.29825674827919574	0.8482253841882974	-0.9093040816012056	-0.3186270060913702	-0.9224545336636324	-0.638104355653624	0.44398301591152645	-2.496656850558271	-0.1393334095461504	0.7241327422204635	-0.024570674446325755	1.0694996542804243	0.5912224190729785	0.8126777137246896	0.8134871829406569	-0.992486114740146	0.019600912011464116	1.5447982815220171	0.9691676392402436	-0.5281459155572499	0.9791480255596614
-0.8102969823140451	-0.8965813939513249	0.13681122780317	0.7612231353198973	-1.0290195179351689	-0.10549490479765082	0.33327921396941235	-1.3242840137262644	-0.4623994753342212	-0.8712396265285018	0.5682649479017644	-0.4880652430862751	-1.1515163299818252	-0.7336567655828975	-0.5606686396144765	-0.07048419751072342	1.026737272049645	-0.7116231105613827	-0.6435501031098027	-0.16226960761751175	-1.3743386436067997	-0.6887741886331828	-0.6406129680171657	-0.7981601706497463	0.26321823982261994	-0.3524235029996126	-1.5577435795395893	0.6272449717567588	0.05524775031412618	-0.8901357979360887	-0.3161772499017181	0.11388140094593428	0.6599580739053459	0.6600128180433922	0.38903395761357124	0.979624210966901	-0.7255524690425597	0.7847630385088751	0.6019118434575752	0.31082587836549114	0.6826344841988277	0.23339094786145226	0.36415154118492604	-0.47472303460420967	0.09140739486463541	0.17093196645768483	-0.6325295052101001	0.49073375195354435	-1.3907572367564407	1.280453690705726
-1.7216305377819652	-1.1641789077937388	-0.7883483750076841	0.45988963610038797	-1.6791785414009675	-1.0914951808959616	-1.8259334119838375	-1.3001454924654876	-1.3816372835399306	-0.16025905027289125	0.4531072014398668	0.03630925130176377	-0.31939362147681943	0.7996514813414943	-0.3308014447965809	-1.5495717493009162	-0.6026534472200882	-0.9309976709471912	-1.3097842224384568	-0.6350249373207906	-0.16490730598381223	-0.16257658334384498	-0.1105992451785264	-0.8449775390815022	0.7538194446182381	-1.6786146234729524	-1.6624221420329757	-0.08851952199630879	-0.7645378718225833	-1.8280858616605222	-2.0129951973593436	-0.03702736625490211	-1.113347090024268	-0.06235161614736589	-1.0129146410072334	0.2684119717096383	-0.0738153051176243	0.44433522213202337	-0.6144336213554565	-0.4721560444356179	-1.0179071826749817	0.8154146832318911	-1.0357786957902975	0.4440552357997344	0.1021778019574564	1.2599357749480835	0.826561967364329	-0.054212490628851195	-0.46345688860500484	0.020397172894443698
-0.7967487365661499	-0.4858946989977888	-0.7876010740075303	-0.2746060069386105	-1.0530880162644467	0.41583088628304693	-0.9252798285477819	-1.6685563471695206	-1.0113802105845964	-0.5746984954161619	-0.49101228921514145	0.7663440332114659	0.15264779901610862	0.6997345126689308	-1.3209309505699456	0.7958708917238629	-1.085029114972159	-1.380389499230755	-1.3145688979957855	-0.4016648024530057	-0.14615561678438838	0.14180435129746183	-0.18559957732323798	-0.06204570557704512	-0.9828190088220221	-1.6314097110577483	-1.8115246732148238	-0.34362194963568693	0.6968092637215284	-1.6548291296539737	-1.7865594758236252	1.0633357695543881	-0.867182159042436	-0.007269573698603425	-0.08186151479687424	-1.5595331596378255	-1.488452205758628	-0.9580495018916423	0.7890571305000783	-0.9141706730959638	0.863794847310486	-1.1826156762195725	0.4626390202722669	-0.6260934234842354	-0.4609448714848385	-0.9027878837309078	0.5795463653167897	-0.07235224039498706	0.1182588892734584	0.04750163419086428
-1.4804359541082963	1.0848574860162155	0.4033065505370056	0.03364829841632865	-0.6484687386799044	-0.4835700905426799	-1.4828304862581743	0.23027907946085976	-0.6729396390391644	-0.974132455786551	-0.07317089858073132	0.8953627926217285	0.858504761243552	0.2692435720135733	-1.4208469521489244	-0.4553138116717503	-0.6132174141290802	-0.9535198612342447	-1.3122617080772412	-0.47376151496843905	-0.3006097667613482	0.5948578155372131	0.27098844987357984	1.563537068598002	-0.5413960447236172	-1.2045553816807761	-1.3295979512833458	-1.18120581286461	0.11553329794303928	-1.188891991088949	-0.5757320760229712	-0.5137638598954168	0.4273332021262236	-0.7005343588522297	-0.6457972491340483	-1.283881939628981	-1.8409739587477736	-1.2515637252414604	-0.7643123547335835	-0.08322808182134157	-0.5301247925897346	-0.08107209308523325	-2.126444031793404	0.03967504748302745	-0.9174994999809791	0.7455616343745259	0.5867604932421433	-1.1330619816385565	0.7771041902374897	1.326211657624756
-0.5990642365830181	0.4064202772251588	0.2950513238941767	0.41521898059077905	-0.2063460916255394	-0.8399982763660401	-0.47164491728895674	-0.06148499727236871	-0.15521721061149343	0.10547932476111307	0.11206709965210279	-0.09769304268105676	0.08770205116732933	0.17743405698800974	-0.6609999054876963	-0.029263113415262373	-0.20227445946536315	0.36794530433493683	-0.4941498614801765	0.4184202886919722	0.3460771093618801	-0.33740438839491366	0.5453804167351104	0.14141315396190826	-0.12859542252633183	-0.5057413840335571	-0.8257607397017006	0.23120073595727683	-0.4403708721887488	0.020862180749829578	-0.0899699302084796	0.5769258516609035	0.5081742083974267	0.48550298429905275	0.18255092445069182	-1.7932048530491334	0.5399419506300417	0.19422318320267618	-3.0899740009733216	-0.06630184682566671	-1.7372613804395702	-3.0899740009733216	-0.06439628282032836	0.6019904526675116	-1.6866282346458619	-0.030107444005858325	0.6858730649194649	0.3097117863834468	0.47347031007947116	1.1361889616055005
-1.9619987295213774	-1.160627581652818	-0.21691030578512668	-0.0316691190942878	-1.0081588247631208	-1.0169045149775244	-1.9738165258213465	-1.184587675366654	-0.6747356014236352	-1.2416179730430332	0.05839969855343061	-0.09608885682922824	-0.8962457964585155	-0.38096293384419316	-1.2966623048014698	-1.1552573408045572	-0.5338385188081018	-1.3907140710234744	-1.2571347036123395	-0.5831315547591001	-0.02922304597332916	-0.9064975525332681	-0.7703810432789994	0.21227106137725082	-0.4258117730367141	-1.5748511304478316	-1.3024455336130152	0.7581959266602509	0.2814553458939436	-1.1677514134946214	-1.214396580804364	0.3390964068502835	-0.9072090004757384	-0.954833661419394	-0.5387395823732706	1.3497199317018473	-0.8607641615735108	-0.8080891454666642	1.012522308294416	0.22940079044466838	0.6962241427535171	-0.6598659288010719	0.7801053370172943	0.05463847104925123	-0.15059746393631263	-0.9628293724311688	1.4969945008244254	0.2887395175856762	0.3897393270932843	1.951365344175817
-3.282778494620698	-0.605122641915473	-0.5334284091151481	-0.47837234870758794	-1.0128605425519446	0.39115155318487066	-1.7561302605211186	-1.8273618912664797	0.44437418798195183	-1.6784590936490853	0.7228027967569822	0.39884524136118793	-1.6564883945248665	-1.5117874964334064	-0.2702903766461772	-0.30589525870843637	-1.1302775635995985	-1.7451052014100168	-1.1139037209639227	-0.753222712362009	-1.7392950866993406	0.41017441658273757	-0.1948058626824471	0.42054690886825286	-0.4250037851057358	0.44296782849654565	-2.3886265103991384	-0.5579059775872143	0.2512664179013247	-0.7820292427298629	-0.6706659760127526	-0.33375663372202163	-1.528918534972915	0.8801321908023017	-1.011034682297206	-1.351473740304725	1.0273217626596851	-0.8036363890141069	-1.23548078402782	0.32336980200673043	-0.663584325917344	0.7500065824865647	-0.653526651517506	0.3459475925087281	0.19298223185454735	1.0041610766426647	0.7416875626573948	1.062681836756518	0.4421091001041232	1.8995653872302307
-1.376946764641111	-1.765284850978111	0.5184498634623284	0.3020090134496394	-1.0283430390867427	-1.602769976442788	-1.6636944479950342	-0.9384460299767653	-0.8831957015899324	-0.881467652015665	0.4880681850334505	0.08316585143492043	0.004702418054554821	-0.2210785834852184	-2.06427760734229	-1.7632121107220093	-0.6385394865157068	-1.4581708365037684	-1.4925808723606409	0.5370244867452618	-0.9357259489817181	-1.5706494280030907	-0.5789973820206411	0.324338323040448	-0.5388318155112893	-3.056333665647601	-0.23606884208522766	-0.5829305477021579	-0.3888710768440608	-1.2437292301462974	-0.9949779814450702	-0.1351820396951044	0.6543746536059426	0.08262493429176104	0.9570212160012294	-0.6986111723590893	0.6727435947848875	0.7032120065061216	-0.21383861305727903	0.2030525132654116	0.2680775238697561	-0.37103036294970687	-0.29178163462998424	0.5190802801142651	0.42271946236459895	0.7860002505409521	1.1259169777768772	0.07320618768217217	1.031142932792353	1.649261955621875
-0.3259935893246966	-1.9424183263996426	0.05849372570149751	-0.3953786819255643	-0.48019802924424304	-1.8186231534696449	-0.3996974013684945	-6.356697076238942e-4	-1.155022714922683	-1.0471441434662356	0.028335774955343566	0.5150436424813633	-0.1279600032134044	-0.8217332975299994	-0.7807475417316359	-1.6096327144370282	-1.6721132275182893	-1.018138741529324	-0.9707519781449839	-0.12941396283598203	-0.4674558420522648	1.0790489524723275	-0.056350175602309496	1.772563576137942	1.3389105334788747	-1.9247879007899333	-1.2013618418462675	-0.9425278505671765	0.45987274620770324	-1.1530987172709857	-0.829823444311656	0.539947402518711	-0.6481479550957367	-1.1576990074440885	-0.15639547454960742	0.18066424559863908	-0.8781065504936327	-0.9955801830539001	-0.9786061286490879	-1.7358872773258114	0.9011468023314523	-2.3142811291187995	-0.36261966422061837	-0.11323942004362343	-0.44479342445147907	-0.8600518173373422	-0.24890078744165398	-0.9616298177834964	0.04988975369917801	1.4688184613032327
-0.6036048083440053	-0.2071039947788002	-0.41344424398324575	-0.5012707232103002	-1.1523205522636863	-2.0252782362824266	-0.8025941941995058	-1.8394354710995708	-0.6683829956528223	-0.5759974969149513	-1.708805192484039	-0.1604788044372357	-0.9281547306916624	-0.33068581110161444	-1.1302291067269465	-1.502838450191105	-0.07345717966389244	-0.12034972528603329	-1.550517878652307	0.6230937435013155	0.16879536876722598	1.2012112864682065	-0.8183716273592065	-0.4477137163725549	-0.8904011763413484	-1.6961000267731645	0.2378981561505795	0.33823246804411417	-0.5218403416580898	-1.4276537390671509	-0.30201641332258256	-1.2011285655004331	-0.08509140809549041	0.6902582627635152	-0.21854606320287628	-0.11993770851095782	0.8618588221047593	-0.4756523610885608	0.7127539389567615	0.19898138576102756	-0.040671524102014266	0.6878495074553068	0.6438361334502106	0.40834427053066497	0.4132850813214001	-1.073691399142885	0.4002349879276853	-1.0865294171936444	-0.6961463928525942	0.8367976483828026
-1.993430513455753	1.1981235150725493	-0.08671212617795347	-0.8821835887514741	-1.3384066178327934	-0.5356050774229548	-1.593194395539618	-0.6875547721238895	-0.976863457759507	-0.6778373999036389	-0.1448137935987284	-0.9458308391978849	-1.0626052230701615	0.6805936814407824	-0.8327044732969943	-1.0955892765438895	-0.2722373241572703	-1.2433978606735365	-0.8468306664567326	0.2834735354847225	-0.4376003764247982	-1.2090161773159225	1.1985622773214912	-0.4842136526003124	0.7820225719629821	0.1254641864165427	1.7248272773013262	-0.5559938317358533	-0.6127755831523336	-1.0846908012311915	0.3441801086092965	-2.693406855309163	-0.9012674913516007	-0.240495328419632	-1.477781485342074	1.0070415860805175	0.5851948954879648	-0.4456017415289153	-0.8480078971932414	-0.41102434931456733	-1.0168919451770917	0.6517721332902118	-0.7581499957355562	0.5667244536437436	0.40325242542885975	-0.2782755177137865	1.2130718463645935	-0.001303027064645024	0.262747872537508	1.0132818083197923
-1.2157452620036566	-0.7148423023766681	0.9063234922981035	1.0138756654598202	-1.7531973631599373	-0.6356609206455035	-0.8791842463632488	-1.3213550217085661	-0.6320556032046748	-0.013446578459921536	0.3126086894193328	0.15683105753209736	-0.11355698337660894	0.5108159106918614	-0.2181142159835888	-0.032444496384769046	-1.1758462311158355	-1.1475178222212978	-1.7776558822801332	-0.42068843162729014	-0.4819888261924954	0.01852973901485892	0.1623489074883282	1.2004956033561756	0.40003276288924344	-2.0290198077734596	-2.423827450137458	-0.11402768572753515	0.12392150152474116	-1.17971452914213	-1.1799976925954534	1.3725526109456239	0.7406411124103349	-1.083413156499562	-0.40829252120148707	-0.762268559348532	0.16475812252692787	0.5026853527157606	0.7957302248726298	-0.15045909673667815	0.8166226787300577	0.18626840118914495	0.21748403820093654	-0.460035711177124	-1.126979881279962	0.48585187736704144	0.39239543660089604	-1.4765963750675632	0.36893078187959677	1.439120714906475
-0.7426162675338733	-0.07635488282452199	-0.13758833525372188	0.28890318552976707	-1.0725633004329418	-1.2044006642057121	-1.7871181453776774	-1.5323832772075818	-0.9834277391908539	-0.7780304517432024	-0.45270000492579	-0.025793878176475424	-0.2625227539906728	-0.9700821524894795	-0.6960621411881223	-0.9950291234560218	-1.2152258286334068	-0.9694484350611284	-1.2945448913003166	-0.1390712048063793	-1.9675289272042222	0.29483377632349306	-1.965393942076883	0.1618148943274444	0.524212973397238	-2.653216106492167	0.6623496789291764	0.4668742923406972	-0.749772645155704	-1.2629925106213797	-0.810827987144076	1.201114380848064	-1.107451548205234	0.972602915715442	-0.9153630508604687	0.10245964402027874	0.7643569440599017	-1.151996480585823	-0.8907661276566232	-0.07352435926630466	-0.7457297691936523	0.741783869639887	-0.996099736445718	-0.35840263879299067	0.4013019780619556	-0.44900936108658074	2.019116056175883	0.4495440265242827	-0.5197833236645272	2.3321675928260253
-1.3320203619169408	-0.544055229597682	-0.605046639277715	-0.3998282837173327	-1.215278281540107	-0.9312249850904614	-1.3084676655794127	-2.097066242169476	-1.0633581807957633	-0.7878173326445724	-0.6578159327910045	0.635358590029792	-0.8710883620468629	0.8032765816439651	-0.5965691016563623	-0.446315576892246	-0.9429881427459571	-1.5714988480926113	-1.2883320625023198	0.08146233342866842	0.6932463054006534	-0.6575888410901978	-0.71153206944024	0.1271507495662739	-0.2376831772208857	-0.7490151114381651	-1.606345562548323	0.7538413089884907	-0.6138504200839079	-1.3157194897263471	-1.3268723005699086	0.4661293124271931	-0.5649676230823949	-1.0281228006400114	-0.8151530079609441	0.27490528677505194	-0.7173750112504352	0.9703797849757082	0.6685261461588267	-0.8187223509813017	0.6877596085484013	-2.2096448432645275	0.5579182730417055	-0.883899854499971	-0.41994812925348374	0.48027502209495376	0.9258079587508641	0.45825848679111664	1.3155278880011332	2.122232780118091
-1.634995806858064	-0.6394550440875278	-0.37893581133601545	-0.3803354231146972	-0.850762086329549	-0.6752499144087094	-1.2518790170635077	-1.1052083376205477	-0.4440892097423112	-0.7266187579259683	0.37089406894709365	-0.2895582587706002	-0.47892847806556843	-0.7657598367645484	-0.3121541098790962	-0.7829483506828039	-0.3854178542547084	-1.664280562462217	-0.9320052105087108	-0.2474984003930603	-0.7322233911634706	-0.341875971445494	-0.5907763461019065	-0.08610282435615581	0.6049800515575369	-0.8376527599376703	-1.2807129212664143	0.2597896864873772	-0.3856994661126915	-0.6710545642005928	-0.05872516360981292	-0.952730501894421	-1.2883156648247367	-0.36057564644474865	-0.8061739193145714	0.009135334730030918	-0.389897852858438	0.14596934656413005	-0.4641283215770533	-0.03823119074213871	-0.19067428672241962	-0.2841614723256989	0.46601463893911277	0.07874029297971813	0.06664929760947176	0.38067917482282954	1.0519717140721336	0.8885771802018548	0.2332434564527039	1.4077893141186606
-2.1127609839355914	-1.7320004852510238	-1.7414083186445195	-0.456177441739575	-1.0586520790077396	-0.09783979235971535	-1.6118657355446766	-1.1185804481837252	-0.7688254834802587	-1.0525166638804697	0.19378054016309346	-1.065639496275937	-0.3275175796704268	0.37534878468932453	-0.36942652247549634	0.1529973921295993	-0.8209924229240233	-1.2328210970962012	-1.677148641557645	-0.4170427045087874	-0.02632664398874097	0.45092336519060433	-1.5409477099119657	-0.8867639865313082	1.159543081172976	0.13514715707623803	-2.6605799798830456	0.0261358540615154	-1.253661300810634	-0.8888463247794494	-0.1493315423364206	-0.37529402145054525	0.5874274865083281	0.592134589871787	0.8335035048343488	1.206475823716406	-0.12291347091442507	1.1980576566212278	0.22834189206080024	0.9625295724479561	-0.6056475504328506	-0.6547525502293079	-0.5279255195940141	0.9229627601443817	0.09305237503200404	0.3878690478200247	1.3952748871390872	1.2479575496845057	-0.1928127906022652	1.1079094419547504
-1.461707270776097	-0.9553327104635949	0.14816457473359745	-0.2491654855726071	-0.6791069774008228	-1.2304536686404932	-1.7648472865304088	-0.8744996480619137	-1.096916669459241	-1.4957056060244704	-1.0454644757418654	-0.37105132897503107	-0.03662849049167507	0.1514164302299883	-0.8641303463663952	-1.0771989075080535	-0.38710718070320754	-1.6725011832704129	-1.6328947267087912	-0.17588208477498923	-0.27927264809704627	0.11826269604451974	-0.36077716538465965	0.4455450712208492	-0.9090462656669329	-1.9908386669528237	-1.2966403912942832	-0.2824123889465677	0.07917970354957271	-0.7279986661228592	-1.2459042997082244	0.19185569639568198	0.6802748126553707	-0.9622856515355647	-1.0401716295693266	0.4726845652307613	-0.26587872477770946	-0.660278229733031	-0.1906576018410501	-0.3440353642065639	1.3104039980414792	0.43463291313107555	-0.35267205063755575	0.24542349877767156	-0.3463431378439006	-0.813451724469553	0.853056798507601	-0.4128099673799141	0.05063767211234067	2.5641142307502442
-0.7765985764704328	-0.08232542879836953	0.6709178483410677	-0.41704941561101155	-1.0303631383508918	-0.3898059470180427	-0.7819988225911144	-1.2917370215287904	-1.1151453715042774	-0.6769171721413866	-1.4347827497394667	-0.4167615055247504	0.9609845993997399	-0.798391573077047	-0.24554416005184265	-1.108967359756274	-1.0563676083624711	-1.206548510547415	-1.4325212186820606	-0.9646450499397572	-0.07592829638990845	-0.2870982186285144	-0.018511456893333982	0.6767723149657903	-0.7388633938066252	-1.0311655779299476	0.1631924752477804	0.8351658037242621	-1.0235328380311668	-1.752347377082027	-1.7121157174794157	0.8828487761763134	0.8595183518640225	-0.5224202290867432	1.0153668905791589	-0.7143532338983298	-2.6749630836688167	-0.11813868956194029	-0.6541481705770245	-1.0912933100324802	-0.8132370721334343	-0.6397778100170429	-1.036504846976389	-0.34566519741928853	-0.35941452488733705	-1.1375741208004664	0.6000968935299807	-1.184789614584614	0.04894087535825451	0.12769651188988368
-1.3667348795366128	0.4166868981471442	0.023859359106808874	0.3221839981539275	-0.9833795313323666	-0.6800881481809884	-1.1633998009921473	-1.4707361300048063	-1.9087902657138527	-0.6113445702379637	-1.5613498052889165	-0.6166828574149223	-1.498409637169833	1.2964389779800822	-0.8943048975256469	0.21133634625370443	0.2282152770212415	-1.308669839455767	-1.974098748603987	0.13776336459091432	-0.08053427683406965	-1.258198415100652	0.3148123360181808	-0.3572875427479199	-1.811875209900838	0.6934791125349073	0.21424891254972414	0.48472851247765764	-0.47076772617087315	-0.9917791298535263	-1.7896462520679963	0.04770289111542817	-0.486706889896908	0.6148334989575222	0.4455154026020559	0.0186918206256936	-2.948174118183305	-0.6309195448031758	-1.6202901204144442	-0.24975331439439763	-0.4271529227644239	0.47782416378942894	-0.7465026398291507	0.5982519471893158	0.1661781570856863	-0.4554715267228686	0.42068734870467794	0.6542873075152339	0.5329686030066667	1.6332013325217374
-1.0535269552802353	0.1760598774632402	-0.16227227280369183	-0.3308264839904355	-1.2049216741678748	-0.3411021864557074	-1.3834861102082123	1.0147277432936004	-0.6667516221801267	-0.9089532416723106	-0.8873074480858596	0.26803487137247556	-0.8666059618741114	1.391537142977772	-0.812236916111283	-1.3097896865590886	-0.9964836085619745	-1.4846927515127828	-1.1342729821266988	0.021908845045758407	1.4686346946424385	0.2684918278792509	-1.6502771188865542	0.04952651561358479	-0.4149655727298121	-0.0257748865698898	-0.08130958457716037	-0.8269429669074093	-1.0791709854575262	-1.111054118123527	0.11184396926395745	-1.3731011806298643	-0.04102338260928203	-0.07499049623923616	-1.534389134001903	-1.2787953283848768	-0.7012252469830408	-0.30900869300831807	1.4515902090950934	-0.86005941396939	-0.21843632216075137	-1.1291215447313039	0.008266502298481002	-0.5547970237720912	-0.40101397276462875	1.0345395761456757	1.6599697407386027	1.0085266298437474	-0.44908021532612413	1.8425958113775143
-1.2662870431103772	-0.378769980032455	-0.29108874667416723	-0.3132053778842807	-1.066719851662651	-0.32247197677677	-1.0024989237879753	-0.7825240569645818	-0.7643015229912565	-0.8704679403330997	-0.34298314763870374	-0.5185395013883557	-1.1131794688198313	-0.11619260132476772	-1.3924816145263794	-0.649715684244057	-0.7407129238495958	-1.56446236656397	-1.1549496002832953	-0.1793053082646023	-0.4085806234462189	-0.8865255819135092	-0.7924174198551982	0.29614352003811195	-0.49414668904561976	-2.5860789235589543	-1.119226857190647	-0.2725553670528778	0.9072417264589643	-1.56461599729686	-1.315047238210757	-0.40673883200463506	-0.48589109667794095	-0.9417960118169562	-0.8673195701384568	-1.203462547199145	-0.9192866803921198	-1.2203841736518277	0.8401437817077001	-1.0531849141488783	0.7766103014733804	-1.1571601578515072	0.7569277623350317	-0.949869521966195	-1.098327429825457	-0.8656547400015258	1.0853211044701532	0.8042470344688403	-0.11544544154437586	2.0407984290278356
-1.147298332531562	0.0829916789130505	-0.16272153366380285	0.4157316922596517	-0.5751117923741887	0.8178495942924134	-1.4387959866452207	-0.6872651102637739	-1.3220992397897526	-0.9339847639841269	1.5001825015075991	1.5152976626912003	0.6030235068618922	1.3290231310228655	0.26966692593119646	0.3744279720169005	-1.3549078461719344	-1.4046661513036547	-1.2816475522641122	-0.35329793334677073	-0.5583643273903719	-0.20251745447116415	0.27374313272646955	-0.3243589872587351	-0.32027947043322263	-1.710602866709217	2.009983439358595	0.041925373931686855	-0.6894099439757803	-1.4885807465133378	-2.5864693159005236	-0.22182176491638467	1.4363547927645899	0.6276542568441301	0.7672325013019011	-0.522029437352837	0.2887113054380966	-0.6307168789278274	0.48179446317780844	-0.3490938363417135	-0.22498464344423197	1.6186090021139283	-1.942693114029432	-0.8195145935186925	-0.9738603803798684	-0.08675106591007362	1.2709609021495347	0.24393408048386203	-0.9572587912019366	0.8032755155171364
-1.3621291407994343	-0.435820033201621	-0.28169423581669956	-0.6171576615284768	-1.1907644275016191	-1.1571047679670048	-1.343341332055488	-1.082242900994777	-1.207647474090923	-0.7051304797481166	-0.3156928327064494	1.0489604137197137	0.6213697086017779	1.3766014769548625	-1.4132546028691118	-0.9149545543729686	-1.2062756056735375	-1.4485542696858422	-1.3506401857087393	-1.044597945000974	-0.37910828509239025	-0.38856393414125734	-0.06312067467286639	-0.08023601375911533	0.6248547589640797	-2.0182766825679486	-2.3143757690320053	-0.8719015057138141	-0.751120775191687	-1.0515177563535039	-0.8254412640346642	0.5748359977774264	0.9554089282444489	-0.9340881961662201	-0.056457157630722066	1.0564638445388779	-1.7829140953204698	0.35200549337398795	0.4116355513751926	-0.9432164912162759	1.0657953169118835	-1.2330961416378217	0.79668263667281225	-0.9530735359081103	-0.9081429274038393	0.872690999995944	0.6749674821093155	0.29497712325757464	-0.22029699842410996	2.1510612592707408
-1.427059160614911	-1.2580547894380685	-0.10141248870920024	0.2991913467353207	-1.2061874328263182	0.0902468268606718	-0.9680761063241039	-1.037399265535866	-1.2790817468638218	-1.3367892624511963	0.4736336404991044	-0.2872576309455487	-1.30669582232079	-0.7482751130856348	-0.7585211165182335	-2.1272795530070128	-0.7261945771038201	-1.1083086137083669	-1.0935835974494479	1.0367934297707322	0.20699436220634376	0.13424078378447196	-0.4893062913684532	-0.4847110865971656	0.7774785170299164	-0.5724518414537267	0.20805123214722585	0.7940499920063613	-1.0809029615420849	-1.1660412257713935	0.5132995027897522	-0.6182748735391582	-1.094933909706604	-1.0242179816545594	-0.7924515853474454	-1.5603606577785252	-0.8536805072176159	-0.971652735283882	0.2164045469475583	-1.217928335333419	1.215467915193394	-1.2348330386155966	-0.02186926143217833	-0.9077698102769622	-1.0696618803130016	-0.8569540929634105	0.23360538163396688	1.181325058403925	-1.093898682638556	1.4994159428469769
-0.6039630601754243	-0.11557956045091247	0.12095714722410043	0.5250304863576054	-0.6106894604379682	-0.5545986989113487	-0.4837170006936729	0.3589557133527592	-0.6842433968717022	-0.49333229133534806	-1.0337778976012197	0.05683695332799859	-0.2573169933827259	1.4339975614767781	0.10724300483578862	-0.35416458319165023	-0.5062217586237565	-1.1562689092547063	-0.9907873242473314	0.2130086608438885	-0.16549207895147663	0.27449326840329374	0.3912081892277398	0.033342684849908315	-0.6499772233123251	-0.8183917605794004	-1.1471779770756423	-0.34620651083110376	-0.24691069814347547	-0.4366008825938989	-0.12534853254379955	-0.5913533588983636	0.4843508782976191	0.21813419777939821	0.8925215362412573	0.007604046732901271	1.2809812666178473	-0.905360349005847	-0.23614070805840603	-0.10899727178239331	-0.25244541846154495	0.24402043226622244	-0.5518487768400866	-4.608753515107871	-4.608753515107871	-0.8546574520636218	1.2482806168133267	0.648297639859751	0.12051168106894129	1.4062449979515976
-2.3662987829440074	-0.7485113467038679	-0.42103060747023163	-1.0374211927889643	-1.5592044272659284	-0.4520869179132532	-1.3841128497376707	-1.0889559950141514	-1.7648224471255258	-0.6408006327341296	0.03150713004389774	0.8776344999635679	-0.1456746538800213	-1.1777595895253095	-1.372337819580789	-1.0765897691603132	-0.8741907724046042	-1.9563357854508374	-1.2220803092491426	-0.6612820836944934	-0.361679595256455	-0.11822793447694105	-1.5778124331290584	-0.11785233172824709	-0.4725916313376906	-2.680129041913206	-0.6044664513196829	-0.8357149855600453	-0.3433182579626127	-1.1021428597830882	-0.49854883800007316	1.1001357425057108	-0.18768668582737796	-1.0975698231932993	-0.4328410336508172	0.9782136781079098	-0.1270227409669756	-0.4642080835471301	0.7035186778806617	0.22020421447355343	0.8459428269114346	-0.5398507899943721	0.721127667677186	-0.4245476178693703	-0.2348081313447149	-1.2525918015270983	0.7059680951539364	0.9164812705873532	-0.2963546400728652	1.7291306119619294
-1.450563182480294	-0.23327459235840392	0.10203568035875826	-0.3944440476527084	-0.8110432827078647	0.015621177913574995	-1.2995855370689842	-1.8305882341551598	-0.8124143006761775	0.5799030759323058	0.3672558079693863	1.161885143449834	0.16209667721686322	1.5142219405395354	-0.4924497849512542	-1.1013411029608842	0.36482950927502267	-1.4682478875653573	-0.6841953370636876	-0.32198236144652725	0.28985353194042096	-2.282847927992055	0.13056092654945828	-0.7963581901090148	-0.015616093477061346	-2.0492382366739292	-2.2938869016840133	-0.82906916440951	-1.4503359923027648	-2.3445841328106556	0.03531275289102708	-1.179354755322433	-0.23063428392683893	0.010468048403491819	-1.6365097451006918	1.1617485937402183	-0.7951920658135089	-1.3667065914246153	-1.7025081839814533	-0.26336683121842286	1.2647194985295294	-0.8446554839804609	-0.4857574680812089	0.39361968067913566	-0.03207082075603132	0.9276442637769488	0.4424417985983248	1.0875386078188027	-1.0627259817804806	1.6888575189663313
-0.990053138224925	-0.23422395283378988	0.02187246417860335	-0.10236887316434741	-0.3584778224960492	-0.2842478340764464	-0.6084902977332598	-0.5604557803010473	-0.7711981067594302	-1.277076203336906	0.09919943822064589	-0.0458683022481987	0.3848436114924927	0.2067327516626145	0.25679337553197745	0.04130785627657919	-0.36187738111067236	-1.7121546611651721	-0.2609038966688312	-0.19763780416013266	0.04067269400184403	0.17403092861321068	-0.09234046798067057	0.5482554022719767	-0.050406412592217675	-1.355895841361973	-0.310392219294071	0.41963807966086714	-0.2344386510267569	-0.8670683931864026	0.6892753289867906	-0.538167140950896	-0.18269195984889428	-0.8031130438601721	-0.14575192062032008	-1.5839380494039519	-0.6433702152881396	-0.08426512218116046	-0.2866449566891448	-0.7283564006803193	0.8816838394738533	-0.8150907310964635	0.3337916483814663	-0.1307574685424976	0.017192017211359063	-1.0140638844526335	0.5388448018531916	0.5339145155100323	-0.47998121159071316	1.2944176389753896
-0.99775568107184	-0.6973571291948867	-0.3592982544101953	-0.1327100642973074	-1.1996408895804809	-1.9464056069698696	-1.7832963091083625	-1.4659750570659507	-1.2510072282472389	-0.5275523097853573	-0.5872692662519872	0.5122278667632989	0.919700568955501	0.5723261068725184	-0.8368802068305793	-1.074617899265542	-1.149484910250237	-0.9882723473531839	-1.5526879289127338	0.9711724354070257	0.1736125937449444	0.40083716442988326	-0.8024178676974062	0.3844967209236416	-0.8348878237006276	-1.2560415268290772	-2.7117604772940798	-0.3840815702262002	-0.4986174664824221	-1.4659275386532684	-0.2521492908147142	0.7903511558854108	1.244349828843319	0.2937432475264953	0.3332462120413462	-1.8165866974214757	-0.05237143981203642	-0.32972420127964397	-0.32200708213635554	-0.7190606764563654	-0.2701417591763876	-0.13974888246006184	-0.5932474555128625	-0.026105168181819207	0.11521163959615328	-0.11148759855035477	1.5244899053129395	-0.05745311399638545	-0.2466963937469778	2.3611966544359655
-1.1218451387953357	0.5715182930744994	-0.40033653958003207	-0.34791592185071557	-1.0195436879153463	0.1999914132386257	-1.2724529280064103	-1.0039769352497083	-0.8852738566573326	-0.8584383580267145	0.6673679034246789	1.9624655701610136	-1.1920377966354665	0.9259819168625589	-0.502715563415312	-0.46757409149599355	-0.3087454968463418	-1.1222573959535045	-1.160658483267883	-0.3175282716287809	-0.07229591695164514	-0.7550961442894285	-0.9841414014523774	-0.41831125453898493	0.2692326774922857	-2.0522119910096506	-1.053790646021292	-0.6374126037078806	-0.8881055102685208	-2.008604728011647	-0.889693896955349	-1.1141159871077524	-0.6806614935752721	-1.1902937951159123	-0.6376523700755703	0.2586293348619195	-0.40968946902165915	-1.1640326678330837	0.7358603568976407	-1.1845120150011663	0.5736103390277791	-1.0958288428820881	0.5871537923401038	-0.5257222161273792	-0.850889792258059	-0.8533510705529624	0.23704244468631103	1.0213256789157052	-0.6108834957806092	0.07614980846949873
-1.29756941341871	-1.8602647149681482	-1.2115994234176866	0.04029232786948071	-1.109440736602671	-0.8351612942086901	-1.5340082742114773	-2.1296021236288425	-1.599298204607345	-0.9619385885741089	0.9457894649466009	1.1002249160624973	-0.3784378214806506	0.49678420563647174	0.020448105669813206	-0.8016265934271086	-0.922074382812706	-1.1455504270296244	-1.3537613275502625	-0.04032612353580333	-0.7033440318549422	0.845019215862827	0.6419851669565888	-0.6434613030598609	0.9395231548853101	-0.7890381263694825	-3.0600829153727678	-0.11945450959622904	-0.6124385610607735	-1.3158834442233085	-1.1452485817678772	0.6743166135642144	0.6919600337824718	0.7605314332379115	0.08156727044227201	1.2056917627556691	-0.41040333120701905	0.6223306712624712	1.0173854350797247	-0.8141299039903896	0.5674699219708638	-0.46093005313106744	0.7785316800665506	-1.2545423812714616	-1.3545857858332793	0.8909165647968539	0.9424685971037693	0.5769501544520523	0.7092104669604432	1.374577348532056
-1.4943882314081953	-1.0783928499729183	-0.9335622116268032	-0.3262601228482319	-1.0999363878091126	-1.7337846539645438	-0.9256276662138943	-1.5789852939723117	-1.6512542548206055	-0.506317271935224	0.5679747695707492	0.5150201734534542	-0.5588478789484584	-0.4171768466706152	-0.9560945562946017	-0.8804603820366919	-0.6509208750197507	-0.6635443568917238	-1.3037133555221068	-0.440470921901351	-0.7191663401900646	-0.1542481755103266	0.5305659434790198	-0.6897691614132422	0.04141460996533114	-2.5085456288064565	-1.7144700957357706	-0.2306570322610414	-1.7494967976337152	-1.8183596466570784	-0.7910348770286331	1.0310499893272702	-0.6794968299491511	-0.9872408242303157	-0.24803479439902854	0.6704158843077129	-0.05332356381601731	-0.1577279241031709	0.7114658709786856	-0.4311129272869298	0.7374332972230164	-0.7129431802837518	0.5721138508406972	-1.2358476004848187	-0.8425337401178454	-0.5522776235576553	-0.034170730634965056	-0.012114978642531358	0.42306305722838783	0.9917613822694243
-1.4772547959634663	-1.485997504101806	-0.4286645526273893	-0.10047942749190866	-0.9021695862253867	-0.6971897454883371	-2.024413467135346	-1.5858892728776384	-0.42179927144475704	-0.7054766669965218	0.2149068810847472	0.7567922440154132	-0.009749992440149048	-0.34144451500576317	-0.5427213047580399	-1.02830353600726	-1.215118432009048	-1.1648018319246485	-1.7619374747708132	-0.3643059611166193	-0.9906758845522174	1.063446969504773	-0.36045549404639565	0.6982598374037157	0.30358570418700936	-1.6985916160857324	-2.2986420759833424	-0.2873465726199754	0.4451843598454248	-1.1204301580298475	-1.1097849326606022	0.08514086535090735	-0.7550676682344336	-0.7312936928467831	0.2750545444243542	-1.1952510738685258	-0.8411184620063863	-0.979172767527075	-0.8350245982393011	-0.86199978869061	-0.577086861029045	-0.8192096341942289	-0.735672071994777	-0.5627846094272216	-0.5240528439397854	-0.9169663706936463	1.3660134907864967	0.1260379744409757	0.7354134898818826	2.3711561852577603
-1.08681079351652	0.726674622055249	-0.14260268329110035	-1.1285907006753046	-1.2280438054155345	0.011033554247395593	-1.529616207272562	-1.678999199520454	-1.1571665627957854	-0.4492953217711035	-0.15499958565712424	0.0048858905543630446	0.6232222855021551	1.673867757212192	-0.7314081212997843	-0.4888661402188679	-0.8572800229311893	-1.0866610340798022	-1.5392875758147249	-1.4717074733281945	0.292460589646085	-0.7152319867461253	-0.07672013982377292	0.10781343045921202	-1.5081466613622119	0.03498603369169564	0.002231065431440796	-0.14846840554860846	0.25174894583464674	-1.8612537878874393	0.291619077764246	0.3915988881724774	0.12426919791343573	-0.6198247142535451	-0.351486192632018	-1.138777205849205	-0.704506934641518	-0.8520568273975747	1.0464932219031087	-1.4758686618369539	-0.2680920495993405	-0.4189990077286885	0.837120581208257	-0.7895868309331877	-1.202239918461066	-0.21791841096131187	1.885228485860506	0.37624188670516306	-0.003550060303832568	0.8590865045740256
-1.4337680035825486	-0.5518590421906012	-0.5035088140475414	-0.1738006265667541	-1.0782370627761484	-1.090970778614417	-2.2232911464966025	-1.5379029166416294	0.1194001567646413	-0.9569408463525907	-0.08431494728829479	-0.16301887173001633	-1.8306039216429613	0.8627086623294811	-0.333351427339222	-1.0575006685345427	-1.0080086632443248	-1.4504354017409635	-1.303775133063161	-0.13826854609644182	0.22123469909427165	0.06395923932616031	0.41315648885532374	-0.4567913267060603	-0.46419773786920915	-2.8331831928463003	-1.0868347998072223	0.16777307407654737	-1.2934457324607973	-1.166751057646914	-1.2933414786413626	0.09005114120693142	-0.79434462325808	-0.5532231866851927	-0.32870657897221484	-0.9905486696060346	-0.4840424576552945	-0.9804727136754355	-0.1702815252856356	-0.9323034530593978	0.7883024742366264	-1.1854503360530757	0.6414822161843965	-1.1128298360680515	-0.8668554913825233	-0.8443513138811429	1.678850758973294	0.5393819242259649	0.22042595587764155	1.541737678409662
-1.145524180659685	-1.5681171774427356	-0.5268954160932254	-0.09980353483834302	-1.0271659214293214	-0.6634784101142811	-1.0813843480283531	-1.4797964492157132	-1.6224106014132356	-1.0889819297643257	-0.3813601981856556	-0.21019859439701208	0.8210660966106343	0.1954514015543238	-0.6844328475562481	-0.29266782262735985	-0.3585530961278587	-1.079081594774193	-1.542033052715731	-0.7301025296496727	-0.37167904269190916	-0.2342331579375316	0.2641334650682479	-0.672798175741954	0.6260868169117995	0.7643982239849181	1.8690088984625939	0.5705715952434177	0.29801304662577977	-0.865720488608213	-1.9667579360923466	-0.3387000872344457	-0.9534562151008356	-1.0847909689324393	-0.9320233135343188	-1.3816278855703874	-1.6184108224125242	-0.8841097714470464	-1.1701270710283067	-1.6840107071966366	-0.3605816606473089	-0.7273203647833216	1.0202885667357533	-0.685304471616197	-1.3528618729486968	-0.9454870122116317	0.783548411816425	1.036657595939474	-0.34022197882386546	1.0199046901898496
-2.03541839773836	-0.8686122639367906	-0.5763471777650767	-0.03552907964061543	-0.5493138595973132	-1.0008046665934607	-1.9227800574229044	-1.2053428164463647	-0.6705593006684875	-1.026505371412196	0.6773637563076994	-0.025381574778090773	0.3630158070280364	-1.2960939656590513	-1.065107501629606	-0.810668627171607	-1.2474283205816883	-1.557928091512877	-1.5378967556989784	0.3436670594717036	-1.130697482789469	-0.06582175321114542	-0.08985177112821828	-0.07555807769387457	0.09167991285938626	-1.2017145329871768	-2.2525418145941267	-0.33210105265730505	-0.1426669731107774	-1.175362168518948	0.3887260434840388	-0.11299664948460525	-0.11450797623513911	-1.0730740855496108	-0.5589366128075124	-0.775518253426606	-2.689515443043838	0.06518709801087608	0.7474696271400851	-0.6368492648291165	0.8038369069541746	-0.5186979026421172	0.802667116601799	0.5215759690388828	-0.1878679715651226	-1.1364900404856264	1.4657033652800557	0.8015394054606868	1.2851528955609466	2.110290340150501
-0.9165307512136134	-1.2281242540355237	-0.207046435401731	-0.03485302645517275	-0.7181814259300916	-1.5632677794286987	-0.9691184257160541	-1.4257507292596532	-0.6494436288055849	-1.354387441219083	-0.9802196679308399	-0.8540733903231135	-0.3210650145300022	-0.25429061646484485	-0.8207964286692576	-1.0046856244586193	0.9615591721452532	-1.3468866148463676	-0.8516923364090503	-0.9328009826165695	-1.2280094292057169	-0.45199983510684816	0.3389719165764003	1.6187579776924557	0.7086168731577265	-1.4227769733852729	-1.3680125486961623	0.4947514758981556	0.8346644005910895	-0.99821357502134	-0.02275304282670797	-0.2479193997544816	-0.1303852182684905	-1.2406313522579244	-0.6602952278394668	-0.5722562255288839	-1.5707863810850038	-1.420702718585721	-0.6673694644322258	-0.5114351558712307	1.3084577283874481	-1.7653796619546378	-1.9105089815473855	-0.6560147619482536	-0.27909980748741314	-0.6105996522863526	0.7719159279686065	-0.1152399225979979	-0.9676743159851097	1.1110562984040082
-0.629693223508725	-0.5819816103239873	-0.28773443759922546	-0.8744837478831102	-0.839291928084966	-0.7526696471703849	-1.081303070104315	-0.9412430081127541	-0.5029508725612399	-0.5931304645890416	-0.8022064656924452	0.5821514039411865	-0.9985904142671809	-0.14705247739603733	-0.5701511943978238	-0.5789202514837101	-1.0363912704491767	-1.7293765159401204	-1.0801936423910272	0.11812889352034377	-0.18933543272050046	0.0015488414021459869	0.15305728695487103	0.2257544174510889	0.2317338517068351	1.3289288555089833	-1.561003891444764	0.9864881931715015	-0.5368429503661681	-1.2565775467554932	-0.7491799217034407	1.8215810152996668	0.6218082979614887	0.9316301440835768	0.12198969893567652	-0.35340481385477035	0.8110615735891409	0.5164463420093682	-0.72287270754887345	0.6012307151853333	-0.9207800284995392	0.9319445040174964	-0.45539546195355785	-0.531466806476471	-0.10580634085427816	0.9952821862940089	1.653955861112612	0.6573008727224807	-0.7884003661461676	2.0996067912264724
0.19543457755058108	-0.3005078333983967	0.27677554983065233	-1.0879268584405632	-0.7504285676296986	-0.8439419867560043	-0.23487100324889512	0.26106208174590534	-0.6036013911467958	-0.594031920511761	-1.2730519954305375	-0.6136941758741776	-0.2515149763807726	0.9163143435829869	0.10650454353971278	-0.5552364550041233	-0.0963672132725149	0.08092314347426735	-0.3797055421084513	1.2731186243206747	0.7774118004857062	-0.7086890668880262	-0.45183140320482257	0.14174233903789352	-0.3221777455745549	0.49341927394637136	0.2968553529243507	-0.20583880106324062	0.054277058570599127	-0.7099614535834272	-0.20743852479998887	-0.5654716835241492	0.40605569234136935	-1.0059936776059348	0.5066391160287267	0.10647565688202193	-0.5341546693152388	-3.700359391507627	0.17422781802912762	-0.1230314092775567	-3.700359391507627	-3.700359391507627	0.17953304416397303	-0.9751829735315916	0.42088667445237565	-3.700359391507627	0.7394199831408345	0.40819388628214276	0.14193826770408788	1.1443567189132324
-2.257853020215797	0.9153891343341676	-0.33922758776075124	-0.3633473200542953	-0.540221396919188	-0.3377649504174774	-0.8262516093415724	-1.6151365255102859	-1.8961749194126796	-0.4028539473324382	-0.3496676526037127	-0.5551953902443103	0.5361980978509877	-0.38941579408944266	0.5289018527006569	-0.4349731202493199	-1.3191232266523796	-1.5267389032919114	-1.3100185181728488	0.006893038108735001	1.1469973704077236	0.04775201473008209	-1.5676048107160354	-0.48111067344362624	-0.8731464422843405	-0.7122529880075323	-2.694091879162181	0.5050285103505672	-0.011352735009847714	-2.1638073070812567	0.5803011351795906	0.023526252771624373	0.5109294155021675	-1.1349630006536817	0.23518947486159578	-0.2760966314292222	-0.11770450782693354	-0.1756322409641629	0.024652668090283436	-0.2081281705080294	-1.6274836012128318	0.35578328924114067	-1.2000947821545203	0.6984277224879905	0.5615569613430362	-1.153122073412646	0.4569004047947617	1.7268104573278562	0.5595292423457422	-0.2014132015839118
-0.7936636878457668	-0.7345854206227892	-0.5751680992164631	0.37941931721396066	-0.1968601066916378	-1.099621722802486	-0.5489310853041363	-0.5395166646089465	0.1315354354908008	-0.6163718013515914	-0.03787221083728575	-0.6775933893709515	-0.33027183871997456	-0.49596603594906397	0.24948205330756432	-0.7993461665334036	-0.279090364948505	-0.2761225792683235	-0.7508919340978991	-0.2117886077533106	0.08068522653769525	-0.23075877797212607	-0.13794328656506943	-0.234519580353949	-0.4593817185308154	-0.3491268411758556	0.7144743882661435	0.48146691197979385	-0.8759779389698504	-0.8905098728238083	-0.6246701059019958	-0.21242702776750386	0.1967075296379167	-0.21823649592533384	-0.5934993229568308	-0.20984587751118258	-4.819344954096355	0.06702499362312106	-0.5094251417670205	-0.520442477034236	-0.7299497682266777	0.07418601126634974	-0.29309507007065067	0.17830020451572715	0.02994498931630377	0.21080233794460987	1.149367595018182	-0.07978672160316409	0.39226482990903294	1.0689061067687486
-1.5879727167043787	1.3136542010873136	0.5958948675664523	-0.6741393762851636	-0.657594330815432	0.11901627171035824	-1.450015627237533	-1.6869371710536036	-0.6710905601954978	-0.4655307589752551	0.1801565160339771	-0.4672401660623343	-0.7860263104253715	-0.5330609098484073	-0.8198399477587448	0.431224136828073	-1.6590343584619855	-1.2145035549726262	-0.38248714449302645	-0.39012038362187385	0.002523412338849876	1.0255306054757938	0.18815047810225455	0.28865391836026993	-0.0460698348753446	-0.7706897781447863	-1.520210266789764	0.06815737787523417	-1.4030574046529678	0.14727756225233263	-0.7863162733328349	-0.5716310095934422	0.8703815837306107	0.6871884071545404	0.7044809131398813	-0.49844165507138277	0.8098144784421004	0.5262620203461907	-0.7897181064875742	1.071126772282821	-0.9032272206103321	0.04884633988468578	-0.9811749296155133	-0.96373206692437	-0.1942443025335467	1.0598069469917448	0.2821727201433728	0.041744471251544416	0.17035779888961694	0.08282176333186655
-1.432239058133864	0.5045049817525369	-0.5721020471262088	0.288812650767663	-1.0641657450938964	-0.4597316350341381	-1.6516247666468944	-1.9220020143353518	-1.4081695276313972	-0.7463414522402622	-0.10727093258221441	1.0906331751303626	0.17042286320484956	0.9081235356694043	-0.8587483326919847	-0.837436910942364	-0.49197775632036383	-1.4142031486947642	-1.0933030087273732	-0.3557489353432277	0.14576151377876964	-0.45116272238193644	0.008083748031349614	-0.23382767636835392	-0.501342443648135	-1.4367630627872257	-1.6243017101777044	0.22485018425825212	-1.0158171668405256	-1.7098642397009516	-1.7618532534733784	0.9529905767456733	-0.7711369261125937	-0.8034997322726573	-0.5592616168851395	-1.0379628790343804	-0.5634096994637638	-0.9407201417829032	0.5875745164794035	-0.8298062334952571	0.9838229700570591	-1.014158754603401	0.1605896152206604	-1.0610476921886016	-0.03296618250480769	-0.8663091247364182	0.5196083570083242	0.8911296636686067	-0.05724443697190035	1.6128819868336195
-1.8127996677223859	-1.413951145748805	-0.4553487047839605	0.1366622165433527	-0.8996617359985966	-0.9050778162992026	-1.824656945790136	-1.3692748845689793	-1.3087789475709037	-0.8954501470274667	0.7223928876047305	-0.24710624145945573	-1.0009364476339784	0.028468903023774205	-0.42597304685534787	-1.9751364863127605	-0.17408597999248238	-1.4316309372216345	-1.5840816635155541	-0.3360216250761685	-0.09721205826484125	-0.8154257038473733	-0.403337772603449	-0.6216666075687782	0.6017276717150832	-2.9483787506632497	-1.5745918604070197	0.05324267565881238	-1.1296224141712845	-1.5178819436764506	-0.745676048333114	-0.07157518352782469	0.127255749534207	-0.5526148472561555	-0.9136982483115732	-0.7279298845729344	0.9502333210056942	-1.6054567416712098	-0.3244354100389936	-0.9414770028962972	0.19033126342078055	0.17214814235922413	0.8066721877097336	-0.924940414351867	0.21575979887522825	-0.6250017995832433	1.006583786417523	0.690777886048847	0.20232335701901522	1.5541962962743245
0.024432685298229336	-0.8491981894476742	-0.28439569218075106	-0.5542964308228929	-0.5541487394065452	-0.6395169750040808	-0.986295700743245	-0.8772445271370422	-0.8727653825293508	-0.31375283681616656	0.11280220336965747	-0.2853646888807074	-0.41352877677685634	0.653319770809771	0.05449789591437467	-0.13116514968102755	-0.5455017633171186	0.2932035646144008	-0.8796694482938069	-0.12805059079291073	0.14642306354596038	-0.9531641082882402	-0.28091395171589406	-0.2660877212252653	-0.20633819879816892	-1.132438574591531	-0.1738132663099842	0.1966011147557894	-0.7285084290449025	-0.8273122504924839	-0.31906394500359936	0.44177315736717554	-1.0565397195282837	0.3148288049687491	0.23221054561181995	0.8166460537024091	-0.4643798491797823	-0.44640564558255574	-4.018784445519255	0.8151086369420626	-4.018784445519255	0.3208004444335424	-0.09619113555040266	0.6183846578087527	0.5535219851116651	-0.06628573313900017	0.9607060740130866	0.5071219645384487	0.24670426621585834	0.8905965251025596
-1.2384417149334814	0.12000409656220098	0.05402781315445645	0.8276877131863247	-1.4568543830462632	-0.9012245930681951	-1.0172445435419206	0.1808126157892843	-1.5509312206772679	-0.6989497473526325	-1.2480741795559374	-1.4325424115632266	-0.9267320250603531	0.5572418891196573	-0.29214349490637853	-0.4325753186704857	-0.17623236986002355	-0.7284300736714486	-1.2477461234103568	0.05751893365888355	0.44121958002627953	-1.2590830775670727	-0.7302632077327071	0.5367653830070235	-2.3892084239755014	1.374453273494903	0.31208740478877434	0.2887357088941225	-0.0650956968684214	-1.4519336975922283	-1.6553146761729924	1.4652138978525189	-1.079067630633047	-1.0036247709270907	-0.7680168191757356	-0.2573128429263803	-1.533986467534568	-0.663745083027391	0.6676447831652218	-1.1121920726618977	0.8478293937477458	-1.4620724067279491	0.7297839201562427	-1.2294532868976726	-1.055368168230272	-0.9137018465116539	0.8973241816839691	0.19034519334876585	-0.038850108359520574	2.035205113437591
-1.8619778280800445	-1.5677867794750133	-0.5237308690062624	-0.15953135868442198	-0.9359304796770563	0.6398323646570598	-0.669709417360732	-1.2384640800591955	-0.3917031646838159	-1.1955941400155607	0.9730378161795341	-0.47087599995774604	-0.14383897908330773	-0.40952754080328296	0.942237318613072	-1.107224238954379	-1.6245560958350298	-1.6034143602948296	-0.3346466794292112	-0.29648443740779623	0.11024098820246295	-0.23247888368913106	0.9087556275242389	-0.36155113094011443	1.5069028968298455	-2.213198863673605	-1.1709103401744292	-0.0010974714493340275	0.5450650806699806	-1.5063547391482994	1.0258446139009891	-1.2557229770731504	-0.15069577663583403	0.18819699126092534	-1.2805633547060642	-0.9680089868493631	-2.131508239737715	-2.3086407477691844	1.2281305372623752	-1.1342606275000648	-0.43847535612843974	-0.7579794886586357	-1.3861409872895165	-0.18453625222582892	-0.15754216988606687	0.1577681332776483	1.3371287881379925	1.057464717274043	-0.26055667366764806	0.9502500431462535
-1.0722973540691785	-0.434795305198518	-0.08352952382314714	1.246620934802191	-1.3412339377871862	-0.3286347316185334	-1.4696492011495872	0.2764851083861579	-0.43305118660639325	-0.40675314828804954	-1.6839286499936488	-0.5300955982633119	0.09922746365350821	0.5983154418349305	-0.998525561618422	-1.6391850700622066	-1.105907382052499	-0.8390357893587272	-0.8913633331641305	0.560584701912751	0.1889183780093135	-0.17566752541023148	0.8452085787867024	-0.004247869547836663	-2.6214626338137017	0.5233993912309386	0.6849681204549656	-0.025099610246706126	-0.7210275251611925	-1.0746579115244295	-0.7562943258611419	0.4142316802197218	-0.3622840012158885	0.10792364335791282	0.05151754028134723	0.6044955549059735	0.45890940616151543	-1.4173285579158628	-2.0597449810658355	-0.3119122733707336	0.43283387842284887	0.34682959022747545	0.9499152309610638	0.49287109752150804	-1.5858074559172926	-0.6360081066154762	2.1069425920907623	1.5699772472391407	-0.2981724023781141	0.991089917837439
-0.39132370293516483	-0.21219897611855135	-0.11212326829116497	0.24119145991780036	-0.11305804021048917	-0.20908200983695954	-0.23342424885635632	-1.0082093053410912	0.2776404024180159	-0.5017865114956562	-0.4344253064813618	0.13329376223168932	-0.02024726101737643	-0.4794311127944704	-0.13114295297054254	-0.605450744454496	-0.4319140824835993	0.37910551760373734	-0.7915821987206365	0.4186373407730999	0.25328120350354155	0.8457686150132857	-0.6162633993083054	0.8341247555663879	1.1735143883030925	-0.14915591155393654	-0.4615279554970077	0.0441865245965414	0.37385719297311054	-1.2003698151744018	-0.40565493738126734	0.7541577336583747	-0.6137021433487312	0.44834907604451285	-0.528214382902613	-0.22367545433032138	0.014538123876883243	-0.5056956129433396	-0.6214613586142426	-0.1558721386274102	-0.2265223578810053	0.5896034836327612	-0.6180916709796183	0.755815346349606	-0.035425109559495384	-0.3022500976528005	0.5733990957037127	0.1854416175291503	-0.4593863627973301	1.6492529923086172
-0.9975522045548382	0.48964874834093425	0.34125140920392055	-0.6545714080013192	-1.1000474623531087	-0.8452188140104492	-0.9769814671102907	-1.463579537026086	-1.6235396144044465	-1.1840983011591615	-1.0346967083472076	-0.45019418846014997	-1.3676597498595304	1.344525743864519	-1.1715207427354286	-1.3507116006996556	-0.1052010836637386	-0.42980936566098094	-1.0273629765984091	-0.1880226171252883	1.3391057526365437	-0.5295772898659205	-0.3162276711592538	-0.06525551463585813	-1.6933705313995906	-1.8415832184916676	0.05671017916092027	0.43972112781207934	-0.8130836776489055	-1.893800185529361	-0.8990476155561862	-0.5867397107659176	-0.8003621891703976	-1.1277901098019785	-0.7776363220005544	-0.9789596696724503	-1.4593937050663741	-0.8442161889414326	0.8261421585356039	-0.4586742183011104	-0.37818288533644007	1.247284331614735	0.4173483128894245	-0.5261950213245609	-0.46116658895926127	-1.009243707333824	0.7939284895324153	0.5451825726171163	-0.3774889828143335	1.6965139153246664
-0.3939967270966372	-0.45601016576223224	0.750474669611674	0.08900327339868888	-1.033615600269739	0.2681611363047046	-1.3520802419084539	0.5147043366025106	-0.7099545766766816	-0.578823343122304	-0.6834385678922837	1.7338525974915346	0.26404568048987187	0.2303107699902797	-0.985742466962427	-1.4299462810208992	-1.0551859627756242	-1.2402046622814067	-1.4387115708200473	0.354917826720495	-0.19683770455937635	0.8184817626815883	0.02240427907535036	0.8862397144283409	0.1658779479783922	-2.4493029209975754	-1.3122938231609413	-0.9141209201316521	1.0003349712586695	-1.7170749021745786	-0.5457418729472223	0.7581535149758444	0.3662984607987985	-1.344181604844858	-0.2706057417158078	0.3040372876419666	-1.45864265117538	-0.3032598791738682	0.6930500809503628	0.04127205711165435	0.911142366634123	-0.7384792993310699	0.3817758446830624	-1.665239615750194	-1.7245329236880722	-1.252631578115278	0.8084265481602844	-0.32105199251555216	-0.5341985806276145	0.932538805746612
-0.9911820670122613	0.27522935105783014	0.5266250061323303	0.21587522336548673	-1.2073773916730919	0.6565523786636978	-0.1645158060008381	-1.8043886142999193	-0.6402515871079929	-0.1255263897757471	0.5873028599834483	0.12565476025020694	-0.9000304694868568	0.27696539328886594	0.2005405685856935	-0.6286391303338319	-1.382775848169598	-1.71941209895669	-1.3383811753222816	-0.2907001862943846	-0.10715674275012507	0.34385026141420744	-0.48043755838363594	0.40004891588407854	0.7948489889425514	-3.135507233948021	-1.3456591369959994	0.20133420499275437	-0.5615685184396054	-1.6249802024644162	-1.5065305484193374	0.32853180363191475	0.884177304766495	-1.0442807590003378	-0.8691209278455244	-1.327672905974335	-1.469226466045958	0.4586269079445093	-0.6742407868883608	-1.0271227981528563	-0.5395620745846983	-1.0737349768971907	-0.8966063716854674	-1.2142061020429664	-0.9590855268813956	0.5808522354919475	1.1139751610369821	0.4504418403475	-0.44378204190222625	1.1044857990108525
-0.2923918837606003	-0.3726077503129772	0.5769688694656411	-0.19892244279918522	0.1879528227883568	-0.10310332738646413	-0.26460946383636785	-0.5692156964153697	0.05933113468453554	-0.30353463766256594	0.22745103604030317	0.44076380770770374	-0.13172225283060052	0.05402398504343408	0.15551775025655654	-0.3472770257705376	0.29559092989139374	-0.25200516822141344	-0.32034204777331954	-0.023070633734578027	0.10261288298346294	0.16455781463231411	0.07522952216988925	-0.14137372788142188	0.6137129510897817	-0.08318364755258702	-1.151825139210809	-0.006939989742427677	0.4363804700439234	0.28794133626600094	-0.16130781042759484	-0.544482478400269	-0.265376145996638	-0.5988916523589726	0.2528117649939075	-0.198998977364875	0.2606908498531368	0.22763442232376221	-4.72581613132943	-0.16054674266394112	0.1554789137610478	0.422524751767826	0.005904915835261599	-0.2519795383188455	0.15804954584575037	0.32777272227473314	0.2144068676556785	0.024202699120899254	0.27092412170662167	0.7121490288280955
-2.0200675618536668	-0.8682376269726633	-0.7080159853272667	0.8465360136707649	-1.0152017444502315	-1.4567956529113706	-1.844061346892237	-1.6278784905878845	-1.6176060056405683	-0.8804657716711557	-0.592730546411475	-0.19011203034520305	0.20294481744889814	0.2667889642560838	-1.5145651043721624	-1.0425023669288627	-0.5841739192493481	-1.5080630215610544	-1.4853017304997285	-0.1740818069752317	0.44531077322996077	-0.9690700785723096	-1.1335045306021243	0.13864847669834776	-1.7694915073408863	-0.6242105701562453	-1.0107228616628976	0.2441386871640837	-0.8233719312458073	-1.2213334866875059	-1.8247008741159387	1.6289295272184476	-1.0324747046061997	-0.9298561282064925	-0.7675949270488704	0.3340469381237356	-0.7146139411551774	-0.7598953913115444	-0.6844742535345889	-1.0134617900755254	-0.7900664567094935	0.6523052364596775	-0.32511703826777194	0.3848331279007576	0.8295702966870271	-0.57284957794742	0.9749712836436643	0.537492794752126	0.3282477237030903	1.9549471896927366
-1.2154500484633612	0.4900044464425041	-0.34161147372104955	-0.29927282547490214	-1.165877638141924	6.408913764051095e-4	-0.8093447110997428	-1.3966997058752428	-0.6931511375438508	-0.97529530821543	0.7192275555936661	-0.713298860110583	-1.309463075577347	-0.6814888309202287	-0.04115014582831137	-0.47305085652190065	-0.6900152910023344	-1.757927087315112	-1.2824404013681316	-1.162585827104473	-1.0639831139935803	-0.9907517299935095	-0.6226999407302897	0.055952147415382146	1.2916304654980852	-4.018495808619376	-0.40949881160845186	0.46404334958200905	-1.1153062934109317	-1.3840866971289654	-0.18480240061808276	-0.7326089072559848	-0.06564198992191558	-0.7586894588252016	-0.5537626473612262	-1.528849392627797	-1.356618586701033	-1.0927465997256478	-1.1037235055366077	-1.0515253004263434	-0.4212034592541922	-1.0742025646869746	-0.4381062243972957	-0.8154279536078434	-0.7439901911457512	-1.384920006373032	0.7690745458305166	0.2596886386313226	0.33276045671519866	1.8050925538978595
-0.2821624746440807	0.49013571118489024	-0.3782460969272049	0.23483542008691766	-0.7614521024056866	0.4465706020753086	-0.46658674360451574	-0.6667407217334814	-0.6371403833295977	-0.49235629223236277	0.04721042499017114	-1.1169998381223982	-0.32859607090709675	-0.1840607313336049	0.44479298858679905	0.21576624225591337	-0.33836948092870484	-1.3765582641294978	-0.6272085646980765	-0.71630556771372	-0.0681334273497486	0.6509671676761476	0.14520496384304524	0.09572568519823328	-1.552917286999052	-2.1616920165742313	-0.4013900768468594	0.6866944316924987	-0.18700594333533566	-1.1288301494774495	0.6334586916912298	-0.27868041353074036	-0.8722024335643757	-0.5160516052881641	0.5653770765516015	-0.31483278862689135	-0.15807459288244066	-0.39816595660218923	0.0959701861902118	-0.3343427121852412	-0.870226529560395	1.3649761653022818	-1.1203512730520244	0.33558314184632065	-2.3475018714796936	-0.16541088764180034	0.6434989553408464	0.5649554694346867	0.7156643204168671	0.541035055484634
-1.6359290817826109	-1.4732834352250062	0.19928429113624493	-0.624075851337741	-0.9831737945378115	-1.0874236486899382	-1.6640078073927198	-1.4741121172996796	-0.7268149911457106	-0.7687534750684492	-0.6192567302943947	-0.2932561391268178	0.74504099692806	0.44148796008760693	-0.33183928946141367	-2.0943510807472867	-0.7464245600792694	-0.6518527152677753	-1.485186415427241	0.31330022440275535	0.7643968433805393	0.6739897170454198	0.2328952600995548	0.6463923871517636	-0.8784485597371915	-1.5877658356794644	-0.9444245471562067	0.05621181333395562	-0.17077323644917985	-1.5810751023990959	-0.9601687968044645	0.08140164805069221	0.7332590842054522	0.8522273099060411	-0.05259867070516206	0.17399585382761812	-1.4196357452980959	0.003577013237250958	0.495654579636671	0.1242157326330539	0.5415430138454159	0.25326067734179925	0.9761207242323712	-0.15967270045419393	-0.20365080122515347	0.013859881221482313	0.4425648643681602	0.8257351509260187	-2.135177542267225	1.9914408308926592
-1.4214839750060098	0.4373491244046744	-0.7727362127306237	-0.6437105571404441	-0.21079323141018236	-0.6944137010386666	-1.986193039345126	-1.5293536042843434	-0.7958686724641839	-0.13111344660749114	0.4756371831854355	-0.6393012849655176	-0.9075845459131084	-2.227286295706849	0.47836404697849916	-0.7546167247173702	-1.0046540516702782	-0.35810884029321766	-0.194639170102875	-1.176053747790147	-1.020140529683613	-0.08522481931997976	0.5416297664894307	0.23685132535729694	1.2513011232350677	-0.2690133343933281	-2.1109199875010907	1.086212467839408	-1.2433476345210097	-1.8485503985936826	-0.6630385416734209	-0.19250045943598065	1.0999116658362287	1.0281847614703432	-0.20223236004529127	-0.2899471151295441	-0.38960284950840235	0.761531286699402	-2.7132407339497804	0.9683762060932077	-0.5852141347343355	1.1395662896106387	0.18823294713589106	-0.17964703809702914	-0.18472903795302448	0.5533979356546632	1.3979819016991095	0.2516869157019775	0.18731531053618403	2.5176160447493627
-1.756162370921819	-0.7638734003293548	-0.49317992626311663	-0.7018197611187116	-1.1856745993144546	-0.7292746935859428	-2.0949375837030373	-1.3124299915764148	-1.1388448129041158	-1.086807328507613	1.0640403071088276	0.041079790828841486	0.36256812945861516	0.2944310734412277	-0.3468257523394624	-0.9686940825186422	-0.902447399394728	-1.516974968375926	-1.2781368837457847	-0.1487681569643767	-0.5452045226495549	-0.9411030541995055	-0.6664344318530516	1.1312543092668093	0.5069315593302881	-1.3161862703938645	-1.8168959125823338	-0.3466936365501326	-0.09734521277302934	-1.495729212251569	-1.0851984385907312	-0.2576173505712714	-0.7799289548861026	-1.2176592684386869	-0.29843560216160575	-0.9135504829101233	0.5264816620938088	-1.0095164722724799	0.27541483657147586	-0.1699922549069691	-0.9860122251295711	-0.4481257969403594	-1.0807488516976083	-0.9682226437141087	0.3632260777112557	-0.6401998728463013	1.0663694014707366	0.40480715660373817	-0.4196589797291257	2.6237938824239198
-0.2957143858016597	0.17874076762787358	0.006687559032974426	0.4168620414860429	-0.14015282068386464	-0.003310196593862052	0.12230859911185797	-0.3265605204278185	-0.0719185329862594	-0.16637909482887392	0.6933827371147633	-0.6421924878804864	0.9428339653428102	0.4795791955900262	0.6333477214824709	0.9375974671244921	-0.40893378752885334	-0.02136315157802907	-0.5541737663385661	0.23590020299676626	0.12234302159533221	0.3769282750866089	-0.1660281006554751	0.27123500701932496	0.1589539162395071	0.14839155250120142	-0.7235063069816579	0.679400776334685	0.788251084610576	-0.622483560907777	-0.21029678450211606	0.40240963141378927	0.2445770762837419	0.8964041593619354	-0.19766268788188818	-2.890661798073219	-2.890661798073219	0.9324625943896538	-0.3106950433399258	0.31600488642791397	0.3192448236462442	1.0135306191575446	0.26818077066874585	-2.890661798073219	0.5614256693763338	0.5614471758256392	0.988916527015397	0.09431438764016845	0.7292539570581815	0.17207172429447182
-1.6623778368557982	-0.8403255936689512	-1.7653001168481648	-0.900077022802161	-0.835253680022832	0.263855814369411	-0.7094731824603381	-1.694274582639179	-0.06791189692646303	-1.4139264886292475	0.8099538565136065	-0.8741584409551932	-1.2912714429603207	-1.153443673930821	-1.499209851573637	-0.05509813078603588	-0.39979976983856746	-1.6027271313355864	-1.3051038960802552	-0.6355356144580234	-0.7892776977143376	-0.5054478192047848	0.15579696687530753	-0.9701752877166018	0.045813219891142946	-2.6148184970412447	-0.19529307206575117	0.619079282127508	-1.4630605138475328	-1.2037586978411565	-1.0131832374781657	-1.0834950496945763	-1.8035530100306916	1.0735902501741512	-1.1160443300140186	-1.4641675128079787	-1.1385255754506483	-0.24811095698060762	-0.9940142455502625	-0.5454909765745883	-0.6167530824729875	-0.6995814857221272	-0.8793850135991956	-0.7212525572351727	-1.202423673226763	-0.503544894561769	0.8893846956890151	1.176302920413858	0.3679455767447642	1.0282403685258918
-2.3512347223747616	-1.2939068616860225	-0.8887372903365746	-0.4503283160923874	-1.133423966709799	-1.1144997108684367	-1.8541695917216268	-1.4279151826222736	-0.4507700189055776	-1.102132255019586	0.19358193424575434	-0.9498153269174149	-0.5731667620586712	0.15518112991880678	-1.1210779956684351	-1.1952706056329627	-0.5991471979054743	-1.98233784509612	-1.3250070939632368	-0.4187616029607977	-0.29461301133390433	-1.2703089035734394	-0.8493389165570817	-1.010381258375928	-0.9393418291831042	-1.955527797093814	0.46586953124698366	0.4915517983819282	-1.2806300808353797	-0.9691446932392215	-0.11588573385082479	-1.5303765809060983	1.0417872709756137	0.7979247852561919	-1.5297657515564895	-0.47550151422362985	-1.9906233806525557	0.3386190877106256	-1.1029728577788234	-0.6155219838849657	-0.8247689061171709	-0.23315565771820285	-0.5184022751533455	-0.3520414453696829	-0.3206709723463229	-0.34355201190256873	1.293005915523075	1.0408985145147103	-0.5051472107680427	1.1074906902133044
-1.4016290636592388	0.03285960516260967	0.12814531082307223	-0.19100839279755819	-1.2702827149125107	-1.4325506733339322	-1.1387446163456134	-1.399460205455699	-0.6349115772853575	-1.0056967445965963	0.0872494978089667	1.071454113055023	-0.7186154966881287	-0.36946033030400044	-0.12475949976406535	-1.1281506116360485	-0.852787831983418	-1.9237834479959284	-1.1734293696429805	-0.30222423045983804	-0.9057582839233879	0.8612380346270427	-1.844983926375709	0.3454236663774674	-0.14207798508890768	0.057674250989009045	-1.959225966238641	-0.5458796213826818	-1.0378414634055864	-1.1583493835656222	-1.2854666568713529	-0.2829657057330966	-0.8708193459201987	-1.2646199386311678	-0.6140718475477068	-0.6597088984041503	-0.8426495412711457	-0.9594618740857522	0.8759730771691714	-0.4704956256133186	0.9388880513901162	-0.777719017714922	0.02422427879104157	-0.24036854936904048	-0.19517558379853922	-0.8914742233207503	1.2456500098184893	0.18263199954029788	0.2967560460197228	1.9626130976086615
-0.6438474712433192	-0.7186050881007905	-0.7244654688164108	0.5831295763390992	-0.8450470478471985	-0.9998107111100829	-0.24272300632105864	0.8815602470576975	-0.7292696731384193	-1.4706823852247242	-0.5607802979165337	-1.0573516909479128	-0.07091672973719919	-0.09712633466759613	-0.18613100410708408	-1.1797167163900737	-0.17152584305589205	-0.9660146612778323	-1.0084765551583765	0.9841254992467229	0.8857476923946868	-0.08070836194679794	0.4451373879960712	0.7931019969195727	-0.13213870100951167	-1.6706729926308	1.7197286729139911	1.0315049616620546	0.08874793317150087	-1.4196995143597337	1.2179472827547133	-1.8941144839069832	-0.8237329346320879	-0.9465438033544288	-0.6071339744868132	-0.5852193186915636	-2.7462807412371997	-0.7656100719036222	-1.991429177524085	-0.24216469806699564	0.2395985590431324	-0.4064295469233419	-0.7190218137015305	-0.3162275346970239	-0.4471260257942152	-1.1059556729852684	0.5601985609669144	0.6174906847291655	0.6902848282453733	2.1302430098110263
-0.9210204812267723	-0.5905740312119513	1.2591381744467711	-0.8414866769809877	-0.03141944984957052	-0.25758022849593837	-1.1901116921680874	-1.2283418972695097	0.13260784670309758	-0.8478487230286277	-1.972576393285203	0.17917248320123855	-1.2534185853860398	-1.365233314315473	-0.6909057006189182	-1.1968720209316426	-0.7529144260880202	-1.3938480937497266	-1.417525842071278	0.4900803683625114	-0.4383515430254947	0.3042959120751603	0.3872728896467385	0.3052618318446681	-0.7058410573602064	-0.9879847746633434	-0.08095234543891412	-0.5071674899448594	-1.457945614814609	-1.4603715135996314	-0.17064239658649133	-0.2686222513178873	-0.848058573233578	-1.765640053510116	0.2625359397777367	-1.9949112424808295	-1.0113866936238909	-1.0215479732218193	-1.429223094215558	-1.098416806338949	-0.25302539921025774	-1.6020708346312638	-0.7279078840332477	-0.727259892592009	-0.7121246338115639	-0.8879665828364053	0.616034227535558	0.09538278665136643	-0.1697540607809875	1.0952305967524232
-2.0960815215682667	-0.536657338403549	-0.38815622093534946	0.20471216322958447	-0.7718822218849714	-0.9167608175675417	-1.7638878510442229	-1.367805599669374	-0.6572529308688574	-0.7952997849223934	0.6538433812399647	-0.5257001236036265	-0.7929104583567191	0.00911100727394912	-0.6060518265355401	-0.7134979910489297	-0.5742456587860181	-1.387722116974353	-0.9967689237984672	-0.4363150632256376	-0.17063726883173597	-0.3235881610977484	-0.4994670344073464	-0.3720104649195412	-0.1329220503294277	-1.1127748556605876	-1.5283040888380799	0.5721580976400412	-0.697039280276948	-0.7632214465510204	-1.0808643891921812	-0.10149006082502596	0.14095401189674123	-0.7726046133685671	-0.33601908222735	-0.4017672847579514	-0.3578594300695005	0.4384153006672983	0.8946387567102058	-1.498405883618623	-0.9913875464314726	-1.8195993708777924	-0.4358714507792069	-0.981210196512761	-0.21464138700616242	-0.43903602122154844	1.1081453842422841	0.9839390024850899	0.22307624780341304	1.37095774999641
-1.2804044126094858	-0.6025646127361349	0.036602221234683874	-0.46739809257962855	-0.3514566985874776	0.029267161610881186	-1.2840667003915096	-1.5768487298391856	-0.5480640925876222	-1.088615941749738	0.43233460886930125	-0.08083520199125503	-0.16371157157017652	-1.7599225449568285	-1.1962873617104843	-1.3225077657275972	0.912325209248254	-1.0047305853668531	-0.47578458867934126	-0.15295213978337027	-1.059969515085659	-0.5304460740578419	0.7267705558683213	0.014395494585201838	0.43374315213936754	-0.4906723760181932	0.29517931875762293	0.715576767982426	-0.14428731109005857	-0.9301818004963581	-0.32503266309251455	-1.2516460469678388	-2.14489221029216	-0.8218297418348417	-0.3822365007370418	-0.2784494145950238	-2.14489221029216	-2.14489221029216	-2.14489221029216	-2.14489221029216	-2.14489221029216	-1.119008878587636	-0.34296222200220616	-2.14489221029216	0.36455415814864894	0.9219913058831689	0.9224456225024341	0.4158017408670827	1.0951422713840824	0.2840966766986966
-0.398940354360521	-0.3360027093167696	0.3681191815222865	0.29418394678109144	-0.34705225092801967	-0.5709991789180618	-1.015020559679375	-0.051633672481919586	0.22475532491649564	-0.6452958737993248	0.38944909613381185	0.10197300910772913	0.24101324388474055	0.4042493083962074	-0.8920203699710566	-1.2374458904247918	-0.4613163053288123	0.7268879756136292	-0.9478978061582576	-0.16924884583667346	-0.5146834370826233	0.5529104474528677	0.12970611966586432	0.6591774724444833	0.0070887543246775375	-0.6553304042723048	-0.02569931385599129	-0.6035416753332947	-0.20379512302567962	-0.2291762936482595	-0.14105874564047696	-0.6700363619309012	-0.1656154765870022	-0.45800915155083677	-0.1305722360059207	-1.559761905519701	-0.58335513281677	-0.10707409616691484	-5.872719671518226	-0.31205787157142056	0.08555469302060931	0.18265398537029415	-4.352560732598435	0.6489650602472489	0.40668222004409915	-1.2708011254033142	0.9775392057904476	-0.5961842389786671	1.0145445714610806	0.4649689195323068
-1.7638750873518718	0.18317953841690493	0.7796304516739085	-0.3769401648344022	-0.5784822119496376	-0.05494588701018516	-0.07643420920082221	-0.17950405420648657	-0.4920841699060082	-0.9920236447451344	0.32663542038940113	-0.8787592331470209	-0.9100408979418032	1.067865444524223	0.2355261070635958	0.6664891859304095	-0.6468442899356527	-1.1835419058744616	-0.49526804634973176	-0.9052589151594351	-0.12110214355354872	-1.0042813258064094	0.37644517096765967	-0.5334949779049508	1.388790069377168	-3.6438192512085	-0.4488059828578916	0.7387692135048004	-0.6822209753358458	-0.5145426719076542	-0.3550043520558923	0.5491437722406568	0.25833930302973757	-1.0757253852997366	0.08138352778423544	0.7288202142412147	-0.6204474072537359	-0.14528401524745663	-3.6438192512085	0.628194350466863	0.24741263209872286	0.8162513220048947	0.28783667773922966	0.9480038401811766	0.6590922589050919	-0.3487274286806923	0.6170761212195437	-0.2130725870526983	-0.4435398441486562	0.2466941079628914
-1.0706946428653767	-0.4296748481414843	-0.9198972138847753	-1.5047339735251133	-0.9557307209026854	-0.6446562043860354	-0.9870340221157271	-0.7377007293094576	-1.2361408929484774	-0.6426773705821192	1.1374435915825987	-1.4736263990096985	-0.38445625126848787	0.7440364951216892	-1.3149754814213546	-0.3691848058251145	-0.5301155402288319	-1.5847163958130184	-1.0145901018596204	-1.2800807905477194	-0.22494469293272085	-0.84394731617751	0.794395599759605	-0.3587073019141269	0.904367147317667	-1.476596862453243	1.4102925800175439	0.48739653533724936	-0.2725816241560163	-1.0919730601700608	0.9779663763179172	0.3622725208976239	-1.203733075703357	-1.26420203951551	0.053687512468317836	-0.7073820253698568	-0.5431666497428721	0.30737591156830424	0.4809701967481383	1.0194892520063472	1.2151429402433822	1.1650023257838733	-0.5735444656090846	0.818097399888854	0.5121340331618958	-1.0177982026518422	0.9810642941837279	1.0298677409067183	-1.066799050964713	1.473836116070565
-1.916340502769639	-0.1887319266369155	0.9757225410452596	0.256817005858803	-1.7236996898368266	-1.5126338296193558	-2.1890226718868617	-1.7965238854050074	-1.1300358100295744	1.0363900495712968	0.5916001330895891	0.32524781372906597	-0.24436211283920029	0.8651331504060146	0.2831910669840843	-1.2457442396475569	-1.7394531183312483	-1.4215296384758271	-0.28351473651116493	-0.43092466053062	-0.20762516379321003	-0.6661175581123945	-0.2219828865010357	0.3961557398227989	1.1646949149822066	-0.3450074080903639	-0.1942789403630204	0.6985127095613758	-0.9837322682599866	-1.5849328231299087	-0.686092669183111	-0.25749168144266293	-0.09715329997340733	-0.10686697432063852	0.726059662461385	-0.4695083353811866	1.0118553177219416	0.6385512492337698	-1.3983814599257198	-0.39302280337113205	-0.6980674133962189	0.13625937025871673	-0.2424751439390555	-0.5774336485407647	0.48618214540680377	0.9473734480594794	1.0828877202810132	-0.10138159877037359	-0.49806246298965257	1.3079460728407069
-1.2808729243957664	0.40060124676545483	0.1535944836175823	-1.6739553543846386	-0.23188738560866412	0.2335686844398697	-1.3657710981535711	-1.8760302526088695	-0.2907657711542247	0.0035823539785765674	-0.2886562757591972	1.5474004337482	-0.7769673581100376	0.37790549607721763	-1.1080090569076935	-0.6955338416522036	-1.1844091395035623	-1.0036490335994672	-1.7433777683912786	0.02937480476650624	-0.1492288732873951	-1.928859414718106	0.4396408309774259	-0.06834885451353849	0.5719105070105241	-1.1968406344196387	-0.25874223557607606	0.6163278922803282	-0.11843810081175393	-1.2754590939692607	0.030746865504541036	-1.7612328505030246	0.6103400493968679	0.7040030856271657	-0.6853494417869563	0.6944941145672737	-1.0770927064295854	0.300398306083939	-3.2819230872003757	0.49144383493202476	-0.101383390214099	0.5457014403981487	0.9493094796237385	-0.8723289482037571	0.027811069083950316	-0.1335507790896438	0.920141165415017	0.013061399430307243	-0.6307825240486928	0.13171126557512314
-1.3979231742771792	0.12163787212441321	-1.094106631563614	-0.011823012954640664	-0.9246724282401843	-0.2922465350792471	-1.234674557358545	-1.8005444840061127	-1.0889483092599646	0.015142796954123487	0.30025747346816944	0.5059542306939329	-0.14661679879934855	-0.05987998472975631	-0.9231920219323041	0.4482686153295773	-1.6141293920680913	-1.268013056087222	-1.9947613376849833	-0.7031703282200028	-0.36705218976401005	-0.1765763583053275	-0.3851722606107553	0.7080779969868688	-0.25048717001314236	-1.0736547148497566	-1.8714594673833618	0.6126743099760822	-0.8993767326833847	-0.702274061479027	-1.9957233315928073	0.5065297688808874	0.0895859504428363	-0.784609259224141	0.4062413338344454	-0.2797262560784935	0.3406250880342928	0.7475546242092475	0.5713836797812124	-0.45810317522478167	0.6198202078297692	-0.6524284010680943	0.4355083514662247	0.12762523187964647	0.15347149273094846	0.49398164940427036	0.7064683362935552	-0.7957774880516711	-0.04955626832636128	0.327858060368588
-1.5797615383749515	0.18738782187847935	-1.4657751243493726	-0.10131113254310795	-1.3447669037796508	0.15565346100038432	-1.5532482416915363	-0.8373846632315736	-1.2303362506190323	-0.6655254961757696	-0.20407384370057202	-1.086622307100003	0.08914269769498205	1.0269201052230128	-0.6067603633722605	-0.1611259452439601	-0.9176103016547522	-1.78504270598436	-1.3816678717133635	-0.1260606506818138	0.5138881473624978	-0.35143416263355187	-1.2376678574283089	-0.8443682781050496	-0.07492054113219036	-1.2721407408773373	-2.6219829978023563	0.10883469656139132	-2.224048523533879	-1.5732954827779235	0.425927495296451	-0.411086723019377	0.18006886673364703	0.6728330023886847	0.5030020022633628	-0.9572702101644195	-2.1221820172360197	0.37829253219786135	-1.2345714655372326	-0.11092422871249799	-0.6201404922852236	0.3532809663559657	-0.19384855184735206	-0.03473141408077767	0.043434253244718266	1.0205148411904463	1.1913212185433293	0.5997113994199988	-0.5946828338450915	1.4415934396855004
-0.8590058167846812	-0.6106754488551873	-0.5335160328799687	-0.5318027720056653	-1.412842530969981	0.04851360528388464	-0.6694583213131939	-1.7654792676235822	-0.972585243719565	-0.5303026558638944	0.7646249972144132	0.08823003199157733	-0.08837862384724617	0.13121416146119844	-0.4355778854001083	-0.09256243708525115	-0.8555904675417946	-0.654326271946055	-1.7214242590268436	-0.3369103942561126	0.19633575311296372	0.38875986485356506	-0.18220073511335072	0.777563361669281	0.9920170701866096	-2.359925553962294	-0.8212319773884571	0.27101550182890144	-0.056173809981752275	-1.393332933812182	-0.39764550913508107	0.7158229705248177	0.7088249485217488	-0.3083490679485539	0.7951254012854179	0.07379709176331699	-0.5199295008820246	0.3753808418380551	0.8028363532643387	-1.3459261013306532	0.6269485551734824	-1.0285591422329772	0.5433532693100743	-0.36863664390109824	-1.5558930399676487	0.8756329807397294	-0.44810913810121367	0.2621964430886901	-0.7776728938506242	1.246992177044377
-0.3871411813298191	0.3880695198637292	-0.24603680743052336	0.09504483181349808	-0.43448579463187725	-0.3669005709799297	-0.7264453715442936	-1.0327433599355238	-0.27863205915969264	-0.33478787888215855	0.20908546822211158	-0.09388219752437856	0.49329522938610676	0.39144035101527297	-0.0038933607726103483	-0.08881850552569291	-0.6814542928825207	-0.7871805985512796	-0.7093516924384067	-0.0871551491783715	-0.28600191343889997	-0.5158722533818779	0.6030739736928471	-0.30713804996717414	0.2711918963793163	-2.162411900556791	0.7972676723989577	0.5376714654926293	-0.4125432352707104	-1.2078812463742754	0.07169259348182795	-0.41325575174752227	0.5639151676686207	0.44289867722187903	0.18705692972209365	0.0766466122723647	0.7059331668682534	0.12479649671943577	-0.2649720333307306	-0.03365286493622428	-0.14537709899190793	0.05700896884367533	-0.6180077803283547	0.04680538533465018	0.5497826556738158	0.5302512463405962	0.5113229853711941	0.672027407086321	0.4692429793482379	0.5797531986717231
-0.9097734191280084	-0.15782017469292603	0.4395960777962577	-0.3608821427124756	-0.7153184749764009	-1.1922060620085306	-0.940906207188295	-0.0769310572285669	-0.6316369201847831	-0.8975882397327204	0.10089465000175589	-1.29988452525276	-0.8698478159350658	0.06416104378925133	-0.03321221677839805	-0.45235892561356933	-0.8516762605325823	-1.7939058956633611	-1.0680260939722552	0.06870145483746276	-1.1596190657333512	0.36463105267963164	-1.3350127192399857	-0.048923236139485286	-0.1618241132043082	-1.4648513611550438	0.7670988983612508	0.6783213592583907	-0.12070647186471266	-0.7173086211672991	-1.180035647556442	-0.1898995863052863	0.5961762975910014	0.12799161580330762	-0.08602211822355822	0.6206120036382465	-0.3688348296241964	-0.2746006456650664	-5.445172907410066	-0.3856144327712048	-0.5744091391963732	0.730525232459688	-0.5206942649748353	0.9329634524826025	0.30035781077546725	-0.2697540591411657	1.5636290842770852	0.46755706010941006	0.3033752313199925	1.6276709492327575
-0.8576116816577045	-0.8618038663880634	0.331206843024331	0.9599730217702782	-1.5276141259002458	-1.1544397608325028	-1.0549178539728432	-0.7401112764805864	-1.1931600122308013	-1.0790100531403608	1.2643959867688097	1.394261496967369	-0.24065871134391395	0.4510530300930999	-0.9056391455587464	-0.4004608425246012	-1.0337864940954788	-1.6473868341494609	-0.6622655207101521	1.014454608701459	-0.3902633829169936	-0.2945981863065797	0.07419439045605944	1.3158448065752586	0.9424787617312741	-1.1638288524053801	-2.965961494585219	0.2834963575446894	0.5668420686147345	-1.1760965022378735	-0.527556000973852	0.6972131182832298	0.7618191193307434	0.16222928018495567	0.8424542665249013	0.7281906341818938	-0.7408328114008712	0.4903907439794497	1.0503579233102136	0.5338384722926427	0.8155625783209575	0.12526524084436688	0.3801174970380322	-0.02704058115139525	-0.7284508308924389	0.864056930457725	0.42514344922761305	-1.0026726558356303	-0.5094208398813986	2.2623582479913367
-0.46822180949073855	0.18116552848370646	0.844728865991119	-0.11009819057405766	-0.22667734247298416	-0.7492255602447999	-0.7894766015413541	-0.4918130773253298	-1.097447529938705	-1.0586895755264305	-0.5227967745438363	0.07417439349679607	1.0813736099596347	-0.5194676778418985	0.7885010622862735	-1.1414806135660511	-1.0686742265629745	-0.9206177063440315	-1.2262487974872434	-0.08241446183633377	-0.6526235098643559	0.06410658223382794	0.07319019792438118	1.2105470850467108	0.5308775132398662	-1.6998889608355638	0.8304407075260357	0.05741177547640521	0.09321712417516943	-0.48498893346043637	0.3438952037291911	-1.9436774029180235	-0.7548437390903756	0.45791404106144223	-1.2756824227614965	-1.0682737113495682	-0.46681128249497994	0.5841138205736967	0.4702492621219295	1.1518570025684425	0.014041018441051746	-1.0256865505776327	-0.773318692531614	-0.765822500510311	0.5567832352849811	-1.6305731392150515	-0.2223840410066473	0.13089438744716142	0.3562156260950786	1.1985482032226282
-1.4716222030110877	0.33158635693967625	0.0037934392666608904	0.08388471493709945	-0.26987581403919353	0.3302888110576031	-1.630803650389479	-1.4423361650919244	-0.6729739618602499	-0.22233631252035915	-1.0348140686251481	0.4154663487979529	0.9666979357046387	0.2649336378758544	-1.251297400979334	0.516020461760498	-0.3547684982323218	0.01606600750657998	-1.8531976058829978	-0.6409999010009823	-0.42047426396249094	-0.9119428269897998	0.3688012302261277	-1.0919029021153752	-0.4371957011951983	-1.026003441617185	0.4882446580618082	0.32291399002619137	0.28187544641676643	-1.6338879416052106	-1.1841207646284686	-0.0917789834915183	-0.7043098583963368	0.940310409014963	-0.5202445815941517	-1.4605631864984012	-1.1146691561659208	0.6389743615953216	-0.9848586967857945	-0.40511025308229653	-0.9778408460690355	0.23270591330367982	-0.8154261977501407	-1.019879861679407	0.3584796567250625	0.1393388958662316	0.603816274611823	0.33755373040122116	-0.4591208781699867	-1.8486482156673152
-2.197850692000078	-0.22783000465645634	-0.2235367957880954	-0.07780267730909154	-0.4258339943854959	-0.13663893044984377	-0.5596478032467859	-1.2845103173847383	-0.5860345139162921	-0.7190713807372285	-0.13630409170637375	1.5556584361586967	0.6464600864463383	-0.11952689860678263	-0.7485044332410306	-0.39347387264130657	-1.1584146193591887	-0.702657818829672	-1.6396113864617474	-0.7054674491144772	-0.5428694153213812	-0.11407811296115954	-0.501458280783453	0.4915915007280584	-0.041181631647986765	-0.7942184672640252	-2.8989183458990095	-0.26686289143200936	-0.47727466913873806	-1.7012464529593578	-0.8283373563890716	0.29283650410203743	0.09083136182495437	-1.1021205346879837	0.08316893747119133	-1.3476128419898528	0.44402221956317195	-1.3406501732350173	0.7569041464396141	0.6696077630257252	0.37566128109773456	-2.014073969807676	0.2497673876526228	-0.19640655959144956	-1.115569952066061	-0.8007580671492474	0.02363249557364237	0.526053574402153	0.3391064335692027	1.6154645497497426
-0.4865281901914372	0.35422386705847875	0.38818498119823325	0.02137375702931598	-1.5734774471242234	-0.6397743036053174	-0.3863816329796108	0.45712203498116344	-0.5632838593968664	-0.7710624435830784	-1.2973167839990405	-1.130836082032323	-0.9728768510539284	-0.7099780235303869	0.5512565746354074	-1.5367019842296348	-0.9121981514638193	-1.7106857382960217	-0.6479351505822083	-0.9057726663704355	1.347202350263173	-0.5059588852712693	-1.0762608212161182	-0.47563694285883523	-0.9730308029297743	-0.4236074567981973	-0.41566352874445317	0.5630202329739513	-1.4158925771840027	-1.1853727117448365	-0.35578803994864683	1.3832313788959012	-0.7448709358815887	-0.928249769332131	-0.7382782809896916	-0.07575663282814955	-1.2480119508080882	-1.3280365698638328	0.5207598416394751	-0.5877099522304984	0.4063139686267879	-1.2778368028279379	0.6790015922819362	-0.9245117184833278	-1.1882819693516242	-0.2847654484686376	0.8602742871715561	0.9118415655500346	-0.2347164743643248	1.258523982809971
-1.1863941703010406	-0.14283878811704498	-0.7355625835435302	-2.2376378250940694	-0.2947743910032971	-0.01800565906196891	-0.9729058386612114	-1.9764936530273909	-0.8505367959610776	-1.0791444704617068	-1.0058749804588036	-0.3014930231255795	0.02009810048270234	-0.21383625944884205	0.6604920455403497	0.35117674084721345	-0.31588471692852754	-1.1709597808888323	-1.0770848797434207	0.24770184507374568	-0.9843913974727716	0.11058295972092122	1.160286944499659	-0.1994008126020925	0.4339806032633116	-1.080214072987872	1.056281209824117	0.4483509977244147	-0.056567954670845404	-1.358993655177953	-0.5705321686955911	-0.841680689380373	-0.99224042580453	-0.8858086985890262	-0.5758359488064282	-0.10515447682351933	-3.4319730302909535	-0.5582910369031706	-1.3644566043687427	0.283031768121767	-0.14351298108721286	0.017984756803207307	-0.636144062155392	0.5885644007332265	0.19867423401557488	0.04708188668662247	0.672050459266989	0.9265286060246455	-2.7878591288817836	1.2508595955880382
-0.877757854116105	-1.2451022171809327	-0.359037838351659	0.02209063814739649	-0.8898852964039553	-0.11528692288423138	-0.7102054373079735	0.0676248397753917	-0.5097763946852297	-0.7350383588626103	0.06597225748180871	-0.6888993272698138	0.5068686625353798	0.47524456752728034	-0.3792933435960289	-0.325139290962599	-0.5430572982858328	-0.22499133743894273	-0.5327538363404491	0.09642630245692896	0.5228309297711895	0.07916084254508945	-0.2681117768554376	-0.665527331039935	0.07887086335297683	0.9340971010939056	-0.4601705099754696	0.6059648017548572	-0.035645652822867184	-0.8067703420855781	-0.013003819616796957	0.6510589564781517	-0.5477150298375608	0.2364083066344054	-0.8361282267965916	0.6998852477471605	-0.5774756585639556	-0.1766391676112851	-0.572701171236048	-0.6276536410196648	-0.3453426423538151	-0.006590397226488088	-0.3244210637226506	0.30293165005653677	0.4629788229128398	-0.5155239541488442	0.6036063007276112	0.29233468630597853	-0.010719374927966022	0.6835444239364624
-0.398243361947218	-0.8037667291211301	-0.113410574375344	-0.5670268951646305	-0.5616155304138758	-0.6468901237836667	0.07001849704557114	-1.139513634042285	0.05202928844527954	-0.4722296349094651	-0.18607695100262112	0.05003786022276087	0.4260368308767769	-0.16524025818039353	0.4488803545721464	0.0707649045781702	-1.1617897658549001	-0.8140209926115123	-0.7857796642528639	-0.48587062388245755	0.17651215117354324	0.5825210923062201	0.26221366432311843	0.2449750638196743	0.7058651231906208	-1.3043462834926962	-1.5198808365979537	0.0918139195880755	1.543670208645239e-4	-1.1505448920573529	-0.61412193498517	0.6810158579053276	0.7154807334350585	0.22275306194362368	0.6212707203215273	-0.26308558166782386	0.2935882292427982	0.43616621554842816	-0.013616720535303415	0.2500641263478697	-0.6369478031633601	0.1634706179153998	-0.9591665209471258	-0.11375317937476306	0.2484255453201735	0.3273532444101555	0.43624548226712023	-0.10964069308031262	0.5520760400426912	1.0742537133358447
-1.1294366002935987	-0.5682099868471697	-0.8031385121725796	-0.9786854710264647	-1.1263627401746756	-0.5685599232940343	-1.842526277478067	-1.7844049800297164	0.09609618507697323	-1.0838327748023153	0.6059570044851076	0.11208381004445728	-1.0701216730050616	0.825671021731812	-0.22650309842399224	0.27719268097781335	0.25869438253850974	-0.8743714660967635	-0.8933401990727734	0.09558882974753628	-0.0010680884320139444	-1.2497993237651384	-0.6730123706770118	-0.3330840334403663	1.0381592299967817	0.31052091793159403	-0.683872303135387	0.8020583018544375	-0.2550254124214389	-1.4336502417894048	-0.041625725280436406	-0.2694846518006513	0.7250776718107584	-0.4490730480361518	-0.7304951192203771	-0.06064658860024679	0.6994949926271323	0.7091931964443808	0.0205263557230899	-0.9776197685770976	0.9824309247158033	-0.5150869727649577	0.8121348596049759	-0.361211885941399	0.10080534552026664	0.7616891163647189	1.5680796205559526	0.7326674630051317	-0.4549365398521965	0.5171901495992184
-2.2083418552833267	-1.0797333904481536	-0.7738666604622522	-0.33176728616273543	-1.0512298474940536	-1.6381688462634825	-1.1635033407103141	-0.5691733935597587	-1.3786253160707707	-1.0015823363465106	0.06932507067049842	-0.901674950497857	-0.4900723092799655	0.14566280684228394	-0.054089215973387894	-1.4753678633422833	-1.0687624579184385	-0.6156914962044656	-1.2517512463059213	-1.0523943856785711	0.12747708128653953	-0.8353459833301031	-0.5080422663234007	-0.006823738293260307	1.9325216832705632	0.7409840603465476	-0.11727675759815255	-0.35592365469745846	-0.8767757447365084	-1.5135871769800608	1.373392598631163	-0.9093204455973292	1.1319360483503	-1.2098610641079772	-0.7414375856697493	0.7579204202990515	-1.1362892621745828	0.32121464233770075	-0.2899715847052474	-1.4198190632206165	-0.17966354456534597	0.724953531585778	-0.43932990115863985	0.739003817592944	0.8232585079937303	0.881391565970527	0.7865152948784698	-0.28191402343022554	0.1633002076853258	2.295879961886152
-1.7273796995457358	-0.016668507949162872	0.6000377186047902	0.3276330997635069	-1.0632950096843725	-1.6051612785882368	-1.6710116123523502	-1.036882035383323	-1.3478292461640269	-0.8833847629548954	0.3164182280188496	1.8657255798364705	0.405596527359947	-2.192330607049085	0.6730274277196499	-2.1014687867486272	-1.124614033912505	-1.21362458661755	-1.3080466798863843	1.3197282671746973	-0.07366018907041039	-1.0075124543261544	0.10888767018019073	-0.03289773825951401	0.12777155755589512	-1.711127245765374	0.1548168307000051	0.23101757550919336	-1.153195122792681	-1.3970776882557223	-0.43405679582867707	-0.025669432480042685	-0.30433317427293827	-1.1834771068252614	-0.5451719692928716	-0.1505681958911662	-0.710744677538774	-0.7036689300628639	-1.4910011189607149	0.22542691745770344	0.06399591692475416	0.1421446886852513	-0.8545268480055238	0.26718275380397566	0.15660132560329754	-1.3271816702349362	1.5330647271425644	0.005758577780842515	0.7723670386751701	2.05027660656632
-0.6405074469195353	-0.4209694085944124	0.2108139341801007	0.7394573604629872	-0.5409357282005097	-0.9484741037332616	-0.653729855566215	0.02383773703933316	-0.4863870349276851	-0.4411696159975097	-0.40610757263228514	-1.0498834399357302	-0.7403568048639005	-0.5366608744858167	0.0656271797710133	0.15987083297646684	-0.23089566557027813	-0.7960198436929121	-0.620024622660645	0.4807981903381607	-0.7560682864429734	-0.3732663402506337	0.004301744739828154	-0.03282476400415482	-1.2329644733843121	0.27698529732180965	-0.10498969584817887	0.3522647960140041	-0.06314328069814826	-0.5840682375476088	-0.38089132682366184	1.1252964337313154	0.04716484384220154	-0.38268045059952593	-0.37727484923401117	0.377179554799882	0.32044318690478435	0.35022521779871535	-2.3891654943438776	0.5980025084461381	-2.8082250409476894	0.8113927421761612	-0.41485827277213666	0.35369419497217996	0.5618772304872734	-0.4599171065944704	1.0681349562777365	-0.3528892053768401	0.531848961538805	1.0554278122817027
0.08550909304418014	-0.06609404260379581	-0.24137501308662862	0.21187560209793507	-0.9997076028200238	-0.6352736576500183	-0.9569447438852603	-0.896904886357847	-0.6226486051242052	-0.7881322668018536	-0.8599047489630518	-0.47434310179209654	-0.6089538944898354	-0.14190063827006283	-1.1623918817592591	-1.4465000324602748	-0.702202608326704	0.47464077904990865	-1.021558212180783	0.5388319037226088	-0.7091277686546344	0.44353287017943094	0.3392640849697831	0.00951203136527018	-0.621429720709286	1.0074982736079028	0.852548896955205	1.0062354656671393	-0.5965687525478652	-1.009511442970406	0.2798862398281184	-0.6000183713216783	-0.3736437392934054	0.7416460270936615	0.00782595710135424	-1.1821609063062692	1.3360642518192314	-0.13311217603337627	1.1129585270465476	0.16226000144045918	0.694958675449098	1.0275083644779741	0.4036092118598241	0.1807695447004718	-0.027982980417992992	0.40575810024518794	0.9462641083945521	0.9352723876977869	-0.08212851069323364	1.5628268083967614
-0.9959624265310705	-0.00759867432936983	0.3820582123788314	-0.43107126654241745	-0.7872923309711104	-0.41721986645647446	-0.2731137540454178	0.20801749438319073	-0.2634580140570549	-0.4424979373355464	-1.0100334530282273	-0.619814716805072	0.14052849491306438	0.360027858272115	0.2375336712820122	-0.4455635010837888	-0.8110694868685903	-0.7629051947351189	-0.738642164366736	-0.13239751122382218	0.24730368447124454	0.37726708257314734	0.2940669846428464	-0.09083773765392877	-1.0838851750972314	1.2637532378145415	1.2228404565074673	0.025158444788438344	0.11089816701588914	-0.9380790350670346	0.12431237972392059	-0.5566017336469216	-0.37184996055883146	-0.46137587789075046	-0.3877588974627066	0.5939016167428869	0.8426471024078267	-0.28765132997520326	-0.23099184777166018	0.0812068495910699	0.09265687697124612	0.23396427066040898	-0.3456907988405729	0.465509438417314	0.023095982983141902	-0.3607853911782771	0.42424190708133885	0.20644060957295376	0.5937878722397485	1.6537422233157208
-1.3672055470793256	-1.9026794377730216	-1.6257764542018944	-0.51507804052189	-1.109890039868469	0.2694070944582293	-0.7794700690939393	-0.8954444780052745	-1.0549358468216417	-1.4168254107014802	-0.06358171776996265	-1.8125929049545506	-0.32038212537946814	-0.9968544761342233	-0.4101232852905478	-0.05402376924725719	-0.6982134839296436	-1.6089229939033527	-1.1535334395143149	0.7351128141202902	0.10249532730722172	-1.857992528094706	-0.16277511964457472	-0.43272948994098026	1.9999466788014764	-1.1039661646661056	-0.8194247986738861	0.8563596634005288	0.29602934266089376	-1.1484021704058032	0.7312803826453734	-0.8474899536970091	0.9231440168577971	-1.359040260120748	-0.3982578945215575	-1.5195022516046868	-1.1593732774370609	0.991046995556706	-0.024699086219558086	-0.052032736528902904	0.5269822580948393	-0.41268258319173723	0.6396110879574862	-0.4490881649684652	-1.462277733077104	0.682029199898153	0.59319463706665565	0.5006348473848157	0.4061817103877619	0.46103916970860864
-2.255174970400326	-1.6407930233929575	-0.7661736540935572	0.7453837088772097	-1.0051475504876215	-1.3930883289788747	-2.3476649559560925	-1.472854284327124	-0.7689607466393932	-1.1620204639441758	0.8969792712325196	-0.8307008360934472	-0.5465466243241377	-2.559551174813498	0.08156812417075866	-2.1327988208586843	-0.7854797597299397	-1.0937828431456424	-1.3635379813024346	0.07758218211312824	-1.6172812855697591	-0.06334462901307644	0.8025049239754589	-0.8205500610961305	-0.11878882334246234	-1.3778448971961132	-1.0971019538452154	1.0703035358249384	-0.8195398657154811	-1.0036174812595564	-0.1826358545674116	-0.6456319913842931	0.8854363407369521	-0.8504971487426478	-0.46701346909406427	0.39004425463711806	0.1401756979177595	1.0870197330875897	1.1746293418912157	0.09866275522353754	-0.5069571689296775	9.674063672500135e-4	0.9701030099717262	1.6052065842567156	-0.704418052428953	-0.0076958186499399344	1.1611556580071747	1.2358806035048422	1.4756026081766425	1.8415304601639462
-0.392044123965138	-0.4528408730302833	0.086570609340967	0.07178777864998408	-0.21754037402507911	0.40541172503951733	-0.1724238251948254	-0.20483752533575939	0.14233545059873642	-0.24700407860026563	0.21177758417145554	-0.22273393153678178	0.40565578826974735	0.03917030698550845	0.17132038978692016	-1.0472839461744206	0.6067752357740628	0.03698347101671675	-0.3745774958934102	0.2250125553369222	0.6483924489584927	-0.10824062817381588	0.6861527238723069	-0.08659518578135557	-0.2862162108856315	0.7618638586130418	-0.5879385229053669	0.6240191523686069	-0.26605088093527884	-0.14464552611369375	0.10327263357287352	0.3759875875850274	-0.19572923212152224	0.42137544394183096	-0.03906991748498029	-2.8548477915463013	-1.3236409716226358	-0.08982662440677912	0.24411156038436052	-2.8548477915463013	0.27133262117828866	-2.8548477915463013	-0.27172683809432724	-2.8548477915463013	-2.8548477915463013	0.0020242073146762027	0.9410511914467204	0.7495394294737869	0.4920149461038574	0.8336937853813227
-1.9313543926795467	0.646506030447444	-0.025709873549191745	-0.22531789956176615	-1.2391452615299592	-0.48286805722954845	-0.8480645299327837	-2.293385851811179	-1.1753938899736494	-0.8460632741373527	-0.013648776903257862	0.967004522609819	-1.1063968246338138	0.029761469634372775	0.655617213925794	0.19804428505183083	-1.154383925184884	-2.034880892189298	-1.328275092256656	-1.0498827663726242	-1.6580368709173932	0.5277766531161218	-1.4050188242780792	-1.5177782053152917	-0.6501797933651569	1.690617969020446	1.0361791207834024	-0.2662156435536124	-1.3932448374335016	-0.9214156057751286	-0.3030880260897712	-0.5132506103188706	0.9407325710680474	0.3891900106573349	0.9364754977552981	-0.38337643346199135	-2.5973380714636134	0.8784665679082142	0.9049385532923562	-0.7092066938086963	-0.47597905344944136	-0.3851675623914659	1.044933088909943	-0.6065239839655092	-0.2883462884673615	-0.10342360829698419	1.5030456027803694	0.4868019450202356	0.015436347985944836	0.41070377023286136
-0.989072415767481	-1.1538419414948669	-0.4841032442146569	0.8023946135350686	-1.5604855732614589	-1.6222005802605095	-1.4263486045900442	1.252953737148238	0.04505242612185948	-0.9647437000216829	-0.9110316509318828	-0.5931589474201064	-0.2206167351630461	-0.9872262958295623	-1.6445383149678405	-1.1765628708876397	-0.49711554210507064	-0.5252953416554424	-1.3466134953427984	-0.7463272532075937	-0.5959715322288309	-1.7622675487988202	-0.5350822262111281	-0.9835536793285431	-2.203542415572067	-0.30296985411169713	0.9113509951884895	0.22442393950357215	-0.53510544676562	-0.9126965381702075	-1.2215992680944077	0.8873060899966521	-0.9043204926994929	-1.112813740511163	-0.7030858374514097	0.15375932497772912	-1.5976671869784145	-0.955215471193796	0.660664228583344	0.0499059855605146	0.23361729850570484	-1.6416656866411736	0.3119213422820787	-0.12980464643343814	0.8291746384407863	-0.8278994274496944	1.242512687198667	0.80526929121078	1.4451714698366505	1.898643548821069
-2.2606055573718122	-0.7246464529282587	-0.991058206724581	-0.754061636362649	-1.0888660648427273	-0.3342332604299557	-1.4519392882396278	-2.0263369411450287	-0.17336615166189537	-1.399117313420413	1.391462669479101	-0.04048561232866393	-0.376492249793574	-1.2766391529233607	0.018103725804100267	-0.7555511450962019	-0.8893147716981847	-1.9690232082768648	-1.2190899886393374	-0.5260703755370159	-0.5570341257549447	-1.000197638145941	-0.6445800625740785	-0.43556976032187744	1.5540327759144128	0.12344445450415899	-1.6733986120394617	0.04124739243787179	-0.916456311362436	-0.9864503826699709	1.0763398217873665	-0.296667396623273	-0.8430137727146837	-1.079917191765082	-0.6408154345977394	0.13167688320590715	-1.5435227915858358	-1.0538206112706425	0.31109041617419986	-0.576893722597567	0.6103687571097504	-1.214497979857327	-1.7840200694371775	0.38181992717416874	0.28418013931016317	-0.9441331791407556	1.0282605932034627	1.3332623765337328	0.5655930979857663	1.3992492272480592
-1.1641579142698686	-1.3622969947354022	-0.49724776494029804	0.5203083534594302	-0.41230680560369887	-1.5439207726943778	-1.4744818618917275	-1.3535156801659014	-1.0660389990052224	-0.7810553213681558	-0.14786820268228856	-0.19691437936371384	-0.4969864947802393	-1.0652206057435225	-0.07926644698228086	-1.4117926081816408	-0.9709255482425171	-0.3460416133206777	-0.6438047517853226	1.244430257839482	-0.18788110069284478	0.2043190918090233	-1.326537139322974	-0.2206681584482758	-0.4152293710979722	-0.013405373380991495	0.43155255147555766	0.7650337146808142	0.06351882073049084	-0.8111013527089365	0.21686718951491848	-0.08436509192524329	0.5203290270015752	0.3363620868595359	-1.0860820634632353	0.7596784535570139	0.43996772556813674	0.8462465391399437	0.6609742181855316	-0.08451850397525772	0.40542134685727227	-0.06994286724377785	0.7034742306690511	0.6620213673269874	0.0792324131169812	0.49852093283152266	1.2741029235929997	0.34202300073744785	-0.18760079686592412	1.4423932879149193
-1.8709882367796364	-1.4876174606441934	-2.8775487241736575	1.2772550202426847	-0.7620885652509591	-0.12944050058584933	-1.0613064787121445	-0.5283808212077972	-0.556229627478062	-1.3420332567490199	0.5576440873006028	-1.261310172522683	-2.8775487241736606	-0.5533996104108896	0.5905900343041784	0.12427943548579293	-0.3859808556675027	-1.7403607154555765	-0.7401505009774969	0.21946755652495994	-0.5040955712366167	0.14521067725355988	1.038201579563566	-1.051775186804295	0.6146257445572214	0.9061733484279435	-0.7979202417759282	0.8576734520348196	-0.4792142739187403	-0.7277034184842356	0.8437722773655628	0.22658011269795075	-0.44896042503574063	-0.03787969068901801	-1.0002029622675184	1.0613056033656993	-0.5476243922943514	0.01669425994251883	-0.6369497892576592	-1.5645253202328566	-0.2047716897811972	-1.167238453531076	0.15233356825729416	-0.08335550592941253	0.2043366570843673	-1.2233264477641392	0.6023197159866654	1.1330425795107761	1.3156065693741903	1.1430463753016509
-2.245502725420868	-0.6084779262395795	-0.4858445165916857	-0.29579683618709396	-1.14351322200311	-0.6625169100504044	-2.08713509502828	-1.318224867061297	-1.4938743979741385	-1.0487551373386523	-0.4981248062012995	-1.5362088839562587	-0.4326214308120485	-1.4036400809645866	-0.5126524552616177	-0.18606472216016842	-0.4251109831335339	-1.7150997885856927	-1.1241643284233964	0.3683625360081995	-0.995111655224841	-1.345617982068228	-0.465215022185236	-0.7456769175924102	-0.6449132673500919	0.5253196438880186	-0.19505017813823958	0.6521808594404154	-0.3740328908307903	-1.4644336048878497	-2.0020981651724536	0.26088107698570767	0.033487114719575405	-0.7032386038465285	-0.6936187992789882	-0.06889851702031681	1.5761680056443508	-2.207887181613154	0.9542331103145665	-0.33134458665138955	1.0340676886444637	0.11916244710543586	0.6186918523364613	-0.43365289290871	-0.29241199497346215	-0.1193722891284979	0.9927683735629169	0.9489700987755083	0.5766000358923249	0.8953536576524862
-1.1471807501707325	-1.0926439329012292	-1.2848054473790353	0.07968192695262771	-1.4555418225652754	-1.8626160170907513	-1.0247190687495955	-1.0618674342638135	-1.0736092876462355	-0.356995152728839	-0.7946102727345871	-1.0360932034840264	-0.20454945075702902	-2.378176098920809	0.8392209069974919	0.15644881966659988	-0.7106106135819008	-1.747747453336378	-0.661341160964826	0.6377132787035985	-0.6052736763281166	-0.8471144821626028	1.296679680240615	-0.7068472818110676	-0.1309551284207385	0.05217495580686463	-1.4955934202811285	0.18654215207674366	-0.13758117682542445	-1.7278264451679806	-0.11684350110254631	-2.4543215814337884	0.8987603338335043	-0.6785829597687026	-1.0436450167396891	-0.3577868250706309	1.1282292011735828	0.6669216010063203	0.41532036874604816	-0.2273956281257261	1.0955039717221877	0.21389743686001864	0.5551059166550901	-1.6251503516790662	-1.3243420045195833	0.966692961493803	1.2425343830163271	1.043668338459701	-0.5952594822687233	1.6927299501967712
-1.5525016146751982	-0.34315174721169794	-0.13646859621428434	0.3231075789097939	-0.5108700069163415	-0.3087620023660678	-1.3183700808094552	-0.5004057072512356	-0.673709651551856	-0.8210560984788667	0.28487615292217694	-0.8091756797744979	0.024940214875387945	-1.1644751669296864	-0.787297265787006	-0.5769731262565434	-0.2946784741858735	-1.0443909758369663	-0.4762423682883249	0.45179292136929067	-0.49566410108659714	0.09292321784731875	0.7618077589625878	-0.11240497613127146	-0.38875259665807116	-0.0683130275059197	0.3681495908966468	0.549302589619654	-0.23673131912294348	-0.27334118631378446	-0.4406669131667277	0.24432450737775602	0.7099395425531771	-0.3838130382363846	-0.3910432602585608	0.06526187486994955	-3.5466199199930806	0.46037140488239964	-3.5466199199930806	0.132807940230174	-2.5424215957009686	0.9154743098407767	-0.1603728419939868	0.5094237766238213	0.7482193594719564	-0.48334719480090865	0.7894337128435818	0.8081375273388368	0.1018792628273474	1.0108159974007902
-3.9380692390368504	-1.0865420031731066	-1.6417247534004589	0.4937764512375812	-0.5530430021607727	0.3464481732364089	-0.9512864690366918	-0.31953130178827704	-0.19323495586179032	-1.1512636480813514	0.6532936445790977	-1.4011246740562575	-0.13522350284973694	-0.514733325433834	0.8392341856617943	-0.2963007897514434	-0.43167924896378285	-1.25286455672084	-0.8233160514418246	-0.0644135073750262	-0.3444708429431187	-0.9483728661507707	-0.8624026686706511	-0.1127623717682528	0.8276243415583542	0.9500635462247862	0.7348471793493545	0.8710895391176241	-0.09542403901087636	-1.0535016472100356	-0.01247790911412645	0.4430865432053736	0.7170486775209107	0.6525014071819093	-0.11459855834787935	0.32634191434612403	0.9852403123187374	0.9053243465717773	-0.6989606231024718	0.5465288797473883	-0.07176116950218221	0.8641530829988618	0.13803093510114894	0.49362274692051705	0.7881908023158116	0.6835546172015278	0.873381936603267	0.8849347688986926	0.5685128815401296	1.4630726884311807
-2.3559563013782046	-0.6701974241742799	-0.14023587799185316	-0.17377879068755825	-0.6325037037358249	-0.643802943070412	-0.7903756999556575	0.2749626144659885	-2.1884270601356395	-0.793873139680862	-1.1348483769257336	-0.25467886846080257	0.4201640611582821	-1.2374983455187611	-1.0431708354906881	0.2871935132617583	-0.8313883323029728	-1.874624329618739	-1.374155771441556	-0.8318252452776778	-0.6002345949273555	0.6041072155478571	0.8646096051012854	-1.3489106109984201	-0.2387826042449286	0.2943818953334497	1.7819198938207097	-0.041521214284847646	-0.4273529674336769	-1.0703001163514985	0.2590556701725233	0.3534670053128918	-0.5816243961538258	1.008962209856896	-0.2596362360891353	-0.48371542543759116	1.515933438030585	-1.4681731143375398	1.517023824622997	0.8385770353033175	0.40116784614287865	-0.5070590714544537	0.13743326414966783	0.6733587809900825	0.3753276644619949	-0.2932931773704576	0.7869332678737021	1.5673779212601098	-0.037146138251086695	0.8513087688977556
-1.098819516112763	0.568677601240154	-0.981326261828163	-0.10554743053089737	-1.0072486574294515	-0.002280662710602902	-1.1930917318880139	-1.163373147818127	0.17753051113797855	-0.7564904167517457	-0.6460398496244836	-1.0525985848000199	-1.0042271516581713	0.14750465474256255	-0.8874890421557151	0.5998118779471305	-0.8870657053159903	-2.4118525460113815	-1.2556050789075248	-1.4080101371411804	-0.015146336800094225	-0.1565314680113589	-0.62236979482390975	-1.219344276013662	0.8008634587391462	-1.0875093120992685	-0.027321943146383667	0.22342963452542683	-1.35212334005212	-1.5860844688048	-0.25286720743787666	-0.5130868288413394	0.9793451831846566	-1.250915252093923	-0.6738870888947072	-0.7653985958582704	0.9581639995433439	0.5081601068462144	0.31677089928653845	0.4749155546283882	0.539265451541001	0.21044121466172985	0.9628513204967784	0.024762411665563755	-0.03329087158437551	1.004294932834281	1.4860336004250652	0.8060458334108117	-1.4658107200124932	0.30564218383367564
-0.18043192130257765	-1.1198566332904694	-0.7564685661153355	0.6509844145713481	-1.159939611115245	-1.3811803989055726	-1.1105545185799504	-0.7705373825346317	-1.8037090746718456	-1.016787881935223	-0.026306460777742173	-1.64707904944584	-1.2509195788948768	-0.71598805130383	-0.4865081989246379	-0.28189176894694157	-1.1535653129490757	0.10134398535234113	-1.2628051448847428	0.8566714185384233	-0.20814329252766323	-0.6107179919319822	0.025292263225039007	0.21245718899752214	-1.3400777139277122	1.6013321344547997	-0.34350126690759547	0.5658113258649474	0.22732065020327893	-1.2750329447264033	0.26371318580685743	1.1804575008194502	0.6328076390082397	-0.15712219540385983	0.019744550658640454	0.9508272205762781	0.06106441796926506	-1.269552258489507	0.1416253030581541	0.9382318886958356	-1.5212090821376814	-0.9272011014920288	-0.598184795631417	0.29952808284292587	0.30010057320737904	-0.23775121327235144	1.2114311588314892	0.26967189883821174	0.6266645579632761	2.101503153055356
-0.843509077819554	-0.5551003333102231	-0.5404933953159202	0.36070013524237043	-0.6679140948595566	-0.4316078053637562	-0.5511805449455665	-0.0019322094547277277	-0.542022486228146	-0.651620048599457	0.09171742449788754	-1.0136619713421837	0.5090085476989549	-0.7967885484668995	0.4415356141083597	-0.5970955234226504	-0.471699090783826	-0.19539494084208267	-0.5616541338669879	0.3772782367505245	0.1965965584841222	-0.9698088527111007	0.06063022870943102	-0.31078591787734455	-0.39718939297128225	0.5645720732917668	0.6252570685627937	0.7418229835711008	-0.3220565688790766	-0.09560793754162922	0.4434563974808938	0.7647646467908599	1.0855006444384006	-0.23178758288478268	-0.6613608154602445	0.5584849250914056	-0.05876705268422048	-0.10253496421478164	-2.9561542705421897	-0.8072049633890365	-3.5025788926558357	-0.6720714610299816	-0.2201597955294895	-0.3646675138799388	0.24753886406693443	-0.17668875046099664	0.28880241788793964	0.9146335028506969	0.5119311078804925	1.3397225623820181
-0.823717481457543	-0.16614607714927251	0.2559738247623793	-0.23256560203210908	-0.6043031595026376	-0.34392745311781414	-1.0717178062218424	-0.8153300077995401	-0.5290184132104386	-0.5221570712231602	-0.019157791361296986	-0.3152623999553866	0.2997306863179824	-0.5424773478931425	-0.12182429537020198	-0.1860553005404751	-0.21219266604408568	-0.477533446109091	-0.7414925170067191	0.16104192782972776	-0.424673121375198	0.49752113673679554	0.393527327067235	0.33317756770067375	0.3026436009538924	-1.6097363262693214	-1.098348914738284	0.3344581011092782	0.05368862619584611	-0.673502409751531	-0.17864052387436946	0.6244395168294743	0.6107899013774748	-0.5097203822285786	-0.5138471775698968	0.2055360403504052	0.7313866438317908	0.6864439495073781	0.012371130622510908	0.3728929022061089	-0.10861483027879389	0.2234428843456043	0.22150451729711698	-0.032189389918454665	0.09503290629960891	-0.3754592480237454	1.0343317285384586	0.1362643973764412	0.5062984598970677	1.2370973937948602
-0.7793677774908034	-0.522671035844384	-0.6345946986103022	0.17475480982775218	-1.1010578913379057	-0.9068131362796719	-0.7334247675014558	0.19047023396951893	-0.2966411360929741	-0.7259795356230291	-0.817633695117801	-0.9342260336613217	-0.4184508186905089	0.7868428757916488	-0.1722931858195761	-0.5684262163618776	-0.6157627056269637	-0.5329247246981499	-1.1260675439535404	-0.05225048301400329	-1.114847833992026	-1.4518361722735826	-0.2715494301679492	-0.6946410832004792	-2.1123826512367003	-0.4231793928128569	0.5957074846747099	-0.06096070805796686	-0.7661609647890681	-0.8811558507009947	-0.03271510556715183	1.09407927069934	0.9214812670856257	-0.9140702394450205	-0.5982870308086645	-0.46157794745259245	0.7957032901012474	0.7165765338115829	0.7592313856053275	0.1635691918952042	0.6576785681200235	0.46561674814490334	0.6730773818702366	-0.007365537408322323	0.7214443825450062	0.4325691465649665	1.1047860970721612	0.7606017582734482	0.7935983134001193	1.3981858640792573
-0.8306970761842398	0.3609035475993041	-0.37196477768833913	0.7653008135192322	-0.9969920322059467	-0.2506301832202816	-1.7282354930145307	0.28615503762084316	0.028211728083436107	-1.398510909319223	-1.9815249604010305	-1.0636104447852048	-0.050389662644878805	-0.41446988739694657	-0.2595339382159406	-0.7180591909346662	-0.443389161621444	-0.2198822296305702	-1.3685022483990854	-0.1314344787129354	0.20313866207647602	0.09252957464981323	-1.2362746150637227	-0.4025293211126704	-0.4565494294839243	-0.19600797112061857	0.22593568797893815	-0.49811516200634576	-0.9841503793016491	-1.4731174927581152	-0.08732136313967598	2.4801089449052056	-0.764007257464811	-1.1688796268976147	1.0644393641327499	0.41859423270550805	0.7977990215634259	-1.2300783847181143	-1.065796813822004	0.1752384084762158	-0.9043053912442092	1.0464121386168295	1.1844671709491406	-0.857889519151406	-0.6417488145410405	-0.5926839138764384	1.924503053117914	0.2709347909277197	1.4413532449053896	2.247487851833274
-1.2913150379696272	-0.27402511459693035	-0.2603206330321848	-0.31227341750895865	-0.10512600891030961	-1.0863352561575024	-0.7486116505167291	0.43080198739556047	-1.0401887545281068	-1.961724241206373	-0.784866684344238	-1.27190849612482	-1.7725930149707443	-0.5154540678563997	0.3550089949302163	-0.380111429409811	-0.2538474238265861	-1.5284428194955877	-0.6530385969616617	-0.13798018393842756	0.45041050234941393	0.25765771973448465	-0.7443688819856755	-0.9348023242689942	-0.8329053904978189	0.14009290623250503	0.5255297122497602	-0.25475939792704577	-0.773788829056878	-1.7370009523764556	1.1241272033047538	-2.163215417248264	1.0688053332100174	-1.8368771572140428	0.776861470749304	-1.0013893606863689	0.7337706914535825	0.747031876570301	0.3717908925274186	1.267422314046083	0.9194280544735919	1.0605207384827122	0.49101746339529084	-0.09936409073027584	-0.6992664137239475	0.820056437135729	0.6722589047687348	0.5209893938323422	-0.40040776711782156	1.10545031098191
-1.2818035911131425	-0.7876399051925667	-0.563265708006836	-0.09963338780427143	-0.7726536079388143	-0.8904043492722347	-1.2121566583701329	-0.10674258707149406	-1.3378089056855724	-1.042201949597158	0.9206308728635983	0.832865009885242	0.03189942658334141	-0.8524818572814022	0.9799458361672189	-0.6053710158494008	-1.677224876764832	-1.9623280168438606	-1.4759305604240296	0.730129277534073	0.012976437297944973	-0.2370677885111758	0.3127698742259386	-0.6564914365969974	1.847550806137081	-0.42622313422318087	1.5504914618841585	-0.6487912743020905	-0.688938249324243	-1.0251263828811603	0.5492157084363164	0.24701131945655877	0.7025154492996252	0.32149797237885974	1.1858569855212613	0.7887929964424978	0.6975983442819331	0.8070619350393187	1.0357943389253264	0.3069608627649529	0.7552424882115035	0.47400460223366414	1.0017557338441039	1.1897340628330955	0.7328625393383494	1.0457046426389514	1.880624616558425	1.0006609293077575	1.1922033794379694	2.048683484093481
-1.7959198169998873	-1.5452019698440356	0.22514828474867843	-0.19963103939498114	-1.1015841359673753	-2.1503260737143512	-1.7553988812117909	1.30128170985212	-1.5787351799839586	-0.7398230772622673	-1.7005818136379842	0.48716807944455826	0.12125487636749288	-1.0709261882516046	-0.5819671716156984	-2.02607985712944	-1.2846204791928162	-0.2313626550930471	-1.23675058266189	0.6083184635795386	-0.38855201504594467	0.5749647695975512	0.28001789175158814	0.6473545569755198	-1.9459261058534267	-0.8507089146835163	-0.45016546272422314	-0.18979891119414244	0.21180208784363413	-1.56596284479202	-1.141455546141822	0.6667652387326511	-1.1356552218330997	-1.3685056167484664	-0.16337262401186342	0.8483781537274627	0.6389145475269506	-0.6921471639494551	0.31938629031917315	-0.15726246142371272	0.9175246150598347	-0.5708897261778026	0.22523842590282495	0.17224219238857966	0.32467590886458353	-0.7602360717796409	1.4297227965500676	-0.9370628299367676	0.08109511684212994	1.9655621475264413
-1.2664797195218769	0.2976320421557686	0.5799445044522277	0.2047267048122182	-0.8765196057769333	-0.3309936497669201	-0.5054127959537641	0.5897957706843683	0.38701470163798996	-0.3181466439539137	-0.5320662272396618	-0.889042772680551	-0.20915392626889046	0.09822935290509326	0.36946206774900364	-0.2244117945655793	-0.3246204963327833	-0.450019898362938	-0.6140797440703663	-0.30154941152874526	0.6561576233649651	-0.5019327446208542	-0.17753189251170193	-0.02924713945044887	-0.9811386653184705	1.167929803005333	0.9293877984094312	0.37836758253257013	-0.25393364385163564	-0.48341011523750377	-0.029256925318696354	1.1170351734513477	-0.9032606462345729	0.24522176391689005	0.13535658791295713	0.4610659278109319	-0.35591312012334897	-0.3373347635639632	-4.866323597603871	0.7216503422483153	0.12489404403225758	0.42162755425207643	-0.18372048948749092	0.37045201947121364	0.15662366221697854	0.06931757046305112	1.357840358173115	0.6607900928331906	0.5305449884843083	0.9799160026748466
-0.8617246871007671	0.1057682666092047	0.6990049234449877	-0.017510111512554497	-1.017434246274856	-1.3285855528610475	-1.1225047394006997	-0.48603216550179684	-1.0729655712797384	-1.0872425092308313	-2.1335613085409832	1.5243448041781473	-0.4645054198519645	1.179549604239321	0.36765662441278213	-0.3691972413226503	-0.5373470366152953	-1.3013668726560366	-0.6890953667676317	0.5686205553444884	1.2844848661129686	-1.5448872510660967	-0.9199130240055367	0.819997583065817	-2.312238106682942	0.14227354654748325	-0.05630608277485183	0.6561946582267302	0.04066332567243235	-2.0776238372356706	-0.9339915488594269	0.536569668546788	-0.9206981545093642	-0.5734749426255792	1.0194305927727634	-0.4423241071637482	0.4520633973807159	-0.9699248093865324	-0.11805289228572037	0.24623827371570142	0.49641128928346984	-0.032819016806653896	0.04340940157110811	0.46865546247933615	0.4184656775204581	-0.8277155257879908	0.7875679898181385	-0.6863396158488622	-0.22501387901056255	1.7610694453925433
-2.0764455417654983	-0.20666056386195897	-0.6490479560068314	-0.843413368653478	-0.30835156046514656	-0.6913630402565619	-0.42003803749023877	-1.3580427493951048	-0.21460606698066098	-1.7840010711569096	0.2673228118437345	-1.1433358376973735	-0.747271375827145	-1.42356374894573	-1.020039907807656	0.21704422208310453	-0.7354317895929413	-2.6198679240000993	-1.5759763542953749	-0.5162823250350355	-0.8542811022959369	-1.016233506579397	-1.464211106196377	-0.7313836883228136	0.3658154533586062	-1.2791859796003162	-0.5520211404752405	0.5465695792220148	-0.687726096007533	-1.046654728703841	-0.24176566233060262	0.3851158784009907	0.7087574470764055	0.6649447995267143	0.7612097615347863	1.0283083248663767	0.5978484308616785	1.0737874937912029	1.1263302975863974	0.12867127102249704	0.8593730949257776	0.949124367541083	0.631694244520135	0.5318746791041488	0.3717695871925928	0.8662604761865037	1.8339581710395236	1.0230455302587078	1.1400552087179008	1.724696444294469
-1.7901260757825335	-0.7134502387648296	-0.18211821200366507	0.26203930085721316	-0.7879511838676101	-0.5943467926302225	-1.4662629439328292	-0.1691648699127859	-1.0048673889912427	-0.9962981895042946	-0.8874763767430048	-1.3911658478759141	-0.24447542093970728	-0.6555541549648227	-0.6380424483271324	-0.7492296177173299	-0.0756503689078498	-1.2898275209516443	-0.9268321819044641	0.10214745661436332	-0.8685227203361868	-0.87822213994954	-0.6476578718506522	-0.7094603016027856	-1.5121337994836621	-0.37421449419924063	0.38784473389104895	0.6596323200638803	-0.4257961613154361	-0.7279601965341955	-0.6033324945142367	0.8696090432069129	-0.7646989892527678	-0.6502107648303452	-0.5310567074531057	-0.6982436580437968	-1.4024379081933553	-0.43608939548688136	0.4839581861769454	-1.0136709607733643	0.4246130619426345	-0.6376933206241892	0.842280077484036	-0.17449224832010285	-0.3088653602042022	-0.46075642117687154	0.9946172603397553	1.00798190174396	0.21586010475299783	1.165669958743649
-2.546119160781518	-1.405915597519251	-1.4219258440501965	-0.302730387757446	-1.1003633162876947	-0.3060027956563441	-1.45736139151706	-1.4024664705454863	-0.6451469486381797	-1.4780001678158239	0.7800484538645257	-0.36099945062979566	-0.41251363048082484	-1.8071792258202666	0.15926181812013418	-0.5952968151950223	-0.6786827811473238	-2.139967136820513	-1.555376735956167	-1.213116077277229	-0.9598668880584423	-0.253710932336577	-0.8997832927494078	-0.3437908488538299	0.5518486636763311	0.07553709716679141	-0.20978377998395106	-0.004090973684152658	-0.1686285816242093	-1.4389727949351772	-0.20565731484528268	0.43303313209156813	1.0616369616788564	-0.07509774197801292	0.8179857450716127	0.4520752432287216	0.9386429025272107	0.5358931434075829	0.9651467849680777	0.11321636363506156	0.5002660226917937	0.260741804416392	0.9257647795517336	0.33269678125908986	0.22566939390444493	0.6666559713220093	1.5607985136305362	1.1409935282728862	1.8553321715165783	2.2099617058489756
-2.3632683447212295	-0.7055694616316975	-0.5696638957721731	-0.09875550532305107	-0.46115919898258567	-1.3639127368277209	-1.403874900756853	-0.04863663639375759	-1.904022187615232	-1.5503004399546056	-1.9564772816172802	-1.083044555821671	0.21064380595278845	-1.01933601344288	-0.10272956269638439	0.30328739284155487	-1.2351722870512587	-0.8571248023708554	-1.8315889467003863	0.42175632024096166	-0.24422778244762317	-0.36154759476340176	0.019803941425935397	0.13164829398149272	-2.003156539448409	1.599738876450804	0.45746676846601914	0.6214763322005408	0.29133313049633647	-0.9661519305331692	-0.5749668018980498	1.1232703141093314	0.9092518842315364	0.016225949002867123	0.5713733368337691	0.15757289967892643	-0.1439909470834224	0.6460339420587139	-0.131864232090087	-0.5995510377493786	0.5823348107028572	0.9425941746575197	1.0215621408994675	0.6084665901357047	0.29543706586302937	0.684909093253154	0.8842631148111261	-0.10280259721874342	0.23715321463665798	2.4203380836460595
-1.6132508494436817	-0.1747299513913615	0.08561042585207121	0.3470376754021494	-1.028073895072155	-0.9310802019646519	-1.4763494614400614	1.1451625562222651	-1.4661712646603016	-0.7398378567887227	-1.4383317975413947	0.9929053835043068	-0.734807066180352	-0.2700344121217088	1.1183428635100885	-0.7718773265051356	-1.1906083999272181	-1.7536098331221295	-1.2262936340744515	0.7187909326008926	0.4809753402819139	-1.1258170144504078	-1.0762057759223036	-0.174187369762869	-1.7763590164786338	-1.669186106356527	0.030108676466188807	0.17288290172177215	-0.6608904649006169	-1.3239998259992125	-0.22423921772831015	-0.5055931120932645	-0.9883554126187108	-1.0039348448963599	-0.8682614231055942	1.2497713138986075	-0.1346979776351095	-0.9815015444729804	0.8410784547147936	0.49404586344850054	0.7492674313708612	0.09263802582958724	0.6361059447805116	-0.38623579978923284	0.46973467045761147	-0.7579281945483666	1.3126504076481438	0.7093969547080944	0.9376566808810421	2.0317367754236444
-1.4213960434530657	-0.39486930704834405	-1.1217264401009774	0.6559168259796512	-0.914274925107524	-0.5938124659312168	-1.0364071687283114	-0.9407012946760541	-1.4715156856360094	-1.1737455920930797	1.3885093880946993	-1.1002724975909526	-0.8772865991526173	-0.30615510329250184	0.4265709895581489	-0.37402791619035325	-0.8822985860114197	-1.7250528806353163	-1.4706199122965202	0.45715061143185487	-1.3846048249520406	-0.8839489757866003	-0.7642075716208905	-0.2876176373059615	0.22096467430267286	-1.6606818176115445	0.6823661751842423	0.18602113423259317	-1.645444078378802	-1.1554971210827665	1.0664479652003616	-2.353245366714562	0.968996418920469	-0.5205908592641209	-0.5305973734149922	-1.4059358765379573	-1.395933942126575	0.6312705569598714	0.7498535706878015	-0.9567992832066918	0.7299956375226757	-1.4163631941131543	0.7658929196409524	-0.9794477804652448	-0.8640619121912347	0.8346374565670539	0.801156142378143	1.5997168298599516	0.32710323180759787	1.7757499823191942
-1.8121107077630294	-0.2928195857355912	-0.9788066133993986	0.36944355446497157	-1.4078342839109044	-0.47334290271214907	-1.674754301098578	-1.044310678388107	-1.4568890320818686	-1.0257152084937515	0.4562612848167079	-1.5010071761481398	-0.66610214254118	0.6003368187908035	0.3464603214015149	-0.4031541123468879	-0.9713314928954531	-1.669430591957004	-1.0867155408494567	0.32488742103192175	0.4982210533896033	-1.2364305876786443	-0.9696842888866858	-0.3356735304779341	0.7767737364747345	1.151347439206311	-1.5366149519273669	0.611608954627093	-1.0092978500578245	-1.0309427342485316	0.6997288819220815	-0.1778022374333733	0.16732015065104291	-0.5195180976373925	0.4967991530346872	0.3477821818038741	-0.6487050786489473	-1.2037852492437477	-1.1269350376046423	-0.42485975737517856	-0.7142683866663332	-0.08295987392373168	-0.9685114836593459	-0.11591083725954714	0.03462733986186142	-1.3726104421084375	1.384053332035973	1.2690834702332756	-0.6238979130751626	1.4617357911543567
-1.038072755756036	-1.247663549033303	-0.2582475527414501	-0.5023989082801303	-1.2711081220724008	-2.142547661981618	-1.4998718263162807	-0.2744486923758362	-0.9732380031278285	-0.5458646455430683	0.1780753657077197	-0.5833762794987702	0.007083355787254855	-1.1689558060846	-1.3926402835403102	-1.7332414268419287	-1.6801245220669054	-1.5345256333114503	-1.4664291878227231	0.7232146748560134	-1.2049553655629206	-0.6696204515659108	-0.4792511884033598	1.1054209455379373	-0.12485074790652036	-0.19741603463587712	-1.5910170638102612	-0.3215129331111483	0.4369925437968524	-0.5162269860280515	-0.09818433680725927	0.4021152574004195	0.892603234089606	-1.6477916800491008	0.03994643354497378	-0.7005421837755136	-0.23176821681176119	0.3846027678033631	-0.571336204445764	-1.3505549053818475	0.5101959409100209	-0.9000833790658556	0.8880274776094413	-1.3693938159255314	-0.16667306161459192	0.7052043390951471	1.355670622737633	-0.8590257736967414	0.30365053896373684	2.188708451259952
-0.5118375396015901	0.09643089315891502	0.33182311534687364	0.6531481163571514	-0.6471157683657187	-0.4667187736436683	-0.16636979920593317	-0.3166961686232179	0.16738893800052887	-0.5023242801753306	-0.1978659294918117	-0.469127532454909	-0.39144402099953407	0.019540346172687482	0.5979839963324236	-0.086349846051611	-0.5134448993455304	-0.9123030517507543	-0.11083381895775636	0.661369306983234	0.0065511898878979	0.15566441673302936	-0.014675140014907271	-0.1744964561450039	-0.09530485865955624	0.6823850085306895	0.013252033065028992	0.34842524198789254	-0.38501907598989776	-0.537204736232215	-0.2549333398307121	0.027786583739154522	0.21704071768573677	0.0886410641973871	-0.38168020773273664	0.19587957921690524	-0.3422358260357108	0.4696169852740105	0.5002981880562231	0.04887913125551381	0.2625510317720501	-0.4160938211610123	0.5256282189010794	0.2772704639170226	0.26966843060932383	0.6218175459362772	0.462304751548277	0.07757929287798984	0.21524295119928957	1.4194979517264743
-2.2498454744348506	-1.2546078995062782	-0.6844006209033914	-1.2477951463937242	-1.3140177685832686	-1.2346331909466515	-1.3294106453370507	-1.1084534090946603	-1.5022854739498617	-1.3576422403016712	-0.9859062282566914	-1.069428214849692	-0.5138353228049531	-0.8607225793235381	-1.163157109456302	-0.8788711128754598	-0.4093604669236404	-2.2362920066022056	-1.1428660752852147	-0.8870927572561009	-0.4028382561227625	-0.5043484043535748	-1.2153082627315956	-1.251892812228011	-0.9307742235345619	0.030060769019157014	0.9299538672426872	0.37361895980718496	-1.0943714499437172	-1.1932989437403705	0.02175308711001307	0.3995328137241137	-1.0309676390840579	-0.6664451892365367	-1.152607545130812	1.148829276424323	-0.1574237610007414	-0.8328232151110666	0.8741707761412257	-0.38747562358691356	0.7799289526061237	-0.8225831595883495	0.8767818765808489	-0.7485629736270932	-0.21813335302846787	-0.9316093915721025	1.321979244847569	0.8136223354362074	-0.47754007050109454	1.6511391863519602
-0.6015228472505733	0.0768772634758108	-0.7936607519886907	-0.11842149747186735	-0.77754848628552	-0.2324109768453275	-0.5892053903703898	0.6217306707592407	-0.584884178813416	-0.9996597517609004	0.17675877751185926	-1.8166169041261082	0.25622513667460567	-0.3453507600547998	0.280313929811494	0.3398976554906725	-0.7277988950287777	-1.5565834650074157	-1.3402825079603213	0.5610076758785588	0.6681663819505639	-0.9649070955690914	0.31761430318137807	-0.07643532670540491	-0.1979570673700872	1.3077510373759758	-0.013642110829760466	0.9063578167451033	-0.5103768668861379	-1.3870297489054773	1.6159719629682552	0.06185299230852362	-1.6606172468333333	-0.9565080759354531	-0.9892862389449357	0.5516746309494783	-0.07971347883151148	-0.4635171771654214	-0.5193727335341284	0.22694361744348984	-0.8033720789113351	0.5422734557923155	-0.7043704252334622	-1.1577655545089751	1.3007054159617497	-0.27984574155303527	1.8272085003542176	1.0070021076261704	0.6589190841472234	1.7652325945443685
-1.6350887298238397	-0.5869599034247455	-0.9490215156192282	0.32149803237576824	-1.008593655948574	-0.6687913958084667	-1.5327488528387538	0.19594036463286632	-0.18793562645904688	-1.00956607353334	0.11286864730800279	-1.7109307523242776	-0.3265041107334233	-1.1207326842437704	0.19266678180152946	-0.16085982334217483	-0.9705308209001559	-0.8879348109141335	-1.4437798150330805	0.41556259916008814	-0.3926362345429387	0.36803029667559944	-0.8419299661445169	-0.11451364486819882	-0.47389024322875606	0.2955442615247056	0.3988952112538852	0.42149403603928415	0.19813239604166674	-1.238381756602545	1.4343792973538054	0.6220101316553829	-0.9684848932424976	-1.1217565818811135	-0.7629043864928559	-0.27516871440338986	-2.4167773318512933	-0.5155895565360907	0.9179689644604608	-0.4675792230081024	0.6172399408963337	-0.2368841629346044	0.4415948390257174	0.056394464364530744	-0.2796276576399816	-1.0984967192635402	1.731346923996829	0.3571469380672911	1.3128995819536706	2.0144275627578185
-1.6643179979817517	-1.6183385421372032	-0.7658818382860356	0.37270259931134675	-1.1650518672437782	-1.7705272996420167	-1.141587262493395	-1.1601120434821086	-1.116327051566054	-1.1571057056134488	-0.21506364803768502	-1.2121251506431936	-1.5918742866018643	-1.7155226363942115	-0.36706297900476553	-0.7533820029790282	-0.5724876080463857	-1.4278847185529955	-1.169226964806869	-0.7589035478996012	-0.9611231562712933	-0.6006500539739228	-0.09966840096241643	-0.07254841840443545	-1.2007307267326432	0.8344623440308863	-1.6915094213174184	0.4712914042428173	-0.22699458623183133	-1.2113164324780223	-0.6744643842667173	0.6487211594796477	0.8324310911242409	-1.0677409900225825	-0.5803989747459956	-0.9645153173176224	-0.8557523391942191	0.7599370657248821	0.8774595146053278	-0.49719584841043774	0.7537123467864082	-0.616786598767978	0.8954738356225936	-1.1038038864385085	-0.5159948055158368	0.807243730885463	0.9280328346408016	-0.004691465250407147	1.0192536920552735	1.928981407523916
-0.7517653443575304	-0.4990829501132302	0.3453073073700745	0.28970981700127907	-0.4547115466364627	-0.7848980036548884	-0.7932080222551011	-0.7409364276810101	-0.732376779425239	-0.7407114358594139	0.9119341946704702	0.9669315835117819	-0.45205188445674327	-0.3653710978046173	0.060705194725881956	-0.7507482313848145	-0.4572697729336363	-1.11136566096943	-0.8548622239849067	0.15626022105439902	-0.7285509262005347	-0.6964208858121924	-0.6501826094380485	0.43932453588430037	0.5442777442202357	0.062200732200656	-1.2371445578589075	-0.43189997185174106	0.07637243000171444	-1.0024593074310482	0.0035033822666706424	-0.3757260769700821	0.6089143339013317	-0.6422240977076249	-0.541450338213575	-0.32238195246549906	0.9363509226832454	0.532839145399119	0.41867429155360336	0.28416868181006993	0.5470482259113085	0.41655959272028154	0.6552887414422373	0.3241022983120218	0.3097654088542509	0.6966201843123475	0.7563680477262794	-0.13982123455489967	-0.39242543478353314	1.651459423249518
-1.3094540896088842	0.04999906904354375	-0.12273858781120313	0.09145362923876309	-1.0452863620735138	-0.43591615274211726	-1.0938299507533413	-1.327965657370059	0.11950538356299767	-0.38218664172794886	-1.344610956969277	0.6596070919417433	-0.616042499747425	0.2287377151661083	-0.16251840136572684	-0.8843564463556237	-0.6720987965884793	0.14588384339718535	-0.8018262116615731	-0.5602299294748734	-0.26513074732200836	-0.3614820106074958	0.049226285688885714	-0.13504474355693555	-1.4655210769965399	0.3826514556930631	-0.07618180367187376	0.23351837675628934	-0.3212096118476433	-0.283425841543146	-1.0035177816710135	0.45761155198340486	4.4623671465207756e-4	-0.33509187781749217	-0.6765714393026353	-0.3257088591117519	0.7984655883605112	-0.6249594241806333	-1.2367384418778709	0.7986057765168953	0.2703374026358289	-6.395297520864783	0.8696863154592207	-3.99941738344398	0.59755935611955735	0.13650478628653173	1.1932364826126514	0.915371161498977	0.5237092946295988	1.3406068418511081
-1.7513765252560398	-1.9500766097396076	-1.4255018977626248	0.7794213591585796	-1.0438559428238376	-1.1310671909751224	-1.3174887047434556	-1.472873229884378	-1.0745102925594885	-0.2825481146317478	0.39758418972392784	-0.5350315690314557	-1.422255003405052	-1.3815903023905756	-0.15864736053410236	-1.2948979457352803	-0.7799643485030486	-1.1328787166051308	-2.5144353728858797	0.8381567182478918	-1.2809248119459171	-0.7312578194817161	-0.7806406658343354	-0.5808316708131435	-0.007434967295286881	0.41012974338203106	-1.8251591052191112	0.2988654449163226	-1.0602218264019923	-0.8345248679256038	-1.8975372107365434	0.4709622492242687	0.3912726199365131	0.35069440309343675	0.8496807700467185	0.03958757379335102	-0.2306851796314916	0.9088910253550303	-0.23265506942885605	0.3596934262139076	1.0332677441448785	0.6482203967977256	0.7899993619069752	0.6921257191017309	0.4409966632486677	0.8791158513141419	0.769151030724491	0.7015343031666856	1.4966636802033784	1.123863412891121
-1.472331689768839	-1.6128551728848817	-0.966059928802126	-0.17224714062021199	-1.5532441481266024	-1.2566971306681711	-2.0869187819489707	-1.1771432237262782	-2.7780806652564687	-1.4712931446037993	-0.1529282401693278	-0.9321125302984608	-1.2356997826359992	-1.1580498055350374	-0.3525608565454769	0.08328852236007624	-0.3429956913772513	0.06502259168591204	-0.5782013727752678	-0.7212818133815773	-0.005624476830644518	-0.7101048704652531	1.2943635588033946	-0.6003887301789728	0.4354400038990652	-0.29290394534669206	-0.278483509779548	0.23518959622716704	-0.7443212928470628	-1.5477034417117472	0.002848815335465544	1.8616529493560527	0.7982062764294914	0.43352720050140897	-0.43998329229151384	-0.4702872559730346	-0.8879436363469669	0.7819748962171981	-1.1687631408091983	0.33323732013727764	0.04708377393795092	0.34412853452341396	-0.7119749498227642	0.21918328683856395	0.9114800494918914	0.8870808749788723	0.4817200940875795	0.6794672217725571	-0.3350317441400288	1.2268682719452955
[truncated: 81 more rows]
[truncated: 62 more columns]
