# Supplementary material for: Human and mouse neutrophils share core transcriptional programs in both homeostatic and inflamed contexts
Source: Nat Commun. 2023 Dec 8;14:8133. doi: 10.1038/s41467-023-43573-9 (PMC10709367; doi:10.1038/s41467-023-43573-9)
Supplement: Supplementary file 8 — Source Data [file 41467_2023_43573_MOESM8_ESM.zip › Supplementary Figure 7/source-data_FigureS7b_2.csv]

SRX	species	condition
SRX6838300	Human	HC
SRX182671	Human	HC
SRX1066926	Human	HC
SRX7052817	Human	HC
SRX1903080	Human	HC
SRX1066933	Human	HC
SRX6838304	Human	HC
SRX8736736	Human	HC
SRX6838292	Human	HC
SRX1903068	Human	HC
SRX7052819	Human	HC
SRX8736734	Human	HC
SRX3140241	Human	HC
SRX7052818	Human	HC
SRX7052816	Human	HC
SRX1066932	Human	HC
SRX1903076	Human	HC
SRX6838296	Human	HC
SRX1903084	Human	HC
SRX7052814	Human	HC
SRX7052813	Human	HC
SRX3140239	Human	HC
SRX3140240	Human	HC
SRX1066927	Human	HC
SRX7052820	Human	HC
SRX7052821	Human	HC
SRX7052811	Human	HC
SRX8736732	Human	HC
SRX182674	Human	HC
SRX1903072	Human	HC
SRX7052812	Human	HC
SRX7052815	Human	HC
SRX4997380	Mouse	HC
SRX476252	Mouse	HC
SRX476251	Mouse	HC
SRX5229185	Mouse	HC
SRX5229191	Mouse	HC
SRX4997379	Mouse	HC
SRX1092511	Mouse	HC
SRX5229193	Mouse	HC
SRX1092512	Mouse	HC
SRX5229192	Mouse	HC
SRX1092510	Mouse	HC
SRX5229187	Mouse	HC
SRX5229186	Mouse	HC
SRX4997378	Mouse	HC
SRX6838294	Human	INFL
SRX1066937	Human	INFL
SRX7052825	Human	INFL
SRX1066931	Human	INFL
SRX8736737	Human	INFL
SRX3140242	Human	INFL
SRX7052845	Human	INFL
SRX6838302	Human	INFL
SRX1066934	Human	INFL
SRX7052849	Human	INFL
SRX7052823	Human	INFL
SRX7052824	Human	INFL
SRX6838297	Human	INFL
SRX6838295	Human	INFL
SRX6838299	Human	INFL
SRX1066935	Human	INFL
SRX7052826	Human	INFL
SRX1066929	Human	INFL
SRX1066930	Human	INFL
SRX6838293	Human	INFL
SRX7052830	Human	INFL
SRX7052828	Human	INFL
SRX8736733	Human	INFL
SRX7052827	Human	INFL
SRX182673	Human	INFL
SRX8736735	Human	INFL
SRX7052844	Human	INFL
SRX1066928	Human	INFL
SRX1903085	Human	INFL
SRX1066936	Human	INFL
SRX7052832	Human	INFL
SRX1903069	Human	INFL
SRX7052846	Human	INFL
SRX182672	Human	INFL
SRX182676	Human	INFL
SRX3140243	Human	INFL
SRX182675	Human	INFL
SRX7052831	Human	INFL
SRX7052822	Human	INFL
SRX6838303	Human	INFL
SRX7052847	Human	INFL
SRX6838301	Human	INFL
SRX1903073	Human	INFL
SRX6838305	Human	INFL
SRX6838307	Human	INFL
SRX1903081	Human	INFL
SRX6838298	Human	INFL
SRX6838306	Human	INFL
SRX7052829	Human	INFL
SRX3140244	Human	INFL
SRX1903077	Human	INFL
SRX7052848	Human	INFL
SRX4997384	Mouse	INFL
SRX5229188	Mouse	INFL
SRX1092513	Mouse	INFL
SRX5229182	Mouse	INFL
SRX5229184	Mouse	INFL
SRX476254	Mouse	INFL
SRX5229190	Mouse	INFL
SRX1092515	Mouse	INFL
SRX5229189	Mouse	INFL
SRX1092514	Mouse	INFL
SRX476253	Mouse	INFL
SRX4997386	Mouse	INFL
SRX4997385	Mouse	INFL
SRX5229183	Mouse	INFL
