# Supplementary material for: Human and mouse neutrophils share core transcriptional programs in both homeostatic and inflamed contexts
Source: Nat Commun. 2023 Dec 8;14:8133. doi: 10.1038/s41467-023-43573-9 (PMC10709367; doi:10.1038/s41467-023-43573-9)
Supplement: Supplementary file 8 — Source Data [file 41467_2023_43573_MOESM8_ESM.zip › Supplementary Figure 7/source-data_FigureS7b_3.csv]

gene	module	in_fisher	annotation_color
CDKN1A	Mod 19	FALSE	black
CSRNP1	Mod 19	TRUE	black
CYB5D1	Mod 19	FALSE	black
DCUN1D3	Mod 19	TRUE	black
DUSP5	Mod 19	TRUE	black
EDN1	Mod 19	TRUE	black
EGR3	Mod 19	FALSE	black
ELL2	Mod 19	FALSE	black
ETS2	Mod 19	TRUE	black
F3	Mod 19	TRUE	black
G0S2	Mod 19	TRUE	black
HMGCS1	Mod 19	FALSE	black
ICAM1	Mod 19	TRUE	black
IER3	Mod 19	TRUE	black
IL1B	Mod 19	TRUE	black
IL1RN	Mod 19	TRUE	black
JUNB	Mod 19	TRUE	black
KDM6B	Mod 19	FALSE	black
LDLR	Mod 19	FALSE	black
MAFF	Mod 19	TRUE	black
MAPK6	Mod 19	TRUE	black
NFE2L2	Mod 19	FALSE	black
NFIL3	Mod 19	FALSE	black
NFKBIZ	Mod 19	TRUE	black
NLRP3	Mod 19	FALSE	black
OXSR1	Mod 19	FALSE	black
PFKFB3	Mod 19	TRUE	black
PLEK	Mod 19	TRUE	black
PPP1R15B	Mod 19	TRUE	black
RAB1A	Mod 19	FALSE	black
RABGEF1	Mod 19	FALSE	black
RNF19B	Mod 19	FALSE	black
SAMSN1	Mod 19	TRUE	black
SOCS3	Mod 19	TRUE	black
TAF13	Mod 19	FALSE	black
THAP2	Mod 19	FALSE	black
UPP1	Mod 19	TRUE	black
ZEB2	Mod 19	FALSE	black
ZFP36	Mod 19	TRUE	black
ABCG1	Mod 4	FALSE	darkgrey
ACTR6	Mod 4	FALSE	darkgrey
ADAR	Mod 4	FALSE	darkgrey
AGRN	Mod 4	FALSE	darkgrey
AIDA	Mod 4	FALSE	darkgrey
AIM2	Mod 4	FALSE	darkgrey
ANKFY1	Mod 4	FALSE	darkgrey
ATF3	Mod 4	TRUE	darkgrey
ATG10	Mod 4	FALSE	darkgrey
AZI2	Mod 4	FALSE	darkgrey
BATF2	Mod 4	FALSE	darkgrey
BLOC1S6	Mod 4	FALSE	darkgrey
BMPR2	Mod 4	FALSE	darkgrey
BUD31	Mod 4	FALSE	darkgrey
C19orf12	Mod 4	FALSE	darkgrey
C21orf91	Mod 4	FALSE	darkgrey
CCDC146	Mod 4	FALSE	darkgrey
CCHCR1	Mod 4	FALSE	darkgrey
CD2AP	Mod 4	FALSE	darkgrey
CD38	Mod 4	TRUE	darkgrey
CGAS	Mod 4	FALSE	darkgrey
CHMP5	Mod 4	FALSE	darkgrey
CLEC4A	Mod 4	FALSE	darkgrey
CMPK2	Mod 4	FALSE	darkgrey
CMTR1	Mod 4	FALSE	darkgrey
CNP	Mod 4	FALSE	darkgrey
DAPP1	Mod 4	FALSE	darkgrey
DCK	Mod 4	FALSE	darkgrey
DDX58	Mod 4	TRUE	darkgrey
DDX60	Mod 4	FALSE	darkgrey
DENND1A	Mod 4	FALSE	darkgrey
DHRS9	Mod 4	FALSE	darkgrey
DHX58	Mod 4	FALSE	darkgrey
DNAJC13	Mod 4	FALSE	darkgrey
DNAJC15	Mod 4	FALSE	darkgrey
DTX3L	Mod 4	FALSE	darkgrey
EIF2AK2	Mod 4	FALSE	darkgrey
ELF1	Mod 4	FALSE	darkgrey
EPC2	Mod 4	FALSE	darkgrey
EPSTI1	Mod 4	FALSE	darkgrey
ERP44	Mod 4	FALSE	darkgrey
ETV6	Mod 4	FALSE	darkgrey
EXOC3L1	Mod 4	FALSE	darkgrey
FAM241A	Mod 4	FALSE	darkgrey
FAM8A1	Mod 4	FALSE	darkgrey
FBXO6	Mod 4	FALSE	darkgrey
FCGR1A	Mod 4	FALSE	darkgrey
FGL2	Mod 4	FALSE	darkgrey
FMNL2	Mod 4	FALSE	darkgrey
GBP5	Mod 4	TRUE	darkgrey
GLS	Mod 4	FALSE	darkgrey
GTPBP2	Mod 4	FALSE	darkgrey
HEATR5B	Mod 4	FALSE	darkgrey
HELZ2	Mod 4	FALSE	darkgrey
HERC6	Mod 4	TRUE	darkgrey
IFI35	Mod 4	FALSE	darkgrey
IFI44	Mod 4	FALSE	darkgrey
IFIT2	Mod 4	FALSE	darkgrey
IGF2BP3	Mod 4	FALSE	darkgrey
IL15	Mod 4	FALSE	darkgrey
IL15RA	Mod 4	TRUE	darkgrey
IRF1	Mod 4	FALSE	darkgrey
IRF7	Mod 4	FALSE	darkgrey
IRF9	Mod 4	FALSE	darkgrey
ISG15	Mod 4	TRUE	darkgrey
KPTN	Mod 4	FALSE	darkgrey
LAP3	Mod 4	FALSE	darkgrey
LGALS3BP	Mod 4	FALSE	darkgrey
LGALS8	Mod 4	TRUE	darkgrey
LHFPL2	Mod 4	FALSE	darkgrey
LIPA	Mod 4	FALSE	darkgrey
LPAR6	Mod 4	FALSE	darkgrey
LY6E	Mod 4	FALSE	darkgrey
LYRM1	Mod 4	FALSE	darkgrey
MOV10	Mod 4	FALSE	darkgrey
MYLIP	Mod 4	FALSE	darkgrey
NAA25	Mod 4	FALSE	darkgrey
NAPA	Mod 4	FALSE	darkgrey
NCOA7	Mod 4	FALSE	darkgrey
NDC80	Mod 4	FALSE	darkgrey
NLRC5	Mod 4	FALSE	darkgrey
NMI	Mod 4	FALSE	darkgrey
NOD1	Mod 4	FALSE	darkgrey
NOD2	Mod 4	FALSE	darkgrey
NSMAF	Mod 4	FALSE	darkgrey
NT5C3A	Mod 4	TRUE	darkgrey
NUB1	Mod 4	FALSE	darkgrey
OAS2	Mod 4	FALSE	darkgrey
OAS3	Mod 4	FALSE	darkgrey
OASL	Mod 4	TRUE	darkgrey
P2RY14	Mod 4	FALSE	darkgrey
PANK2	Mod 4	FALSE	darkgrey
PARP10	Mod 4	TRUE	darkgrey
PARP11	Mod 4	FALSE	darkgrey
PARP12	Mod 4	FALSE	darkgrey
PARP14	Mod 4	FALSE	darkgrey
PARP9	Mod 4	FALSE	darkgrey
PCGF5	Mod 4	FALSE	darkgrey
PLGRKT	Mod 4	FALSE	darkgrey
PML	Mod 4	FALSE	darkgrey
PNPT1	Mod 4	FALSE	darkgrey
POLB	Mod 4	FALSE	darkgrey
PPM1K	Mod 4	FALSE	darkgrey
PPP1R11	Mod 4	FALSE	darkgrey
PRKCE	Mod 4	FALSE	darkgrey
PRRG4	Mod 4	FALSE	darkgrey
PSMB8	Mod 4	FALSE	darkgrey
PSME1	Mod 4	FALSE	darkgrey
RASGRP3	Mod 4	FALSE	darkgrey
RBM43	Mod 4	FALSE	darkgrey
REC8	Mod 4	FALSE	darkgrey
RHBDF2	Mod 4	FALSE	darkgrey
RHOC	Mod 4	FALSE	darkgrey
RIN2	Mod 4	FALSE	darkgrey
RNASEL	Mod 4	FALSE	darkgrey
RNF114	Mod 4	FALSE	darkgrey
RNF213	Mod 4	FALSE	darkgrey
RNF31	Mod 4	FALSE	darkgrey
RSAD2	Mod 4	TRUE	darkgrey
SAMD9L	Mod 4	FALSE	darkgrey
SAMHD1	Mod 4	FALSE	darkgrey
SCARB2	Mod 4	FALSE	darkgrey
SELL	Mod 4	FALSE	darkgrey
SERPING1	Mod 4	FALSE	darkgrey
SESTD1	Mod 4	FALSE	darkgrey
SGK3	Mod 4	FALSE	darkgrey
SHFL	Mod 4	FALSE	darkgrey
SLC25A22	Mod 4	FALSE	darkgrey
SLFN5	Mod 4	FALSE	darkgrey
SNX20	Mod 4	FALSE	darkgrey
SOCS1	Mod 4	TRUE	darkgrey
STAT1	Mod 4	FALSE	darkgrey
STAT2	Mod 4	TRUE	darkgrey
STOML1	Mod 4	FALSE	darkgrey
TAP1	Mod 4	FALSE	darkgrey
TAP2	Mod 4	FALSE	darkgrey
TASL	Mod 4	FALSE	darkgrey
TASOR2	Mod 4	FALSE	darkgrey
TCF4	Mod 4	FALSE	darkgrey
TDRD7	Mod 4	FALSE	darkgrey
TENT5A	Mod 4	FALSE	darkgrey
TIMM10	Mod 4	FALSE	darkgrey
TMED7	Mod 4	FALSE	darkgrey
TMEM268	Mod 4	FALSE	darkgrey
TNFSF10	Mod 4	TRUE	darkgrey
TOR1B	Mod 4	FALSE	darkgrey
TOR3A	Mod 4	FALSE	darkgrey
TRAFD1	Mod 4	TRUE	darkgrey
TREX1	Mod 4	FALSE	darkgrey
TRIM14	Mod 4	FALSE	darkgrey
TRIM21	Mod 4	FALSE	darkgrey
TRIM26	Mod 4	FALSE	darkgrey
TRIM38	Mod 4	FALSE	darkgrey
TRIM56	Mod 4	FALSE	darkgrey
TRIM6	Mod 4	FALSE	darkgrey
TRIM69	Mod 4	FALSE	darkgrey
TTC39B	Mod 4	TRUE	darkgrey
UBA7	Mod 4	FALSE	darkgrey
UBE2L6	Mod 4	TRUE	darkgrey
UNC93B1	Mod 4	FALSE	darkgrey
USP18	Mod 4	TRUE	darkgrey
USP25	Mod 4	FALSE	darkgrey
VRK2	Mod 4	FALSE	darkgrey
XRN1	Mod 4	FALSE	darkgrey
ZC3HAV1	Mod 4	FALSE	darkgrey
ZCCHC2	Mod 4	FALSE	darkgrey
ZNFX1	Mod 4	FALSE	darkgrey
ABCA1	Mod 5	FALSE	darkgrey
ACTR3	Mod 5	FALSE	darkgrey
AFTPH	Mod 5	FALSE	darkgrey
ALDH1A2	Mod 5	FALSE	darkgrey
AMN1	Mod 5	FALSE	darkgrey
AP1S3	Mod 5	FALSE	darkgrey
AQP9	Mod 5	FALSE	darkgrey
ARFIP1	Mod 5	FALSE	darkgrey
ARMCX3	Mod 5	FALSE	darkgrey
ARMT1	Mod 5	FALSE	darkgrey
ATG7	Mod 5	FALSE	darkgrey
ATP11C	Mod 5	FALSE	darkgrey
ATP6V1C1	Mod 5	FALSE	darkgrey
AZIN1	Mod 5	TRUE	darkgrey
B4GALT5	Mod 5	TRUE	darkgrey
BBIP1	Mod 5	FALSE	darkgrey
BMT2	Mod 5	FALSE	darkgrey
C3AR1	Mod 5	FALSE	darkgrey
CD274	Mod 5	TRUE	darkgrey
CD40	Mod 5	TRUE	darkgrey
CDC42EP3	Mod 5	FALSE	darkgrey
CDK7	Mod 5	FALSE	darkgrey
CFLAR	Mod 5	FALSE	darkgrey
CHMP2B	Mod 5	FALSE	darkgrey
CHMP4B	Mod 5	FALSE	darkgrey
CLEC4E	Mod 5	TRUE	darkgrey
CLIC4	Mod 5	TRUE	darkgrey
CNOT4	Mod 5	FALSE	darkgrey
DENND5A	Mod 5	FALSE	darkgrey
DNAJA1	Mod 5	FALSE	darkgrey
DOCK4	Mod 5	FALSE	darkgrey
DRAM1	Mod 5	TRUE	darkgrey
DSE	Mod 5	FALSE	darkgrey
DUSP16	Mod 5	TRUE	darkgrey
DYNLT3	Mod 5	FALSE	darkgrey
EIF1B	Mod 5	FALSE	darkgrey
EMC2	Mod 5	FALSE	darkgrey
FABP5	Mod 5	FALSE	darkgrey
FLOT1	Mod 5	FALSE	darkgrey
FNDC3A	Mod 5	FALSE	darkgrey
FNDC3B	Mod 5	TRUE	darkgrey
GABPB1	Mod 5	FALSE	darkgrey
GCH1	Mod 5	TRUE	darkgrey
GNS	Mod 5	FALSE	darkgrey
GOLGA7	Mod 5	FALSE	darkgrey
GPBP1	Mod 5	FALSE	darkgrey
GPR141	Mod 5	FALSE	darkgrey
GRINA	Mod 5	TRUE	darkgrey
HBP1	Mod 5	FALSE	darkgrey
HCK	Mod 5	TRUE	darkgrey
HDAC2	Mod 5	FALSE	darkgrey
HELB	Mod 5	FALSE	darkgrey
HIVEP2	Mod 5	FALSE	darkgrey
HNRNPH2	Mod 5	FALSE	darkgrey
IFIH1	Mod 5	TRUE	darkgrey
IGSF6	Mod 5	TRUE	darkgrey
IRF5	Mod 5	FALSE	darkgrey
JRKL	Mod 5	FALSE	darkgrey
KCNJ2	Mod 5	TRUE	darkgrey
KYNU	Mod 5	FALSE	darkgrey
LACC1	Mod 5	FALSE	darkgrey
LACTB	Mod 5	FALSE	darkgrey
LAMTOR3	Mod 5	FALSE	darkgrey
LYN	Mod 5	FALSE	darkgrey
MAML2	Mod 5	FALSE	darkgrey
MAP3K13	Mod 5	FALSE	darkgrey
MARCKS	Mod 5	TRUE	darkgrey
MASTL	Mod 5	FALSE	darkgrey
MCTP1	Mod 5	TRUE	darkgrey
MED13	Mod 5	FALSE	darkgrey
MED20	Mod 5	FALSE	darkgrey
METTL6	Mod 5	FALSE	darkgrey
MFSD14A	Mod 5	FALSE	darkgrey
MTF1	Mod 5	TRUE	darkgrey
N4BP1	Mod 5	FALSE	darkgrey
NBN	Mod 5	TRUE	darkgrey
NKIRAS1	Mod 5	FALSE	darkgrey
PATL1	Mod 5	FALSE	darkgrey
PDLIM5	Mod 5	FALSE	darkgrey
PDXK	Mod 5	FALSE	darkgrey
PIGV	Mod 5	FALSE	darkgrey
PIK3AP1	Mod 5	TRUE	darkgrey
PLD1	Mod 5	FALSE	darkgrey
PLEKHF2	Mod 5	FALSE	darkgrey
PLK2	Mod 5	TRUE	darkgrey
PNPLA1	Mod 5	FALSE	darkgrey
PNRC1	Mod 5	FALSE	darkgrey
PPID	Mod 5	FALSE	darkgrey
PRDM1	Mod 5	FALSE	darkgrey
PSEN1	Mod 5	FALSE	darkgrey
RAB10	Mod 5	FALSE	darkgrey
RAB21	Mod 5	FALSE	darkgrey
RAB5A	Mod 5	FALSE	darkgrey
RAB8B	Mod 5	TRUE	darkgrey
RAB9A	Mod 5	FALSE	darkgrey
RAP2C	Mod 5	TRUE	darkgrey
RBBP8	Mod 5	FALSE	darkgrey
REL	Mod 5	FALSE	darkgrey
RGL1	Mod 5	FALSE	darkgrey
RNF144B	Mod 5	FALSE	darkgrey
RTN2	Mod 5	FALSE	darkgrey
SAR1B	Mod 5	FALSE	darkgrey
SCARF1	Mod 5	FALSE	darkgrey
SCRN3	Mod 5	FALSE	darkgrey
SDCBP	Mod 5	FALSE	darkgrey
SEC22B	Mod 5	FALSE	darkgrey
SERPINB8	Mod 5	FALSE	darkgrey
SLC15A3	Mod 5	FALSE	darkgrey
SLC30A7	Mod 5	FALSE	darkgrey
SLC35A2	Mod 5	FALSE	darkgrey
SLC36A4	Mod 5	FALSE	darkgrey
SLC39A1	Mod 5	FALSE	darkgrey
SMG7	Mod 5	FALSE	darkgrey
SNX10	Mod 5	FALSE	darkgrey
SNX16	Mod 5	FALSE	darkgrey
SOD2	Mod 5	TRUE	darkgrey
SPPL2A	Mod 5	FALSE	darkgrey
SRC	Mod 5	FALSE	darkgrey
STARD3NL	Mod 5	FALSE	darkgrey
STARD8	Mod 5	FALSE	darkgrey
TANK	Mod 5	FALSE	darkgrey
TBC1D30	Mod 5	FALSE	darkgrey
TFEC	Mod 5	FALSE	darkgrey
TIFA	Mod 5	TRUE	darkgrey
TLR2	Mod 5	TRUE	darkgrey
TMEM106A	Mod 5	FALSE	darkgrey
TMOD3	Mod 5	FALSE	darkgrey
TNFAIP6	Mod 5	TRUE	darkgrey
TNFSF15	Mod 5	TRUE	darkgrey
TNFSF8	Mod 5	FALSE	darkgrey
TRIM36	Mod 5	FALSE	darkgrey
TRIP10	Mod 5	TRUE	darkgrey
TTC32	Mod 5	FALSE	darkgrey
TTC33	Mod 5	FALSE	darkgrey
UBE2B	Mod 5	FALSE	darkgrey
UBE2E1	Mod 5	FALSE	darkgrey
UBL3	Mod 5	FALSE	darkgrey
UEVLD	Mod 5	FALSE	darkgrey
UPB1	Mod 5	FALSE	darkgrey
USF3	Mod 5	FALSE	darkgrey
USP49	Mod 5	FALSE	darkgrey
YIPF6	Mod 5	FALSE	darkgrey
YME1L1	Mod 5	FALSE	darkgrey
ZBTB22	Mod 5	FALSE	darkgrey
ZC3H12C	Mod 5	FALSE	darkgrey
ZCCHC10	Mod 5	FALSE	darkgrey
ZNF24	Mod 5	FALSE	darkgrey
ABRACL	Mod 8	FALSE	black
ACSL5	Mod 8	FALSE	black
ADAM17	Mod 8	FALSE	black
ADORA2A	Mod 8	TRUE	black
ANKLE1	Mod 8	FALSE	black
APBA3	Mod 8	FALSE	black
ARHGAP31	Mod 8	FALSE	black
ARL5B	Mod 8	FALSE	black
ATF5	Mod 8	FALSE	black
B4GALT4	Mod 8	FALSE	black
BCL3	Mod 8	TRUE	black
BIRC3	Mod 8	TRUE	black
BTBD19	Mod 8	FALSE	black
BTG3	Mod 8	FALSE	black
C15orf48	Mod 8	TRUE	black
C3	Mod 8	TRUE	black
CD83	Mod 8	TRUE	black
CFL2	Mod 8	FALSE	black
CTDSPL	Mod 8	FALSE	black
CYBB	Mod 8	FALSE	black
DOT1L	Mod 8	FALSE	black
DUSP2	Mod 8	FALSE	black
EAF1	Mod 8	FALSE	black
EHD1	Mod 8	TRUE	black
ELK1	Mod 8	FALSE	black
EML2	Mod 8	FALSE	black
EPM2AIP1	Mod 8	TRUE	black
FBRS	Mod 8	FALSE	black
FBXL15	Mod 8	FALSE	black
FGR	Mod 8	FALSE	black
FUT4	Mod 8	FALSE	black
GADD45B	Mod 8	TRUE	black
GALC	Mod 8	FALSE	black
GGA1	Mod 8	FALSE	black
GRAMD1A	Mod 8	TRUE	black
GSAP	Mod 8	TRUE	black
GTF3C6	Mod 8	TRUE	black
HIVEP1	Mod 8	FALSE	black
HTRA2	Mod 8	FALSE	black
IER5	Mod 8	TRUE	black
IKBKE	Mod 8	TRUE	black
IL10RA	Mod 8	FALSE	black
IRAK2	Mod 8	TRUE	black
IRAK3	Mod 8	TRUE	black
ITPKC	Mod 8	FALSE	black
IVNS1ABP	Mod 8	FALSE	black
KLF10	Mod 8	FALSE	black
LAMB3	Mod 8	FALSE	black
LMNB2	Mod 8	FALSE	black
LSS	Mod 8	FALSE	black
MAP1LC3A	Mod 8	FALSE	black
MAP2K3	Mod 8	FALSE	black
MAP3K11	Mod 8	FALSE	black
MAP3K8	Mod 8	TRUE	black
MLLT6	Mod 8	FALSE	black
MRPL24	Mod 8	FALSE	black
MRPS24	Mod 8	FALSE	black
MVD	Mod 8	FALSE	black
MXD1	Mod 8	FALSE	black
MYBPC3	Mod 8	FALSE	black
NDUFV2	Mod 8	FALSE	black
NECAP1	Mod 8	FALSE	black
NFKB1	Mod 8	TRUE	black
NFKB2	Mod 8	TRUE	black
NFKBIA	Mod 8	TRUE	black
NFKBIB	Mod 8	FALSE	black
NFKBID	Mod 8	TRUE	black
NFKBIE	Mod 8	TRUE	black
NR4A1	Mod 8	TRUE	black
NR4A3	Mod 8	FALSE	black
NUP62	Mod 8	FALSE	black
P2RX4	Mod 8	FALSE	black
PIK3R5	Mod 8	FALSE	black
PIM2	Mod 8	TRUE	black
PIM3	Mod 8	FALSE	black
PLAGL2	Mod 8	FALSE	black
PLAU	Mod 8	TRUE	black
PLAUR	Mod 8	FALSE	black
PLK3	Mod 8	TRUE	black
PQBP1	Mod 8	FALSE	black
PSTPIP2	Mod 8	FALSE	black
PTGER2	Mod 8	FALSE	black
PTGER4	Mod 8	FALSE	black
RAB12	Mod 8	FALSE	black
RALGDS	Mod 8	FALSE	black
RASGEF1B	Mod 8	FALSE	black
RELB	Mod 8	TRUE	black
RILPL2	Mod 8	FALSE	black
RNF115	Mod 8	FALSE	black
RTRAF	Mod 8	FALSE	black
SETD5	Mod 8	FALSE	black
SIRT6	Mod 8	FALSE	black
SLC11A2	Mod 8	TRUE	black
SLC25A12	Mod 8	FALSE	black
SLC2A6	Mod 8	TRUE	black
SLC35B2	Mod 8	TRUE	black
SLC43A3	Mod 8	FALSE	black
SLC7A5	Mod 8	TRUE	black
SLC9A8	Mod 8	FALSE	black
SMG9	Mod 8	FALSE	black
SPACA6	Mod 8	FALSE	black
SPATC1	Mod 8	TRUE	black
SPHK1	Mod 8	FALSE	black
SQLE	Mod 8	FALSE	black
STAT5A	Mod 8	TRUE	black
STX11	Mod 8	FALSE	black
STX4	Mod 8	FALSE	black
TAF1C	Mod 8	FALSE	black
TAMALIN	Mod 8	FALSE	black
TBC1D10A	Mod 8	FALSE	black
TICAM1	Mod 8	FALSE	black
TJAP1	Mod 8	FALSE	black
TM9SF4	Mod 8	FALSE	black
TMEM165	Mod 8	FALSE	black
TNF	Mod 8	TRUE	black
TNFAIP3	Mod 8	TRUE	black
TOM1	Mod 8	FALSE	black
TRAF1	Mod 8	TRUE	black
TRAF3	Mod 8	FALSE	black
TRAF4	Mod 8	FALSE	black
VASP	Mod 8	FALSE	black
VAV1	Mod 8	FALSE	black
VILL	Mod 8	TRUE	black
VSIG10L	Mod 8	FALSE	black
WTAP	Mod 8	FALSE	black
XBP1	Mod 8	TRUE	black
ZC3H12A	Mod 8	TRUE	black
ZC3H18	Mod 8	FALSE	black
