# Supplementary material for: Human and mouse neutrophils share core transcriptional programs in both homeostatic and inflamed contexts
Source: Nat Commun. 2023 Dec 8;14:8133. doi: 10.1038/s41467-023-43573-9 (PMC10709367; doi:10.1038/s41467-023-43573-9)
Supplement: Supplementary file 8 — Source Data [file 41467_2023_43573_MOESM8_ESM.zip › Supplementary Figure 8/source-data_FigureS8a.csv]

TF	Hs	Mm	highlight
ADNP	-2.7472606540769755	-2.803413352540539	FALSE
ADNP2	-2.8345565785171614	-2.883829612698311	FALSE
AEBP1	-2.8577866756190833	-2.794889582203785	FALSE
AEBP2	-2.866129318073709	-2.682477320438434	FALSE
AHCTF1	-2.915358720696566	-3.0457867317188163	FALSE
AHDC1	-2.7104779247117103	-2.602944578778889	FALSE
AHR	-2.6289340832048422	-2.4927295898898016	FALSE
AHRR	-2.8826792336223486	-2.829213560105251	FALSE
AIRE	-2.961912420740758	-2.9824842819946022	FALSE
AKAP8	-2.8043698523319955	-2.861865973695321	FALSE
AKAP8L	-2.785007420140219	-2.7013941400858292	FALSE
ALX1	-2.976160312349505	-3.073247134842693	FALSE
ALX3	-2.9954974821359777	-3.0287351068286084	FALSE
ALX4	-2.997041661960463	-2.9710968731046625	FALSE
ANHX	-2.910104186375949	-3.109831223898766	FALSE
ANKZF1	-2.6143179792514886	-2.361811419475473	FALSE
AR	-2.7229498501882317	-2.6356301473911445	FALSE
ARGFX	-2.9942302339628295	-2.988768270243985	FALSE
ARHGAP35	-2.968208278161328	-2.937142701579048	FALSE
ARID2	-2.7884942392962713	-2.7398224469765706	FALSE
ARID3A	-2.505317582445487	-2.4195438451656286	FALSE
ARID3B	-2.7523897909964927	-2.636684405698094	FALSE
ARID3C	-3.018304362272709	-3.0976636680115472	FALSE
ARID5A	-2.5901426876595486	-2.049262895805296	FALSE
ARID5B	-2.8297161406965468	-2.478481739200546	FALSE
ARNT	-2.5803092188574275	-2.549990163409268	FALSE
ARNT2	-2.8238438819482328	-2.8281569847287953	FALSE
ARNTL	-2.512111109231285	-2.095007174945998	FALSE
ARNTL2	-2.9671006756267473	-2.9118821845806933	FALSE
ARX	-2.9878400559965614	-3.037121789057691	FALSE
ASCL1	-2.8328512878845786	-2.9889998499638133	FALSE
ASCL2	-2.6810311677751137	-2.4707404578908525	FALSE
ASCL3	-2.909321033134663	-2.935114357402216	FALSE
ASCL4	-2.971036476458201	-3.0842324035874347	FALSE
ASCL5	-2.973741885216122	-3.089737648278339	FALSE
ASH1L	-2.783048550351015	-2.7895512347169737	FALSE
ATF1	-2.7470512812100956	-2.7170609165940105	FALSE
ATF2	-2.6286272059823768	-2.6848131756258478	FALSE
ATF3	-2.35968279926274	-2.43066142065552	FALSE
ATF4	-2.71953948077377	-2.700681047557702	FALSE
ATF5	-2.9589126595520807	-2.8406165006932103	FALSE
ATF6	-2.706745868787772	-2.616417298309152	FALSE
ATF6B	-2.7808304906783627	-2.6455708976427093	FALSE
ATMIN	-2.8900298177081094	-2.877496640327217	FALSE
ATOH1	-2.9591936527304075	-3.000679649247458	FALSE
ATOH7	-2.815009579265506	-2.9404449846359544	FALSE
ATOH8	-2.7602596535977972	-2.5691606373129297	FALSE
BACH1	-2.49440336321094	-2.2154985062693195	FALSE
BACH2	-2.4725665040463922	-2.1329965555927988	FALSE
BARHL1	-2.917965785336936	-2.9222481222102994	FALSE
BARHL2	-2.9134457472684505	-2.9637042066405623	FALSE
BARX1	-2.8604486247355227	-2.8792024904624576	FALSE
BARX2	-2.8949133898258665	-2.906656028438226	FALSE
BATF	-2.554761697818773	-2.4190190226426425	FALSE
BATF2	-2.854295227895814	-2.6378337403661574	FALSE
BATF3	-2.8763588220211522	-2.670058042961591	FALSE
BAZ2A	-2.8085055697573256	-2.6644198864777384	FALSE
BAZ2B	-2.8676542656922734	-2.8917244951512253	FALSE
BBX	-2.9413815148260585	-2.8734431738525017	FALSE
BCL11A	-2.608763990440842	-2.587176973246517	FALSE
BCL11B	-2.4824422621100144	-2.46843762777128	FALSE
BCL6	-2.415861680644531	-1.8351999808906374	FALSE
BCL6B	-2.6074336365146262	-2.6174009103855336	FALSE
BHLHA15	-2.883713647297967	-3.0442133804442633	FALSE
BHLHA9	-2.948329204413053	-2.9616072344022086	FALSE
BHLHE22	-2.4861199810304346	-2.52931073913616	FALSE
BHLHE23	-2.861219285873287	-2.9430827864909883	FALSE
BHLHE40	-2.4672213014321134	-2.3415048688987357	FALSE
BHLHE41	-2.7080010773660255	-2.567436698589135	FALSE
BNC1	-2.863408156921126	-2.9021830753100213	FALSE
BNC2	-2.8621254783457757	-2.8992197003873343	FALSE
BPTF	-2.6926757981769374	-2.913155456687427	FALSE
BRF2	-2.7506969179638223	-2.937477566764839	FALSE
BSX	-3.0651492366528896	-3.10157365575365	FALSE
C11ORF95	-2.6881627771622463	-2.6642708703335094	FALSE
CAMTA1	-2.7976844786498396	-2.8889753899586443	FALSE
CAMTA2	-2.6723915968285974	-2.5164598504520708	FALSE
CARF	-2.9719407867859022	-2.929875207297003	FALSE
CASZ1	-2.797685069550578	-2.717007842584448	FALSE
CBLL2	-3.080615687879204	-3.153406276604633	FALSE
CBX2	-2.7596440161955753	-2.931882648632709	FALSE
CC2D1A	-2.744156655788466	-2.619828712619618	FALSE
CCDC169SOHLH2	-3.0850021339227096	-3.1771120234947574	FALSE
CCDC17	-2.999082542788591	-3.0336725112318432	FALSE
CDC5L	-2.8869888836829816	-3.0506954442050516	FALSE
CDX1	-2.9396788509873346	-2.998101959914094	FALSE
CDX2	-2.7443276055876016	-2.76137284772713	FALSE
CDX4	-2.960029553861998	-3.0507452297807935	FALSE
CEBPA	-2.5141000831178326	-2.0362288049279385	FALSE
CEBPB	-2.5520086138023186	-2.002633723474459	FALSE
CEBPD	-2.3657544971767437	-2.1470984723715185	FALSE
CEBPE	-2.4717954041647334	-1.9481610242625824	FALSE
CEBPG	-2.731765982700667	-2.723080321262822	FALSE
CEBPZ	-2.7559304415378207	-2.9186353315302878	FALSE
CENPA	-2.884398201838887	-3.0680803633959886	FALSE
CENPB	-2.8626871090637187	-2.8080653201730237	FALSE
CENPBD1	-2.69931692553103	-3.007271759155886	FALSE
CENPS	-2.916045636030245	-3.1630545857167194	FALSE
CENPT	-2.8037242784854626	-2.8291524369668606	FALSE
CENPX	-2.7489260048222923	-2.871137381866344	FALSE
CGGBP1	-2.718537296775178	-2.6576463230135214	FALSE
CHAMP1	-2.889987820292034	-2.9769875680518476	FALSE
CHCHD3	-2.9896947730200023	-3.1029948706471115	FALSE
CIC	-2.732287989742011	-2.692722727403176	FALSE
CLOCK	-2.7528144422331127	-2.600896448810916	FALSE
CPEB1	-2.8219700626898403	-2.994463548501111	FALSE
CPXCR1	-3.0717363236706077	-3.1558415151754406	FALSE
CREB1	-2.6330477499889855	-2.4236907682373645	FALSE
CREB3	-2.764040799310417	-2.760215726353974	FALSE
CREB3L1	-2.852402771505214	-2.6542055105704607	FALSE
CREB3L2	-2.8023792667115255	-2.5982971887694988	FALSE
CREB3L3	-2.988480603960362	-3.0157964503316426	FALSE
CREB3L4	-2.826760970112739	-2.793386636783958	FALSE
CREB5	-2.516392940841717	-2.0942543449370055	FALSE
CREBL2	-2.7422424307120465	-2.4799433931682477	FALSE
CREBZF	-2.8285241756716015	-2.7669140738329316	FALSE
CREM	-2.7394492969972175	-2.760414859747599	FALSE
CRX	-2.951994762760203	-2.947899977034049	FALSE
CSRNP1	-2.5720887930999803	-2.0840221942908745	FALSE
CSRNP2	-2.69267088355536	-2.900898490610744	FALSE
CSRNP3	-2.8364563428943717	-3.02944489278318	FALSE
CTCF	-2.585412943646956	-2.7269761212088537	FALSE
CTCFL	-2.754867022754453	-2.8275151066334194	FALSE
CUX1	-2.4839315176333767	-2.454105600993019	FALSE
CUX2	-2.915310627011881	-2.9111191176155065	FALSE
CXXC1	-2.7134682658776246	-2.761568353427326	FALSE
CXXC4	-2.7653165876195995	-2.909687977508196	FALSE
CXXC5	-2.816738355566519	-2.7350427712156096	FALSE
DACH1	-2.5583399741185957	-2.792228467136336	FALSE
DACH2	-2.878110691010454	-3.11577118568442	FALSE
DBP	-2.8337649968506575	-2.761768247386998	FALSE
DBX1	-3.0027511905823614	-3.097674457464627	FALSE
DBX2	-2.95173300800599	-3.029376859659129	FALSE
DDIT3	-2.8472109878797824	-2.766823983545655	FALSE
DEAF1	-2.7323877115890203	-2.6089082918267756	FALSE
DLX1	-2.7992495862106734	-2.972533462132604	FALSE
DLX2	-2.8484219445174315	-2.957215525509488	FALSE
DLX3	-2.854774758425191	-2.915894455739565	FALSE
DLX4	-2.786311950460151	-2.930090800116643	FALSE
DLX5	-2.880090049932235	-3.002230720892419	FALSE
DLX6	-2.8985003984214814	-3.0101387727522497	FALSE
DMBX1	-3.0036840460380887	-3.07499987447502	FALSE
DMRT1	-2.8231509090141333	-2.987341448592978	FALSE
DMRT2	-2.9897306671917034	-2.9561018308637608	FALSE
DMRT3	-2.9700151019963523	-3.0914687700790804	FALSE
DMRTA1	-2.95761367906063	-3.0003180617430143	FALSE
DMRTA2	-2.9268016805942922	-3.0024784090959127	FALSE
DMRTB1	-3.0262113200739664	-3.1031605481209352	FALSE
DMRTC2	-3.031769121159091	-3.136351565815941	FALSE
DMTF1	-2.873793852065912	-2.8667129541070047	FALSE
DNMT1	-2.917900006082015	-3.0880181431977056	FALSE
DNTTIP1	-2.4723546270566716	-2.7923511566010175	FALSE
DOT1L	-2.9086886923589326	-2.9095419217485117	FALSE
DPF1	-2.8507187740271824	-2.881548939901569	FALSE
DPF3	-2.8949622805148203	-2.960129828040557	FALSE
DPRX	-2.9974032930397425	-3.092377534360925	FALSE
DR1	-2.9501986745476914	-2.8542500370012274	FALSE
DRAP1	-2.9635594220559596	-3.0454817653216195	FALSE
DRGX	-3.005333057953335	-3.0482022595711618	FALSE
DUX4	-2.716189824028111	-2.858512207357561	FALSE
DUXA	-2.9448452814119475	-3.0061566747170754	FALSE
DZIP1	-2.7930295371683918	-2.8432657509545582	FALSE
E2F1	-2.5864374107835735	-2.77466943594772	FALSE
E2F2	-2.8250030443038927	-2.8621520361812465	FALSE
E2F3	-2.776083411344068	-2.789982571860646	FALSE
E2F4	-2.6221875100474623	-2.5999223569886016	FALSE
E2F5	-2.7585109686561777	-2.8069622405022683	FALSE
E2F6	-2.688428391847663	-2.5805312990535954	FALSE
E2F7	-2.7150361578871105	-2.8139250308202426	FALSE
E2F8	-2.947091272836001	-3.020638414243158	FALSE
E4F1	-2.708344613684543	-2.686204904608409	FALSE
EBF1	-2.5379677201814097	-2.5874606973161773	FALSE
EBF2	-2.7903467679004454	-2.9626522617761193	FALSE
EBF3	-2.7583699529279353	-2.8636065216685345	FALSE
EBF4	-2.809989092135186	-2.859178740301063	FALSE
EEA1	-2.933943276402976	-2.8208665049220008	FALSE
EGR1	-2.397232626016183	-2.301721889402393	FALSE
EGR2	-2.7726045959643795	-2.5801289444842164	FALSE
EGR3	-2.6670966713053894	-2.7035911788584097	FALSE
EGR4	-2.8912140993029634	-2.9971061783849238	FALSE
EHF	-2.7812283086033585	-2.709502990914908	FALSE
ELF1	-2.450481863790219	-2.3388197434430067	FALSE
ELF2	-2.8671389498277104	-2.7187986727430804	FALSE
ELF3	-2.7337660757210736	-2.704474135451875	FALSE
ELF4	-2.7043809741090707	-2.114204275155508	FALSE
ELF5	-2.719655358145199	-2.6416707335020746	FALSE
ELK1	-2.5301980276106733	-2.5861718887099774	FALSE
ELK3	-2.616360876631947	-2.571255061929584	FALSE
ELK4	-2.6236043034085443	-2.4752713256268204	FALSE
EMX1	-2.9143421805505816	-3.0182553013434497	FALSE
EMX2	-2.9192857104180194	-2.9447286305344416	FALSE
EN1	-2.8722802766093842	-3.0058026172965455	FALSE
EN2	-2.824224585569553	-2.9498287406060077	FALSE
EOMES	-2.6688727001049046	-2.5462167386331283	FALSE
EPAS1	-2.6253246713230194	-2.481814477270112	FALSE
ERF	-2.752911050515338	-2.648862753606475	FALSE
ERG	-2.57036272508592	-2.5342792947811104	FALSE
ESR1	-2.5815684067556983	-2.554717585126874	FALSE
ESR2	-2.7551045921962944	-2.75592348054649	FALSE
ESRRA	-2.7093303933855566	-2.6475532252938674	FALSE
ESRRB	-2.8912609339141047	-2.9203498645694648	FALSE
ESRRG	-2.826806851683077	-2.982776360492494	FALSE
ESX1	-3.00453216645692	-3.1233424978669193	FALSE
ETS1	-2.4218565671296246	-2.1202511259745758	FALSE
ETS2	-2.5153700548369975	-2.340766427617326	FALSE
ETV1	-2.586323874539364	-2.754297998221493	FALSE
ETV2	-2.9163877529819655	-2.977405790980881	FALSE
ETV3	-2.7995658168494377	-2.7167739438696232	FALSE
ETV3L	-2.8526516830622204	-2.8232703511754287	FALSE
ETV4	-2.8206694557247802	-2.9287044750874274	FALSE
ETV5	-2.758660408020267	-2.724378072343232	FALSE
ETV6	-2.643628656761154	-2.3739583246998515	FALSE
ETV7	-2.9890964711682426	-2.9325062404852766	FALSE
EVX1	-3.0017128183050876	-3.075779998160002	FALSE
EVX2	-3.111827792958845	-3.1544152277928577	FALSE
FAM170A	-3.12436948020324	-3.142386470151071	FALSE
FAM200B	-2.91262259691084	-2.952870594044218	FALSE
FBXL19	-2.7483763093924245	-2.65831673187468	FALSE
FERD3L	-3.018566065439567	-3.0312617117570433	FALSE
FEV	-2.9799139338582328	-3.0847258490813987	FALSE
FEZF1	-3.0167919990383885	-3.0827749194112037	FALSE
FEZF2	-2.9494439362799976	-3.0620020803981	FALSE
FIGLA	-3.0761595671632476	-3.0901972144758467	FALSE
FIZ1	-2.694174610003421	-2.6776843295305914	FALSE
FLYWCH1	-2.6777113660693623	-2.6976816971192763	FALSE
FOS	-2.5101212781969706	-2.5257972382705955	FALSE
FOSB	-2.3364890379938914	-2.4969844095132223	FALSE
FOSL1	-2.737468543680444	-2.6684503827540924	FALSE
FOSL2	-2.452588493832912	-2.252965506445645	FALSE
FOXA1	-2.5297802432622856	-2.5444278936561524	FALSE
FOXA2	-2.628867897112672	-2.7102516710946967	FALSE
FOXA3	-2.968015802856998	-2.960988758033378	FALSE
FOXB1	-3.0077308180381532	-3.0607640367285387	FALSE
FOXB2	-3.000447883168656	-3.0706952844821793	FALSE
FOXC1	-2.6217135558748135	-2.829869653044742	FALSE
FOXC2	-2.9518798369090113	-2.8203992267180675	FALSE
FOXD1	-3.0102278657791106	-2.807072899436824	FALSE
FOXD2	-2.8713409542624997	-3.0176116085515376	FALSE
FOXD3	-2.8872849815912307	-3.0690012343614748	FALSE
FOXD4	-2.967114269222553	-2.970349995686677	FALSE
FOXD4L1	-2.835581926817704	-2.9063945552593395	FALSE
FOXD4L3	-2.920736670201199	-2.9317067945821838	FALSE
FOXD4L4	-2.7766863925820453	-2.7469602156686466	FALSE
FOXD4L5	-2.890719907513836	-2.91736611946798	FALSE
FOXD4L6	-2.8622233633795875	-3.062028772879337	FALSE
FOXE1	-2.9069537319266847	-2.989420490417542	FALSE
FOXE3	-3.018816467251864	-3.0838055442019163	FALSE
FOXF1	-2.792654986527614	-2.796784430294685	FALSE
FOXF2	-2.7889834424439153	-2.8630223873236282	FALSE
FOXG1	-2.7831256324437783	-2.9657938833548023	FALSE
FOXH1	-2.922139282173776	-3.0454841719094357	FALSE
FOXI1	-2.901821555150093	-3.074065225701552	FALSE
FOXI2	-2.9547596263225846	-3.036715486964559	FALSE
FOXI3	-2.949004229993242	-3.0387378226599475	FALSE
FOXJ1	-2.957139980946437	-3.0652931506271077	FALSE
FOXJ2	-2.625074270084213	-2.2170650061049337	FALSE
FOXJ3	-2.7505864651444116	-2.873118472819357	FALSE
FOXK1	-2.6833419240634435	-2.5108127997345004	FALSE
FOXK2	-2.7379778332910614	-2.7728142427847495	FALSE
FOXL1	-2.9723730464157456	-2.8338871909219785	FALSE
FOXL2	-2.9363011742496137	-3.008415916492051	FALSE
FOXM1	-2.64449449290824	-2.7840080911210157	FALSE
FOXN1	-2.8622845055556487	-2.9710529127556207	FALSE
FOXN2	-2.751384379727316	-2.3929327845087185	FALSE
FOXN3	-2.684154182565262	-2.516067108088151	FALSE
FOXN4	-3.055158371901433	-3.1162536237952034	FALSE
FOXO4	-2.54048683129487	-2.316652709388305	FALSE
FOXO6	-2.8822823551611254	-2.9492476807930332	FALSE
FOXP1	-2.6164514383814166	-2.6282642823044826	FALSE
FOXP2	-2.56069585493432	-2.6816341355421196	FALSE
FOXP3	-2.633191114787603	-2.363693740805606	FALSE
FOXP4	-2.803013077056753	-2.6240066852803854	FALSE
FOXQ1	-2.8261761411461204	-2.722968817407004	FALSE
FOXR1	-3.020678264339302	-3.1219981931247442	FALSE
FOXR2	-3.030802432003269	-3.1407990324731103	FALSE
FOXS1	-2.931174393693487	-2.878297361401604	FALSE
GABPA	-2.588146494730328	-2.632538272199974	FALSE
GATA1	-2.554468984023542	-2.3843382144031553	FALSE
GATA2	-2.540263951671618	-2.4711261601798826	FALSE
GATA3	-2.537110072511043	-2.4909150832667937	FALSE
GATA4	-2.776501363945014	-2.836244296358957	FALSE
GATA5	-2.944484431358391	-2.94070214215242	FALSE
GATA6	-2.766910758034594	-2.779816004369893	FALSE
GATAD2A	-2.8142189010942174	-2.7866629940495105	FALSE
GATAD2B	-2.6562340244260434	-2.5630834981532447	FALSE
GBX1	-3.0094044715846087	-3.0428511222958163	FALSE
GBX2	-2.8580566820913536	-2.839883800295161	FALSE
GCM1	-2.7884662046306445	-2.838277519343973	FALSE
GCM2	-2.943776678533765	-3.0446515896162047	FALSE
GFI1	-2.692621439247899	-2.1660509237940815	FALSE
GFI1B	-2.5740324577526503	-2.313274944262403	FALSE
GLI1	-2.699303868514257	-2.6975953752970856	FALSE
GLI2	-2.82703624439027	-2.923538404631504	FALSE
GLI3	-2.8758640925820185	-2.9864066666454625	FALSE
GLI4	-2.815634173658233	-2.455797582981094	FALSE
GLIS1	-2.843421772547606	-2.9091244584502673	FALSE
GLIS2	-2.8645395966625724	-2.7239879099251603	FALSE
GLIS3	-2.88615316857109	-2.870038485013138	FALSE
GLMP	-2.7421500717078495	-2.6874685150309023	FALSE
GLYR1	-2.5687253550289206	-2.646288978117317	FALSE
GMEB1	-2.8690830778367897	-2.7925069892544765	FALSE
GMEB2	-2.6953121099907413	-2.496733837945444	FALSE
GPBP1	-2.909062094969298	-2.935314858281536	FALSE
GPBP1L1	-2.872344467506023	-2.785294716191366	FALSE
GRHL1	-2.843723380549997	-2.7295970120202866	FALSE
GRHL2	-2.5941547837357573	-2.6753400523457462	FALSE
GRHL3	-2.8486886389199375	-2.824767685548344	FALSE
GSC	-2.883831533695992	-2.9454321162048758	FALSE
GSC2	-3.05007975223735	-3.1435175346039013	FALSE
GSX1	-3.006509031192826	-3.088179560836654	FALSE
GSX2	-2.995902583612848	-2.9943295504949585	FALSE
GTF2B	-2.56510696100692	-2.318319784365635	FALSE
GTF2I	-2.8256943179470055	-2.792172314330403	FALSE
GTF2IRD1	-2.634649024011339	-2.485852877808049	FALSE
GTF2IRD2	-2.7863595378786057	-2.697995683397501	FALSE
GTF2IRD2B	-2.8274240212579214	-2.764617053968525	FALSE
GTF3A	-2.896105580394537	-3.038866853864574	FALSE
GZF1	-2.705390681872892	-2.6263613206747083	FALSE
HAND1	-2.8317696231081153	-3.0067386606823696	FALSE
HAND2	-2.8060552632640343	-2.9541825422122994	FALSE
HBP1	-2.7281151110890005	-2.5706695954509087	FALSE
HDX	-2.854711927383454	-2.9655609514510193	FALSE
HELT	-2.978636298257633	-3.0733867195010403	FALSE
HES1	-2.6501242302045136	-2.8352343114706207	FALSE
HES2	-2.9699810086466973	-2.9310967070781113	FALSE
HES3	-2.881386837026728	-2.9738797881983188	FALSE
HES4	-2.9295478621170887	-2.91229375784836	FALSE
HES5	-2.961060051486808	-2.991065494536546	FALSE
HES6	-2.9263011156202112	-2.8904694155435964	FALSE
HES7	-2.791191938121404	-2.9039367154519073	FALSE
HESX1	-2.983403939474374	-3.1000093987584303	FALSE
HEY1	-2.912440593889772	-2.7217502566692677	FALSE
HEY2	-2.8033593701936614	-2.931373300872073	FALSE
HEYL	-2.950449959423441	-2.882457890706627	FALSE
HHEX	-2.5563116886590347	-2.563664920961088	FALSE
HIC1	-2.753588601068912	-2.6020204305834884	FALSE
HIC2	-2.9126335084381823	-3.0086245791721713	FALSE
HIF1A	-2.835347197537816	-2.6668484818530893	FALSE
HIF3A	-2.8435272837424637	-2.7738068786070396	FALSE
HINFP	-2.752514464435743	-2.774150216474653	FALSE
HIVEP1	-2.8134166958912736	-2.647884187568256	FALSE
HIVEP2	-2.7288920825773637	-2.6288767682682392	FALSE
HIVEP3	-2.7353968404658775	-2.588939112050486	FALSE
HLF	-2.6709110063753254	-2.675303002738791	FALSE
HLX	-2.5899363167622154	-1.9378829874518824	FALSE
HMBOX1	-2.7793883849795846	-2.6486132428467126	FALSE
HMG20A	-2.8109560884548515	-2.766075867262462	FALSE
HMG20B	-2.754675994634797	-2.7997985900590505	FALSE
HMGA1	-2.964043757357968	-3.0757859467341864	FALSE
HMGA2	-2.9586664447941975	-2.965813437895715	FALSE
HMGN3	-2.724902344043654	-2.7181843639321692	FALSE
HMX1	-2.9697261093117304	-3.035656982978245	FALSE
HMX2	-2.9646722539000123	-2.930342330466808	FALSE
HMX3	-2.9275850538595036	-2.8926054308996876	FALSE
HNF1A	-3.0130174226766986	-3.027542088361227	FALSE
HNF1B	-2.7314193856050317	-2.7172648090948783	FALSE
HNF4A	-2.732996249937983	-2.732683327235071	FALSE
HNF4G	-2.8108173329279458	-2.798398288930462	FALSE
HOMEZ	-2.9424212156841647	-2.9854050305165525	FALSE
HOXA1	-2.825918102886081	-2.940643479980685	FALSE
HOXA10	-2.8768425188603035	-2.9456116382492783	FALSE
HOXA11	-2.8932343054845613	-2.943930720728979	FALSE
HOXA13	-2.8085194984512865	-2.9871067133386724	FALSE
HOXA2	-2.7257182366945685	-2.791691022768432	FALSE
HOXA3	-2.842328618723384	-2.7800696234775732	FALSE
HOXA4	-2.7550581049749523	-2.897365753402851	FALSE
HOXA5	-2.7710787711417293	-2.8470255691242463	FALSE
HOXA6	-2.7267645255391804	-2.9428428815625427	FALSE
HOXA7	-2.8193376231131713	-2.9489101323595133	FALSE
HOXA9	-2.7312466173127903	-2.787380918408711	FALSE
HOXB1	-2.906342828878108	-3.014664239429662	FALSE
HOXB13	-2.8247641312017815	-2.8651942653777818	FALSE
HOXB2	-2.6585694183874153	-2.7719717390442957	FALSE
HOXB3	-2.700394299081406	-2.793609193470857	FALSE
HOXB4	-2.5841785891951408	-2.7370321912795994	FALSE
HOXB5	-2.8974830223709356	-2.934720434281151	FALSE
HOXB6	-2.8827157448046217	-2.9431461836524253	FALSE
HOXB7	-2.690616442302886	-2.6788861806221194	FALSE
HOXB8	-2.908580293403489	-2.861203114082235	FALSE
HOXB9	-2.8867490742765867	-2.960701357490686	FALSE
HOXC10	-2.933066015976969	-3.019852626060184	FALSE
HOXC11	-2.83676962040967	-2.9176496925876814	FALSE
HOXC12	-3.002530963443323	-3.019886109087183	FALSE
HOXC13	-2.891303372612549	-2.9787355908306856	FALSE
HOXC4	-2.840126948826015	-2.943868573029524	FALSE
HOXC5	-2.8413769376424347	-2.971549818559365	FALSE
HOXC6	-2.956890938029522	-2.911266279993955	FALSE
HOXC8	-2.919407191618448	-2.923721851376254	FALSE
HOXC9	-2.7921312781467647	-2.930746348961122	FALSE
HOXD1	-3.029418630706771	-3.007153069949678	FALSE
HOXD10	-2.811932497509545	-3.0114655471304395	FALSE
HOXD11	-2.9306428553404587	-3.0815187806283473	FALSE
HOXD12	-3.0616072255215325	-3.031496364509662	FALSE
HOXD13	-2.7461653555082766	-2.907891517926106	FALSE
HOXD3	-2.976122513378831	-3.0079892189472264	FALSE
HOXD4	-2.996434052011668	-2.963490754816597	FALSE
HOXD8	-2.984381152957147	-2.8827667812858877	FALSE
HOXD9	-2.9290267496110385	-3.013280610582016	FALSE
HSF1	-2.6576594147226116	-2.6885253550648915	FALSE
HSF2	-2.875768714086952	-2.766010065109211	FALSE
HSF4	-2.8594971991356215	-2.735157788335874	FALSE
HSF5	-3.015806540193175	-3.090180169603241	FALSE
HSFX1	-2.950338737800016	-3.0883858806791284	FALSE
HSFX2	-3.066074078177544	-3.179516649975704	FALSE
HSFY1	-2.9450112523936034	-3.047519058589757	FALSE
HSFY2	-2.8781284426153704	-3.06879364821177	FALSE
IKZF1	-2.3921179484179005	-1.902621161474579	FALSE
IKZF2	-2.759144862602138	-2.6968700060708044	FALSE
IKZF3	-2.693982096040691	-2.4936197380770353	FALSE
IKZF4	-2.7770600336292364	-2.5800120307696512	FALSE
IKZF5	-2.6872694999711806	-2.6967009362485053	FALSE
INSM1	-2.892150847507428	-3.017432961544287	FALSE
INSM2	-2.924475677314691	-3.049255745587862	FALSE
IRF1	-2.4773648560686476	-2.2532349463267964	FALSE
IRF2	-2.4433840744422013	-2.2306044169917443	FALSE
IRF3	-2.6282290331009825	-2.50467291024131	FALSE
IRF4	-2.6279267314487313	-2.459549977199925	FALSE
IRF5	-2.760922485376604	-2.35755982643243	FALSE
IRF6	-2.795915571042828	-2.720825368248182	FALSE
IRF7	-2.832042856404592	-2.5681533451150242	FALSE
IRF8	-2.5544988875424215	-2.3310029048751595	FALSE
IRF9	-2.6551204537695297	-2.387704125930794	FALSE
IRX1	-2.9101042785899844	-2.920652090331483	FALSE
IRX2	-2.8309006944419033	-2.9263736381141516	FALSE
IRX3	-2.784916025961481	-2.8478225856488724	FALSE
IRX4	-2.861559887554656	-2.9121400576407974	FALSE
IRX5	-2.802194979750043	-2.8777246751963754	FALSE
IRX6	-3.0120355126737937	-2.95456081119681	FALSE
ISL1	-2.900964541892586	-3.025103897308043	FALSE
ISL2	-2.654042160207808	-2.752977038165272	FALSE
ISX	-2.9560210899719626	-3.0166739947854384	FALSE
JAZF1	-2.4518447437199664	-2.276703690476359	FALSE
JDP2	-2.562052715923362	-2.083925651531028	FALSE
JRK	-2.7814079285456543	-2.934802852070505	FALSE
JRKL	-2.9955877110696494	-3.0481492057244113	FALSE
JUN	-2.322350361957943	-2.171137593990769	FALSE
JUNB	-2.5186715280808154	-2.3522949236607658	FALSE
JUND	-2.4164720400345256	-2.362952870272579	FALSE
KAT7	-2.917812329295678	-2.975287346772568	FALSE
KCMF1	-2.84790901896707	-2.897895007262786	FALSE
KCNIP3	-2.7947288356462208	-2.776888292201744	FALSE
KDM2A	-2.520050992487677	-2.495464571644818	FALSE
KDM2B	-2.6948515617395574	-2.780331855832446	FALSE
KDM5B	-2.562555828700569	-2.7301215056760917	FALSE
KIN	-2.963149886883551	-2.8492851073114025	FALSE
KLF1	-2.602151030500356	-2.477982269357252	FALSE
KLF10	-2.7089149043185294	-2.7045410758000266	FALSE
KLF11	-2.669028555978099	-2.726944665293642	FALSE
KLF12	-2.503007004652084	-2.565645553233254	FALSE
KLF13	-2.4744660611893705	-2.1626236910879437	FALSE
KLF14	-3.0096907667895976	-3.0813626461783783	FALSE
KLF15	-2.8343091515271803	-2.7701314375076693	FALSE
KLF16	-2.6767622938620206	-2.693935394041784	FALSE
KLF17	-3.0196617781510846	-3.065874824437957	FALSE
KLF2	-2.397681892957892	-1.9750155180110263	FALSE
KLF3	-2.5783219453774504	-2.3771264130017578	FALSE
KLF4	-2.379258674254783	-2.5235590530944654	FALSE
KLF5	-2.6101714848599524	-2.6048813218014275	FALSE
KLF6	-2.5247826617490494	-2.2626229790306427	FALSE
KLF7	-2.6075666188720716	-2.648575479529862	FALSE
KLF8	-2.933407789428433	-2.8059482834306215	FALSE
KLF9	-2.4398182610514274	-2.2266834978201455	FALSE
KMT2A	-2.710660828629981	-2.6071533613214886	FALSE
KMT2B	-2.5201641907288486	-2.40129696324785	FALSE
L3MBTL1	-2.9155208125998535	-2.991000080711785	FALSE
L3MBTL3	-2.8073827132775495	-2.671942535229359	FALSE
L3MBTL4	-3.0232851196557853	-2.9550730402598946	FALSE
LBX1	-3.0027996747865617	-3.022395143161156	FALSE
LBX2	-2.9548283161296527	-2.9640412060157857	FALSE
LCOR	-2.831634976114082	-2.769120622298461	FALSE
LCORL	-2.838485333486846	-2.966608263442243	FALSE
LEF1	-2.3746180978605524	-2.2426923510383965	FALSE
LEUTX	-2.9542453142108633	-3.0350472206597825	FALSE
LHX1	-2.7911229339593726	-3.0387186173689544	FALSE
LHX2	-2.769291575655356	-2.8706497712654984	FALSE
LHX3	-2.9603682339921398	-3.0141978491056105	FALSE
LHX4	-2.8684507415772362	-2.8779121822081026	FALSE
LHX5	-2.9709322232048554	-2.9710432388794437	FALSE
LHX6	-2.59581535135068	-2.7999354759839203	FALSE
LHX8	-2.949388230884774	-3.0276576428479505	FALSE
LHX9	-2.83687967413562	-3.014631754087958	FALSE
LIN28A	-2.971736268537322	-3.1152062986674025	FALSE
LIN28B	-2.9302023545982023	-3.10225509382799	FALSE
LIN54	-2.912757891790141	-2.677779321926095	FALSE
LMX1A	-2.97236415451435	-3.086153936678532	FALSE
LMX1B	-2.9208222741148466	-2.9756304348777762	FALSE
LTF	-2.63441836937405	-2.154727224230848	FALSE
MAF	-2.580597166362217	-2.6017159256076523	FALSE
MAFA	-2.88276703231866	-2.919825822809524	FALSE
MAFB	-2.6262826340285956	-2.4875041344230864	FALSE
MAFF	-2.5319190166998733	-2.593420288196985	FALSE
MAFG	-2.6950555658933464	-2.6244246669661457	FALSE
MAFK	-2.6123059862077365	-2.375900218295691	FALSE
MAX	-2.5124015590851925	-2.208637191987256	FALSE
MAZ	-2.5288798974788844	-2.5747182955480326	FALSE
MBD1	-2.8450567418803066	-2.848287392404666	FALSE
MBD2	-2.8215083756772774	-2.5233022779551604	FALSE
MBD3	-2.7721754936095655	-2.762007454819897	FALSE
MBD4	-2.654736922257785	-2.516734521667781	FALSE
MBD6	-2.7260687731218867	-2.653410876885534	FALSE
MBNL2	-2.822607772248226	-2.4898366031825443	FALSE
MECOM	-2.7829497488455996	-2.619664219713972	FALSE
MECP2	-2.753976176150507	-2.6938069835144702	FALSE
MEF2A	-2.4898700729889107	-2.475770267388649	FALSE
MEF2B	-2.5758725284347124	-2.3213410914668478	FALSE
MEF2C	-2.6025331162967142	-2.5670492431746976	FALSE
MEF2D	-2.71934261025676	-2.519463302891285	FALSE
MEIS1	-2.5951856971037346	-2.5765708509560428	FALSE
MEIS2	-2.6680632335822336	-2.774621102887979	FALSE
MEIS3	-2.8086271747869187	-2.718844516369854	FALSE
MEOX1	-2.8658039363823016	-2.707574708910745	FALSE
MEOX2	-2.6753109955706273	-2.8655961225654805	FALSE
MESP1	-2.9346068671277554	-2.921161474199863	FALSE
MESP2	-2.931057123689602	-2.987903729368037	FALSE
MGA	-2.8729535341859913	-2.9552489089453156	FALSE
MITF	-2.5356900201076296	-2.4572568031715742	FALSE
MIXL1	-2.9873963568544686	-2.9238887042361026	FALSE
MKX	-2.9629777258604837	-2.8056586786606514	FALSE
MLX	-2.8872077673183503	-2.9048265754324003	FALSE
MLXIP	-2.6534815965691347	-2.4307189317326205	FALSE
MLXIPL	-3.028263303623679	-2.9267349815236967	FALSE
MNT	-2.355783682505326	-1.9981864056479772	FALSE
MNX1	-2.8165824971760727	-2.908005836316754	FALSE
MSANTD1	-2.9617056824879513	-2.9837208466419005	FALSE
MSANTD3	-2.9888578745840304	-2.8897763007606323	FALSE
MSANTD4	-2.8879665700391097	-2.9950902328161746	FALSE
MSC	-2.9463171781012987	-2.8146770245048645	FALSE
MSGN1	-3.0251039884494815	-2.9909333861513385	FALSE
MSX1	-2.964541291653912	-2.928506227825376	FALSE
MSX2	-2.9611549027550796	-3.036957461709326	FALSE
MTERF1	-2.9090126021748017	-2.951155089287882	FALSE
MTERF2	-2.8674708622579947	-2.744565822586201	FALSE
MTERF3	-2.933625812571285	-3.083784539593851	FALSE
MTERF4	-2.7282908861780193	-2.7458375742206202	FALSE
MTF1	-2.713040611010478	-2.2811198533965182	FALSE
MTF2	-2.740036135630156	-2.5901908798507907	FALSE
MXD1	-2.6504264729639213	-2.097530722292383	FALSE
MXD3	-2.7911699446310765	-2.7705794975699205	FALSE
MXD4	-2.5641387682388688	-2.4730835803743205	FALSE
MXI1	-2.4452092988975953	-2.280575439937195	FALSE
MYB	-2.553056161055546	-2.5602970086664056	FALSE
MYBL1	-2.7247190168325037	-2.550625184318957	FALSE
MYBL2	-2.6341184327081506	-2.7879588212320447	FALSE
MYC	-2.576981413846477	-2.6301308751207255	FALSE
MYCL	-2.7135230435377	-2.609938425939899	FALSE
MYCN	-2.6999150682111974	-2.7586184551468276	FALSE
MYF5	-3.005887674284173	-2.9637006764376124	FALSE
MYF6	-2.9215163987648367	-2.9851816278358263	FALSE
MYNN	-2.756153858435328	-2.804334808941614	FALSE
MYOD1	-2.7131619258800783	-2.6756904562425956	FALSE
MYOG	-2.8536051916909693	-2.879124049952384	FALSE
MYPOP	-2.7146420011629644	-2.856160736114367	FALSE
MYRF	-2.7573918935288657	-2.4857143318704944	FALSE
MYRFL	-2.94252774737594	-2.9232101469616274	FALSE
MYSM1	-2.886745932448676	-2.9311841769050666	FALSE
MYT1	-2.892902053298978	-2.950721741952638	FALSE
MYT1L	-2.778336958331549	-3.0388641573119353	FALSE
MZF1	-2.7969520517200666	-2.645492251905988	FALSE
NACC2	-2.7020433000738486	-2.516207338306054	FALSE
NAIF1	-2.7831228505444683	-2.6746443382528198	FALSE
NANOG	-2.7173531528959525	-2.7343630233467953	FALSE
NANOGNB	-2.9794393776981694	-3.1174223378663366	FALSE
NANOGP8	-2.786801456388859	-2.8506794869279126	FALSE
NCOA1	-2.610269267684857	-2.57665703904757	FALSE
NCOA2	-2.6874348341847067	-2.509742036401721	FALSE
NCOA3	-2.70774864096446	-2.5616628231620107	FALSE
NEUROD1	-2.7445806760604663	-2.875163905831529	FALSE
NEUROD2	-2.8028656464287094	-2.9076104887364487	FALSE
NEUROD4	-2.912119972696794	-3.027282201080773	FALSE
NEUROD6	-2.800517243607962	-2.9638758099826834	FALSE
NEUROG1	-3.0329569953093434	-3.0425331363856714	FALSE
NEUROG2	-2.8196240163181736	-2.956913514206977	FALSE
NEUROG3	-2.907850171476695	-2.924354533639435	FALSE
NFAT5	-2.8657798956302454	-2.699913772730638	FALSE
NFATC1	-2.497826042708529	-2.3799967694542707	FALSE
NFATC3	-2.715433076481322	-2.5998597476827485	FALSE
NFATC4	-2.9079951637168224	-2.810707715647298	FALSE
NFE2	-2.3054996936717367	-1.9286663089096114	FALSE
NFE2L1	-2.8192542083309124	-2.7253097367356642	FALSE
NFE2L2	-2.6195954884157073	-2.511294902363804	FALSE
NFE2L3	-2.8707439918234696	-2.8240479321133134	FALSE
NFIA	-2.6891185028416773	-2.7695022328773495	FALSE
NFIB	-2.673949435892367	-2.618763173043505	FALSE
NFIC	-2.5350204664760136	-2.490293446537886	FALSE
NFIL3	-2.6823003437513866	-2.3486084156560616	FALSE
NFIX	-2.6503276036025945	-2.658332130383908	FALSE
NFKB1	-2.781610767593453	-2.5481258639160047	FALSE
NFKB2	-2.7479281964629823	-2.512022277759208	FALSE
NFX1	-2.8972366633862703	-2.8915693286467294	FALSE
NFXL1	-2.8171464674296316	-2.769644026482148	FALSE
NFYA	-2.6178103918851363	-2.7630908895157917	FALSE
NFYB	-2.723738250489077	-2.6704402846327606	FALSE
NFYC	-2.698891081575708	-2.460519243626877	FALSE
NHLH1	-2.6768159180482924	-2.81365895253704	FALSE
NHLH2	-2.859262178133215	-2.9950217650959967	FALSE
NKRF	-2.895918124511878	-2.993891847179246	FALSE
NKX11	-3.082675830039729	-3.126531979910136	FALSE
NKX12	-2.909077620754512	-3.075550695807636	FALSE
NKX21	-2.8944897876662026	-2.891380523023343	FALSE
NKX22	-3.00121009883674	-2.8696519530238156	FALSE
NKX23	-2.631296213031902	-2.6089504263065457	FALSE
NKX24	-2.90727215331395	-3.0927647991091387	FALSE
NKX25	-3.0605304718447788	-3.0675322289716673	FALSE
NKX26	-3.0533205971597477	-2.9623146462746086	FALSE
NKX28	-2.940081211519636	-3.0801834286105536	FALSE
NKX31	-2.8933248792392816	-2.8532546175676337	FALSE
NKX32	-2.8004628837771084	-2.9096466795342737	FALSE
NKX61	-2.9044991796071726	-2.960153187540162	FALSE
NKX62	-2.828118368116925	-2.571234411033029	FALSE
NKX63	-2.8672072560764463	-2.9586379594467433	FALSE
NME2	-2.778696099367497	-3.0272082501200597	FALSE
NOBOX	-2.995381879485408	-3.0992635382739584	FALSE
NOTO	-3.0202860948476955	-3.047014861561327	FALSE
NPAS1	-2.890357283119197	-2.921516671504077	FALSE
NPAS2	-2.8405445504968916	-2.6778908585758607	FALSE
NPAS3	-2.8117539824017035	-2.9510267101089553	FALSE
NPAS4	-2.9180359382470655	-2.9821181259693015	FALSE
NR0B1	-2.8567433991678364	-2.8714753309729764	FALSE
NR1D1	-2.7364188761119728	-2.687230652812465	FALSE
NR1D2	-2.6215717631910818	-2.75984339040786	FALSE
NR1H2	-2.61579415082743	-2.385620459060104	FALSE
NR1H3	-2.660616057242849	-2.384108898241591	FALSE
NR1H4	-3.0314936257168417	-3.001719954145024	FALSE
NR1I2	-2.9219032492293193	-2.904690165196511	FALSE
NR1I3	-3.009425862638172	-3.0831379859390178	FALSE
NR2C1	-2.835075258938267	-2.769740836642991	FALSE
NR2C2	-2.663512227999451	-2.669399722041751	FALSE
NR2E1	-2.85642083503346	-2.9785842734618497	FALSE
NR2E3	-2.8830986962329774	-2.9640388086053755	FALSE
NR2F1	-2.6969674865657614	-2.6999015280037253	FALSE
NR2F2	-2.509153059425876	-2.560890278336668	FALSE
NR2F6	-2.7677415777988763	-2.71154345714221	FALSE
NR3C1	-2.491300679944358	-2.3346975770556098	FALSE
NR3C2	-2.7770026476186778	-2.756842220345363	FALSE
NR4A1	-2.3547989501134445	-2.4682826558249715	FALSE
NR4A2	-2.62229520999988	-2.564518704987886	FALSE
NR4A3	-2.6407738246754566	-2.6029220299075195	FALSE
NR5A1	-2.8517110183639716	-2.7753187300636077	FALSE
NR5A2	-2.786378653884937	-2.936456118093468	FALSE
NR6A1	-2.8632873767501543	-2.9448532513817978	FALSE
NRF1	-2.479385374841996	-2.304370107691071	FALSE
NRL	-2.9109196340694297	-2.975755327253023	FALSE
OLIG1	-2.817411246318157	-2.6559836258695513	FALSE
OLIG2	-2.7748654982280265	-2.656029329211339	FALSE
OLIG3	-2.9404934263551574	-3.021079989139419	FALSE
ONECUT1	-2.898717963716055	-2.9710404207472796	FALSE
ONECUT2	-2.918182332190237	-3.0127792789855317	FALSE
ONECUT3	-3.011039294653414	-3.0753691727151926	FALSE
OSR1	-2.9310462393351115	-2.7678204856194255	FALSE
OSR2	-2.787056257040854	-2.8163901957727004	FALSE
OTP	-2.988773980492898	-3.0523782777582458	FALSE
OTX1	-2.8781842789720518	-3.0169936773909574	FALSE
OTX2	-2.8901470128289173	-2.960509448695948	FALSE
OVOL1	-2.8681740237382503	-2.9409155409155145	FALSE
OVOL2	-2.774114638201224	-2.844476869016537	FALSE
OVOL3	-3.0440629912253634	-3.1085413461974545	FALSE
PA2G4	-2.818881543398433	-3.1126534074983736	FALSE
PATZ1	-2.75756361732121	-2.8153979210612308	FALSE
PAX1	-2.965303824418461	-3.019689803818562	FALSE
PAX2	-2.9962702119965834	-3.1032984291219234	FALSE
PAX3	-2.870712967591623	-3.0079362376655054	FALSE
PAX4	-3.009792634579026	-3.0496545775341506	FALSE
PAX5	-2.568709147422754	-2.223578148496787	FALSE
PAX6	-2.7144376710080818	-2.808419016914974	FALSE
PAX7	-2.958913212338615	-3.0748149236662696	FALSE
PAX8	-2.737911279349695	-2.7472813057568244	FALSE
PAX9	-2.8791663298203174	-2.954059790312989	FALSE
PBX1	-2.6035340054425595	-2.674846819268556	FALSE
PBX2	-2.4026681928967264	-2.1296002237731435	FALSE
PBX3	-2.556796691486926	-2.5475555017624347	FALSE
PBX4	-2.775389678159692	-2.722753735980286	FALSE
PCGF2	-2.5357672715670616	-2.6379129627939637	FALSE
PCGF6	-2.965148440737707	-2.9632621061629476	FALSE
PDX1	-2.717501622149667	-2.835170256325656	FALSE
PEG3	-2.976148645600317	-2.971393821859878	FALSE
PGR	-2.6571906614033143	-2.8287264527040845	FALSE
PHF1	-2.8972436959010173	-2.8586093576561646	FALSE
PHF20	-2.89594493051981	-2.8478022717306937	FALSE
PHF21A	-2.5448281795567023	-2.091079779911614	FALSE
PHOX2A	-2.9301084392135577	-2.984761610900815	FALSE
PHOX2B	-2.930056531717777	-2.9922029148118523	FALSE
PIN1	-2.803595264334227	-2.9138594412086385	FALSE
PITX1	-2.872776532582411	-2.957963566199421	FALSE
PITX2	-2.9898442501727205	-3.0189371669519884	FALSE
PITX3	-2.949285045668795	-2.9403422723766757	FALSE
PKNOX1	-2.766494434226052	-2.7876861214758715	FALSE
PKNOX2	-2.8751794323889364	-2.9579934744604373	FALSE
PLAG1	-2.852544589415748	-2.876002797194271	FALSE
PLAGL1	-2.8003918389365903	-2.7966420769308837	FALSE
PLAGL2	-2.829595544223696	-2.795166147426063	FALSE
PLSCR1	-2.9550398642456903	-2.664552751226273	FALSE
POGK	-2.872436621704797	-2.78760639608383	FALSE
POU1F1	-2.9678542286436196	-3.0446605285725967	FALSE
POU2AF1	-2.965804279940458	-2.7293507456951285	FALSE
POU2F1	-2.590961144665851	-2.814638717951154	FALSE
POU2F2	-2.437390085265435	-2.0276366308811866	FALSE
POU2F3	-2.9110928350079583	-2.9095259127276294	FALSE
POU3F1	-2.7340144055803273	-2.8617555530013368	FALSE
POU3F2	-2.7655438714878096	-2.797892434296651	FALSE
POU3F3	-2.7694849436176354	-2.9305323738754354	FALSE
POU3F4	-2.9113462702228503	-2.9923876026030163	FALSE
POU4F1	-2.8358787937932632	-2.8553319412113134	FALSE
POU4F2	-2.895309449144672	-2.9709669397178535	FALSE
POU4F3	-3.0125345868974382	-2.9860735336857114	FALSE
POU5F1	-2.717907977247653	-2.814858121071552	FALSE
POU5F1B	-2.7633608313777205	-3.0368311409038253	FALSE
POU5F2	-3.0764789701189783	-3.041576122562929	FALSE
POU6F1	-2.652936588247853	-2.583603682472937	FALSE
POU6F2	-2.8961421765842257	-3.000321117609474	FALSE
PPARA	-2.944408162495435	-2.852641523772908	FALSE
PPARD	-2.6029868446496445	-2.3489671852582337	FALSE
PPARG	-2.715836074092662	-2.3489953196130102	FALSE
PRDM1	-2.618472633837797	-2.4080686164440053	FALSE
PRDM10	-2.908952925925961	-2.930232583927129	FALSE
PRDM12	-2.9667032516094523	-3.0587028563844383	FALSE
PRDM13	-2.9663197676280597	-3.0310539957207583	FALSE
PRDM14	-2.7960587189274633	-2.8857714918171284	FALSE
PRDM15	-2.795186029215704	-2.733535769682447	FALSE
PRDM16	-2.8247679379724557	-2.870520127981602	FALSE
PRDM2	-2.698572392555853	-2.612622381382589	FALSE
PRDM4	-2.8672535712713283	-2.8983598299022875	FALSE
PRDM5	-2.8598763677917964	-2.7619115801568004	FALSE
PRDM6	-2.894812027211826	-2.943939004687961	FALSE
PRDM8	-2.4981992753941924	-2.5487497199212155	FALSE
PRDM9	-2.876903228237455	-2.9599300221520166	FALSE
PREB	-2.9034280748936148	-3.032273910802502	FALSE
PRMT3	-2.857107358766058	-3.125856773442453	FALSE
PROP1	-3.0408014605745723	-3.0496221422581207	FALSE
PROX1	-2.7837067779686318	-2.903000997191342	FALSE
PROX2	-2.9334312366857094	-2.883158567787641	FALSE
PRR12	-2.641735211325279	-2.5136975000040085	FALSE
PRRX1	-2.9911961266494504	-2.787141030726275	FALSE
PRRX2	-3.011018194377532	-2.8737604274249637	FALSE
PTF1A	-3.0575045866200945	-3.0671871609187855	FALSE
PURA	-2.8229666134323965	-2.9332921613875067	FALSE
PURB	-2.7797880635282044	-2.9389508569578493	FALSE
PURG	-2.8621937507502495	-3.0036319765999178	FALSE
RAG1	-2.821556097827912	-2.6837601673045097	FALSE
RARB	-2.6097867207575147	-2.7373129094907833	FALSE
RARG	-2.662978592667724	-2.674064340215891	FALSE
RAX	-2.9529846794175874	-3.049194020093772	FALSE
RAX2	-2.949307635025761	-3.01662653157575	FALSE
RBAK	-2.846099243302736	-3.0372388961166994	FALSE
RBCK1	-2.6229663108610675	-2.5713863651487783	FALSE
RBPJ	-2.6078555241559744	-2.550112698401569	FALSE
RBPJL	-2.9398603791483526	-3.021151181900453	FALSE
RBSN	-2.7853065554552012	-2.9534641167515385	FALSE
REL	-2.8453669757552986	-2.5636935222854556	FALSE
RELA	-2.62313366091454	-2.40512117877992	FALSE
RELB	-2.7355808284596734	-2.396203497248936	FALSE
REPIN1	-2.7841190540605076	-2.7451552676773563	FALSE
REST	-2.6006162428388926	-2.711025398145027	FALSE
REXO4	-2.8702329420599453	-3.01757723791774	FALSE
RFX1	-2.612628209510688	-2.6244113049285747	FALSE
RFX2	-2.846900498933075	-2.8565686328139126	FALSE
RFX3	-2.800629579131165	-3.010268167812812	FALSE
RFX4	-2.8826902607962275	-3.0545463576840857	FALSE
RFX5	-2.631732839213169	-2.4785588184936596	FALSE
RFX6	-2.9339096053634006	-3.0211179288004324	FALSE
RFX7	-2.8338045424618192	-2.8862377205669225	FALSE
RFX8	-2.970423409859719	-2.858879944777015	FALSE
RHOXF1	-2.9352069561804606	-3.050344354802921	FALSE
RHOXF2	-2.976443713264436	-3.11724385061673	FALSE
RHOXF2B	-2.9939343332036557	-3.1032453020309716	FALSE
RLF	-2.8356652050285702	-2.770226198480935	FALSE
RORA	-2.595914780140642	-2.6293449013974537	FALSE
RORB	-2.7916819438415836	-2.9298228603481373	FALSE
RORC	-2.9296701652487576	-2.8627584956687233	FALSE
RREB1	-2.736580386240788	-2.6672520976874017	FALSE
RUNX1	-2.521151353883869	-2.384025312592555	FALSE
RUNX2	-2.7048355366916734	-2.27067016371127	FALSE
RUNX3	-2.492384815289035	-2.0764105918411526	FALSE
RXRA	-2.386596511091412	-2.044798428496172	FALSE
RXRB	-2.722447279019228	-2.576207619002224	FALSE
RXRG	-2.9169447041032344	-3.0041582063280563	FALSE
SAFB	-2.708796731260903	-2.8924820821838564	FALSE
SAFB2	-2.640926718369383	-2.6356691183222405	FALSE
SALL1	-2.753375497694795	-2.758135257474475	FALSE
SALL2	-2.717432757649805	-2.97894453500498	FALSE
SALL3	-2.942880168469865	-2.9856154179593144	FALSE
SALL4	-2.783453085573658	-2.931891611734672	FALSE
SATB1	-2.575201256050348	-2.5175138561440917	FALSE
SATB2	-2.768704131911245	-2.8966137147053157	FALSE
SCMH1	-2.762423198895607	-2.7657949713103553	FALSE
SCML4	-2.541190503917306	-1.9999526779241301	FALSE
SCRT1	-2.910880432947943	-2.831783886234752	FALSE
SCRT2	-2.877465585438696	-2.9109990815600693	FALSE
SCX	-2.6423340810296145	-2.706269443678277	FALSE
SEBOX	-2.9642217815310343	-3.0517086994254816	FALSE
SETBP1	-2.497531078118673	-2.7168920187342533	FALSE
SETDB1	-2.6178035388708123	-2.6406826503645773	FALSE
SETDB2	-2.959062285332785	-2.8201636693128975	FALSE
SGSM2	-2.839674394936545	-2.7767284331950717	FALSE
SHOX	-2.911530286109132	-3.0323917960513325	FALSE
SHOX2	-2.899193730175423	-2.9329685673039783	FALSE
SIM1	-2.990711248875146	-2.9821493887460324	FALSE
SIM2	-2.957085666812985	-2.982622039065315	FALSE
SIX1	-2.9395772994306753	-2.9476355529304743	FALSE
SIX2	-2.819122115191981	-2.8129998972742767	FALSE
SIX3	-2.910945985189948	-2.9798978507327867	FALSE
SIX4	-2.8832053123243533	-2.8167301142106016	FALSE
SIX5	-2.5848281799853337	-2.560784604845855	FALSE
SIX6	-2.996208796795606	-3.057256789511497	FALSE
SKI	-2.690341569777593	-2.7349933862771936	FALSE
SKIL	-2.8547974676520336	-2.603515430978691	FALSE
SKOR1	-2.9381799672040767	-2.9127328533141466	FALSE
SKOR2	-2.9185714793450717	-2.8470177370588345	FALSE
SLC2A4RG	-2.940903939134894	-2.938069358371654	FALSE
SMAD1	-2.6391339007342896	-2.419306639151276	FALSE
SMAD3	-2.5063132537917574	-2.3483515893158664	FALSE
SMAD4	-2.6616621392832913	-2.6708790814880503	FALSE
SMAD5	-2.692854799394584	-2.4837205121641928	FALSE
SMAD9	-2.8186007665174038	-2.7905874946645284	FALSE
SMYD3	-2.88400854003255	-2.981206755321622	FALSE
SNAI1	-2.6293389774044673	-2.7358983833269503	FALSE
SNAI2	-2.8405621918223063	-2.7137276444448895	FALSE
SNAPC2	-2.8417884153112936	-2.801820119776713	FALSE
SNAPC4	-2.7848521943119104	-2.8706163471821706	FALSE
SNAPC5	-2.9708706231041884	-3.126695972939295	FALSE
SOHLH1	-2.9336455042637337	-2.9007766296933073	FALSE
SOHLH2	-3.043585823237901	-3.1274670697777776	FALSE
SON	-2.7603881554660723	-2.9342574899329152	FALSE
SOX1	-2.9675825130844853	-3.020370747937692	FALSE
SOX10	-2.791172988856289	-2.6945773095763386	FALSE
SOX11	-2.69807889033647	-2.732230004795939	FALSE
SOX12	-2.711662402874173	-2.7915826238655357	FALSE
SOX13	-2.5488271512414027	-2.654171269887671	FALSE
SOX14	-3.034666025112198	-3.0924254550324237	FALSE
SOX15	-2.943643759920606	-2.9740227632283265	FALSE
SOX17	-2.737786864181988	-2.7535428339689663	FALSE
SOX18	-2.5674828995364543	-2.524346667395193	FALSE
SOX2	-2.6837732885237333	-2.769450046348648	FALSE
SOX21	-2.93406742513613	-3.0218436321439217	FALSE
SOX3	-2.9858498453784654	-3.0974033512624217	FALSE
SOX30	-3.092821684032382	-3.1379981773605325	FALSE
SOX4	-2.680565170108729	-2.6359682783227703	FALSE
SOX5	-2.9329610554943546	-3.032329973335724	FALSE
SOX6	-2.847453344531666	-2.8305575268992715	FALSE
SOX7	-2.8355984788587114	-2.8051516324588297	FALSE
SOX8	-2.874700551476355	-2.74786784957095	FALSE
SOX9	-2.563745647891638	-2.467072272530416	FALSE
SP1	-2.571386148761058	-2.506329045524496	FALSE
SP100	-2.852698318612362	-2.6019194009893756	FALSE
SP110	-2.801244764755165	-2.5447276902248004	FALSE
SP140	-2.7515006515658924	-2.549529989356996	FALSE
SP140L	-2.495951326814187	-1.9529432203618768	FALSE
SP2	-2.42105302515748	-2.192588160574644	FALSE
SP3	-2.7207943543689646	-2.644475936387897	FALSE
SP4	-2.548887012016703	-2.5636415150736056	FALSE
SP5	-2.956760429028876	-2.943313028624192	FALSE
SP6	-2.872000963323503	-2.9100520730409953	FALSE
SP7	-2.96212782772359	-2.789183177239447	FALSE
SP8	-2.901050851073384	-3.0517791070360367	FALSE
SP9	-2.902797573200604	-2.8859065873239755	FALSE
SPDEF	-2.8639709127370323	-2.7736607740642594	FALSE
SPEN	-2.810872940816362	-2.8117988412705253	FALSE
SPIB	-2.6248231504415855	-2.443016024468673	FALSE
SPIC	-2.9063961075211635	-2.780043726897736	FALSE
SPZ1	-3.081115323203533	-3.1679748510836565	FALSE
SRCAP	-2.771762758498031	-2.791697000792844	FALSE
SREBF1	-2.542193057636859	-2.478396061576099	FALSE
SREBF2	-2.600169592400995	-2.457871583151535	FALSE
SRF	-2.5183856650896583	-2.463206652264934	FALSE
SRY	-2.8264825911167044	-2.9351184897533473	FALSE
ST18	-2.8396849971590106	-2.926253567500313	FALSE
STAT1	-2.6840912093171045	-2.541344491644419	FALSE
STAT2	-2.825226330474688	-2.592848132223495	FALSE
STAT3	-2.62048266139941	-2.4209662273152643	FALSE
STAT4	-2.657133482788843	-2.3793289324285585	FALSE
STAT5A	-2.628638021668462	-2.203879287402332	FALSE
STAT6	-2.614412184685736	-2.3624644084000654	FALSE
TAL1	-2.4682268592568466	-2.112391742149104	FALSE
TAL2	-2.929066259814941	-2.8978571988567148	FALSE
TBP	-2.5811551203129564	-2.6075668897589193	FALSE
TBPL1	-3.049919118138853	-2.9935980432468017	FALSE
TBPL2	-2.956507936014475	-2.910453883442886	FALSE
TBR1	-2.86506851539916	-2.9806826217952747	FALSE
TBX1	-2.7931388023086257	-2.9895522773367142	FALSE
TBX10	-2.95253450111259	-2.9386203073530153	FALSE
TBX15	-2.8896812627507997	-2.9615945330958766	FALSE
TBX18	-2.932856573687358	-2.889537907483084	FALSE
TBX19	-2.897298106518181	-2.8166749716510413	FALSE
TBX2	-2.915471731825798	-2.9372034226631385	FALSE
TBX20	-2.883110747653406	-3.042287807201529	FALSE
TBX21	-2.627893090524796	-2.204217276097926	FALSE
TBX22	-2.9940616835740856	-3.145403918252063	FALSE
TBX3	-2.7662388521110755	-2.6424486189233876	FALSE
TBX4	-2.960388797239788	-3.0005441598065783	FALSE
TBX5	-2.8658587383494787	-2.949554432664203	FALSE
TBX6	-2.88854522825923	-2.842591858166602	FALSE
TBXT	-2.8595304377094073	-2.7927123298763643	FALSE
TCF12	-2.6471064676122977	-2.6076349302970496	FALSE
TCF15	-3.004849130428725	-3.0769365261754187	FALSE
TCF20	-2.795293790317047	-2.817217616161473	FALSE
TCF21	-2.7831964762365753	-2.747486275253665	FALSE
TCF23	-2.9998247396754043	-2.971820215432101	FALSE
TCF24	-2.9476856922072723	-2.980134364849684	FALSE
TCF3	-2.4931652446797443	-2.6491891602836057	FALSE
TCF4	-2.38035582462357	-2.6192984151061243	FALSE
TCF7	-2.412665656244542	-1.9704811372856275	FALSE
TCF7L1	-2.766594975756294	-2.8584162031280727	FALSE
TCF7L2	-2.4900984338632344	-2.357366947058144	FALSE
TCFL5	-2.952151801279862	-2.952012608487639	FALSE
TEAD1	-2.78333100425426	-2.689758022907597	FALSE
TEAD2	-2.786079805781878	-2.799627579784126	FALSE
TEAD3	-2.887965537477197	-2.701047438409492	FALSE
TEAD4	-2.644655303862931	-2.699040958149416	FALSE
TEF	-2.635012723371094	-2.659312014054218	FALSE
TERB1	-3.092138269752458	-3.1424949391492536	FALSE
TERF1	-2.767942327944979	-2.94368026831631	FALSE
TERF2	-2.816890109069289	-2.8610655719846525	FALSE
TET1	-2.7260831943150987	-2.788269957628558	FALSE
TET2	-2.762306333561411	-1.9378473454303373	FALSE
TET3	-2.7512642501875404	-2.726552648480073	FALSE
TFAP2A	-2.57791090575129	-2.5990663918957893	FALSE
TFAP2B	-2.903078217277686	-2.968512441486218	FALSE
TFAP2C	-2.4992304226858186	-2.6185901615826124	FALSE
TFAP2D	-3.000222379101667	-3.055121266106492	FALSE
TFAP2E	-2.6531270574088524	-2.785598654534136	FALSE
TFAP4	-2.736657345467376	-2.8407814089268912	FALSE
TFCP2	-2.8768153633222835	-2.9652067914528257	FALSE
TFCP2L1	-2.751532065015722	-2.644029530014487	FALSE
TFDP1	-2.8162076760587627	-2.9819448568375333	FALSE
TFDP2	-2.9303884694940905	-2.803200509798044	FALSE
TFDP3	-2.9502090707449216	-3.1380675614962183	FALSE
TFE3	-2.770940052989608	-2.280048850494289	FALSE
TFEC	-2.8979210351258433	-2.574222794021429	FALSE
TGIF1	-2.7190012728799204	-2.665034298433991	FALSE
TGIF2	-2.744211697053597	-2.767167913291706	FALSE
TGIF2LX	-3.0673373072469006	-3.1539933844564785	FALSE
TGIF2LY	-3.1065307015288317	-3.151556971146413	FALSE
THAP1	-2.70820177821606	-2.7305305461809306	FALSE
THAP10	-2.8798015376544335	-2.914465589060477	FALSE
THAP11	-2.414500980807094	-2.6183803953585385	FALSE
THAP12	-2.982317940500542	-3.0426374654492077	FALSE
THAP2	-2.7700503395103047	-2.736496374919886	FALSE
THAP3	-2.843383698446283	-2.8897577353060218	FALSE
THAP4	-2.9920753022633395	-3.066568593942237	FALSE
THAP5	-2.872361009783008	-2.889916547540516	FALSE
THAP6	-2.9163377141263878	-2.910388476288363	FALSE
THAP7	-2.8411737098970016	-3.0552726240885626	FALSE
THAP8	-2.858940638966853	-2.8851330090018736	FALSE
THAP9	-2.9487969542280528	-2.9371819969309936	FALSE
THRA	-2.581359291094043	-2.5038867305398123	FALSE
THRB	-2.8799365398433063	-2.82425552356038	FALSE
THYN1	-2.9063125271929087	-2.967394612585414	FALSE
TIGD1	-2.9419548810333978	-2.9906621245356115	FALSE
TIGD2	-2.9117591815876636	-2.943842883385436	FALSE
TIGD3	-2.4266885451732083	-2.291825697421153	FALSE
TIGD4	-3.056231342805492	-3.0184036612941485	FALSE
TIGD5	-2.753004326910098	-2.8489174548289533	FALSE
TIGD6	-2.857433437528742	-2.93866460146635	FALSE
TIGD7	-2.817482206682843	-2.932739550208534	FALSE
TLX1	-2.88686284263573	-3.006045962474779	FALSE
TLX2	-2.9845285719673034	-3.0355319345579743	FALSE
TLX3	-2.9444509799238165	-3.0218835386697203	FALSE
TMF1	-2.8540074216372453	-2.930193091471152	FALSE
TOPORS	-2.9848240138947597	-2.8011782689994402	FALSE
TP53	-2.648889559423139	-2.7219218776400327	FALSE
TP63	-2.6634189420706953	-2.7194308397801468	FALSE
TP73	-2.878037407313958	-2.8722453712485816	FALSE
TPRX1	-2.9799080511824934	-3.088373563428861	FALSE
TRAFD1	-2.7810657675098205	-2.521603374935421	FALSE
TRERF1	-2.6257947520370872	-1.9797922479214698	FALSE
TRPS1	-2.6860675700603047	-2.7133345232363375	FALSE
TSC22D1	-2.8138936258462675	-2.8351362036301766	FALSE
TSHZ1	-2.5754298092175825	-2.6306741777217444	FALSE
TSHZ2	-2.7883357004395317	-2.7651948050406387	FALSE
TSHZ3	-2.7743560410097996	-2.7256676494879875	FALSE
TTF1	-2.9941296202499323	-2.986378944383137	FALSE
TWIST1	-2.9184776892940483	-2.7247644731969816	FALSE
TWIST2	-3.048521647118741	-2.83671657998128	FALSE
UBP1	-2.8264236564218104	-2.7970942542498967	FALSE
UNCX	-2.9484193482251526	-3.0058599783798776	FALSE
USF1	-2.4439891427846643	-2.242671462575539	FALSE
USF2	-2.606260298454296	-2.4977648859607786	FALSE
USF3	-2.950153088023864	-2.7204253321170793	FALSE
VAX1	-2.99241968856546	-3.050724275506655	FALSE
VAX2	-2.9272022027645748	-3.0236161376707633	FALSE
VDR	-2.6597691932538203	-2.595328560664191	FALSE
VENTX	-2.877446579361384	-2.741025162039095	FALSE
VEZF1	-2.801974980799792	-2.8796966773263604	FALSE
VSX1	-2.9519258093868426	-3.0436693742236938	FALSE
VSX2	-2.9883670735440346	-2.9426139391187847	FALSE
WIZ	-2.9226168359147895	-2.860704940260778	FALSE
WT1	-2.7480203525480134	-2.833393404094257	FALSE
XBP1	-2.7319052939481376	-2.7920982291072227	FALSE
XPA	-2.806823767629151	-2.734545196818668	FALSE
YBX1	-2.995884896763061	-3.1044283819619145	FALSE
YBX2	-2.9915195370164955	-3.0254569416240673	FALSE
YBX3	-2.7079107156126914	-2.7271987924711607	FALSE
YY1	-2.6503471956390605	-2.6357741332808056	FALSE
YY2	-2.9530396196675937	-2.9335250390990715	FALSE
ZBED1	-2.710692076957131	-2.5881924823928775	FALSE
ZBED2	-2.843302990576377	-2.743450970437604	FALSE
ZBED3	-2.7692699632623827	-2.5172357948137707	FALSE
ZBED4	-2.8148245716890843	-2.9012738058830196	FALSE
ZBED5	-2.835234813761917	-2.79782901134001	FALSE
ZBED6	-2.9462720014269963	-2.782154322863626	FALSE
ZBED9	-3.0090118690493974	-3.087189216553301	FALSE
ZBTB1	-2.7227465424249484	-2.4884114378953255	FALSE
ZBTB10	-2.6788188206839068	-2.7097952475960123	FALSE
ZBTB11	-2.7873171029679327	-2.789528211799971	FALSE
ZBTB12	-2.811463943298183	-2.8024053892798206	FALSE
ZBTB14	-2.6428975311418395	-2.2790591214233316	FALSE
ZBTB16	-2.6115740592174785	-2.566100784226589	FALSE
ZBTB17	-2.802595466400276	-2.284587720482892	FALSE
ZBTB18	-2.806288693708143	-2.791442371302703	FALSE
ZBTB2	-2.713172678215388	-2.691269381354088	FALSE
ZBTB20	-2.9319032157530516	-2.882458272380764	FALSE
ZBTB21	-2.937890204059783	-2.8901274220196775	FALSE
ZBTB22	-2.683889784716747	-2.3976421503194727	FALSE
ZBTB24	-2.6374379310979066	-2.7060045272509967	FALSE
ZBTB25	-2.8310816518468602	-2.7885646124799752	FALSE
ZBTB26	-2.8960882809391157	-2.856914971243584	FALSE
ZBTB3	-2.680959809447019	-2.774244476618973	FALSE
ZBTB32	-2.832709248104117	-2.8345804353157895	FALSE
ZBTB33	-2.682649375755658	-2.7774791143630346	FALSE
ZBTB34	-2.4887234943305363	-1.9893020471428424	FALSE
ZBTB37	-2.858089622064475	-2.5493136378132295	FALSE
ZBTB38	-2.824267811062377	-2.6609990519045414	FALSE
ZBTB39	-2.8021938811471925	-2.9710748803980125	FALSE
ZBTB4	-2.5693189669241487	-2.4275790893317644	FALSE
ZBTB40	-2.7707474864573625	-2.4944372276676767	FALSE
ZBTB41	-2.951839857627008	-2.967409290206618	FALSE
ZBTB42	-2.728607698061289	-2.8120609944233355	FALSE
ZBTB43	-2.85866676933763	-2.7241039263766034	FALSE
ZBTB44	-2.748471453697074	-2.8706992637361513	FALSE
ZBTB45	-2.48708483858498	-2.7143253573095047	FALSE
ZBTB46	-2.704826642979232	-2.733790493236204	FALSE
ZBTB47	-2.7471136652601293	-2.7405731895093686	FALSE
ZBTB48	-2.371176375767545	-2.1286748584037234	FALSE
ZBTB49	-2.7163503134281317	-2.513157980657451	FALSE
ZBTB5	-2.795088387716253	-2.7724451895974482	FALSE
ZBTB6	-2.650794830241823	-2.9330460318620677	FALSE
ZBTB7A	-2.5318809590977165	-2.4724179013973466	FALSE
ZBTB7B	-2.596773193262807	-2.429601039954132	FALSE
ZBTB7C	-2.839818815113806	-2.8792492527597466	FALSE
ZBTB8A	-2.925336753407564	-2.8438619605649964	FALSE
ZBTB8B	-3.0152833554634806	-3.0471697692273167	FALSE
ZBTB9	-2.8841330267637235	-3.0006739829830855	FALSE
ZC3H8	-2.8646557695265358	-2.8014529890970814	FALSE
ZEB1	-2.5880636216851673	-2.4764938175229347	FALSE
ZEB2	-2.5902332616170773	-2.4502163345432493	FALSE
ZFAT	-2.8490427325584444	-2.7410433529981124	FALSE
ZFHX2	-2.8484690152455054	-2.918508255431604	FALSE
ZFHX3	-2.7155103927694784	-2.5818998898201384	FALSE
ZFHX4	-2.853172730010059	-2.8976129201087777	FALSE
ZFP1	-2.698566602735097	-2.8085022301206153	FALSE
ZFP14	-2.879470444586032	-2.730705888327619	FALSE
ZFP2	-2.738783872833397	-2.761193501653623	FALSE
ZFP28	-2.7794847962892604	-2.8735774537205794	FALSE
ZFP3	-2.8237203590457196	-2.8520457717061287	FALSE
ZFP30	-2.7763869401019243	-2.895470271034475	FALSE
ZFP37	-2.8291300088005524	-2.8945619360746173	FALSE
ZFP41	-2.805052901238695	-2.6934848308367725	FALSE
ZFP42	-2.9494193865584846	-3.015813145278466	FALSE
ZFP57	-2.8352781318661258	-2.713783606686102	FALSE
ZFP62	-2.7233606761016844	-2.873561487548795	FALSE
ZFP64	-2.9187888739488246	-2.962814293292886	FALSE
ZFP69	-2.9859730248027634	-2.8794744298213057	FALSE
ZFP69B	-2.8252163326599136	-2.8983661153070432	FALSE
ZFP82	-2.9431627232120188	-2.924115028657317	FALSE
ZFP90	-2.7358902392474906	-2.776319365492359	FALSE
ZFP91	-2.975193012345444	-3.000904061243692	FALSE
ZFP92	-2.9663433037360596	-2.8875665562791983	FALSE
ZFPM1	-2.754345208487901	-2.7654162537636786	FALSE
ZFPM2	-2.8001155366953956	-2.966627400346173	FALSE
ZFX	-2.72543958391428	-2.5826440995389977	FALSE
ZFY	-2.9695989514087704	-2.954270307098842	FALSE
ZGLP1	-2.8899070242720697	-2.8783024460362565	FALSE
ZGPAT	-2.84929409851676	-2.8531826121067247	FALSE
ZHX1	-2.643539935571301	-2.5837639391853537	FALSE
ZHX2	-2.59251138840182	-2.427498764852638	FALSE
ZHX3	-2.745065365788017	-2.5488223565712964	FALSE
ZIC1	-2.7259133123473034	-2.90690073382634	FALSE
ZIC2	-2.8199476041491383	-2.964374607005377	FALSE
ZIC3	-2.7427521396549706	-2.927051314313355	FALSE
ZIC4	-2.890538694868805	-2.983353468410916	FALSE
ZIC5	-2.9000871730411424	-3.0491612887354935	FALSE
ZIK1	-2.8629963028128183	-2.9220204965442083	FALSE
ZIM2	-3.0756498262547103	-3.1528915285009727	FALSE
ZIM3	-3.0153779750108933	-3.1274156750605675	FALSE
ZKSCAN1	-2.6645231047806863	-2.6235982023452467	FALSE
ZKSCAN2	-2.8474737356814903	-2.892887701283093	FALSE
ZKSCAN3	-2.864551845741262	-2.782526256701178	FALSE
ZKSCAN4	-2.535678526872882	-2.7118296328432576	FALSE
ZKSCAN5	-2.8359798471523936	-2.850699436153116	FALSE
ZKSCAN7	-2.8216579357814546	-2.945825794419948	FALSE
ZKSCAN8	-2.822079459286318	-2.9525223722374747	FALSE
ZMAT1	-2.7750134123201753	-2.9159655685882644	FALSE
ZMAT4	-2.8462505107791825	-3.0624650911737596	FALSE
ZNF10	-2.905427962449449	-2.9429889380373284	FALSE
ZNF100	-2.9852178779930147	-3.022913699603045	FALSE
ZNF101	-2.7685832983582537	-2.4383096959968813	FALSE
ZNF107	-2.8186370715076756	-2.8093248689763617	FALSE
ZNF112	-2.828706586879587	-2.828132904545196	FALSE
ZNF114	-2.9490432613939475	-2.9521284165610058	FALSE
ZNF117	-2.6847034477308283	-2.7068945839718275	FALSE
ZNF12	-2.7999221507711347	-2.826280060217614	FALSE
ZNF121	-2.8138953511575453	-2.8761661604851767	FALSE
ZNF124	-2.9533707270111575	-2.9571178752270444	FALSE
ZNF131	-2.8110123952595014	-2.9541325013159048	FALSE
ZNF132	-2.868115549016972	-3.070759655970654	FALSE
ZNF133	-2.757896349461197	-2.883517367169538	FALSE
ZNF134	-2.785145619077808	-2.856947463434312	FALSE
ZNF135	-2.8085683022721173	-2.98412161592298	FALSE
ZNF136	-2.784850287397991	-2.7920887654479243	FALSE
ZNF138	-2.9118409308898743	-2.862857178017816	FALSE
ZNF14	-2.8519751731108096	-2.7343434543866096	FALSE
ZNF140	-2.9614359217442416	-2.899152415193257	FALSE
ZNF141	-2.9780136276082354	-2.9861550620799413	FALSE
ZNF142	-2.8184463629875935	-2.677078435986755	FALSE
ZNF143	-2.6436646819943856	-2.5098685923642066	FALSE
ZNF146	-2.816020957076932	-3.0430668583304357	FALSE
ZNF148	-2.9005245059721005	-2.839804137079158	FALSE
ZNF154	-2.909665712559965	-2.8742879253925215	FALSE
ZNF155	-2.9317193765889016	-3.0401145315770663	FALSE
ZNF157	-2.8427700875435282	-3.042258487773237	FALSE
ZNF16	-2.946843335637404	-2.926431922826124	FALSE
ZNF160	-2.7865746748773113	-2.8300039017100973	FALSE
ZNF165	-2.866537860939665	-2.9099600254372815	FALSE
ZNF169	-2.941420377073226	-2.950118356156907	FALSE
ZNF17	-2.9114720980085367	-2.912878023586237	FALSE
ZNF174	-2.6854529739526547	-2.8781027568115642	FALSE
ZNF175	-2.6537257915675325	-2.7774738036725157	FALSE
ZNF177	-2.7640881231899908	-2.924822180876066	FALSE
ZNF18	-2.7419318940665214	-2.4321823690263686	FALSE
ZNF180	-2.8318783761511472	-2.9323439924303614	FALSE
ZNF181	-2.919582461771914	-2.8284069469055035	FALSE
ZNF182	-2.742211752772117	-2.5566992957926606	FALSE
ZNF184	-2.76840900650614	-2.742412054805046	FALSE
ZNF189	-2.793674116283359	-2.8145383314322028	FALSE
ZNF19	-2.9255283982902243	-2.984081664209952	FALSE
ZNF195	-2.8796209850480174	-2.8088133366989463	FALSE
ZNF197	-2.788628103472453	-2.828801437314288	FALSE
ZNF2	-2.701987169680759	-2.7181983043095883	FALSE
ZNF20	-2.9127521812309505	-2.986902182425604	FALSE
ZNF200	-2.8945818163064683	-2.857228813420805	FALSE
ZNF202	-2.7047960653271828	-3.0149009769342534	FALSE
ZNF205	-2.734514667027487	-2.749087217073922	FALSE
ZNF207	-2.8067346857498543	-2.959259766429078	FALSE
ZNF208	-2.895369046748915	-3.0421947701989485	FALSE
ZNF211	-2.802998016820901	-2.6674503485838748	FALSE
ZNF212	-2.6179862772616382	-2.537988457006182	FALSE
ZNF213	-2.752112277323741	-2.726202942467076	FALSE
ZNF214	-2.8850014919775644	-2.9990603798704383	FALSE
ZNF215	-2.9842873525529017	-3.087782738735063	FALSE
ZNF217	-2.5221781760768147	-2.3138816527716797	FALSE
ZNF219	-2.7419046362350024	-2.5600582670602385	FALSE
ZNF22	-2.8655136994151387	-2.7562249103766376	FALSE
ZNF221	-3.037765099265343	-3.0921465540910744	FALSE
ZNF222	-2.88036958554352	-2.7744288724013	FALSE
ZNF223	-2.8413605344048176	-2.8789647028186662	FALSE
ZNF224	-2.930977819366095	-2.906458487707667	FALSE
ZNF225	-2.9661238293568735	-3.1077114705793383	FALSE
ZNF226	-2.8574561659671325	-2.87560788054005	FALSE
ZNF227	-2.8724150822880454	-2.950994206856825	FALSE
ZNF229	-2.79324792584183	-2.8954039482228953	FALSE
ZNF23	-2.873525537729769	-2.8513869974987767	FALSE
ZNF230	-2.8391067722763963	-2.8500859809574766	FALSE
ZNF232	-2.8914020332752126	-3.0108789122464383	FALSE
ZNF233	-3.0210328876373693	-3.0503302874523937	FALSE
ZNF234	-2.970742615522982	-2.9614042524702637	FALSE
ZNF235	-2.92167004824013	-2.852246837529923	FALSE
ZNF236	-2.8104578932374724	-2.93794240897306	FALSE
ZNF239	-2.9123629707157286	-3.0263860459125986	FALSE
ZNF24	-2.828563361220372	-2.7790496745669264	FALSE
ZNF248	-2.7786473295090848	-2.8569320251858503	FALSE
ZNF25	-2.6573089250819617	-2.889080634044992	FALSE
ZNF250	-2.7864121063861877	-2.71015266463768	FALSE
ZNF251	-2.8259915412643015	-2.786724346384637	FALSE
ZNF253	-2.965377424009087	-3.0009233524277623	FALSE
ZNF254	-2.8441799817093445	-2.86891676336817	FALSE
ZNF256	-2.918736890525837	-2.9618340670488132	FALSE
ZNF257	-3.00307980320786	-3.0364336784357144	FALSE
ZNF26	-2.9096048677245983	-2.9795764597490164	FALSE
ZNF260	-2.8583252111741473	-2.7644773472997763	FALSE
ZNF263	-2.5822556732803883	-2.5558807216462576	FALSE
ZNF264	-2.895369740461642	-2.8458892524234236	FALSE
ZNF266	-2.78389101761772	-2.7167203862690736	FALSE
ZNF267	-2.816457484432981	-2.451039933163946	FALSE
ZNF268	-2.9329105198462107	-2.930687931419528	FALSE
ZNF273	-2.960890350789126	-3.010152206931334	FALSE
ZNF274	-2.581320029087893	-2.52090905623258	FALSE
ZNF275	-2.72004552941124	-2.4775978500566045	FALSE
ZNF276	-2.437247122800321	-1.763333696479442	FALSE
ZNF277	-2.929232672455494	-2.872609598545629	FALSE
ZNF28	-2.9487483112735715	-3.0196411204743105	FALSE
ZNF280A	-2.8028321961028526	-2.9504522680173197	FALSE
ZNF280B	-2.8323422656425166	-2.787187795467161	FALSE
ZNF280C	-2.7996385462246027	-2.9442689558141226	FALSE
ZNF280D	-2.8621300524583706	-2.8414134742688453	FALSE
ZNF281	-2.863502663062403	-2.8289974656170696	FALSE
ZNF282	-2.727829962698267	-2.6573795545441623	FALSE
ZNF283	-3.004272057261626	-3.0603268929952594	FALSE
ZNF284	-2.9227700448024194	-2.9698911569447537	FALSE
ZNF285	-2.9888089064927055	-2.9077464514014792	FALSE
ZNF286A	-2.827911960073953	-2.9206834744546812	FALSE
ZNF286B	-2.8022892068062744	-2.9087310102966333	FALSE
ZNF287	-2.8547879125618096	-2.948385029414919	FALSE
ZNF292	-2.8492343432305356	-2.8944876189822493	FALSE
ZNF296	-2.5916519924033636	-2.548292550093873	FALSE
ZNF3	-2.903603639410477	-2.936982269258122	FALSE
ZNF30	-2.7887559561791275	-2.855320941925549	FALSE
ZNF300	-2.7898674320273242	-2.8316646022881797	FALSE
ZNF302	-2.8387994948403357	-2.8668138868665265	FALSE
ZNF304	-2.852331255794748	-2.9482063807591667	FALSE
ZNF311	-2.93261208075321	-2.8527040462243916	FALSE
ZNF316	-2.7809688323371358	-2.4652865915105684	FALSE
ZNF317	-2.734149755994315	-2.7578927546501704	FALSE
ZNF318	-2.748180937656316	-2.675869095209449	FALSE
ZNF319	-2.2601316895159473	-1.983359873243935	FALSE
ZNF32	-2.8469124544350053	-2.9258125049504113	FALSE
ZNF320	-2.956535975618913	-2.9913328659216507	FALSE
ZNF322	-2.9747055740808706	-2.7728193700000694	FALSE
ZNF324	-2.5621675367010326	-2.739228328649896	FALSE
ZNF324B	-2.766022939889512	-2.9798460401042677	FALSE
ZNF326	-2.977929383274773	-2.897415962442733	FALSE
ZNF329	-2.9480898927163697	-2.9010273354137817	FALSE
ZNF331	-2.685985956057369	-2.7281780402720703	FALSE
ZNF333	-2.8131984642642194	-2.745588588213503	FALSE
ZNF334	-2.931321311960266	-2.9778572294918146	FALSE
ZNF335	-2.680249061070652	-2.585953126279914	FALSE
ZNF337	-2.7410858342750974	-2.9086943597085795	FALSE
ZNF33A	-2.796159676350707	-2.780872076693513	FALSE
ZNF33B	-2.7681141541017262	-2.7383551511103477	FALSE
ZNF34	-2.729412147469141	-2.7391636175284173	FALSE
ZNF341	-2.658781761374001	-2.6315962238934523	FALSE
ZNF343	-2.9082831107062064	-2.8994270140381686	FALSE
ZNF345	-2.9275894723185636	-2.9627746377614033	FALSE
ZNF346	-2.7158580836846897	-2.7209643660922125	FALSE
ZNF347	-2.9820401720852807	-3.0111056618245646	FALSE
ZNF35	-2.853546416107391	-2.879204128509267	FALSE
ZNF350	-2.790014404202721	-2.7163786191096175	FALSE
ZNF354A	-2.606031210377727	-2.6258776087458466	FALSE
ZNF354B	-2.867260502299069	-2.8848081990927223	FALSE
ZNF354C	-2.8295823939137303	-2.9062531660927884	FALSE
ZNF358	-2.8153805803706162	-2.657922877717292	FALSE
ZNF362	-2.5915825836673254	-2.45670379397832	FALSE
ZNF365	-2.7580526300763064	-2.7693680079747636	FALSE
ZNF366	-2.84816847410946	-2.709077957883829	FALSE
ZNF367	-2.8969522119002913	-3.027118672422785	FALSE
ZNF37A	-2.9569689900625886	-3.0244449588689974	FALSE
ZNF382	-2.9503639423345605	-2.9995808609503762	FALSE
ZNF383	-2.937998533891331	-2.949368490142245	FALSE
ZNF384	-2.666610634232372	-2.6133096548483854	FALSE
ZNF385A	-2.8263481987804218	-2.4461710688209726	FALSE
ZNF385B	-2.8180401262363577	-2.9335818207768454	FALSE
ZNF385C	-2.9415559238490343	-2.9942520987657484	FALSE
ZNF385D	-2.8641980936016256	-3.0119211799387484	FALSE
ZNF391	-2.911725337863393	-2.877788177532413	FALSE
ZNF394	-2.533594708990216	-2.1724518919940556	FALSE
ZNF395	-2.804733421561526	-2.6539207002674012	FALSE
ZNF396	-2.8520460930531555	-2.819181298625707	FALSE
ZNF397	-2.96650705092736	-2.9293529299644328	FALSE
ZNF398	-2.7026075210595932	-2.878784740910652	FALSE
ZNF404	-2.855518256100668	-2.8711421050865322	FALSE
ZNF407	-2.8679404863831883	-2.8818183784078233	FALSE
ZNF408	-2.6114518872645704	-2.778780416246523	FALSE
ZNF41	-2.9460937167433925	-2.926767476352426	FALSE
ZNF410	-2.896256393159548	-2.7590826813959954	FALSE
ZNF414	-2.853309176616576	-2.8516684233092677	FALSE
ZNF415	-2.859043670184664	-3.021979418967265	FALSE
ZNF416	-2.804028826618295	-2.9711118426292464	FALSE
ZNF417	-2.9119690698150897	-2.9384922687176727	FALSE
ZNF418	-2.9085459250386063	-2.919655481173768	FALSE
ZNF419	-2.9185628737337224	-2.9326435960208537	FALSE
ZNF420	-2.7915844029895895	-2.8638599283211947	FALSE
ZNF423	-2.809293191418676	-2.957439682133807	FALSE
ZNF425	-2.8961490686066793	-2.937262247128116	FALSE
ZNF426	-2.9394655793004145	-2.8857800875737123	FALSE
ZNF428	-2.866616800798648	-2.9674582624910677	FALSE
ZNF429	-2.865795980388892	-2.81684626416598	FALSE
ZNF43	-2.89978933709362	-2.906266250553811	FALSE
ZNF430	-2.967651393895375	-2.885257939999791	FALSE
ZNF431	-2.9663738936662414	-2.8936859634761536	FALSE
ZNF432	-2.9433138842372557	-2.9202265447494273	FALSE
ZNF433	-2.958956840651892	-2.9980607986708034	FALSE
ZNF436	-2.7992270335352596	-2.6759300219349345	FALSE
ZNF438	-2.7371271075550174	-2.085453311846603	FALSE
ZNF439	-2.828550708980687	-2.853147359217812	FALSE
ZNF44	-2.8803140492415964	-2.8507510603093476	FALSE
ZNF440	-2.9445503148597916	-2.972325474259283	FALSE
ZNF441	-2.80895032290381	-2.9306033522833297	FALSE
ZNF442	-2.979066707867079	-2.9220569913573833	FALSE
ZNF443	-2.684184890508072	-2.632071895909357	FALSE
ZNF444	-2.8068178953772125	-2.781049692814771	FALSE
ZNF445	-2.8696134937236937	-2.8245236287921704	FALSE
ZNF446	-2.800086159403567	-2.866875963616749	FALSE
ZNF449	-2.7305620446996954	-2.7230759917326224	FALSE
ZNF45	-2.777502250442903	-3.0499538573450145	FALSE
ZNF451	-2.8478555718315484	-2.855401619389285	FALSE
ZNF454	-2.970443331019706	-3.0075873079281505	FALSE
ZNF460	-2.931807104128754	-2.887338159644558	FALSE
ZNF461	-2.8934438036904297	-3.018008281318044	FALSE
ZNF462	-2.7891530982713872	-2.6840047973322667	FALSE
ZNF468	-2.8499103389741856	-2.7836580969706892	FALSE
ZNF469	-2.987649616741557	-2.860535252428123	FALSE
ZNF470	-2.9533707370649305	-2.9876889796301143	FALSE
ZNF471	-2.8556611835479626	-2.9955104232465106	FALSE
ZNF473	-2.979020133496496	-3.069920872080588	FALSE
ZNF474	-3.027000732434855	-3.1278110743384655	FALSE
ZNF479	-3.1259711940813397	-3.175078877086335	FALSE
ZNF48	-2.8360967377251245	-2.943928400870318	FALSE
ZNF480	-2.972333751966894	-2.992790707878658	FALSE
ZNF483	-2.8464908811222926	-3.016311797382738	FALSE
ZNF484	-2.9141117655034474	-2.9586988214981083	FALSE
ZNF485	-2.897455305656089	-2.987639222524233	FALSE
ZNF486	-2.958712160832213	-2.9115952780743553	FALSE
ZNF487	-2.9456268444896265	-2.9337275892690533	FALSE
ZNF488	-2.909242353837831	-2.650215512626235	FALSE
ZNF490	-2.8646264863627775	-2.8118190431089785	FALSE
ZNF491	-2.8623636381141724	-3.02510504696184	FALSE
ZNF492	-3.0360469679659934	-3.0555840035100483	FALSE
ZNF493	-2.8868305565125314	-2.9156762615499936	FALSE
ZNF496	-2.796969342479407	-2.8294356417662687	FALSE
ZNF497	-2.822441793323315	-2.9706843483171665	FALSE
ZNF500	-2.8890423223407744	-2.787408151863236	FALSE
ZNF501	-2.9675655550556086	-3.012389948496901	FALSE
ZNF502	-2.776639572126874	-2.857245538755777	FALSE
ZNF503	-2.66367336317803	-2.7576865947238183	FALSE
ZNF506	-2.9393040700038395	-2.932515919564233	FALSE
ZNF507	-2.8254330363712667	-2.9070419935387197	FALSE
ZNF510	-2.778442507828842	-3.018083878844171	FALSE
ZNF511	-2.988090584185765	-3.1056148675414224	FALSE
ZNF512	-2.7550537429838755	-2.896328453622483	FALSE
ZNF512B	-2.8769561150349654	-2.792886393365727	FALSE
ZNF513	-2.8480707179047626	-3.0083019401051985	FALSE
ZNF514	-2.8036761657571874	-2.9399027923550016	FALSE
ZNF516	-2.6343967464468205	-2.563103159704695	FALSE
ZNF517	-2.863345745075977	-2.9066088395061027	FALSE
ZNF518A	-2.9135307527921643	-2.980429754532594	FALSE
ZNF518B	-2.78460261601694	-2.6867299433961263	FALSE
ZNF519	-2.90678198017025	-3.0220729630056073	FALSE
ZNF521	-2.8165413947571336	-2.8873380315756414	FALSE
ZNF524	-2.4560782399255916	-2.5399823368129737	FALSE
ZNF525	-2.8877485911383016	-2.8903003307471167	FALSE
ZNF526	-2.816715812587971	-2.842706867106548	FALSE
ZNF527	-3.033013640132852	-3.0412103069862164	FALSE
ZNF528	-2.888814512055218	-2.9462959667035173	FALSE
ZNF529	-2.8534928867281417	-2.903133805910664	FALSE
ZNF530	-2.950322047845724	-3.06666109227553	FALSE
ZNF532	-2.5826178691544195	-2.8694573214656693	FALSE
ZNF534	-2.886590024113754	-3.0953105973891217	FALSE
ZNF536	-2.8951616025853997	-2.9103963253117593	FALSE
ZNF540	-2.858537237062226	-3.001945355720394	FALSE
ZNF541	-2.995322404118345	-3.1205526680085867	FALSE
ZNF543	-2.934144153105016	-2.9599781046628655	FALSE
ZNF544	-2.9914059585985115	-2.912963852307726	FALSE
ZNF546	-3.021727660400636	-3.043952474043481	FALSE
ZNF547	-2.9256415142983996	-2.9541120158776195	FALSE
ZNF548	-2.8978599936668266	-2.81734955602814	FALSE
ZNF549	-2.9063180146231145	-2.9414158376963147	FALSE
ZNF550	-2.8083350899862167	-2.900082307702672	FALSE
ZNF551	-2.8756084809354516	-2.8084522653618436	FALSE
ZNF552	-2.7765461966560196	-2.459909081390604	FALSE
ZNF554	-2.8725754705037216	-2.8423884597089035	FALSE
ZNF555	-2.9442659961861053	-2.97523988710886	FALSE
ZNF556	-2.9962864616278835	-2.907352071000932	FALSE
ZNF557	-2.8740025051031717	-2.832013178777372	FALSE
ZNF558	-2.9111925571814976	-2.9138558201921945	FALSE
ZNF559	-2.8384420934723793	-2.9685073814873526	FALSE
ZNF560	-2.9962451687771825	-3.1251801928691103	FALSE
ZNF561	-2.7899725065051824	-2.821830612533798	FALSE
ZNF562	-2.8908414833894978	-2.802997642541576	FALSE
ZNF563	-3.0252043161165143	-3.085634835937313	FALSE
ZNF564	-2.73890633098531	-2.7499672550361423	FALSE
ZNF565	-2.8790913221261696	-2.907088907245907	FALSE
ZNF566	-2.935695348024319	-2.9519005043162636	FALSE
ZNF567	-2.9087108469041354	-3.0050627666892487	FALSE
ZNF568	-2.871578957778954	-3.00139793107624	FALSE
ZNF569	-2.9521319417195064	-2.9714830086340687	FALSE
ZNF57	-2.880140411621763	-2.9697012658376463	FALSE
ZNF570	-3.0082697035178083	-3.0025578769375607	FALSE
ZNF571	-2.9285686303756493	-2.9205818519315896	FALSE
ZNF572	-2.92361218548675	-3.0053241997197437	FALSE
ZNF573	-2.9475084191669954	-2.927036810272376	FALSE
ZNF574	-2.8663332418654073	-3.0425715735693966	FALSE
ZNF575	-2.6898453230283694	-2.7044936162364555	FALSE
ZNF576	-2.858402808348504	-3.024177361445607	FALSE
ZNF577	-2.911252953884079	-2.8850704555132287	FALSE
ZNF578	-3.007384513569433	-3.0250556220349165	FALSE
ZNF579	-2.869993013759023	-2.9952502381108825	FALSE
ZNF580	-2.6518704553093184	-2.7991037503799108	FALSE
ZNF581	-2.645653803111567	-2.8918883251039182	FALSE
ZNF582	-2.8511943824063306	-2.9110320362211497	FALSE
ZNF583	-2.757598958281545	-2.879861516789911	FALSE
ZNF584	-2.772919583625264	-2.877083030740212	FALSE
ZNF585A	-2.869821833372921	-2.8791492528336886	FALSE
ZNF585B	-2.871980174476583	-2.9141828333964366	FALSE
ZNF586	-2.6751760158823186	-2.5079703413056214	FALSE
ZNF587	-2.959960446222313	-2.9038475845629694	FALSE
ZNF587B	-2.7884938874922054	-2.8329116410469233	FALSE
ZNF589	-2.634201924320372	-2.700043895204845	FALSE
ZNF592	-2.6672749142687038	-2.438213414565828	FALSE
ZNF594	-2.7666291769830753	-2.972104402106946	FALSE
ZNF595	-2.9022049681865925	-2.756189037111894	FALSE
ZNF596	-2.8631646996143005	-2.9971746911300876	FALSE
ZNF597	-2.830496975861324	-2.9513551695107427	FALSE
ZNF598	-2.873031412105771	-2.985613059400264	FALSE
ZNF599	-2.9054010788666744	-3.036539235354577	FALSE
ZNF600	-2.818739687670608	-2.8171344459559347	FALSE
ZNF605	-2.961514191182572	-2.9366858353728356	FALSE
ZNF606	-2.8118301782522006	-2.9290879042369107	FALSE
ZNF607	-2.968709793529386	-3.04749169676714	FALSE
ZNF608	-2.7687642876954377	-2.8350713902177347	FALSE
ZNF609	-2.8524354521999853	-2.890277658531993	FALSE
ZNF610	-2.935495022785613	-3.020872650274271	FALSE
ZNF611	-2.9246213373773076	-2.814868074709737	FALSE
ZNF613	-2.843398833761489	-2.8600175750806907	FALSE
ZNF614	-2.8344462999715585	-2.9264220737101896	FALSE
ZNF615	-2.9123427993760016	-2.887728192197146	FALSE
ZNF616	-2.9940106300144773	-2.961227975114844	FALSE
ZNF618	-2.761308264422318	-2.8706232642192737	FALSE
ZNF619	-2.963006824445844	-3.0337987375965136	FALSE
ZNF620	-2.9631254008486096	-3.0505981981167243	FALSE
ZNF621	-2.9905053899963607	-2.832570751647917	FALSE
ZNF623	-2.8424851606736445	-2.800523399346485	FALSE
ZNF624	-2.8066557911761456	-2.8821806535445993	FALSE
ZNF625	-2.9632069305635227	-3.044100490046975	FALSE
ZNF626	-2.8850063185661905	-2.919682951694839	FALSE
ZNF627	-2.747005562560941	-2.686415661290999	FALSE
ZNF628	-2.8841058083543203	-2.906471480353594	FALSE
ZNF629	-2.777465241121783	-2.784298310739153	FALSE
ZNF630	-2.9062908399264997	-2.9683062386536148	FALSE
ZNF639	-2.864373962380973	-2.7897104585158887	FALSE
ZNF644	-2.7770854723977556	-2.730244255010332	FALSE
ZNF646	-2.754152604260531	-2.7726194082045774	FALSE
ZNF648	-3.0151747386839074	-3.0275251581789595	FALSE
ZNF649	-2.913439096352649	-2.9194158237490013	FALSE
ZNF652	-2.6752388827358335	-2.6554239301801803	FALSE
ZNF653	-2.837597264436101	-2.823010063521103	FALSE
ZNF654	-2.891793450141021	-2.6953116026526627	FALSE
ZNF655	-2.784827500748116	-2.6075590693845565	FALSE
ZNF658	-2.9427006191256564	-2.834864405721034	FALSE
ZNF66	-2.9638348809191064	-3.032541839380872	FALSE
ZNF660	-2.924708834202926	-3.0045183057562053	FALSE
ZNF662	-2.9280808470583715	-2.8900482984769016	FALSE
ZNF664	-2.965090435238102	-2.8138249013550363	FALSE
ZNF665	-2.9645161123893113	-2.8841085315388217	FALSE
ZNF667	-2.902507056577604	-2.945446592932098	FALSE
ZNF668	-2.7851743754385745	-2.9192997760893205	FALSE
ZNF669	-2.889155752597838	-2.8265583854374947	FALSE
ZNF670	-2.9203131688240704	-3.1027529216089715	FALSE
ZNF671	-2.608029662013595	-2.6814541752024907	FALSE
ZNF672	-2.7369350107901074	-2.482886897008428	FALSE
ZNF674	-3.0147229908211797	-2.988610663887827	FALSE
ZNF675	-2.9688946758878423	-2.951256898001951	FALSE
ZNF676	-2.886683774498108	-3.015600080889345	FALSE
ZNF677	-2.988084504646246	-3.0803193286938653	FALSE
ZNF678	-2.872278236501869	-2.9716344240124597	FALSE
ZNF679	-3.0357823096851937	-3.094125970564875	FALSE
ZNF680	-3.0034147378856906	-2.8438213336260394	FALSE
ZNF681	-2.929194988666614	-2.975603517973598	FALSE
ZNF682	-2.9365969224844695	-2.943555188054754	FALSE
ZNF683	-2.958780024691649	-2.9248061444141045	FALSE
ZNF684	-3.013166358420125	-3.0115559808721644	FALSE
ZNF687	-2.7161128486970307	-2.618702217085261	FALSE
ZNF688	-2.9458963113071044	-3.053687548565499	FALSE
ZNF689	-2.9534203793900726	-3.052661938798466	FALSE
ZNF69	-2.883965208204377	-2.837088337452421	FALSE
ZNF691	-2.8663408101166254	-2.8701233700108526	FALSE
ZNF692	-2.7806596766071787	-2.7366518927552135	FALSE
ZNF695	-2.925583917614726	-3.016027578921602	FALSE
ZNF696	-2.8023556878089773	-2.989397355317317	FALSE
ZNF697	-2.8764949748657345	-2.7793109843918886	FALSE
ZNF699	-2.8954965087089803	-2.8475751224001558	FALSE
ZNF7	-2.906296096623913	-2.8640938673986724	FALSE
ZNF70	-2.9251681990188594	-2.8223764247275835	FALSE
ZNF700	-2.934866970399624	-2.827830095580698	FALSE
ZNF701	-2.8845855057571823	-2.681625367908021	FALSE
ZNF703	-2.712692051451709	-2.71643648200293	FALSE
ZNF704	-2.6153849522737342	-2.7189487334838667	FALSE
ZNF705A	-3.043853678749332	-3.055827734969964	FALSE
ZNF705B	-3.0377117365561723	-3.162631864279293	FALSE
ZNF705D	-3.115924913534209	-3.1769999546898644	FALSE
ZNF705E	-2.9526516435585988	-3.0062895640843617	FALSE
ZNF705G	-3.1148717355421356	-3.173361461401182	FALSE
ZNF706	-2.939444001969955	-2.9869678474348844	FALSE
ZNF707	-2.86427876452547	-2.7751924258797622	FALSE
ZNF708	-2.911720509021562	-2.91287428485906	FALSE
ZNF709	-2.8776976466774014	-2.9063801388394466	FALSE
ZNF71	-2.876480170646347	-2.8540322349523146	FALSE
ZNF710	-2.5877516915219303	-2.259289198199187	FALSE
ZNF711	-2.8401116828695074	-2.9807781226605132	FALSE
ZNF713	-2.9303550630408437	-2.8953631691078314	FALSE
ZNF714	-2.920708068921247	-3.0356420072174477	FALSE
ZNF716	-3.0476040463635266	-3.1173228933287724	FALSE
ZNF717	-2.9849054917393505	-2.9889105987826543	FALSE
ZNF718	-2.8605673263757816	-2.928390473834442	FALSE
ZNF721	-2.9402552968095415	-2.8713432182387177	FALSE
ZNF724	-2.9657212279408616	-3.0130439295877363	FALSE
ZNF726	-3.059901747116373	-3.036201098952133	FALSE
ZNF727	-2.9919047623029016	-2.9205198835469974	FALSE
ZNF728	-3.055529972497155	-3.1238741436062694	FALSE
ZNF729	-3.002971721375956	-3.1067230255863354	FALSE
ZNF730	-2.940285369493257	-3.075582444900724	FALSE
ZNF732	-2.867900370821985	-3.0836579874668546	FALSE
ZNF735	-2.9753880643978072	-3.163312879690661	FALSE
ZNF736	-2.9629887811737285	-2.960217142265175	FALSE
ZNF737	-2.8870166432207256	-2.826609683054359	FALSE
ZNF74	-2.730050353326024	-2.7927542148910516	FALSE
ZNF740	-2.6339648955753576	-2.3724036329433655	FALSE
ZNF746	-2.443733751292216	-1.894753457661321	FALSE
ZNF747	-2.9320090762124273	-2.998153880712916	FALSE
ZNF749	-2.882704005241967	-2.975702623838299	FALSE
ZNF750	-2.7510463675823735	-2.8113574296375523	FALSE
ZNF75A	-2.8518754128336776	-2.944520297710217	FALSE
ZNF75D	-2.829758503190908	-2.61208115733248	FALSE
ZNF76	-2.7936197319026492	-2.48390909947397	FALSE
ZNF761	-2.969439452506806	-2.8339072989651966	FALSE
ZNF763	-2.759960554963958	-2.740006243073974	FALSE
ZNF764	-2.8327409867004305	-2.9061463842737902	FALSE
ZNF765	-2.9576135006783004	-3.0089370342708586	FALSE
ZNF766	-2.859646544023228	-2.8991550511614053	FALSE
ZNF768	-2.946114288083584	-2.964782936889539	FALSE
ZNF77	-2.7480654093141683	-2.9095232759148164	FALSE
ZNF770	-2.8539524762049866	-2.9536691241974347	FALSE
ZNF771	-2.885042362895542	-2.9844669828068975	FALSE
ZNF772	-2.9100336832180456	-2.9252899790066893	FALSE
ZNF773	-2.9710583306802048	-2.942098711417394	FALSE
ZNF774	-2.93199474633296	-2.9412075478817328	FALSE
ZNF775	-2.689895344828326	-2.4313678231412608	FALSE
ZNF776	-2.8315774980631097	-2.9771207059477893	FALSE
ZNF777	-2.7676711280323008	-2.7895263286291434	FALSE
ZNF778	-2.9058447984675566	-2.885890711735126	FALSE
ZNF780A	-2.8518028395911417	-2.819834270095208	FALSE
ZNF780B	-2.8883015503836753	-2.876203848546576	FALSE
ZNF781	-2.9000353310606153	-3.0184984724455397	FALSE
ZNF782	-2.9287370107822697	-2.9648008278041718	FALSE
ZNF783	-2.786387841450607	-2.6756425364324397	FALSE
ZNF784	-2.8176109692604046	-2.815002682092982	FALSE
ZNF785	-2.994046602243668	-3.0132925876427166	FALSE
ZNF786	-2.797577004199437	-2.9402912968786974	FALSE
ZNF787	-2.7606366599763237	-2.666645379284277	FALSE
ZNF788P	-2.9834027716548297	-3.0277755021202895	FALSE
ZNF789	-2.9407804495338246	-2.9776280693126296	FALSE
ZNF79	-2.6354306956222073	-2.9285804441514194	FALSE
ZNF790	-2.9490749791901547	-2.979425862973192	FALSE
ZNF791	-2.921734283006936	-2.765334362975471	FALSE
ZNF792	-2.5640925481529857	-2.2350204147156694	FALSE
ZNF793	-2.889551056103892	-2.9669520316512603	FALSE
ZNF799	-2.781312701578261	-2.5405697687611974	FALSE
ZNF8	-2.9074388060519016	-2.8622510778478985	FALSE
ZNF80	-2.815351136626718	-2.63333265163593	FALSE
ZNF800	-2.832456493661118	-2.6840314473363955	FALSE
ZNF804A	-2.8309934933141183	-2.9751065869265867	FALSE
ZNF804B	-2.929159922322612	-3.101201323459989	FALSE
ZNF805	-2.825120863542553	-2.9377442971877734	FALSE
ZNF808	-2.9352787304769854	-2.809130619240488	FALSE
ZNF81	-3.0137295645648665	-2.8682423657268328	FALSE
ZNF813	-2.9695676112596994	-2.9386185651993904	FALSE
ZNF814	-2.9008884034744424	-2.788377610831856	FALSE
ZNF816	-2.907595244470472	-2.885341804638344	FALSE
ZNF821	-2.774736688491499	-2.8175682486563733	FALSE
ZNF823	-2.8268585225841263	-2.740290658293825	FALSE
ZNF827	-2.719315964293124	-2.7613455563177283	FALSE
ZNF829	-3.025680519834158	-3.0905659272465655	FALSE
ZNF83	-2.846522576791014	-2.804424711276325	FALSE
ZNF830	-2.4774795535063703	-2.896047356252983	FALSE
ZNF831	-2.562790624129027	-2.1861172771169213	FALSE
ZNF835	-2.9913261566174696	-2.9994860123483624	FALSE
ZNF836	-2.8899665941162396	-2.857740780482259	FALSE
ZNF837	-2.762826120260356	-3.0156618695773263	FALSE
ZNF84	-2.9272724817904123	-2.992193246478097	FALSE
ZNF841	-2.916388112126497	-2.848065632778515	FALSE
ZNF843	-2.9494958709353742	-3.025164562274269	FALSE
ZNF844	-2.9726186363759703	-2.961184997650352	FALSE
ZNF845	-2.90211938321812	-2.9019035886489335	FALSE
ZNF846	-2.7971459408725408	-2.9581167249041096	FALSE
ZNF85	-3.017958570535071	-3.0826616277494967	FALSE
ZNF850	-2.9337493902120175	-2.996435476841258	FALSE
ZNF852	-2.9853691059852405	-2.7872305836476876	FALSE
ZNF853	-2.762103084609002	-2.771970745820417	FALSE
ZNF860	-2.8156923543362207	-2.811447474019874	FALSE
ZNF865	-2.8045320644401035	-2.639109621208041	FALSE
ZNF875	-2.881827599944478	-2.9273617861657395	FALSE
ZNF878	-2.917613104503255	-3.0526382995175596	FALSE
ZNF879	-2.835156595793251	-2.87996249691435	FALSE
ZNF880	-3.006765302947368	-2.917632443124778	FALSE
ZNF883	-3.0091650189481167	-2.988673573603509	FALSE
ZNF888	-2.7787790400841303	-3.156002285292088	FALSE
ZNF891	-2.993086147275442	-3.0327462834261536	FALSE
ZNF90	-2.9494472727853265	-3.0563626488821796	FALSE
ZNF91	-2.8503600043192145	-2.7900773274483193	FALSE
ZNF92	-2.8304056566258016	-2.7693020130877146	FALSE
ZNF93	-2.8963919533803724	-2.9035767513601454	FALSE
ZNF98	-2.9827084439061546	-3.0593463706758453	FALSE
ZNF99	-3.0440388546754433	-3.1016568062926457	FALSE
ZSCAN1	-2.9520194349618403	-3.083944005686905	FALSE
ZSCAN10	-2.7824985576256185	-3.0265868369898956	FALSE
ZSCAN12	-2.9311512465091423	-2.899057516542765	FALSE
ZSCAN16	-2.622502826452435	-2.416627073809939	FALSE
ZSCAN18	-2.7597300832458203	-2.7929947065206076	FALSE
ZSCAN2	-2.873467331602465	-2.8639421721101175	FALSE
ZSCAN20	-2.9299998137841086	-3.036123914235884	FALSE
ZSCAN21	-2.8319019795464646	-2.8243971335586395	FALSE
ZSCAN22	-2.806264423939692	-2.8758107811540503	FALSE
ZSCAN23	-2.9425220773126592	-2.959711953592583	FALSE
ZSCAN25	-2.7758534080913604	-2.665420290176057	FALSE
ZSCAN26	-2.7778218471035383	-2.9765616868731675	FALSE
ZSCAN29	-2.817076895758004	-2.924226838252511	FALSE
ZSCAN30	-2.892649001264367	-2.946534372572681	FALSE
ZSCAN31	-2.9426343068303367	-2.7725962197292304	FALSE
ZSCAN32	-2.6961287894605337	-2.8917675314803493	FALSE
ZSCAN4	-2.8805063810071387	-3.072088477999565	FALSE
ZSCAN5A	-2.9826313978356866	-2.990316680141338	FALSE
ZSCAN5B	-2.966008295861995	-3.1272106447038093	FALSE
ZSCAN5C	-2.932574624585805	-3.120573357172335	FALSE
ZSCAN9	-2.8207029048954535	-2.9341556198124485	FALSE
ZUP1	-2.906229616769515	-2.804852491187013	FALSE
ZXDA	-2.6703429248831045	-2.6623726206178313	FALSE
ZXDB	-2.8046403518323273	-2.7666795210322443	FALSE
ZXDC	-2.654963575645745	-2.4427290370501535	FALSE
ZZZ3	-2.7695607169331753	-2.668297147154092	FALSE
AKNA	-2.353054732579094	-1.7388546062972343	TRUE
ATF7	-2.616633836038478	-2.5153398811971206	TRUE
BORCS8MEF2B	-2.360768812239602	-1.670128296050876	TRUE
FLI1	-2.1757915277212017	-1.9002587110875189	TRUE
FOXO1	-2.2503805827636256	-2.167284878605081	TRUE
FOXO3	-2.5350042443203558	-2.3869991732299685	TRUE
LYL1	-2.2836404492101896	-1.7625116169226573	TRUE
NFATC2	-2.3518803033625355	-1.7702079282268155	TRUE
NFE4	-2.2387256286274444	-1.8816468436967488	TRUE
RARA	-2.4089836199033923	-1.808986900012882	TRUE
SNAI3	-2.2748897940195927	-1.870438411066356	TRUE
SPI1	-2.2026489016160937	-1.9302051443393724	TRUE
STAT5B	-2.5341898520893267	-2.0586564731545947	TRUE
TFEB	-2.3050194872667316	-1.8649443629624	TRUE
ZNF467	-2.3301540444976907	-1.559736866381978	TRUE
ZNF641	-2.291588235564445	-1.6756891833173795	TRUE
