# Supplementary material for: Human and mouse neutrophils share core transcriptional programs in both homeostatic and inflamed contexts
Source: Nat Commun. 2023 Dec 8;14:8133. doi: 10.1038/s41467-023-43573-9 (PMC10709367; doi:10.1038/s41467-023-43573-9)
Supplement: Supplementary file 8 — Source Data [file 41467_2023_43573_MOESM8_ESM.zip › Supplementary Figure 8/source-data_FigureS8b.csv]

TF	Hs	Mm	highlight
ADNP	-2.735010789666469	-2.6915629667103573	FALSE
ADNP2	-2.6995206138011105	-2.721743020844324	FALSE
AEBP1	-2.9852231938826566	-2.9083289210272025	FALSE
AEBP2	-2.7778147164873057	-2.7810851485780193	FALSE
AHCTF1	-2.9736756429117035	-2.954199526666239	FALSE
AHDC1	-2.8093477913780327	-2.8849173390247644	FALSE
AHR	-2.3006154763523368	-2.3676960193880334	FALSE
AHRR	-2.58073869697897	-2.5389700342678667	FALSE
AIRE	-2.8933292225621328	-2.834725188572124	FALSE
AKAP8	-2.822532248467595	-2.782798241145801	FALSE
AKAP8L	-2.8815456607486345	-2.9003133248790887	FALSE
AKNA	-2.6396648643986924	-2.3448001361361905	FALSE
ALX1	-2.833017865156397	-2.9348301386103324	FALSE
ALX3	-3.0205737709671703	-3.0399863295379714	FALSE
ALX4	-2.9650923436445655	-3.003304541557265	FALSE
ANHX	-3.0048023674449995	-2.954189670344543	FALSE
ANKZF1	-2.860639857986726	-2.833367043714068	FALSE
AR	-2.7685226235583213	-2.7650029246994627	FALSE
ARGFX	-2.948786794363754	-2.919954120432785	FALSE
ARHGAP35	-2.9424158084043106	-3.0676443683091463	FALSE
ARID2	-2.8299674931541423	-2.7920837711227278	FALSE
ARID3A	-2.386120484928418	-2.4039693728744487	FALSE
ARID3B	-2.6995258768684556	-2.6724309425834605	FALSE
ARID3C	-3.0825794701690246	-3.1031173659287394	FALSE
ARID5B	-2.4107047880343413	-2.6108397109398904	FALSE
ARNT	-2.775726706305256	-2.589032738440207	FALSE
ARNT2	-2.9122413835209535	-2.9834608318541167	FALSE
ARNTL	-2.3448769949448725	-2.326191655488674	FALSE
ARNTL2	-2.3029020486951013	-2.495489545786759	FALSE
ARX	-2.9508727052505392	-2.947781100863253	FALSE
ASCL1	-2.8979227272590284	-2.9074992040082934	FALSE
ASCL2	-2.4922783752206	-2.4007672738163484	FALSE
ASCL3	-2.7367420845944896	-2.7881636538698062	FALSE
ASCL4	-3.0776257050662124	-3.078304015245031	FALSE
ASCL5	-2.994572285252051	-3.0368948025332254	FALSE
ASH1L	-3.0340228606463278	-2.857588391829129	FALSE
ATF1	-2.607588417540878	-2.524045116860174	FALSE
ATF2	-2.737512515960637	-2.6563976281398913	FALSE
ATF3	-1.6877373216662757	-1.9608924853341079	FALSE
ATF4	-2.695506819706436	-2.6491752289700257	FALSE
ATF5	-2.6075494522057183	-2.6133712747895967	FALSE
ATF6	-2.3757844823287813	-2.5195838304192195	FALSE
ATF6B	-2.8858539183826277	-2.8472304087302733	FALSE
ATF7	-2.8378470857345026	-2.7461261996620294	FALSE
ATMIN	-2.8996517323204403	-2.955643958249446	FALSE
ATOH1	-2.9211835534351858	-3.005037024645784	FALSE
ATOH7	-2.9036544993471334	-2.988814156696792	FALSE
ATOH8	-2.7874688062362383	-2.7908089562947116	FALSE
BACH1	-1.971255501485178	-2.1617461519988472	FALSE
BACH2	-2.6016812468528023	-2.7105470507028935	FALSE
BARHL1	-3.031655736255878	-3.096146022635957	FALSE
BARHL2	-3.064296416278485	-3.1092836842732128	FALSE
BARX1	-2.9093790528557903	-2.9483534395517457	FALSE
BARX2	-2.912751771635444	-2.995402071339799	FALSE
BATF	-1.7340285814520386	-1.8088055894700705	FALSE
BAZ2A	-2.8877857340239865	-2.9542688213734274	FALSE
BAZ2B	-2.998492168230183	-2.901044875401052	FALSE
BBX	-2.95154067694141	-2.7995253300588847	FALSE
BCL11A	-2.5733933790836048	-2.6679264197407138	FALSE
BCL11B	-2.7311020475968233	-2.744059163638267	FALSE
BCL6	-2.0314590281638023	-2.110944350789532	FALSE
BCL6B	-2.4389661530372373	-2.6561577924857396	FALSE
BHLHA15	-2.840248262183683	-2.955609380955632	FALSE
BHLHA9	-2.990713576310494	-3.1579111003033504	FALSE
BHLHE22	-2.754115618870809	-2.7753937150247943	FALSE
BHLHE23	-2.73780411215864	-2.8791318294146095	FALSE
BHLHE40	-1.686227500802486	-2.1112643496065027	FALSE
BHLHE41	-2.681834110422249	-2.6045910962915517	FALSE
BNC1	-2.750260549971442	-2.7559681677718175	FALSE
BNC2	-2.95162108193234	-2.948167111349299	FALSE
BORCS8MEF2B	-2.5032403594153263	-2.329857138682283	FALSE
BPTF	-2.981206273025444	-2.8806543378601943	FALSE
BRF2	-2.8390684511395645	-2.7294405876574777	FALSE
BSX	-3.1141253802631805	-3.0972301625831604	FALSE
C11ORF95	-2.663305019266578	-2.8304990707290414	FALSE
CAMTA1	-2.953776013769134	-3.021375935054782	FALSE
CAMTA2	-2.9088086554173707	-2.9611177048059445	FALSE
CARF	-2.9556864421269604	-3.011576827197596	FALSE
CASZ1	-2.9366315726515593	-2.983985227722466	FALSE
CBLL2	-3.082629555191584	-3.0803728103904593	FALSE
CBX2	-2.8712210990796043	-2.8004491862501597	FALSE
CC2D1A	-2.945213148398176	-2.8848960868975064	FALSE
CCDC169SOHLH2	-3.1594779900473338	-3.1870751008908424	FALSE
CCDC17	-2.930828662147338	-2.993240301454368	FALSE
CDC5L	-2.919949611608611	-2.7413069024532457	FALSE
CDX1	-2.8776946097332226	-3.014758744278095	FALSE
CDX2	-2.684927900901979	-2.825258447686869	FALSE
CDX4	-2.9889593919279185	-2.9897197925106704	FALSE
CEBPA	-2.3131149515877225	-2.3733402778487394	FALSE
CEBPD	-2.0107024760201195	-2.117125502280741	FALSE
CEBPE	-2.631740699086035	-2.4935733592889857	FALSE
CEBPG	-2.550573242816467	-2.6067137330756296	FALSE
CEBPZ	-2.7175037803379283	-2.5008037829327185	FALSE
CENPA	-2.9945258533096037	-2.537814999724589	FALSE
CENPB	-2.876229897150802	-2.840192082147229	FALSE
CENPBD1	-2.929428753863888	-2.9056285977876173	FALSE
CENPS	-2.957778796775763	-3.0129547110141197	FALSE
CENPT	-3.0060573363191647	-2.8288164565223273	FALSE
CENPX	-3.041939536294192	-2.8775014207997893	FALSE
CGGBP1	-2.955719085473418	-2.668791052707223	FALSE
CHAMP1	-2.869435156117054	-2.718963795296009	FALSE
CHCHD3	-2.956690065221219	-2.689435565538603	FALSE
CIC	-2.9261753060925044	-3.0026533083175773	FALSE
CLOCK	-2.7588449098854104	-2.583746975898427	FALSE
CPEB1	-2.9689027732865663	-2.8800178083221013	FALSE
CPXCR1	-3.1180611916350287	-3.1273493445222327	FALSE
CREB1	-2.5037739892625406	-2.3832936124213964	FALSE
CREB3	-2.512042121091765	-2.513196757265508	FALSE
CREB3L1	-2.689009020358843	-2.613472806284058	FALSE
CREB3L2	-2.6471664657545064	-2.6904892704772316	FALSE
CREB3L3	-2.871763228302927	-2.9132597541484486	FALSE
CREB3L4	-2.9068024762131905	-2.8762793655202303	FALSE
CREB5	-2.2802667874984492	-2.0689321462583234	FALSE
CREBL2	-2.6749941577565726	-2.5848647844951533	FALSE
CREBZF	-2.783105589235535	-2.951540735112725	FALSE
CREM	-2.4774166260431194	-2.5451255875449412	FALSE
CRX	-2.877993614865915	-2.912644433697096	FALSE
CSRNP2	-2.9821943378301303	-2.9701159309711347	FALSE
CSRNP3	-3.0108429295137533	-3.0289241256326545	FALSE
CTCF	-2.747991316765514	-2.5870002249600246	FALSE
CTCFL	-2.7470492051328526	-2.6935075229504886	FALSE
CUX1	-2.6681388155993377	-2.633158419243724	FALSE
CUX2	-3.0443211198302516	-3.0686726406635074	FALSE
CXXC1	-2.967360950489506	-2.8528629546451985	FALSE
CXXC4	-2.902336613377177	-2.8905695143496075	FALSE
CXXC5	-2.976724679820743	-3.0262624870479278	FALSE
DACH1	-2.7806322645238253	-2.7282070585059426	FALSE
DACH2	-2.998931677655136	-3.0709359049086924	FALSE
DBP	-2.7866501807060673	-2.819778497626829	FALSE
DBX1	-3.0694925923875895	-3.0456981469598476	FALSE
DBX2	-3.038095493502183	-2.900841281430168	FALSE
DDIT3	-2.0474228931474245	-2.3451989812532754	FALSE
DEAF1	-2.84174322401673	-2.8435269226097843	FALSE
DLX1	-2.910475621887925	-2.9694392076863307	FALSE
DLX2	-2.854185171292217	-2.909240590212552	FALSE
DLX3	-2.8755764467656006	-2.974233914837024	FALSE
DLX4	-2.8700283684031564	-2.875197320755067	FALSE
DLX5	-2.97586551513254	-2.9904778999545876	FALSE
DLX6	-2.967294221197164	-2.965952425889559	FALSE
DMBX1	-3.045197084364699	-3.0997974241110664	FALSE
DMRT1	-2.8768945668939976	-2.8856416161668155	FALSE
DMRT2	-2.910690344878141	-2.9802422879391792	FALSE
DMRT3	-3.0659723119252447	-3.040251050339296	FALSE
DMRTA1	-2.9955445807044128	-2.9927909071674477	FALSE
DMRTA2	-2.966269680383495	-2.987793030196211	FALSE
DMRTB1	-3.0758304692093743	-3.1060642194651304	FALSE
DMRTC2	-3.046111718611172	-3.009580884639133	FALSE
DMTF1	-2.7309114488550366	-2.781626786807402	FALSE
DNMT1	-2.995179669023051	-2.8341220355757275	FALSE
DNTTIP1	-2.7337327101627853	-2.6741040289746913	FALSE
DOT1L	-2.7509713840921943	-2.907051577324224	FALSE
DPF1	-2.9590004771031526	-2.9914369536739684	FALSE
DPF3	-2.891197901810084	-2.9495253756448743	FALSE
DPRX	-2.9745275627777144	-2.9507165908185233	FALSE
DR1	-2.6924212064543425	-2.536603925407362	FALSE
DRAP1	-2.924095370094161	-2.7861757869535593	FALSE
DRGX	-3.0607447364721416	-3.0990087095146497	FALSE
DUX4	-2.8301468169087243	-2.8637040962229507	FALSE
DUXA	-3.0399387663485924	-2.9889375766462667	FALSE
DZIP1	-2.992520519354218	-2.933522599822137	FALSE
E2F1	-2.717849448202033	-2.5114288265651794	FALSE
E2F2	-2.8951488615646457	-2.6659560291604567	FALSE
E2F3	-2.6499785827500943	-2.6529485043425027	FALSE
E2F4	-2.5949702172357965	-2.448984864712746	FALSE
E2F5	-2.6714671247081676	-2.4766035717129538	FALSE
E2F6	-2.5120539628266805	-2.5050714601258717	FALSE
E2F7	-2.712454954469599	-2.489067611462194	FALSE
E2F8	-3.0065147199834015	-2.7580309665597493	FALSE
E4F1	-2.9050501438198677	-2.903420715449136	FALSE
EBF1	-2.671628393924764	-2.678666691138644	FALSE
EBF2	-2.8915548021569033	-2.854628228934166	FALSE
EBF3	-2.963703813474983	-2.958298083597821	FALSE
EBF4	-2.955871718248182	-2.946289900697722	FALSE
EEA1	-2.896806741963506	-2.7943577798375934	FALSE
EGR1	-1.9172030880732214	-2.1608218946797537	FALSE
EGR2	-1.9543611377922578	-2.2642409793410256	FALSE
EGR3	-2.51924985344799	-2.739834386947242	FALSE
EGR4	-2.8051322260173177	-2.910204902176762	FALSE
EHF	-2.606500345562538	-2.712627312468171	FALSE
ELF1	-2.3022823245518853	-2.360244858103229	FALSE
ELF2	-2.9105560447531142	-2.846317000456687	FALSE
ELF3	-2.4516532802777458	-2.6840344720838387	FALSE
ELF4	-2.2113160342740024	-2.0899955165290622	FALSE
ELF5	-2.6321070468374788	-2.6998680787014875	FALSE
ELK1	-2.546751674361969	-2.568141574866485	FALSE
ELK3	-2.424704764324023	-2.416393676591377	FALSE
ELK4	-2.7162383959781655	-2.538660618224261	FALSE
EMX1	-2.9844458420611866	-3.085721422658723	FALSE
EMX2	-2.895202989441946	-2.9798672905432975	FALSE
EN1	-3.0117584746254056	-3.051709518558328	FALSE
EN2	-3.038836163226859	-3.000670557277321	FALSE
EOMES	-2.6332952175140227	-2.616550618780147	FALSE
EPAS1	-2.4278684703315094	-2.5305900797806027	FALSE
ERF	-2.5762621649238677	-2.6461810483574304	FALSE
ERG	-2.579891486822157	-2.5939823083269444	FALSE
ESR1	-2.5268038981239442	-2.6490638777119955	FALSE
ESR2	-2.4727015627225137	-2.5890156331487093	FALSE
ESRRA	-2.620624556114287	-2.625501277342088	FALSE
ESRRB	-2.9479532062302685	-2.896343403977342	FALSE
ESRRG	-2.983456961953727	-2.964051210457453	FALSE
ESX1	-3.059700846740387	-3.0473117664096643	FALSE
ETS1	-2.3271934379552714	-2.2756407898338127	FALSE
ETS2	-1.9438225181748372	-2.230206870835562	FALSE
ETV1	-2.8605930197080163	-2.857721537854771	FALSE
ETV2	-2.9002258791369275	-2.9290590386752107	FALSE
ETV3	-2.363432609323921	-2.5528401461910515	FALSE
ETV3L	-1.7641655885574885	-2.142734852616198	FALSE
ETV4	-2.682872133753282	-2.586503484660717	FALSE
ETV5	-2.819405895030093	-2.79425517847518	FALSE
ETV6	-2.0861207195205402	-2.1290018172827256	FALSE
ETV7	-2.28340745681006	-2.3310749792455074	FALSE
EVX1	-2.9438407613921407	-3.0844007279892995	FALSE
EVX2	-3.0883544661299407	-3.178529531618551	FALSE
FAM170A	-3.055687756992141	-3.075383266849948	FALSE
FAM200B	-2.885815484536948	-2.927073724000695	FALSE
FBXL19	-2.9353290072037628	-2.963480819156964	FALSE
FERD3L	-2.9795910189662154	-3.014938939192633	FALSE
FEV	-3.044287574053284	-2.9859422984665374	FALSE
FEZF1	-3.0801742500946374	-3.0476994852860857	FALSE
FEZF2	-3.019757020236675	-3.0555233193361095	FALSE
FIGLA	-3.0444666705233767	-3.025816003878538	FALSE
FIZ1	-2.9087990842973848	-2.89676482448909	FALSE
FLI1	-2.4083535844217585	-2.2960570272182497	FALSE
FLYWCH1	-2.8438725828548015	-2.8740104589049165	FALSE
FOSL1	-1.8286993541623322	-2.355665171850454	FALSE
FOSL2	-1.7845965613737285	-2.0815199121852825	FALSE
FOXA1	-2.5359550613690596	-2.663990824054385	FALSE
FOXA2	-2.583712409905632	-2.7024218318809345	FALSE
FOXA3	-2.9534014434960607	-2.9766714930544382	FALSE
FOXB1	-3.008088911617594	-2.95356575033734	FALSE
FOXB2	-3.0181097216795454	-3.020788886756117	FALSE
FOXC1	-2.834090291090321	-2.9179111315446424	FALSE
FOXC2	-2.8332396815296077	-2.8290985591812863	FALSE
FOXD1	-2.6568507573743587	-2.6912266368530022	FALSE
FOXD2	-2.7921983260131986	-2.9328257581911155	FALSE
FOXD3	-2.970259248623626	-2.985413292507781	FALSE
FOXD4	-3.008956410631568	-3.047873196340359	FALSE
FOXD4L1	-2.8931548771018734	-2.970884601221293	FALSE
FOXD4L3	-3.0484336505180627	-3.0890963055307767	FALSE
FOXD4L4	-2.991964552713908	-3.0402892628824962	FALSE
FOXD4L5	-2.846398544768663	-2.9086689844940525	FALSE
FOXD4L6	-3.1082546519065826	-3.1134457577065158	FALSE
FOXE1	-2.8615459602884927	-2.8680553377838782	FALSE
FOXE3	-3.006843218225934	-3.0006469018044033	FALSE
FOXF1	-2.66209824290588	-2.805197040707212	FALSE
FOXF2	-2.830874665280213	-2.9697334180941617	FALSE
FOXG1	-2.9583974272938782	-3.0159129251340597	FALSE
FOXH1	-2.9422714329082336	-2.964261312285991	FALSE
FOXI1	-2.8605009127783334	-2.9866225084403446	FALSE
FOXI2	-2.934031980430969	-3.0082626855959402	FALSE
FOXI3	-2.964228843033132	-2.9154402003338697	FALSE
FOXJ1	-2.943194887751436	-3.030206394710117	FALSE
FOXJ2	-2.784748787436678	-2.6862551001454973	FALSE
FOXJ3	-2.9759700196183707	-2.9243666328743947	FALSE
FOXK1	-2.797254989300544	-2.7972932208357246	FALSE
FOXK2	-2.8232158815194563	-2.7948173609961167	FALSE
FOXL1	-2.8143752491270413	-2.8167128002355244	FALSE
FOXL2	-3.00195687614821	-2.955235423927894	FALSE
FOXM1	-2.747408931865628	-2.4885157656380623	FALSE
FOXN1	-2.8852732366031866	-2.992063171425045	FALSE
FOXN2	-2.3680750538906254	-2.310771589959517	FALSE
FOXN3	-2.937905585265401	-2.852407379378878	FALSE
FOXN4	-3.0719091892094093	-3.05877199252254	FALSE
FOXO1	-2.5696737430117116	-2.4096763346687324	FALSE
FOXO3	-2.7016584380429522	-2.4745013654858434	FALSE
FOXO4	-2.7690976765985713	-2.599651629801843	FALSE
FOXO6	-3.0334437322231658	-3.043447560309227	FALSE
FOXP1	-2.685570467247851	-2.700151785313015	FALSE
FOXP2	-2.7382482474404815	-2.7650167266940806	FALSE
FOXP3	-2.4074580445770875	-2.286795523020105	FALSE
FOXP4	-2.6840602374095943	-2.7976535284410176	FALSE
FOXQ1	-2.548652699447892	-2.80187183824187	FALSE
FOXR1	-3.0435095949792426	-2.9972736901153914	FALSE
FOXR2	-3.0188130067256926	-2.9990631660815805	FALSE
FOXS1	-2.7728561984604454	-2.785592130983077	FALSE
GABPA	-2.636444404252172	-2.4627320262342502	FALSE
GATA1	-2.5850600857231756	-2.397340261260851	FALSE
GATA2	-2.488678901605665	-2.4892038621640986	FALSE
GATA3	-2.505150405629584	-2.6029863959642494	FALSE
GATA4	-2.755369837247561	-2.7547166251907527	FALSE
GATA5	-2.903194741426844	-3.0316459053268554	FALSE
GATA6	-2.7030245181570494	-2.7029285446904163	FALSE
GATAD2A	-2.84373161024566	-2.8443601022196274	FALSE
GATAD2B	-2.8816819779875984	-2.865574324585726	FALSE
GBX1	-2.9985089373861147	-3.0330745462149977	FALSE
GBX2	-2.8247412228825235	-2.8167767821346352	FALSE
GCM1	-2.582774966373814	-2.650954870960407	FALSE
GCM2	-2.9045996907867795	-2.9376731014634356	FALSE
GFI1	-2.339640325683969	-2.399178264776053	FALSE
GFI1B	-2.58622162421799	-2.405066543874819	FALSE
GLI1	-2.687870448022558	-2.699371191418654	FALSE
GLI2	-2.976870132500415	-2.908470626563265	FALSE
GLI3	-2.838524361452021	-2.8317664595946015	FALSE
GLI4	-2.872928542969159	-2.9277625341343345	FALSE
GLIS1	-2.840116793365836	-2.8872241034192854	FALSE
GLIS2	-2.767572660195783	-2.8488266132463758	FALSE
GLIS3	-2.646262361835065	-2.7032955719929888	FALSE
GLMP	-2.3903666058944197	-2.3508193195312828	FALSE
GLYR1	-2.7747719155625736	-2.7487501728325405	FALSE
GMEB1	-2.7425507651351757	-2.79619614083299	FALSE
GMEB2	-2.4734795026548833	-2.556762150716173	FALSE
GPBP1	-2.8380717869665837	-2.807913448909177	FALSE
GPBP1L1	-2.7990580861813252	-2.811137343520908	FALSE
GRHL1	-2.7214060916079545	-2.7524605020436903	FALSE
GRHL2	-2.717705908442554	-2.8113099305208857	FALSE
GRHL3	-2.7283867926418526	-2.8779618845694834	FALSE
GSC	-2.957216698141837	-2.9066186021291203	FALSE
GSC2	-3.081512819495045	-3.1121210946706026	FALSE
GSX1	-3.0597520474473363	-3.070043646455684	FALSE
GSX2	-2.8914209022635555	-3.001740658614839	FALSE
GTF2B	-2.132367925728658	-2.085547538394859	FALSE
GTF2I	-2.8790961035209452	-3.0244432486545603	FALSE
GTF2IRD1	-2.8153557675862317	-2.880071804585335	FALSE
GTF2IRD2	-2.8061112192392517	-2.9184622402696134	FALSE
GTF2IRD2B	-2.9064553131671516	-2.8942124352841603	FALSE
GTF3A	-2.9474496238098755	-2.799318401886293	FALSE
GZF1	-2.3182893392412254	-2.6400002791209247	FALSE
HAND1	-2.9134261916089192	-2.98034938074976	FALSE
HAND2	-2.9763785428923026	-3.0020624545807526	FALSE
HBP1	-2.533115113530837	-2.5118337336711964	FALSE
HDX	-2.8506373579691395	-2.728962511286488	FALSE
HELT	-3.051731633659103	-3.0242054627830637	FALSE
HES1	-2.7046927363818476	-2.6140449114852182	FALSE
HES2	-2.7930002377442418	-2.9445354616152892	FALSE
HES3	-3.0053286621069413	-2.988126893265355	FALSE
HES4	-2.630093683733757	-2.6444667136874642	FALSE
HES5	-2.9915627464492953	-3.0088087826653287	FALSE
HES6	-2.955676642900912	-2.959753095396425	FALSE
HES7	-2.864610059366122	-2.9446794845029567	FALSE
HESX1	-2.802950854462417	-2.6116431555076347	FALSE
HEY1	-2.75468348145344	-2.792351155228366	FALSE
HEY2	-2.947055666989878	-2.8565076103277223	FALSE
HEYL	-2.8072603798892604	-2.9737347656701205	FALSE
HHEX	-2.439920871852487	-2.4479400307787365	FALSE
HIC1	-2.6493387861545	-2.8057332783773434	FALSE
HIC2	-2.9571534901027583	-2.9765981744232146	FALSE
HIF1A	-2.177514183561157	-2.2863286327077654	FALSE
HIF3A	-2.726682648586377	-2.845462484483674	FALSE
HINFP	-2.8732960364005184	-2.940625469861958	FALSE
HIVEP1	-1.9802806949642011	-2.239878246539495	FALSE
HIVEP2	-2.543591880927581	-2.673214803603566	FALSE
HIVEP3	-2.4335600643033968	-2.5979062361393463	FALSE
HLF	-2.7933681284192255	-2.9371489301331453	FALSE
HLX	-1.903924474942254	-2.029593052748983	FALSE
HMBOX1	-2.7600544699091936	-2.641385645549034	FALSE
HMG20A	-2.9289025457982936	-2.763103165389747	FALSE
HMG20B	-2.82353653174412	-2.8789296683989063	FALSE
HMGA1	-2.948046559337801	-2.844749166694494	FALSE
HMGA2	-2.7911132509789263	-2.7550956539720177	FALSE
HMGN3	-2.602150035735248	-2.519651633601224	FALSE
HMX1	-3.105502483458458	-3.0275870518939563	FALSE
HMX2	-2.735950757078111	-2.867458707036415	FALSE
HMX3	-2.724741980886368	-2.8180318911687916	FALSE
HNF1A	-2.907238029075106	-3.0191912558925074	FALSE
HNF1B	-2.554727978321565	-2.666394137588674	FALSE
HNF4A	-2.618605331233039	-2.709087592938001	FALSE
HNF4G	-2.6491085428390697	-2.8150783916868516	FALSE
HOMEZ	-2.930393875789533	-2.9809603976032837	FALSE
HOXA1	-2.760306150867216	-2.780402939326775	FALSE
HOXA10	-2.9737060906630126	-2.9573481547823013	FALSE
HOXA11	-2.889603932109169	-2.9946461404116227	FALSE
HOXA13	-2.927526845461066	-3.022629891181056	FALSE
HOXA2	-2.8233633447284725	-2.7529842567512564	FALSE
HOXA3	-2.8604994616638293	-2.735197162572009	FALSE
HOXA4	-2.840135260451209	-2.852579965114895	FALSE
HOXA5	-2.7663967005941164	-2.667405850983428	FALSE
HOXA6	-2.8716399719638863	-2.8920230657693766	FALSE
HOXA7	-3.0138868528831853	-2.8491051351953214	FALSE
HOXA9	-2.8084713270617496	-2.792123406608276	FALSE
HOXB1	-2.9465898862687787	-2.9181992828790384	FALSE
HOXB13	-2.8914562594571986	-2.920034468037439	FALSE
HOXB2	-2.919609512118636	-2.830789160688764	FALSE
HOXB3	-2.9350549583382732	-2.9094855089242824	FALSE
HOXB4	-2.7134465065567386	-2.728609402281103	FALSE
HOXB5	-2.843067629508573	-2.924508970633873	FALSE
HOXB6	-2.850111734097988	-2.956975865750704	FALSE
HOXB7	-2.642252797319807	-2.59041177939344	FALSE
HOXB8	-2.8738513430025137	-2.859638010547839	FALSE
HOXB9	-2.811707554021109	-2.873426494516399	FALSE
HOXC10	-2.9598050401901657	-3.0096357232361455	FALSE
HOXC11	-2.817696075170144	-2.8838866885162044	FALSE
HOXC12	-3.004521696671855	-3.1022400005992927	FALSE
HOXC13	-2.9371924146699735	-3.0226941207408755	FALSE
HOXC4	-2.896938327904257	-2.9817053016547757	FALSE
HOXC5	-2.924859207149941	-2.9556547401159676	FALSE
HOXC6	-2.879093657362538	-2.8990059213308066	FALSE
HOXC8	-2.853469438743712	-2.8987608013952055	FALSE
HOXC9	-2.8604189250931094	-2.889699559942859	FALSE
HOXD1	-2.965654368108404	-2.8793228147072085	FALSE
HOXD10	-2.9748727778439275	-2.9359334859925874	FALSE
HOXD11	-2.9810052469202017	-3.0290632608252945	FALSE
HOXD12	-3.0558046512808152	-3.0840267536336943	FALSE
HOXD13	-2.86391309828641	-2.9136728653450916	FALSE
HOXD3	-2.9814317876607457	-3.007356553565632	FALSE
HOXD4	-2.936118712203602	-2.970024740408654	FALSE
HOXD8	-2.931546942597876	-2.9275729765825895	FALSE
HOXD9	-2.924715956821775	-3.0343074306498385	FALSE
HSF1	-2.689997237708793	-2.671068197876096	FALSE
HSF2	-2.765618887418472	-2.6753109197941893	FALSE
HSF4	-2.781904314161404	-2.856522532706193	FALSE
HSF5	-3.0228414087307787	-3.0402740616434043	FALSE
HSFX1	-2.9862415348131517	-2.9903944441626447	FALSE
HSFX2	-3.1493432647604678	-3.1614628181304987	FALSE
HSFY1	-3.0420659119644107	-3.0280909031031014	FALSE
HSFY2	-3.0977359442019123	-3.1124543690763544	FALSE
IKZF1	-2.369956897338935	-2.1371982943020886	FALSE
IKZF2	-2.3600215356964327	-2.38220326057594	FALSE
IKZF3	-2.3251664196857234	-2.2486927320020818	FALSE
IKZF4	-2.822276435373769	-2.879206540131042	FALSE
IKZF5	-2.737461491141705	-2.7924615868244747	FALSE
INSM1	-3.0492832146387525	-3.0654348773431637	FALSE
INSM2	-2.99731654625274	-3.0739442241060333	FALSE
IRF1	-1.8741381023249253	-1.6928883569081796	FALSE
IRF2	-2.1335468077927264	-1.99484075796066	FALSE
IRF3	-2.620065082477765	-2.3475124088214328	FALSE
IRF4	-1.9640219541215294	-2.0389503374610274	FALSE
IRF5	-1.9922756411742046	-1.965042558206255	FALSE
IRF6	-2.79696293332841	-2.8640419122302774	FALSE
IRF8	-1.9227014409453296	-1.8595052696222754	FALSE
IRF9	-2.089927676310373	-1.917252745514696	FALSE
IRX1	-2.85399782944755	-2.847336162371387	FALSE
IRX2	-2.9030721985308467	-2.900101081381632	FALSE
IRX3	-2.82054779487621	-2.903920055636239	FALSE
IRX4	-2.885094310134978	-2.9970738600086815	FALSE
IRX5	-2.8454083682441342	-2.920665212301114	FALSE
IRX6	-2.9697037939371063	-3.023088219211873	FALSE
ISL1	-2.975102037684684	-2.949186517264091	FALSE
ISL2	-2.8399889754185583	-2.7260093588327643	FALSE
ISX	-2.9268185311868535	-3.0592260171730348	FALSE
JAZF1	-2.8009502099481955	-2.65437064169986	FALSE
JDP2	-2.147153610759952	-2.253850229832325	FALSE
JRK	-2.921601420562814	-3.0406244445969723	FALSE
JRKL	-2.9522978933702264	-2.9936875433396275	FALSE
JUN	-1.7375324720135417	-2.01557602258681	FALSE
JUND	-2.049813101839204	-2.194852592836586	FALSE
KAT7	-3.0323487157952633	-2.927197399108712	FALSE
KCMF1	-2.840712920742791	-2.9048330170708088	FALSE
KCNIP3	-2.8449616554098447	-3.0252668437773114	FALSE
KDM2A	-2.8378623009149675	-2.765614696849651	FALSE
KDM2B	-2.5907352975226376	-2.8494980420476606	FALSE
KDM5B	-2.5768249722959125	-2.639685739264508	FALSE
KIN	-2.830907381800945	-2.7260770852193366	FALSE
KLF1	-2.697231547538503	-2.5588963028356964	FALSE
KLF10	-2.3039160482982837	-2.542008360995903	FALSE
KLF11	-2.6222509273668875	-2.673926258308644	FALSE
KLF12	-2.943661801045772	-2.802693957635547	FALSE
KLF13	-2.6516580741328206	-2.6813461988773724	FALSE
KLF14	-3.0373929738094416	-3.0424206648748986	FALSE
KLF15	-2.881638072482265	-2.8213960215705285	FALSE
KLF16	-2.762723910257362	-2.744136536624393	FALSE
KLF17	-2.9716521814218257	-3.0475238864349183	FALSE
KLF2	-2.3538615505368985	-2.253534846101075	FALSE
KLF3	-2.62171742567153	-2.585446084545432	FALSE
KLF4	-2.260564747401987	-2.410178260938018	FALSE
KLF5	-2.4277543796633956	-2.6510133665344155	FALSE
KLF6	-1.92442192265599	-2.107028709329374	FALSE
KLF7	-2.6989545815443514	-2.6300982834066726	FALSE
KLF8	-2.755157905988706	-2.858586779222013	FALSE
KLF9	-2.438346742872133	-2.615378142214926	FALSE
KMT2A	-2.8586333685078915	-2.768448354643808	FALSE
KMT2B	-2.538186576898579	-2.6192939516020144	FALSE
L3MBTL1	-2.9255134669918976	-3.01881413460414	FALSE
L3MBTL3	-2.421030650619225	-2.3449975562839818	FALSE
L3MBTL4	-2.914433513015411	-2.9090722791181642	FALSE
LBX1	-2.9711018593858176	-3.065345325341185	FALSE
LBX2	-2.84627493284302	-2.96939279484463	FALSE
LCOR	-2.883776770563441	-2.8499703629191724	FALSE
LCORL	-2.8738492397838433	-2.709388224819574	FALSE
LEF1	-2.6204008761385555	-2.54186480548165	FALSE
LEUTX	-2.950581159963882	-2.9836954935453526	FALSE
LHX1	-3.0098050633672986	-2.9781050994872236	FALSE
LHX2	-2.865037157649328	-2.83005130667949	FALSE
LHX3	-3.0231745972724324	-2.9842204458606107	FALSE
LHX4	-2.9824307661801464	-2.954141387415632	FALSE
LHX5	-3.0777199829086195	-3.101894481744056	FALSE
LHX6	-2.842734615439141	-2.9138290700233003	FALSE
LHX8	-2.9161869254505843	-2.954160891872265	FALSE
LHX9	-3.005402924464563	-3.025138995039481	FALSE
LIN28A	-3.0445515426502627	-2.995339625185532	FALSE
LIN28B	-2.964412429547622	-2.96170304212441	FALSE
LIN54	-2.553913908148603	-2.614788283617531	FALSE
LMX1A	-3.0892804098165163	-3.059131889023978	FALSE
LMX1B	-2.959390504957682	-3.0188848226732565	FALSE
LTF	-2.512509486786022	-2.6782098003886166	FALSE
LYL1	-2.4827868266861715	-2.3410437965481603	FALSE
MAF	-2.4795237943150017	-2.5825619585516524	FALSE
MAFA	-2.9559923672945563	-2.939449330489478	FALSE
MAFB	-2.2428379281979227	-2.4231607965519935	FALSE
MAFF	-2.2960164237369987	-2.322625568373056	FALSE
MAFG	-2.4432931976471974	-2.6393448953130765	FALSE
MAFK	-2.367627481998897	-2.4504277381256445	FALSE
MAX	-2.509347798971378	-2.378761683773133	FALSE
MAZ	-2.7433337339680013	-2.657903163058491	FALSE
MBD1	-2.7968515555872866	-2.8234677437337217	FALSE
MBD2	-2.5858481671202167	-2.611051576620696	FALSE
MBD3	-2.902595103717281	-2.844148801878494	FALSE
MBD4	-2.6141052495095747	-2.491591726311401	FALSE
MBD6	-2.7225947634308074	-2.7033715514659367	FALSE
MBNL2	-2.7359090116099467	-2.711076502037378	FALSE
MECOM	-2.658101854798268	-2.833983038795893	FALSE
MECP2	-2.9615898075147733	-2.7995606067655068	FALSE
MEF2A	-2.5092168574004154	-2.3719971878671884	FALSE
MEF2B	-2.3524101537212343	-2.3948180266301193	FALSE
MEF2C	-2.5881323873544755	-2.73822574575159	FALSE
MEF2D	-2.8289092829436027	-2.7356919200541077	FALSE
MEIS1	-2.7078471168146376	-2.667740824544777	FALSE
MEIS2	-2.77495920860718	-2.840668435419358	FALSE
MEIS3	-2.8917455836164647	-2.861580852899371	FALSE
MEOX1	-2.6519435371115403	-2.8468375038947515	FALSE
MEOX2	-2.876150588954077	-2.939227863222798	FALSE
MESP1	-2.89672376180482	-2.977132702639808	FALSE
MESP2	-2.872838246264907	-2.973384467985232	FALSE
MGA	-2.981147364914945	-2.842736749228183	FALSE
MITF	-2.5871437397784205	-2.5281063150132863	FALSE
MIXL1	-2.8175276154846864	-2.857486847422722	FALSE
MKX	-2.835188328316715	-2.8478077287602286	FALSE
MLX	-2.739027672545824	-2.486890241477637	FALSE
MLXIP	-2.8165554914237263	-2.841463143747453	FALSE
MLXIPL	-2.9410886171981545	-2.987652560209388	FALSE
MNT	-2.4845990427808866	-2.523838354107397	FALSE
MNX1	-2.800496301207411	-2.8949095988696083	FALSE
MSANTD1	-2.836757805321362	-2.895093009694313	FALSE
MSANTD3	-2.510523238010307	-2.709330292208483	FALSE
MSANTD4	-2.929492918387471	-2.807804953418529	FALSE
MSC	-1.7933478539215202	-2.321411608097928	FALSE
MSGN1	-2.9001441668519967	-2.9371162675139724	FALSE
MSX1	-2.6763744249164865	-2.7433720563267623	FALSE
MSX2	-2.83073247376437	-2.949499964544956	FALSE
MTERF1	-2.8553457498194046	-2.624533371402293	FALSE
MTERF2	-2.732001265092396	-2.7887742241180984	FALSE
MTERF3	-2.684801061864465	-2.709319566799283	FALSE
MTERF4	-2.935590562808824	-2.955054971061906	FALSE
MTF1	-1.8740393667133992	-2.089734437811598	FALSE
MTF2	-2.6451783266415068	-2.403380835637143	FALSE
MXD1	-2.256891147556313	-2.123200800726549	FALSE
MXD3	-2.8836853203079054	-2.683350780851324	FALSE
MXD4	-2.921647844824494	-2.880266315137167	FALSE
MXI1	-2.6553097946142823	-2.512277557006206	FALSE
MYB	-2.512387579527557	-2.4480329828937304	FALSE
MYBL1	-2.5906008899667556	-2.580621085657225	FALSE
MYBL2	-2.7175993467325203	-2.4814487374448735	FALSE
MYC	-2.3060519125923333	-2.3533355986441484	FALSE
MYCL	-2.9037390082880776	-2.7315368958264696	FALSE
MYCN	-2.7174283100923833	-2.593936225151059	FALSE
MYF5	-2.883286324161037	-2.9674448824669657	FALSE
MYF6	-2.935015544510593	-2.973805320231545	FALSE
MYNN	-2.7283244416940198	-2.724839564015157	FALSE
MYOD1	-2.6926084494876257	-2.7838380881449423	FALSE
MYOG	-2.8115272138018566	-2.869123698180409	FALSE
MYPOP	-2.903886042602217	-2.9810290779509447	FALSE
MYRF	-2.776450776658402	-2.869996183225048	FALSE
MYRFL	-2.8456292061285917	-3.0197212502115	FALSE
MYSM1	-3.049715380207549	-2.8604737100899698	FALSE
MYT1	-3.07628032284917	-3.094881056388921	FALSE
MYT1L	-3.031383236022036	-3.106760847268307	FALSE
MZF1	-2.8823670782931856	-2.812226533925336	FALSE
NACC2	-2.930613990399513	-2.8404982326318353	FALSE
NAIF1	-2.7914644014697636	-2.7959690962713015	FALSE
NANOG	-2.6888479329190456	-2.58522401164854	FALSE
NANOGNB	-3.051450358932626	-3.072559888835978	FALSE
NANOGP8	-2.788775143996256	-2.681705078196309	FALSE
NCOA1	-2.776004531903811	-2.6768440813635284	FALSE
NCOA2	-2.83824187967937	-2.624094305064391	FALSE
NCOA3	-2.4803699487965396	-2.429651366257665	FALSE
NEUROD1	-2.932927750497282	-2.9227938456639944	FALSE
NEUROD2	-2.9394287796934453	-2.937963468442081	FALSE
NEUROD4	-3.0706828941072897	-3.0663626710169587	FALSE
NEUROD6	-3.015787867272911	-3.0635328593910534	FALSE
NEUROG1	-2.942760088566265	-2.986316508538201	FALSE
NEUROG2	-2.8540221758868443	-2.840895991111113	FALSE
NEUROG3	-2.92835482484191	-2.9789574482096244	FALSE
NFAT5	-2.863760250534536	-2.7214344532423382	FALSE
NFATC1	-2.4131269487757536	-2.5168069486097915	FALSE
NFATC2	-2.4768235778686254	-2.4386233298448277	FALSE
NFATC3	-2.819459462028813	-2.670773194540536	FALSE
NFATC4	-2.9203231144584425	-2.939647785016099	FALSE
NFE2	-2.3869355245448487	-2.159662216980742	FALSE
NFE2L1	-2.7166490414564297	-2.8031695852018874	FALSE
NFE2L2	-2.1615890011272625	-2.2926249242416477	FALSE
NFE2L3	-2.6094417466349458	-2.573986629655737	FALSE
NFE4	-2.4034227093260427	-2.219614289447906	FALSE
NFIA	-2.888867514948877	-2.885767605292114	FALSE
NFIB	-2.743155159027209	-2.691065894463403	FALSE
NFIC	-2.676119445024197	-2.6521433745353282	FALSE
NFIX	-2.8375776527061163	-2.901865549860254	FALSE
NFX1	-2.9159759332312225	-2.9342741662155603	FALSE
NFXL1	-2.792362245751575	-2.6241451459966134	FALSE
NFYA	-2.638001868411473	-2.730753784506433	FALSE
NFYB	-2.659537353462701	-2.558061838582525	FALSE
NFYC	-2.7195560831742025	-2.672505861864134	FALSE
NHLH1	-2.879385540007737	-2.876455713611482	FALSE
NHLH2	-3.0732759751609766	-3.101780588024162	FALSE
NKRF	-2.9654673667844897	-2.873219593362259	FALSE
NKX11	-3.0070244905974564	-3.1000225978614466	FALSE
NKX12	-2.753317800663569	-2.7841791190841807	FALSE
NKX21	-2.678702785531466	-2.8113914327571585	FALSE
NKX22	-2.9797140382385527	-2.8517892332816293	FALSE
NKX23	-2.6020581568161205	-2.739332250846065	FALSE
NKX24	-3.0392559745141687	-3.0617141769851752	FALSE
NKX25	-3.0253562442053195	-2.8701961108378677	FALSE
NKX26	-2.909358558888375	-2.8840601595087865	FALSE
NKX28	-2.984365101816979	-2.9669033758566044	FALSE
NKX31	-2.9959816676423627	-2.887866375391274	FALSE
NKX32	-2.8751573613315067	-3.009736516136187	FALSE
NKX61	-2.897559322783587	-2.8465533627307167	FALSE
NKX62	-2.8910733588414184	-2.944520917959057	FALSE
NKX63	-2.954708089059747	-3.0098717508331188	FALSE
NME2	-2.83571224286533	-2.7075388578266755	FALSE
NOBOX	-3.0581925586285914	-3.032872965737723	FALSE
NOTO	-2.968076128318532	-3.1279521247662796	FALSE
NPAS1	-3.0118221477935077	-2.9387045935638945	FALSE
NPAS2	-2.7363468949839067	-2.8675179899111347	FALSE
NPAS3	-3.018184008351672	-2.965494234847095	FALSE
NPAS4	-2.9019387957494116	-3.0044396315122475	FALSE
NR0B1	-2.847954116474822	-2.676183122848918	FALSE
NR1D1	-2.6480951402515465	-2.844034815924962	FALSE
NR1D2	-2.837933476126283	-2.777950256570688	FALSE
NR1H2	-2.5390252134136	-2.541070527554691	FALSE
NR1H3	-2.2932364552387248	-2.283569348110229	FALSE
NR1H4	-2.9511856293879863	-2.997712822734867	FALSE
NR1I2	-2.873659571225514	-2.9182813668044547	FALSE
NR1I3	-2.9613144970912937	-3.034789843292303	FALSE
NR2C1	-2.838078212445805	-2.8205057956583763	FALSE
NR2C2	-2.8086682816311574	-2.6695848845015684	FALSE
NR2E1	-2.995987399815135	-2.9857780563090617	FALSE
NR2E3	-2.9492920408581953	-2.9004730307647066	FALSE
NR2F1	-2.8155889238045804	-2.7375258376002907	FALSE
NR2F2	-2.678278050743719	-2.6844721720676223	FALSE
NR2F6	-2.79188871448472	-2.8179662837613	FALSE
NR3C1	-2.1850189433656966	-2.285107840776968	FALSE
NR3C2	-2.882336929131947	-2.86744843209114	FALSE
NR4A1	-1.9760726885292872	-2.331475999380894	FALSE
NR4A2	-2.52873948915942	-2.5372446487365465	FALSE
NR4A3	-1.6213566883308825	-2.049578578912357	FALSE
NR5A1	-2.622151550678101	-2.82620605388253	FALSE
NR5A2	-2.8100562124566415	-2.860184020786909	FALSE
NR6A1	-2.9555796821583873	-2.9407728526234695	FALSE
NRF1	-2.5551862668562713	-2.499479390744935	FALSE
NRL	-2.8258453000165225	-3.002397842688688	FALSE
OLIG1	-2.9230469897062745	-2.8221538855164505	FALSE
OLIG2	-2.8673405836078354	-2.783464325487997	FALSE
OLIG3	-3.0779544356296658	-3.0532271711472863	FALSE
ONECUT1	-2.906519533307697	-2.9145144002240695	FALSE
ONECUT2	-3.0281393993607097	-3.0143976829425823	FALSE
ONECUT3	-2.9930059053658895	-3.1083895314120253	FALSE
OSR1	-2.9109314436456515	-2.8991318765609666	FALSE
OSR2	-2.7738819241200794	-2.924670030306703	FALSE
OTP	-3.0615480114534566	-3.0657963405790576	FALSE
OTX1	-2.9910332025255264	-2.9683570602275022	FALSE
OTX2	-3.0099041678988763	-2.9586275625130165	FALSE
OVOL1	-2.7326727900320313	-2.8880622897765	FALSE
OVOL2	-2.8508065121069235	-2.898304461037797	FALSE
OVOL3	-3.0360035881042498	-3.1228615999189153	FALSE
PA2G4	-2.881292722702391	-2.4227004490090915	FALSE
PATZ1	-2.863299108135772	-2.8088669642307122	FALSE
PAX1	-2.9053172780876433	-2.9095895478026383	FALSE
PAX2	-3.064015959494442	-3.0971211067502136	FALSE
PAX3	-2.975064241937753	-3.0025198779243434	FALSE
PAX4	-2.9714058654419797	-3.068084887628211	FALSE
PAX5	-2.3605521661651756	-2.4197595476971756	FALSE
PAX6	-2.8568520768635643	-2.8155713735413164	FALSE
PAX7	-3.023389097566478	-3.1058137638427095	FALSE
PAX8	-2.6584140192101926	-2.63150559783643	FALSE
PAX9	-2.8533923351805552	-2.9853316125026543	FALSE
PBX1	-2.8196197255984576	-2.8138323055277032	FALSE
PBX2	-2.6810821148860913	-2.521951424386612	FALSE
PBX3	-2.6304043392633485	-2.7389725810507515	FALSE
PBX4	-2.4227698974026723	-2.4806293454458954	FALSE
PCGF2	-2.716326377188787	-2.69973251098523	FALSE
PCGF6	-2.942648148260756	-2.668677931945511	FALSE
PDX1	-2.8016460648473074	-2.7774582248017974	FALSE
PEG3	-2.9869436107189107	-2.972845291512531	FALSE
PGR	-2.836054523638603	-2.838630612869659	FALSE
PHF1	-3.0032287556648996	-2.974632144287403	FALSE
PHF20	-2.8868549592689465	-2.8570126235198496	FALSE
PHF21A	-2.6547631224988493	-2.636750135111604	FALSE
PHOX2A	-2.9516360375361645	-2.9578802518732736	FALSE
PHOX2B	-3.0250530017035717	-3.0031389230874765	FALSE
PIN1	-3.0070375719492817	-2.995621239346036	FALSE
PITX1	-2.7858234150542285	-2.81570339961049	FALSE
PITX2	-2.9980934726025104	-3.047658604694251	FALSE
PITX3	-2.908399825641916	-3.015221740717781	FALSE
PKNOX1	-2.7907938279796336	-2.8717813405919217	FALSE
PKNOX2	-2.868288919120132	-3.052850896988162	FALSE
PLAG1	-2.8576973454117276	-2.940228433459067	FALSE
PLAGL1	-2.765642905848337	-2.75302195087503	FALSE
PLAGL2	-2.4802021432634	-2.7852613058283913	FALSE
POGK	-2.7798478768948613	-2.7467623299754975	FALSE
POU1F1	-2.9625884360310777	-2.934042307563516	FALSE
POU2AF1	-2.7204110094523926	-2.842631972764859	FALSE
POU2F1	-2.912240181346806	-2.7901302745481726	FALSE
POU2F2	-2.2369883918601925	-2.177543203685404	FALSE
POU2F3	-2.8335095992905392	-2.8911592763237532	FALSE
POU3F1	-2.8096586079745425	-2.802493862357709	FALSE
POU3F2	-2.91261572814622	-2.834143239884138	FALSE
POU3F3	-2.995167981109112	-2.912404340111814	FALSE
POU3F4	-2.9042442620903324	-2.9476150535812087	FALSE
POU4F1	-2.962851984934366	-2.84413874968556	FALSE
POU4F2	-2.9712585341300968	-2.9867149704507696	FALSE
POU4F3	-2.9758506765126906	-2.9906401381962096	FALSE
POU5F1	-2.7362296627655516	-2.7240895441250155	FALSE
POU5F1B	-2.8296131380170686	-2.7494346107963334	FALSE
POU5F2	-2.9752346877765667	-3.0842241472211667	FALSE
POU6F1	-2.8833084979704884	-2.992679073759538	FALSE
POU6F2	-2.9853035359594844	-3.061949478214152	FALSE
PPARA	-2.8610456198204832	-2.7829231895817497	FALSE
PPARD	-2.050553023804456	-2.349482018686354	FALSE
PPARG	-2.20075598667584	-2.452677640656952	FALSE
PRDM1	-2.130699711339688	-2.283480512774186	FALSE
PRDM10	-3.0236992209496005	-3.036602631787767	FALSE
PRDM12	-3.034950636475294	-3.1180588419884203	FALSE
PRDM13	-2.935903497862026	-2.9004490395344424	FALSE
PRDM14	-2.8203826146099233	-2.8051812129045017	FALSE
PRDM15	-2.869298424903957	-2.9091123739432256	FALSE
PRDM16	-2.8921750345785475	-2.9269824761698437	FALSE
PRDM2	-2.8333557835973293	-2.770989913949714	FALSE
PRDM4	-2.695989918642956	-2.7547232049538266	FALSE
PRDM5	-2.72020002611803	-2.7800033551357957	FALSE
PRDM6	-2.989881187180681	-2.999700370620351	FALSE
PRDM8	-2.6167019565543876	-2.796410291256725	FALSE
PRDM9	-2.969724434933024	-2.933771787591244	FALSE
PREB	-2.981288903072378	-2.783185215578973	FALSE
PRMT3	-2.9110674780287256	-2.5232038042718052	FALSE
PROP1	-2.9818741731307203	-2.9913651487984074	FALSE
PROX1	-2.816070554120201	-2.8838745131355603	FALSE
PROX2	-2.861520599830025	-2.7944883221461145	FALSE
PRR12	-2.955954037721068	-2.9452925874889964	FALSE
PRRX1	-2.699874372709628	-2.830199737523099	FALSE
PRRX2	-2.7658443514302986	-2.826340709445026	FALSE
PTF1A	-2.9769701207135078	-3.0792718010000346	FALSE
PURA	-2.95998278648729	-2.950822978382738	FALSE
PURB	-2.947581348706565	-3.011243015920506	FALSE
PURG	-3.0031712636434404	-3.026075634453362	FALSE
RAG1	-2.752409911741621	-2.7643518207605977	FALSE
RARA	-2.343747236792285	-2.2898280685993604	FALSE
RARB	-2.758192266905443	-2.786005943443873	FALSE
RARG	-2.595611014065547	-2.78255197069021	FALSE
RAX	-2.9918351398841154	-2.986269953394731	FALSE
RAX2	-3.023075661802063	-2.9983402763535962	FALSE
RBAK	-2.8733989547260745	-2.8718976026040597	FALSE
RBCK1	-2.688925990454184	-2.3995692284030263	FALSE
RBPJ	-2.456784806636423	-2.3348001700240637	FALSE
RBPJL	-2.8733160404279103	-2.9580794682442084	FALSE
RBSN	-2.91162663935517	-3.0330179998120053	FALSE
REL	-1.6531663807956074	-2.0316367273707456	FALSE
RELA	-2.192729920680021	-2.2779969569560103	FALSE
REPIN1	-2.8507816443263	-2.7680651073153983	FALSE
REST	-2.652939733092029	-2.6160082638906603	FALSE
REXO4	-2.936803255900939	-2.8882020779677564	FALSE
RFX1	-2.8389639962759405	-2.897196077863451	FALSE
RFX2	-2.7955169012703522	-2.8574526027781983	FALSE
RFX3	-3.006868795280727	-3.0391744795966265	FALSE
RFX4	-2.987940959556384	-3.040376334075493	FALSE
RFX5	-2.320680339935589	-2.3167878478339667	FALSE
RFX6	-3.0107921408318794	-2.9020628476409187	FALSE
RFX7	-3.0036904805283506	-2.8946612854285267	FALSE
RFX8	-2.447084228629381	-2.5552344257668267	FALSE
RHOXF1	-3.026135083671586	-3.0561924518396535	FALSE
RHOXF2	-3.0179063270678133	-2.952634170495112	FALSE
RHOXF2B	-3.025927869766555	-3.024324357543737	FALSE
RLF	-2.2678808324296553	-2.463725682958237	FALSE
RORA	-2.6864890807625232	-2.795245176123438	FALSE
RORB	-2.9698546503940926	-3.0309684192425976	FALSE
RORC	-2.9671145454069983	-2.979878009825528	FALSE
RREB1	-2.8119089480572788	-2.8140882629134594	FALSE
RUNX1	-2.055430969293907	-2.1701536982234106	FALSE
RUNX2	-2.2059308140809755	-2.252690084437425	FALSE
RUNX3	-2.0694847221954307	-2.1284467121466086	FALSE
RXRA	-2.537007866923474	-2.4114835870908613	FALSE
RXRB	-2.9656377304125794	-2.8118722974385912	FALSE
RXRG	-2.9779753518790506	-3.010297671076243	FALSE
SAFB	-2.910782854998915	-2.9541316040633516	FALSE
SAFB2	-2.857623372615198	-2.898544546829077	FALSE
SALL1	-2.8170874954584817	-2.712912990312713	FALSE
SALL2	-2.962743880996643	-2.9163127939614863	FALSE
SALL3	-2.9947489586230382	-2.902031794287855	FALSE
SALL4	-2.774906040124506	-2.767741188614625	FALSE
SATB1	-2.6801242806020174	-2.6754695154122743	FALSE
SATB2	-2.9385977008323936	-3.0275376078399097	FALSE
SCMH1	-2.971516719555056	-2.9986362216895994	FALSE
SCML4	-2.6158892629017667	-2.4794006140657427	FALSE
SCRT1	-2.9593996694941964	-3.0950089824402545	FALSE
SCRT2	-3.0502129061059984	-3.066079365372505	FALSE
SCX	-2.7006317810259595	-2.8355115293380675	FALSE
SEBOX	-2.9396646164216196	-2.972078243009906	FALSE
SETBP1	-2.913623669354261	-2.9113224853734696	FALSE
SETDB1	-2.7203972218517176	-2.6182114036569795	FALSE
SETDB2	-2.7154145209509406	-2.6228371812897877	FALSE
SGSM2	-2.8706174665509696	-2.983349060146302	FALSE
SHOX	-2.9263602703560085	-2.925093957863214	FALSE
SHOX2	-2.89513830225967	-2.968435088245687	FALSE
SIM1	-2.8760331189454065	-2.8913894813178853	FALSE
SIM2	-2.9129701612682535	-3.0249213207612025	FALSE
SIX1	-2.9420204180352894	-2.9657670483579484	FALSE
SIX2	-2.8825714155514772	-2.901741901663119	FALSE
SIX3	-2.9263455410625254	-2.876847458385653	FALSE
SIX4	-2.907612355616358	-2.957952902445191	FALSE
SIX5	-2.6636336702778256	-2.7025902776684694	FALSE
SIX6	-3.0884065799587717	-3.0458349413581063	FALSE
SKI	-3.0472009914629474	-2.9740355133649365	FALSE
SKIL	-2.3964534951155545	-2.647091620807151	FALSE
SKOR1	-3.1286411657222133	-3.1386649717477173	FALSE
SKOR2	-3.0483212691992385	-3.0607440081552966	FALSE
SLC2A4RG	-2.959068513571822	-2.8325076103112377	FALSE
SMAD1	-2.5594977829519383	-2.5690963030484153	FALSE
SMAD3	-2.2558092215143883	-2.52299496048227	FALSE
SMAD4	-2.736279054323841	-2.6114910644202634	FALSE
SMAD5	-2.7842621850708205	-2.6960707619338273	FALSE
SMAD9	-2.8366052825666963	-2.824576247568583	FALSE
SMYD3	-2.8565205247390155	-2.767810970248598	FALSE
SNAI1	-1.7794516914508176	-2.2193725240834508	FALSE
SNAI2	-2.5036011613004145	-2.7027959318279673	FALSE
SNAI3	-2.4853939189464582	-2.3638052288091664	FALSE
SNAPC2	-2.861731888991686	-2.821602155181602	FALSE
SNAPC4	-2.8752842222719552	-2.8495238937759932	FALSE
SNAPC5	-2.867521737408063	-2.750369723572623	FALSE
SOHLH1	-2.9453251571599575	-3.023817275029548	FALSE
SOHLH2	-3.0749952547400876	-3.03342123318418	FALSE
SON	-2.9554122704589614	-2.8991223958619994	FALSE
SOX1	-3.0331094596554418	-2.9794666347478356	FALSE
SOX10	-2.7417673539691747	-2.7740248327205688	FALSE
SOX11	-2.7593794634746533	-2.74619960004995	FALSE
SOX12	-2.928194679427576	-2.7849215098487177	FALSE
SOX13	-2.7465402141293915	-2.7759961458989566	FALSE
SOX14	-3.081000535420295	-3.079872970659139	FALSE
SOX15	-2.859594688426659	-2.87955807385875	FALSE
SOX17	-2.5153500070833776	-2.6861361300982685	FALSE
SOX18	-2.5552894103824793	-2.771441036106587	FALSE
SOX2	-2.818835926420088	-2.7533173859654694	FALSE
SOX21	-2.964122181781746	-2.926643861553904	FALSE
SOX3	-3.046427423722872	-3.0779055417033727	FALSE
SOX30	-3.0263144290455033	-3.0952712911247504	FALSE
SOX4	-2.7394438293509196	-2.746547758871498	FALSE
SOX5	-3.0182255775086606	-3.0286815064861403	FALSE
SOX6	-2.8375204167775685	-2.8543814941979817	FALSE
SOX7	-2.4920705429966032	-2.6952345386132546	FALSE
SOX8	-2.9330626730064626	-2.8866325364252874	FALSE
SOX9	-2.662177083521689	-2.6129170118330842	FALSE
SP1	-2.6767171007698467	-2.603275519064339	FALSE
SP100	-2.0693866606880884	-1.7833350481991745	FALSE
SP110	-2.1992171378193035	-1.8426332895529982	FALSE
SP140	-2.246367644867618	-2.0864437565577667	FALSE
SP140L	-2.443620391825885	-2.042461165550188	FALSE
SP2	-2.5267891035249783	-2.42488238388921	FALSE
SP3	-2.848785404736655	-2.6399283777131015	FALSE
SP4	-2.7291522792214966	-2.6729578227672537	FALSE
SP5	-2.902341075625416	-2.9729060172354362	FALSE
SP6	-2.664457694688157	-2.8228449031596994	FALSE
SP7	-2.895712459921277	-2.8572709487746444	FALSE
SP8	-3.023103144452281	-3.0383227759894247	FALSE
SP9	-2.828005416823504	-3.024484854614231	FALSE
SPDEF	-2.848314799908395	-2.857506060039126	FALSE
SPEN	-2.9557221175622326	-2.862320613192961	FALSE
SPI1	-2.121409269979238	-1.8488197125147585	FALSE
SPIB	-2.232163901610352	-2.2842928022607847	FALSE
SPIC	-2.7108148015907907	-2.4824150431110086	FALSE
SPZ1	-3.0988168675570673	-3.179828193583835	FALSE
SRCAP	-2.768398759200959	-2.8630346867534953	FALSE
SREBF1	-2.5099397064327684	-2.5070876069772634	FALSE
SREBF2	-2.570908875878044	-2.6280278378504462	FALSE
SRF	-2.4994190449970786	-2.543995036132227	FALSE
SRY	-2.8227382228045474	-2.863096808306714	FALSE
ST18	-3.017270147355596	-2.9955596698158793	FALSE
STAT1	-1.9893893829336788	-1.9354502148419375	FALSE
STAT2	-2.1160621318109656	-1.8714301583775563	FALSE
STAT3	-2.0294320751692414	-1.9139944241018876	FALSE
STAT4	-2.2636123068341423	-2.261196878251294	FALSE
STAT5A	-1.9339822066056884	-2.040445203620536	FALSE
STAT5B	-2.424891273230573	-2.231922511804106	FALSE
STAT6	-2.520664288947893	-2.3244876890393495	FALSE
TAL1	-2.414405277673052	-2.322862465648928	FALSE
TAL2	-2.8557204165351133	-2.919664311656944	FALSE
TBP	-2.580591202038009	-2.60601489976479	FALSE
TBPL1	-2.921494293439434	-2.9534626007909415	FALSE
TBPL2	-2.941640830705521	-2.981343853920879	FALSE
TBR1	-3.0174746907916594	-3.0787531933449834	FALSE
TBX1	-2.935168683687067	-3.029306254416593	FALSE
TBX10	-2.8081179918823516	-2.979543358431999	FALSE
TBX15	-2.894758273371143	-2.9541514869806766	FALSE
TBX18	-2.9096417309739158	-2.917863347062346	FALSE
TBX19	-2.7886831204595905	-2.8726625529936025	FALSE
TBX2	-2.814575014716802	-2.90228994673026	FALSE
TBX20	-2.9839791322999347	-2.8858790184537293	FALSE
TBX21	-2.478721331037164	-2.3467548292330322	FALSE
TBX22	-3.0640817369222133	-3.0092792972167928	FALSE
TBX3	-2.646713362079539	-2.7743863249115464	FALSE
TBX4	-2.8620165370705455	-3.013300526829972	FALSE
TBX5	-2.881263249518069	-2.815929915268879	FALSE
TBX6	-2.82663948163094	-2.9217134463844943	FALSE
TBXT	-2.7902489999588145	-2.7290800375006086	FALSE
TCF12	-2.6328301661536013	-2.643816633494537	FALSE
TCF15	-2.946838830055345	-2.8920081175884063	FALSE
TCF20	-2.936385270627166	-2.9267706495260186	FALSE
TCF21	-2.6675084793564126	-2.718037202664346	FALSE
TCF23	-2.7876795313569005	-2.9415596349320583	FALSE
TCF24	-2.9508181397777045	-2.8061969072561013	FALSE
TCF3	-2.672456554674315	-2.615976175747856	FALSE
TCF4	-2.6826787837390302	-2.6275645465494266	FALSE
TCF7	-2.4310800783996167	-2.2931038011495515	FALSE
TCF7L1	-2.9340498465463423	-2.883786294002176	FALSE
TCF7L2	-2.4534237644367374	-2.4660501855956527	FALSE
TCFL5	-2.9548489310240877	-2.9502406481488084	FALSE
TEAD1	-2.6887843065180475	-2.7612132008987476	FALSE
TEAD2	-2.7128693230969128	-2.712268006302291	FALSE
TEAD3	-2.665666475227571	-2.8291441112518667	FALSE
TEAD4	-2.581845805936615	-2.6208001528128135	FALSE
TEF	-2.876014985801101	-2.981607577267456	FALSE
TERB1	-3.0069367940925344	-3.1274803103377034	FALSE
TERF1	-2.905166464206335	-2.798208430438991	FALSE
TERF2	-2.778381454916743	-2.772064712824619	FALSE
TET1	-2.844585104778896	-2.7107038531257213	FALSE
TET2	-2.170309857720535	-2.1093825474111045	FALSE
TET3	-2.6149602176297386	-2.693057183936255	FALSE
TFAP2A	-2.4290443811571234	-2.5901829457151946	FALSE
TFAP2B	-3.02079556103449	-2.968391258887481	FALSE
TFAP2C	-2.4721581617248196	-2.6183747379692774	FALSE
TFAP2D	-3.089327322273388	-3.057988405219872	FALSE
TFAP2E	-2.9725661390310707	-3.014369781351803	FALSE
TFAP4	-2.751859930614878	-2.7642325711763016	FALSE
TFCP2	-2.9504553237832196	-2.7554462541323295	FALSE
TFCP2L1	-2.675693234173648	-2.8845156759278834	FALSE
TFDP1	-2.9366791282368	-2.60913571757935	FALSE
TFDP2	-2.9186985144753885	-2.7655088312077485	FALSE
TFDP3	-3.0397640409720834	-3.0451118959442205	FALSE
TFE3	-2.384141716839067	-2.262815394405942	FALSE
TFEB	-2.402500937340293	-2.291393036413916	FALSE
TFEC	-1.9555586770688704	-1.8683047623367905	FALSE
TGIF1	-2.3966494959485356	-2.5142983622755466	FALSE
TGIF2	-2.545101197477663	-2.46426052253613	FALSE
TGIF2LX	-3.0738857684457015	-3.0606958114206373	FALSE
TGIF2LY	-3.04970114821388	-3.0650905676979856	FALSE
THAP1	-2.5709581236352776	-2.6342196140621836	FALSE
THAP10	-2.9267193927529727	-2.7317417226506953	FALSE
THAP11	-2.769379427954531	-2.5718075922147934	FALSE
THAP12	-3.001856619552924	-2.8787645052337605	FALSE
THAP2	-2.5931013368237696	-2.6754998807851855	FALSE
THAP3	-2.923768268918227	-2.7815783913704255	FALSE
THAP4	-2.9323052644479146	-2.7696345594679723	FALSE
THAP5	-2.9140415936683546	-2.8270603982338587	FALSE
THAP6	-2.924254852865058	-2.9708394097183985	FALSE
THAP7	-3.050574441677885	-2.8077905951213262	FALSE
THAP8	-2.7343213533128456	-2.8246732396042846	FALSE
THAP9	-2.986776858845119	-2.838586326867669	FALSE
THRA	-2.6873145268397702	-2.8501164526506884	FALSE
THRB	-2.8923191540099618	-2.8673583497772714	FALSE
THYN1	-2.9743306187889735	-2.9817994411512476	FALSE
TIGD1	-2.8084628088685113	-2.8808273738683194	FALSE
TIGD2	-2.8201373520573676	-2.7705105624014212	FALSE
TIGD3	-2.597927515696081	-2.501809584807945	FALSE
TIGD4	-2.9405469838344462	-2.935964639356047	FALSE
TIGD5	-2.8156315332115427	-2.948219181507057	FALSE
TIGD6	-2.7967282137783527	-2.7949151336006115	FALSE
TIGD7	-2.9451233836018287	-2.955442805894499	FALSE
TLX1	-2.9115229940979597	-2.934093491036879	FALSE
TLX2	-2.9851048586214985	-2.976068796703965	FALSE
TLX3	-3.076257210673702	-3.0869477521482596	FALSE
TMF1	-2.9436741569602143	-2.8953129663079626	FALSE
TOPORS	-2.7961163581737076	-2.846587432024916	FALSE
TP53	-2.6674031483706	-2.4830376128666556	FALSE
TP63	-2.6309139898988336	-2.7282611168415842	FALSE
TP73	-2.760370353782856	-2.8925204682548746	FALSE
TPRX1	-3.065995900127596	-3.0512427212958833	FALSE
TRAFD1	-1.8736978306596521	-1.7161111610744528	FALSE
TRERF1	-2.727146383026025	-2.6518864626975738	FALSE
TRPS1	-2.759012086454602	-2.795759065389861	FALSE
TSC22D1	-2.714650038824983	-2.7601581766620127	FALSE
TSHZ1	-2.8993997178150135	-2.7871780437836846	FALSE
TSHZ2	-2.8889489602421703	-2.8632762958524482	FALSE
TSHZ3	-2.8604457712605624	-2.870462360792189	FALSE
TTF1	-2.95801872392978	-2.783129939951419	FALSE
TWIST1	-2.552176564030835	-2.6810483655873605	FALSE
TWIST2	-2.566474070589329	-2.6605502255961815	FALSE
UBP1	-2.869294934775469	-2.848135364556188	FALSE
UNCX	-3.049830142247269	-3.099915487977489	FALSE
USF1	-2.379208618977267	-2.252777430935981	FALSE
USF2	-2.6768304228161557	-2.6098417740283426	FALSE
USF3	-2.9670937375259854	-2.842142420903319	FALSE
VAX1	-3.0223166743864796	-3.0312552700951785	FALSE
VAX2	-3.036134067636446	-3.0305892977961095	FALSE
VDR	-2.261646103042603	-2.334643686583833	FALSE
VENTX	-2.8217983483471554	-2.7982715838623826	FALSE
VEZF1	-2.8616072255625733	-2.749096100965837	FALSE
VSX1	-3.0335487409185813	-3.1332608698606705	FALSE
VSX2	-3.0767032671011365	-3.012013578260312	FALSE
WIZ	-2.9804817108985615	-3.0248688159442434	FALSE
WT1	-2.7960167400028832	-2.8470113708127074	FALSE
XBP1	-2.8000499600266426	-2.655043686866133	FALSE
XPA	-2.827824306475247	-2.8321186710496806	FALSE
YBX1	-3.033082780896084	-3.038206833102384	FALSE
YBX2	-3.0270969737481384	-3.042428191102213	FALSE
YBX3	-2.876334306382148	-2.94235143511274	FALSE
YY1	-2.68073523735152	-2.5494753325396062	FALSE
YY2	-2.8898914183729	-2.7115537221819888	FALSE
ZBED1	-2.6187812836028663	-2.523760756114534	FALSE
ZBED2	-2.464076123995677	-2.477945461072231	FALSE
ZBED3	-2.7559907822099836	-2.665507721290109	FALSE
ZBED4	-2.776845108436239	-2.7834092581860466	FALSE
ZBED5	-2.8584814273453203	-2.994956460844688	FALSE
ZBED6	-2.443900207856025	-2.4111739130853858	FALSE
ZBED9	-2.9643822543139753	-3.0642683468222014	FALSE
ZBTB1	-2.570097522452538	-2.5966944300947676	FALSE
ZBTB10	-2.6557755798680462	-2.7036041595086666	FALSE
ZBTB11	-2.709991118208198	-2.551730489116676	FALSE
ZBTB12	-2.8892466275796482	-2.8209919515550332	FALSE
ZBTB14	-2.9143283641530027	-2.533295282048416	FALSE
ZBTB16	-2.717462479576055	-2.587223196273686	FALSE
ZBTB17	-2.3305032579458946	-2.387955361752387	FALSE
ZBTB18	-3.0159393043398217	-3.0544402666052957	FALSE
ZBTB2	-2.2456661795625887	-2.4699872252933286	FALSE
ZBTB20	-2.955017441815611	-2.9741574741915073	FALSE
ZBTB21	-2.051706105854378	-2.4555514786797774	FALSE
ZBTB22	-2.7412829369957454	-2.700478142268769	FALSE
ZBTB24	-2.651602426259005	-2.581875826486425	FALSE
ZBTB25	-2.54784593813818	-2.6713702978669045	FALSE
ZBTB26	-2.940102794675618	-2.8216353390707853	FALSE
ZBTB3	-2.6882487616915727	-2.7852031887313005	FALSE
ZBTB32	-2.5301584470718916	-2.6944978753473747	FALSE
ZBTB33	-2.6469637652385964	-2.5401118876483912	FALSE
ZBTB34	-2.734722184125578	-2.5400829321887266	FALSE
ZBTB37	-2.9203662577482854	-2.630812685799877	FALSE
ZBTB38	-2.668300856455686	-2.6368376506436206	FALSE
ZBTB39	-2.9268931138943244	-2.8855094397657255	FALSE
ZBTB4	-2.813651302797269	-2.8321188009347673	FALSE
ZBTB40	-2.900380697704862	-2.864322867650748	FALSE
ZBTB41	-3.0630662939037023	-2.9504210315236565	FALSE
ZBTB42	-2.8248287323586285	-2.859232741948081	FALSE
ZBTB43	-2.7392135849724717	-2.69316895862272	FALSE
ZBTB44	-3.0373776720629633	-2.9446421143762462	FALSE
ZBTB45	-2.8947053917641172	-2.8799853927750325	FALSE
ZBTB46	-2.9054817371237487	-3.0031952955862367	FALSE
ZBTB47	-2.7500101650234945	-2.89664233217236	FALSE
ZBTB48	-2.711331645605798	-2.604801821984267	FALSE
ZBTB49	-2.7412721611996154	-2.5918297156306798	FALSE
ZBTB5	-2.4474349029844182	-2.7416787235383726	FALSE
ZBTB6	-2.8403492295166757	-2.6959342716792487	FALSE
ZBTB7A	-2.574746516854637	-2.5933493170005213	FALSE
ZBTB7B	-2.549975960834927	-2.5546425794051215	FALSE
ZBTB7C	-2.8625755958293286	-3.0212101519799024	FALSE
ZBTB8A	-2.853226615024637	-2.8932444334457506	FALSE
ZBTB8B	-3.0083860979369086	-3.0519484265749353	FALSE
ZBTB9	-2.8686303335015118	-2.7817798565053287	FALSE
ZC3H8	-2.785307302014799	-2.769338947200882	FALSE
ZEB1	-2.585635093546797	-2.5743791830947123	FALSE
ZEB2	-2.609880578197425	-2.4377767803575363	FALSE
ZFAT	-2.7796600478830316	-2.8135211410631364	FALSE
ZFHX2	-2.9929551916976496	-3.0392485938529674	FALSE
ZFHX3	-2.9255942247904914	-2.9013092420140287	FALSE
ZFHX4	-2.900989302566938	-2.8936325842174866	FALSE
ZFP1	-2.8386688563435403	-2.7621948734432946	FALSE
ZFP14	-2.8734624649685165	-2.815810118929571	FALSE
ZFP2	-2.9885725540253065	-2.942643481515672	FALSE
ZFP28	-2.91570034574564	-2.925339085809031	FALSE
ZFP3	-2.81019119621971	-2.823576284760371	FALSE
ZFP30	-2.98098409621281	-2.9454060671936015	FALSE
ZFP37	-2.9433746738216477	-2.946493253875059	FALSE
ZFP41	-2.9082155088600725	-2.9462761451561215	FALSE
ZFP42	-2.912817638789124	-2.9311689639006726	FALSE
ZFP57	-2.8066857763666953	-2.784632308909316	FALSE
ZFP62	-2.8487056006695615	-2.805634562547239	FALSE
ZFP64	-3.011804533686388	-2.9204073150582923	FALSE
ZFP69	-2.8332533704135177	-2.8336201918590156	FALSE
ZFP69B	-2.900177468726767	-2.712456589149148	FALSE
ZFP82	-2.8937881222386834	-2.793949809582794	FALSE
ZFP90	-2.8089670936005895	-2.7845403992395292	FALSE
ZFP91	-2.8944205346757372	-2.9688961339291504	FALSE
ZFP92	-2.8850431016735216	-2.876279262277677	FALSE
ZFPM1	-2.893172195766974	-2.8708455479700348	FALSE
ZFPM2	-3.024801778216203	-3.0535538343303052	FALSE
ZFX	-2.692996295713885	-2.719235951377319	FALSE
ZFY	-2.739179285126404	-2.7801327734524635	FALSE
ZGLP1	-2.935710863540025	-2.977971795343144	FALSE
ZGPAT	-2.8786773371310135	-2.8454731397412205	FALSE
ZHX1	-2.712900037638695	-2.649650544990002	FALSE
ZHX2	-2.5305837609590514	-2.6273651276502443	FALSE
ZHX3	-2.8925689235354275	-2.8360496834100513	FALSE
ZIC1	-3.030101548027861	-3.0045902576773886	FALSE
ZIC2	-2.9798926449611938	-2.9986429744853877	FALSE
ZIC3	-2.925704173479535	-2.9204295219884644	FALSE
ZIC4	-3.0574613241385404	-3.1107527829984307	FALSE
ZIC5	-3.0439384146032387	-3.0312211941372222	FALSE
ZIK1	-3.0035568705692084	-2.8379553919149347	FALSE
ZIM2	-3.108931536332145	-3.161154634897798	FALSE
ZIM3	-3.055906999908524	-3.1115313780687366	FALSE
ZKSCAN1	-2.6899246797131116	-2.7449525723719272	FALSE
ZKSCAN2	-2.9170617196613096	-2.888233687430724	FALSE
ZKSCAN3	-2.9052988406565596	-2.8334574186666392	FALSE
ZKSCAN4	-2.7804662827968003	-2.724735827248067	FALSE
ZKSCAN5	-2.896008194540511	-2.8526901195984253	FALSE
ZKSCAN7	-3.0104780736064307	-3.0008771157227803	FALSE
ZKSCAN8	-3.0157691026187243	-2.942070735649124	FALSE
ZMAT1	-2.948613239790868	-2.879633920529917	FALSE
ZMAT4	-3.026982003412695	-3.0284606227711035	FALSE
ZNF10	-2.7238204102547083	-2.7984991957547316	FALSE
ZNF100	-2.901648508498757	-2.8088228564603837	FALSE
ZNF101	-2.6201584848268378	-2.5437248416639036	FALSE
ZNF107	-2.7811114288160628	-2.6481148994225125	FALSE
ZNF112	-2.965369832444594	-3.0364533129666205	FALSE
ZNF114	-2.8671726655382836	-2.7615143201554075	FALSE
ZNF117	-2.832143844435066	-2.6648769330687356	FALSE
ZNF12	-2.9710447317911863	-2.792433817223933	FALSE
ZNF121	-2.693731430843459	-2.7709166290557468	FALSE
ZNF124	-2.8450383800537775	-2.8133421625587514	FALSE
ZNF131	-2.8735870268867094	-2.8225352182675683	FALSE
ZNF132	-3.0326212504720873	-2.977263892414933	FALSE
ZNF133	-2.947906308809937	-2.9275270613071682	FALSE
ZNF134	-2.8882016392689676	-2.712575748456212	FALSE
ZNF135	-2.9860780644251075	-2.999428256333792	FALSE
ZNF136	-2.950936259855091	-2.889938304783291	FALSE
ZNF138	-2.9542303960161433	-2.8402706297212044	FALSE
ZNF14	-2.8687487485631205	-2.7429485591094163	FALSE
ZNF140	-2.8372382504273945	-2.914056400846755	FALSE
ZNF141	-2.950902893262223	-2.974027629671164	FALSE
ZNF142	-2.97891951475199	-2.9459181095165783	FALSE
ZNF143	-2.470884857320568	-2.434475146452129	FALSE
ZNF146	-2.894097954153812	-2.6104390109855364	FALSE
ZNF148	-3.0555757806855586	-2.8039384949384107	FALSE
ZNF154	-2.929785422740754	-2.955869411630487	FALSE
ZNF155	-2.9674400585895198	-2.8829800076622423	FALSE
ZNF157	-3.016795344854003	-3.084117114449353	FALSE
ZNF16	-2.961827983789384	-2.9797465892117803	FALSE
ZNF160	-2.8031559774113752	-2.8641565201166252	FALSE
ZNF165	-2.6452696054760554	-2.797083192339406	FALSE
ZNF169	-2.8832136085826243	-2.8998893866028848	FALSE
ZNF17	-3.000239371039742	-2.980578259367332	FALSE
ZNF174	-2.9763563483620157	-2.7993109043802007	FALSE
ZNF175	-2.742492306882221	-2.729828100607156	FALSE
ZNF177	-2.912712972880841	-2.8933317349855585	FALSE
ZNF18	-2.5812656050263074	-2.6733505387797956	FALSE
ZNF180	-2.9593579586442376	-2.9166205810657413	FALSE
ZNF181	-2.948738444365757	-2.9327122004259945	FALSE
ZNF182	-2.9270209506851144	-2.8237473786046885	FALSE
ZNF184	-2.8685232942361787	-2.722025236818552	FALSE
ZNF189	-2.817180531949421	-2.7934064899377815	FALSE
ZNF19	-2.8489267923616115	-3.014715524818168	FALSE
ZNF195	-2.9387406346804528	-2.871503930271224	FALSE
ZNF197	-2.901072265361207	-2.8212686796946453	FALSE
ZNF2	-2.7617867899357322	-2.865147111819941	FALSE
ZNF20	-2.8534315004702107	-3.0225815693037266	FALSE
ZNF200	-2.6197037239644887	-2.7741681781803864	FALSE
ZNF202	-2.8059191670982067	-2.6705342366799805	FALSE
ZNF205	-2.7671162980127484	-2.7487097524268984	FALSE
ZNF207	-2.7755700839895847	-2.692322105782648	FALSE
ZNF208	-2.9795320543739927	-3.028951500714364	FALSE
ZNF211	-2.725420885910331	-2.833979377085663	FALSE
ZNF212	-2.769575650024715	-2.6822923048680622	FALSE
ZNF213	-2.8852781314065163	-2.928731599574835	FALSE
ZNF214	-3.001022623276859	-3.0581100298523567	FALSE
ZNF215	-2.853255754615552	-2.7803630854855337	FALSE
ZNF217	-2.425699240048191	-2.467899428703377	FALSE
ZNF219	-2.814222225015325	-2.8537253907264084	FALSE
ZNF22	-2.786024850874798	-2.5667829385769334	FALSE
ZNF221	-2.980622489727471	-3.004533966643314	FALSE
ZNF222	-2.5887818519827173	-2.7683907275648956	FALSE
ZNF223	-2.904203910256887	-2.860139818273253	FALSE
ZNF224	-2.7852578171197426	-2.8415071542295305	FALSE
ZNF225	-3.0683135626173477	-2.9672000009029054	FALSE
ZNF226	-2.851828229463017	-2.8046394959264047	FALSE
ZNF227	-2.9225252508496773	-2.792590199772583	FALSE
ZNF229	-2.951504614218733	-2.9925865557110187	FALSE
ZNF23	-2.823737299387195	-2.863870322993444	FALSE
ZNF230	-2.8465046154622957	-2.839472003612504	FALSE
ZNF232	-2.935678162153522	-2.787805435258563	FALSE
ZNF233	-3.0005367967290364	-3.0438598381933644	FALSE
ZNF234	-2.969968349165516	-2.925136945929928	FALSE
ZNF235	-2.830094481698817	-2.713683049635075	FALSE
ZNF236	-3.046577601462137	-2.8271431156755384	FALSE
ZNF239	-2.801808503076278	-2.6576064299734568	FALSE
ZNF24	-2.761444229235522	-2.63401628781185	FALSE
ZNF248	-2.8846877101648682	-2.9804654570416362	FALSE
ZNF25	-2.880087324707051	-2.8975790474584455	FALSE
ZNF250	-2.8643915457624627	-2.9488400051295014	FALSE
ZNF251	-2.8535276429453895	-2.8820847560542067	FALSE
ZNF253	-3.032587531627681	-2.8942422764657127	FALSE
ZNF254	-2.8627456043091604	-2.826567371955673	FALSE
ZNF256	-2.9103459281116724	-2.7640692034457337	FALSE
ZNF257	-2.8890706904888233	-2.8958852701994013	FALSE
ZNF26	-2.7871447785367613	-2.755703336687589	FALSE
ZNF260	-2.9054287685601845	-2.6761625475326687	FALSE
ZNF263	-2.5165980776057633	-2.571680861063892	FALSE
ZNF264	-2.7949733460386468	-2.863097086811609	FALSE
ZNF266	-2.7574100651812055	-2.7370162632651054	FALSE
ZNF268	-2.954413996803218	-2.863834036452261	FALSE
ZNF273	-2.985200061645091	-2.969029035684363	FALSE
ZNF274	-2.470914866469498	-2.493966801927991	FALSE
ZNF275	-2.711960642265065	-2.6499705302799392	FALSE
ZNF276	-2.7483845937345905	-2.5898025432344687	FALSE
ZNF277	-2.7215304371871576	-2.719207400636502	FALSE
ZNF28	-2.9986226859045515	-2.8976553246256946	FALSE
ZNF280A	-2.868374190999314	-2.7878290252696423	FALSE
ZNF280B	-2.7717234612262	-2.619793597955233	FALSE
ZNF280C	-2.8312555979820178	-2.5902275822192227	FALSE
ZNF280D	-2.905813307405402	-2.904705630075454	FALSE
ZNF281	-2.4615173074059387	-2.6242685030762605	FALSE
ZNF282	-2.949542051236524	-2.861182091271856	FALSE
ZNF283	-3.0344570622047584	-2.934379319083435	FALSE
ZNF284	-2.9004817410347434	-2.823675774317387	FALSE
ZNF285	-3.002853246367022	-3.0358899645115587	FALSE
ZNF286A	-2.9442670675915603	-2.839385838011915	FALSE
ZNF286B	-2.960183549426601	-2.9727183738889797	FALSE
ZNF287	-2.975761462496972	-2.8407629825822136	FALSE
ZNF292	-2.899476638596864	-2.8808234108861965	FALSE
ZNF296	-2.6830155316058844	-2.6217845702709095	FALSE
ZNF3	-3.018178767548881	-2.8746606812518793	FALSE
ZNF30	-3.0123368738085983	-3.0155696493421393	FALSE
ZNF300	-2.920077157399561	-2.931211707882801	FALSE
ZNF302	-2.7258565177822436	-2.863892906294871	FALSE
ZNF304	-2.997152573466581	-2.9348322536143354	FALSE
ZNF311	-2.872054760370878	-2.83496007727099	FALSE
ZNF316	-2.8033461481639335	-2.704192136599444	FALSE
ZNF317	-2.4655370278381077	-2.576126574497699	FALSE
ZNF318	-2.6688299390752905	-2.724965175480805	FALSE
ZNF319	-2.4103384183923233	-2.383720539604571	FALSE
ZNF32	-2.8315082574761576	-2.8399288081462446	FALSE
ZNF320	-3.017541640788442	-3.007857748086201	FALSE
ZNF322	-2.726877107440397	-2.5663762852202305	FALSE
ZNF324	-2.735606260647838	-2.7569237301671135	FALSE
ZNF324B	-2.9748118361515448	-2.9234348227700195	FALSE
ZNF326	-2.877526066854592	-2.7699693430673875	FALSE
ZNF329	-2.9070471780204947	-2.9187706600665217	FALSE
ZNF331	-2.055790938728964	-2.4172903272482476	FALSE
ZNF333	-2.955293447875645	-2.944804971745908	FALSE
ZNF334	-2.9795400986414413	-2.8891107267518072	FALSE
ZNF335	-2.752607828525789	-2.6806499924617215	FALSE
ZNF337	-3.020265069626618	-3.049365141501314	FALSE
ZNF33A	-2.9837723664424494	-2.938223608671475	FALSE
ZNF33B	-2.8227775236016157	-2.8350425152918333	FALSE
ZNF34	-2.889277526160052	-2.9349564260735006	FALSE
ZNF341	-2.6922098236001712	-2.742046044613296	FALSE
ZNF343	-3.0188123076718894	-3.058460470415228	FALSE
ZNF345	-3.025959192956075	-3.032208107189784	FALSE
ZNF346	-2.802462569967948	-2.690583122455874	FALSE
ZNF347	-3.0519463744350395	-3.0407260538337435	FALSE
ZNF35	-2.7667181242166237	-2.6622307958962157	FALSE
ZNF350	-2.7095103636193945	-2.605491941180108	FALSE
ZNF354A	-2.62657879412073	-2.6354634194228144	FALSE
ZNF354B	-2.854931347749749	-2.780302433567444	FALSE
ZNF354C	-3.0277916652695023	-2.877822158710113	FALSE
ZNF358	-2.805994846040426	-2.873149367403027	FALSE
ZNF362	-2.9639774584093903	-2.866381388870908	FALSE
ZNF365	-2.8614650891173303	-2.9891616216229937	FALSE
ZNF366	-2.6760883902684465	-2.7237801796578878	FALSE
ZNF367	-2.9459257202509375	-2.614870682096061	FALSE
ZNF37A	-2.926192942703555	-2.959648994441245	FALSE
ZNF382	-2.9715228683689925	-3.041219014691076	FALSE
ZNF383	-2.8795345102672845	-2.842486719494193	FALSE
ZNF384	-2.647696692896053	-2.679078612325237	FALSE
ZNF385A	-2.6805106555639253	-2.6699554043600187	FALSE
ZNF385B	-2.9996799059439523	-3.0340569032668445	FALSE
ZNF385C	-2.936099757483903	-3.078278563751999	FALSE
ZNF385D	-3.027978394092419	-3.023317712770513	FALSE
ZNF391	-2.9198786934894776	-2.76923347363958	FALSE
ZNF394	-2.274148974674175	-2.418735373198624	FALSE
ZNF395	-2.734558258454181	-2.562668091323229	FALSE
ZNF396	-2.8468240354390204	-2.885550980531857	FALSE
ZNF397	-3.091369871238424	-2.9282959088969926	FALSE
ZNF398	-2.9123964640985296	-2.847190640706368	FALSE
ZNF404	-2.888540530690714	-2.889139020021482	FALSE
ZNF407	-2.9239939413407425	-2.7485807372552005	FALSE
ZNF408	-2.8639022889265235	-2.657053951464255	FALSE
ZNF41	-2.976586459278471	-2.9257221332174828	FALSE
ZNF410	-2.3753140414223424	-2.592018551455331	FALSE
ZNF414	-2.900100987921495	-2.8597263637251635	FALSE
ZNF415	-2.9443747817646315	-2.883623973315491	FALSE
ZNF416	-2.889040251610499	-2.8594176026624183	FALSE
ZNF417	-2.9531802042054442	-2.977343252254684	FALSE
ZNF418	-2.9633686902046454	-2.966039920884609	FALSE
ZNF419	-2.881835886714572	-2.984706742537162	FALSE
ZNF420	-2.898445938472568	-2.858185271127039	FALSE
ZNF423	-2.9492470288966466	-2.9167170259701254	FALSE
ZNF425	-2.788329860355024	-2.885568474665207	FALSE
ZNF426	-2.6093221084441134	-2.7722654841107572	FALSE
ZNF428	-2.9471456924514867	-2.8761548988962593	FALSE
ZNF429	-2.863266936283172	-2.911265103821342	FALSE
ZNF43	-2.9597487497908923	-2.8516812202955286	FALSE
ZNF430	-2.7894260048539317	-2.852366945652327	FALSE
ZNF431	-2.8712025665768346	-2.998747194080896	FALSE
ZNF432	-2.865399120275983	-2.9035397354229975	FALSE
ZNF433	-2.89382772643388	-2.940129206004437	FALSE
ZNF436	-2.771273275205182	-2.756692140368392	FALSE
ZNF438	-2.331931296345633	-2.2503488459932566	FALSE
ZNF439	-2.8477242970527135	-2.931084246487627	FALSE
ZNF44	-2.8474117734682585	-2.838099415454673	FALSE
ZNF440	-2.887475571836868	-2.9624872038573073	FALSE
ZNF441	-2.970857851163534	-2.9867465446837107	FALSE
ZNF442	-2.811551144909369	-2.8068304550662324	FALSE
ZNF443	-2.6330148055262774	-2.6165286288226044	FALSE
ZNF444	-2.873481450218879	-2.979455488003266	FALSE
ZNF445	-2.9439169143124984	-2.9826917542444598	FALSE
ZNF446	-2.959939590954303	-2.946954547970032	FALSE
ZNF449	-2.904106214140971	-2.868113613570887	FALSE
ZNF45	-3.012332353808264	-2.8250861238310954	FALSE
ZNF451	-2.8955697064670187	-2.878991282442025	FALSE
ZNF454	-3.015076313889037	-3.081165218724112	FALSE
ZNF460	-2.6629819773877963	-2.6828336395131736	FALSE
ZNF461	-3.043818340956826	-3.0607267948334114	FALSE
ZNF462	-2.7599553429826496	-2.7345280603959816	FALSE
ZNF467	-2.4855226807170396	-2.3182067429889965	FALSE
ZNF468	-2.691689311474628	-2.632690555018004	FALSE
ZNF469	-2.8132691714003593	-2.617782120789869	FALSE
ZNF470	-2.996873967039172	-2.9886068135387864	FALSE
ZNF471	-2.9693205202923	-2.969166727916492	FALSE
ZNF473	-2.9522569489848514	-3.0168044140649757	FALSE
ZNF474	-2.9573847566197267	-3.047327461490074	FALSE
ZNF479	-3.1122495251918947	-3.119561295593005	FALSE
ZNF48	-2.969663393898235	-2.8685564221048017	FALSE
ZNF480	-2.827674318665679	-2.914723613292729	FALSE
ZNF483	-2.9631436526739687	-3.0144333703437156	FALSE
ZNF484	-2.949602479353109	-2.995020178746964	FALSE
ZNF485	-2.8434469214661036	-2.6456137770662185	FALSE
ZNF486	-2.784201280512165	-2.836424342470862	FALSE
ZNF487	-2.824554825230535	-2.9706826899451033	FALSE
ZNF488	-2.8570389128269977	-2.94499622811892	FALSE
ZNF490	-2.90786130180682	-2.8626300395107838	FALSE
ZNF491	-3.0351101227597517	-3.0613280385192594	FALSE
ZNF492	-2.9934945353016977	-2.9610818142625477	FALSE
ZNF493	-2.9838820495870944	-3.017492615112365	FALSE
ZNF496	-2.8981866050317184	-2.9707035910045967	FALSE
ZNF497	-3.0238804127859025	-3.076254635069135	FALSE
ZNF500	-3.0243870176117267	-3.0299281485305833	FALSE
ZNF501	-2.96309720961945	-2.940438804955048	FALSE
ZNF502	-2.9245250253937214	-2.8800329524064843	FALSE
ZNF503	-2.842662657724618	-2.8635759251082695	FALSE
ZNF506	-2.9611173100736057	-2.911190728403537	FALSE
ZNF507	-3.0249647239548785	-2.9306124930725654	FALSE
ZNF510	-3.060686919177156	-2.8904034158776875	FALSE
ZNF511	-2.9715158287730152	-2.885336435072068	FALSE
ZNF512	-2.9762911934189713	-2.874848837567622	FALSE
ZNF512B	-2.8781704889307025	-2.8588931205116244	FALSE
ZNF513	-2.9443337561357072	-2.9999343992112264	FALSE
ZNF514	-2.971152175926872	-2.971455196077595	FALSE
ZNF516	-2.8182134244724404	-2.8673486167744637	FALSE
ZNF517	-2.893088856776747	-2.981665643845408	FALSE
ZNF518A	-2.839878091131151	-2.8515159089508866	FALSE
ZNF518B	-2.771012882567551	-2.815279556378292	FALSE
ZNF519	-3.0021685785419905	-2.9901950048961776	FALSE
ZNF521	-2.9651905673666787	-2.980453848619483	FALSE
ZNF524	-2.8228880601117705	-2.6689729971091642	FALSE
ZNF525	-2.901618044865959	-2.9639971895405823	FALSE
ZNF526	-2.896421070143113	-2.7924783056583444	FALSE
ZNF527	-3.038825109731838	-3.0619659152879075	FALSE
ZNF528	-3.0137878368719972	-3.0029045464333306	FALSE
ZNF529	-2.9318302581252365	-2.9710877562915576	FALSE
ZNF530	-3.028223339577145	-2.949247799131824	FALSE
ZNF532	-2.950267041499447	-2.900383740100736	FALSE
ZNF534	-3.0888988951103715	-3.107408569816519	FALSE
ZNF536	-3.02591283905008	-3.036756117017662	FALSE
ZNF540	-3.012183958795199	-3.1057317266921176	FALSE
ZNF541	-3.0519378102873573	-3.090435391803199	FALSE
ZNF543	-2.919610668442711	-2.8556383597911377	FALSE
ZNF544	-2.9119262786783713	-2.867224626710977	FALSE
ZNF546	-2.941019164908209	-3.0195583609826357	FALSE
ZNF547	-3.00706561113071	-3.0092842109459355	FALSE
ZNF548	-2.7170068514786894	-2.838588939201909	FALSE
ZNF549	-2.9850349591674386	-3.040399802209603	FALSE
ZNF550	-2.946914586408014	-2.862972120653124	FALSE
ZNF551	-2.979411513245307	-2.9560330546498883	FALSE
ZNF552	-2.72680064157977	-2.6936003137123	FALSE
ZNF554	-2.913061283146372	-2.8971556769788442	FALSE
ZNF555	-2.994408482706304	-3.031431167585815	FALSE
ZNF556	-2.9313280926530503	-2.9749517054565127	FALSE
ZNF557	-2.8038993493070294	-2.832379360272406	FALSE
ZNF558	-2.9328724965996895	-2.956318694973599	FALSE
ZNF559	-2.962399673909114	-3.0342991522100666	FALSE
ZNF560	-3.0528484276741845	-3.054960489825047	FALSE
ZNF561	-2.8560198478148795	-2.803778280308692	FALSE
ZNF562	-2.652441421012232	-2.8324547721072593	FALSE
ZNF563	-2.994431900747147	-3.067992751294671	FALSE
ZNF564	-2.829576134166017	-2.8487721916220448	FALSE
ZNF565	-2.827967372312167	-2.8596808161626304	FALSE
ZNF566	-3.0136430291381453	-2.98128435146286	FALSE
ZNF567	-2.998349952167078	-3.0156284857152236	FALSE
ZNF568	-3.0264208220242748	-3.0316184300061613	FALSE
ZNF569	-2.8956307223255564	-2.8801423579295564	FALSE
ZNF57	-2.7550846155160653	-2.78791201496554	FALSE
ZNF570	-2.987793924150523	-2.9927896543501813	FALSE
ZNF571	-2.931118708593706	-2.917669966244324	FALSE
ZNF572	-2.8697999930908296	-2.826984870326955	FALSE
ZNF573	-2.9269189644849223	-2.880241156463797	FALSE
ZNF574	-2.992530126973491	-2.9379237230947295	FALSE
ZNF575	-2.6966518607743537	-2.8165547113807983	FALSE
ZNF576	-2.964198490595766	-2.8271973580556846	FALSE
ZNF577	-2.954930494258478	-2.9595491449065214	FALSE
ZNF578	-2.9526460463225286	-3.019794871002211	FALSE
ZNF579	-2.8975163272128053	-2.9125711003878623	FALSE
ZNF580	-2.84534613604251	-2.906493135281886	FALSE
ZNF581	-2.812718956411381	-2.546325983278469	FALSE
ZNF582	-2.832221611707383	-2.9425335746402683	FALSE
ZNF583	-2.924075117166436	-2.930789319373155	FALSE
ZNF584	-2.8082521403599614	-2.8414846285127435	FALSE
ZNF585A	-2.929754721061277	-2.926837394328767	FALSE
ZNF585B	-3.0061295296541997	-3.031279253141557	FALSE
ZNF586	-2.725892214593798	-2.663922805727676	FALSE
ZNF587	-2.9458632599730468	-2.8552413714928466	FALSE
ZNF587B	-2.7348204996724808	-2.82152152698436	FALSE
ZNF589	-2.7095657407775935	-2.6255356104715832	FALSE
ZNF592	-2.8693136464947537	-2.791498304167482	FALSE
ZNF594	-2.938169278126347	-2.9305599788271404	FALSE
ZNF595	-2.8710979670273846	-2.7121719061714913	FALSE
ZNF596	-3.014332403800003	-3.0406569683874785	FALSE
ZNF597	-2.625879020795264	-2.7038959758592465	FALSE
ZNF598	-2.832879800721092	-2.8333605788870107	FALSE
ZNF599	-3.0310157431950504	-3.072564876878308	FALSE
ZNF600	-2.793746961094665	-2.726191555209806	FALSE
ZNF605	-2.9600574509855533	-3.0226881457225474	FALSE
ZNF606	-2.952944336057443	-2.988746721262278	FALSE
ZNF607	-2.9695858410901383	-3.0237547409207073	FALSE
ZNF608	-2.7947039716450086	-2.7908283250122112	FALSE
ZNF609	-2.9372840255256087	-2.9642127258158695	FALSE
ZNF610	-3.0098541478554957	-2.9591305558320564	FALSE
ZNF611	-2.888209903467964	-2.9048135586228363	FALSE
ZNF613	-2.9007631193823085	-2.779813444294199	FALSE
ZNF614	-2.9056438750538485	-2.7443487394701718	FALSE
ZNF615	-3.0039672733426306	-2.9726412962987734	FALSE
ZNF616	-2.954534026186553	-2.6889704960160463	FALSE
ZNF618	-2.891724303979105	-2.8732905105427142	FALSE
ZNF619	-2.9217526143751362	-2.8687556749120393	FALSE
ZNF620	-3.0087249349679963	-2.9534478216605953	FALSE
ZNF621	-2.8750810422377118	-2.9299576001000167	FALSE
ZNF623	-2.957295184968759	-2.78660641284828	FALSE
ZNF624	-2.849837762453483	-2.8031318862555077	FALSE
ZNF625	-2.975916250339326	-2.7902205801884676	FALSE
ZNF626	-3.005269200482599	-2.978897566125406	FALSE
ZNF627	-2.872385221604657	-2.81357630183809	FALSE
ZNF628	-3.0056399829191878	-3.027520738542568	FALSE
ZNF629	-2.896132687813147	-2.851085415434578	FALSE
ZNF630	-3.0121618098106833	-2.926785174722154	FALSE
ZNF639	-2.7937430580617857	-2.731712336137209	FALSE
ZNF641	-2.4805793069927153	-2.2893713806925295	FALSE
ZNF644	-2.7796031966415113	-2.715233751560341	FALSE
ZNF646	-2.931726742398147	-2.928459893682043	FALSE
ZNF648	-3.022987638834074	-3.026350482533491	FALSE
ZNF649	-2.925127379943824	-2.8160159063763257	FALSE
ZNF652	-2.751824865423717	-2.6034766777320284	FALSE
ZNF653	-2.9000969974768163	-2.9666529806368147	FALSE
ZNF654	-2.645185346261244	-2.6398315534605286	FALSE
ZNF655	-2.66653283901553	-2.6684504951301222	FALSE
ZNF658	-2.8104750948586275	-2.856860243842691	FALSE
ZNF66	-2.716518904809246	-2.7469583711178607	FALSE
ZNF660	-3.0283218726614782	-3.059626378272566	FALSE
ZNF662	-2.8544630567045113	-2.9716110732447514	FALSE
ZNF664	-2.9362098009468873	-2.8900247705765882	FALSE
ZNF665	-2.906858168253712	-2.870493849437571	FALSE
ZNF667	-2.9817564811890085	-3.011062408859802	FALSE
ZNF668	-2.9008329586242496	-2.771698675591894	FALSE
ZNF669	-2.6694951565756573	-2.7303007098055625	FALSE
ZNF670	-2.811695110758405	-2.514899545034052	FALSE
ZNF671	-2.9008282153500047	-2.877977970249888	FALSE
ZNF672	-2.562657633096826	-2.564249475338222	FALSE
ZNF674	-2.9411770318948784	-2.91146554213949	FALSE
ZNF675	-2.868604418986012	-2.9126620959862697	FALSE
ZNF676	-3.0586559644339246	-2.9328871431770662	FALSE
ZNF677	-3.0519288493696126	-3.067202928137985	FALSE
ZNF678	-2.9024051002227034	-2.8534274743866046	FALSE
ZNF679	-3.0023322857271313	-3.028755808960324	FALSE
ZNF680	-2.9356924917814218	-2.7893361003617554	FALSE
ZNF681	-3.0543736776517885	-2.932318755494031	FALSE
ZNF682	-2.923969908275668	-2.8385950441474535	FALSE
ZNF683	-3.0014286873740748	-2.9848046885373103	FALSE
ZNF684	-2.9573956820220957	-2.970602054161283	FALSE
ZNF687	-2.834519628269878	-2.7442648828311413	FALSE
ZNF688	-2.8968255794451228	-2.942502911368004	FALSE
ZNF689	-2.9562031665893205	-2.961457630816008	FALSE
ZNF69	-2.9384546304890424	-2.882012418366301	FALSE
ZNF691	-2.8531006071270366	-2.654553662011102	FALSE
ZNF692	-2.897756928573982	-2.8383320822526796	FALSE
ZNF695	-2.885728207683007	-2.464238198471283	FALSE
ZNF696	-2.9413374652610447	-2.932018078633303	FALSE
ZNF697	-2.025376668544501	-2.419804434932072	FALSE
ZNF699	-2.8410680363175738	-2.804425941683072	FALSE
ZNF7	-2.8526982513754953	-2.9458843049072465	FALSE
ZNF70	-2.9695348183374453	-2.980742784373247	FALSE
ZNF700	-2.9000137188961945	-2.7274962671481244	FALSE
ZNF701	-2.6954150742254273	-2.6882968639605087	FALSE
ZNF703	-2.774074006499775	-2.925160921667593	FALSE
ZNF704	-2.9766654672323134	-3.00039169668925	FALSE
ZNF705A	-2.934544636209801	-2.983408347166264	FALSE
ZNF705B	-3.134082598941959	-3.142921717568934	FALSE
ZNF705D	-3.1262451029674194	-3.1479765833411504	FALSE
ZNF705E	-3.129330668815372	-3.0120296921676175	FALSE
ZNF705G	-3.12514452640757	-3.1605918617131654	FALSE
ZNF706	-2.983588890428845	-2.889538353355936	FALSE
ZNF707	-2.7466533839180807	-2.781821437856167	FALSE
ZNF708	-2.9029853631128812	-2.9168258035511863	FALSE
ZNF709	-2.913601271043236	-3.0250777218307197	FALSE
ZNF71	-2.9070053840839725	-2.9276859410252793	FALSE
ZNF710	-2.5321145519859685	-2.59887507663427	FALSE
ZNF711	-2.9869140531096314	-2.8898689156205686	FALSE
ZNF713	-2.8936417444669837	-2.9755023033034576	FALSE
ZNF714	-2.953381552503443	-2.68803044594281	FALSE
ZNF716	-3.0178251668253497	-3.0894331776643607	FALSE
ZNF717	-2.943913552777142	-2.9387757409833726	FALSE
ZNF718	-2.98938957533089	-2.8380561759578615	FALSE
ZNF721	-2.961016892369907	-2.8683949772439012	FALSE
ZNF724	-2.9749731569339963	-2.9150393876362672	FALSE
ZNF726	-2.8631467864927753	-2.876913221245582	FALSE
ZNF727	-2.880956887879168	-2.8748712235991833	FALSE
ZNF728	-3.0817845917483133	-3.1221059256379533	FALSE
ZNF729	-3.0951304337125922	-3.0090433388387465	FALSE
ZNF730	-2.863810508952153	-2.8183743255911065	FALSE
ZNF732	-3.0393011651075006	-2.9894252108156394	FALSE
ZNF735	-3.101178407559129	-3.0814468845685665	FALSE
ZNF736	-2.890720081529261	-2.8543094699669824	FALSE
ZNF737	-2.807063515307344	-2.8582042083713413	FALSE
ZNF74	-2.956002170482835	-2.968581997045884	FALSE
ZNF740	-2.8621187619008035	-2.818026062947976	FALSE
ZNF746	-2.4813598828197074	-2.167711912429568	FALSE
ZNF747	-2.9405087567512953	-2.816381192856382	FALSE
ZNF749	-2.875563645228288	-2.8165913977713255	FALSE
ZNF750	-2.7451698287336974	-2.826008478700975	FALSE
ZNF75A	-2.8770201853891426	-2.8756615401961554	FALSE
ZNF75D	-2.8214283262474864	-2.540719872130342	FALSE
ZNF76	-2.9196313298532526	-2.8867195063644773	FALSE
ZNF761	-2.916898074245625	-2.6480118748244097	FALSE
ZNF763	-2.8584776727122096	-2.8238183777491526	FALSE
ZNF764	-2.8375707921271345	-2.7691400614371124	FALSE
ZNF765	-2.9048180827022105	-2.9200584957858364	FALSE
ZNF766	-2.855750928620378	-2.8553791623114595	FALSE
ZNF768	-2.927368785907057	-2.9093389652214556	FALSE
ZNF77	-2.9362082020809863	-2.7900302922353983	FALSE
ZNF770	-2.8319156577108395	-2.7303247044602914	FALSE
ZNF771	-2.9406646457721877	-2.8802130898690352	FALSE
ZNF772	-2.945839900676619	-3.0171566367118148	FALSE
ZNF773	-2.8679089558323034	-2.883718298118673	FALSE
ZNF774	-2.8425999722353485	-3.0415965237347504	FALSE
ZNF775	-2.8064413967935806	-2.867524245321921	FALSE
ZNF776	-3.0404892371689773	-3.0580296095821726	FALSE
ZNF777	-2.945838480778592	-2.9087404329884308	FALSE
ZNF778	-2.889139643046724	-2.820570929088374	FALSE
ZNF780A	-2.8110918996668315	-2.788422513285233	FALSE
ZNF780B	-2.9347194552230196	-2.896613609647774	FALSE
ZNF781	-3.0978683970958794	-3.0491235211641854	FALSE
ZNF782	-2.997844218073334	-2.917288404732731	FALSE
ZNF783	-2.964212473426599	-2.8714439211870735	FALSE
ZNF784	-2.7767036240180767	-2.8502303486373637	FALSE
ZNF785	-2.911404136737458	-3.033731620543249	FALSE
ZNF786	-2.9189132278475816	-2.8716644886766627	FALSE
ZNF787	-2.8644710379263825	-2.688755484612576	FALSE
ZNF788P	-3.019448885954585	-2.997303273619387	FALSE
ZNF789	-2.8933406311762195	-2.8866286196841866	FALSE
ZNF79	-2.6971839568943365	-2.7558277778622835	FALSE
ZNF790	-2.9769314009403454	-2.9986534107938065	FALSE
ZNF791	-2.897098340321168	-2.8577050713914485	FALSE
ZNF792	-2.6119371746579034	-2.530911956803937	FALSE
ZNF793	-2.990022525187142	-3.0011631261308906	FALSE
ZNF799	-2.5784567757509858	-2.6931611663656128	FALSE
ZNF8	-2.8299123064147134	-2.915979986736682	FALSE
ZNF80	-2.804600480247123	-2.607508941568744	FALSE
ZNF800	-2.7061792831787725	-2.739138112358819	FALSE
ZNF804A	-2.9965180326630847	-3.0296723644631802	FALSE
ZNF804B	-3.039680755188453	-3.043911728198697	FALSE
ZNF805	-2.8390128508109904	-2.771539047364755	FALSE
ZNF808	-2.9705204366942732	-2.794303976082868	FALSE
ZNF81	-2.9295559247079055	-2.8454603364317856	FALSE
ZNF813	-2.798960024374354	-2.791983133690589	FALSE
ZNF814	-2.9010686319422345	-3.0213322174846606	FALSE
ZNF816	-2.845420940757469	-2.8440704868343336	FALSE
ZNF821	-2.8444373231427056	-2.9868095473739076	FALSE
ZNF823	-2.685537494030976	-2.747600564779493	FALSE
ZNF827	-2.858271498641839	-2.7775637999193217	FALSE
ZNF829	-2.99552124567835	-3.070523336869255	FALSE
ZNF83	-2.8688129740836703	-2.7320375556383585	FALSE
ZNF830	-2.8325555197500454	-2.6945823182783117	FALSE
ZNF831	-2.7014546430358415	-2.5876617096091237	FALSE
ZNF835	-2.9829711686180334	-3.069943669001902	FALSE
ZNF836	-2.9686254496652693	-2.940679397705236	FALSE
ZNF837	-2.9859023713079242	-2.918651168875486	FALSE
ZNF84	-2.975766033992095	-2.8753017071240694	FALSE
ZNF841	-2.8350783769597405	-2.8169745643788	FALSE
ZNF843	-2.886310061174288	-2.9405232551926987	FALSE
ZNF844	-2.9681538357213224	-3.041658096004062	FALSE
ZNF845	-2.8935495573762635	-2.691546638783608	FALSE
ZNF846	-2.947382713432459	-3.0069573183222773	FALSE
ZNF85	-3.0083233062662136	-2.976574638340317	FALSE
ZNF850	-2.8431795835294147	-2.75205052219198	FALSE
ZNF852	-2.794844418101434	-2.580906117335422	FALSE
ZNF853	-2.8408059200823357	-2.9469692108467083	FALSE
ZNF860	-2.732560609389852	-2.814491415247068	FALSE
ZNF865	-2.952796527794999	-2.8665888817142093	FALSE
ZNF875	-2.959410110870934	-3.0626181427888577	FALSE
ZNF878	-2.7189727070925063	-2.51371320609573	FALSE
ZNF879	-2.9953851345818854	-3.015448959208794	FALSE
ZNF880	-2.9950662590299975	-2.909804439192938	FALSE
ZNF883	-2.8541962292013583	-2.704407034137541	FALSE
ZNF888	-2.8572802592172253	-2.569267391177757	FALSE
ZNF891	-2.950046584200929	-3.0255751585759283	FALSE
ZNF90	-2.922475628401922	-2.9005815608326966	FALSE
ZNF91	-2.961076869178203	-2.985346045907279	FALSE
ZNF92	-2.6780568479830733	-2.6192363196937105	FALSE
ZNF93	-2.8237864038528038	-2.5478079504959688	FALSE
ZNF98	-3.0257793745188075	-3.0106547461934614	FALSE
ZNF99	-3.0565213256743125	-3.1038684946454036	FALSE
ZSCAN1	-3.0500568209779133	-3.0973268623927805	FALSE
ZSCAN10	-2.986528190243146	-2.9592454682042364	FALSE
ZSCAN12	-2.920136846006028	-2.7487138083308267	FALSE
ZSCAN16	-2.595713316657747	-2.6342455948286156	FALSE
ZSCAN18	-2.8998275748398865	-2.9547501570456856	FALSE
ZSCAN2	-2.8215820721852145	-2.922594359080496	FALSE
ZSCAN20	-3.0399123295467465	-2.987935513165727	FALSE
ZSCAN21	-2.880493576450488	-2.7479489448772294	FALSE
ZSCAN22	-2.8983310957679267	-2.8620767318165727	FALSE
ZSCAN23	-2.969857710622461	-2.95894662880832	FALSE
ZSCAN25	-2.783032186781134	-2.847080821741501	FALSE
ZSCAN26	-2.9868275398915647	-3.02521583912766	FALSE
ZSCAN29	-3.0132637426616666	-2.952949766385363	FALSE
ZSCAN30	-2.8675301593806193	-3.0225568861087453	FALSE
ZSCAN31	-2.9848196935124434	-2.856591602135058	FALSE
ZSCAN32	-2.881885350093501	-2.597553790300404	FALSE
ZSCAN4	-2.905363913370597	-2.9349607240798967	FALSE
ZSCAN5A	-2.980503461184434	-2.993009205793282	FALSE
ZSCAN5B	-3.0574876661470483	-3.05973316376342	FALSE
ZSCAN5C	-3.0540649328934997	-3.0443516538181608	FALSE
ZSCAN9	-2.960471565543847	-2.970332379672523	FALSE
ZUP1	-2.4351790407643645	-2.466133312351963	FALSE
ZXDA	-2.8125921718134186	-2.7297422834170604	FALSE
ZXDB	-2.7448201608148572	-2.7493009997947935	FALSE
ZXDC	-2.8453300690421455	-2.7224728731909105	FALSE
ZZZ3	-2.6839689355449967	-2.616037628622597	FALSE
ARID5A	-1.5887902214935865	-1.8934960161476584	TRUE
BATF2	-1.910376749799166	-1.6034548440950716	TRUE
BATF3	-1.4382090089494821	-1.536230376073745	TRUE
CEBPB	-1.710131838675837	-1.8350783108363766	TRUE
CSRNP1	-1.279290074641872	-1.727235598913806	TRUE
FOS	-1.8555805687992686	-2.1338527600007544	TRUE
FOSB	-1.6337487777983646	-2.149128005674308	TRUE
IRF7	-1.779416906077149	-1.6730981361723294	TRUE
JUNB	-1.6894903547865	-1.9863644175978559	TRUE
NFIL3	-1.6460638110027381	-1.881883447714021	TRUE
NFKB1	-1.6227799347084362	-1.904063177866512	TRUE
NFKB2	-1.3473945376020766	-1.5899822753968318	TRUE
PLSCR1	-1.328050117476999	-1.3984571490281879	TRUE
RELB	-1.3638613828567605	-1.7002756855571122	TRUE
ZNF267	-1.2586604375297494	-1.635128156833797	TRUE
