# Supplementary material for: Human and mouse neutrophils share core transcriptional programs in both homeostatic and inflamed contexts
Source: Nat Commun. 2023 Dec 8;14:8133. doi: 10.1038/s41467-023-43573-9 (PMC10709367; doi:10.1038/s41467-023-43573-9)
Supplement: Supplementary file 8 — Source Data [file 41467_2023_43573_MOESM8_ESM.zip › Supplementary Figure 8/source-data_FigureS8c.csv]

TF	Thomas HB 2015_condition_GM.CSF_vs_HC_Hs _dn	Thomas HB 2015_condition_TNF_vs_HC_Hs _dn	Wright HL 2013_condition_GM.CSF_vs_HC_Hs _dn	Wright HL 2013_condition_TNF_vs_HC_Hs _dn	McCreary M 2019_condition_LPS_vs_HC_Hs _dn	Ter Haar NM 2018_condition_JIA_vs_HC_Hs _dn	Miralda I 2020_condition_F.alocis_vs_HC_Hs _dn	Mistry P 2019_condition_Lupus_NDN_vs_HC_Hs _dn	Wright HL 2020_condition_RA_vs_HC_Hs _dn	Stasulli NM 2015_condition_Y.pestis_vs_HC_Mm _dn	Hutchins AP 2015_condition_LPS_vs_HC_Mm _dn	Yan Z 2019_condition_G.CSF_vs_HC_Mm _dn	Gal-Oz ST 2019_condition_IFN_vs_HC_Mm _dn	Thomas HB 2015_condition_GM.CSF_vs_HC_Hs _up	Thomas HB 2015_condition_TNF_vs_HC_Hs _up	Wright HL 2013_condition_GM.CSF_vs_HC_Hs _up	Wright HL 2013_condition_TNF_vs_HC_Hs _up	McCreary M 2019_condition_LPS_vs_HC_Hs _up	Ter Haar NM 2018_condition_JIA_vs_HC_Hs _up	Miralda I 2020_condition_F.alocis_vs_HC_Hs _up	Mistry P 2019_condition_Lupus_NDN_vs_HC_Hs _up	Wright HL 2020_condition_RA_vs_HC_Hs _up	Stasulli NM 2015_condition_Y.pestis_vs_HC_Mm _up	Hutchins AP 2015_condition_LPS_vs_HC_Mm _up	Yan Z 2019_condition_G.CSF_vs_HC_Mm _up	Gal-Oz ST 2019_condition_IFN_vs_HC_Mm _up	tf_group	padj
RFX8	-0.8533890932491089	-0.9018154223639552	-0.6796971722721175	-0.8590278138490927	-0.5437430519575375	-0.8420464402186691	-1.01525492788497	-1.0747707287781396	-1.228900218584765	-1.155824614526962	0.3654161586971974	-0.2757445554561367	-0.976426265755991	0.131907949536134	0.18322842478318302	1.365624274442686	1.4596605186520897	1.905335923417066	1.351120639464273	0.7092250158615314	-0.03481142107648897	0.8955018612811733	-0.11292197224422629	0.9521802602884376	1.7507598127391755	-0.5155871409448028	a_up	5.643653062124246e-4
ARNTL2	-1.0251180029679923	-0.7339506901504284	-1.0163621770663118	-0.6719183665560149	-1.266182659186398	-1.2189332100386778	-0.9572685818641364	-0.9901103824139931	-0.28958448775351037	-0.8846069487556407	-0.7912911578358297	-0.4246425067479684	-0.8855814169609301	0.6783734081072522	1.092939018602761	1.2958906596052129	1.76821070241398	1.2982260243451025	0.2372982524299785	1.66007071108006	1.1170229539415983	0.13181023552679844	0.22053817928426814	1.4097362665807667	0.4340112760404061	-0.1885770996603542	a_up	5.643653062124246e-4
HIF1A	-0.961783658835228	-1.0636852037186946	-0.6915698261658639	-0.9231394089093933	-0.8935286480187491	-0.6585007057458638	-1.2480679999533901	-1.0810732059449397	-1.10654380046096	-0.5324262551180796	-0.11002783995494969	-0.42180661570488825	-0.8592938717837737	1.1214160293635478	0.5662544447138381	1.3687406390023011	1.0061774295828125	1.5814014282533442	1.6013784060282026	1.6071461495016173	-0.1557581526889465	-0.5375021525784351	-0.14674694290496668	0.9781098673751577	1.3265969867556897	0.23423290791062232	a_up	6.000297627323596e-4
ZNF165	-1.1201312388802085	-0.2726661189990858	0.35695279576984373	0.073938134342869	-0.41720278730310845	-1.219191921758368	-0.7660380413219294	-0.7208082133758411	-1.2966572732904713	-0.6988023511143584	-1.1773711600947894	-0.9171422481748123	-0.8872426812780632	1.561059996717019	1.3059836345488136	1.7100169438612345	2.3530235849749874	0.3089910116829091	0.4314671130487037	0.9718798572237767	0.9048301076439228	-0.1541912459952957	-0.4641281827536261	0.20614759433810176	-0.6083711527485063	0.5356538429362928	a_up	0.0018733317317211544
ESR2	-0.5135882065588049	-0.2552610367497541	-1.4514885632965115	-1.4608025508026483	-0.5374017502648079	-8.287640524331895e-4	-0.6317218451314236	-0.8674464577517169	-1.4241443257512705	-0.7887590872594016	-1.334802544691018	-0.14585235338161925	-0.9262157654255392	1.4807767311622504	0.7699537067065342	1.2144948995289477	0.8590663266234715	1.395616115552889	0.783745845519256	2.1600039987293105	0.24322910513173654	0.3256376687016729	-0.5287657110131382	0.33151289289982727	0.49499477817873583	0.8080468933954579	a_up	0.0027613170573765255
FOSL1	-0.27974759772188207	-1.0690321288723417	-0.27459918957860835	-0.916232427892835	-1.1380337122243622	-0.8121034777408781	-1.0619105027065359	-1.0451835551568969	-1.0989337657730023	-0.70619513963855	-0.7801158647747162	-0.7685687133561908	-0.5506000083128654	1.2847220284714418	1.55119451932356	1.7702322790221405	1.060510782304449	1.047766791678024	0.7457443721186325	0.8764928383514771	0.38621991967757113	1.797328025473564	-0.40762195580396143	0.7310329874464702	0.3785836571498587	-0.7209501614635743	a_up	0.005627464440436455
DDIT3	-0.8910039497838974	-0.9608231415283929	0.45047065550699666	-0.7088725848259685	-0.5107760329178685	-1.0808224364712478	-0.6333519161622148	-1.0213813950137547	-1.0933128755404902	-0.30904837771542976	-0.7654372530974585	-0.8322794779738608	-0.33100518746747937	2.176355375944438	1.1512351242454315	1.9819675007004276	1.3740701586320743	0.6666516638652692	-0.18917223522401228	1.6438894717317563	-0.7454818465108691	-0.43233010738470107	-0.4363705568658202	0.9068968008181704	0.4269418780486416	0.16299074499025942	a_up	0.005627464440436455
ZNF281	-0.6286099980104023	-1.047480018642309	-0.3556998635765002	-0.2760935097199767	-0.6833926106327712	-1.4218378454295804	-0.42899588656167337	-0.6398564791829441	-1.1381102043469704	-0.21231348132077735	-0.6260439394042295	-1.0854808168713221	-0.4583290320311397	2.2886144737289174	1.3448666126210598	2.2227484844993257	0.6258407857200861	1.1821169802683649	-0.21101403887343428	1.2329930128399629	-0.5915552286362522	-0.033363912298427126	0.5406757772773321	-0.674171399840006	0.32978279664594884	0.7447093417777404	a_up	0.005627464440436455
STAT1	-0.57287560137464	-0.8685845859376948	-0.49790409891275006	-0.7031253550944727	-1.0036002617139805	-1.088237518371553	-1.0652851503032994	-1.142700413983069	-0.8135024733107591	-0.4913679238985358	-0.6435957381418459	-0.22367352860828138	-0.7853233299834379	0.16019588584630917	1.1652597199835695	-0.07976878998951295	0.9227005662994068	1.2168488866517193	0.5121428159012082	0.6185751485104528	2.319666738411411	-0.32281227889689706	-0.2570786991415422	1.7306273447664424	0.004050858369512325	1.909367782922244	a_up	0.005627464440436455
ATF1	-1.0601532706701946	-0.7068150927753836	-0.8498106778955747	-0.30984445784424064	-0.7735820131388357	-0.013548964262191963	-0.466891849135076	-0.7130407624511111	-0.5325487055932737	0.4771655400300504	-1.1680733209298462	-0.11264482767956853	-0.7786569626842995	0.019341254268243232	0.8946930378814546	-0.058998325970139785	-0.42611321811198827	0.5726511261625593	1.0734215564273704	0.02728880261633329	0.5806141298512653	0.5694718278970003	3.93591891385538	-0.22325256319410655	-0.16286082952437636	0.20626965287052282	a_up	0.005627464440436455
BATF3	-0.7021466432199079	-0.8319908638275966	-0.4324278513011382	-0.7871752491119939	-1.0562028705914492	-1.025064511354732	-0.9709840432477732	-1.1982954767483198	-1.0102517407343152	-0.56762257744233	-0.6920511920301635	-0.6644283889962573	-0.6391199396857264	0.7120837267198487	1.4978672903417307	0.6607391137130959	1.2993909083719584	1.5436290614066701	0.5241542089206684	0.9661152386798105	1.242658171647429	-0.7950266470996393	-0.5249986207169586	1.744926571580697	0.421489384724557	1.2847329400018352	a_up	0.005627464440436455
CREM	-0.729037749319796	-0.6667435285833412	0.16330512645587011	-0.2742907152564197	-0.4426095233184761	-0.7411359541353425	-1.2742094730895195	-0.46297807096546645	-1.5187181196847652	-0.5051125443245987	-1.2575173123702408	-1.142493572379633	-0.20979984520789943	1.196076796880261	1.196076796880261	1.3090789041400497	2.156100590343426	1.3676010545570567	0.291396053485153	1.0144973343237556	-0.05159419002569204	-1.15052693642708	-0.2627862397150554	1.4443606668864224	0.3258289683545665	0.22523148249653369	a_up	0.005627464440436455
ZNF442	0.21412566732458563	-0.5199764130577845	-1.0477867222326733	-0.9522740699724442	-1.1745622758490302	-0.29786200167881643	0.40075544605922886	-0.8443821936773315	-1.8687884757589375	-0.10958892206934234	-0.7316906183618936	-0.7075472241663917	0.49670501590060784	1.7753197659412026	0.3303214220203197	0.7152796729891006	0.00737730112692982	0.9891840460864479	0.2851223637419943	1.8829859617524294	-0.2135703770542945	-0.9218228541821659	0.19662360198678716	0.5813384468875508	-0.7842278311691212	2.2989412674130167	a_up	0.005627464440436455
ZBED2	-0.7520320975874738	-0.9028729433174297	-0.2355639685862178	-0.7345670978377917	-1.609158527283964	-0.883467974850609	-0.9265913772867993	-0.8303352054333873	-0.7832159988460052	-0.5966013877913042	0.8089065010337629	-0.4345611402078398	-1.505800429093189	0.46413212606831705	0.13530735484795314	1.1875238943928894	0.032301852361898885	1.2279729773395585	-0.39807180961707755	1.3436384114671078	0.4950513901265378	2.1711570048922684	-0.1431418917732683	1.8452006260427838	0.5226124582276716	0.5021772527115907	a_up	0.005792765109217808
TFEC	-0.729118949793123	-0.9411973523686156	-0.9768419046288741	-1.0942994844257266	-0.766481494013642	-0.7030020870213197	-0.8172867345518048	-1.440248280768764	-1.256458593558457	-0.48915688426748455	-0.3132196518175455	0.28571407741914545	-1.0122658268989202	0.31416597823213444	0.6492615768776514	0.6780111254625187	0.3295638435901039	0.84514708081529	1.6530900796785322	0.41141930731337945	1.9145115193261073	-0.1346644756243973	-0.44504182666367903	1.221437526817763	0.8895567559207085	1.9274046749490212	a_up	0.005817154821291067
ZUP1	-1.2389834637593828	-0.9401002926874134	-1.0060872384596422	0.13613265839742356	-1.1294228572367102	-0.6521144128555458	-0.880725793851551	-0.8391366515806749	-0.6129897552094039	-0.010244618176812817	-1.097063747044915	-0.7962770293391873	0.02995313793491717	2.300625116945239	0.63316100830990385	1.4039752293989176	0.48677535165935615	1.4292572635675922	-0.049322752699617535	0.2488083647702405	-0.3101715340787814	0.3902600537964141	1.9943499438175825	-0.15877845633132057	-0.5802760178768626	1.2483964925902342	a_up	0.007138223870780037
REL	-0.76216322110009	-0.958337844612789	-0.11977889816669064	-0.9497056510376761	-1.0219903324567123	-0.8891591345835675	-1.0228031000174427	-1.3223978337830218	-1.1033463569002238	-0.3555077241830864	-0.7568892046428554	-0.2057190527535281	-0.5485810137783063	1.3963438923466909	1.47825436402239	1.1549783108492386	1.4894767593449834	1.559547479141224	0.25679387556737737	1.6105150376903103	0.36577800817093076	-0.7443800485759364	-0.4912081229382883	1.280905107871501	0.07683202558537332	0.5825426789401924	a_up	0.007696854195159328
ETV7	-0.7421683422805598	-0.7152293847350515	-0.3628852445152902	-0.6552707091122656	-0.8211078207712315	-1.1281227665414841	-0.750592063172166	-1.0342240335083321	-0.6252131946639004	-0.6805511384125021	-0.28629621162244967	-0.6980516975700002	-0.8874895620763968	0.7218277390120286	1.3336264428129914	0.12550225770229245	1.649978015238146	1.5845286825407339	-0.02407715415223906	0.501675574562628	1.671298046917413	-0.7825209665778092	-0.7028326058945359	1.5309466089803838	-0.10191609991620804	1.8791656277557993	a_up	0.007696854195159328
ZNF697	-0.8086923711832215	-1.0904528272494174	-0.05495716418670765	-0.12027777332251952	-0.9114071908801763	-0.7895336799534799	-1.326688777645303	-1.2557889078807358	-1.197853766648302	-0.6567193071698487	-0.6092682104203241	-0.6520783711696058	-0.5807990933365771	0.3322282132321974	1.0123939635787906	1.272802654926094	0.9045199606428777	1.620636829131911	0.7259843494422371	2.114570066147767	-0.07609863813407182	1.467950884393433	-0.8152562533854099	0.7865021849168896	0.8312558310968364	-0.12297260494333889	a_up	0.007958318485332813
MSC	-0.5543681189511568	-0.7811791930307045	-0.25689017625234006	-0.9309830678702878	-1.0410232140250908	-1.014145528433275	-1.0766699690124	-0.9816550810841587	-0.9058134528070665	-0.551616358900123	-0.7350158956798768	-0.4599668781988725	-0.7496555771694537	0.43806939436390707	1.8853722544099323	0.4298395429929533	1.6699719891384368	1.8367848851962172	0.7516569732841804	1.2537805401634656	0.46638532112740644	0.595623210859103	-0.7362167650682312	1.5992136683175382	-0.6058226371013467	0.4543241337312518	a_up	0.008657975404687565
ZNF66	-0.4172889574830461	-0.1835819798475166	-1.0837935024984127	0.1649094937352809	-1.3110617055442306	-0.7412010917539238	-1.4383967340718624	0.8096625025670614	-0.6843754176079346	-1.1951490999637295	-0.8112512542304969	-0.2481297572081514	-1.292725021959299	0.574177235811676	1.9829959879987726	-0.5835315882076724	2.1233382995421075	-0.020070147232558004	-0.35119581807870076	1.54354064900399	0.8949499471395295	0.09566580791567353	0.8631377650855375	0.9529414129238374	-0.10986132366871863	0.466294297632796	a_up	0.009678081780143226
PLSCR1	-0.8839825600970543	-0.7946274914136967	-0.7676554669469118	-0.7024147291696888	-0.9153063350493196	-1.1150571326211858	-1.013866234593451	-1.1496303544764184	-0.931367942011593	-0.26735172019344783	-0.6768932639816957	-0.3976608797687884	-1.0747483731417482	0.7337660935009218	0.6841221994184998	1.0781465460235893	0.6686722513896527	0.9803107811923937	1.0966266086681375	0.8521807271145247	1.8549634937740915	-0.3360967198541526	-0.8080523653033351	1.5283655742365612	0.6611331913715243	1.6964241019325863	a_up	0.009904870116003186
FOS	0.002498220783447182	-0.37079632842346855	0.4631748991123524	-0.26832603187659426	-0.8685543280297291	-0.8669583833879909	-0.9525683964583166	-1.2379567960949895	-1.114981538962491	-0.3154915198695656	-0.5517185894809211	-0.7797699801816201	-0.7993685114404262	1.9223675780632956	1.0904667356478672	2.049332550235411	1.4850384182046443	1.0727299125335406	-0.20604953005596208	1.2509746479137127	-0.8745138212447534	-0.9037283772093351	-0.6850891670841357	1.0083736563323709	0.7347295188543943	-0.2838148378807365	a_up	0.009904870116003186
SPIC	-0.1008595756119349	-0.8443963725062578	-0.8735600253002711	-0.8048143924225323	-0.019903062712306897	-1.1782325730781456	-0.5940611341775517	-1.2078772922841212	-1.376404998364357	-1.1574745947336988	0.5694972911023465	0.7118345166552084	-0.6550612913100341	-0.7104624557457991	0.5862251364159776	-0.14410200669992485	-0.05675687165159143	0.3840598907746306	0.7924393085209581	1.6910502654085167	0.027042807767844353	-0.5841794558493957	0.028624920869900716	1.5927584719817536	2.1655276346641292	1.7590858582866724	a_up	0.009904870116003186
ZFY	-0.4210040221869119	-1.2373975720880441	-0.4934788446647041	-0.015820964590269472	-1.4849173822444208	-0.16631735610155166	-1.134102907584192	-1.1023654071940863	-0.47594801967059774	-0.10155145869165601	-1.3468333602266658	-1.0756431120594945	0.021108681109211044	1.712099689588981	0.649911714723923	2.7122548865577434	0.6916918490497013	0.44059734615690704	-0.2346980609512028	0.43784730489618434	1.0524418212041526	-0.4679737018378032	0.12296477653207329	1.0072737558729183	-0.13916877485412296	1.049029119253925	a_up	0.009904870116003186
ZBTB32	-0.5275177459411055	0.16157618273562513	0.009840177439123066	0.15072804319628968	-1.3098848047001361	-1.7073762021008576	-1.085982095753507	-0.9293570608949964	-0.33737762672157673	-1.2397066176425433	-0.8733763756860659	-1.0157786101663984	0.614042239497278	1.0237130875265656	1.6857950264157815	1.1522361010037907	1.937417531195768	0.3874257649283854	0.15524142097146895	1.3879158815649746	0.082834474044894	0.031051876811719465	-1.0554066765015557	1.3959679713780604	-0.16944395493410425	0.07542199233313104	a_up	0.012091491562434433
HES4	-1.2390365059347384	-1.7405189492216793	-0.6530694657322348	0.3037822055773365	-0.0143988276449883	-0.26786689422964455	-0.98905217563215575	-0.5798172490200899	-1.1075513612654027	-0.36910168232547225	-0.9062923536116823	-0.5595548103065081	-0.6384341138983626	0.29754759623714205	0.5900834160233721	0.24607450830515928	0.7637158638193698	1.5768020388362123	2.0914794279819273	0.9021293377472783	0.9606958003233164	-1.1781152628053533	0.8249071425662011	1.8544560672092631	-0.5457618768076419	0.3768981238093709	a_up	0.012091491562434433
SP100	-0.4576769468656111	-0.9782623112573968	-0.6666990427130625	-0.9223414563097315	-0.4560133662311422	-0.9812936621961637	-0.9340265304555527	-1.0891216187116828	-0.7704779284976908	-0.2905590438950498	-0.4550134155953888	-0.23653430857163424	-0.5374556369495733	0.19841383735031884	0.6024397847220083	0.6193966282274626	0.3260231283409966	0.5750161391264781	0.43448756919382037	0.3293932531445489	2.421145522857114	-0.7776227917418084	-0.516273538942586	1.5241793639696948	0.3183772681818322	2.7204991038198028	a_up	0.01267876025424393
KLF10	0.543640377743913	-0.5272012140073666	1.6151062085754138	-1.0227523136216086	-0.5846015767100635	-1.3244858855195247	-1.158633165917418	-1.173882677740968	-1.037980935713139	0.3881774293938098	-1.0198320937714997	-0.7459606611569929	-0.6437733559971214	2.055670581297183	0.3747983050668005	2.1987910693075126	1.1084191733957045	0.8722838690147277	0.7520651353750619	0.27132683817772285	-0.5853574208300643	-0.36035241307034865	-0.05947850312850164	-0.3780819967036946	0.5126727983993673	-0.07057757185890219	a_up	0.01267876025424393
CREB3	-0.4204592248979368	-0.7206198713803605	-0.8937950398129969	0.542691000435817	-7.928665197111352e-4	-1.3648555350532383	-0.6413538224587909	-0.9920427043616565	-1.1746381136493516	0.12110442734581948	-1.0393880506847086	-0.7241871629735893	-0.7994943258943752	0.40502564104386857	2.092390331066043	1.4701776201881143	1.812448335740721	0.7007109075209478	-0.13124085258470486	0.35161926334513827	-0.2564801941748478	-0.8156133055869725	-0.6535409967328416	0.1825607092432125	1.1997578865633673	1.7500159442730114	a_up	0.012733036050402297
STAT2	-0.8541167838209323	-0.8638678972435774	-0.8107090053325252	-0.8674412309434141	-0.4817682717771239	-0.9741683113882268	-0.34493774711279995	-0.8799249534598957	-0.9073101405580699	-0.06300907453806205	-0.6766299258861527	-0.04831103053055514	-0.630689811733677	0.9302667265422356	0.2850629315368071	0.8068198706175458	0.12563582672004825	0.20499693182027387	0.540844721580284	0.1674328124968302	2.4304382399237787	-0.9025107452818316	-0.3745073684638162	1.4379905935132908	0.0211279572331718	2.729285686086394	a_up	0.013011118694105957
STAT3	-1.012512348115078	-0.7961806771182778	-1.1111586644691207	-0.6209483426003458	-0.6217057824936962	-1.1370716562944616	-0.9254900450821256	-1.5830520827986345	-0.7525060127461327	0.3795369653326035	-0.5863594294428545	-0.45679331888705405	-0.934277310466552	0.5780975748613207	0.9480946720788126	0.6610994496030633	0.8303701191932014	0.9068360313472839	0.9980926537059712	0.7232786543727021	1.1371181747238466	-0.6341350576470683	-0.6986907534950436	1.2396334667444608	1.9641408526417534	1.5045828670514207	a_up	0.013011118694105957
ZNF669	-0.32948747071254303	-1.3583295487151994	-0.12179452634457871	-0.13628742202692581	-0.6355530728758585	-1.157598343971798	0.6746460733717725	-0.9987226619403404	-1.7469388889002826	0.7361002588747888	-1.0460590840637785	-0.9670552575238707	0.16282246823511287	1.836447635785848	-0.29728365370097704	0.5734618716862611	1.0332577180847318	2.1542813651871673	-0.2844387171207905	0.3115546319299944	1.2040831050242555	-0.7503905094002755	1.5022125199859426	-0.39705046044009223	0.19599523147827216	-0.15787326190686737	a_up	0.014106700534131386
ZBTB2	-0.5551425996410533	-1.4000142857519395	0.46688223114123034	-0.18077151753337958	-1.1464939726772019	-0.7158706860591649	-0.36099520512976563	-1.4036845408943524	-1.032271985604592	-0.469050831489634	-1.19568301359191	-0.8345952507747136	-0.00922086548110107	1.5442760401234943	1.2897051780413376	1.807399093275471	1.509685386925528	1.4355463659313135	0.4194470927760817	1.0171027194941675	0.5054149526319285	-1.2548931724348715	0.3030199048250436	0.10603446643875411	-0.3299256581941052	0.4841001536534337	a_up	0.014304111406690079
TWIST2	-1.320579759961814	-1.2794425381635144	0.21429999968559688	-1.269925726700632	-0.4490793666636191	-0.6062814983269902	-1.0857217249774969	-0.5709094347503612	-1.308548314750426	-0.6917774395719598	0.9786009120154868	0.004006729374212174	-0.9139619560655032	0.11280629431876404	0.9377575676445462	1.5651029097337363	1.0206457019722954	1.3859881631205369	0.3191944639378648	1.7072514614269854	-0.03955554520966649	-0.4060472247150978	-0.9960735553425738	1.3056458227883725	1.3085423178050688	0.07806174137618443	a_up	0.014317430395993352
MYC	-0.820253158004862	-0.7145904958791364	-0.04317938790959004	0.3347826687613836	-0.5453859598488136	-1.3387995698534088	-0.44950164331694026	-0.9858124775599403	-0.5299897879471073	-0.060606567279189255	-0.9261953517978502	-1.3118510822844818	-0.9671728579387187	1.9724930314095999	1.0322076472178459	1.812197044704231	0.6628204618254052	1.0298417530018298	0.689678943966388	1.1453545459904118	-1.3847589732374594	-0.5557678214761577	1.6603238039801842	0.10787017232497523	0.3171771128002607	-0.13088205164885336	a_up	0.014317430395993352
ATF3	-0.36575412088257464	-0.14789312478298017	0.7342418208378558	0.7926649343026984	-0.898450396015394	-1.0578001054466233	-1.2700417434579783	-1.4387063709004622	-1.4745431202497172	-0.29812343409747677	-0.8297803381808844	-0.8021324472906226	-0.9196802018683391	1.5046474527557203	1.3259144157428802	1.518275000770857	1.4077809631651532	0.9056214883627122	0.2894430888906957	1.3259144157428802	-0.26575905427231017	-0.9677021579282356	-0.6367342454276156	0.9479236554015564	0.5862799424552894	0.03439368237291134	a_up	0.014333371608825744
VDR	-0.2897692155680827	-0.4877049081061125	-0.5528720923780482	-0.45363506126060554	-0.003305293894630649	-1.0871666130995963	-1.1921219253701272	-1.3994637202847118	-0.5826922503266159	-0.6661069634930099	0.5709824679969442	-0.49355064887479105	-1.2235857637914795	-0.37278825854987935	1.796351408039811	0.07069493918361389	2.0883516246283658	1.2385626793119282	-0.0404468398718637	-0.19109859149918604	-0.09398559304302821	1.6336264893681338	-1.0610847464297488	1.090610183866487	1.5614631522121079	0.1407355412341194	a_up	0.014333371608825744
SETDB2	-0.8595970328391154	-0.9438054550741296	-1.1938315135979443	-1.0772989678250104	-0.7669633197177687	-0.3901526969547876	0.19329283263126457	-0.6053648997929231	-1.3882040550566037	-0.02697057746501529	-0.2532838101419152	-1.295075057050108	1.2073469311146585	1.0229893695797672	1.4379452811890612	-0.0781163316623628	1.5769584811958526	0.24604822686664318	-0.23627197889420085	0.7572479502813221	0.3908030686986755	-1.266900445745781	1.0191635058867368	-0.2734623846793401	0.5605013084199528	2.2430015706330453	a_up	0.014937569312290084
GLIS3	-0.9603251699842817	-1.5812549712273896	-0.2626435354687514	-1.5120430480321712	0.6549553897485592	0.12571506869267782	-1.0876818781141868	-0.6391972454632644	-0.14665931967493584	-0.6185541775092438	0.2494119855490553	0.08672551398491116	-1.780766990435645	0.9671660179545509	-0.6421311667849819	1.7786634724918122	-0.46671342352185646	1.1179517382900093	0.7583363246310525	1.6186395485050387	1.086618738008652	-0.21016585333903376	-0.7537254374096823	0.9401460204398963	1.2997340014712604	-0.02220160280207974	a_up	0.01580564851600126
NFE2L2	-0.9111345311976323	-0.8013432155766949	-0.2840381681057085	0.11297105737086484	-0.2799174283248586	-1.469831080087053	-1.1863559819584348	-1.4736256261430964	-0.8751702544517818	-0.36616185512045546	-0.17864778702626538	0.18388600669891647	-1.294965032175059	0.9521870685005235	1.4481811938463056	1.1669196477548376	1.1909506007592852	1.2099051424226988	0.4532631145626385	1.5467554318896073	0.19509295671948512	-0.7724349746720574	-0.93756497698544	1.229096833740817	1.422930509089279	-0.2809486515307124	a_up	0.01580564851600126
HIVEP1	-0.519757356380686	-1.0926176437451591	-0.8767745523802466	-0.7915153660076535	-1.0156890686002866	-0.48236325821978787	-1.2344312702016051	-0.9337406945081298	-0.850818767023211	-0.021094633854843337	-1.0063249272186219	-0.5226687062281146	-0.48884382613907323	1.163894200058257	1.401376743804665	0.8317593489877098	1.7054670898840765	1.7054670898840765	0.3172011288462761	1.4401389085716072	0.9342865917940503	-1.1406004708701782	-0.14396482863136495	0.9643145242548075	-0.33803829328775536	0.9953380372111887	a_up	0.016529557230768408
ZNF852	-0.8386469477293415	-1.184996316930862	-1.30653061453676	-0.6140804369845322	0.006923372463819088	0.5163433154525269	-0.4030908704255658	-1.080174926875515	-1.2403082553644964	1.3807976733506337	-0.568410437388669	-0.706978642249629	0.5741370191357879	0.0971254582382495	1.004454537503553	-0.4562049212093352	0.28362355731034394	1.0576458992438618	1.4161150998641179	-0.333337703652718	-0.6458909899929246	-1.1894230656260893	2.533097672388793	-0.1905360054876054	0.8934025716443474	0.9949439578579979	a_up	0.017170358903646675
ETV3L	-0.5547110842915143	-0.6626853442466321	-0.26263563067999846	-0.6126415260042288	-1.087187687236569	-0.827424932747299	-1.1396476671168994	-0.9046951794666299	-0.5336959309843443	-0.8253030900373105	-0.7250460445986191	-0.4423571811606661	-0.7587943250419891	0.48852807352656413	1.6881085324226635	0.09765248989660263	1.5114339648175554	1.6630667230113299	0.2276528731439055	1.7008077043418592	1.0671975087833125	-0.4166929076755726	-0.8328938581885901	1.8138885135452882	-0.5839238528317311	0.9119998588195111	a_up	0.017170358903646675
L3MBTL3	1.0840912678340677	-0.9544211797014388	-1.1542631450613172	-1.9174683920478792	-0.884263964173303	-1.0749747592821002	0.46326356375084743	-0.6771678186376063	-1.3170107920266296	0.0822424344318433	-0.26420298572998474	-0.3266876420831592	-0.6346800555096173	2.228279879697178	0.4112714113826673	1.7681837274686159	-0.40402582648123553	0.5199257984284358	0.42102430626104786	-0.036773792733885056	0.7175205392037188	-1.0474957767426125	0.9627871136420889	0.44571352263968517	0.5708135830187842	1.0183189824517778	a_up	0.01814273909767548
NFE2L3	-0.08365468555675654	-1.1934794669824638	-0.34442136704850307	-1.1393491491311658	-0.56058792224926	-0.9266209912840846	-1.2129150668306554	-1.0799095760455526	0.1341858926443819	-0.36840220869465684	-0.8544100546401266	0.30412577298936266	-1.0008177378934435	1.3392312280923078	-0.14232851550448442	2.7205444606076106	0.02680950786410837	0.9314990561002222	-0.17760085354284635	0.5523843706315389	0.7622029225542639	-0.7361843513430198	1.0862760066718598	0.4060695979828584	-0.2850478207181917	1.8424009513266706	a_up	0.01848646005447018
ZNF410	0.06399648147225519	-0.7267229315386547	-0.8689427765647367	-1.3435018195972692	-0.15962870551009184	-0.6909472911041604	-0.44992566669945233	-0.7966431280195697	-1.410637781012998	0.18746818334081677	-0.9138349414113622	-0.8409232294113229	0.2980600519526287	2.3177771294415144	1.0681379283636487	1.5577794752258307	0.854629484560467	1.2972686118644472	0.4689767428169931	1.6179752522590742	-0.9354237067296229	-1.2349372059835098	0.13753077918844636	0.04939187644394288	-0.08713275226679884	0.5402099389194853	a_up	0.01848646005447018
HMGA2	-1.0166306208314546	-1.2860321321007384	0.06939236399205934	0.7374368918047691	-0.7342051851881212	-0.40090343761496083	-0.9954129667877775	-0.45948263712033627	-1.0585919282453857	-0.835760367872369	-0.4290434524729774	-0.023504296115109135	-1.183338653246002	0.8108296390466747	-0.04746912416231491	2.841889378039794	-0.17859574439790332	1.664716348954104	-0.3764626296690448	-0.3854048377428346	0.11247428884579236	0.18442651085277043	1.8855617173379156	1.0045043963018523	0.1294963644598321	-0.029889886068239613	a_up	0.018798145362328
MSX1	-0.7043576840071534	-0.5893873577084737	-0.09158346995322496	-0.14697993297415204	-1.1763413517489616	-0.5255938940816914	-0.5915280288589961	-0.5628621084831893	-1.2139616227389143	-0.8326466518577383	-0.1630550065473913	0.24194698619869354	-1.0922390676007654	1.1017802720730872	1.2858611887580818	1.7888011347815382	0.9103235586317645	-0.2381575804361271	-0.5786484359949488	-0.12370426127315508	-0.40529277089960386	2.2447476705432123	-0.752210141473045	1.924768515350213	1.0215406986349433	-0.731220658334026	a_up	0.018798145362328
ATF5	-0.6247742880845785	-0.586026395894551	-0.4966628560938149	0.061756980101350153	-1.0162695475828125	-1.7368075072040388	-1.3499129523354423	-1.5246399366255161	-0.45523050117949665	-0.9275260220163576	0.13495277009865503	-0.2991089076592378	-0.23770005623061596	0.534901816981842	0.29523730182352076	0.24194495618403766	0.4052184465171174	1.5765676310851766	1.5818179369178393	0.6394830808986004	1.2595082306573235	-0.1920533170673949	-0.6744796784933135	2.4557022591246396	0.30840459462999914	0.6256959614470687	a_up	0.018798145362328
ZNF426	-1.007220568530246	-0.8781724119139753	-0.9772342192749311	-0.3243546626752409	-1.1359782676337815	-0.39811697402407287	0.09705590893316239	-0.6093395399810573	-0.9732021953797297	0.13511883072757633	-0.7932850607615477	-0.7910778453968073	-0.3103943907979961	1.696297391184216	1.0575515962904312	0.49888037342661934	3.02512918333985	1.2519029655838252	0.2671901152049688	1.048198253659947	-0.16732012739132837	-1.0639615926032753	0.24272690653428022	0.6689520432793955	-0.11954403615828699	-0.4398016756420024	a_up	0.019062944026296186
ZNF468	-1.0142011308243732	-0.8074262878454481	-1.7880880950806888	0.045247541998284145	-0.3391839212496208	-0.3210339838425149	0.6732212438368562	-1.2109387207000373	-1.677169751079354	0.2662917210971433	-0.5829048695919677	-1.0557434792510028	0.43771045064370795	1.232518767637404	0.6940700626531244	0.6989546526199447	0.3030412291094739	0.6871051544668447	-0.23700504266432496	0.2766607441979252	1.1005376848883828	-0.8389110401799067	1.6312214744433773	-0.2956514574800734	-0.23388801815218427	2.3555650703489994	a_up	0.020074271232326694
ZBED6	-1.461271410956218	-1.4213450601041286	-1.4581874481596833	-1.4133583096072293	-0.9235045105560822	0.7096188420327166	-1.5028920511450754	0.12354142845118278	0.34081949478775886	0.02142600155515585	-0.40224101310448573	0.1468100078339346	-1.064316299099395	0.05088841795358384	-0.9880062487150968	1.4007478923551602	0.9941955052828044	1.3046003638209998	0.4229544993152253	0.05905064312678976	1.1803532416851497	1.074100338458029	1.042735557878724	-0.09209835567151717	0.43783026651353674	1.417548206068144	a_up	0.020074271232326694
NFKB1	-0.4088630353442972	-0.8847609461800886	-0.5433076865605858	-0.8097442369286733	-1.1907110489379928	-0.9521153074240173	-1.0964110932707896	-1.1325463907208138	-0.8065107108978709	-0.06581518968336308	-0.8597681424706529	-0.5370171010890806	-0.5957275252992863	0.5657994843775587	1.6281204875981412	0.3898603987577822	1.4978519817610862	1.8220196145735137	0.7961019645851111	1.2013096033472772	0.957141149378603	-0.8320614621609225	-0.7946392951378316	1.5817816646289908	0.2389790489841357	0.8310337741140615	a_up	0.020074271232326694
ZNF773	-1.2363359438611308	-0.30581920790244344	-0.2888036764676564	1.124776574209067	-1.306295965967276	-1.4926511987267803	-0.3677166328235057	-0.3323605018172098	-1.3247871279906493	0.04605729575307929	-1.0740232490285995	-0.8237526432312346	0.7219126501687587	1.6028494881892108	1.2161740862892205	-0.30412026925714225	1.0602919965497166	-1.136710387562519	0.6500461804560538	1.1679812542778303	0.7941254466491473	0.06188215393482228	0.7309693399218308	-0.4985185134797052	-0.5902702418905519	1.9050990936077021	a_up	0.021464144007801167
MIXL1	0.13762384650356624	-0.7914321631812322	-0.2313481427211736	-0.4424756846744694	-1.7931061814634313	-1.368746524507859	-1.5881780160382843	-1.4709325280093652	0.0410405719422777	-0.8964614721195386	-0.43319615946671874	-0.3487193882590408	0.7345507561619741	0.4655137847835701	0.4269284695803579	-0.3878894153231386	1.077939049585824	0.7345507561619741	-0.6264375798643856	1.7403731625369792	1.4609248170788192	2.0013906430311885	-0.048725020379108405	0.5650819179022947	0.5296628487356208	0.5120676520032788	a_up	0.02200676997730267
BATF2	-0.7993687963338704	-0.6386756238073737	-0.848366830922647	-0.5359669697078223	-0.5838241910358565	-1.0369773759511387	-0.507442719957032	-1.203780714140564	-0.8360937099206972	-0.39829608911260056	-0.5881424708766697	-0.2658886529317272	-0.6372822459101146	0.4122263866325267	0.33739245206393964	0.49320923464859706	0.2352317897812213	0.30793068017363473	1.0951549227251498	0.014374648759777071	2.3896572574731834	-0.3323241765439719	-0.8765632796518142	1.7720069098794764	0.5307716829271795	2.501037881739208	a_up	0.022386288296453605
ZNF257	-0.33228711179865794	-0.23469657649149406	-0.9316412908330748	-0.2187766890552481	-1.311492517549322	-0.6970017415400044	-1.0211326090663522	1.2576833754303953	-0.8029571845157982	-0.8622888365797142	-0.5327171394539671	-0.9207690633062018	-0.8438403176700532	0.21572458061164412	0.16662146572197417	-0.17282101994482937	1.7459732800722603	0.24460343679228833	0.5681836127304776	0.8361839802484431	0.7243597060033697	1.0072712642654502	2.8516467153465817	0.5126096956545662	-1.2982825517928727	0.04984353672008516	a_up	0.023208505166309876
JUN	0.09665371668535348	-0.7236942719091066	0.7791783954195158	-0.010179798383623375	-1.117683891458193	-0.8385380514405707	-0.9968055283103194	-1.4278732754640433	-1.4529908739194288	0.18764987064851668	-0.3985178236074874	-0.274516797385742	-0.6426225077326405	1.6307957100632655	1.3897269198391538	1.8980420692932138	1.256090233735836	0.9717991183543727	0.20953065599050943	1.320692223372074	-0.9680422660177941	-1.2027409376029303	-0.5534077574046657	0.7012428781172636	0.5202374201086978	-0.3540254309912306	a_up	0.023335336782557194
ZBTB21	-0.6026203872292826	-0.855015780379615	-0.4530034554260989	-0.8037652095938579	-0.3676551414612135	-0.35868303561773385	-0.9308893034696026	-0.6725304999063398	-0.9224974598095556	-0.34633031075125337	-0.7667746132955433	-0.5417227267451379	-0.6708395723449148	2.4230807036088073	1.4303304680968003	1.437564392932066	1.6084910961212833	1.4090427452823688	-0.4258275821273019	1.522176147895658	-0.8642022693939035	-0.890468798197348	-0.2020413090304912	0.42249846908074085	-0.15434710832078993	0.576030540082257	a_up	0.0234409878069907
EGR2	-0.2842854485133849	-0.6488008474459243	-0.7193171751952023	-0.28588836787983823	-0.6096564212554291	-0.9716884913549547	-1.293566965443291	-1.3931650283238106	-0.9814891267063401	-0.41576036096598035	-0.29755542187363043	-0.30803028202932886	-0.6009051004820437	2.1221729465693158	1.5992700065567955	2.044998338466745	1.1936794408856473	0.7971384240512139	-0.015564242967073693	0.827800515341117	-0.2432410276314765	-0.47441373563121025	-1.1244219700186477	1.0746603698565755	0.7134263595462352	0.29460361244392935	a_up	0.025942738771073354
ZNF597	2.1187941197893605	-1.0802828973079233	0.5030027515013528	0.3459137557711996	-1.140080378392678	-1.1736647945756713	-0.9027602993701538	-0.18430026627345655	-1.2776002281800105	-0.8410452437803324	-0.8562503273954614	-0.8100480992066732	-0.8236063819885422	0.6497634361160239	0.6483762447271846	0.8481472435047042	1.7276414622706264	0.9124712758717882	-0.27409192644916947	0.7027748042531351	-0.06075986918528818	0.018190310477212483	-5.522899446600422e-4	-0.4085960252514435	-0.7341184866642761	2.0926821096831523	a_up	0.025942738771073354
ZNF200	-1.1076863605872143	-0.8038848829527859	-0.21852649116877826	-0.5047292669773503	-0.6935456762031884	-0.6404567026919683	1.4699587469321431	-0.8091326464695997	-1.287473967404975	-0.6719711369958101	-0.3513427995526479	-0.32981253457723847	-0.05047146991370313	-0.4377609708896909	2.058117305751098	0.03739957838429306	2.5951483007663976	1.2194271058883386	0.8256170582855522	1.356575974419457	-0.6063760178334034	-1.06603452752545	-0.009692540555466311	-0.1708247219197809	-0.05652691209998303	0.25400555589177554	a_up	0.026474168384526174
NFKB2	-0.5333867727517546	-0.9279561374768723	-0.3249116675357487	-0.7299473149284781	-1.0337311460802783	-1.1023947493070907	-1.0267312279603775	-1.2001109603208842	-0.8315702975207458	-0.4401268679772901	-0.7636106074460819	-0.4724111180075537	-0.594663391759839	0.5308624480008651	1.535016284444852	0.4419690676774777	1.4379987255990692	1.6277937941081575	0.5851385876593819	1.4379987255990692	1.0517106904237874	-0.9150764651991838	-0.8764736475443917	1.49406351688103	0.5340972504060912	1.0964532810167886	a_up	0.02710612155328459
NR1H3	-0.7727024334056165	-0.05753226163534131	-1.0500883705797583	-1.024883245189903	-0.24463769638088578	-0.21720135739508586	-1.2818204598324479	-1.6447833668065104	-1.4695686197574616	-0.4163944183593803	1.0262807493092456	1.4300321333926296	-1.3006533108894296	0.23141734842145878	0.8893826890680181	0.1832112674433966	0.6277687589650647	0.8645507162404672	0.8543136765843069	0.0465299818036235	1.7734002379134886	-0.709243422060311	-0.8374574866385766	1.441658238064912	1.06758217288533	0.5908384788387772	a_up	0.028236476564522037
RELA	-0.7226642189152136	-1.0449539845893243	-0.5514317079520932	-0.897767193346391	-0.7418994493660265	-1.3560361504058955	-0.46897585656418705	-1.7808574365796737	-0.5362494259716162	1.2169935786877164	-0.9833583032861366	-0.3681101667139939	-0.13463531942631773	1.7080994156674771	0.8638680683315644	1.3727103923404431	1.0259989387621582	1.686167891176211	-0.30428315985545246	0.6324977367788782	0.7393694061345616	-1.0278486576818058	-0.16936747477888348	0.08913585864843969	1.3727103923404431	0.38088682656511724	a_up	0.028236476564522037
GTF2B	0.08404264034032917	-1.1478387987219685	-1.1370773678539188	-0.9269990400474729	-0.9250510242404419	-1.0880012302155346	0.16357263136284925	-1.4735223090323002	-1.5215984623725725	0.6332273390175822	0.13284255947866544	-0.052630310165507614	-0.9133084404246146	1.3381347490303541	0.6388609978416327	1.3983708969440014	0.49897273236445594	1.2203962066541385	0.4435727860283283	0.07401254389951449	0.9804178807587293	-1.3741074590884044	-0.5420093700494579	1.0466780970594574	0.787207738605534	1.6618340128266174	a_up	0.028236476564522037
HESX1	-0.7240624485805915	-0.0109950269950455	-0.7947760820686339	-0.028797981918187505	-0.7638585320902855	-1.1575881014177691	-0.6171716283348442	0.5602754013776117	-0.41960933739968953	-1.2383027940071631	-0.9761637906623948	-0.5132230067892145	-1.0466216503635855	0.19796046573489545	0.79983839298288	-0.35545345477093837	-0.02563992541697699	1.621490037443005	-0.4136870198265102	-0.08475281598397301	0.486339570061564	0.8364263364750362	3.062061148775632	1.0697134732790239	-0.729083347586129	1.265682118082261	a_up	0.02836444714214139
TWIST1	-0.6251693093624634	-0.8875715290337124	-0.6336792064820277	-1.1717485868637068	-0.8980939043355076	-0.0828430401075894	-1.1681328197249474	-0.7185168232744494	-1.114882472070172	-0.9214460622586991	1.3283947262563682	0.11446145874016418	-0.5115470289455512	-0.19512921538999572	0.8127083876187741	1.3825278951752884	0.32215576359478765	0.7850449808056226	0.40812766814258494	0.8938196105004939	-0.4549121871260978	2.5920908432320204	-1.1477509995920325	1.35345709785988	0.86325424471834	-0.3246194920773605	a_up	0.02836444714214139
ZNF813	-0.6229121035444252	-0.8306801917825309	-1.2969731817838746	-0.2576941954208873	-1.2360387881753443	-1.0955301369264816	1.0323456141408862	0.2954195192973888	-1.1218397210443642	-0.2346999069732408	-0.766340213490188	-1.4990537866711169	0.9931960582728662	1.2116350141669032	0.7910127527423785	0.46497671847681277	0.6802413380701939	0.9725445843922039	0.5871652520229418	0.18349361865550032	0.185418034434855	-0.5999369034814918	2.7581945396760514	-0.2396436558500187	-0.8622879569308657	0.5079876977258172	a_up	0.029117465509242785
IRF4	-0.004984605863831352	-0.7196847258750071	-0.13698595550875037	-0.6857819485893947	-1.4018055135537604	-0.921153458255681	-1.2054197107557991	-1.1120454119366159	-1.0194175864901966	-0.5231716651778652	-0.5011002448550864	-0.029755667368012	-0.5918726223625468	0.04317530341021896	1.5415962151177185	-0.43794644358369583	1.571279436255998	1.6659870881956855	0.38611949581416116	1.2924790922803315	1.0473176570816327	-0.5011002448550864	-0.5269071035812949	1.958565247403989	-0.35149427154928453	1.1641076446021634	a_up	0.029117465509242785
DR1	-0.6707909149622526	-0.9430506224225935	-1.131298282002806	-0.9107529678648971	-0.14710097495471555	-0.7566127558100864	-0.2594111525259963	-0.08963118389748773	-1.170188176692052	0.6854548867763154	-0.6839258231064222	-1.1980709397777158	0.04132219843802786	1.0923647990491077	0.7143095351068245	0.15836672800049645	0.603677253591295	0.3253782417290556	-0.11954598483472177	-0.2501764438118722	-0.90559840378373	1.6507285404874348	3.0679819146068152	-0.43837911469269825	0.026604086109686537	1.3083455572450085	a_up	0.029436957451444302
AHRR	-0.37293505182391207	-0.665170462305978	-0.48615360939676094	0.22326128930426734	-1.0755214574277163	-0.6416917618308643	-1.0690352546910862	-0.8883883903849463	-1.100319392252125	-0.9440458718386668	-0.18748820542141906	-0.17522655940291856	-0.5219178170171934	-0.29848996328233207	0.6381406846020541	-0.5382801694536228	1.5636693804319866	2.181635245173929	-0.569327406250814	1.18432262159581	0.5067757857336744	0.33251046837145504	1.332939654997863	2.4313821825357	-0.5852593136201903	-0.2753866263461772	a_up	0.030351099344556716
MLX	0.9519137817456647	-0.5821295622832258	-1.1947620695384393	-0.5801530989184366	-0.2842973757007923	-1.4006051946247586	0.1434295172812856	-1.4257541478640596	-0.6515783159379857	-0.2329721663236698	-1.181906086777824	-0.6687390262651607	-0.5063315276334328	0.39116265638161235	0.5886295908038246	0.5084306595082362	-0.5229194576732843	-0.4611776672077942	1.6714553621941126	0.10607249139698216	-0.10600739111814043	-0.44231219195364113	2.598938435010197	0.41456550588339824	1.541751755122208	1.3252955244931206	a_up	0.030571019647021094
ZNF317	0.7672503460704312	-0.18260897096682954	-1.239281338674462	-0.036315257949833264	-0.898922612963927	-1.1282167967853771	0.773686456121904	-0.8818335095190044	-1.208537132072288	-0.23493834713438444	-1.482807550831554	-1.0521835715848782	0.6020301944986284	0.004353408718115924	0.5696702892101191	1.1873947748169178	2.2644866271066326	1.4437184851412628	-0.060261007363515036	1.5662190728486607	-0.5726503278079705	-0.9006221856061289	0.3598150590061839	0.05573717680946709	-0.7190301187445673	1.0038468376563983	a_up	0.032005161967076486
ZNF267	-0.44247341604243645	-1.0771594494267924	0.23353565332024465	-1.0358131604983123	-1.0150565197958723	-1.0756115057352211	-1.1754395192033247	-1.2845907606281788	-1.1095631167386202	-0.06973807683468512	-0.7574728199047878	-0.4541997939270691	-0.5982213842041779	0.9429096193324289	1.1698702467436477	1.1387252881490144	1.25686262746199	1.3868845256539606	1.0310273496993583	1.2965508200432951	0.9038244669161369	-1.1095631167386202	-0.8018705388082359	0.9850126393530558	0.6305425921138383	1.0310273496993583	a_up	0.03229345034007548
EGR1	-0.5307957032525081	-0.7964954777293278	1.1603712951948104	0.7146090899456571	-1.2704944155591182	-1.048915352800154	-0.9049584527447057	-1.6232928298821954	-1.2947750989487714	0.168187104464897	-0.830208090265468	-0.5832427117547438	-0.1480077471249785	1.4447658778810253	1.6030537193059682	1.2028646538244165	1.521391500206203	1.0096801176130974	0.22296222451884823	1.149971153610253	-0.3180552825649851	-1.0681841057026311	-0.7091426954102168	0.8159610066661609	0.24977577835049647	-0.13702555784201637	a_up	0.03698999107026911
PPARG	-1.0053769786885094	-0.6643932169352373	-1.0218292463562115	-1.3193925670058202	-0.4376596285718996	0.1653680838254309	-0.929853991627817	-1.3500987885308235	-1.3436303818915794	-0.39522905980097595	1.0195210419014298	1.75095818524415	-1.205383487966909	1.4401866111063135	0.10768846891345936	1.801639048625464	0.26028699497232066	0.20558766617884225	0.30340155175146477	1.0795261088506942	0.6370492545968527	1.055642007564179	-0.48663635167735403	0.4892351795390054	0.8242156488038914	-0.9808221528203633	a_up	0.037279402955781235
SP110	-0.37797255671725755	-1.1936433061770926	-0.32973363746156964	-1.126742189983893	0.19627144794984389	-1.2706520343299572	-0.49948938304628904	-1.3949248513764314	-0.9478788467731614	-0.20082877593927878	-0.36854188670148663	-0.07960589023899622	-0.4348492072613021	0.5297566503124349	-0.3144802239574157	1.1402693175655567	-0.5509013826160263	0.5422872538152176	0.9400689301366074	0.3459678244046214	1.8918708672206517	-0.8939684518921739	-0.6041198181084914	1.6051449415816654	1.1662220530510001	2.2304731565432285	a_up	0.038409472522048106
MSANTD3	-0.7692558601221497	-1.3854644588137748	-0.44318201026668885	-0.5291470911573278	-0.36229236435724427	-1.0990990266675418	-0.4584686558156089	-0.2068641645131573	-1.3966659521096483	-0.9084609831142463	-0.3478726935477421	0.15087985614944396	-0.541861781478963	-0.5094295735205038	0.8203921732198038	0.6096985837698501	1.6436436359581115	1.2764405135398291	0.15087985614944396	1.820777357094581	-0.6991572769974862	2.4489209826521634	0.9892675874540685	-0.6538316451274689	0.5615307722753072	-0.16137778065304936	a_up	0.03844661670732011
IRF7	-0.734149299642744	-0.8340781815831925	-0.7414699024531664	-0.6781660293787739	-0.7452121761318603	-1.2946988041230763	-0.7326520331528084	-1.3246980871875187	-0.6642060662734953	-0.367760860939053	-0.4279948582103197	-0.43720118674113223	-0.6529456092311962	0.526541259600934	0.7352132582809942	0.694747633965958	0.7128451182187857	0.7543904607443827	0.9440487158204018	0.7239316421375193	2.072146968182875	-0.9279519193435987	-0.8538511790359912	1.7091941012606644	0.5574394066385708	1.9865376285768461	a_up	0.03985845155561056
PLAGL2	-0.7950938973108004	-0.15406495032204223	-1.1176617173302132	-0.11735550810985487	0.5256757447627387	-0.8153973261096334	-0.1549499551729789	-1.033646155093709	-0.7883353351660892	0.19838395839569334	-1.3674276468024762	-0.9457391392839026	0.6484785179296246	0.9993425506831171	2.237630958706349	-0.21117388954286473	2.277065362415397	1.8637483590116029	0.6947394656797605	0.7148343571153504	-0.7053645220411687	-0.6346344819565368	-0.19284139724164254	-0.15199804998508679	-0.6663100671291163	-0.3079052361015192	a_up	0.03994782969094599
ZNF705A	-0.44043108748332277	-0.9195181344532382	-0.13534843579727832	-0.7495475105736468	-0.9242996471772679	-0.7937479811546545	0.7977602409006357	-1.2492762899574856	-0.8569851349272697	-1.2492762899574856	-1.3609278075717277	0.18144212321998354	-0.533428570831432	0.0021812577629724715	0.9358304280354851	0.5543681336991124	2.2413075250396126	1.4128098491375414	1.6518828187321373	-0.476779993378705	0.3390147631546906	0.7893235925679439	-0.22267204329289883	1.733378768443339	-0.46123069035277064	-0.26582988378420713	a_up	0.04227912822574111
MSX2	-0.8583642767493693	0.8286420017907286	-0.9521941132078431	0.8989683436563952	-1.1493756076171402	0.31109285177384377	-0.6372740919273778	-0.6372740919273778	-0.5339218059554085	-1.3705670412687367	0.010630867160648209	-1.080379756932347	-1.3797600294630188	0.1740455511150708	0.1680182963996257	2.2274523649595914	-0.04360255585849907	1.1579080200584217	1.8166380694246838	-0.38911882626845123	0.395802576959569	1.8550163428567816	-0.3610805220254647	0.5414013148870976	-0.31088989615520696	-0.6818139856862162	a_up	0.04245686394387024
ZNF460	-0.19440680355685877	-1.5628665783724658	-0.39090075884686204	-1.1785019557671141	-0.8724799572112385	-0.1558932761164293	-1.5929792634876037	0.13866143450739718	-0.5850734674419603	0.1283679310624507	-1.1657555851410268	-0.6990035232412364	-0.1911127144513281	1.4278436802309562	0.8827418219866815	1.5538620684168138	0.9225554687599596	1.6070682822114448	1.310496272955265	0.39467668688697954	-1.2121407568916653	-0.8431336439516698	0.6375502597912805	0.3023324537485452	-0.13097261678289168	1.4690645407025973	a_up	0.04245686394387024
ZNF674	-1.3000362439788544	-1.0958988253410298	-0.7388021949361154	0.02439083289949437	-0.8338866991667542	-1.3163344657212324	1.278046522002246	0.7055992745991794	-1.3729590264470635	-0.3276463949854237	-0.8114127585364309	0.36098011974428473	-0.09888310419084509	0.5412324101325476	0.6890976645290708	-0.09523965258547379	1.5732894588455988	0.09964066129728258	-0.6743816736935466	0.7467870960157925	1.2554174269900136	-1.2466930677876054	2.442856659263612	-0.39328164486513995	-0.21204508220705243	0.8001627081234294	a_up	0.0428998085061715
STAT5A	-1.0299515969007587	-1.118428044826659	-1.0787516922675684	-1.0824179555071785	-0.12993333492099557	-1.190218394733781	-0.6647090523129379	-1.6596747085461878	-1.139948495708215	0.3001808638845205	0.42805734738823775	0.3886730325493939	-0.8266272702370575	0.8628620718151025	0.7745870790330095	0.9209040585324075	0.9900580061987688	1.0923204273819414	0.9459142682712264	1.0779785535401394	1.2918830028326151	-1.1098918190336176	-1.01423352160733	1.0982494670035465	0.9768171443177682	0.8963005638535997	a_up	0.04454836538164182
FAM170A	-0.9917148107253964	0.1164086123735847	-1.001274311660476	0.09957531849226568	0.05488663410806559	-0.5980294153710825	-1.2820585443177288	-0.6384261254142126	0.16715675342762476	-0.6132059605891621	-0.6384261254142126	-1.3459600434053882	-0.3557911246990343	-0.23407051984211033	1.3969335778906502	2.550614584602495	2.2020072311679235	-0.20196034831342677	-0.1372873912882088	0.51538353035943	-0.006090675633678867	-0.3557911246990343	-0.434030731452434	1.9364635182820693	0.06603165161761898	-0.2713441594961621	a_up	0.04686615561253329
RUNX1	-0.8605551324141981	-1.405624130139288	-0.14291229075921816	-0.6758115865883588	0.3833277741070151	-0.05414732114441071	-1.3423682622831667	-2.2280744075582524	-0.7887502487327723	-1.010209656640497	0.37159501834852765	0.3580254887386008	-1.0466176059906096	0.5897292501076037	0.7856778716139046	1.106003200496051	0.6592591847542546	1.2341840444658272	0.7805074093628381	0.9882198933467403	1.3786674196656512	-0.6148824613173277	-0.74877192325805	1.178828840389328	1.3631696902250077	-0.25847005879521623	a_up	0.04686615561253329
GCM1	-0.5681260449314952	-0.5417427315793023	-1.284235313547483	2.273650057577828	-0.12588805583115845	-1.285448602063075	-0.36038987787554655	-1.3930274383091634	-0.16452463094448427	-0.6226876481375513	-0.2824847265289779	-0.11014471464275848	-1.4196404006401984	2.2008444256466633	0.6877272387992658	0.578294456294051	0.6965735089572265	-0.03521559849566224	-0.11967900771349237	-0.07528350470206864	0.21143254685905583	0.7838187268733465	-1.1859384649807767	0.7815029359334696	1.5591673122910077	-0.198554448308716	a_up	0.047276244259101007
MAFB	-0.6940617200993348	0.3901983557670329	0.37944587031820615	0.4032011280091762	-0.40515315017846676	-1.2654914633238392	-1.2610617426114095	-1.9794183748840477	-1.4881993246867131	-0.4454156356665209	1.0377020922714908	0.3673497040748202	-1.6205930870420735	0.2791982481733621	1.604200287165198	0.5059336231728313	1.6564609443670424	1.6361504826145914	0.19328175125562902	0.781107932507374	-0.28462397880519086	-0.042809717867392155	-0.8730162021154364	0.8138979631584043	0.1203323242514282	0.19138369017384702	a_up	0.047276244259101007
NR4A3	-0.4105638919196483	-0.6856273058101162	0.6865811316027652	-0.0016855588009677752	-0.7689043988576477	-0.996901677461686	-1.1285173177573506	-1.3831826866684371	-1.1592106869178918	-0.3063529281989437	-0.7463047177159536	-0.2600345158912128	-1.0676301234742647	1.8612997761970342	1.4262896418464281	1.915935509405999	1.4262896418464281	0.9291505578987515	-0.19746234344000416	0.7961467392114212	0.1311427023253679	-0.8786206280714177	-1.0164061439196104	1.0045591207691125	0.4032613782189362	0.4267487255829104	a_up	0.04786428509072091
KIN	-1.002256452157031	0.08131974402703494	-1.4538654393904442	-0.452972936107343	-0.6762564187259965	-1.153302452979365	0.753605913467208	-1.305801637294437	-1.23479675556107	0.37520233816663023	0.06514804089687441	-0.5151099044729873	0.4794948970594969	1.4487320510718198	-0.30052579269421076	0.5925570492949674	0.16121252908784967	0.8418334068407606	0.15941470379321376	0.43352893359799144	-0.399728128163899	-0.8392794538841795	2.6370343724344245	-0.48127088710456384	-0.1819951795136209	1.968077458310848	a_up	0.04786428509072091
RLF	-0.854183372297871	-0.23787575052330281	-0.290155953823404	-1.0513015022217904	-0.06372356800189381	-0.07354398607082985	-1.1415911241890315	-0.8584657936697528	-1.2068432691641462	0.5007303110483187	-0.8135292189523898	-0.8906522738572904	-0.7274894863508259	2.368464858619144	1.1726591821077115	1.4531046039667972	1.4092179275904717	1.3571115285965116	-0.290801428141002	0.9262523937735472	-1.2571531395731776	-0.4824653101155281	-0.1047802209021489	-0.48729842146406616	0.7820856009579575	0.8622274126579982	a_up	0.04791039088120716
MAFF	-0.415389803066024	-0.6976315738386284	0.8142918063347511	2.706846672141985	-0.4918650204596389	-1.3063936167369665	-1.013677536059194	-1.3906890494242297	-1.2136206652161077	-0.44739058515398655	-1.0226707684199474	-0.15972121203245884	-0.49478000853047327	0.4302399893811858	1.3799379075117033	0.6962651787514249	0.7433444316370902	0.17013915077442548	0.6741536003581141	0.6623914255606139	-0.16064725189388082	-0.8065048973769381	-0.9214650252302754	0.9659842710291767	1.3911966637672903	-0.09234408380900577	a_up	0.04791039088120716
LIN54	-0.8263949196550968	-1.6853070215101655	0.8095539638519322	-1.6234304692122892	0.5534642921503572	-1.1149919708806209	-0.39132866287843665	-1.1200157807187467	-1.7218253436096305	0.8526949886161501	-0.6026185039402173	-0.5528420708792565	0.7443056506841842	1.2075180929541778	0.4951515390147477	0.5173386711125869	1.8315359608570496	0.7857691650495189	0.7700991843473043	0.6210076291531517	-0.4758885281215378	-0.4820301827002513	0.8997902151307519	-0.7000736199899671	-0.06800522229387855	1.2765229434681908	a_up	0.04791039088120716
RELB	-0.46333678443300497	-1.0038538703062672	-0.337525896227029	-0.8503131071551879	-0.8802719881295552	-1.235764492625207	-0.8653346465410651	-1.2892874413754738	-1.016917523399687	-0.2290224665554448	-0.6563100128666841	-0.2974383069120953	-0.6016973918915429	0.5000411267230321	1.408055531797437	0.4617158321852831	1.4399754024311742	1.6116889119293822	0.9483428561380617	1.3927546923789282	1.1227871569144974	-0.9533067116791115	-1.012461277236503	1.4237874370062449	0.44211923540288617	0.9415737344269389	a_up	0.04817902845888627
ZNF235	-1.4778145179147586	-1.0638075080366811	-1.0377949367877424	-1.0363638421307921	0.2737216254206801	-0.5843641533273357	0.42409763349841934	0.378284757221178	-1.1340751177642787	1.5649086797862535	0.067804872950419	-1.126067607603465	-0.662316371786344	-0.43828922081373123	0.10110621020139587	-0.4861377080656758	-0.18154090069457465	1.238863743433428	-0.61972389683848	-0.48907981418894414	0.9323467332891374	1.1582519939616087	1.5496007257238846	1.0688718286160512	-0.5733154973982167	2.1528322892485225	a_up	0.0485516168196361
E2F5	-1.5814074288919535	-0.23905750767821918	-1.079611135439448	-0.003520830269377843	-1.1292190845060808	-0.5544028578953403	-0.5759330529087999	0.7920156067933763	1.1365993737478182	0.10680338553297833	-1.0756580140089358	-0.7182059906771578	-0.8050983468185978	0.12848663836643756	-0.29264723823949773	-0.2790435692374045	0.01716908128136974	0.20049412826946408	0.0645177615817227	0.4948881287857054	-0.1864422171005162	0.8808683976141917	3.350993578394559	-0.1189817130605476	-0.13625469287290287	1.6026475992371763	a_up	0.04893440118994634
PBX4	-0.7414478658709649	-1.00713221190868	1.1561177494849337	-1.0129579013530823	-1.0789965452751051	-1.241463117711313	-0.4455663808013626	-0.9912748308767758	-0.48880245168285086	0.028549548867910744	-0.5387345554643841	-0.5571381531914219	-0.7533870373294281	0.45853517503654173	1.183720382730592	1.2614999495724	1.5244812495291826	1.5454712338398335	-0.5048318115392662	1.5276123425907295	-0.08770853865273134	-1.0036699709448456	-1.0810623640964174	1.423452491239216	0.8704080010503489	0.5543256127569406	a_up	0.04893440118994634
EHF	-0.8003695467123298	-0.7649245805001643	-0.9317866753963399	-0.8684051318352114	-0.04667597253748339	-1.1647343580749023	0.2859080981282031	-0.7153700011453853	1.2151914851429124	-0.9185455401640809	1.5238493895932148	0.5777759787922557	-1.39548993921418	-0.31754629353868624	1.1078996009815345	-0.529366410956312	-0.3558604887911241	0.4955760928204161	-0.20337291770331126	1.9938327504178293	0.8737768057287133	1.2151914851429124	-1.0011075765365587	1.7680427828644725	-0.09416898544638032	-0.9493200510600236	a_up	0.04997049303862773
ZNF277	-0.687964584431045	-1.4173411139508931	-1.0571799722816235	-1.0710731298751375	-0.036226691553504616	1.5010424389179502	-0.07439899248036175	-0.6133173554537862	-1.547880266297311	0.08120026119868569	-0.4767195493428431	-0.8232156454272044	0.10987393830565512	1.459946642686553	0.460077989392725	0.294983548963703	0.8820372558437267	0.6210226654579895	-0.10165396257236488	1.4006892202374857	0.7042346966308143	-1.520799615078022	2.3501125352160273	0.24828206675922831	-0.5694977162992378	-0.11623466456723526	a_up	0.04997049303862773
PRR12	-0.46476891804827214	-0.6738338877831197	0.0043944808896979595	-0.5835625654487092	0.3797249093548195	2.6956910452501024	1.625348790423395	-0.08451756534434722	1.1888154169076761	0.8302237267598761	0.7346728379829868	-0.37955922754603505	2.344340811837438	-0.4151564345262563	-0.07993497264291188	-0.815100379139679	-0.4705680502273731	-0.7514691553970402	-1.1107554200104854	-0.5618205818494936	-0.3999545689395609	-0.7672827578677491	-0.6423900225914593	-0.056802625859707315	-0.5390791869071514	-1.0066556992766447	c_dn	0.04997049303862773
EN2	0.3630279993566966	3.6419871162860713	1.0535992769081124	0.1763416691559742	-0.26018847972584486	0.40940663036574865	-0.09074769781995644	0.3666521587906592	1.3551398941751422	-0.2947724931326837	0.9534712427236207	0.2124916122968202	-0.9963176090930087	-1.11850353948223	-0.9873828224640399	-1.1397728898598265	-0.2919067323722512	-0.7736070394712313	-0.15771321924128945	-1.0207424418265727	0.3367126327027149	-0.2993516254329178	-0.2821411737588558	-0.05977183644045988	-0.7101152485938195	-0.3857953840465527	c_dn	0.0493946245158636
HSFY2	1.1223099863206645	2.7659166738408167	0.29862713562526066	2.4886725349654264	-0.5962801447748444	0.25052180416946557	-0.23871029771752184	-0.027721501052065393	1.0550540073663321	-0.2596702194188939	0.4447501899511598	-0.40350216073731704	-0.8838161486781857	-0.9222492222506491	-0.9158857874273318	-0.8299577684838549	-0.15519360682026415	-0.60172483854768	-0.41918737974910425	-0.7562372467059506	-0.6625932809111975	1.3259860757346618	-0.4444618119106105	-0.1747231078882055	-0.6749379020191919	-0.7849859828808946	c_dn	0.049130228079799936
ZNF836	-0.1834903987416215	1.301756263899537	-0.5227875664290463	2.8499258047126226	0.4284984569210513	-0.13891852636002416	-0.2588700739507517	0.4411169009240616	-0.9301887913526528	0.5652712331479895	0.47535356924753036	0.6344917819276933	1.0751050079444908	1.311594503940238	-1.2779334220422305	-0.6703265787800818	0.44996961908807603	-0.8294793566919674	-1.0288256645508607	-1.518930624472154	0.4096328598042979	-1.6717614844439428	-0.0978818290153466	0.0337582100827014	-0.5843899547372371	-0.2626899400724066	c_dn	0.04893440118994634
ETV1	0.9845741237859827	3.309542561779588	0.30336170358911924	-0.4488433039031517	-0.3122930909695633	0.6904500081179044	-0.11617900699792022	0.806005854802994	1.9152288248823979	0.026843627192642026	0.9606690288311566	0.10591588420264658	-1.1995011638285376	-1.0455679043217712	-1.0072065735513502	-0.6475106761746934	-1.0079102919298375	-0.5209003227338702	-0.3439782733051982	-0.08558322431283771	0.2773813617483849	-0.5214906130345958	-0.7492943519654182	-0.32690130656466954	-0.5209003227338702	-0.5259125526055424	c_dn	0.04817902845888627
VSX2	2.2125944336933077	-0.20413948961732784	-0.4825286300566875	-0.11604981642261077	-0.1889539968956182	1.3791164604401887	-1.2496392279530988	0.25937757827452423	0.7143288201480413	0.13533687429592714	1.5378534532486232	1.2225101873686142	-0.12378487583900441	-1.0784839434049396	-0.709930980112161	-1.4337155918148679	-1.3340675250259681	-0.9222710077273085	0.23528088321598592	-1.2171573551366837	0.09032583519407758	1.139815337121901	-0.06149459139868444	1.2894449407431232	-0.10830023106450738	-0.9854675412748376	c_dn	0.04817902845888627
MECP2	-0.504922094302775	0.4582261880091212	-0.017207744669359974	-0.7275983481110972	-0.0243499569715703	2.5563071780562088	0.29200617693503567	0.7842837798254486	0.19785858888821675	0.3766537664757643	-0.3044746467303805	1.1203369544496382	1.305211990979526	-0.5189145238399344	-0.5799146002421058	-1.2930668321800671	-0.6992889044733511	-0.900265933342971	0.11670642385423063	-1.1425085197333131	-0.015029173061554556	-0.942640652238313	2.45538024305899	-0.15065464228787429	-0.9664744345660505	-0.8756602837814682	c_dn	0.04786428509072091
PRDM2	-0.14488999542550987	0.5142037166516538	-0.24587719060024998	0.2406718957279886	1.1820000263213049	0.5117100382996596	0.11304047123850061	-0.07453226811967553	0.5727968316088023	3.406103123170426	-0.19899378152410976	0.48503803755353586	-0.21841939828894635	-0.9847133356702275	-1.486807777269699	0.21244238621845896	-0.3183150120852945	-0.49953737475518756	1.237539482634418	-1.1506384616683618	-1.6994080870130135	-0.7123896939875414	0.11847399975011186	-0.35870947021669874	-0.7849041546613067	0.28411599211092303	c_dn	0.04786428509072091
TLX3	0.21882068368066013	1.1067066551022184	1.0868358697373104	0.5964447822976322	0.5616258377560834	1.2935854184113917	-0.2162282822932897	-0.5675547219519793	1.8486910601692645	-0.10874176427460813	1.151938293524215	-0.5177297296311727	-0.45821546623604587	-1.1445499722973633	-1.0414190872133162	-1.1171693767850892	-0.8555270622654911	-1.0132397612036284	-0.8285566668058779	-0.9404992880645663	0.8003770484336203	2.2348211683302117	-0.7986540105659281	0.27355214328063926	-0.9457440536800054	-0.619569717454845	c_dn	0.047276244259101007
NFIA	0.05309521034409735	2.6600839539599237	-0.19404493778806456	-0.9019665768979661	0.30633103781018234	1.900386572461413	-0.5945543719683294	1.7852691466903183	0.6653948791442061	0.38220668666911584	0.21276867171802447	-0.01453648522113891	0.12836061995549344	-0.696794855468529	-0.7200402725429819	-0.508758243326967	-1.7959241024791843	-0.574075783426819	0.17665430502718255	0.7497625579581255	0.08501201861321422	-1.1873213116481183	-1.1128210935689884	-0.8294800494087338	0.46988317329613244	-0.44489074990160093	c_dn	0.047276244259101007
ZBTB14	1.174733543361084	0.5025720148290244	-0.32770980679576917	-0.9959623344714126	-0.3697648488927736	1.283506941984151	-0.45299312430089883	-0.29777731992029116	0.05276026507640562	0.642635597201331	-0.3548241100485615	1.3534227188480634	2.971221827631349	-0.3569690358034726	-1.193871094430831	-0.648541111422417	-0.689842903390096	-1.1077337421059865	-0.4569683670447502	-0.5113827532724052	-0.6347657644326882	-1.1480197518527233	0.11747988994204521	-0.7749411573603486	1.2425597306325686	0.9811746960394097	c_dn	0.042925669790670196
FOXG1	0.44608246504074706	4.012796981452495	0.47671515089600314	-0.2967706632428912	-0.29165123350091066	0.10805054178748043	0.7825809005204094	0.43542249437333325	1.333277760788987	-0.1840462857851853	0.26624756673591826	-0.415386379296966	-1.1185234879094856	-0.5676985813049471	-0.12507699669953526	-0.6621482268037836	-0.10028491019044353	-0.4468820223397653	-0.40962041798016496	0.1115453892413034	0.04590090934900516	-0.6961195252573934	-0.979443352786726	-0.28984206765201814	-0.24206838990820953	-1.193057619527276	c_dn	0.0428998085061715
ZNF333	-1.3629497088132236	0.18372999254107908	-0.09710666128873702	-0.2681201678150603	1.3574119229801518	2.027913259003185	1.046091629172486	-0.47429293328846284	1.5165204441676658	0.5121572903556109	0.35239449043529203	0.82131431398515	2.060496364856456	-1.0893727572726482	-0.1427834146249186	-0.8645960128295566	-0.013644223625684198	-1.5197907783133033	-0.3414273526007457	0.2389731852272011	-0.7811925907029259	-1.014819651137159	-0.18497247595077404	0.033920422233626235	-0.8547012048984124	-1.1411533817962758	c_dn	0.04284400866263956
ASH1L	0.08862093627733278	0.816266356174543	-0.33367253649557793	0.9590105592706318	-0.5749916380096476	1.3322031963977123	-0.7439354996454486	2.1841786067745357	0.7480606420802552	2.396607436722881	-0.6232405338759135	0.130586182046408	-0.04494201517068623	-1.0703713446730538	-1.1083617502442937	-1.1083617502442937	-0.8982423004614709	-0.9374824474366722	0.051240734111902775	-0.990532557453949	-0.9778453819310556	0.20854112041455367	0.005901637165947229	-0.9282035943475727	0.6245783801371833	0.7943875624157355	c_dn	0.04227912822574111
POU2F1	-0.06803305833787311	1.0539604727147613	0.15580337459515953	0.011347347658218798	0.05779765957377554	1.4737913813491603	0.575964938409756	1.3111902944410205	3.2430260952646632	0.3847121262184658	-0.05666826494825448	-0.33507987836276876	-0.9272112726053395	-0.5791668212081448	-1.2753811425403485	-0.40731762514279873	-1.058236945472183	-1.0793151191703478	-0.186872294125053	-1.2673078600367222	-0.10142094677097482	-0.4742682101239353	0.8650657393452067	-0.8829004577608437	-0.013504380037756834	-0.41997515292683046	c_dn	0.042047878871018685
OLIG3	1.510190249447198	0.9454882139031785	0.2669116706066773	0.5713289790875388	1.9820105840509117	-0.009442496909747421	0.2688008794591778	-0.4139891276929609	2.322047145243147	-0.934289958946702	0.05326944001311625	1.1390966129166482	-0.3976475375684023	-1.1723697336847514	-0.6174563486328655	-1.3189793084908443	-0.9778380172983094	-0.5545776598739509	-0.2858120068906039	-1.0672726668154866	-0.49885180659605	0.7043033761579535	-0.6601969381068278	0.7022285164017138	-1.3557524506853587	-0.2011996090943946	c_dn	0.0414186357451815
ZNF536	0.9811867447013494	-0.025640042764540957	-0.5714356570996035	0.06539019324319859	-0.08062935359758285	3.106046983043659	-0.82775318352407945	0.6456498718231848	1.1466558394624846	-0.723527688644843	1.8087488052508867	1.1808411137214994	-0.7261766695739841	-0.3820012042474177	-0.7551664326475892	-0.6429825880492077	-1.3368055244155486	-0.8251899728467478	-0.057699052346336134	-0.15160689522063472	0.6250727023200063	-0.3997109301497933	-0.7075858954787968	0.1437052206054939	-0.506731782876055	-0.9826546006890208	c_dn	0.04141338597992244
ZNF540	0.19353118131298822	1.2830825453633385	0.04221753470896602	1.0160305302959407	0.4762897928643375	1.6845490113605488	-0.5369245360792061	2.763900659371334	0.8565672094472022	-0.7887306313776506	-0.3354595914772007	-0.06594629530599398	0.27051720097548	-0.8522216278512298	-0.1582410903154234	-1.2046502654273668	0.5256468318520062	-0.7381793572462302	-0.8902810588128434	1.0372392593198645	-0.7353482143156916	0.24376778429606522	-0.8631404271812466	-1.0640414877289224	-0.9359160401505661	-1.224258917898483	c_dn	0.03994782969094599
ZNF516	0.5513208106287981	0.07702534248347022	1.1171838484415166	-0.8348063658119314	1.8368221845404726	0.6450545098382301	0.5413928784855309	-0.18953326290725214	-0.08743398010998607	1.7288613002133812	1.1981156622085647	0.17759228994698067	-0.16987398406738752	-1.4731931390294195	-0.9428266450550042	-0.5809195335948327	-0.7415241149014972	0.8080110056263115	1.5543859617688764	-1.1601261615972485	-0.1064881439809311	-1.2960815327009398	-1.2183316799710278	-1.0286908772796541	0.6502771976113134	-1.0562135707863143	c_dn	0.03994782969094599
ZFPM2	0.9336303838630768	3.049332328166069	0.5393700617534175	0.16299953932833658	-0.7171194312889916	0.3030177307817511	0.15995509604565183	1.1650006204303178	1.7807378508285283	-0.5783730614408524	0.38388955481258025	0.5157558076021672	-0.8768647006952859	-1.2269819824162616	-1.0533697584102752	-0.920692216143976	-0.0020248912427235275	-0.878873617247569	-0.41943491568049684	-0.32851229523748515	-0.5828981242414155	1.1486808028194593	-0.6847762051204207	-0.7384514422333891	-0.5783730614408524	-0.5556240735913867	c_dn	0.03994782969094599
CUX1	-0.892835286807199	-0.055606164010406585	0.05230450405437404	0.2116873349931924	0.8441571617208944	3.1592573709639216	-0.9575177248535991	0.42748920133603724	1.6054291475968967	0.19197326587452423	1.6836505680043805	-0.37474924853099745	1.1614072824455788	-0.8116835914876519	-0.594384520187134	-0.827508641642669	-1.0641687328776552	-0.42638641534839106	-0.41267733030040266	-0.6066098960412447	-0.0984835574246243	-0.6193293739183238	0.15671387810056753	-0.4186467486282821	-0.22557336087272709	-1.1079091221590596	c_dn	0.03985845155561056
KLF12	-0.7043529616756082	1.1140433392494444	-0.6212348470645602	-1.1311509948910425	0.9148649750481637	1.8243236988981708	-0.19482983767792303	1.7027977036862478	2.5989108201241753	0.2789671146438995	0.9934354872821597	0.7145458614164154	-0.2766147871416954	-0.9363002609512893	-0.9351102861810259	-0.5264265762557826	-1.032490254125156	-0.7441029867361771	0.14246863993844572	-0.6696435609111473	-0.22925324380461332	-1.2093513397243565	-0.5498317374211602	-0.2680055860943778	0.030300445596752882	-0.2859588252279457	c_dn	0.03980918383314338
RFX1	0.2169714525021701	0.8211089370360389	-0.09500177804222314	0.19180991842009348	0.7288750037870234	0.6729182158202013	3.5500405897914966	-0.5717342253674031	-0.1942085070637102	0.6041426999923255	0.035312121421094786	-0.33302519409159714	1.8335373712011023	-0.960455969572712	-0.07384413061719924	-0.7097530610406113	-0.2155477330185303	-0.7969081035586292	0.041117657697138814	-1.08385210006197	-0.1687982333595435	-0.42788111209954144	-0.917472012773581	-0.8630830115724649	-0.12741069131978108	-1.1568581041091692	c_dn	0.03892924571467729
FOXJ3	0.14185546922245407	0.7672500047241521	1.416660681989247	0.27323192151782594	1.9075795616231705	1.7850488601821068	-0.7385332773262684	0.534251831792468	0.4952410081361007	0.5584577353371722	-0.7315692835518746	-0.6467622136643836	0.8452438558485043	0.26294263521207534	-1.1676177702216206	-0.17100725171405823	-0.9231216523362585	-1.2889495729506009	-0.6376701545278567	-1.4946466123217863	-1.2087015066088478	1.2084440331694293	0.8836936637122026	-1.2172676515170004	-0.790296474211411	-0.06375784151492105	c_dn	0.037279402955781235
ZIC1	1.8039100015043417	2.77809078532768	1.2779523966906292	-0.677151270225297	-0.1033797099430091	1.3037033853496225	0.6204532880305897	0.4806667461448202	0.14248818771684743	-0.0792970315540252	1.1592176993935674	-0.1841102262408981	-0.9915975328054003	-1.122766439380005	-0.9470909709895257	-1.1652228272808909	-0.9470909709895257	-0.7498047310782204	-0.33901155139325845	-0.812924387552047	0.5726969366334141	-0.042644801749166905	-0.4454474473465182	-0.18339017620890039	-0.6465986862327299	-0.7016506658220731	c_dn	0.037279402955781235
HAND2	0.9665115838189342	0.8649079796216238	3.3572528743673056	-0.37091111191079634	-0.2873752730620593	0.28840058497619747	-0.18507149644879892	0.8025087080715244	1.5515255166758117	-0.7476672715538978	0.6659816038110421	-1.1186333701708242	0.1949361241542405	-0.6729060649596282	-0.17615843810804374	-0.4659457037706926	-1.378312375962236	-0.07597937594067879	-0.16239435277596845	-1.016477921395516	-0.3859992983038802	0.6860247728336698	-1.131162690268398	0.0445903145816715	-0.5227845672681332	-0.7248607510124631	c_dn	0.03722412844628793
ZNF343	-0.37644497865710563	0.9912131714619418	-0.2253709112178424	0.9895423995132051	0.5518810305215243	1.333950004784874	0.6204361624482032	1.4695482338086303	-0.3123291462507418	0.006881523023014158	0.14014352253776508	0.7954798599362185	1.6293499152665332	-1.178268439283159	-0.994742011728285	-1.1553666491130303	-0.25947812749673915	-0.8523163077890886	0.21442828033366113	-0.5017133766771058	-1.5071250387772472	1.9883708511867428	-0.010560404614845382	-1.1290338168168268	-1.2269124682625983	-1.001563278137653	c_dn	0.03703836642265849
SATB2	2.053589136816953	2.6823227175328044	1.2902027015077389	-0.7398093213148348	-0.4289900215925566	0.1504039289506578	0.17949919580956225	0.4952952065166558	1.4346866476879978	-0.6246117195793429	0.20242191452543357	0.7779195295229215	-0.6124401040231794	-0.7984562868149594	-0.4322364165375872	-0.13527357151232355	0.31479134347441184	-0.9380469310888514	0.19033476566496094	-0.1327566354035567	-0.4632184673205304	-0.708413342557265	-1.0581851534751823	-0.8127213084309102	-0.14603579116975562	-1.7402720171892954	c_dn	0.03703836642265849
ZNF783	-0.573864788017335	-0.5361098378382892	-0.5049018355448833	0.13722044659817004	0.7236265730493705	0.19127217096311244	0.3649105501534832	1.6544455083141594	1.55877626032296	2.65268742131183	-0.5273164329316591	0.4155767895230265	1.3757944021306758	-0.3478513297418183	-1.037874868212922	0.23060115418520905	-0.6336860780783272	-1.2626627057051012	-0.2949711858480635	-1.4650233667140338	-0.6016726847788219	-0.8802471276476439	0.9693521774845704	-0.9450308746770676	-0.016167505973790075	-0.6468828323268399	c_dn	0.034295222606820754
RORB	0.5505111667354524	2.112422324775285	0.3897281200646887	-0.5578377154136895	0.02599069736776755	1.1653511243924226	0.6743247996368672	2.298307216448968	1.0457708163432249	-0.4912774927956163	1.1853648693420864	0.17703775270980207	-1.397313140111252	-0.6856037348058833	-1.3802732730979301	-0.33941514767407244	-0.9235421925681648	-0.6020588002845241	-0.21617762714910735	0.4578073487792879	0.3451573701703993	-0.4156086850127138	-0.9460823961217505	-1.3036662183612824	-0.1261011253923957	-1.0428160579778536	c_dn	0.03427557304070109
MXD4	-0.6017896153903651	-0.2043259725514585	0.9240172864592838	1.0779269112450431	0.6261215450115127	2.6005604350556157	0.9998532345510152	-1.2185685858507473	0.7732571776244115	0.25995763247981624	2.075582937095488	0.6418311834526085	0.5063817543341319	-0.8809966994733975	-0.5895706601883123	-1.0356149729448592	-0.3936067522296701	-0.9703832843335127	-0.9242417044625284	-0.6431390938189318	0.20536993934206083	-1.0254230762180176	-0.9536272804079517	-0.26341408125132676	-0.19349177745410384	-0.7926664800758231	c_dn	0.033915347260389396
NEUROD4	1.0137146880051575	1.3841800461177058	2.2499996240520432	-0.7531946162428155	0.11807727852060544	1.8205893777105437	0.25101164348920807	1.7437609528386018	0.4408855163904331	-0.34790194330315016	0.2025258237545693	0.43636953505977183	-1.0092828935141596	-0.17632417370596862	0.24669789839385764	-1.5292138133116824	-0.6294392897646928	-0.7498064298238878	-0.6780066865073133	-0.879934126274471	0.07649000480922824	-1.0219983529740075	-0.7802007928654769	0.4881459300658142	-1.1470511011521753	-0.7700940997677518	c_dn	0.0328567977752424
ZNF585B	0.12499893263003041	2.2866649571981115	0.3115292505435945	0.6076374941155858	-0.9580985084213713	0.1838923218238476	-0.8284818031344175	2.197950549735178	1.542727543228637	-0.16533359976103582	-0.24963526967713623	0.1329520736311541	1.3879426225222775	-0.8494352601020179	-0.01888212412405991	-1.2752789302484304	1.0606756995291853	-0.9232345790658089	-0.8013509439178008	-0.5042728565281485	-0.07552474727270868	-0.6179348237347003	0.11429154928852162	-0.8224713617664312	-1.3636662328561715	-0.4976619536358732	c_dn	0.03281547844127119
NEUROD1	1.0409540030429083	2.6016603712986104	1.6129734260124087	1.3724402977741068	-0.28516472062296205	0.3755580738597069	0.26365016229481075	0.12533972809815827	1.2021449680401255	0.01545752496543385	0.6882226179649295	0.2540833647109277	-1.5436305814231883	-1.3730866457261697	-0.7863715689853118	-1.3052526827487243	-0.5126400775942698	-0.6055489046826623	0.15102780778142955	-1.0164808624335366	0.06544125773758638	-0.1941536727623831	-0.14325326468200772	-0.4075575517248949	-0.25309176026144115	-1.3427213099336268	c_dn	0.03232749151183358
FBXL19	-0.4263545098602187	0.003609880630169053	-1.0235656518686573	-0.2745384179285592	0.5607840386331688	0.22122502606743225	3.2475380859326983	0.6083076719209044	0.5863866979215715	1.1842822210059833	0.7174065895587644	0.028996385537775112	1.2967178759418938	0.3039113837361362	0.02599307327544417	-1.440579205453534	-0.9249594558971717	-1.171270340431091	-1.2808437631566332	-0.6421138626137223	0.34568409335113454	0.4858730648198166	-0.5697568390784085	-0.28099058781452574	-0.7098795166984335	-0.8718639375319622	c_dn	0.03229345034007548
ZBTB44	0.8758327430670856	0.30878213723202175	0.13358398043299916	-0.6887125249660246	1.4275187914932694	3.3144319249219123	-0.5307965363345664	-0.15759957398917812	1.2078513560569817	-0.024009961198970906	-0.08736351125212254	0.0016906294827252182	0.5799754330390144	-0.44339755903467953	-0.9229541841409408	-0.15759957398917812	-0.9714824359048705	-1.1593909139940055	-0.7791531416463762	-1.0525021070131835	-0.7743290182974879	0.7287125089226707	0.4810797882378987	-1.22407303263376	-0.577774699369698	0.4916794808784502	c_dn	0.03229345034007548
UNCX	0.525966643734265	0.5388179398871004	1.6763602973453098	0.5633535915059393	-0.034439778731482934	-0.078589061272315755	-0.6236538257052909	0.4401097844398281	2.385815159723577	-0.13307675332639146	1.5184328123811501	-0.045524402447608664	-0.9902285845946123	-1.2716826882786993	-0.720928287164665	-1.090096452113662	-0.3334043268756156	-0.9407754999448834	0.01771240453800582	-0.9988903826195034	0.9313765210093782	1.6665858831823166	-1.0419109641423885	-0.1474781781981277	-0.8906823500033481	-0.9231695023282599	c_dn	0.03217683937973583
CSRNP2	1.7462163981723369	1.2922034623968337	0.3750913402961829	1.5981024157822872	0.6011873198104435	2.0141759283584686	-0.7542485379751201	0.7360158069833601	0.6644975749218532	-0.4904565908028755	0.3714458343753672	0.2821509447349048	-0.862836396220523	-1.505524045160668	-0.5398543251140242	-1.1494673315965878	-1.3396017025481208	-0.33684008168076707	-0.5288326906020515	-1.2518858234801309	0.7553283585272981	0.4776952511806287	-1.2140154873164892	-0.054320652565482644	-0.2077345967526029	-0.6784923737245376	c_dn	0.032005161967076486
ZNF528	-0.08660790191393766	1.25559438423028	0.9791033008672794	0.37616476451685865	-0.9753574636278873	0.8946199850587052	-0.48644829154941854	2.1030995595841744	2.350774973556954	0.12139261140796903	0.013723080392434701	0.4985751541524588	-0.1356990592518054	-0.8155821519343542	-0.17815447774461474	-0.18893939754178468	0.6918988861340214	-1.365720544811197	-0.8641211561755922	-1.4440770623895933	0.05657716957615528	-0.9831973150563703	-0.3290805004341602	-0.8237089148258311	-1.3836506243960736	0.7188209921753252	c_dn	0.028391364594951972
NEUROD2	0.612019779634657	2.734722744728811	0.3669388290219653	1.6159239501678488	-0.5222739746068159	0.577055717249858	0.948944528026087	-0.7461675379653351	1.5456604195272168	-0.07896267357194066	1.0628997864226728	-0.391843649638562	-1.3669818545683576	-0.5501869626793043	-0.2819441362467468	-0.4435643979646123	0.09914729275318367	-1.1083807304118733	-0.8967139189000389	-0.9064993314790449	-1.1002832290037592	0.7485700128932428	-0.747051315119169	-0.40291320834574207	0.14560086740177147	-0.9137170073260582	c_dn	0.028391364594951972
BARHL2	0.5726222734973166	1.8066647565041871	1.5980017728913527	0.40021362725917653	-0.1086417992151868	0.32602576500529734	0.13364617862402617	0.29045561008837045	1.5008273234235392	0.37813877314439104	1.779457384959691	0.39516671570438106	-1.2718090228780896	-1.1543154614732976	-0.9912442664286087	-1.1988400116166043	-0.9121021423464217	-0.6142601106211921	0.37582319982189544	-1.1142558819552673	1.295606718708988	-0.08505406450580542	-1.2184479581344663	-0.6345410420172605	-0.6718960109329729	-0.8772423275074107	c_dn	0.02836444714214139
ZNF503	0.44002812912179323	0.7407994091858087	2.3133738190054656	0.19791745274898764	2.4943592682182474	0.934783690335499	-0.02896818312190175	-0.20205083696531956	0.2986104061066896	0.2686682753163546	-0.6624784036101893	-0.288504148286335	1.0747030543338922	-0.5301627054719029	-0.7650025804589486	0.23900059504843976	-1.189400875666439	-0.533421071863891	-0.6161004397380323	-1.6115694518479122	-0.424605520185367	0.6143304070522868	-1.482314694575586	0.13439367641880073	-0.20050426310957498	-1.2158850079908956	c_dn	0.028236476564522037
LHX5	0.9987765859648682	1.1065312575567539	0.5640657856419158	1.1914227138671212	-0.15557446711801903	-0.553502992291506	-0.6826526370372661	0.7642120041588814	1.739706851169189	0.4385115224356952	2.0679841643820267	0.924518354582783	-1.2250933485013675	-0.9735679528601486	-1.1866790069681687	-1.1718102083511284	-0.7589357585496976	-0.5396743996426567	0.37776042511158753	-1.093632424272882	0.5911741806234114	0.43283319724275277	-1.010877727899015	0.2672163815438281	-0.9798093079805938	-1.1329031928083473	c_dn	0.028236476564522037
ZNF500	-0.7376066735203781	-0.5904947544804979	0.16804367773397574	-0.4884220782846385	0.5552581615939702	0.37712065437655307	2.8360650547946027	1.0018143583688397	0.2999629288311947	0.32916970634017717	0.47653711595421094	1.4489835438219711	2.1884903293298565	-0.5278449276732707	-0.6432117751880094	-0.7404230426190479	0.17445230932456074	-0.6663588316161982	-0.9683638434091876	-0.2746645732614819	-0.8727052811740315	-0.8155202164791557	0.3066484593675335	-1.1929884538342743	-0.7712365671232362	-0.8727052811740315	c_dn	0.027694819844015017
KMT2A	-0.004357301025331359	-0.39847163655405676	0.07909875547550595	-0.2023277763126874	-0.17537015737535083	1.7637607752660636	-0.4345071304463907	0.8007487267574576	0.7430036114676761	1.7550034731717836	-0.886185423232484	1.482784648414043	0.8743623628648813	-1.1861109636648461	-0.8242528758947516	-1.2996830316681456	-0.47137106649574206	-0.8939217699993335	1.8954430056898648	-0.8409855143043752	-0.9166972124002916	-0.5629089158581572	1.408370311780652	-0.505312889809168	-0.9384139072831467	-0.261698098563638	c_dn	0.027471648262743644
INSM1	-0.4631118313166819	3.005082477965819	0.4319854065411071	0.003849002733393863	0.012076979953806815	0.9525574893939381	0.4789833038675158	1.8019520734458756	0.7653438839126844	-1.08688929009332	-0.21583347976556255	0.7201254604289872	-0.19007496407767682	-0.26044131720591435	0.9448471726590646	-1.2487735924180028	-1.2345901542924784	-1.1940756706410822	-0.017654101558588597	-0.6089052735262697	0.07443727324444145	-0.4120657521957028	-0.7431581851217223	0.48688057015371117	-0.950492388161487	-1.052055093925873	c_dn	0.026705898529757084
ZNF365	-0.24825199849144033	0.46199934077440713	-0.5477979552708275	-0.6134950788299128	0.5615976927075294	1.555396151773863	-0.4012998401484743	1.9058604328144901	1.750373901405077	0.29857913518999446	0.240456381707348	2.085009868144834	-0.9620676115955328	-0.6791133519218425	-0.567733666760099	-0.2470643886400022	-0.2295904057129147	-1.2163247631238847	0.8066028047691712	-0.3986695595660705	0.5149696406317177	0.18163291565814155	-1.28095588186862	-1.0436809724638803	-0.2679747364189145	-1.6584580547641787	c_dn	0.026474168384526174
POU3F2	0.6972442845034352	1.0170642265593794	-0.2484248824631346	-1.0614746509349122	-0.20517682790492428	1.3669621368192486	0.2900630081002941	2.0333253172956622	1.0087081449009512	-0.12769880686795845	1.328708003392618	0.5140623805673152	-0.5980093782417496	-0.9409066944541384	-0.8044295733923367	-1.7826875104369457	-0.8244278467180461	-1.3542085714850063	-0.12668798142273993	0.19584614903726022	0.9343736909139831	-1.2414672512016534	-0.20022884361564183	1.29990750418516	-0.022565675112229462	-1.14787035202393	c_dn	0.026474168384526174
SCRT2	0.2954663191888275	1.9335493242081865	0.6070953570003534	0.37293490578868566	-0.43382175865981687	1.0072744933096227	-0.17546395237740134	0.19773536939576267	1.7555509181877285	0.11210533462044169	2.54497431964923	-0.07210517021724776	-0.9955612706818121	-0.943449827910798	-1.0551797075899192	-1.1969924845280133	-0.9126063878468191	-0.39160001266141764	-0.08693275621642316	-1.027654454695651	1.0922738071154847	-0.13881215479635484	-1.0614941816928285	-0.016260487880420546	-0.6555000959847559	-0.7555254447246149	c_dn	0.026474168384526174
ZNF532	0.6252381838069568	0.5827782846789569	0.3313979203645688	0.1480990333153637	0.07400483048608303	0.4191992491505737	0.30388301982267885	0.8452989129675689	3.929772465638191	0.14453051873428185	-0.03005778657385107	-0.3408358581373378	-0.7485691010990314	-0.8485651044251782	-1.1668948724806323	-0.6589928688285575	-1.1093702370208425	-0.8776660368411237	-0.39896797390565014	-0.7641301017768419	0.8423195862388866	0.12545188192291282	-0.8675411722046896	-0.016239544706545136	-0.02513647185952234	-0.5190067572672109	c_dn	0.026474168384526174
FOXO1	1.2540037262336325	0.024607481711196547	1.8413447791931772	0.14386594998834024	0.31795828633261675	2.458511733271248	-0.9488097485742181	-1.0756930703778396	0.21973035976362185	0.14695918152896165	0.35787040165163575	1.2721110278212242	1.3850772174534682	-0.9399445540844207	-1.1234331582240118	0.12084735089626808	-0.6115230212262738	-0.07319180976487157	-1.1670284306795704	-0.8018741131801076	-1.116903742011302	-1.1139935738773992	-0.33980905791164434	0.09064072668684094	0.4988796230528619	-0.8202035656734135	c_dn	0.026268878452586474
ZNF461	0.2832232321447477	1.5544841418314495	1.2966267562399665	2.7091308731225148	-1.0870363263330367	1.0579270416457145	0.3055636594079499	0.9133459561229549	1.1341150211572342	0.17159203429220382	0.484165376719019	-1.3666477684999578	-0.32292290100876453	-0.24150279033768177	-1.1751369182448494	-0.8681336146242448	0.2769898514285276	-0.7901852154634872	-0.22973706891580153	-0.5974925587406787	-1.0615100012402914	0.18635827200914096	-0.16640486034456992	-0.6225303654740583	-1.1968669259984515	-0.6474149008955495	c_dn	0.026268878452586474
DZIP1	0.5911463902780889	1.070403498575152	-0.19742154544721816	0.3401478662229629	0.05850689610051723	0.004230839205025711	-0.4684475868551875	1.8930291090199913	2.800912315617749	-0.19742154544721816	0.6052067210187733	1.0485266681371979	-0.13097047408508813	-1.4303456036335969	-1.3288081462995347	-0.3829473034902337	-1.4821859616077089	-1.1253038222118126	0.7957817635688766	-1.0533690067827122	0.06242174829652279	-0.3146748307085259	-0.7884882229641625	-0.5020390470698709	-0.05020877756369061	0.18231805812566593	c_dn	0.026244047799052688
FOXD4L3	0.4090810259996372	1.4865437105075532	-0.15736389350727206	0.495849723440546	0.7819097535387659	0.23937037186614488	0.5757489639128286	-0.4181213160119349	2.4483636252651118	-1.122576385291992	1.607026698415407	0.15509498586226486	1.567449228829973	-0.8155108914446764	-0.556247137996256	-0.45400247539221117	-0.5701438863294955	-1.2060861538000949	-0.6491126770641125	-1.0587614880153207	0.8212090725968616	-0.07564816858607708	-1.1195609055675906	-1.3877521569038755	-0.5107411563896882	-0.4860184679344597	c_dn	0.025942738771073354
ZNF671	0.7775677291677834	2.104977074414719	1.1269201613928213	0.007527841714030592	2.124857577050588	-0.38983452559232623	0.30916738125250137	-0.620188561023068	1.2508321083912493	-0.6549089913972618	1.2155984605658354	1.2091382604196714	-0.2120481725014014	-0.8325710565748237	-0.21760403420622018	-0.6767793296286433	-1.049657516460216	-1.076468582794355	-0.6485422372297276	-0.501917336880656	-0.03100161920239536	-0.9818819219622472	-1.2429430857659303	-0.15801551339713168	-1.2982177984592	0.46599368870638025	c_dn	0.025552615730718542
ZNF615	-0.42639991542633715	-0.3631597424305805	1.4367974709568345	0.863445975465281	-0.8459587574432584	0.6538826734391457	0.24319614572262988	1.4711388825291387	0.7891195016447111	0.41998803731367684	-0.2812484054599588	-0.475709409139336	3.159480185528555	-0.4079739594597462	-0.307481999071586	-0.7559565934434576	0.28842911911590624	-1.1553086581691945	-0.32315577355337455	-0.8224319535297646	-1.2557198680188775	-0.8506507485929341	0.1891087656932217	-0.6300862613409741	-1.1641212618760641	0.5507765495463383	c_dn	0.025552615730718542
PRDM10	0.17676641139528412	1.8490364866399485	0.34655063197115243	0.05739644221730717	2.516760433762213	1.4294877043420893	-0.5225913491022373	0.02229494788489843	-0.08185113420616537	0.9802273533658278	0.08985762392376061	-0.08512531480662493	0.7151968089347376	-1.2450874841184054	-0.5940821981443521	-1.5985035411563666	-0.2741709767292298	-0.8257600488941779	0.6524298772220511	-0.24855131152022142	-0.15609612737156847	-0.5310617070679062	-1.1244841998734099	-1.102201904146127	-1.3835409007153152	0.9371034761928376	c_dn	0.024886332606888086
MEIS1	0.9808816097875563	0.1601171231690262	0.5211964215837174	0.3349157275718815	2.0851347571369203	-0.28393569453442147	-0.19248214160012117	0.7659908313647178	0.32789361642736	1.023958200036021	1.6870806959519862	-0.05842387168017704	0.2582323809839172	-1.2113869825166523	-2.1163313083618163	0.3022335027769377	-1.0421568834301003	0.6620522341203894	-1.6147238987200052	-1.015719043784437	-0.3044795593068053	-0.15456069937146105	-1.2096899622537225	-1.0333604569989137	0.6620522341203894	0.4655111675277542	c_dn	0.024886332606888086
ZBTB40	0.9870724856959644	-0.427255238504473	-0.9003320929348443	-0.2915492585983782	-0.061235763587521634	1.1330541874318114	-0.5104754425966213	0.31607597203404725	0.5684399514906423	2.5248230140035783	0.06890387373546884	1.3220974757036237	2.408741192125458	0.3691586902215762	-0.8725815674119286	-0.15502174360652332	-1.169731370228103	-1.0726326489664533	-1.2111211313205155	-0.7219432833964706	-0.3217264572521669	-0.32505561302079083	-0.2895235586718262	-0.7406845021821188	-0.852215059255572	0.2247178890921229	c_dn	0.02256734243541448
ZNF91	0.3332855225187992	1.0217559158494194	-0.9061062600761164	0.3157348007198481	-0.5347703883295518	1.2788525902037469	-0.08727942930441689	2.0433157863756786	0.4201698204735404	2.030297570022813	0.44513843008984877	0.664621878626189	0.675939404183997	-1.1649870695078333	0.14458783866366487	-1.0161455160300157	0.4788689949670479	0.0078391385549125	-0.34088492957964167	-0.5825314792271611	-0.7658041121569825	-1.5100389700580834	0.6085392547352836	-1.6653033366715513	-0.4361252845240383	-1.4589701705193778	c_dn	0.02233027294391248
FOXD4L6	0.8721696577847975	0.9877921546913963	0.7371654801440601	-0.20815874697977135	0.459349572830498	-0.15179780510656152	0.497419720855633	0.9014471458783593	3.96611643449954	-0.6243386848083631	0.4419710838109571	-0.37422070283127573	-0.49244852565595804	-0.9266675458504559	-0.27850671806620075	-0.7729245780867611	-0.2479711243845761	-0.5996529581350784	-0.58625967571023	-0.8535587903819127	-0.09647745749303299	-0.4094527036950408	-0.7061382602072928	-0.8449182927311831	-0.46843904795116353	-0.22149963242038853	c_dn	0.02200676997730267
ZNF781	1.0372419797955386	1.7117359628961526	1.6006224568468888	1.134908401626418	0.03571869807044338	2.1312368677185463	-0.5751095083140823	1.2227892397032758	0.36455105398236576	-0.36752585662059484	0.8823319490848771	-0.3403386040608597	-0.48424232435505293	-1.1376047965678016	-1.3265392120214434	-0.8083454339791604	-0.9995499647866204	-1.0423449821043629	-0.8948386885388306	-1.1651753868082668	-0.06824479027052976	0.47401858979670325	-0.7628256412754139	0.271329033675038	-0.7136646570798401	-0.18013438641336463	c_dn	0.021949675884720344
ZNF596	0.4034139867075272	1.33129165954227	0.35758143545116533	1.9649675077928348	0.42328436458207885	0.7119963555409035	-0.11737398220281409	0.8005134732900229	2.7076913846835717	-0.6698287826119551	0.24303060312993993	-0.5417388321425931	-0.31610143234211174	-0.6812787863074916	-1.0002344520547675	-1.2930360766502698	-0.8930085284514899	-0.5180170041656973	-0.7940666918016095	0.19563372729008788	-0.4540847365112091	1.0786296923489842	0.14411759405859853	-1.0072848639291938	-1.2267709776392566	-0.8493266376074919	c_dn	0.021464144007801167
ZFP30	1.462410129028802	1.3733621017654871	1.286546175455641	0.8944534637078001	-0.7427414139021324	-0.5961568153138517	0.8226714389374505	2.153696081378697	1.6106767102023432	0.4403052096268092	0.2535671450448756	-0.31436010193460034	-0.5051328035491547	-0.7986221965765624	-1.096171525247999	-0.6935955162144591	-0.47425201434717085	-0.7189782774525189	-0.9708069306813458	-0.5128101724804792	-1.3581740264152644	0.20275251422932467	0.7611982549475699	-0.7763068823626164	-1.242097506016918	-0.4614330418296993	c_dn	0.02113977270661962
ZFHX2	-0.2624109045079104	1.1982838050976687	-0.4735394282299888	0.9716299877744706	1.5852010208558376	0.17411144712660326	-1.1718477099646687	1.850251846251821	2.214177528976669	-0.5282420464423222	0.9214526976950912	0.10362426645451916	0.106337123247487	-1.236671715706179	-0.512248165304842	-0.23564215524238924	-0.38572591955913044	-0.665702195146444	-0.4800229070754176	-0.6008191707634959	0.492831638626078	-0.045169753908442516	-1.3477201653656818	0.8185306492231083	-1.0572414367278695	-1.433428337384598	c_dn	0.02113977270661962
ZSCAN29	0.3062647318644599	0.8559192990066746	-0.6815920161591262	0.07888550939230746	0.875759692962797	1.0863078855274733	0.7802783669513369	3.4309996934913	0.909802767875599	-0.2308171827322681	0.26085561147280617	-0.07856909842196455	-0.011178234264004902	-0.24255955982686475	-1.1668890397118736	-0.9788599575667191	-1.1367480929835028	-1.2528589382557076	-0.620038817729251	-1.139773887032623	-0.16232377099602235	0.103385126316881	0.6417664343348041	-0.5182355196076296	-0.2698063017757292	-0.8399747021331778	c_dn	0.020646211719340418
TBR1	0.6432879900946171	1.749637138066135	1.4604780944081488	-0.7871469045758461	0.006159151605064484	-0.5477841560354808	1.9563970700408306	1.7986027922803782	0.9086649674341811	0.043582606257697144	0.4415157585799682	0.4374043487198531	-1.2992889026383594	-0.10646550698843345	-0.9971913608173935	-0.7728559253763818	-0.9322715068309967	-0.560014206938383	-0.31965629303774806	0.5260858242721251	0.7970532472444504	-1.0397835235534312	-1.232526382120866	-0.46404391272849316	-0.39102255439201034	-1.3188178529696637	c_dn	0.020074271232326694
TEF	-0.415424096654506	-0.13000652122510972	-0.052711387145793105	-0.12673215978107402	1.0618840589084753	3.986530491234707	0.29391882193307284	-0.05350281848497564	0.1682647822412434	-0.20619508361180072	0.89429491407567	0.4942134775906659	0.5571086539774438	-0.7868949185060288	-0.3898926602355497	-0.7734012805025472	-0.13000652122510972	-0.8772264749618031	0.16645199242508482	0.25105180935762467	0.2298779203298201	-1.075901391269357	-0.8961825852287374	-0.35082746280002797	-0.616325174509473	-1.2223663859319207	c_dn	0.020074271232326694
ZNF583	1.3754823443520774	1.665765350399496	0.08603520693831605	2.2223281150363596	-0.05392181442786988	-0.4734555034358156	1.2230492816525502	0.6573181433149321	0.6671118332809691	-0.5011165051911025	0.38635471454100007	-1.0299931770089417	0.5352426224982503	-0.8340432233606346	-0.37848080987231114	-1.031051287429304	1.0985746628617745	-0.19606688841724637	-1.5253324605820018	-0.6918859906545332	-1.3786359674338151	0.40448442333367257	0.3252077504219279	-0.6155665744618264	-1.5436185581551212	-0.3937856882008199	c_dn	0.020074271232326694
GATAD2B	0.6544815854645295	0.6744463115571234	2.0546828296222817	0.24860089650532816	0.592477345107065	1.1979600811821567	1.0933277099782919	-1.2406595760291712	-0.7476917291472673	1.5299637392939345	0.2531008046215907	-0.18260402254021804	2.3660967877044854	-0.5580004887156582	-0.17029429952206274	-0.787973110374986	-0.20996816709932226	-0.8598373951224982	-1.2124301194362275	-0.8873049020442115	-0.936995658016642	-0.49173915692439274	-0.2536553508102383	-0.7202403509727071	-0.5933749865620024	-0.812368777719156	c_dn	0.020074271232326694
POU6F1	0.21465245572166836	0.9879903588206942	-0.07817276067186174	-0.5974236614573362	-0.06270210845534535	1.8934642511408935	0.4362404341221624	-0.03612354700601021	1.7809334420335639	0.1452422064618856	2.5977897007106394	0.8116726804011979	-0.38483152166706214	-0.7777575628225698	-0.49425575244959963	-0.7251174659283647	-0.38728223083499147	-0.9186761973489931	-0.29354010427242205	-0.34516075937471674	1.0160155863587155	-1.1522890222220346	-1.5298701001574506	-0.40604205698666884	-0.523333348666976	-1.1714229154490357	c_dn	0.018798145362328
SCMH1	-0.1981043305447852	-0.6576550940211628	1.5712079105090513	-0.5386146624685284	1.7405908378185013	0.5698913277284469	0.6103118513573677	1.3686236329115105	1.19473816610169	-0.04446218857881604	-0.14634764802948733	0.6776967936827865	1.951448785198471	-0.04776126495425599	-0.3457788899396853	0.28875239075678383	-1.7445826406372555	-1.022386814299924	-0.09673214181932717	-1.3049902602619543	0.0021877896996984818	-0.903501196065601	-1.7041119065513917	-0.02790120401237859	-0.5168456498741387	-0.6756735937056155	c_dn	0.018798145362328
ZNF776	0.0547194804880407	2.5372576412921855	0.4461026284841078	0.9836142491700215	-0.007252062492367785	0.3201550662710035	0.07290435909103875	3.024588432439751	0.22608892035102793	0.04202703003538176	-0.8597739326457035	-0.1869378240290543	0.5843707806754181	-0.9861766661681024	-0.24306630471822954	-0.18401445470875552	-0.36998255296931937	-0.8964641301826399	-0.35900035063468666	-0.9751156847522422	-0.9817574189123097	0.3037976364626747	0.279608073306014	-1.098737872442648	-1.0212863220863753	-0.7056687213242545	c_dn	0.018798145362328
FOXO6	0.7127898269285938	0.8314351306490262	3.5022557273893034	0.8519994572956722	0.7670541702495632	0.6613395039740709	-0.5323997021263752	0.709555880853032	0.20035404172495377	0.6912764946723282	-0.2710632236865371	0.23105568534900062	0.14998700361217368	0.013333078455085254	-0.8799046467646283	-1.1596900364852771	-1.0826219837801097	-0.6318114024670393	0.0565494563295492	-0.4919750737360796	-0.7975446294251163	-0.643586136942127	-0.8799046467646283	0.20370125865054933	-0.9057791048474886	-1.3064061291075169	c_dn	0.018798145362328
CASZ1	0.6003710491499109	0.21870334092367144	0.2674172621274686	0.7577018773283315	0.6626250945893255	0.2560994868425763	-1.0956978923647742	-0.17791589612477193	2.212962323650634	-0.05726272475488571	3.1588544838096	0.13335602333223243	0.47355943047732996	-0.8784104858961413	0.5829048142401269	-0.819407358496489	-0.1408172507941584	-0.8756290650028505	-0.890338945714448	-1.049034372032295	0.1321555848454997	-0.35363334582713124	-0.7851196228968713	-0.5956607146279373	-0.9013893646940778	-0.8363937320898444	c_dn	0.01848646005447018
ZNF30	1.249631754602573	3.863374881790273	0.3426610244878538	-0.10365574693351358	-0.5540044679674009	0.26848056821234423	0.19320208570083883	1.029055586710992	-0.038235723998224655	0.7599486525980083	0.723219652854452	-0.25249842846398896	0.038153335507755216	-0.1797633325842138	-0.8998257402234952	-0.316251366487486	-0.10481347229968528	-0.26987779077274776	-1.0402948764978635	-1.144895293914166	-0.7486265145670381	-0.4506014983361633	-0.5851493853175442	-0.2779823201999925	-0.8318562517980753	-0.6693953321034866	c_dn	0.01848646005447018
JAZF1	0.3533917506128719	1.2291000512788237	0.30881152629874864	-0.9018819506385346	2.0877198407596325	0.761572663707536	-0.1290798126423821	-0.11964282237992051	-0.20517739131941576	0.7973921831012749	2.271123633364351	0.9364173550571999	-0.39373247887741036	-0.8337018258976125	-1.0566015023513287	0.09986302661901157	-1.3534248822270045	0.015617643341927672	-0.024720954566127013	-1.4285552662117456	-0.13408513142031123	-1.3485055778422643	-1.0990446772308236	-0.45717568464943503	1.1710042195877852	-0.5466839354748498	c_dn	0.017778261591547034
SKOR1	1.2645087820006329	1.338448986224682	1.15078121636814	0.9285457193050817	0.03929667624397435	0.09906339399963884	-0.38044714401283775	-0.616674042894506	1.1887792425492305	0.37798007960919905	3.199214927868971	0.14480596763622136	-0.8838258132375396	-0.9821287437858716	-0.8279583953945635	-0.9096068072926483	-0.38044714401283775	-0.7363663020321348	-0.6338417846578026	-0.9027567875617453	-0.2691357435033129	0.3737777901769176	-0.5527394753030523	-0.5644812765609029	-0.6921237351557662	-0.7726695865771649	c_dn	0.01765081537757013
FOXP2	-0.18683604330497286	0.3461919575583951	0.3078171897373275	0.8081870569403535	-0.1098735474973251	0.9648657561760187	-0.00827706361751926	1.996647665726817	3.4235183215441745	0.11523156863859375	0.002823036872514972	-0.5553725237629056	0.1535780959275031	0.27215168384516913	-0.7974371885842645	0.00908347169361318	-0.8796016623065928	-0.5984292784597669	-0.2453227392325006	-1.5863667040038831	-0.7898145525652394	0.14776099453541414	-0.9295972249022697	-0.6744155540790813	-0.6789302438095054	-0.5075824730700247	c_dn	0.01663922877472265
ZNF740	0.5155913547819998	-0.8185629570088335	0.835029145666575	-0.8561848433354732	0.026982915881509865	0.6900811090211246	2.0535119857213946	-0.10506313833704731	-0.10805720999407707	2.150518473729432	0.12076385159753886	-0.12205511343631249	2.7152591116302034	0.15809804747068743	-0.6558340936779912	-0.12797488882375171	-0.7433923258894575	-0.8960636069639658	-1.189460308162667	-0.28812715203659933	-0.5605231076973406	-1.0624669572474557	-0.08607113573731928	-0.8687186381540408	-0.5593940474466992	-0.2178864715514475	c_dn	0.01580564851600126
TFAP2E	1.5493155507977965	1.93236072302075	2.3751594958883135	-0.5612697865967566	0.2059765194002082	0.10438287856986411	0.7194874659883804	-0.3240524408528216	1.8598686793940558	0.04848658768479564	0.8385657058919813	0.2812510459203756	-0.15572455821427275	-1.0544232800127509	-0.853926402353978	-0.7453348806402722	-0.6213176818496542	-0.5552334878655347	0.12617688053098333	-1.0977498497504221	-0.12746150559598732	-0.6720470738699907	-1.295317315384938	-0.9776718218048274	-0.6614494872891753	-0.33805196100611434	c_dn	0.015519289090202535
ZNF362	-0.6490032357609449	-0.5449045052465759	-0.4901516442884279	-0.40333755665222354	0.4401704363090768	4.009003002607565	0.2120437079070221	0.3954778109377078	0.47560994672253343	0.9100527205141626	0.7451305558855226	0.37758774335822587	0.8710708973135337	-0.6109765159439753	-0.6783146792791797	-0.5919295946031032	-0.8393324232239227	-0.6178636837588649	-0.005797094144696958	-0.8440049143245075	0.0056106721917827725	-0.9003597524604277	-0.579441774618519	-0.3045684660300613	0.3597055023294007	-0.7414771557411	c_dn	0.014940007080709075
MYT1L	0.15532052923574008	2.0292650422704708	0.04306120158572575	0.5592477720334705	-0.1727386270543435	0.5788949053803921	0.20749157077270858	1.4530567089598492	3.163668115542882	-0.6842686524963433	-0.3169746720515744	0.2652811292805605	-0.9102025478328905	-0.5263416069902439	-0.907044738668272	-0.36211982921444724	-0.5967383461253365	-1.0566171245354894	0.09007030312846923	-0.905464109972376	0.807631891381255	0.08932008941902485	-0.857502069114945	-0.7801640767152804	-0.4845173229384467	-0.8816155352805709	c_dn	0.014695028628350947
CXXC5	-0.45389399973577466	-0.31883688846016295	-0.9828115039758601	-0.593118269690916	0.8780071697834142	2.081953266980139	0.02203155328927568	0.5091776669707639	2.0035893238872773	0.532681219309071	2.477838867329156	0.3751791049337325	-0.46526769556485675	-1.3162060605518375	-0.7369425870548327	-1.1497641720311218	-0.6143013069124617	-0.7566789540414253	-0.036159272904586495	-0.1597750949646972	0.39401208722219055	0.8149077364279292	-0.8896914640384405	-0.35072984885679787	-0.4024377519615315	-0.8627631253876338	c_dn	0.014333371608825744
NHLH2	0.7691178051161804	2.3738509054032546	0.5456537456724435	0.9173658783091055	-0.24988056165555617	-0.11926927590748196	-0.5087933658067618	0.4481222308076038	3.0657155762848824	-0.17027141372836344	1.1872523922625788	-0.07774655570457964	-1.023941251984112	-0.8364451477205105	-0.6218765482397671	-0.8618381513059811	-0.5110143232198812	-0.37433753443468515	-0.43671854777720975	-0.8206964948990257	-0.30805161692108735	0.2961798613469253	-0.8579473867038825	-0.3883278337885965	-0.6451900694205646	-0.7909123159849467	c_dn	0.014317430395993352
HOXB3	-0.19912025716006043	0.5043574182135706	1.157501850050582	0.8016105752559568	-0.29336390596198514	0.979312777213023	-0.08852009794920378	0.10190204288880725	3.508410709992841	0.28259665383323784	0.015231134204850137	0.20633652508562464	0.2732376220727485	0.09320856945385621	0.10834757963988952	-0.5304881613418266	-1.2750197608847589	-1.2964855908989024	-1.0798589054622938	-1.100785786431302	-0.8336484259423094	0.4972254027034586	-0.9479271189510053	0.5119580496738184	-0.4853440347792856	-0.9106748645193111	c_dn	0.014317430395993352
ZNF568	-0.09595184764227842	1.5018876350389159	-0.4755100208609998	1.748056617856738	-0.19604946816392996	-0.303353840451589	-0.20790360543567843	1.5057196299924736	3.002374182126681	0.29697793828295416	-0.8962759718687463	-0.7540338431230146	0.42583580742643384	-0.5625130758451071	0.22656287078783202	-1.2701653916004747	-0.0381271679986947	-0.9951930738327263	-0.6969547321679498	-0.6804566967706018	-0.48724870220488437	0.7660884784282941	0.13408522960380825	-0.568229619046955	-1.0887054520671804	-0.29091588046334604	c_dn	0.014106700534131386
FOXD4L4	1.0466938545306173	2.7809036660914406	0.19593229128930995	0.3235751309502778	-0.4292565944944143	-0.9011057154917294	1.2543103937417523	0.3537158064796981	0.4519579653729656	0.20222160043118148	1.9158433166721005	0.6625539163827104	0.08268716402045748	0.36724433044726434	-0.24537934222119012	-0.47380872278420927	-1.1524215162260993	-0.8741395100453824	-0.5847374441604056	-0.4066402266915927	-1.2114545205511935	-0.2324748821214938	-1.4659095392480952	0.24996888714604734	-1.3996361809203	-0.5106441285997201	c_dn	0.011740268431794668
SETBP1	1.2863766771550074	1.354029654309508	0.6526582269262462	0.5388199396035909	-0.2653639522458962	2.4629684573356667	-0.5133035445508473	1.7072623356316137	1.4172695799043895	-0.3290085441254566	0.6964164190607328	0.29183400898468087	-0.3080532176218538	-0.7881188535618707	-0.9462991020077568	-0.9089291196192495	-1.4094623433399287	-0.20768341130774734	-0.009610376348402432	-0.3019811985126382	-0.5594816876840125	-1.118939730604507	-1.4150242149937786	-0.5032118850395041	-0.21715385896030484	-0.6060102583877006	c_dn	0.010919092535397275
TSHZ1	0.156202863385018	2.1253015733457445	1.2502692698167437	-0.739270442229883	0.3903175291176338	0.7543019285795741	0.030628415982845852	1.5136464865791683	1.8405040647871616	0.572301204036177	0.639518895243286	0.04376036307804036	0.825278924598701	-1.3894886289416957	-0.875811723695269	-1.070630768333893	-0.6823067302429813	-1.607555013937111	0.23592081093684555	-0.8371899399046404	-0.8058199044525958	-1.1267982832830297	-0.00574810341675932	0.13464092515318257	-0.6832677486682113	-0.6887059675340268	c_dn	0.008657975404687565
CUX2	-0.058062338476780315	0.6222727612327474	1.0289426766794267	0.11024968389726236	-1.1133038853303332	0.5212949908006594	0.17941114677035397	1.7035313850252622	1.9741956163945882	-0.19229186478894944	2.5358072819680166	0.9011155823103153	-0.8994875158538319	-0.36614985871606376	-0.19229186478894944	-0.9080639014712747	-0.9647158046803583	-1.034281270372219	-0.5854476164517709	-0.6871747241894984	0.581622900202716	-0.3561554874480527	-1.2970928712677765	4.7746139614122436e-4	-0.6597191001551053	-0.8446833826865149	c_dn	0.007958318485332813
ZNF337	1.2393637514211184	2.1045688108874065	1.0079787484928402	0.6846313872230181	-0.6585535902146428	0.45281722078816256	0.49467192798009585	2.8686355964933834	0.21889621273006102	0.7884448504482005	0.27419561887136185	-0.17453995503112443	-0.8387023479269999	-0.7092451762390168	-0.8033232160163291	-0.7546082248942009	-0.4637116909641197	-0.9965701478919318	-0.7222941379801491	-1.0004345446736576	-0.03816463059996305	0.07325797830522082	-1.0501112738095415	-0.7991263248785774	-0.44989657906820824	-0.7481802634524342	c_dn	0.007696854195159328
PBX1	-0.6226550426145623	-0.34981814647684556	-0.00904676730345493	0.3418886291610168	0.6514651486596705	1.453943398774841	-0.19369018505577754	2.698903211440255	1.9159147617052248	-0.1928477008220155	0.7243824440490477	0.8432593756056532	-0.33794807686641815	-1.2030717268696898	-0.7606225806803213	0.14834399522977332	-1.3963305423795358	-0.8536249164444925	0.754179887364435	-1.4187039638657746	-0.36359291496524054	0.2113100621873166	-0.8520239103134124	-0.23461448910554314	0.12803736245798944	-1.0830373128721098	c_dn	0.007696854195159328
ZIC4	0.731839862207481	1.4499345081616808	1.1573622712767089	0.7035457239962524	-0.25365411818485434	1.4799425977957699	-0.1636885302485874	1.2797429229241846	1.056470360553288	0.2836276429349841	1.5639970364106415	-0.23138559048808846	-1.2065057945408018	-1.0195151609565232	-0.9531008493816912	-0.965974301414348	-0.9479377473235271	-1.022043751783074	0.03166351560070512	-1.034658488508344	1.4815293540917973	0.14637320503957746	-1.0068438346265833	-0.5827631314670886	-0.8562866214086597	-1.1216710806609096	c_dn	0.007696854195159328
MYT1	1.4502177264100684	1.2074272409857456	0.49965266057578317	0.7978884071937009	-0.5056698320502235	-0.030502829199960956	-0.33627462824351545	1.94480641569053	1.922841577826018	0.27388115113297684	1.7629653366268323	0.4806369124482127	-1.1550077063345665	-0.8903393199153943	-0.946983405974879	-1.0972545625637806	-0.9372030795186921	-0.9785672337873161	-0.0627314818721682	-0.8377420358502193	0.15374802634720577	0.22655443366160186	-0.983399091256322	-0.3096386209637877	-0.7194576370142015	-0.929848424353671	c_dn	0.007696854195159328
ZNF74	-0.3924791856931828	1.3028542731226855	-0.28973788010237117	-0.31691473918721375	0.382609846672948	1.6339862760391413	0.43992379326370834	3.263192836159017	0.551047790818961	-0.2555148814729457	0.03295481949504448	0.8212203424416862	0.8523693339853744	-1.230709665966244	-0.509662305740505	-0.5928024661771791	-0.18466463643374145	-0.9623547100102219	-0.8123760979051796	-0.46764447126905584	0.16240423954584385	-0.7540079632508081	-1.3820198640173238	0.1135517349366822	-0.5221626678769787	-0.8830637513781537	c_dn	0.005817154821291067
ZBTB46	0.45742747098779113	2.2062082288005076	0.35166159923885887	0.5739814048732818	1.4316693968738234	1.2356342891512022	-0.3760410264820303	-0.1534598950506008	0.49050449355452475	-0.23909247057208666	1.9623666463148879	1.1653823415642706	-0.7932894701652071	-1.0285489298835655	-0.08553648241899169	-1.2014780574823611	-0.5646306183040687	-0.03686949668333916	-0.010870259718618994	-1.2993326201614344	0.2961839028041966	-0.2638502407822001	-1.702495349499237	-0.5843055979969992	-0.8879053843650172	-0.9433138745975661	c_dn	0.005792765109217808
ZNF497	-0.6322390250780032	1.3399586133728307	0.9986887534208958	2.2532433864908197	0.09092601526961101	2.027236343424651	0.7316831619923272	0.24169079306025035	1.7995732170003809	-0.6083946860758819	-0.050659891494246524	0.436741472718034	-0.2757095648212225	-1.3677824722444318	-0.8698074077597896	-0.8532048342226594	-0.554095716338426	-0.3597912291088888	-0.6500080259311299	0.21459394833311446	0.08499423328829953	-0.3436026865755114	-1.43804054111029	-0.91367018404554	-0.6969218840126264	-0.6054017895526002	c_dn	0.005792765109217808
ZNF704	0.0639764469453434	1.5070783113203532	-0.3073586910265104	0.6746363685514747	0.09819477019477095	0.5182327210146921	-0.18963670112328607	1.3725981634690998	3.0607587762753727	0.8866851887013399	0.3148556727948477	1.0864619667361615	-0.8293248909124971	-1.2233830884539756	-1.1666076553334301	-0.9834273839030492	-0.9598916865849848	-0.6503062007031493	-0.1822566891956262	-0.7440896520946816	0.14760781223083982	0.2937410546105993	-0.8428598419194985	-0.5602861742300405	-0.6333744421305048	-0.7520241552336524	c_dn	0.005627464440436455
ZFP2	-0.6809950828150859	0.9999609469695736	0.906813798303056	-0.14946854770997575	0.3171658307764221	1.161683484553847	1.6362483235147203	2.327774132407202	0.18374495280794242	0.1770492545369157	0.18374495280794242	0.4069683929804571	1.6608359239268142	-0.7178099442357393	-1.2894994221853213	-0.6886831706340595	-1.0646479206754313	-1.0147950156157668	-1.3523092866691682	0.4099715895279283	-0.6069778112987113	-0.7781524494256534	0.0030783255681914737	-0.7076658327366521	-1.3545253672008084	0.030489942521346913	c_dn	0.005627464440436455
FOXN3	-0.229660426682923	0.15493873438922842	0.12407732692988503	0.17392550843109797	0.11820967495354562	3.683936540747571	-0.39477954765390727	-0.5437503371776782	-0.15579510178915723	0.8680946648221909	0.5835637170331096	1.5583369571914847	0.7848935134294653	-0.8879476571942597	-0.7363513146999099	-1.0145069456412348	-1.0784240174087627	-0.4506522566448181	0.623147431028862	-0.5866550341071458	-0.9882121743792187	-0.41446168779320386	-0.23766231600596033	-0.7993426335882983	0.3489322420945335	-0.5038548602844949	c_dn	0.0018733317317211544
