# Supplementary material for: Human and mouse neutrophils share core transcriptional programs in both homeostatic and inflamed contexts
Source: Nat Commun. 2023 Dec 8;14:8133. doi: 10.1038/s41467-023-43573-9 (PMC10709367; doi:10.1038/s41467-023-43573-9)
Supplement: Supplementary file 8 — Source Data [file 41467_2023_43573_MOESM8_ESM.zip › Supplementary Figure 8/source-data_FigureS8d.csv]

symbol	mean_Hs	mean_Mm	mmusculus_homolog_associated_gene_name	mean_lfc	fisher_adjusted	fisher_rank	fisher_adjusted_fixed	p_fisher_log	p_fisher_log_fixed	enrichment_rank	label	logp_plot
ZSCAN26	-0.1128459797467416	0.4324472396247353	Zscan26	0.05493654929063591	0.9999999959712874	9695	0.9999999959712874	1.749647648693048e-9	1.749647648693048e-9	135	NA	0
ZSCAN25	-0.020531929416111105	-0.4690462734470275	Zscan25	-0.1585363429640854	0.9999999959712874	9694	0.9999999959712874	1.749647648693048e-9	1.749647648693048e-9	442	NA	0
ZSCAN22	-0.038628792529616776	0.1494856427448358	Zscan22	0.01925257217021479	0.9999999959712874	9693	0.9999999959712874	1.749647648693048e-9	1.749647648693048e-9	199	NA	0
ZSCAN12	-0.026299670980901906	0.15795619025006727	Zscan12	0.03039444016708861	0.9999999959712874	9692	0.9999999959712874	1.749647648693048e-9	1.749647648693048e-9	192	NA	0
ZNF8	-0.12337854158991253	0.3336622419772041	Zfp128	0.017249391815354145	0.9999999959712874	9685	0.9999999959712874	1.749647648693048e-9	1.749647648693048e-9	165	NA	0
ZNF786	-0.05350441718039153	0.09793599827774352	Zfp786	-0.006907366270196132	0.9999999959712874	9684	0.9999999959712874	1.749647648693048e-9	1.749647648693048e-9	233	NA	0
ZNF784	-0.04909128553448869	-0.18911032057192118	Zfp784	-0.09217406554600638	0.9999999959712874	9683	0.9999999959712874	1.749647648693048e-9	1.749647648693048e-9	345	NA	0
ZNF691	-0.023296367664323043	-0.06157793589900541	Zfp691	-0.035075311736533006	0.9999999959712874	9680	0.9999999959712874	1.749647648693048e-9	1.749647648693048e-9	291	NA	0
ZNF689	0.011627275926812458	-0.032259380269808555	Zfp689	-0.0018763105952247768	0.9999999959712874	9679	0.9999999959712874	1.749647648693048e-9	1.749647648693048e-9	259	NA	0
ZNF668	-0.06795242861982993	-0.06222314894158236	Zfp668	-0.0661895733342153	0.9999999959712874	9678	0.9999999959712874	1.749647648693048e-9	1.749647648693048e-9	310	NA	0
ZNF664	-0.031151388161807483	-0.06521573245913237	Zfp664	-0.04163272486867668	0.9999999959712874	9677	0.9999999959712874	1.749647648693048e-9	1.749647648693048e-9	295	NA	0
ZNF655	0.06498936701450318	0.2772678439777521	Zfp655	0.13030582146473363	0.9999999959712874	9676	0.9999999959712874	1.749647648693048e-9	1.749647648693048e-9	131	NA	0
ZNF653	-0.07739273698670833	-0.20204087470810742	Zfp653	-0.1157460101317542	0.9999999959712874	9675	0.9999999959712874	1.749647648693048e-9	1.749647648693048e-9	365	NA	0
ZNF644	-0.023561741921873148	-0.0694722190170689	Zfp644	-0.037688042566548764	0.9999999959712874	9674	0.9999999959712874	1.749647648693048e-9	1.749647648693048e-9	293	NA	0
ZNF639	-0.09831501123024183	0.14333967548433346	Zfp639	-0.023959723010372518	0.9999999959712874	9673	0.9999999959712874	1.749647648693048e-9	1.749647648693048e-9	232	NA	0
ZNF629	0.05316716327549085	-0.12444568276293914	Zfp629	-0.0014829431978722251	0.9999999959712874	9671	0.9999999959712874	1.749647648693048e-9	1.749647648693048e-9	287	NA	0
ZNF628	-0.06870409022378798	0.0476547053693268	Zfp628	-0.03290138388744498	0.9999999959712874	9670	0.9999999959712874	1.749647648693048e-9	1.749647648693048e-9	260	NA	0
ZNF606	0.0719171369176049	-0.27026137728092836	Zfp606	-0.03336855975886687	0.9999999959712874	9669	0.9999999959712874	1.749647648693048e-9	1.749647648693048e-9	330	NA	0
ZNF605	-0.12906073244221683	-0.09462043269813267	Zfp605	-0.11846371713634479	0.9999999959712874	9668	0.9999999959712874	1.749647648693048e-9	1.749647648693048e-9	339	NA	0
ZNF579	-0.08632784366820846	-0.23249262984289826	Zfp579	-0.13130162402965148	0.9999999959712874	9667	0.9999999959712874	1.749647648693048e-9	1.749647648693048e-9	384	NA	0
ZNF569	-0.030489688416354643	0.12002232968058746	Zfp74	0.01582170176731985	0.9999999959712874	9666	0.9999999959712874	1.749647648693048e-9	1.749647648693048e-9	213	NA	0
ZNF566	-0.044066782587978054	0.3197561001877035	Zfp566	0.06787871980453934	0.9999999959712874	9665	0.9999999959712874	1.749647648693048e-9	1.749647648693048e-9	148	NA	0
ZNF558	-0.03133090679876782	0.19348497515728136	Zfp558	0.03784321072617039	0.9999999959712874	9664	0.9999999959712874	1.749647648693048e-9	1.749647648693048e-9	180	NA	0
ZNF532	0.007582115332424319	0.09775158733060478	Zfp532	0.03532656825494138	0.9999999959712874	9663	0.9999999959712874	1.749647648693048e-9	1.749647648693048e-9	202	NA	0
ZNF518A	0.020001953538030352	0.06340868440269296	Zfp518a	0.033357870727157304	0.9999999959712874	9662	0.9999999959712874	1.749647648693048e-9	1.749647648693048e-9	216	NA	0
ZNF513	0.0032468314768209845	0.14492666424501469	Zfp513	0.046840626174726736	0.9999999959712874	9661	0.9999999959712874	1.749647648693048e-9	1.749647648693048e-9	183	NA	0
ZNF512	-0.05479092623949856	0.1621119284581107	Zfp512	0.01194841366745814	0.9999999959712874	9660	0.9999999959712874	1.749647648693048e-9	1.749647648693048e-9	201	NA	0
ZNF507	-0.11921856538802758	-0.4597241696397287	Zfp507	-0.22398952054239715	0.9999999959712874	9659	0.9999999959712874	1.749647648693048e-9	1.749647648693048e-9	461	NA	0
ZNF451	-0.1543654327578846	-0.3296266570585542	Zfp451	-0.2082919633119368	0.9999999959712874	9658	0.9999999959712874	1.749647648693048e-9	1.749647648693048e-9	437	NA	0
ZNF45	0.025967851754222015	0.69161496702388	Zfp94	0.23078234876027062	0.9999999959712874	9657	0.9999999959712874	1.749647648693048e-9	1.749647648693048e-9	76	NA	0
ZNF449	-0.04439086165910705	0.5192381644734291	Zfp449	0.12903345407398098	0.9999999959712874	9656	0.9999999959712874	1.749647648693048e-9	1.749647648693048e-9	104	NA	0
ZNF444	0.04024563009044958	-0.026469357335763968	Zfp444	0.019717941651614643	0.9999999959712874	9655	0.9999999959712874	1.749647648693048e-9	1.749647648693048e-9	247	NA	0
ZNF436	-0.05748853171593299	0.08152397494907195	Zfp46	-0.014715452742085315	0.9999999959712874	9654	0.9999999959712874	1.749647648693048e-9	1.749647648693048e-9	243	NA	0
ZNF426	0.04883028415047952	-0.4269000401307803	Zfp426	-0.09754827716683119	0.9999999959712874	9652	0.9999999959712874	1.749647648693048e-9	1.749647648693048e-9	402	NA	0
ZNF407	0.019867902192000783	0.05682763042206986	Zfp407	0.031240126262791268	0.9999999959712874	9651	0.9999999959712874	1.749647648693048e-9	1.749647648693048e-9	219	NA	0
ZNF394	0.07145029728538113	-0.2127830152474267	Zkscan14	-0.016006106570867436	0.9999999959712874	9650	0.9999999959712874	1.749647648693048e-9	1.749647648693048e-9	315	NA	0
ZNF383	0.09415850770884827	0.04731589428801324	Zfp383	0.07974539588705289	0.9999999959712874	9649	0.9999999959712874	1.749647648693048e-9	1.749647648693048e-9	186	NA	0
ZNF382	0.05615446557394941	0.03607941718723878	Zfp382	0.04997752760880768	0.9999999959712874	9648	0.9999999959712874	1.749647648693048e-9	1.749647648693048e-9	211	NA	0
ZNF358	-0.032886740572520765	-0.593650614381206	Zfp358	-0.20542947097519318	0.9999999959712874	9646	0.9999999959712874	1.749647648693048e-9	1.749647648693048e-9	473	NA	0
ZNF354B	-0.018202796622301044	0.18751490503092355	Zfp354b	0.04509495773253729	0.9999999959712874	9645	0.9999999959712874	1.749647648693048e-9	1.749647648693048e-9	178	NA	0
ZNF35	-0.01568362268327395	-0.014032009440233258	Zfp105	-0.015175433993107583	0.9999999959712874	9644	0.9999999959712874	1.749647648693048e-9	1.749647648693048e-9	263	NA	0
ZNF322	-0.14108114954400652	0.16251039496222375	Zfp322a	-0.0476683666190126	0.9999999959712874	9641	0.9999999959712874	1.749647648693048e-9	1.749647648693048e-9	245	NA	0
ZNF32	-0.04001053660944609	-0.18859467211164913	Zfp637	-0.08572873214858548	0.9999999959712874	9640	0.9999999959712874	1.749647648693048e-9	1.749647648693048e-9	342	NA	0
ZNF318	-0.02551294357335298	-0.610023428811012	Zfp318	-0.20536232364647886	0.9999999959712874	9639	0.9999999959712874	1.749647648693048e-9	1.749647648693048e-9	478	NA	0
ZNF317	-0.11485356052232827	0.22948224532604078	Zfp317	-0.008904081799753176	0.9999999959712874	9638	0.9999999959712874	1.749647648693048e-9	1.749647648693048e-9	198	NA	0
ZNF286A	0.015064280616948636	0.0830134652109893	Zfp286	0.035971722030499614	0.9999999959712874	9637	0.9999999959712874	1.749647648693048e-9	1.749647648693048e-9	208	NA	0
ZNF280D	-0.07404957212705163	-0.32924189699022194	Zfp280d	-0.15257028746956558	0.9999999959712874	9636	0.9999999959712874	1.749647648693048e-9	1.749647648693048e-9	414	NA	0
ZNF277	0.14045585830056107	0.16687460848353333	Zfp277	0.14858470451070638	0.9999999959712874	9635	0.9999999959712874	1.749647648693048e-9	1.749647648693048e-9	137	NA	0
ZNF251	-0.10740852935097772	-0.4656469868275657	Zfp251	-0.21763574703608174	0.9999999959712874	9634	0.9999999959712874	1.749647648693048e-9	1.749647648693048e-9	460	NA	0
ZNF248	-0.16333855283060286	0.06928238707584661	Zfp248	-0.0917628790132338	0.9999999959712874	9633	0.9999999959712874	1.749647648693048e-9	1.749647648693048e-9	294	NA	0
ZNF213	0.006816095546087187	0.24276145686956627	Zfp213	0.07941466826100382	0.9999999959712874	9632	0.9999999959712874	1.749647648693048e-9	1.749647648693048e-9	156	NA	0
ZNF202	-0.015307331912969504	0.221511044140838	Zfp202	0.05755986071897126	0.9999999959712874	9631	0.9999999959712874	1.749647648693048e-9	1.749647648693048e-9	167	NA	0
ZNF2	-0.09124793124887083	0.28414333773882117	Zfp661	0.024257074593495943	0.9999999959712874	9630	0.9999999959712874	1.749647648693048e-9	1.749647648693048e-9	170	NA	0
ZNF189	0.1387851516461591	-0.08577065357473872	Zfp189	0.0696910577320367	0.9999999959712874	9629	0.9999999959712874	1.749647648693048e-9	1.749647648693048e-9	229	NA	0
ZNF180	-0.0626715400920037	-0.34677112017204903	Zfp180	-0.15008679550124843	0.9999999959712874	9628	0.9999999959712874	1.749647648693048e-9	1.749647648693048e-9	416	NA	0
ZNF148	0.07099686548271487	-0.13623666086574246	Zfp148	0.007232703529343384	0.9999999959712874	9627	0.9999999959712874	1.749647648693048e-9	1.749647648693048e-9	282	NA	0
ZNF146	-0.04631074623934406	0.22824205609377346	Zfp146	0.03816703909392287	0.9999999959712874	9626	0.9999999959712874	1.749647648693048e-9	1.749647648693048e-9	172	NA	0
ZNF143	-0.006198238791657001	0.032020901920799094	Zfp143	0.0055614968121756436	0.9999999959712874	9625	0.9999999959712874	1.749647648693048e-9	1.749647648693048e-9	242	NA	0
ZKSCAN5	0.18152334404925619	0.16546554278266826	Zkscan5	0.1765824821210753	0.9999999959712874	9618	0.9999999959712874	1.749647648693048e-9	1.749647648693048e-9	129	NA	0
ZKSCAN1	0.03302618318063125	0.22389319900016544	Zkscan1	0.09175449574048793	0.9999999959712874	9617	0.9999999959712874	1.749647648693048e-9	1.749647648693048e-9	152	NA	0
ZIK1	0.004991249484672822	0.4169509959785943	Zik1	0.13174809455972558	0.9999999959712874	9616	0.9999999959712874	1.749647648693048e-9	1.749647648693048e-9	114	NA	0
ZHX3	-0.12148011341479918	-0.194613798382074	Zhx3	-0.1439827857124222	0.9999999959712874	9615	0.9999999959712874	1.749647648693048e-9	1.749647648693048e-9	383	NA	0
ZFY	0.09653101162127863	0.35167515388117643	Zfx	0.17503690154740104	0.9999999959712874	9612	0.9999999959712874	1.749647648693048e-9	1.749647648693048e-9	109	NA	0
ZFPM1	0.038257091193996895	0.35931109896088886	Zfpm1	0.13704293973765597	0.9999999959712874	9610	0.9999999959712874	1.749647648693048e-9	1.749647648693048e-9	118	NA	0
ZFP91	-0.053406512809783854	0.008494105495648632	Zfp91	-0.03436016871580463	0.9999999959712874	9608	0.9999999959712874	1.749647648693048e-9	1.749647648693048e-9	271	NA	0
ZFP90	-0.05310872025192433	0.28614143874043885	Zfp90	0.051275944053418183	0.9999999959712874	9607	0.9999999959712874	1.749647648693048e-9	1.749647648693048e-9	160	NA	0
ZFP82	-0.03614541783992193	-0.06138698229957158	Zfp82	-0.04391205305827567	0.9999999959712874	9606	0.9999999959712874	1.749647648693048e-9	1.749647648693048e-9	296	NA	0
ZFP69	0.001192125319733283	0.3464209904188074	Zfp69	0.10741639150406379	0.9999999959712874	9605	0.9999999959712874	1.749647648693048e-9	1.749647648693048e-9	128	NA	0
ZFP64	-0.026546251579396787	0.12572158615984885	Zfp64	0.02030539080190956	0.9999999959712874	9604	0.9999999959712874	1.749647648693048e-9	1.749647648693048e-9	206	NA	0
ZFP62	0.10166560491628733	-0.017922113114134646	Zfp62	0.0648693839838498	0.9999999959712874	9603	0.9999999959712874	1.749647648693048e-9	1.749647648693048e-9	215	NA	0
ZFP41	0.04385212672301577	-0.4306889087658986	Zfp41	-0.10216049958126558	0.9999999959712874	9602	0.9999999959712874	1.749647648693048e-9	1.749647648693048e-9	406	NA	0
ZFP30	-0.04290680775637925	0.07970700363319859	Zfp30	-0.0051794811749706834	0.9999999959712874	9601	0.9999999959712874	1.749647648693048e-9	1.749647648693048e-9	237	NA	0
ZFP3	-0.09596502526071872	-0.2008051096553842	Zfp3	-0.12822351276676963	0.9999999959712874	9600	0.9999999959712874	1.749647648693048e-9	1.749647648693048e-9	372	NA	0
ZFP28	-0.022545480482838737	-0.34259057422529515	Zfp28	-0.1210208939420561	0.9999999959712874	9599	0.9999999959712874	1.749647648693048e-9	1.749647648693048e-9	396	NA	0
ZFP14	-0.09996631200906735	-0.11177836088561433	Zfp14	-0.10360078858646642	0.9999999959712874	9598	0.9999999959712874	1.749647648693048e-9	1.749647648693048e-9	335	NA	0
ZFAT	0.0022196179379646475	0.04584300285789516	Zfat	0.015642197913327882	0.9999999959712874	9597	0.9999999959712874	1.749647648693048e-9	1.749647648693048e-9	231	NA	0
ZC3H8	0.004338807561014646	0.026373181796242828	Zc3h8	0.011118615018007932	0.9999999959712874	9584	0.9999999959712874	1.749647648693048e-9	1.749647648693048e-9	239	NA	0
ZBTB6	-0.14221278875217194	0.21294121293298932	Zbtb6	-0.03293463438750695	0.9999999959712874	9578	0.9999999959712874	1.749647648693048e-9	1.749647648693048e-9	223	NA	0
ZBTB49	-0.07482804633480597	-0.32771273317951594	Zbtb49	-0.15263871921010133	0.9999999959712874	9577	0.9999999959712874	1.749647648693048e-9	1.749647648693048e-9	413	NA	0
ZBTB46	-0.045597294299387366	0.4517708618594453	Zbtb46	0.10743906144179192	0.9999999959712874	9576	0.9999999959712874	1.749647648693048e-9	1.749647648693048e-9	116	NA	0
ZBTB45	-0.021069162417651097	-0.04204379518641202	Zbtb45	-0.02752289557726984	0.9999999959712874	9575	0.9999999959712874	1.749647648693048e-9	1.749647648693048e-9	281	NA	0
ZBTB40	0.07951110005676404	0.23820880149603157	Zbtb40	0.12834116203807713	0.9999999959712874	9574	0.9999999959712874	1.749647648693048e-9	1.749647648693048e-9	136	NA	0
ZBTB20	-0.016849401157227665	-0.29164457419103423	Zbtb20	-0.10140176209070662	0.9999999959712874	9572	0.9999999959712874	1.749647648693048e-9	1.749647648693048e-9	376	NA	0
ZBTB2	-0.10845303260430475	-0.49047989828311034	Zbtb2	-0.22599976050547568	0.9999999959712874	9571	0.9999999959712874	1.749647648693048e-9	1.749647648693048e-9	467	NA	0
ZBED3	-0.03007421943552427	0.2902983942050801	Zbed3	0.06850196937696938	0.9999999959712874	9570	0.9999999959712874	1.749647648693048e-9	1.749647648693048e-9	151	NA	0
YBX1	0.017175055876239045	-0.06611303372467944	Ybx1	-0.008452048616351262	0.9999999959712874	9558	0.9999999959712874	1.749647648693048e-9	1.749647648693048e-9	274	NA	0
WIZ	-0.17120720756770763	-0.18198555146134252	Wiz	-0.17452362107344144	0.9999999959712874	9542	0.9999999959712874	1.749647648693048e-9	1.749647648693048e-9	390	NA	0
THAP7	-0.10013876017685737	0.04643099137514503	Thap7	-0.05504037508393355	0.9999999959712874	9238	0.9999999959712874	1.749647648693048e-9	1.749647648693048e-9	275	NA	0
THAP1	-0.07366725469433663	-0.18694763950051377	Thap1	-0.10852275771162191	0.9999999959712874	9236	0.9999999959712874	1.749647648693048e-9	1.749647648693048e-9	356	NA	0
TFCP2	-0.0035568538625800525	0.032211069141894894	Tfcp2	0.007448660908027623	0.9999999959712874	9231	0.9999999959712874	1.749647648693048e-9	1.749647648693048e-9	240	NA	0
TFAP4	0.02280685929332975	-0.06839362576337082	Tfap4	-0.005254828416424273	0.9999999959712874	9228	0.9999999959712874	1.749647648693048e-9	1.749647648693048e-9	272	NA	0
TERF1	-0.049064582022705736	-0.033684541971460695	Terf1	-0.04433226200693803	0.9999999959712874	9224	0.9999999959712874	1.749647648693048e-9	1.749647648693048e-9	290	NA	0
TCF12	0.033998889371602385	0.184379195950374	Tcf12	0.08026975293430134	0.9999999959712874	9213	0.9999999959712874	1.749647648693048e-9	1.749647648693048e-9	162	NA	0
TBPL1	0.13478742748681963	-0.26186853240237823	Tbpl1	0.012739439828604891	0.9999999959712874	9210	0.9999999959712874	1.749647648693048e-9	1.749647648693048e-9	307	NA	0
SPIB	0.1522667729666506	-0.0801747755261643	Spib	0.08074629650732293	0.9999999959712874	9105	0.9999999959712874	1.749647648693048e-9	1.749647648693048e-9	221	NA	0
SP4	0.09600540573050542	0.22866373525472405	Sp4	0.13682335327641884	0.9999999959712874	9090	0.9999999959712874	1.749647648693048e-9	1.749647648693048e-9	134	NA	0
SOX6	-0.3571791692253004	0.08578243749161198	Sox6	-0.2208832902354812	0.9999999959712874	9089	0.9999999959712874	1.749647648693048e-9	1.749647648693048e-9	362	NA	0
SOX4	0.03228432744161145	-0.2875117712321084	Sox4	-0.06611447215030235	0.9999999959712874	9088	0.9999999959712874	1.749647648693048e-9	1.749647648693048e-9	352	NA	0
SMAD5	-0.05764894632373369	0.06695703389259777	Smad5	-0.019308644718708624	0.9999999959712874	9041	0.9999999959712874	1.749647648693048e-9	1.749647648693048e-9	250	NA	0
SETBP1	-0.09949410260463874	-0.01319433738984793	Setbp1	-0.07294032869239542	0.9999999959712874	8949	0.9999999959712874	1.749647648693048e-9	1.749647648693048e-9	301	NA	0
RFX3	-0.007785654514128486	0.15549064553959685	Rfx3	0.04245320704086392	0.9999999959712874	8802	0.9999999959712874	1.749647648693048e-9	1.749647648693048e-9	184	NA	0
RFX1	0.006530218186080789	-0.2703205432277019	Rfx1	-0.07865463147969849	0.9999999959712874	8801	0.9999999959712874	1.749647648693048e-9	1.749647648693048e-9	358	NA	0
PURA	-0.05994604642595909	-0.058170186209253225	Pura	-0.0593996278977419	0.9999999959712874	8714	0.9999999959712874	1.749647648693048e-9	1.749647648693048e-9	303	NA	0
PRDM4	-0.11866347120583876	0.08162343059866214	Prdm4	-0.05703673218906925	0.9999999959712874	8654	0.9999999959712874	1.749647648693048e-9	1.749647648693048e-9	267	NA	0
PRDM10	-0.07181820014601281	-0.21668008184264873	Prdm10	-0.11639108682190079	0.9999999959712874	8652	0.9999999959712874	1.749647648693048e-9	1.749647648693048e-9	369	NA	0
POU2F1	0.005860825477317353	0.094952255363958	Pou2f1	0.033273573134745243	0.9999999959712874	8619	0.9999999959712874	1.749647648693048e-9	1.749647648693048e-9	205	NA	0
POU2AF1	0.06133431115407172	-0.3833983108276265	Pou2af1	-0.07550649560952773	0.9999999959712874	8618	0.9999999959712874	1.749647648693048e-9	1.749647648693048e-9	385	NA	0
PLAG1	0.029033507129925036	0.33472687376136967	Plag1	0.12309300455498492	0.9999999959712874	8566	0.9999999959712874	1.749647648693048e-9	1.749647648693048e-9	123	NA	0
PBX4	-0.05490508631940317	6.237963360125921e-4	Pbx4	-0.037819276271582936	0.9999999959712874	8478	0.9999999959712874	1.749647648693048e-9	1.749647648693048e-9	276	NA	0
PBX3	-0.01890864713258331	0.1602777697620123	Pbx3	0.036225634988830725	0.9999999959712874	8477	0.9999999959712874	1.749647648693048e-9	1.749647648693048e-9	187	NA	0
NRF1	-0.06405613417738412	0.03141483441852988	Nrf1	-0.034680451532487507	0.9999999959712874	8412	0.9999999959712874	1.749647648693048e-9	1.749647648693048e-9	266	NA	0
NR2F6	-0.21605102620302483	-0.1318177752523297	Nr2f6	-0.19013310283358018	0.9999999959712874	8408	0.9999999959712874	1.749647648693048e-9	1.749647648693048e-9	388	NA	0
NR2C1	-0.051237733490780396	0.3845000158511783	Nr2c1	0.0828354201528992	0.9999999959712874	8406	0.9999999959712874	1.749647648693048e-9	1.749647648693048e-9	132	NA	0
NR1H3	-0.08277145472827947	0.2640010575410334	Nr1h3	0.023927779816124498	0.9999999959712874	8405	0.9999999959712874	1.749647648693048e-9	1.749647648693048e-9	173	NA	0
NFYC	-0.047970698449498396	0.10569724455189969	Nfyc	-6.882544490682156e-4	0.9999999959712874	8373	0.9999999959712874	1.749647648693048e-9	1.749647648693048e-9	228	NA	0
MZF1	-0.08285563529579236	0.22064719813456327	Mzf1	0.010529851913547834	0.9999999959712874	8308	0.9999999959712874	1.749647648693048e-9	1.749647648693048e-9	191	NA	0
MYRF	0.06948116563284606	0.04088844808248572	Myrf	0.06068340638658134	0.9999999959712874	8306	0.9999999959712874	1.749647648693048e-9	1.749647648693048e-9	200	NA	0
MEIS1	-0.09140044480231867	0.23580638298834505	Meis1	0.00927857913327017	0.9999999959712874	8163	0.9999999959712874	1.749647648693048e-9	1.749647648693048e-9	185	NA	0
MEF2B	-0.11796735017668207	0.08552819007047958	Mef2b	-0.05535333779294002	0.9999999959712874	8161	0.9999999959712874	1.749647648693048e-9	1.749647648693048e-9	265	NA	0
MBD3	0.0046227738909272184	-0.4362805862715097	Mbd3	-0.13103979846674566	0.9999999959712874	8140	0.9999999959712874	1.749647648693048e-9	1.749647648693048e-9	422	NA	0
MBD1	0.04467416874691237	0.053594428281717385	Mbd1	0.04741886398839084	0.9999999959712874	8139	0.9999999959712874	1.749647648693048e-9	1.749647648693048e-9	207	NA	0
KLF8	-0.014454751467100293	0.11799569683016055	Klf8	0.02629923262436458	0.9999999959712874	8029	0.9999999959712874	1.749647648693048e-9	1.749647648693048e-9	204	NA	0
KLF7	-0.01327209395934967	-0.26125408518145077	Klf7	-0.08957424510461155	0.9999999959712874	8028	0.9999999959712874	1.749647648693048e-9	1.749647648693048e-9	363	NA	0
KAT7	-0.12639399147741776	-0.22737652755911034	Kat7	-0.15746554104101548	0.9999999959712874	7986	0.9999999959712874	1.749647648693048e-9	1.749647648693048e-9	391	NA	0
IRF8	0.07355406027518234	0.1593889923450153	Irf8	0.09996480860436172	0.9999999959712874	7961	0.9999999959712874	1.749647648693048e-9	1.749647648693048e-9	161	NA	0
IRF6	-0.07801701660118131	0.01003006016128324	Irf6	-0.050925608366576836	0.9999999959712874	7960	0.9999999959712874	1.749647648693048e-9	1.749647648693048e-9	285	NA	0
IKZF5	-0.04061839110403699	0.21409915955449807	Ikzf5	0.037756239867819945	0.9999999959712874	7930	0.9999999959712874	1.749647648693048e-9	1.749647648693048e-9	176	NA	0
IKZF1	0.07390282572250496	0.25607003671061895	Ikzf1	0.12995427525730927	0.9999999959712874	7929	0.9999999959712874	1.749647648693048e-9	1.749647648693048e-9	133	NA	0
HSF4	-0.006552542688965726	0.03343653531138868	Hsf4	0.005751789003451015	0.9999999959712874	7902	0.9999999959712874	1.749647648693048e-9	1.749647648693048e-9	241	NA	0
HSF2	-0.14967350893997014	0.21585730928477792	Hsf2	-0.037202487947739976	0.9999999959712874	7901	0.9999999959712874	1.749647648693048e-9	1.749647648693048e-9	225	NA	0
HMG20B	-0.10315026707559793	-0.17601815984023336	Hmg20b	-0.12557115715702422	0.9999999959712874	7887	0.9999999959712874	1.749647648693048e-9	1.749647648693048e-9	364	NA	0
HIC2	-0.040591306145622376	0.06086010564321341	Hic2	-0.009375487133672903	0.9999999959712874	7880	0.9999999959712874	1.749647648693048e-9	1.749647648693048e-9	246	NA	0
GTF3A	-0.10225441383037294	-0.058740231020045254	Gtf3a	-0.08886543450411827	0.9999999959712874	7844	0.9999999959712874	1.749647648693048e-9	1.749647648693048e-9	321	NA	0
GTF2B	0.139979875051259	0.1124076877422936	Gtf2b	0.13149612511003886	0.9999999959712874	7839	0.9999999959712874	1.749647648693048e-9	1.749647648693048e-9	155	NA	0
GLYR1	-0.050932700792080905	-0.2606702041077412	Glyr1	-0.11546731719689945	0.9999999959712874	7786	0.9999999959712874	1.749647648693048e-9	1.749647648693048e-9	379	NA	0
GLIS2	-0.008295739641788025	-0.25854734893625253	Glis2	-0.08529623480931556	0.9999999959712874	7781	0.9999999959712874	1.749647648693048e-9	1.749647648693048e-9	360	NA	0
GATA2	-0.012569963011804866	0.15267863512723562	Gata2	0.038275759492515285	0.9999999959712874	7749	0.9999999959712874	1.749647648693048e-9	1.749647648693048e-9	189	NA	0
GABPA	-0.05490583472039321	-0.19661044780994946	Gabpa	-0.09850725413256436	0.9999999959712874	7739	0.9999999959712874	1.749647648693048e-9	1.749647648693048e-9	350	NA	0
FOXP4	0.00810899527449949	0.270985383171589	Foxp4	0.08899403770437318	0.9999999959712874	7727	0.9999999959712874	1.749647648693048e-9	1.749647648693048e-9	147	NA	0
FOXO1	-0.034628795159140496	0.02385510917081146	Foxo1	-0.01663374767300143	0.9999999959712874	7726	0.9999999959712874	1.749647648693048e-9	1.749647648693048e-9	255	NA	0
FOXK2	-0.17746988798041397	-0.2592330391013384	Foxk2	-0.2026277806330061	0.9999999959712874	7725	0.9999999959712874	1.749647648693048e-9	1.749647648693048e-9	424	NA	0
FOXJ3	-0.03211518718692379	-0.22543772114123684	Foxj3	-0.09159904378825087	0.9999999959712874	7724	0.9999999959712874	1.749647648693048e-9	1.749647648693048e-9	355	NA	0
FIZ1	0.06233780862372577	-0.07730074841263242	Fiz1	0.019372098766384786	0.9999999959712874	7713	0.9999999959712874	1.749647648693048e-9	1.749647648693048e-9	258	NA	0
EPAS1	0.15630842870370631	0.2680136039436702	Epas1	0.19067925185446444	0.9999999959712874	7614	0.9999999959712874	1.749647648693048e-9	1.749647648693048e-9	113	NA	0
EOMES	-0.00806099118045075	0.04949662626213587	Eomes	0.00964904495572975	0.9999999959712874	7613	0.9999999959712874	1.749647648693048e-9	1.749647648693048e-9	235	NA	0
ELK4	-0.01156648920226822	-0.11857872503854112	Elk4	-0.0444933309980445	0.9999999959712874	7588	0.9999999959712874	1.749647648693048e-9	1.749647648693048e-9	309	NA	0
ELF2	0.09318946271800575	-0.25488463547538315	Elf2	-0.013910259803036973	0.9999999959712874	7587	0.9999999959712874	1.749647648693048e-9	1.749647648693048e-9	322	NA	0
E2F7	0.027748842070828377	-0.3227792327402827	E2f7	-0.08010595017874426	0.9999999959712874	7548	0.9999999959712874	1.749647648693048e-9	1.749647648693048e-9	371	NA	0
E2F5	0.010216429024321351	-0.02192135910852061	E2f5	3.27878829600748e-4	0.9999999959712874	7547	0.9999999959712874	1.749647648693048e-9	1.749647648693048e-9	257	NA	0
E2F4	-0.0021094880359653137	-0.20270876494351817	E2f4	-0.0638323424690585	0.9999999959712874	7546	0.9999999959712874	1.749647648693048e-9	1.749647648693048e-9	333	NA	0
DMTF1	-0.21248659622941782	-0.038311511469537866	Dmtf1	-0.15889426245714705	0.9999999959712874	7494	0.9999999959712874	1.749647648693048e-9	1.749647648693048e-9	349	NA	0
BRF2	-0.24657043164973744	-0.0669549755834275	Brf2	-0.19130413747548822	0.9999999959712874	7069	0.9999999959712874	1.749647648693048e-9	1.749647648693048e-9	380	NA	0
BPTF	-0.10050090932673561	-0.13904928091156016	Bptf	-0.11236194673745085	0.9999999959712874	7065	0.9999999959712874	1.749647648693048e-9	1.749647648693048e-9	347	NA	0
BCL11B	-0.22884036096173616	1.0222618745207577	Bcl11b	0.1561141730328773	0.9999999959712874	7036	0.9999999959712874	1.749647648693048e-9	1.749647648693048e-9	71	NA	0
ATF7	0.03991445686034532	-0.13097709065401547	Atf7	-0.012667557759458005	0.9999999959712874	6979	0.9999999959712874	1.749647648693048e-9	1.749647648693048e-9	292	NA	0
ARNTL	-0.18778105994552005	-0.011328154751941457	Arntl	-0.13348785834749588	0.9999999959712874	6962	0.9999999959712874	1.749647648693048e-9	1.749647648693048e-9	331	NA	0
AHRR	0.007602472043042201	0.28405411857817126	Ahrr	0.09266451713077421	0.9999999959712874	6869	0.9999999959712874	1.749647648693048e-9	1.749647648693048e-9	141	NA	0
ADNP	-0.058995142229840244	-0.4588087163879701	Adnp	-0.18201470350926482	0.9999999959712874	6858	0.9999999959712874	1.749647648693048e-9	1.749647648693048e-9	448	NA	0
TCF3	-0.017645520105500637	-0.577847510254637	Tcf3	-0.19001536322831183	0.9972936775234958	6806	0.9972936775234958	0.0011769342188751209	0.0011769342188751209	465	NA	0
ZBTB24	-0.14016116545610038	-0.22816277551185551	Zbtb24	-0.16723858393479427	0.9878578725450776	6777	0.9878578725450776	0.005305534774236804	0.005305534774236804	399	NA	0
VDR	0.14800167864739475	-0.006861881697055048	Vdr	0.10035135238756404	0.9864018854450077	6772	0.9864018854450077	0.005946106285013123	0.005946106285013123	188	NA	0
ZNF219	-0.2129232099941354	0.0026901723557158936	Zfp219	-0.14658063080956577	0.9803227153534084	6751	0.9803227153534084	0.008630934076989382	0.008630934076989382	334	NA	0
ZNF526	-0.033955046734832614	0.0046890329281178145	Zfp526	-0.022064560684694017	0.9759262027370691	6729	0.9759262027370691	0.010583021427369001	0.010583021427369001	262	NA	0
ZFP1	0.5050975608663949	0.31210211847888725	Zfp1	0.44571434782408487	0.9618855980861344	6680	0.9618855980861344	0.016876577727660613	0.016876577727660613	69	NA	0
ZNF329	-0.21921403730342298	-0.17380013048614537	Zfp329	-0.20524052751349142	0.957079622607956	6666	0.957079622607956	0.019051930330959747	0.019051930330959747	407	NA	0
NFX1	-0.07612376536434838	-0.21236918993966608	Nfx1	-0.11804543446444614	0.9452649057788157	6623	0.9452649057788157	0.024446465569290376	0.024446465569290376	368	NA	0
ZNF777	-0.072968992397724	-0.2589993118443814	Zfp777	-0.1302090906890032	0.9441183017479114	6622	0.9441183017479114	0.02497358348025443	0.02497358348025443	386	NA	0
ATF6B	-0.044413232275411677	-0.08790983324363456	Atf6b	-0.05779680180409564	0.9431273583081354	6619	0.9431273583081354	0.02542965691725547	0.02542965691725547	313	NA	0
ATOH8	-0.2436459165466893	0.093612621330129	Atoh8	-0.1398740587384375	0.9247107541778384	6583	0.9247107541778384	0.03399409159481906	0.03399409159481906	318	NA	0
HMGN3	0.02800516780520844	1.1455003550649767	Hmgn3	0.3718498408082141	0.9201108884361845	6574	0.9201108884361845	0.03615982990020884	0.03615982990020884	36	NA	0
ZBTB44	-0.08488639367889725	-0.5218627398837329	Zbtb44	-0.2193406540496159	0.9024040869580757	6535	0.9024040869580757	0.04459894645102468	0.04459894645102468	469	NA	0
PAX5	0.19414319824381263	-0.027294431679613512	Pax5	0.12600854288275842	0.8936821531580713	6502	0.8936821531580713	0.04881691484403418	0.04881691484403418	179	NA	0
MYBL1	-0.17624314757162	-0.3405423123161223	Mybl1	-0.22679673672377454	0.8913465372641792	6487	0.8913465372641792	0.04995341833988333	0.04995341833988333	447	NA	0
HMGA1	0.10812910735993451	0.00937310273257828	Hmga1	0.07774264439767106	0.8845182454076305	6473	0.8845182454076305	0.05329320424874256	0.05329320424874256	195	NA	0
ZNF142	0.02942699265959722	-0.01722686572266901	Zfp142	0.015071959311207611	0.8802319256701212	6461	0.8802319256701212	0.05540288379520502	0.05540288379520502	249	NA	0
ZNF354C	-0.02777503923384133	-0.5205420140018311	Zfp354c	-0.17939564685476128	0.8798469342846693	6458	0.8798469342846693	0.05559287486975597	0.05559287486975597	454	NA	0
UBP1	-0.17411664047918998	-0.31049637421295057	Ubp1	-0.21607963547419323	0.8636313709466069	6420	0.8636313709466069	0.0636715905370263	0.0636715905370263	440	NA	0
CTCF	-0.1652509317244866	0.03739866593182371	Ctcf	-0.10289720936869881	0.8597587062424987	6410	0.8597587062424987	0.06562341765316503	0.06562341765316503	308	NA	0
GMEB1	0.09161418749538709	-0.45764089682084075	Gmeb1	-0.07738737690960608	0.8595647431797125	6405	0.8595647431797125	0.0657214062989277	0.0657214062989277	397	NA	0
GATA3	-0.0348363173253275	0.013360235798652398	Gata3	-0.020006608671795222	0.8576480968912222	6396	0.8576480968912222	0.0666908717409295	0.0666908717409295	261	NA	0
MYNN	0.115807154638651	0.3272465023887237	Mynn	0.1808654154848272	0.8556794179842088	6389	0.8556794179842088	0.06768891415232928	0.06768891415232928	111	NA	0
PPARG	0.40525674737797485	-0.12456822647263452	Pparg	0.24223367850086425	0.8474558189492702	6366	0.8474558189492702	0.07188293393513198	0.07188293393513198	146	NA	0
KLF12	-0.04659627833503724	0.49286117886859543	Klf12	0.11939063157377282	0.8310671560010724	6338	0.8310671560010724	0.08036388078595648	0.08036388078595648	110	NA	0
ZFHX2	0.12419282488703984	-0.269982346282833	Zfhx2	0.002908156834771265	0.8295602060017712	6332	0.8295602060017712	0.0811520892231057	0.0811520892231057	316	NA	0
MYBL2	0.1754923852277505	0.23083198274988406	Mybl2	0.1925199536960993	0.8132647162840492	6282	0.8132647162840492	0.08976806927804128	0.08976806927804128	115	NA	0
ZNF787	0.07963939394423704	-0.25936574828890013	Zfp787	-0.02466988058903593	0.8082498993693389	6265	0.8082498993693389	0.09245434078797272	0.09245434078797272	327	NA	0
E2F6	-0.05912306529589935	-0.17862692824427476	E2f6	-0.09589348466463025	0.8012717550956205	6252	0.8012717550956205	0.09622016591029488	0.09622016591029488	344	NA	0
ZNF260	0.05009406227643286	0.03497314597426235	Zfp260	0.045441472644995776	0.7927899964161474	6225	0.7927899964161474	0.10084183850345238	0.10084183850345238	214	NA	0
MXD3	0.1138657869318327	-0.032485223088197235	Mxd3	0.06883470692566965	0.7906590763870774	6218	0.7906590763870774	0.10201073920833671	0.10201073920833671	217	NA	0
ZBED4	-0.20618636237501473	-0.04049049981515716	Zbed4	-0.1552030200489047	0.7813071571345116	6191	0.7813071571345116	0.10717819733411009	0.10717819733411009	348	NA	0
ZSCAN2	0.017703163972761282	-0.24513119132638525	Zscan2	-0.06316894535005303	0.7676891730875003	6159	0.7676891730875003	0.11481458431370926	0.11481458431370926	341	NA	0
TSHZ3	-0.08827293527223869	0.14634548046174725	Tshz3	-0.016082653507935325	0.754294460594672	6134	0.754294460594672	0.12245908165433385	0.12245908165433385	227	NA	0
ZNF697	0.17919654455524026	-0.18452126902869953	Zfp697	0.06728337114479725	0.745856068062091	6112	0.745856068062091	0.1273449726310217	0.1273449726310217	253	NA	0
ZNF583	0.29741889424614454	0.6419122553394853	Zfp583	0.403416851505634	0.7397020408895799	6100	0.7397020408895799	0.1309431830476392	0.1309431830476392	56	NA	0
ZNF182	-0.1601222704514169	0.14903876458918064	Zfp182	-0.06499579813123303	0.7384942980136299	6097	0.7384942980136299	0.13165285356906142	0.13165285356906142	256	NA	0
GLIS3	-0.3369162906651014	0.2302505945048331	Glis3	-0.1624034029205062	0.726661992604401	6069	0.726661992604401	0.1386675545911748	0.1386675545911748	298	NA	0
ZKSCAN7	0.04077833318810096	-0.15468742731523893	Zkscan7	-0.01936497773600363	0.7232039766828514	6059	0.7232039766828514	0.14073919447037236	0.14073919447037236	302	NA	0
ZBTB4	-0.1309587317095325	-1.0013806158557246	Zbtb4	-0.3987808499083609	0.7101983201635671	6028	0.7101983201635671	0.14862035927258427	0.14862035927258427	537	NA	0
SNAPC4	-0.13242824660810773	0.17438967610386352	Snapc4	-0.0380227319275012	0.6985307089966665	5993	0.6985307089966665	0.1558144965581946	0.1558144965581946	234	NA	0
MECP2	-0.07871733538851958	-0.3494165787721906	Mecp2	-0.16200941027580298	0.6965702720004503	5989	0.6965702720004503	0.15703506416095508	0.15703506416095508	420	NA	0
GRHL1	-0.1246944758422633	0.5837012292113107	Grhl1	0.09327343340499024	0.6942553723535188	5980	0.6942553723535188	0.15848075086548216	0.15848075086548216	108	NA	0
SP2	0.06857946710852847	0.10984390787070539	Sp2	0.08127621811227521	0.692177171243163	5975	0.692177171243163	0.1597827283106214	0.1597827283106214	175	NA	0
ZNF654	0.1719352189507593	-0.2402102696901113	Zfp654	0.04512122244587605	0.6888335282476633	5967	0.6888335282476633	0.16188572221269376	0.16188572221269376	286	NA	0
ZNF511	-0.1064098536337003	-0.11431141735306875	Zfp511	-0.10884110400889059	0.6761418524122244	5951	0.6761418524122244	0.16996218089700374	0.16996218089700374	338	NA	0
TSHZ1	-0.14367859087542204	-0.1717710477023428	Tshz1	-0.15232242374524382	0.6743244689803168	5947	0.6743244689803168	0.17113108094278365	0.17113108094278365	382	NA	0
ZBTB33	-0.011003912655321982	-0.41156948230071905	Zbtb33	-0.134254857161598	0.669434680425427	5935	0.669434680425427	0.17429179253508179	0.17429179253508179	419	NA	0
MAF	-0.0027473507321816673	1.0531319072198486	Maf	0.3221385747915199	0.6692797173604993	5931	0.6692797173604993	0.17439233616770244	0.17439233616770244	46	NA	0
IKZF3	0.019371846548133287	0.051886248491472775	Ikzf3	0.02937627791531467	0.668526692192905	5929	0.668526692192905	0.17488124802703237	0.17488124802703237	222	NA	0
ZNF623	-0.12232474990137784	0.16373745714779955	Zfp623	-0.03430560927086172	0.6600042312379176	5913	0.6600042312379176	0.18045328021966336	0.18045328021966336	236	NA	0
ZNF169	-0.022184079157071514	-0.6312351555950418	Zfp169	-0.2095844103687547	0.6447155805478554	5881	0.6447155805478554	0.190631834265091	0.190631834265091	481	NA	0
HBP1	0.1827900229366973	-0.14742507295345106	Hbp1	0.08118537804742089	0.6281770915869995	5853	0.6281770915869995	0.2019179055350363	0.2019179055350363	238	NA	0
ZNF827	0.3258703753420897	0.3331544544851082	Zfp827	0.32811163046301844	0.627684887375396	5852	0.627684887375396	0.20225832763172333	0.20225832763172333	82	NA	0
ZNF384	-0.10971662600047681	0.1608139804432679	Zfp384	-0.026476439402401516	0.6156761473494674	5824	0.6156761473494674	0.21064767160775355	0.21064767160775355	230	NA	0
ZNF518B	-0.17977558124627685	-0.19718738701008617	Zfp518b	-0.18513305994283358	0.6099132167985634	5813	0.6099132167985634	0.21473195539374768	0.21473195539374768	401	NA	0
ZNF791	-0.21680478563170588	0.09475081904629458	Zfp791	-0.12094152265385959	0.6026196656412597	5798	0.6026196656412597	0.21995669984466606	0.21995669984466606	306	NA	0
NFYA	0.17952892748145424	0.1107624282444382	Nfya	0.15837000463929546	0.5720133748017345	5741	0.5720133748017345	0.2425938164260649	0.2425938164260649	145	NA	0
RORA	-0.04383827438409406	0.29881313364257855	Rora	0.06159292808565136	0.5658534403920478	5726	0.5658534403920478	0.24729603925549423	0.24729603925549423	153	NA	0
HOMEZ	-0.0633894461054431	-0.05589059259224284	Homez	-0.06108210656291995	0.5541628908835955	5703	0.5541628908835955	0.2563625597953576	0.2563625597953576	305	NA	0
PRDM15	-0.04037367530663447	-0.68864391510545	Prdm15	-0.23984144139857771	0.5483582282503879	5693	0.5483582282503879	0.2609356354494509	0.2609356354494509	493	NA	0
MYCL	0.3277703350891346	0.02597550791736118	Mycl	0.2349103882670505	0.5389134093602977	5673	0.5389134093602977	0.26848101006006964	0.26848101006006964	125	NA	0
GATAD2B	-0.0632955729745059	-0.6043862399262226	Gatad2b	-0.2297850089596495	0.5305585740102128	5659	0.5305585740102128	0.2752666627236953	0.2752666627236953	483	NA	0
STAT6	-0.1727462939242354	-0.24526106957610266	Stat6	-0.19505853258634842	0.5267546328419311	5654	0.5267546328419311	0.27839163605429357	0.27839163605429357	418	NA	0
CXXC1	-0.07020393704833543	-0.297776352156952	Cxxc1	-0.14022621862021742	0.5251410658370655	5649	0.5251410658370655	0.27972401871716707	0.27972401871716707	398	NA	0
SETDB1	-0.030612417415208495	-0.04413820262486838	Setdb1	-0.03477419747971923	0.5193833122394298	5641	0.5193833122394298	0.28451200834314094	0.28451200834314094	288	NA	0
VEZF1	-0.1018042393577787	-0.42189276037987067	Vezf1	-0.2002930150568839	0.5052430315712955	5611	0.5052430315712955	0.2964996676612559	0.2964996676612559	450	NA	0
LEF1	-0.028776944426777227	-0.8935702676389873	Lef1	-0.29486719772284187	0.5007670423277988	5599	0.5007670423277988	0.3003642616789659	0.3003642616789659	519	NA	0
IRF3	-0.14002920258780613	-0.315536571139786	Irf3	-0.19403146983456918	0.49951750382321236	5593	0.49951750382321236	0.3014492888581341	0.3014492888581341	431	NA	0
DNMT1	-0.02272833979856749	-0.2882780633993561	Dnmt1	-0.10443594706034859	0.49951750382321236	5592	0.49951750382321236	0.3014492888581341	0.3014492888581341	378	NA	0
ZNF574	-0.07874130403027828	0.18251517484495916	Zfp574	0.0016453048544101709	0.4934822213565917	5581	0.4934822213565917	0.3067284890040936	0.3067284890040936	203	NA	0
ZNF174	-0.15979893886590749	0.02790962872909037	Zfp174	-0.10204245652898508	0.4916466373629115	5577	0.4916466373629115	0.30834692686639376	0.30834692686639376	312	NA	0
CSRNP2	0.19312652375937364	-0.014674452287792551	Csrnp2	0.12918776189870712	0.48567988566370146	5569	0.48567988566370146	0.31364988237450253	0.31364988237450253	174	NA	0
ZBTB14	-0.1368246556605855	-0.3984588157654291	Zbtb14	-0.21732747415438353	0.48204041954384935	5562	0.48204041954384935	0.3169165442323638	0.3169165442323638	452	NA	0
ZBTB11	-0.16162712574346544	-0.24025265012742344	Zbtb11	-0.18581959478468327	0.4739741429791283	5553	0.4739741429791283	0.32424535003010113	0.32424535003010113	411	NA	0
BACH2	0.36953283884862764	-0.6265021080162778	Bach2	0.06306054750557981	0.46971040365537425	5541	0.46971040365537425	0.32816982048508675	0.32816982048508675	354	NA	0
ZBTB7B	0.079228179564607	-0.28318176895298525	Zbtb7b	-0.03228257382542138	0.4443693405159509	5500	0.4443693405159509	0.3522559130616739	0.3522559130616739	332	NA	0
ZNF48	0.09784412747301251	-0.8367685968055079	Zfp553	-0.1897290184588399	0.4428341403162833	5499	0.4428341403162833	0.35375890455163594	0.35375890455163594	495	NA	0
AEBP2	0.030602153991796426	-0.4008784000140859	Aebp2	-0.10216109339462892	0.44263840900674656	5497	0.44263840900674656	0.3539509037934352	0.3539509037934352	400	NA	0
ZNF770	-0.28928610397575744	0.31233053955719847	Zfp770	-0.10417329058100178	0.4400499621356034	5487	0.4400499621356034	0.35649801204116094	0.35649801204116094	244	NA	0
SMAD4	-0.28951631652359716	0.032607623123400195	Smad4	-0.1904012581706749	0.4288500512675928	5452	0.4288500512675928	0.3676945336678705	0.3676945336678705	353	NA	0
ZNF319	-0.03752352695737288	-0.11377483296181284	Zfp319	-0.06098546726643133	0.41484217603189644	5416	0.41484217603189644	0.3821170963360929	0.3821170963360929	319	NA	0
IKZF4	0.08257966054487653	0.4217684491103193	Ikzf4	0.18694544164193583	0.4137248381529702	5408	0.4137248381529702	0.3832884052612057	0.3832884052612057	100	NA	0
CREB1	0.019291307383892453	-0.16910128148548456	Creb1	-0.03867564303745432	0.39895696868053016	5373	0.39895696868053016	0.39907394459498724	0.39907394459498724	317	NA	0
GLI1	-0.3011427119871526	-0.5152834000097656	Gli1	-0.36703215445564885	0.39375649167268667	5358	0.39375649167268667	0.40477227314041087	0.40477227314041087	505	NA	0
ESRRA	0.019175518087977527	-0.5035112236089617	Esrra	-0.14165117166492686	0.37173786487581956	5305	0.37173786487581956	0.42976319981606637	0.42976319981606637	439	NA	0
NR1D2	0.20979314464071536	0.043040884164059864	Nr1d2	0.15848475680174443	0.3690292888488475	5301	0.3690292888488475	0.43293916370368457	0.43293916370368457	154	NA	0
KLF11	0.05532270641439518	0.13821150861252005	Klf11	0.08082695324458744	0.36880115083722687	5300	0.36880115083722687	0.4332077324083286	0.4332077324083286	169	NA	0
NR2C2	-0.019852829148145113	-0.41322531457674017	Nr2c2	-0.1408905169723282	0.34898932746524824	5248	0.34898932746524824	0.45718785411194424	0.45718785411194424	423	NA	0
HSF1	-0.09694400815359878	-0.39034182298742526	Hsf1	-0.18722025887169924	0.34333967776378665	5235	0.34333967776378665	0.46427600479406583	0.46427600479406583	441	NA	0
FOXM1	0.036679878370397205	-0.6624513812207417	Foxm1	-0.17843743227303013	0.33776926627342546	5223	0.33776926627342546	0.47137986955212435	0.47137986955212435	472	NA	0
ZNF7	0.12123167455967505	-0.4079099108858178	Zfp7	-0.04158112096201504	0.32909957552177954	5203	0.32909957552177954	0.48267267786566204	0.48267267786566204	366	NA	0
GTF2I	-0.067794907397156	-0.6654438664646903	Gtf2i	-0.2516868948025512	0.3165418586967951	5174	0.3165418586967951	0.49956885184248023	0.49956885184248023	494	NA	0
ZNF408	-0.012657210475278558	-0.3886255568176086	Zfp408	-0.12833977858061085	0.3153361599097109	5170	0.3153361599097109	0.5012262254182237	0.5012262254182237	409	NA	0
ZBTB17	-0.018599744178668855	-0.3343139230766665	Zbtb17	-0.11574256845497582	0.3116097543525261	5158	0.3116097543525261	0.5063889560213863	0.5063889560213863	389	NA	0
ZKSCAN8	0.2643709443771974	-0.3445449442317634	Zkscan8	0.07701220942059404	0.29707691769420724	5124	0.29707691769420724	0.527131090732412	0.527131090732412	289	NA	0
ZNF672	0.21405667027246486	0.15266895321503102	Zfp672	0.1951681419471006	0.29533709249269935	5122	0.29533709249269935	0.529682004937197	0.529682004937197	121	NA	0
TERF2	-0.14268856381369516	0.08093773377030543	Terf2	-0.07388047224938729	0.28167671081992085	5079	0.28167671081992085	0.5502490592283386	0.5502490592283386	280	NA	0
SOX13	-0.5476392266424889	0.14616901405507213	Sox13	-0.33415976796631625	0.2801115848075993	5073	0.2801115848075993	0.5526689293271897	0.5526689293271897	410	NA	0
KLF9	0.1591930679927446	-0.3795281471309799	Klf9	-0.006567305891478314	0.2760621529452291	5063	0.2760621529452291	0.5589931293755881	0.5589931293755881	337	NA	0
ZNF212	-0.19534090908602897	0.03035480931655307	Zfp212	-0.12589607265446526	0.2613843543030464	5029	0.2613843543030464	0.5827204115649923	0.5827204115649923	325	NA	0
NR4A2	0.038182641338399055	0.3569396121868675	Nr4a2	0.13626170929177395	0.24883691567961838	5000	0.24883691567961838	0.6040851903530927	0.6040851903530927	119	NA	0
ZZZ3	0.018754966247127847	-0.13712713299725257	Zzz3	-0.0292087565972969	0.2466152790983475	4991	0.2466152790983475	0.6079800201063021	0.6079800201063021	304	NA	0
KMT2B	-0.0719115175371415	-0.4892092781744588	Kmt2b	-0.2003108285024699	0.24602991311205186	4987	0.24602991311205186	0.6090120867595529	0.6090120867595529	456	NA	0
SRCAP	-0.07261451477391137	-0.5618021773547753	Srcap	-0.22313379556802337	0.2261996563161179	4949	0.2261996563161179	0.6455080592696568	0.6455080592696568	477	NA	0
ZNF76	-0.20755675654409403	0.3456607369259824	Zfp523	-0.03733598932253205	0.22322392682959094	4939	0.22322392682959094	0.6512592562706043	0.6512592562706043	190	NA	0
DR1	0.11581499859221193	0.37758041494022676	Dr1	0.19635820362237033	0.2202440331564503	4931	0.2202440331564503	0.6570958486472667	0.6570958486472667	101	NA	0
ZNF646	0.04225143291462158	-0.09957190097019297	Zfp646	-0.0013865159730136675	0.2201624749411921	4930	0.2201624749411921	0.657256701325845	0.657256701325845	278	NA	0
STAT5B	0.07610779657869478	-0.07907453886238201	Stat5b	0.02835938567374808	0.20653035707528	4893	0.20653035707528	0.6850161040980979	0.6850161040980979	252	NA	0
E4F1	-0.20398834719715256	-0.40622740480965575	E4f1	-0.2662157495394612	0.19479074799089388	4850	0.19479074799089388	0.7104316747260064	0.7104316747260064	470	NA	0
CREBZF	-0.09782368839991856	-0.6625380340249113	Crebzf	-0.271581948592224	0.19213250613433183	4844	0.19213250613433183	0.7163991523664085	0.7163991523664085	497	NA	0
ZNF410	0.16004159523660522	0.4378637305154518	Zfp410	0.24552532916855802	0.1886439444132975	4834	0.1886439444132975	0.7243571313593544	0.7243571313593544	90	NA	0
ZNF280C	-0.0026456809309615306	0.21521743075591115	Zfp280c	0.0643891226649993	0.188278046582445	4830	0.188278046582445	0.7252003162230224	0.7252003162230224	164	NA	0
MGA	0.2642764040237654	-0.07318804276116625	Mga	0.16044118962840181	0.1798366739210232	4793	0.1798366739210232	0.7451217383124559	0.7451217383124559	171	NA	0
RUNX3	-0.07416273588636496	-0.3797359641756063	Runx3	-0.16818526766766997	0.17718957690013767	4778	0.17718957690013767	0.7515618288817691	0.7515618288817691	430	NA	0
IRF4	0.05478898638268633	-0.9670838102452075	Irf4	-0.25963341257974254	0.17458618390375366	4771	0.17458618390375366	0.7579901277081913	0.7579901277081913	516	NA	0
NFIA	-0.09789897782907268	-0.06677498788751732	Nfia	-0.08832236553936333	0.1723363315690828	4760	0.1723363315690828	0.7636231558854035	0.7636231558854035	324	NA	0
ZBTB37	0.07198703253160174	4.296977911599914e-4	Zbtb37	0.04996939107300428	0.17098546230461725	4758	0.17098546230461725	0.7670408130539224	0.7670408130539224	220	NA	0
ZNF335	-0.010835292244738469	-0.6616140994916223	Zfp335	-0.21107492524377966	0.16875744974316945	4756	0.16875744974316945	0.77273704628398	0.77273704628398	484	NA	0
ZBTB25	0.28548609716132206	-0.12910397879112853	Zbtb25	0.15791991994518342	0.16662869079382034	4750	0.16662869079382034	0.7782502179313446	0.7782502179313446	182	NA	0
MEF2D	-0.20019648649811086	-0.673064157097961	Mef2d	-0.34569423129806476	0.1637398175463653	4741	0.1637398175463653	0.785845697876171	0.785845697876171	512	NA	0
RBAK	-0.2683649876800801	0.3603649252416699	Rbak	-0.07490962985800319	0.16177337062455496	4737	0.16177337062455496	0.7910929656817915	0.7910929656817915	212	NA	0
BCL11A	-0.12212708061762793	0.5050019976745606	Bcl11a	0.07083571270304544	0.1427227065498694	4657	0.1427227065498694	0.8455069270617872	0.8455069270617872	120	NA	0
MLX	-0.19770510544754089	0.012796802460221307	Mlx	-0.1329352876297679	0.13827858197776088	4632	0.13827858197776088	0.8592450827193857	0.8592450827193857	328	NA	0
ZNF397	0.11319644811688995	-0.352709771214888	Zfp397	-0.030159311677503266	0.12567839369170256	4594	0.12567839369170256	0.900739378694435	0.900739378694435	346	NA	0
NR1H2	0.13082366291862568	-0.44459560155550415	Nr1h2	-0.04622841845802966	0.12241298935552127	4578	0.12241298935552127	0.9121724963561519	0.9121724963561519	381	NA	0
SREBF2	0.15039098353408994	-0.2580690764831103	Srebf2	0.024710965067259106	0.11852279441718193	4559	0.11852279441718193	0.9261981176910112	0.9261981176910112	299	NA	0
ATF2	0.051825751126420246	0.2979735442180567	Atf2	0.12756353361615455	0.11707102735666686	4553	0.11707102735666686	0.931550570478196	0.931550570478196	126	NA	0
CREB3	0.17224419767576366	0.3052005042103556	Creb3	0.21315383045563813	0.10333145043706049	4487	0.10333145043706049	0.9857674744877597	0.9857674744877597	103	NA	0
DEAF1	-0.06695187677007539	-0.6755031276694582	Deaf1	-0.25419841550834704	0.1012743976327373	4477	0.1012743976327373	0.9945003312651469	0.9945003312651469	496	NA	0
ZBTB7A	-0.12938163377556736	-0.22564728262512584	Zbtb7a	-0.15900183342158533	0.1008677982892634	4473	0.1008677982892634	0.9962474587123437	0.9962474587123437	392	NA	0
SP1	-0.025787094441479995	-0.5387545056073637	Sp1	-0.1836232209540596	0.08990349153974482	4416	0.08990349153974482	1.0462234414480935	1.0462234414480935	457	NA	0
RFX2	-0.16484704737908207	-0.464347211760491	Rfx2	-0.2570009441118233	0.08559255021208854	4397	0.08559255021208854	1.0675640337174537	1.0675640337174537	474	NA	0
USF2	0.23766873490688378	-0.5250624911115932	Usf2	0.002982203824275488	0.08087717139903501	4376	0.08087717139903501	1.0921740461815486	1.0921740461815486	367	NA	0
PURB	0.06298492217843596	-0.44792096312624485	Purb	-0.09421688868454275	0.07921897818392554	4371	0.07921897818392554	1.1011707636982577	1.1011707636982577	404	NA	0
ZBTB21	0.12957010602708463	0.6305746954838237	Zbtb21	0.2837253643214659	0.07346195691937152	4350	0.07346195691937152	1.1339375068651505	1.1339375068651505	73	NA	0
ZBTB5	-0.02116175642679424	-0.1200587967685374	Zbtb5	-0.05159161499348444	0.0730518213866596	4346	0.0730518213866596	1.1363689514160027	1.1363689514160027	314	NA	0
MEF2A	0.3193108438824883	-0.021474612762482616	Mef2a	0.21445378029942033	0.06570169091648019	4306	0.06570169091648019	1.1824234531761881	1.1824234531761881	140	NA	0
ERF	0.0709391378236147	0.2194939749531146	Erf	0.11664831847884544	0.06452631432573698	4296	0.06452631432573698	1.1902631406221154	1.1902631406221154	144	NA	0
THAP2	0.33801323468195354	-0.39400337196054214	Thap2	0.11277735571503181	0.06244928726861861	4280	0.06244928726861861	1.2044725138482504	1.2044725138482504	277	NA	0
ZNF22	0.05238966248967803	-0.3188375640139493	Zfp422	-0.061834099511438076	0.06230685960959817	4279	0.06230685960959817	1.2054641375045458	1.2054641375045458	359	NA	0
RXRB	-0.17479712095753713	-0.7358576045858889	Rxrb	-0.34743111592010695	0.057243578507251196	4255	0.057243578507251196	1.2422732247135442	1.2422732247135442	515	NA	0
HINFP	-0.13486222126241762	-0.2258489542541254	Hinfp	-0.16285813910602	0.05721613291050995	4253	0.05721613291050995	1.242481498372425	1.242481498372425	395	NA	0
TCF7L2	0.2472079793302468	0.37069880659722043	Tcf7l2	0.2852051569508541	0.053374814370021256	4231	0.053374814370021256	1.2726636223784538	1.2726636223784538	87	NA	0
ZNF362	-0.3950862029098377	0.0881100528006221	Zfp362	-0.2464104319220039	0.05174340963369656	4218	0.05174340963369656	1.286144956827236	1.286144956827236	375	NA	0
CEBPG	-0.026723231112622682	-0.24203184828554497	Cebpg	-0.09297203639659878	0.05129013254039358	4213	0.05129013254039358	1.289966178659199	1.289966178659199	361	NA	0
USF1	-0.06791644771625854	0.42833060182277854	Usf1	0.08477495214190672	0.0507045464867461	4208	0.0507045464867461	1.2949530973613468	1.2949530973613468	124	NA	0
ZNF592	-0.18699154543748298	-0.6106554235550165	Zfp592	-0.31734966178133944	0.05033148012516494	4206	0.05033148012516494	1.2981602978814253	1.2981602978814253	500	NA	0
NFIX	-0.025797338733836904	-0.040772784663485384	Nfix	-0.03040516825065182	0.047357560545916354	4174	0.047357560545916354	1.3246106768242745	1.3246106768242745	283	NA	0
ZNF687	0.15902414086456568	-0.19627440222215903	Zfp687	0.04970151222249653	0.04477901434766012	4157	0.04477901434766012	1.3489254701157067	1.3489254701157067	268	NA	0
ZNF282	-0.011323497887905059	-0.6651939574427703	Zfp282	-0.21251440852017128	0.04402329167354863	4150	0.04402329167354863	1.3563174878569033	1.3563174878569033	486	NA	0
ZNF496	0.40858643854959825	-0.6034332125770832	Zkscan17	0.0971957766644655	0.03705869027483665	4097	0.03705869027483665	1.4311099335455209	1.4311099335455209	329	NA	0
HMG20A	-0.0424505840190742	-0.31563588390520714	Hmg20a	-0.12650759936865355	0.036435827355549406	4088	0.036435827355549406	1.438471364416391	1.438471364416391	394	NA	0
SP3	-0.05760561318663531	-0.5100699832047976	Sp3	-0.19682541934606984	0.035631499233817754	4075	0.035631499233817754	1.448165903855106	1.448165903855106	458	NA	0
CREB3L2	0.10912971677672513	-0.2637702585808414	Creb3l2	-0.005608737179449203	0.035620579505706365	4074	0.035620579505706365	1.448299019345452	1.448299019345452	320	NA	0
ZBTB43	-0.36129402905800106	0.022522586350389284	Zbtb43	-0.2431966089323425	0.03530597899446766	4069	0.03530597899446766	1.452151741512346	1.452151741512346	387	NA	0
ZNF24	0.12858505732801845	-0.06117711517852517	Zfp24	0.07019669655677425	0.03414462046301341	4057	0.03414462046301341	1.466677710350322	1.466677710350322	224	NA	0
ZNF316	0.3059451837319283	0.05922264711584028	Zfp316	0.2300305570808243	0.030824346180423217	4020	0.030824346180423217	1.5111061265163601	1.5111061265163601	122	NA	0
ZNF467	-0.19761353453885094	-1.0341929150442317	Zfp467	-0.45502257469435275	0.02643435790690503	3983	0.02643435790690503	1.5778312341854719	1.5778312341854719	546	NA	0
ZNF236	0.3504396534876556	-0.7471821438537907	Zfp236	0.01270986969028751	0.02475801494827191	3958	0.02475801494827191	1.6062841791822728	1.6062841791822728	408	NA	0
ZNF292	0.3112425228391972	-0.11374871159176123	Zfp292	0.18047598916813304	0.024586150193071275	3956	0.024586150193071275	1.6093094696671113	1.6093094696671113	168	NA	0
NFXL1	-0.16510127093122604	0.5091748096245035	Nfxl1	0.04236829231669073	0.021235402379291578	3920	0.021235402379291578	1.672939505360831	1.672939505360831	130	NA	0
TCF7	-0.3307537283416007	-0.3223550876448683	Tcf7	-0.32816953120414455	0.020487354136527358	3911	0.020487354136527358	1.6885141254495977	1.6885141254495977	480	NA	0
FOXN2	0.08221155555166774	-0.4631929555867423	Foxn2	-0.08560521710630457	0.015964166573670724	3833	0.015964166573670724	1.7968537493389911	1.7968537493389911	403	NA	0
ZNF800	0.016937472932213194	0.4429800851434387	Zfp800	0.1480275074587441	0.014659910825515375	3818	0.014659910825515375	1.8338686714482597	1.8338686714482597	107	NA	0
NR6A1	0.07660399202736133	0.4008875710071771	Nr6a1	0.17638355479038156	0.013923812397699995	3800	0.013923812397699995	1.8562418368092197	1.8562418368092197	102	NA	0
TFDP2	0.033921802587777834	0.49957495321641665	Tfdp2	0.1771996950888975	0.013801038042096243	3797	0.013801038042096243	1.8600882470045645	1.8600882470045645	97	NA	0
TRERF1	-0.15517409702028565	-0.43033486251079994	Trerf1	-0.2398389479404439	0.0125370247446348	3763	0.0125370247446348	1.9018055169581405	1.9018055169581405	462	NA	0
HMBOX1	0.08436973192085996	-0.48654501939637895	Hmbox1	-0.09129634540752123	0.012424944774699073	3759	0.012424944774699073	1.9057055329042283	1.9057055329042283	412	NA	0
PRDM2	0.05305550506704152	-0.4820676180862881	Prdm2	-0.11159776359552144	0.011803892375457157	3743	0.011803892375457157	1.927974758927937	1.927974758927937	421	NA	0
NFAT5	0.1578796990965675	0.01410958226603408	Nfat5	0.11364274007178797	0.011691762119611865	3741	0.011691762119611865	1.9321200293726652	1.9321200293726652	177	NA	0
FOXK1	-0.01060601102999178	-0.4942766044157427	Foxk1	-0.1594277320717613	0.011546266076011365	3737	0.011546266076011365	1.9375584386949969	1.9375584386949969	444	NA	0
FOXO4	0.010295932568461298	-0.7710317665454114	Foxo4	-0.2301125902358072	0.010855439511414306	3719	0.010855439511414306	1.9643525882834603	1.9643525882834603	498	NA	0
CEBPZ	0.035027920156183244	-0.1656393028387076	Cebpz	-0.02671584076532163	0.009804648548176132	3694	0.009804648548176132	2.0085679691887863	2.0085679691887863	311	NA	0
NCOA2	-0.025182903073801995	-0.6661086894116418	Ncoa2	-0.22239083733159884	0.008419849968278055	3651	0.008419849968278055	2.0746956470430424	2.0746956470430424	487	NA	0
ZBTB47	-0.24415903338448877	0.18320448532063116	Zfp651	-0.11266256609060571	0.00838113604566004	3650	0.00838113604566004	2.076697109660699	2.076697109660699	279	NA	0
NFYB	-0.02198988468758179	0.28374717665176175	Nfyb	0.07208305726298546	0.008353590550674792	3648	0.008353590550674792	2.0781268153936687	2.0781268153936687	150	NA	0
ZNF692	-0.11971296728180775	-0.7447577008853878	Zfp692	-0.312034423775217	0.008196430082031888	3642	0.008196430082031888	2.0863752614283926	2.0863752614283926	511	NA	0
TCF4	0.11481797993601427	0.9771711844333729	Tcf4	0.3801574274736631	0.007110828407597856	3599	0.007110828407597856	2.1480798012546174	2.1480798012546174	43	NA	0
KLF13	-0.39503693566077386	0.10087104418596891	Klf13	-0.24244986493869916	0.005729570485843048	3538	0.005729570485843048	2.24187793346365	2.24187793346365	370	NA	0
MBD4	-0.3072154679892197	0.3069470828451933	Mbd4	-0.11824237542478498	0.00568085219460001	3532	0.00568085219460001	2.2455865101250776	2.2455865101250776	251	NA	0
ZFHX3	-0.19684630079399124	-0.8200577245249956	Zfhx3	-0.3886036619419926	0.005437582233736245	3519	0.005437582233736245	2.2645941620579366	2.2645941620579366	531	NA	0
ZNF414	-0.004323541775898822	0.08158932575613378	Zfp414	0.022111186695495826	0.005396694758013308	3516	0.005396694758013308	2.2678721453328574	2.2678721453328574	218	NA	0
KLF4	0.19094409021347047	-0.9124696604575127	Klf4	-0.14856783306990898	0.0048043728043922875	3490	0.0048043728043922875	2.3183633000600348	2.3183633000600348	491	NA	0
SRF	0.384272574773745	0.3391692815275499	Srf	0.37039463839030035	0.004776034712369943	3488	0.004776034712369943	2.320932525401314	2.320932525401314	75	NA	0
KMT2A	-0.10504825216970227	-0.7409035892345478	Kmt2a	-0.30069604818965473	0.004141162197390354	3469	0.004141162197390354	2.3828777591010755	2.3828777591010755	509	NA	0
ATF1	-0.02295941595899363	-0.19377929620829554	Atf1	-0.07551937911262499	0.003773846106475973	3449	0.003773846106475973	2.4232158138878335	2.4232158138878335	336	NA	0
PATZ1	-0.283648404179646	0.02080841526205191	Patz1	-0.18996938281296968	0.003435047070027343	3431	0.003435047070027343	2.4640673074798083	2.4640673074798083	357	NA	0
ZBTB48	-0.21196041120897874	-0.6652787871489887	Zbtb48	-0.3514429884212895	0.0034155781813772937	3429	0.0034155781813772937	2.466535769368219	2.466535769368219	513	NA	0
SMAD1	0.6652874884255413	0.360000036543134	Smad1	0.5713528878463391	0.003300470892451374	3424	0.003300470892451374	2.4814240930301033	2.4814240930301033	49	NA	0
NFATC2	-0.00984029428564834	-1.0256464558474727	Nfatc2	-0.32239603630467123	0.0021454281558511206	3345	0.0021454281558511206	2.668486024146846	2.668486024146846	533	NA	0
ZNF768	-0.09450392666762131	-0.5212122877832761	Zfp768	-0.2257988070108997	0.0021307528473101926	3343	0.0021307528473101926	2.6714669225402843	2.6714669225402843	471	NA	0
E2F1	0.06635744238264249	-0.9828154004433695	E2f1	-0.25646497079459196	0.0020690864813180053	3336	0.0020690864813180053	2.684221356809241	2.684221356809241	517	NA	0
MAZ	-0.23880452509273464	-0.5618692467473629	Maz	-0.33820905483262026	0.00186240805957903	3316	0.00186240805957903	2.7299251576148675	2.7299251576148675	501	NA	0
FOXN3	-0.3066365554884031	-0.21313745895108702	Foxn3	-0.27786760270769045	0.0016298684364375311	3289	0.0016298684364375311	2.787847450586969	2.787847450586969	449	NA	0
ZNF524	-0.06706761159985572	-0.9042973210855478	Zfp524	-0.32467675298006865	0.0016084432607253198	3285	0.0016084432607253198	2.7935942546181023	2.7935942546181023	527	NA	0
CREBL2	0.31772286820179907	-0.25733757984446276	Crebl2	0.14078119187987237	0.0015603304399485413	3281	0.0015603304399485413	2.806783418921561	2.806783418921561	226	NA	0
KLF5	0.2809241025156237	-0.5830130634646727	Klf5	0.015097282213994047	0.0015569319407064716	3279	0.0015569319407064716	2.8077303716461715	2.8077303716461715	373	NA	0
GMEB2	-0.16571262812798834	-0.7623259290599811	Gmeb2	-0.3492859514916784	0.001495336112249032	3274	0.001495336112249032	2.8252611783840162	2.8252611783840162	522	NA	0
PRDM5	-0.5112594902053003	0.44404786129013657	Prdm5	-0.2173187666682428	0.0014802981544717521	3270	0.0014802981544717521	2.8296508023073024	2.8296508023073024	284	NA	0
NFE2	-0.06085824759505882	-0.38834164068576854	Nfe2	-0.16162236854604642	0.0014313510798542812	3255	0.0014313510798542812	2.8442538300118345	2.8442538300118345	427	NA	0
MNT	-0.11561526846068249	-0.9300494964837938	Mnt	-0.3662104155447167	0.0014250233514732625	3252	0.0014250233514732625	2.8461780189306363	2.8461780189306363	536	NA	0
REST	-0.14768021888985247	-0.4484378847364791	Rest	-0.24022103915035298	0.0013865392963280413	3248	0.0013865392963280413	2.8580678174409075	2.8580678174409075	466	NA	0
TEF	-0.45260659401082953	-0.4914628100322657	Tef	-0.46456235278665603	0.0011593656038905934	3209	0.0011593656038905934	2.9357795884417897	2.9357795884417897	524	NA	0
ZNF366	0.29592202908548715	1.440642604850001	Zfp366	0.6481437447053375	8.807075115905916e-4	3160	8.807075115905916e-4	3.0551682995254876	3.0551682995254876	20	NA	0
ZNF131	0.08335230112838551	0.9622670202038329	Zfp131	0.35378759930544623	7.058921005674471e-4	3120	7.058921005674471e-4	3.151261678139964	3.151261678139964	48	NA	0
ZGPAT	-0.004035764695893442	-0.6505337435011583	Zgpat	-0.20295821971289804	6.11386615901557e-4	3102	6.11386615901557e-4	3.2136840728126157	3.2136840728126157	482	NA	0
ARNT	0.030750197650071205	0.2685878617191874	Arnt	0.10393101736364542	5.590846548177215e-4	3093	5.590846548177215e-4	3.252522427647327	3.252522427647327	139	NA	0
ZBTB34	-0.13640468986832677	-0.8698988776436896	Zbtb34	-0.36209520918382304	4.972949127182092e-4	3079	4.972949127182092e-4	3.3033859835381563	3.3033859835381563	529	NA	0
ZSCAN21	-0.00899666365727816	1.016370337102231	Zscan21	0.3065008750379555	4.57893548035431e-4	3071	4.57893548035431e-4	3.3392354758703173	3.3392354758703173	50	NA	0
ZNF207	0.1803050967317246	0.5053750718854597	Zfp207	0.2803266275482585	3.78371658778366e-4	3050	3.78371658778366e-4	3.422081401068143	3.422081401068143	81	NA	0
YBX3	0.01212213413544443	0.5492066425825362	Ybx3	0.1773789059653188	3.462970087501235e-4	3031	3.462970087501235e-4	3.460551259790204	3.460551259790204	93	NA	0
ZNF263	0.03651664827557507	0.26320665955184136	Zfp263	0.10626742097596469	3.0015172558291e-4	3011	3.0015172558291e-4	3.522659155526559	3.522659155526559	138	NA	0
ZBTB22	0.2745140117691617	0.4355567392943608	Zbtb22	0.3240656202384537	2.6944058213784045e-4	2994	2.6944058213784045e-4	3.5695369918677264	3.5695369918677264	77	NA	0
ZNF512B	-5.256158037026932e-4	-0.6925315492174069	Zfp512b	-0.21345051839253476	2.4125210473754238e-4	2972	2.4125210473754238e-4	3.617528889085048	3.617528889085048	488	NA	0
ZNF296	-0.0734617415024927	0.5406737186456223	Zfp296	0.11550301546615807	2.2537325589144967e-4	2964	2.2537325589144967e-4	3.647097621155399	3.647097621155399	105	NA	0
ZNF341	-0.14272123789112234	-0.4298883082723117	Zfp341	-0.23108033646994985	2.053525991111792e-4	2950	2.053525991111792e-4	3.687499795987833	3.687499795987833	459	NA	0
THAP4	-0.012154226036056323	-0.5767874059080789	Thap4	-0.18588751215052482	1.9068989383875794e-4	2939	1.9068989383875794e-4	3.7196723230335107	3.7196723230335107	463	NA	0
LIN54	0.17428731021913804	-0.40349942861363164	Lin54	-0.003493224806329566	1.7213147858000777e-4	2918	1.7213147858000777e-4	3.7641397007155644	3.7641397007155644	343	NA	0
MAFB	0.4361942420254556	0.4332631837852226	Mafb	0.43529237795153775	1.557722706734631e-4	2908	1.557722706734631e-4	3.8075098493933	3.8075098493933	62	NA	0
TBX6	-0.060128183013120895	-1.3676745081622503	Tbx6	-0.462450129212853	1.4547639003302965e-4	2900	1.4547639003302965e-4	3.837207484412673	3.837207484412673	553	TBX6	0
ZBTB1	0.03263799224386491	-0.5794125938442835	Zbtb1	-0.15568526501402688	1.344993782697082e-4	2883	1.344993782697082e-4	3.8712797232055065	3.8712797232055065	453	NA	0
ETV5	0.38544670786749863	-0.26878927354126053	Etv5	0.18414332897249583	1.0721440317368398e-4	2847	1.0721440317368398e-4	3.9697468676407186	3.9697468676407186	196	NA	0
ZNF597	-0.08826454500189049	0.05846262548965199	Zfp597	-0.04311772331218511	9.502588984892734e-5	2829	9.502588984892734e-5	4.0221580548512	4.0221580548512	264	NA	0
ARID3B	-0.14086623100787865	-0.5350209271091846	Arid3b	-0.2621445990390497	8.076885388399302e-5	2809	8.076885388399302e-5	4.092756079745748	4.092756079745748	485	NA	0
ARID2	-0.001118328663802344	-0.30134597291274706	Arid2	-0.09349606535578533	5.302737485427538e-5	2747	5.302737485427538e-5	4.2754998723067095	4.2754998723067095	374	NA	0
BBX	0.04507901178943556	0.679223669468606	Bbx	0.240200444921488	5.2687704206299724e-5	2746	5.2687704206299724e-5	4.2782907247951725	4.2782907247951725	74	NA	0
ZHX1	-0.013321293703633	0.41570081855822133	Zhx1	0.11868551006924526	5.200299053385726e-5	2743	5.200299053385726e-5	4.283971680691985	4.283971680691985	117	NA	0
ETV3	0.18673735009301487	0.375912738320337	Etv3	0.24494516185526782	4.905363624330252e-5	2733	4.905363624330252e-5	4.30932879375053	4.30932879375053	92	NA	0
DBP	-0.6306338545562581	-0.5567127961547562	Dbp	-0.6078889135096421	4.480997029387506e-5	2724	4.480997029387506e-5	4.348625343996138	4.348625343996138	541	NA	0
RELA	0.3235493510307722	0.3329670323393053	Rela	0.32644709912570546	3.1048101523680574e-5	2678	3.1048101523680574e-5	4.50796495017328	4.50796495017328	84	NA	0
ZNF438	0.6691275120179169	0.22174315009197554	Zfp438	0.5314707852714734	2.7276808269745382e-5	2663	2.7276808269745382e-5	4.564206448969103	4.564206448969103	59	NA	0
ZBTB16	-0.10040442139201289	-0.6825404328180471	Zbtb16	-0.279523194138485	2.4937839648700054e-5	2644	2.4937839648700054e-5	4.603141171919484	4.603141171919484	499	NA	0
FOXP1	-0.07408534379830288	-0.03601621568368879	Foxp1	-0.06237176591688316	2.4258702089527436e-5	2641	2.4258702089527436e-5	4.61513243885424	4.61513243885424	300	NA	0
KDM5B	-0.09277079963737692	-0.8308832747485835	Kdm5b	-0.3198823304408251	1.954713001970541e-5	2619	1.954713001970541e-5	4.708916998273349	4.708916998273349	520	NA	0
THAP3	-0.10125262454486213	-0.815950281355816	Thap3	-0.3211595958713095	1.8175073040221093e-5	2614	1.8175073040221093e-5	4.7405238351648675	4.7405238351648675	518	NA	0
HIVEP3	0.17614911792217164	0.801355861608003	Hivep3	0.3685204236716582	1.482071140903728e-5	2581	1.482071140903728e-5	4.829130949284901	4.829130949284901	53	NA	0
KDM2A	0.06174810136931172	-0.5459765086301926	Kdm2a	-0.12524408632284348	1.1377108612149317e-5	2551	1.1377108612149317e-5	4.943968095879361	4.943968095879361	438	NA	0
ADNP2	0.39136131208041985	0.13099773550996363	Adnp2	0.3112494423664333	1.0513531099088708e-5	2541	1.0513531099088708e-5	4.978251396313165	4.978251396313165	98	NA	0
ELK1	0.2850369534354503	-0.017688893465969836	Elk1	0.19189053900424413	5.779904186507856e-6	2478	5.779904186507856e-6	5.238079360820963	5.238079360820963	149	NA	0
MLXIP	-0.2658265979655303	-0.6787674528389627	Mlxip	-0.39288532254197106	4.032168860846525e-6	2432	4.032168860846525e-6	5.394461288616537	5.394461288616537	525	NA	0
NFATC3	-0.4390935576973762	-0.37178038683574993	Nfatc3	-0.4183818128168758	3.637680582807764e-6	2419	3.637680582807764e-6	5.439175438096681	5.439175438096681	504	NA	0
KLF16	-0.23355965032838763	-0.41470486280271024	Klf16	-0.2892966387820254	2.9314891114637914e-6	2402	2.9314891114637914e-6	5.532911714591916	5.532911714591916	479	NA	0
NR3C1	-0.10430626294523081	0.19722797627826838	Nr3c1	-0.011526497030307978	2.9076181602090347e-6	2398	2.9076181602090347e-6	5.536462627318671	5.536462627318671	209	NA	0
ZBTB41	-0.10178928922040338	0.450215761942748	Zbtb41	0.06805841882979703	2.1516758478222816e-6	2372	2.1516758478222816e-6	5.667223154987844	5.667223154987844	127	NA	0
ZBTB26	0.10728704794997462	-0.286374211714746	Zbtb26	-0.013839493485324032	2.1133420906186027e-6	2366	2.1133420906186027e-6	5.675030197200964	5.675030197200964	326	NA	0
IRF2	0.056897080384473823	0.15079137890332023	Irf2	0.0857876337748881	1.4953964511327881e-6	2338	1.4953964511327881e-6	5.82524365435356	5.82524365435356	166	NA	0
NCOA3	0.030735735850239226	-0.6614813214178531	Ncoa3	-0.18225412792455842	1.2950544549388425e-6	2327	1.2950544549388425e-6	5.887711969820387	5.887711969820387	475	NA	0
DDIT3	0.32499776196100333	-0.11022318576874218	Ddit3	0.19108362419800473	1.103463504035499e-6	2307	1.103463504035499e-6	5.957242026125437	5.957242026125437	163	NA	0
RBPJ	-0.03846025415022424	0.7315265450952381	Rbpj	0.1984587610022257	9.460796112331054e-7	2295	9.460796112331054e-7	6.024072316806993	6.024072316806993	80	NA	0
NFE2L1	0.007211231333251339	-0.4451828957206819	Nfe2l1	-0.13198696160642043	9.361211496159272e-7	2294	9.361211496159272e-7	6.028667942709616	6.028667942709616	425	NA	0
PBX2	-8.248782745913265e-4	-1.0431966554843974	Pbx2	-0.32155465587760856	7.161853680242188e-7	2272	7.161853680242188e-7	6.1449745560569475	6.1449745560569475	535	NA	0
RUNX1	0.0869289695810384	-0.47290169277822786	Runx1	-0.08532661883719736	6.621353850040868e-7	2264	6.621353850040868e-7	6.179053202480586	6.179053202480586	405	NA	0
CEBPD	-0.0031612597595858088	-0.3540630377426006	Cebpd	-0.11113103760051345	4.140015597527772e-7	2221	4.140015597527772e-7	6.382998022669565	6.382998022669565	393	NA	0
ZNF276	0.36743725583314796	-0.5305489245512197	Zfp276	0.09113381571488098	3.0427443409375506e-7	2196	3.0427443409375506e-7	6.516734536627868	6.516734536627868	323	NA	0
ZBTB42	-0.14180395376186153	-1.0301180547235176	Zbtb42	-0.4151313694423711	2.981336705605154e-7	2191	2.981336705605154e-7	6.525588972934622	6.525588972934622	540	NA	0
ARID5B	0.3628243159845266	0.5463417444325708	Arid5b	0.4192912170454633	2.818195570863497e-7	2181	2.818195570863497e-7	6.5500288719790785	6.5500288719790785	57	NA	0
ELF4	0.049205138484283324	-0.5057460582720098	Elf4	-0.12154907590226839	2.021574793741448e-7	2150	2.021574793741448e-7	6.694310186109533	6.694310186109533	432	NA	0
POU2F2	0.24957017222277358	0.27114508681550725	Pou2f2	0.25620860748207624	1.8548004586606127e-7	2144	1.8548004586606127e-7	6.73170280538258	6.73170280538258	99	NA	0
PA2G4	-0.014295373205035993	0.6438311502423769	Pa2g4	0.18820509554801415	1.1023289592812523e-7	2102	1.1023289592812523e-7	6.9576887830872884	6.9576887830872884	86	NA	0
GATAD2A	-0.004982290077404528	0.018023389562114467	Gatad2a	0.002096380580909008	1.0020066890261267e-7	2093	1.0020066890261267e-7	6.999129379269731	6.999129379269731	248	NA	0
HES1	0.782758086969379	-0.1839158348210232	Hes1	0.48531995718771676	5.662960060340007e-8	2050	5.662960060340007e-8	7.246956501349828	7.246956501349828	89	NA	0
ZSCAN29	-0.062183341183857155	-0.04354867249316049	Zscan29	-0.05644959697133511	5.157865501047706e-8	2045	5.157865501047706e-8	7.287529986919754	7.287529986919754	297	NA	0
GZF1	0.3807774509065654	-0.09027283488998804	Gzf1	0.2358389014307028	4.511435201117706e-8	2031	4.511435201117706e-8	7.345685276132765	7.345685276132765	142	NA	0
RFX7	-0.008971220336421223	-0.3979274254536906	Rfx7	-0.12865005268019641	2.6343071921261306e-8	1992	2.6343071921261306e-8	7.579333582424257	7.579333582424257	415	NA	0
ARID3A	0.25462583888515256	-0.7547649887094764	Arid3a	-0.05595595422088712	2.6020123416871897e-8	1990	2.6020123416871897e-8	7.584690647853629	7.584690647853629	443	NA	0
NME2	0.0686878617067141	2.483607975856603	Nme2	0.8117402045220645	2.2005844788191625e-8	1983	2.2005844788191625e-8	7.657461954535362	7.657461954535362	7	NME2	0
ZEB1	0.06921659228869634	0.7741856347093589	Zeb1	0.2861301438027464	1.940026565545008e-8	1975	1.940026565545008e-8	7.712192323064303	7.712192323064303	66	NA	0
POU6F1	0.0677369749853502	0.6367386152844766	Pou6f1	0.2428144027696968	1.855511176106709e-8	1972	1.855511176106709e-8	7.731536425466718	7.731536425466718	78	NA	0
KLF6	0.145377488821269	0.1450791842637747	Klf6	0.14528570280357844	1.7762170307253342e-8	1970	1.7762170307253342e-8	7.750503970152127	7.750503970152127	143	NA	0
YY1	-0.0488779260546842	-0.9668444798548892	Yy1	-0.3313291733778242	1.1368252875331506e-8	1944	1.1368252875331506e-8	7.944306274529951	7.944306274529951	530	NA	0
FLI1	-0.20176207812894223	-0.5061296453819122	Fli1	-0.29541363728370224	6.842421511637652e-9	1913	6.842421511637652e-9	8.16479017561432	8.16479017561432	490	NA	0
GFI1	0.03214235803377722	-0.7290837929677283	Gfi1	-0.2020810730436091	4.81163484651921e-9	1886	4.81163484651921e-9	8.317707338555604	8.317707338555604	489	NA	0
ELF1	0.14804356658932813	0.6611352556138097	Elf1	0.30591793244301474	4.435428406798795e-9	1878	4.435428406798795e-9	8.353064426402005	8.353064426402005	70	NA	0
ZNF18	-0.40330524249763405	-0.07997440404369278	Zkscan6	-0.30381883066565213	3.68835110423144e-9	1869	3.68835110423144e-9	8.433167743970785	8.433167743970785	436	NA	0
PBX1	-0.50000711862681535	-0.9772135894000253	Pbx1	-0.6468398788647262	2.5704348963563725e-9	1850	2.5704348963563725e-9	8.58999339141229	8.58999339141229	555	PBX1	0
CLOCK	0.44735145429116324	0.40892319286473794	Clock	0.43552737385226314	1.8836277834937674e-9	1828	1.8836277834937674e-9	8.725004912342161	8.725004912342161	65	NA	0
FOS	-0.12953382565999186	-0.7970609797390087	Fos	-0.3349267961458432	8.641193736151653e-10	1788	8.641193736151653e-10	9.06342625784374	9.06342625784374	521	NA	0
RREB1	-0.08389820142740982	-0.7952897323253647	Rreb1	-0.30278790324216515	8.105577131030178e-10	1785	8.105577131030178e-10	9.091216057200617	9.091216057200617	514	NA	0
E2F2	0.8980604507800222	-0.7791428561118544	E2f2	0.3819978948132909	6.060527139747993e-10	1772	6.060527139747993e-10	9.2174895996081	9.2174895996081	194	NA	0
TFE3	0.23875257414942533	-0.6810390633319425	Tfe3	-0.04426023738330325	3.160277307737292e-10	1738	3.160277307737292e-10	9.500274807275249	9.500274807275249	426	NA	0
IRF1	0.15989592826156257	0.9996152548989504	Irf1	0.41827110568845116	3.072927387510675e-10	1737	3.072927387510675e-10	9.512447701890062	9.512447701890062	38	NA	0
ZNF281	0.1313795750350872	0.41258340378249664	Zfp281	0.2179038300342901	3.049132727238321e-10	1734	3.049132727238321e-10	9.515823670599328	9.515823670599328	95	NA	0
TGIF1	0.0842047865861194	0.7868628733543029	Tgif1	0.3004072748224836	2.5743982210876624e-10	1724	2.5743982210876624e-10	9.589324273342964	9.589324273342964	61	NA	0
TP53	0.39318211541968145	0.17970874550813498	Trp53	0.32749800160074405	2.0203417299717435e-10	1708	2.0203417299717435e-10	9.69457516575693	9.69457516575693	91	NA	0
STAT4	0.0502416956441242	-0.35984523075658664	Stat4	-0.07593889709455605	1.6953047676903677e-10	1700	1.6953047676903677e-10	9.770752216618252	9.770752216618252	377	NA	0
E2F3	0.050839522419500995	-0.528963696546984	E2f3	-0.1275614680317252	1.547938356975551e-10	1698	1.547938356975551e-10	9.810246338070703	9.810246338070703	434	NA	0
MAX	-0.08937849102658933	-0.3845289755512	Max	-0.18019402472646956	1.0343431535195425e-10	1680	1.0343431535195425e-10	9.985335355868559	9.985335355868559	433	NA	0
FOSB	0.0921021005550541	-0.6259169752015115	Fosb	-0.12882684583158147	9.13289401582987e-11	1675	9.13289401582987e-11	10.039391582164566	10.039391582164566	451	NA	0
HES6	-0.12356312954882281	-0.6870225172890951	Hes6	-0.29693524885352196	7.917539341423495e-11	1668	7.917539341423495e-11	10.101409769986908	10.101409769986908	503	NA	0
TGIF2	0.4954306749386296	-0.7217343803505177	Tgif2	0.12091835023427654	7.441785864021848e-11	1664	7.441785864021848e-11	10.128322830876119	10.128322830876119	340	NA	0
ETV6	0.13553899093632985	0.977390250246491	Etv6	0.39457014764714865	6.442656252093296e-11	1661	6.442656252093296e-11	10.190935039816404	10.190935039816404	40	NA	0
HIVEP2	0.5734912249255706	1.2246089626384817	Hivep2	0.773835144221851	6.286689169333551e-11	1658	6.286689169333551e-11	10.201578011795569	10.201578011795569	18	NA	0
HIVEP1	0.41405989442047303	0.1289454360147857	Hivep1	0.32633236875718463	5.491967312739735e-11	1651	5.491967312739735e-11	10.260272056274868	10.260272056274868	96	NA	0
ASCL2	-0.027459026934941278	-1.8895743696314622	Ascl2	-0.6004175939184861	5.46452676168365e-11	1650	5.46452676168365e-11	10.262447442806424	10.262447442806424	562	ASCL2	0
RFX5	0.3907518820147767	0.434698618173567	Rfx5	0.40427395467901983	5.408527720693736e-11	1649	5.408527720693736e-11	10.266920940031687	10.266920940031687	68	NA	0
ELK3	-0.31597450500887436	-1.159542858110387	Elk3	-0.5755339982708783	5.3290153535396234e-11	1645	5.3290153535396234e-11	10.273353028502205	10.273353028502205	554	ELK3	0
CREM	0.2793021772741592	1.0511504570734918	Crem	0.5167939556739538	5.0184206326154116e-11	1639	5.0184206326154116e-11	10.299432939919033	10.299432939919033	31	NA	0
IRF9	0.13874231903350595	1.1043951087805206	Irf9	0.43586625434027965	4.336329873460983e-11	1629	4.336329873460983e-11	10.362877687545646	10.362877687545646	35	NA	0
ZBTB18	-0.6304909445237193	0.17710865618415997	Zbtb18	-0.38199875969052577	2.9650973106638995e-11	1607	2.9650973106638995e-11	10.527961049081886	10.527961049081886	429	NA	0
RARG	-0.04609724416312816	-1.1654887849777256	Rarg	-0.39052541056761964	9.359344566789872e-12	1552	9.359344566789872e-12	11.02875456376117	11.02875456376117	544	NA	0
FOXJ2	-0.01499662824328292	-1.1932659698387316	Foxj2	-0.37754104104188246	8.358382508015302e-12	1546	8.358382508015302e-12	11.07787775794483	11.07787775794483	542	NA	0
NFE2L3	0.8111113460296153	0.5433337066473062	Nfe2l3	0.7287182262196741	6.459777612468384e-12	1536	6.459777612468384e-12	11.189782432986386	11.189782432986386	30	NA	0
PRDM1	0.4845307586127757	0.9336582686755861	Prdm1	0.622723838632102	5.893061001726425e-12	1531	5.893061001726425e-12	11.22965906330396	11.22965906330396	25	NA	0
THAP11	-0.10739610199446074	-1.029226906294627	Thap11	-0.391036349471435	5.799560530602574e-12	1530	5.799560530602574e-12	11.236604914431094	11.236604914431094	539	NA	0
NR1D1	0.9184238211499293	-0.032771330407440256	Nr1d1	0.6257483899015078	4.81075533380213e-12	1520	4.81075533380213e-12	11.317786729957053	11.317786729957053	60	NA	0
ZNF217	-0.3072374018610379	-0.32437398942427775	Zfp217	-0.3125101980343425	3.0268571630769006e-12	1507	3.0268571630769006e-12	11.519008072849559	11.519008072849559	476	NA	0
ZBTB38	-0.08208882326755158	-1.1283203712498764	Zbtb38	-0.4040062226467285	1.6605886977069967e-12	1482	1.6605886977069967e-12	11.779737922296297	11.779737922296297	543	NA	0
FOXO3	-0.2132607613791581	-0.5146210041158055	Foxo3	-0.30598698991351114	1.5850439302481774e-12	1479	1.5850439302481774e-12	11.799958696600815	11.799958696600815	492	NA	0
MAFG	0.43874370437891086	-0.47939451880178363	Mafg	0.15623963570792793	1.2081265818784388e-12	1471	1.2081265818784388e-12	11.917887559977085	11.917887559977085	269	NA	0
MEF2C	-0.3194734569830636	0.5661395452083753	Mef2c	-0.04697714861646703	9.70804402452312e-13	1463	9.70804402452312e-13	12.01286826287532	12.01286826287532	159	NA	0
BATF2	0.755734857979239	1.89401872046945	Batf2	1.1059760464377655	3.8433193698818563e-13	1421	3.8433193698818563e-13	12.41529352528991	12.41529352528991	6	BATF2	0
RXRA	-0.06420557120819977	-0.41407600258925	Rxra	-0.1718580116331383	3.7158144618692037e-13	1418	3.7158144618692037e-13	12.429945979338802	12.429945979338802	435	NA	0
BHLHE40	-0.06490906657063515	0.1577194333605797	Bhlhe40	0.0035920103312771083	1.8593672681407475e-13	1400	1.8593672681407475e-13	12.730634818526571	12.730634818526571	210	NA	0
BCL6	0.4940721165964611	-0.03050543847769776	Bcl6	0.33266363811210453	1.1034499237064804e-13	1382	1.1034499237064804e-13	12.957247371021962	12.957247371021962	106	NA	0
MYB	-0.130302824179863	-0.3832435544862425	Myb	-0.20813074119721053	4.685764367438419e-14	1358	4.685764367438419e-14	13.329219554512902	13.329219554512902	446	NA	0
SPI1	0.1636780345270062	-0.21156015613535117	Spi1	0.04822012970781932	3.6564245855494494e-14	1347	3.6564245855494494e-14	13.436943379553417	13.436943379553417	273	NA	0
TFEB	-0.30293500248195	-1.038049426293309	Tfeb	-0.5291240559623682	3.436215491685145e-14	1343	3.436215491685145e-14	13.463919608544176	13.463919608544176	547	NA	0
MXI1	-0.35216996387920707	-0.49181976055467996	Mxi1	-0.3951391320870449	5.3317572936553394e-15	1286	5.3317572936553394e-15	14.27312962828017	14.27312962828017	508	NA	0
KLF2	0.2851537148083796	-0.3273284537951455	Klf2	0.09669766293037185	8.947427359473724e-16	1233	8.947427359473724e-16	15.048301818784036	15.048301818784036	270	NA	0
TSC22D1	0.45092464958981937	1.3487685538843162	Tsc22d1	0.7271843124496645	5.169754502734394e-16	1219	5.169754502734394e-16	15.286530079853685	15.286530079853685	17	NA	0
SKI	-0.361853801006535	-1.0516747214565052	Ski	-0.5741063919142182	1.2811315219476672e-16	1178	1.2811315219476672e-16	15.89240628296096	15.89240628296096	551	NA	0
ATF6	0.25169789982252944	0.40637897680109375	Atf6	0.2992920773543954	3.746232269510588e-17	1141	3.746232269510588e-17	16.42640529950761	16.42640529950761	83	NA	0
STAT1	0.3383714319703872	0.9804778471234008	Stat1	0.5359426366328529	2.793825072320192e-17	1133	2.793825072320192e-17	16.553800789526186	16.553800789526186	32	NA	0
ZNF746	-0.24042575375118097	-0.702369681829567	Zfp746	-0.382562347006069	1.834691788112457e-17	1127	1.834691788112457e-17	16.73643688289123	16.73643688289123	523	NA	0
ZBTB39	-0.014768458150195158	-0.9304390001914402	Zbtb39	-0.2965132403167321	1.3111031177772498e-18	1070	1.3111031177772498e-18	17.8823631498656	17.8823631498656	526	NA	0
ETS1	0.004736968481231936	-1.4143384932562695	Ets1	-0.431901635130307	1.2040377105619088e-18	1065	1.2040377105619088e-18	17.919359910725642	17.919359910725642	550	NA	0
TRPS1	0.41289998897866076	0.13935795126940298	Trps1	0.328733208145043	1.0718095643726628e-18	1061	1.0718095643726628e-18	17.969882371815885	17.969882371815885	94	NA	0
RUNX2	-0.44992622116096925	-0.5522821519197738	Runx2	-0.48142035370213987	9.561419146879454e-19	1058	9.561419146879454e-19	18.01947764308818	18.01947764308818	528	NA	0
SREBF1	0.12226722323303174	0.12596112916361424	Srebf1	0.12340380967321098	4.497223492040597e-19	1041	4.497223492040597e-19	18.34705552938821	18.34705552938821	157	NA	0
ZNF398	-0.40890864443130187	-0.9618561443126764	Zfp398	-0.5790463367024941	4.346686550499504e-19	1038	4.346686550499504e-19	18.361841676647582	18.361841676647582	549	NA	0
NCOA1	-1.2049847113532206e-4	-0.593486405933191	Ncoa1	-0.18269462384407553	2.2986210642032197e-19	1026	2.2986210642032197e-19	18.63853261780847	18.63853261780847	464	NA	0
ATF5	0.27748463797857975	0.5070283410849421	Atf5	0.3481134697036143	1.655080986924233e-19	1023	1.655080986924233e-19	18.781180750339164	18.781180750339164	72	NA	0
KLF10	1.060297940158112	0.051898119966927433	Klf10	0.7500210724069784	1.1382162042861809e-19	1012	1.1382162042861809e-19	18.94377523582313	18.94377523582313	41	NA	0
NR4A3	0.3732345106650165	1.5477952791295018	Nr4a3	0.7346378240387043	9.401536593825207e-20	1004	9.401536593825207e-20	19.026801159200147	19.026801159200147	15	NA	0
JDP2	-0.37415446941839947	-0.8562873796423576	Jdp2	-0.5225030571796173	6.830884354787667e-20	1001	6.830884354787667e-20	19.16552306710301	19.16552306710301	545	NA	0
EGR1	1.2646426329666332	0.14569067250114645	Egr1	0.9203497220541758	4.246961494054664e-20	990	4.246961494054664e-20	19.371921676611247	19.371921676611247	28	NA	0
RLF	0.07719465513216286	0.17035439612411962	Rlf	0.10585919082199571	2.291016482139313e-21	928	2.291016482139313e-21	20.639971786377426	20.639971786377426	158	NA	0
NFATC1	-0.147260000259824	-1.2084516468977864	Nfatc1	-0.4737805069176586	6.425228235639087e-22	905	6.425228235639087e-22	21.192111440803185	21.192111440803185	548	NA	0
CEBPA	0.0711791708694032	-0.9076447947652277	Cebpa	-0.22999743394125247	1.8224338748504735e-22	881	1.8224338748504735e-22	21.73934822065528	21.73934822065528	507	NA	0
MAFK	0.16669214992285383	0.7011016618488363	Mafk	0.3311258459000792	1.2907760641254252e-22	878	1.2907760641254252e-22	21.889149096657217	21.889149096657217	63	NA	0
THRA	0.24694115778147105	-1.1063446317317498	Thra	-0.16945446976105843	6.182713373852793e-23	869	6.182713373852793e-23	22.20882088661441	22.20882088661441	510	NA	0
SMAD3	0.5077702488326137	-0.5181441178391691	Smad3	0.19210428985668054	4.866082421709504e-23	861	4.866082421709504e-23	22.312820539262482	22.312820539262482	254	NA	0
TBP	-0.12485243524021919	0.8196240516948841	Tbp	0.1657557145859664	5.3836579232419594e-24	830	5.3836579232419594e-24	23.268922542908914	23.268922542908914	79	NA	0
CREB5	-0.24286565408960278	1.2912470884214817	Creb5	0.22916903591380786	1.2619680414287901e-24	810	1.2619680414287901e-24	23.898951643195584	23.898951643195584	47	NA	0
ATF4	0.2502459886061914	-0.1198171281249571	Atf4	0.13638041422737648	7.058408113082934e-26	783	7.058408113082934e-26	25.151293234593815	25.151293234593815	193	NA	0
ZXDC	-0.15155943627303897	-0.8799087016479349	Zxdc	-0.3756669025422377	3.984454877074973e-27	749	3.984454877074973e-27	26.399631087084007	26.399631087084007	532	NA	0
REL	0.9094598337479706	0.34063474566304475	Rel	0.7344367297218395	3.3505247452939034e-27	747	3.3505247452939034e-27	26.47488717023518	26.47488717023518	34	NA	0
BACH1	0.07771955653027858	0.3552642220316738	Bach1	0.1631179151460925	2.9902260286843312e-27	744	2.9902260286843312e-27	26.52429598247817	26.52429598247817	112	NA	0
KLF3	-0.5843442413930137	0.1347713177812093	Klf3	-0.3630779154932528	2.1166970886355124e-27	737	2.1166970886355124e-27	26.67434128753875	26.67434128753875	428	NA	0
ZNF740	-0.19776645919945998	-1.5092624220310429	Zfp740	-0.6013036785322547	1.822534798598955e-27	730	1.822534798598955e-27	26.739324170721797	26.739324170721797	560	ZNF740	0
RARA	0.07824444115620556	-0.8829531934037751	Rara	-0.21750867716994235	1.7709373684620496e-28	708	1.7709373684620496e-28	27.751796797936017	27.751796797936017	502	NA	0
MXD1	0.22492766224739286	0.7180942804101342	Mxd1	0.3766712370666979	5.0721021166634196e-30	676	5.0721021166634196e-30	29.294812011384803	29.294812011384803	55	NA	0
EGR2	1.3873915801613852	0.3350657846486393	Egr2	1.0635990276959248	2.028770461587195e-30	671	2.028770461587195e-30	29.69276708697614	29.69276708697614	21	NA	0
MXD4	-0.3369006771106507	-1.5536014698569212	Mxd4	-0.7112701518018109	4.280649044882963e-32	639	4.280649044882963e-32	31.368490376958647	31.368490376958647	561	MXD4	0
EGR3	0.8628733225377054	-0.21503718984012002	Egr3	0.5312085494983746	2.709910110711523e-32	635	2.709910110711523e-32	31.567045114686266	31.567045114686266	85	NA	0
IRF7	0.5395200715699991	2.857056124541712	Irf7	1.2526080878689878	1.4788313178611683e-32	625	1.4788313178611683e-32	31.830081360756306	31.830081360756306	1	IRF7	0
ZEB2	1.1092159981467007	1.1658209936088437	Zeb2	1.1266329198273601	8.551395620599207e-33	623	8.551395620599207e-33	32.06796300096041	32.06796300096041	12	NA	0
PLAGL2	0.94504289898986	0.22256315277547756	Plagl2	0.7227414386162039	2.2697228415913044e-33	608	2.2697228415913044e-33	32.64402717175682	32.64402717175682	37	NA	0
FOSL2	0.08641138116585323	-0.3401310658139707	Fosl2	-0.04483244867409259	1.3423128658388049e-36	551	1.3423128658388049e-36	35.87214624715422	35.87214624715422	351	NA	0
IRF5	1.0573387980418703	0.878760015744346	Irf5	1.0023914804118628	1.2228819456523315e-36	550	1.2228819456523315e-36	35.912615466779286	35.912615466779286	14	NA	0
FOSL1	1.013459849272577	0.8090429291294491	Fosl1	0.9505623353823838	8.383972194892258e-38	538	8.383972194892258e-38	37.0765501706782	37.0765501706782	16	NA	0
NFE2L2	0.6109513979676382	0.680308761884248	Nfe2l2	0.6322921253265951	3.015063861543237e-39	516	3.015063861543237e-39	38.52070348471052	38.52070348471052	33	NA	0
TFEC	1.232040497878454	1.8526913122525763	Tfec	1.4230099792243378	1.471536005050936e-39	510	1.471536005050936e-39	38.8322291072622	38.8322291072622	2	TFEC	0
ZNF516	-0.3006759240787358	-1.3268497577703597	Zfp516	-0.6164217190607739	1.3239800846302314e-39	509	1.3239800846302314e-39	38.878118547524906	38.878118547524906	557	ZNF516	0
RELB	0.6654878336262345	0.17448855788180861	Relb	0.5144111333971804	1.3172545302646158e-40	488	1.3172545302646158e-40	39.880330299139274	39.880330299139274	67	NA	39.880330299139274
BATF3	1.5514942534005793	0.11152612785322136	Batf3	1.108427137847546	8.778495159220913e-41	485	8.778495159220913e-41	40.05657992601414	40.05657992601414	23	NA	40.05657992601414
JUND	-0.16677056179443103	-0.39249187392386853	Jund	-0.23622327321887335	1.1935429951474035e-42	457	1.1935429951474035e-42	41.92316193173143	41.92316193173143	455	NA	41.92316193173143
ZHX2	0.11703905559745072	-0.6289660035465349	Zhx2	-0.1125009626006987	7.311459608283965e-45	434	7.311459608283965e-45	44.13599591489636	44.13599591489636	445	NA	44.13599591489636
NFIC	-0.3786098845530901	-1.24107058615941	Nfic	-0.6439824081242654	1.1539555464894305e-45	427	1.1539555464894305e-45	44.93781092106434	44.93781092106434	556	NFIC	44.93781092106434
HLX	0.6476210573061555	-1.0586029500338434	Hlx	0.12262905504769431	3.5415218302084025e-47	410	3.5415218302084025e-47	46.45081007683331	46.45081007683331	417	NA	46.45081007683331
ZNF652	-0.4173975085457394	-1.2370241890711295	Zfp652	-0.6695903333227826	2.0352332887378183e-47	405	2.0352332887378183e-47	46.69138580255442	46.69138580255442	558	ZNF652	46.69138580255442
SATB1	-0.002881236855339987	-1.4237145787347387	Satb1	-0.4400607266643858	1.0084035742559187e-47	402	1.0084035742559187e-47	46.99636562364923	46.99636562364923	552	NA	46.99636562364923
LYL1	-0.5529530751430783	-1.1324365794508275	Lyl1	-0.731255691853155	6.270683432195683e-50	378	6.270683432195683e-50	49.202685123498426	49.202685123498426	559	LYL1	49.202685123498426
CEBPE	-0.21246513733978778	-0.9198747791873757	Cebpe	-0.430129642523661	9.655428001179181e-51	367	9.655428001179181e-51	50.0152284702605	50.0152284702605	538	NA	50.0152284702605
ZNF445	-0.05834271747095144	-0.7621738421818884	Zfp445	-0.2749061404589321	2.6440474826874661e-51	361	2.6440474826874661e-51	50.57773074991106	50.57773074991106	506	NA	50.57773074991106
NFKB1	1.0582160466128494	0.612674730356403	Nfkb1	0.9211264108416352	9.597220718065765e-52	358	9.597220718065765e-52	51.01785451712332	51.01785451712332	22	NA	51.01785451712332
TFDP1	0.05998348750628916	-1.1002540251533774	Tfdp1	-0.2970126702351467	3.3374935745557095e-54	335	3.3374935745557095e-54	53.47657956174353	53.47657956174353	534	NA	53.47657956174353
STAT5A	0.6516324911565422	0.2518845993258247	Stat5a	0.5286331398240137	1.8976222026958785e-54	331	1.8976222026958785e-54	53.72179024692255	53.72179024692255	58	NA	53.72179024692255
AHR	0.2914023761533194	1.1258456759119129	Ahr	0.548154160694425	1.3750809206988396e-57	306	1.3750809206988396e-57	56.861671743739976	56.861671743739976	26	NA	56.861671743739976
STAT2	0.5007257232606075	1.972113010861592	Stat2	0.9534602732916797	3.839788096247371e-58	302	3.839788096247371e-58	57.41569274208293	57.41569274208293	9	STAT2	57.41569274208293
CENPB	-0.10780174353378531	0.2238575059156398	Cenpb	-0.005752743703192973	1.9143914399854566e-60	280	1.9143914399854566e-60	59.71796925629568	59.71796925629568	197	NA	59.71796925629568
CIC	0.12244935608947868	0.8274610773407702	Cic	0.33937603955141454	1.6072308875073716e-61	273	1.6072308875073716e-61	60.793921729977384	60.793921729977384	54	NA	60.793921729977384
MAFF	1.6552814319489	0.6852801123753397	Maff	1.3568194874647275	7.5321117588576e-63	268	7.5321117588576e-63	62.12308324469692	62.12308324469692	11	NA	62.12308324469692
MTF1	0.7801044324272105	0.6363526599296863	Mtf1	0.7358731178125877	2.156391280342029e-66	245	2.156391280342029e-66	65.66627243296796	65.66627243296796	27	NA	65.66627243296796
BATF	1.067702273134902	1.8757077005881813	Batf	1.316319327735911	2.714093479074918e-68	236	2.714093479074918e-68	67.56637519840537	67.56637519840537	4	BATF	67.56637519840537
CUX1	0.20110664064505424	0.4157422272602987	Cux1	0.267148359603591	2.702273404639817e-69	230	2.702273404639817e-69	68.56827071300478	68.56827071300478	88	NA	68.56827071300478
JUN	-0.10414461979747028	1.507949712301122	Jun	0.39188440546363507	5.31590208002467e-74	211	5.31590208002467e-74	73.2744230274465	73.2744230274465	29	NA	73.2744230274465
ATF3	1.458955228555945	1.0598249025728104	Atf3	1.3361458974842113	3.493367607396648e-77	200	3.493367607396648e-77	76.45675571110911	76.45675571110911	8	ATF3	76.45675571110911
STAT3	0.4510027894273462	0.623010634346778	Stat3	0.5039282801717867	6.798990764689334e-85	176	6.798990764689334e-85	84.16755554874311	84.16755554874311	44	NA	84.16755554874311
NFKB2	1.1632936359495787	1.0818073039823854	Nfkb2	1.1382209184212115	1.1373335265110912e-86	172	1.1373335265110912e-86	85.94411215845862	85.94411215845862	13	NA	85.94411215845862
NR4A1	1.177290048667008	-0.06772304699256487	Nr4a1	0.7942090961563701	2.481562259263569e-90	161	2.481562259263569e-90	89.60527482442981	89.60527482442981	42	NA	89.60527482442981
MBD2	0.170593360457312	0.6921860686400158	Mbd2	0.33108342451352857	1.6408341737104717e-100	135	1.6408341737104717e-100	99.7849353074792	99.7849353074792	64	NA	99.7849353074792
NFIL3	0.46551978176664116	-0.3041726209739223	Nfil3	0.2286913501541601	1.4592472176001358e-106	124	1.4592472176001358e-106	105.83587112610213	105.83587112610213	181	NA	105.83587112610213
PKNOX1	0.07330572718150921	-0.6778669706568645	Pknox1	-0.15782433369183657	1.2886576554713993e-116	104	1.2886576554713993e-116	115.88986244190716	115.88986244190716	468	NA	115.88986244190716
PPARD	0.022370013667733425	1.1275431137322194	Ppard	0.3624232752260368	9.65024900857508e-126	91	9.65024900857508e-126	125.0154614802671	125.0154614802671	39	NA	125.0154614802671
CEBPB	0.20033090847369167	0.7909925078576643	Cebpb	0.3820729390533756	6.428023715816572e-131	84	6.428023715816572e-131	130.19192252960173	130.19192252960173	52	NA	130.19192252960173
SNAI1	-0.3030970659730115	1.3638595386465862	Snai1	0.2098126585253262	1.153197922695656e-162	61	1.153197922695656e-162	161.9380961485962	161.9380961485962	45	NA	161.9380961485962
HIF1A	0.3818493449602767	0.6146081685724332	Hif1a	0.45346744453324794	6.044067564092309e-182	54	6.044067564092309e-182	181.2186706895103	181.2186706895103	51	NA	181.2186706895103
ETS2	1.627506200148733	1.3570734945241054	Ets2	1.5442961368796169	9.49560914278741e-191	44	9.49560914278741e-191	190.02247717006696	190.02247717006696	3	ETS2	190.02247717006696
XBP1	1.971441880027495	0.38451515150076976	Xbp1	1.4831567327885027	2.782407520184146e-228	34	2.782407520184146e-228	227.55557926154535	227.55557926154535	10	XBP1	227.55557926154535
CSRNP1	1.1512294386009398	1.7234821553364108	Csrnp1	1.3273071975964694	6.535244263418726e-259	27	6.535244263418726e-259	258.18473817544805	258.18473817544805	5	CSRNP1	258.18473817544805
JUNB	0.9148162348683548	0.8796463338896738	Junb	0.9039947268749146	5.699326472393486e-295	25	5.699326472393486e-295	294.24417646478474	294.24417646478474	19	NA	294.24417646478474
ARID5A	0.04535125173088214	1.494021630337589	Arid5a	0.4910959836098689	0	1	2.5e-321	Inf	320.602064826276	24	NA	320.602064826276
