# Supplementary material for: Human and mouse neutrophils share core transcriptional programs in both homeostatic and inflamed contexts
Source: Nat Commun. 2023 Dec 8;14:8133. doi: 10.1038/s41467-023-43573-9 (PMC10709367; doi:10.1038/s41467-023-43573-9)
Supplement: Supplementary file 8 — Source Data [file 41467_2023_43573_MOESM8_ESM.zip › Supplementary Figure 8/source-data_FigureS8e.csv]

symbol_hs	mean_score_Hs	mean_score_Mm	mean_p_Hs	mean_p_Mm	rank	label	mean_p	logp_plot
REL	4.565444007029203	2.4353557327053474	0.11555555555555556	0.28	1	REL	0.1977777777777778	0
RELA	3.5407842368877764	2.389600407550013	0.02666666666666667	0.135	4	RELA	0.08083333333333334	0
IRF1	1.4130291123865486	3.539892996927195	0.15333333333333335	0.335	5	IRF1	0.2441666666666667	0
STAT1	2.3261967021562935	1.7766110261296655	0.08666666666666668	0.02	8	STAT1	0.053333333333333344	0
SMAD1	1.159036103078192	1.4431269575181407	0.26666666666666666	0.08	13	NA	0.17333333333333334	0
CEBPD	1.7610518644357713	0.7865166900221957	0.02666666666666667	0.255	14	NA	0.14083333333333334	0
ATF2	1.3138110951068067	1.089586876504418	0.1711111111111111	0.07	15	NA	0.12055555555555555	0
FOS	1.8859745686245921	0.4649884710301072	0.21777777777777776	0.054999999999999986	17	NA	0.13638888888888887	0
FOSL2	1.3437400049657047	0.9655388670504328	0.13777777777777778	0.10000000000000002	18	NA	0.1188888888888889	0
EPAS1	1.5471303675979255	0.6505343194467363	0.12666666666666665	0.42500000000000004	19	NA	0.2758333333333334	0
SMAD3	1.347009102356649	0.828736298387784	0.2822222222222222	0.12000000000000001	20	NA	0.2011111111111111	0
SP1	1.620808642610265	0.553604429678161	0.09111111111111113	0.26	21	NA	0.17555555555555558	0
NFATC1	1.5379239733761165	0.523637584723909	0.18222222222222223	0.29500000000000004	22	NA	0.23861111111111113	0
RARG	1.1760805158632253	0.7751749068772564	0.3066666666666667	0.485	24	NA	0.39583333333333337	0
BHLHE40	1.3628176958823133	0.5430081910051767	0.07777777777777779	0.08499999999999999	25	NA	0.0813888888888889	0
IRF9	0.42006668809798386	1.4373444593583966	0.4911111111111111	0.30000000000000004	26	NA	0.39555555555555555	0
STAT6	0.7292600073631597	1.079270026741744	0.4	0.41	27	NA	0.405	0
ATF4	0.8964084043585173	0.8563819710725059	0.09333333333333334	0.19999999999999998	28	NA	0.14666666666666667	0
IRF2	0.5058493026543468	1.2106844743109757	0.34	0.185	29	NA	0.2625	0
SMAD4	1.034541879271952	0.6813603829754412	0.16444444444444442	0.13500000000000004	30	NA	0.14972222222222223	0
FOXO4	0.6805494621207558	0.8858271140028906	0.2311111111111111	0.32	32	NA	0.27555555555555555	0
ELK1	1.2979162628100267	0.265131700813115	0.12	0.44	33	NA	0.28	0
NFE2L2	0.693022250690181	0.8604806568982052	0.45555555555555555	0.18	34	NA	0.31777777777777777	0
CEBPA	1.4829431333558505	-0.08361399218167004	0.09555555555555556	0.37500000000000006	36	NA	0.2352777777777778	0
FOSL1	0.8966523287508482	0.4839793736582427	0.18666666666666668	0.26	37	NA	0.22333333333333333	0
ATF6	1.0398737620443594	0.2900606379841781	0.21777777777777776	0.6	38	NA	0.40888888888888886	0
KLF4	0.6025274891848741	0.6993733732156892	0.36000000000000004	0.385	39	NA	0.37250000000000005	0
TBP	0.6977125847036547	0.5819469136234242	0.19333333333333336	0.365	40	NA	0.2791666666666667	0
SRF	1.155618970648886	0.09040050162977564	0.1511111111111111	0.25	41	NA	0.20055555555555554	0
ZBTB11	0.8116970375327848	0.4190043216016894	0.19555555555555557	0.155	42	NA	0.17527777777777778	0
SPI1	1.0434448216362429	0.11181080299792115	0.17555555555555555	0.42000000000000004	44	NA	0.2977777777777778	0
SP3	0.8740596111230513	0.25231218294277735	0.2822222222222222	0.365	45	NA	0.32361111111111107	0
E2F7	0.4945910285239088	0.6264549476370163	0.3	0.29000000000000004	46	NA	0.29500000000000004	0
E2F1	0.9115159512863883	0.16957640610290006	0.15555555555555556	0.555	48	NA	0.3552777777777778	0
SREBF1	0.5862181779643372	0.4294515162292138	0.21777777777777774	0.25	50	NA	0.23388888888888887	0
PPARG	0.7780626925613854	0.21692423722242754	0.3333333333333333	0.5750000000000001	51	NA	0.4541666666666667	0
ATF1	0.646307393781443	0.3483619966317612	0.2888888888888889	0.28500000000000003	52	NA	0.28694444444444445	0
SOX6	0.40720016683446225	0.5451858780369092	0.31333333333333335	0.27	53	NA	0.2916666666666667	0
ETS1	1.1458427868711856	-0.26366806057380954	0.07333333333333332	0.15	55	NA	0.11166666666666666	0
FOXO1	0.8532952210525021	0.01506332632744916	0.22	0.30500000000000005	57	NA	0.2625	0
KLF6	0.8059479780303418	0.0465337939906564	0.25333333333333335	0.235	59	NA	0.24416666666666667	0
SPIB	1.0061247223546546	-0.1640059115329742	0.2733333333333333	0.33499999999999996	60	NA	0.30416666666666664	0
E2F3	0.4744916932568592	0.34560015552208206	0.33555555555555555	0.47000000000000003	61	NA	0.4027777777777778	0
ARNT	0.40349552430566177	0.4008511431263537	0.39555555555555555	0.31	62	NA	0.35277777777777775	0
GLI1	-0.6331412985041935	1.417281772081915	0.3466666666666667	0.27	64	NA	0.30833333333333335	0
NR1H3	0.37587518125394015	0.4057997716728387	0.3333333333333333	0.535	65	NA	0.4341666666666667	0
POU2F2	0.4733972839528767	0.2889079581353545	0.2511111111111111	0.455	67	NA	0.35305555555555557	0
STAT5B	0.5141405780062082	0.24721762318613716	0.28	0.34	68	NA	0.31000000000000005	0
NR1H2	0.42214174825689094	0.32078202592046484	0.39111111111111113	0.275	70	NA	0.33305555555555555	0
ETV6	0.6394795832065878	0.08311849857537776	0.3933333333333333	0.575	71	NA	0.48416666666666663	0
IRF3	-0.005272166537476939	0.7196869549144764	0.7266666666666667	0.21000000000000002	72	NA	0.4683333333333334	0
USF2	0.1776336155747432	0.5124618428577654	0.4022222222222222	0.41000000000000003	73	NA	0.4061111111111111	0
USF1	0.08874264917907104	0.5769639860902	0.47555555555555556	0.2	74	NA	0.3377777777777778	0
RARA	1.1668992580972208	-0.5207180849046216	0.13555555555555557	0.395	76	NA	0.2652777777777778	0
FOXM1	0.16604838275408193	0.47725758645549315	0.5	0.36	77	NA	0.43	0
RXRB	0.036762787581347024	0.6055659521481547	0.34444444444444444	0.55	78	NA	0.44722222222222224	0
PRDM1	0.1217782433386504	0.5125236841727373	0.4911111111111111	0.34500000000000003	79	NA	0.41805555555555557	0
CREB1	0.39063692677295364	0.18958941568726706	0.36	0.53	80	NA	0.445	0
ZHX1	0.25955584145113886	0.2661445080791661	0.41111111111111115	0.505	83	NA	0.45805555555555555	0
MEF2A	0.3426391539394444	0.17986300891695112	0.39555555555555555	0.395	84	NA	0.3952777777777778	0
CREM	0.40758506443806325	0.11326755068755505	0.4377777777777778	0.42	85	NA	0.4288888888888889	0
IRF8	0.5357617733793197	-0.023687994539606495	0.36444444444444446	0.255	86	NA	0.30972222222222223	0
ZNF217	0.3287259159637813	0.17084990535437966	0.5288888888888889	0.305	87	NA	0.41694444444444445	0
BCL6	0.20101179893389057	0.2861212220401082	0.42	0.34	88	NA	0.38	0
IRF4	0.36158617087535566	0.1027318146733523	0.28444444444444444	0.22999999999999998	89	NA	0.25722222222222224	0
LEF1	0.018670580986413558	0.4346052324697488	0.5244444444444444	0.305	91	NA	0.4147222222222222	0
GATA3	0.5085196808389614	-0.0718271292292582	0.2866666666666667	0.14	93	NA	0.21333333333333335	0
E2F4	0.30339402834322515	0.08831584516557986	0.23777777777777778	0.41000000000000003	95	NA	0.3238888888888889	0
E2F5	0.03677309713504888	0.35024733989645424	0.4955555555555555	0.45	96	NA	0.47277777777777774	0
STAT4	-0.11817743046037003	0.47525087740155164	0.6155555555555555	0.56	101	NA	0.5877777777777777	0
RBPJ	0.5328961385519899	-0.19152139176944277	0.26666666666666666	0.48	103	NA	0.3733333333333333	0
RFX5	0.38502192671413366	-0.07459881069494874	0.24000000000000002	0.6900000000000001	104	NA	0.465	0
IKZF1	0.5287021183665604	-0.24858138182543893	0.32666666666666666	0.39	105	NA	0.35833333333333334	0
SMAD5	0.21471372482717951	0.06424673354406231	0.38	0.27	106	NA	0.325	0
TCF7	0.07493910001695459	0.20254226443464518	0.4088888888888889	0.72	107	NA	0.5644444444444444	0
MEIS1	0.2306616446312465	0.04615126194575701	0.3666666666666667	0.37000000000000005	108	NA	0.3683333333333334	0
YY1	0.3033411205552553	-0.057470394434809766	0.32222222222222224	0.645	113	NA	0.4836111111111111	0
MAFG	0.3625446539543008	-0.1195162629059596	0.2711111111111111	0.5549999999999999	114	NA	0.4130555555555555	0
FOXO3	0.18066187159648003	0.05950761257004435	0.38	0.6	115	NA	0.49	0
REST	0.23218185478887893	-0.024773688243078875	0.49777777777777776	0.36	119	NA	0.4288888888888889	0
CREB3	0.26411825869886074	-0.05675652108366497	0.41555555555555557	0.185	120	NA	0.30027777777777775	0
FOXJ2	0.017951875883580902	0.1847252169284854	0.6977777777777778	0.42	121	NA	0.5588888888888889	0
TGIF2	-0.009168465797236623	0.177195410411709	0.7	0.435	127	NA	0.5675	0
TCF7L2	0.20966516121940443	-0.04959020279924411	0.36	0.5800000000000001	128	NA	0.47000000000000003	0
FOXK2	0.1966737881558499	-0.03918771032972945	0.44222222222222224	0.125	129	NA	0.28361111111111115	0
MAFK	0.38428069049236135	-0.22719466715222286	0.2444444444444444	0.5700000000000001	130	NA	0.40722222222222226	0
ELK4	0.27699983877408646	-0.15238224176298615	0.5244444444444445	0.49	132	NA	0.5072222222222222	0
MYBL2	0.019714910650587773	0.08387188502513886	0.2688888888888889	0.31000000000000005	133	NA	0.2894444444444445	0
ELF1	0.2141428734899411	-0.11114184054991029	0.4622222222222222	0.6	134	NA	0.5311111111111111	0
CEBPG	-0.0540533885617839	0.1569234976688495	0.5288888888888889	0.35000000000000003	135	NA	0.4394444444444444	0
TCF12	-0.019202792578042024	0.12151450575128613	0.4022222222222222	0.455	136	NA	0.4286111111111111	0
HSF1	0.36022162541162245	-0.2626989856305276	0.5066666666666667	0.475	137	NA	0.49083333333333334	0
GATA2	-0.06238086852430556	0.15645216160532954	0.46444444444444444	0.365	140	NA	0.4147222222222222	0
ZC3H8	-0.07683092695412116	0.16615707329405396	0.5422222222222223	0.5700000000000001	142	NA	0.5561111111111112	0
RUNX2	0.13685824082334738	-0.04836915336711604	0.4244444444444444	0.295	143	NA	0.35972222222222217	0
SP2	-0.16181025622313133	0.23221849094957497	0.5977777777777779	0.31999999999999995	144	NA	0.4588888888888889	0
ZKSCAN1	0.1785718723898898	-0.11202694860299081	0.30666666666666664	0.655	145	NA	0.48083333333333333	0
BCL11A	0.18012934859983115	-0.1263055082644718	0.5111111111111111	0.52	146	NA	0.5155555555555555	0
MBD1	-0.1002762319500277	0.14736805068942085	0.6088888888888889	0.35	147	NA	0.47944444444444445	0
ZEB2	0.2262748038129868	-0.18946990370720265	0.3822222222222222	0.30000000000000004	149	NA	0.34111111111111114	0
POU2F1	0.35211047548601393	-0.3162543361195018	0.33555555555555555	0.49	150	NA	0.4127777777777778	0
EGR1	1.0419987617283217	-1.047504953349679	0.09111111111111111	0.365	155	NA	0.22805555555555557	0
THAP11	-0.12720464184961433	0.11821017492459952	0.6088888888888889	0.20500000000000002	156	NA	0.40694444444444444	0
SOX13	0.33559255506941793	-0.35785288226202666	0.41777777777777775	0.23500000000000004	157	NA	0.3263888888888889	0
SREBF2	0.29772400327110093	-0.3564691973523762	0.4266666666666667	0.61	159	NA	0.5183333333333333	0
MAFB	0.2568747256039416	-0.32042583460365476	0.44666666666666666	0.5549999999999999	160	NA	0.5008333333333332	0
NFE2L1	0.051163709623106464	-0.12672438209237724	0.6111111111111112	0.6599999999999999	161	NA	0.6355555555555555	0
ESRRA	0.18157642100127083	-0.2626185242497213	0.42000000000000004	0.59	162	NA	0.505	0
TCF4	0.1412447366366598	-0.24313637971480279	0.3755555555555556	0.465	164	NA	0.4202777777777778	0
NR2C2	-0.2551694226194123	0.1383047309311619	0.6333333333333333	0.635	165	NA	0.6341666666666667	0
E2F6	0.039051342960153085	-0.15985176660648792	0.5022222222222222	0.45	166	NA	0.47611111111111115	0
SP4	-0.03501051269985251	-0.08611889136729893	0.7	0.5599999999999999	167	NA	0.6299999999999999	0
PBX3	-0.185344690855844	0.0627066420210404	0.5444444444444444	0.35	168	NA	0.4472222222222222	0
E2F2	-0.01227660941772092	-0.12321188113305322	0.5555555555555556	0.455	171	NA	0.5052777777777778	0
KMT2B	-0.20210869339296927	0.057640817948904625	0.528888888888889	0.41000000000000003	173	NA	0.4694444444444445	0
BACH1	0.23832138745553116	-0.39442872585667904	0.29777777777777775	0.315	174	NA	0.3063888888888889	0
KLF5	0.33564711744371933	-0.4982219145005524	0.31555555555555553	0.38	176	NA	0.34777777777777774	0
ZNF644	-0.20059903016364855	0.03226345924987898	0.6933333333333334	0.39	179	NA	0.5416666666666667	0
MEF2C	-0.196628269146993	-0.02029923697904108	0.37333333333333335	0.03	182	NA	0.20166666666666666	0
ZNF384	-0.09818438835640056	-0.12246626050859376	0.3977777777777778	0.67	183	NA	0.5338888888888889	0
NR3C1	0.09232503061324251	-0.31474355872537324	0.46	0.28500000000000003	184	NA	0.37250000000000005	0
ARID3A	0.09523051191885641	-0.3546205132669224	0.47333333333333333	0.255	186	NA	0.36416666666666664	0
RUNX3	-0.057870012333140305	-0.21274333296280487	0.39555555555555555	0.52	187	NA	0.4577777777777778	0
MEF2B	0.2711879929997322	-0.5651519134851154	0.3666666666666667	0.26499999999999996	190	NA	0.3158333333333333	0
FOXK1	-0.07471655898854375	-0.2213196480910433	0.5577777777777778	0.595	191	NA	0.5763888888888888	0
VDR	0.34879112946068946	-0.6817842405653639	0.3844444444444444	0.26999999999999996	192	NA	0.3272222222222222	0
CLOCK	0.006248685208661654	-0.39599016079806615	0.38666666666666666	0.7899999999999999	196	NA	0.5883333333333333	0
RFX1	0.14999102003968406	-0.5481651223553309	0.5488888888888889	0.33000000000000007	197	NA	0.43944444444444447	0
EOMES	-0.26100620777326194	-0.14124541482430927	0.5	0.45000000000000007	199	NA	0.47500000000000003	0
ZBTB33	-0.18717629002998337	-0.2224137776946582	0.6266666666666667	0.52	202	NA	0.5733333333333334	0
RUNX1	0.19156959556324937	-0.6074338214540207	0.19555555555555554	0.325	204	NA	0.2602777777777778	0
DEAF1	0.023273354293218453	-0.44164027125226046	0.4777777777777778	0.745	205	NA	0.6113888888888889	0
RXRA	-0.24842475256242377	-0.19845023715003848	0.5533333333333333	0.54	207	NA	0.5466666666666666	0
ARID2	-0.1356983302929983	-0.33785179578474706	0.5688888888888889	0.47	209	NA	0.5194444444444444	0
GABPA	-0.13117048679822604	-0.35669136664340867	0.5822222222222222	0.815	210	NA	0.6986111111111111	0
THAP1	-0.12228819930912449	-0.3937105058775683	0.5711111111111111	0.43999999999999995	213	NA	0.5055555555555555	0
NCOA1	-0.1169839520567596	-0.42737148677130077	0.6	0.7	215	NA	0.6499999999999999	0
NFYA	-0.0899552688059364	-0.45868111515647025	0.6711111111111111	0.46	216	NA	0.5655555555555556	0
MXI1	-0.11789974254394442	-0.4388519899399202	0.5333333333333333	0.675	217	NA	0.6041666666666667	0
NFYB	-0.1829150723975701	-0.39918901705652216	0.5466666666666666	0.54	220	NA	0.5433333333333333	0
PAX5	-0.15472291935978197	-0.440415837750739	0.35555555555555557	0.43	221	NA	0.3927777777777778	0
KLF13	0.13732526364344627	-0.7379729676908799	0.2644444444444445	0.285	222	NA	0.2747222222222222	0
CTCF	-0.11391597447118545	-0.48907707725897265	0.38666666666666666	0.42499999999999993	223	NA	0.40583333333333327	0
MYB	-0.057219091139354604	-0.5538049790236445	0.4488888888888889	0.65	224	NA	0.5494444444444444	0
MNT	0.016003378809178757	-0.6472083484255349	0.4488888888888889	0.39499999999999996	227	NA	0.42194444444444446	0
BACH2	-0.09945440581679395	-0.5681187456364303	0.34	0.36	229	NA	0.35	0
ARNTL	0.11786628860035256	-0.829517999709821	0.34444444444444444	0.28	232	NA	0.31222222222222223	0
KLF3	-0.18571937680587694	-0.5372290314803783	0.6244444444444444	0.515	233	NA	0.5697222222222222	0
HBP1	-0.11285322887211369	-0.616894148411478	0.4933333333333333	0.47	234	NA	0.48166666666666663	0
SNAPC4	-0.4261239011390795	-0.3476619144812966	0.5822222222222222	0.6300000000000001	235	NA	0.6061111111111112	0
RFX2	-0.3594752353939379	-0.4306954410010738	0.47555555555555556	0.40499999999999997	236	NA	0.44027777777777777	0
MAX	-0.21861725318497413	-0.5788117936102903	0.5866666666666667	0.45499999999999996	237	NA	0.5208333333333333	0
FLI1	-0.06067097870881015	-0.763835265427295	0.2688888888888889	0.365	238	NA	0.3169444444444445	0
ZEB1	-0.1318012250206375	-0.7028028189856376	0.3755555555555556	0.29	239	NA	0.3327777777777778	0
HMBOX1	-0.07605636211664758	-0.7992549656219295	0.5844444444444444	0.12000000000000001	241	NA	0.3522222222222222	0
TFAP4	-0.3358462673148896	-0.5616431514845023	0.30444444444444446	0.15499999999999997	242	NA	0.22972222222222222	0
PBX2	-0.2824766794787069	-0.6333808313096531	0.6	0.32	243	NA	0.45999999999999996	0
NCOA3	-0.303125622876667	-0.6248872393261298	0.4222222222222222	0.56	244	NA	0.49111111111111116	0
KDM5B	-0.0916326176452731	-0.8418640460779421	0.4444444444444445	0.32	245	NA	0.38222222222222224	0
NR2F6	-0.31984718560042613	-0.6153086237378911	0.6777777777777777	0.305	246	NA	0.4913888888888889	0
KLF9	-0.19220082318469145	-0.8100232497169781	0.5933333333333334	0.17999999999999997	248	NA	0.38666666666666666	0
NFE2	-0.04840618673601961	-0.9707491263374373	0.5666666666666667	0.41000000000000003	249	NA	0.48833333333333334	0
MAF	-0.15535742875170136	-0.8674420175822949	0.36444444444444446	0.24000000000000002	250	NA	0.3022222222222222	0
NCOA2	-0.35299603824016096	-0.7424049310673706	0.6244444444444445	0.33999999999999997	251	NA	0.4822222222222222	0
ZBTB7A	-0.12161435231020318	-1.000306877108631	0.49333333333333335	0.345	253	NA	0.4191666666666667	0
HINFP	-0.29192504085673515	-0.9025517782401498	0.6511111111111111	0.26	254	NA	0.45555555555555555	0
NRF1	-0.29792166528056946	-0.9501760230912761	0.6866666666666666	0.255	255	NA	0.4708333333333333	0
TCF3	-0.11594500804003688	-1.2329349956637383	0.4533333333333333	0.11000000000000001	259	NA	0.2816666666666667	0
MAZ	-0.2709333079938388	-1.4039328558006519	0.43777777777777777	0.185	261	NA	0.3113888888888889	0
ATF7	0.016474323157274654	NA	0.4688888888888889	NA	262	NA	NA	0
FOXP1	-0.00990552763586936	NA	0.3933333333333333	NA	264	NA	NA	0
KMT2A	-0.3344123815575874	NA	0.5822222222222222	NA	267	NA	NA	0
TP53	1.14782241645746	NA	0.10444444444444445	NA	272	NA	NA	0
ZNF143	0.2344718601776517	NA	0.3755555555555556	NA	277	NA	NA	0
ZNF24	-0.05043665828436779	NA	0.21555555555555558	NA	279	ZNF24	NA	0
ZNF263	-0.23055945555920732	NA	0.39999999999999997	NA	280	ZNF263	NA	0
ZNF592	-0.19949875274982967	NA	0.7422222222222222	NA	283	ZNF592	NA	0
ZNF639	-0.06485197099776782	NA	0.4622222222222222	NA	284	ZNF639	NA	0
ZNF740	-0.08270196683894403	NA	0.4977777777777778	NA	285	ZNF740	NA	0
ZFY	NA	-0.42867310048366	NA	0.4	286	ZFY	NA	0
RELB	2.0115325841729534	1.3164683658926934	0.09555555555555556	0.155	11	NA	0.12527777777777777	39.880330299139274
JUND	0.8131010631457458	0.2427877788169651	0.3244444444444445	0.04000000000000001	49	NA	0.18222222222222223	41.92316193173143
ZHX2	0.16428819056134317	-0.28945978246431525	0.4577777777777778	0.585	169	NA	0.5213888888888889	44.13599591489636
NFIC	0.028934086900594062	-0.19258535688432868	0.5155555555555555	0.875	177	NA	0.6952777777777778	44.93781092106434
SATB1	-0.025350255497937218	-0.3794608795951552	0.5	0.62	200	NA	0.56	46.99636562364923
LYL1	-0.33349685568311604	-1.203253052562776	0.4577777777777778	0.15999999999999998	260	NA	0.3088888888888889	49.202685123498426
NFKB1	3.536196575493648	3.0282726921552072	0.12666666666666668	0.245	2	NFKB1	0.18583333333333335	51.01785451712332
TFDP1	0.4928654210732925	0.704014523409675	0.38222222222222224	0.34500000000000003	43	NA	0.3636111111111111	53.47657956174353
STAT5A	0.535853308338845	0.37176914837739844	0.22444444444444445	0.45	54	NA	0.3372222222222222	53.72179024692255
AHR	0.15890525247673956	-0.2859603085933736	0.35333333333333333	0.42000000000000004	170	NA	0.3866666666666667	56.861671743739976
STAT2	1.6550726679261019	4.299134364846459	0.28888888888888886	0.105	3	STAT2	0.19694444444444442	57.41569274208293
MAFF	0.2687771078570865	0.16081266378975284	0.3844444444444445	0.535	94	NA	0.45972222222222225	62.12308324469692
BATF	1.0597400413128524	0.6438258242482333	0.10444444444444445	0.33499999999999996	31	NA	0.2197222222222222	67.56637519840537
CUX1	0.0054069694828689455	-0.21782818477514207	0.4666666666666667	0.29499999999999993	181	NA	0.3808333333333333	68.56827071300478
JUN	2.7147492731500464	1.4805716542457203	0.07333333333333333	0.02	7	JUN	0.04666666666666667	73.2744230274465
ATF3	-0.004087874182328432	0.3664365621424027	0.52	0.40499999999999997	100	NA	0.4625	76.45675571110911
STAT3	2.1857375152417333	2.1126117206402815	0.06666666666666667	0.24999999999999997	6	STAT3	0.15833333333333333	84.16755554874311
NFKB2	1.3732415824841957	0.9882630584613434	0.051111111111111114	0.3	16	NA	0.17555555555555555	85.94411215845862
NR4A1	-0.055818931755799155	-0.3693891465972755	0.5066666666666667	0.375	206	NA	0.44083333333333335	89.60527482442981
MBD2	0.11879505198914368	-0.38970638827993936	0.47333333333333333	0.535	188	NA	0.5041666666666667	99.7849353074792
PKNOX1	-0.1482627803273079	-0.25677894493448195	0.48	0.645	201	NA	0.5625	115.88986244190716
CEBPB	2.2759533959114098	1.624766851264404	0.11333333333333331	0.13	9	CEBPB	0.12166666666666666	130.19192252960173
SNAI1	0.30091556869023833	0.08317592347786301	0.3088888888888889	0.3	97	NA	0.3044444444444444	161.9380961485962
HIF1A	1.4395714998419606	1.480328848636761	0.03333333333333333	0.04000000000000002	12	NA	0.03666666666666668	181.2186706895103
ETS2	1.237093100303195	0.7893416685133329	0.12222222222222223	0.23500000000000001	23	NA	0.1786111111111111	190.02247717006696
XBP1	0.3042440771375633	0.4460009997671596	0.3511111111111111	0.405	69	NA	0.3780555555555556	227.55557926154535
JUNB	0.7039076552794322	0.16138396498477786	0.3088888888888889	0.12499999999999999	58	NA	0.21694444444444444	294.24417646478474
