# Supplementary material for: Human and mouse neutrophils share core transcriptional programs in both homeostatic and inflamed contexts
Source: Nat Commun. 2023 Dec 8;14:8133. doi: 10.1038/s41467-023-43573-9 (PMC10709367; doi:10.1038/s41467-023-43573-9)
Supplement: Supplementary file 8 — Source Data [file 41467_2023_43573_MOESM8_ESM.zip › Supplementary Figure 9/source-data_FigureS9_1.csv]

Resting: Cebpb -/- vs WT
log2FoldChange	p_fixed	color
0.180334561	0.37707987	not_in_up
-1.139248228	0.041566714	not_in_up
0.131203864	0.292682285	not_in_up
0.58728224	6.97E-20	not_in_up
-1.567539392	0.056823516	not_in_up
-0.19845309	0.732294246	not_in_up
-0.276924165	2.01E-04	not_in_up
NA	NA	not_in_up
0.580413785	0.014713252	not_in_up
NA	NA	not_in_up
-0.586012198	0.015890533	not_in_up
-1.118673968	0.055014665	not_in_up
-0.371675728	0.083857147	not_in_up
0.216336764	0.256197514	not_in_up
0.142187891	0.373737703	not_in_up
0.598293875	0.225463351	not_in_up
-4.086340234	6.76E-05	not_in_up
NA	NA	not_in_up
-0.064428037	0.876575435	not_in_up
NA	NA	not_in_up
1.314248244	3.22E-115	not_in_up
2.256281441	3.75E-306	not_in_up
-0.116675149	0.825298306	not_in_up
-0.181653886	0.724670405	not_in_up
NA	NA	not_in_up
NA	NA	not_in_up
-0.645313664	0.256594771	not_in_up
-2.417945603	0.027342867	not_in_up
0.545186045	0.143146082	not_in_up
NA	NA	not_in_up
-0.256829124	0.646083238	not_in_up
NA	NA	not_in_up
NA	NA	not_in_up
0.142881335	0.676453595	not_in_up
-0.23090775	0.668063601	not_in_up
-3.747000588	1.12E-16	not_in_up
NA	NA	not_in_up
NA	NA	not_in_up
1.676264818	3.75E-306	not_in_up
-0.109195187	0.851324999	not_in_up
-0.23090775	0.668063601	not_in_up
0.724630473	0.18870769	not_in_up
NA	NA	not_in_up
-1.099243852	0.060767698	not_in_up
2.322637576	8.29E-79	not_in_up
-0.23090775	0.668063601	not_in_up
-0.450729364	0.445569272	not_in_up
0.088531673	0.688889099	not_in_up
-0.133149804	0.672925569	not_in_up
NA	NA	not_in_up
-0.70540373	0.114018459	not_in_up
0.597430206	0.299418686	not_in_up
-1.048875593	0.048016427	not_in_up
-3.01749262	2.81E-09	not_in_up
-1.221961305	0.054081332	not_in_up
NA	NA	not_in_up
0.456736084	0.027415942	not_in_up
0.334999436	0.003249322	not_in_up
0.306678416	0.621071383	not_in_up
-0.23090775	0.668063601	not_in_up
-0.198841829	0.685710474	not_in_up
-1.703417528	1.71E-05	not_in_up
-1.727386792	0.048430457	not_in_up
0.301639029	0.546100952	not_in_up
-0.444356563	0.375916861	not_in_up
NA	NA	not_in_up
-0.23090775	0.668063601	not_in_up
-0.043410511	0.915228743	not_in_up
-2.697931038	2.37E-36	not_in_up
NA	NA	not_in_up
0.489341887	2.78E-08	not_in_up
-0.256829124	0.646083238	not_in_up
-0.23090775	0.668063601	not_in_up
-0.577397648	0.290990321	not_in_up
0.769400091	9.36E-155	not_in_up
0.058843244	0.912887449	not_in_up
-0.63050874	0.282363297	not_in_up
0.077720373	0.391726223	not_in_up
0.62251069	4.07E-38	not_in_up
-0.65974566	0.186862491	not_in_up
1.469343966	3.74E-84	not_in_up
0.049095878	0.348611175	not_in_up
-4.216811423	4.46E-05	not_in_up
0.058843244	0.912887449	not_in_up
-0.300193919	0.028737482	not_in_up
-0.830639878	2.21E-05	not_in_up
0.310138875	0.617775497	not_in_up
-0.256829124	0.646083238	not_in_up
NA	NA	not_in_up
0.486878272	0.365286243	not_in_up
-1.357146355	2.05E-06	not_in_up
-4.925600677	7.21E-04	not_in_up
-0.23090775	0.668063601	not_in_up
-0.290111264	0.310547056	not_in_up
-0.382680891	0.017200463	not_in_up
1.069454805	8.72E-64	not_in_up
-1.561166792	5.66E-54	not_in_up
0.493294358	7.43E-14	not_in_up
-0.339184202	0.03296519	not_in_up
-0.695687552	0.273536935	not_in_up
0.671248598	0.009625882	not_in_up
0.071831899	0.631485895	not_in_up
2.108500484	6.60E-23	not_in_up
-1.432094491	7.34E-44	not_in_up
0.131344737	0.302579745	not_in_up
NA	NA	not_in_up
0.908106273	0.008980936	not_in_up
-7.048348287	4.39E-32	not_in_up
1.077663277	2.59E-123	not_in_up
-0.341455605	0.008447719	not_in_up
-1.039396791	0.00609553	not_in_up
-0.640957947	0.006064314	not_in_up
-0.535394613	0.13676924	not_in_up
-1.21703052	0.111071368	not_in_up
-0.790639895	1.36E-49	not_in_up
3.398925547	0.010386032	not_in_up
0.212168669	0.321580388	not_in_up
-2.491681101	1.74E-06	not_in_up
-1.116356354	3.95E-09	not_in_up
-2.06217342	4.98E-18	not_in_up
-1.456468811	0.002059445	not_in_up
-0.910590672	0.130766665	not_in_up
-0.933537415	0.067442992	not_in_up
0.113332694	0.471994032	not_in_up
-2.176515738	4.85E-04	not_in_up
-1.499546469	2.29E-05	not_in_up
-0.191680716	0.287941677	not_in_up
-0.48945159	0.324640991	not_in_up
NA	NA	not_in_up
-0.747397133	5.89E-09	not_in_up
0.370047326	2.00E-08	not_in_up
0.666333739	1.50E-39	not_in_up
1.353965334	0.031398988	not_in_up
-0.723880778	6.18E-06	not_in_up
-2.368158755	5.97E-04	not_in_up
0.598293875	0.225463351	not_in_up
0.058843244	0.912887449	not_in_up
NA	NA	not_in_up
-0.304626744	0.566080973	not_in_up
-1.737859334	1.40E-04	not_in_up
-0.23090775	0.668063601	not_in_up
1.487261901	1.79E-49	not_in_up
0.301639029	0.546100952	not_in_up
-1.121448845	3.84E-16	not_in_up
-0.608193229	0.263665854	not_in_up
0.227261604	0.538464228	not_in_up
-0.23090775	0.668063601	not_in_up
-2.128556912	1.62E-54	not_in_up
NA	NA	not_in_up
NA	NA	not_in_up
-1.151088586	0.0173458	not_in_up
-0.020172906	0.701762575	not_in_up
NA	NA	not_in_up
-1.414927754	0.066046493	not_in_up
NA	NA	not_in_up
0.046167896	0.922443928	not_in_up
NA	NA	not_in_up
-0.23090775	0.668063601	not_in_up
-0.657856268	0.100950414	not_in_up
NA	NA	not_in_up
-1.922720356	0.005297894	not_in_up
0.057712128	0.903061167	not_in_up
NA	NA	not_in_up
-0.297384843	0.21555269	not_in_up
-0.020139358	0.912611249	not_in_up
-2.244180008	3.21E-04	not_in_up
1.507675232	0.009398052	not_in_up
-0.547241345	0.064242411	not_in_up
-1.585564441	6.98E-10	not_in_up
-0.23090775	0.668063601	not_in_up
0.935515218	2.69E-220	not_in_up
0.012861946	0.978162046	not_in_up
1.265474675	0.049247097	not_in_up
NA	NA	not_in_up
NA	NA	not_in_up
-0.213117325	0.68494427	not_in_up
-1.035304502	7.36E-05	not_in_up
-0.256829124	0.646083238	not_in_up
0.385496237	0.017244986	not_in_up
0.275459424	1.26E-13	not_in_up
0.99481401	3.75E-306	not_in_up
-0.490148693	0.433916534	not_in_up
NA	NA	not_in_up
-0.768856681	9.43E-04	not_in_up
-0.996973332	0.005310922	not_in_up
NA	NA	not_in_up
NA	NA	not_in_up
-3.419662402	1.88E-13	not_in_up
0.301639029	0.546100952	not_in_up
0.301639029	0.546100952	not_in_up
3.205194427	3.75E-306	not_in_up
0.571646148	0.363404263	not_in_up
0.041108385	0.941999717	not_in_up
NA	NA	not_in_up
2.377168389	9.59E-33	not_in_up
0.200891769	0.018963436	not_in_up
NA	NA	not_in_up
-0.921198657	0.13537629	not_in_up
-0.11131229	0.667438004	not_in_up
-1.563883658	1.60E-09	not_in_up
-3.119737596	3.75E-306	not_in_up
-0.572174119	0.026331593	not_in_up
-0.929528087	0.001348702	not_in_up
0.72805965	2.68E-04	not_in_up
-0.256829124	0.646083238	not_in_up
0.279840045	0.566080973	not_in_up
0.924470657	1.79E-216	not_in_up
1.067671503	0.019514749	not_in_up
2.689501302	3.75E-306	not_in_up
1.033258424	0.00508937	not_in_up
0.338327429	3.79E-08	not_in_up
-4.307702265	3.83E-117	not_in_up
-1.422950864	6.82E-06	not_in_up
-1.463707253	1.42E-10	not_in_up
-0.14297241	0.068954442	not_in_up
NA	NA	not_in_up
-1.963903905	1.37E-12	not_in_up
-0.635695813	0.019870341	not_in_up
NA	NA	not_in_up
-1.540536868	0.005873902	not_in_up
-0.273055794	0.035629662	not_in_up
-0.812029084	0.085862264	not_in_up
0.301639029	0.546100952	not_in_up
2.52604227	8.66E-37	not_in_up
1.892841517	3.75E-306	not_in_up
0.646141694	1.82E-17	not_in_up
-0.23090775	0.668063601	not_in_up
0.098511018	0.871069314	not_in_up
-0.950181901	0.126837712	not_in_up
NA	NA	not_in_up
NA	NA	not_in_up
0.189701775	0.42438186	not_in_up
NA	NA	not_in_up
-1.500847909	0.058782773	not_in_up
0.279840045	0.566080973	not_in_up
0.301639029	0.546100952	not_in_up
1.335427715	0.040455013	not_in_up
-0.480437993	0.003798371	not_in_up
0.836243885	1.68E-49	not_in_up
2.079833809	0.009703698	not_in_up
-0.23090775	0.668063601	not_in_up
0.550370396	9.57E-15	not_in_up
0.075496832	0.282767917	not_in_up
-0.669509343	0.201632265	not_in_up
0.166851889	0.002709017	not_in_up
-0.370012991	0.002916436	not_in_up
1.040305895	1.88E-146	not_in_up
0.368384922	0.182102697	not_in_up
0.046167896	0.922443928	not_in_up
-1.573292778	7.98E-06	not_in_up
-0.477191887	0.007490865	not_in_up
0.164022863	0.283441991	not_in_up
1.450779012	5.01E-137	not_in_up
1.417590941	3.75E-306	not_in_up
NA	NA	not_in_up
-0.45946934	6.39E-147	not_in_up
0.797622202	1.68E-89	not_in_up
0.279840045	0.566080973	not_in_up
-0.945530787	0.111240425	not_in_up
-0.033681149	0.684455728	not_in_up
0.895383171	2.06E-26	not_in_up
NA	NA	not_in_up
-1.266844819	0.002552688	not_in_up
0.626071752	6.14E-73	not_in_up
0.042049241	0.923200305	not_in_up
0.371261717	0.273546824	not_in_up
-1.520477545	3.93E-11	not_in_up
-0.256829124	0.646083238	not_in_up
1.358569645	8.44E-05	not_in_up
-3.52214979	6.07E-28	not_in_up
-2.417945603	0.027342867	not_in_up
-0.582658589	0.260571111	not_in_up
-0.950999819	4.02E-23	not_in_up
-3.010736017	3.33E-14	not_in_up
2.298934506	5.59E-36	not_in_up
-0.581247517	2.24E-185	not_in_up
-1.429783264	2.28E-06	not_in_up
0.046167896	0.922443928	not_in_up
-1.720700286	2.13E-04	not_in_up
-2.80704637	1.75E-133	not_in_up
-0.654953732	9.57E-23	not_in_up
-0.687286092	3.63E-71	not_in_up
-0.508399648	0.333967352	not_in_up
-0.23090775	0.668063601	not_in_up
0.092327641	0.265474844	not_in_up
2.503649947	2.76E-183	not_in_up
-2.310975508	3.49E-51	not_in_up
0.218229022	0.340931145	not_in_up
-1.812524533	3.34E-109	not_in_up
-0.30843194	8.76E-07	not_in_up
-0.343257787	5.54E-08	not_in_up
-0.022688848	0.790353305	not_in_up
-0.455038876	2.15E-06	not_in_up
-0.641302281	0.3009955	not_in_up
-1.945324616	0.037217708	not_in_up
0.873545761	0.118553226	not_in_up
-0.23090775	0.668063601	not_in_up
-0.163957473	0.646083238	not_in_up
0.133610563	0.231856035	not_in_up
0.394922927	1.00E-04	not_in_up
0.267235738	9.93E-04	not_in_up
-0.16946918	0.732604441	not_in_up
0.482688632	9.93E-08	not_in_up
-3.818118645	1.96E-04	not_in_up
0.104915674	0.759450463	not_in_up
1.266547976	1.08E-05	not_in_up
1.344303549	2.56E-139	not_in_up
0.313968758	0.566080973	not_in_up
1.25900909	1.53E-44	not_in_up
0.335303328	1.26E-10	not_in_up
0.323708656	3.46E-16	not_in_up
0.151738205	0.201366253	not_in_up
0.595400617	4.95E-51	not_in_up
3.817787965	0.006465962	not_in_up
-0.026909957	0.783321594	not_in_up
1.630035568	3.75E-306	not_in_up
-1.023019674	0.135804431	not_in_up
-0.524107697	0.190405439	not_in_up
0.069114445	0.003700535	not_in_up
-1.626297573	6.54E-27	not_in_up
1.185427077	5.33E-44	not_in_up
NA	NA	not_in_up
-0.827213407	2.75E-09	not_in_up
-0.232765928	0.036775434	not_in_up
-1.788828678	8.51E-153	not_in_up
-0.894825938	0.017760497	not_in_up
-0.377898329	0.510704227	not_in_up
NA	NA	not_in_up
0.285501154	3.51E-64	not_in_up
0.041578869	0.289120567	not_in_up
-2.52335712	1.10E-04	not_in_up
-0.386441677	2.97E-06	not_in_up
-0.022706286	0.908700427	not_in_up
2.596617423	3.75E-306	not_in_up
0.71825787	1.39E-156	not_in_up
0.53532102	1.23E-65	not_in_up
0.290950789	0.626754657	not_in_up
-0.131845075	0.339821937	not_in_up
-0.281780491	0.002244807	not_in_up
-2.157228827	0.034086416	not_in_up
-1.299011012	0.002516058	not_in_up
0.200249027	0.182443997	not_in_up
0.854489637	8.66E-06	not_in_up
-0.21703215	0.343632066	not_in_up
-0.881263377	4.68E-04	not_in_up
2.18263876	3.75E-306	not_in_up
0.214476611	0.09156146	not_in_up
-0.347241303	0.038411872	not_in_up
1.070402391	1.02E-60	not_in_up
0.55246439	2.08E-19	not_in_up
1.41689056	3.75E-306	not_in_up
0.304435237	1.49E-22	not_in_up
0.834006197	4.05E-15	not_in_up
-1.25881217	1.28E-17	not_in_up
0.636787825	2.35E-12	not_in_up
-2.417945603	0.027342867	not_in_up
0.001839338	0.957656796	not_in_up
-0.068767646	0.76941119	not_in_up
0.882873031	1.83E-51	not_in_up
0.610924019	2.92E-06	not_in_up
NA	NA	not_in_up
-3.613347087	4.56E-04	not_in_up
0.354317827	0.533792094	not_in_up
0.3069051	2.45E-04	not_in_up
NA	NA	not_in_up
-0.135475198	0.816587453	not_in_up
-4.732529025	0.001076954	not_in_up
-1.057892211	2.48E-33	not_in_up
0.672429495	0.056787188	not_in_up
-0.173483599	3.78E-06	not_in_up
-0.348282799	0.172245418	not_in_up
NA	NA	not_in_up
0.108317802	7.67E-04	not_in_up
-0.570724312	2.05E-05	not_in_up
-0.473515285	1.72E-16	not_in_up
0.01972322	0.221755752	not_in_up
2.774628657	5.05E-66	not_in_up
0.295423274	0.624410537	not_in_up
-1.427199329	2.78E-13	not_in_up
0.424383788	0.001089538	not_in_up
2.19463338	5.53E-13	not_in_up
0.279840045	0.566080973	not_in_up
0.279840045	0.566080973	not_in_up
NA	NA	not_in_up
0.358919669	4.00E-08	not_in_up
0.411651345	0.002256809	not_in_up
0.771768421	3.97E-133	not_in_up
0.724494369	4.92E-41	not_in_up
1.712525975	5.08E-08	not_in_up
1.417769506	3.75E-306	not_in_up
0.539297968	4.28E-04	not_in_up
0.051293102	0.660443656	not_in_up
-1.307413048	1.79E-176	not_in_up
NA	NA	not_in_up
-2.92947358	6.49E-252	not_in_up
-1.195746332	0.010298651	not_in_up
2.109758434	3.75E-306	not_in_up
-0.090541598	0.727428879	not_in_up
-3.18015933	0.012596103	not_in_up
NA	NA	not_in_up
0.074541025	0.895460203	not_in_up
-0.638435308	0.3000699	not_in_up
-0.864623429	0.026318518	not_in_up
2.513758831	3.75E-306	not_in_up
0.044904503	0.631485895	not_in_up
-0.408185758	2.11E-58	not_in_up
-0.022540746	0.39955073	not_in_up
NA	NA	not_in_up
NA	NA	not_in_up
-2.944478674	2.79E-11	not_in_up
0.394233951	0.001606801	not_in_up
-0.256829124	0.646083238	not_in_up
0.539542879	8.83E-44	not_in_up
1.263388788	3.75E-306	not_in_up
0.655903395	3.75E-306	not_in_up
0.085636708	0.881102034	not_in_up
-1.692760221	2.79E-26	not_in_up
NA	NA	not_in_up
-0.063728605	0.909923317	not_in_up
1.065866847	3.75E-306	not_in_up
-0.23090775	0.668063601	not_in_up
-0.370520565	3.51E-36	not_in_up
0.912225027	2.68E-55	not_in_up
0.843089443	3.33E-79	not_in_up
0.110301879	0.075374912	not_in_up
0.569139538	2.44E-204	not_in_up
0.880887675	3.75E-306	not_in_up
-0.256829124	0.646083238	not_in_up
0.847248278	3.10E-12	not_in_up
0.545386194	0.011853175	not_in_up
-0.070097027	0.700812472	not_in_up
-2.86738982	0.018629231	not_in_up
-0.112404189	0.018279711	not_in_up
NA	NA	not_in_up
-2.424922266	2.69E-10	not_in_up
-1.822973866	0.018996465	not_in_up
2.491114551	3.75E-306	not_in_up
-3.290634345	0.001273285	not_in_up
-0.671827666	0.201992588	not_in_up
0.701983434	2.38E-06	not_in_up
1.940639013	3.71E-30	not_in_up
-1.935848676	8.30E-04	not_in_up
-0.365572759	4.10E-34	not_in_up
NA	NA	not_in_up
0.692670735	6.44E-124	not_in_up
0.532867931	3.94E-205	not_in_up
NA	NA	not_in_up
0.451825787	6.98E-12	not_in_up
-1.376022272	0.009832245	not_in_up
NA	NA	not_in_up
0.042049241	0.923200305	not_in_up
0.279840045	0.566080973	not_in_up
0.724630473	0.18870769	not_in_up
-0.656443378	0.297945164	not_in_up
0.348391587	0.373468239	not_in_up
1.026491455	0.137916646	not_in_up
-0.519417189	0.406665401	not_in_up
0.280676272	0.646083238	not_in_up
NA	NA	not_in_up
1.396655281	3.75E-306	not_in_up
NA	NA	not_in_up
-0.23090775	0.668063601	not_in_up
0.905658151	3.22E-26	not_in_up
-1.753627473	0.002669034	not_in_up
-0.963507949	3.64E-09	not_in_up
NA	NA	not_in_up
3.398925547	0.010386032	not_in_up
NA	NA	not_in_up
-1.458120643	0.009661163	not_in_up
-0.671827666	0.201992588	not_in_up
-0.888865039	2.11E-07	not_in_up
0.770227486	0.004680628	not_in_up
NA	NA	not_in_up
NA	NA	not_in_up
3.25651811	0.001729111	not_in_up
-1.751522369	1.59E-11	not_in_up
-3.818118645	1.96E-04	not_in_up
0.944672088	4.16E-81	not_in_up
-5.082436431	2.85E-16	not_in_up
-1.294631482	3.60E-270	not_in_up
NA	NA	not_in_up
-5.525960806	1.86E-04	not_in_up
0.127776426	0.782661544	not_in_up
-0.531233509	0.011616838	not_in_up
0.203973081	0.480304989	not_in_up
-2.861186463	1.98E-06	not_in_up
3.428725768	0.010025116	not_in_up
0.301639029	0.546100952	not_in_up
-3.234990406	0.001719181	not_in_up
-4.806328792	7.94E-04	not_in_up
0.724630473	0.18870769	not_in_up
-4.732529025	0.001076954	not_in_up
-1.367100282	8.44E-120	not_in_up
NA	NA	not_in_up
0.858358242	1.60E-06	not_in_up
NA	NA	not_in_up
1.481393923	3.75E-306	not_in_up
NA	NA	not_in_up
2.050371224	3.75E-306	not_in_up
-1.64876901	4.27E-106	not_in_up
-5.276579353	2.33E-04	not_in_up
-0.706498193	0.213442119	not_in_up
-4.666073143	0.001048397	not_in_up
NA	NA	not_in_up
NA	NA	not_in_up
-1.040693527	3.75E-306	not_in_up
-4.40001494	4.58E-63	not_in_up
-5.872497019	3.75E-306	not_in_up
1.743944595	4.23E-11	not_in_up
-0.256829124	0.646083238	not_in_up
NA	NA	not_in_up
1.790311319	1.45E-36	not_in_up
0.046167896	0.922443928	not_in_up
1.632647935	3.75E-306	not_in_up
NA	NA	not_in_up
-0.577397648	0.290990321	not_in_up
-2.369650276	0.002824927	not_in_up
-7.644414714	4.43E-08	not_in_up
-0.514529898	0.337419798	not_in_up
-4.547741022	9.02E-06	not_in_up
0.104432257	0.189844959	not_in_up
0.17609796	0.11296007	not_in_up
0.79381952	4.50E-09	not_in_up
-0.256829124	0.646083238	not_in_up
0.354317827	0.533792094	not_in_up
1.58196633	3.75E-306	not_in_up
1.157169466	3.75E-306	not_in_up
-0.410519807	0.005821996	not_in_up
-3.583828685	0.007648274	not_in_up
0.029424358	0.933589204	not_in_up
-0.124255538	0.400283656	not_in_up
0.073747644	0.026182984	not_in_up
-1.447009207	3.08E-21	not_in_up
0.270599036	4.94E-25	not_in_up
-1.885867317	3.87E-11	not_in_up
2.398259944	3.75E-306	not_in_up
0.305414062	5.54E-17	not_in_up
-0.256829124	0.646083238	not_in_up
1.221554616	6.38E-21	not_in_up
-1.784011347	1.64E-13	not_in_up
-0.23090775	0.668063601	not_in_up
0.305859275	0.620434727	not_in_up
-0.566525419	0.295698151	not_in_up
-0.04271014	0.48239985	not_in_up
NA	NA	not_in_up
0.11011252	0.04427517	not_in_up
-2.737306662	1.43E-33	not_in_up
0.443281054	7.53E-27	not_in_up
0.648380758	1.19E-105	not_in_up
NA	NA	not_in_up
-0.656948934	5.51E-45	not_in_up
-2.191177247	3.47E-31	not_in_up
-3.669476876	0.006512258	not_in_up
1.087101077	0.102582049	not_in_up
-3.599756565	4.85E-10	not_in_up
-0.60992811	3.83E-194	not_in_up
-6.012599533	2.35E-05	not_in_up
-2.82959593	4.03E-04	not_in_up
-0.137662979	4.81E-08	not_in_up
-0.232860464	0.453760919	not_in_up
-0.595381585	1.89E-13	not_in_up
-0.502838143	3.44E-12	not_in_up
0.218641048	0.535801632	not_in_up
-1.499805017	9.62E-04	not_in_up
0.330567073	2.81E-20	not_in_up
-0.383751887	0.003466705	not_in_up
0.591725997	7.23E-64	not_in_up
0.033655211	0.803665146	not_in_up
0.364026328	7.31E-06	not_in_up
0.301639029	0.546100952	not_in_up
NA	NA	not_in_up
0.121512144	0.840371543	not_in_up
0.573186473	0.04430143	not_in_up
0.873264347	8.36E-04	not_in_up
1.230915794	4.85E-301	not_in_up
0.807400283	3.05E-14	not_in_up
-0.102001886	0.077739465	not_in_up
-4.394741488	1.28E-08	not_in_up
1.915904952	3.75E-306	not_in_up
-0.156434411	0.182851866	not_in_up
0.069725371	0.016074038	not_in_up
-1.622101649	9.85E-48	not_in_up
-0.537267407	0.017422637	not_in_up
0.993213493	2.00E-83	not_in_up
2.244620658	2.42E-267	not_in_up
-5.050567228	7.68E-07	not_in_up
1.186839397	1.18E-133	not_in_up
1.203686932	2.29E-201	not_in_up
0.486553132	1.83E-40	not_in_up
-0.176684091	0.001658509	not_in_up
0.051683347	0.929033346	not_in_up
0.645697033	6.62E-46	not_in_up
0.593920722	2.51E-102	not_in_up
1.293571442	0.07150954	not_in_up
-0.094141507	0.040226827	not_in_up
2.273959592	7.60E-215	not_in_up
1.652935292	0.052562533	not_in_up
-0.616378315	6.24E-69	not_in_up
-0.659204954	2.15E-23	not_in_up
-0.085308705	0.592891632	not_in_up
-0.813829945	1.64E-27	not_in_up
-5.627149305	3.75E-306	not_in_up
-7.180959718	1.05E-12	not_in_up
0.557507948	1.28E-46	not_in_up
0.307058909	0.002599998	not_in_up
-2.476274839	0.00200751	not_in_up
1.007970157	5.35E-62	not_in_up
NA	NA	not_in_up
2.19951894	6.09E-159	not_in_up
-0.238298715	0.249189927	not_in_up
NA	NA	not_in_up
1.103842031	7.42E-29	not_in_up
NA	NA	not_in_up
2.017663502	3.75E-306	not_in_up
-0.23090775	0.668063601	not_in_up
-0.945046704	1.95E-21	not_in_up
-2.859657273	9.06E-24	not_in_up
NA	NA	not_in_up
-0.753105814	1.08E-07	not_in_up
1.107892632	8.02E-70	not_in_up
0.301639029	0.546100952	not_in_up
-3.111371415	0.002117019	not_in_up
0.719436657	1.67E-103	not_in_up
0.048576725	0.697613104	not_in_up
0.018198791	0.927955427	not_in_up
0.877749985	1.19E-98	not_in_up
-0.241913014	0.668063601	not_in_up
0.046167896	0.922443928	not_in_up
0.046167896	0.922443928	not_in_up
-1.255067421	0.063634709	not_in_up
-2.157228827	0.034086416	not_in_up
0.718997189	0.258955694	not_in_up
0.82714873	1.79E-137	not_in_up
-1.929808536	6.61E-29	not_in_up
-0.381128354	1.00E-20	not_in_up
NA	NA	not_in_up
-0.785036499	1.61E-08	not_in_up
0.685786309	0.191957265	not_in_up
-1.380924697	0.01217217	not_in_up
0.643116902	0.29765129	not_in_up
-3.337971691	0.00109593	not_in_up
-0.277438722	5.48E-04	not_in_up
-0.817716976	6.07E-39	not_in_up
-3.319591229	0.001165514	not_in_up
-1.15362525	3.75E-306	not_in_up
NA	NA	not_in_up
-2.86738982	0.018629231	not_in_up
-0.256829124	0.646083238	not_in_up
-2.210669047	1.76E-06	not_in_up
NA	NA	not_in_up
-0.950181901	0.126837712	not_in_up
-0.1962959	0.199748243	not_in_up
-0.090245908	0.30806844	not_in_up
0.463529818	3.17E-13	not_in_up
-0.724257787	9.78E-41	not_in_up
-1.094296179	1.82E-04	not_in_up
0.438161194	2.84E-52	not_in_up
-0.205598238	0.041183852	not_in_up
-0.617757351	5.61E-154	not_in_up
NA	NA	not_in_up
0.100540048	6.91E-05	not_in_up
-2.864988059	1.34E-08	not_in_up
-2.836170817	9.93E-56	not_in_up
NA	NA	not_in_up
-8.365602567	1.07E-09	not_in_up
-0.23090775	0.668063601	not_in_up
-5.786467231	5.60E-15	not_in_up
-0.48945159	0.324640991	not_in_up
-0.48945159	0.324640991	not_in_up
0.279840045	0.566080973	not_in_up
NA	NA	not_in_up
-3.705752404	1.77E-10	not_in_up
-3.059070325	4.37E-12	not_in_up
0.83049874	7.48E-158	not_in_up
0.070274096	0.5992809	not_in_up
1.358958446	3.75E-306	not_in_up
-2.720396851	5.26E-19	not_in_up
0.638326163	1.11E-05	not_in_up
-2.564874548	4.28E-06	not_in_up
0.542159247	6.00E-149	not_in_up
-0.213117325	0.68494427	not_in_up
NA	NA	not_in_up
NA	NA	not_in_up
-15.17310593	5.91E-30	not_in_up
0.370421905	3.16E-07	not_in_up
-1.799391201	3.20E-10	not_in_up
NA	NA	not_in_up
NA	NA	not_in_up
NA	NA	not_in_up
NA	NA	not_in_up
-6.951037082	6.61E-07	not_in_up
0.046167896	0.922443928	not_in_up
1.361460165	3.75E-306	not_in_up
1.281795693	7.68E-187	not_in_up
0.925193657	1.51E-162	not_in_up
-0.444356563	0.375916861	not_in_up
0.1391074	0.817939223	not_in_up
0.475443976	0.001560233	not_in_up
0.029424358	0.933589204	not_in_up
-0.171952679	0.488782292	not_in_up
-2.260707085	8.36E-12	not_in_up
0.737933929	0.251687648	not_in_up
-0.87449933	1.72E-13	not_in_up
1.173745064	3.75E-306	not_in_up
1.434424702	0.039268834	not_in_up
-0.23090775	0.668063601	not_in_up
-3.330175482	2.19E-113	not_in_up
-1.031980836	7.88E-19	not_in_up
0.098115031	0.470467719	not_in_up
-0.872347662	1.44E-18	not_in_up
-0.701171483	1.19E-04	not_in_up
0.040775526	0.863347723	not_in_up
-0.542516101	0.053585007	not_in_up
1.986820444	3.41E-63	not_in_up
-2.143474569	1.44E-08	not_in_up
-2.295552815	2.35E-30	not_in_up
-3.802450792	9.45E-09	not_in_up
-2.690590786	3.20E-11	not_in_up
-0.461706495	6.81E-07	not_in_up
NA	NA	not_in_up
NA	NA	not_in_up
-2.762027759	3.25E-23	not_in_up
-0.441085737	0.366407471	not_in_up
-0.678866268	5.70E-06	not_in_up
-0.309988825	0.345909337	not_in_up
0.486237404	1.67E-182	not_in_up
-0.476205032	0.001659537	not_in_up
0.612701179	0.007003278	not_in_up
-2.220937995	4.11E-08	not_in_up
-7.597180295	5.88E-08	not_in_up
NA	NA	not_in_up
-0.210627214	0.562117174	not_in_up
-4.549749304	4.00E-197	not_in_up
1.742446428	6.46E-31	not_in_up
1.908808712	3.75E-306	not_in_up
0.279840045	0.566080973	not_in_up
-2.157228827	0.034086416	not_in_up
1.744647624	3.24E-190	not_in_up
-2.925269676	2.09E-06	not_in_up
0.238434833	0.636811121	not_in_up
NA	NA	not_in_up
-0.794452594	1.08E-34	not_in_up
1.029739618	2.40E-09	not_in_up
-0.728598481	1.29E-42	not_in_up
-0.210768327	0.487312243	not_in_up
-2.145651957	0.006416898	not_in_up
-4.470556501	2.19E-104	not_in_up
-0.457448284	2.89E-14	not_in_up
-0.093943724	0.090679077	not_in_up
0.19920868	0.668063601	not_in_up
NA	NA	not_in_up
0.617061568	2.11E-36	not_in_up
-2.210961066	3.87E-05	not_in_up
2.295055311	2.67E-09	not_in_up
-0.256829124	0.646083238	not_in_up
1.223306003	3.75E-306	not_in_up
-1.766556722	0.005636152	not_in_up
-2.35440198	0.00310015	not_in_up
-1.278790995	0.054601204	not_in_up
NA	NA	not_in_up
-0.287750347	0.481525912	not_in_up
0.473355206	1.36E-11	not_in_up
-0.083000232	0.13537629	not_in_up
0.646659675	0.003349285	not_in_up
-0.133335019	0.178787934	not_in_up
-2.528214577	4.18E-05	not_in_up
-0.48945159	0.324640991	not_in_up
0.900223873	1.20E-19	not_in_up
0.401347564	0.493558512	not_in_up
-0.355427914	1.36E-04	not_in_up
-1.034775941	5.78E-31	not_in_up
0.318302774	0.54651499	not_in_up
0.774492838	0.237495198	not_in_up
-4.814437243	1.29E-18	not_in_up
-1.294940084	2.83E-68	not_in_up
-1.126246853	4.84E-48	not_in_up
-0.891144613	7.22E-07	not_in_up
0.108333664	0.157251687	not_in_up
-0.27551243	0.027331248	not_in_up
0.16617382	0.187380342	not_in_up
NA	NA	not_in_up
0.970023025	4.50E-41	not_in_up
0.352264519	8.00E-09	not_in_up
-0.07692387	0.537153381	not_in_up
-0.295246737	4.24E-08	not_in_up
-0.596878602	2.04E-14	not_in_up
1.197564207	1.95E-06	not_in_up
-1.567539392	0.056823516	not_in_up
0.029058727	0.952846052	not_in_up
-0.441892782	3.88E-09	not_in_up
-2.612401375	1.46E-04	not_in_up
0.070015882	0.855517846	not_in_up
-5.796234305	1.07E-08	not_in_up
-0.48945159	0.324640991	not_in_up
0.072652087	0.906314473	not_in_up
-0.334594304	0.583704442	not_in_up
NA	NA	not_in_up
-4.106460525	0.004018139	not_in_up
1.531783993	3.68E-140	not_in_up
1.199909243	8.25E-05	not_in_up
NA	NA	not_in_up
0.967039453	0.09713674	not_in_up
NA	NA	not_in_up
-1.324845167	0.002575161	not_in_up
NA	NA	not_in_up
-0.794751358	1.54E-92	not_in_up
-0.264052941	1.14E-16	not_in_up
-0.737817508	3.16E-19	not_in_up
NA	NA	not_in_up
-1.734243298	0.047435919	not_in_up
0.416110339	2.90E-06	not_in_up
-0.256829124	0.646083238	not_in_up
-2.440304673	1.31E-04	not_in_up
-0.280829965	0.047928311	not_in_up
-1.886644047	5.32E-16	not_in_up
0.137963364	3.18E-06	not_in_up
0.866528594	2.74E-152	not_in_up
0.253111244	1.24E-26	not_in_up
-3.109139926	1.25E-04	not_in_up
0.6017833	1.42E-49	not_in_up
0.60155376	1.15E-05	not_in_up
-0.5312909	9.78E-04	not_in_up
-0.363082861	1.22E-21	not_in_up
2.045008069	0.028268191	not_in_up
3.808767082	3.75E-306	not_in_up
0.279840045	0.566080973	not_in_up
-0.331641761	0.073113271	not_in_up
-2.30750554	2.60E-04	not_in_up
-0.340686806	0.001179131	not_in_up
-0.921084812	7.50E-33	not_in_up
NA	NA	not_in_up
-1.811353256	3.75E-306	not_in_up
0.313968758	0.566080973	not_in_up
-0.950181901	0.126837712	not_in_up
-0.256829124	0.646083238	not_in_up
1.041721699	3.19E-236	not_in_up
-0.785900383	0.04522071	not_in_up
-0.479705793	1.70E-06	not_in_up
-0.33243423	0.585330952	not_in_up
-0.103654101	1.46E-05	not_in_up
0.319763906	1.21E-08	not_in_up
-2.136703806	4.11E-27	not_in_up
-0.09213973	0.216204474	not_in_up
-0.683736193	2.19E-21	not_in_up
-0.256829124	0.646083238	not_in_up
-0.775850374	3.09E-06	not_in_up
-1.328156207	0.063047313	not_in_up
NA	NA	not_in_up
NA	NA	not_in_up
2.517694217	0.025203835	not_in_up
0.565557884	0.072121015	not_in_up
-1.180913785	2.48E-31	not_in_up
-0.444356563	0.375916861	not_in_up
0.83835912	4.80E-05	not_in_up
1.521391404	3.75E-306	not_in_up
0.598293875	0.225463351	not_in_up
-0.020196484	0.886823638	not_in_up
NA	NA	not_in_up
0.279840045	0.566080973	not_in_up
-0.186258692	0.014238232	not_in_up
-0.600007198	0.002537397	not_in_up
-1.190212878	0.112318733	not_in_up
1.969816032	3.75E-306	not_in_up
-0.256829124	0.646083238	not_in_up
NA	NA	not_in_up
-0.985438693	1.42E-72	not_in_up
-0.256829124	0.646083238	not_in_up
-1.994154463	9.13E-10	not_in_up
0.738372424	7.65E-140	not_in_up
0.292800031	1.87E-11	not_in_up
-1.594426828	2.52E-85	not_in_up
-8.640307348	9.79E-18	not_in_up
0.780548673	1.76E-16	not_in_up
-1.535164634	0.048484852	not_in_up
0.825293184	3.75E-306	not_in_up
1.854503321	3.75E-306	not_in_up
0.844179404	6.97E-231	not_in_up
1.333560589	3.75E-306	not_in_up
2.482778692	3.75E-306	not_in_up
-1.522952575	1.76E-217	not_in_up
-1.340518691	3.75E-306	not_in_up
-0.495284463	1.66E-21	not_in_up
0.320498256	1.83E-25	not_in_up
-0.777902636	0.010418761	not_in_up
0.166854507	1.46E-04	not_in_up
NA	NA	not_in_up
-0.98153493	5.38E-05	not_in_up
-0.245176815	0.668063601	not_in_up
-2.092751575	1.41E-49	not_in_up
-0.437811853	0.444491037	not_in_up
NA	NA	not_in_up
-0.48945159	0.324640991	not_in_up
-0.58404151	3.10E-06	not_in_up
0.108842465	0.042737471	not_in_up
1.071672081	3.75E-306	not_in_up
-0.170931563	0.150452851	not_in_up
0.98077963	1.89E-170	not_in_up
-1.393410112	3.17E-11	not_in_up
0.131781367	0.274542707	not_in_up
0.084749064	0.103366979	not_in_up
-0.418603149	0.075431888	not_in_up
0.166262876	5.89E-04	not_in_up
0.654155909	1.73E-35	not_in_up
0.505269833	3.10E-84	not_in_up
0.464483994	2.65E-62	not_in_up
0.626322343	2.30E-45	not_in_up
0.47552204	7.22E-46	not_in_up
0.47941281	6.78E-60	not_in_up
0.317291786	3.69E-08	not_in_up
-1.113159548	2.29E-07	not_in_up
1.335657743	3.75E-306	not_in_up
-1.144584083	1.55E-09	not_in_up
-0.216014397	0.436012275	not_in_up
-0.722355793	7.80E-07	not_in_up
0.480550724	0.00134742	not_in_up
0.123787274	0.317752024	not_in_up
0.589628721	2.39E-14	not_in_up
-0.50231769	3.75E-04	not_in_up
1.324516644	1.14E-38	not_in_up
-0.720845415	1.04E-10	not_in_up
-0.855315335	1.79E-75	not_in_up
-2.190967421	5.61E-04	not_in_up
-0.135475198	0.816587453	not_in_up
0.792167834	1.55E-66	not_in_up
NA	NA	not_in_up
0.49457764	9.90E-90	not_in_up
-0.917383114	0.052371458	not_in_up
-0.459526823	3.55E-11	not_in_up
NA	NA	not_in_up
-0.256829124	0.646083238	not_in_up
0.002670112	0.980947865	not_in_up
-2.251316686	1.88E-32	not_in_up
-1.50359293	3.18E-04	not_in_up
0.86077256	9.42E-48	not_in_up
1.540771483	3.75E-306	not_in_up
0.118848217	0.176335145	not_in_up
0.246924591	1.43E-10	not_in_up
-0.33108803	0.028473938	not_in_up
-4.282612516	3.17E-05	not_in_up
1.481214179	9.27E-04	not_in_up
1.736231058	0.001243068	not_in_up
0.289755567	0.491305664	not_in_up
-1.300669822	1.11E-300	not_in_up
1.176834964	4.10E-183	not_in_up
0.551820913	0.377050462	not_in_up
0.598293875	0.225463351	not_in_up
NA	NA	not_in_up
NA	NA	not_in_up
-0.256036468	1.17E-05	not_in_up
-0.081163597	0.316901715	not_in_up
0.361722452	1.20E-70	not_in_up
1.51911798	2.82E-81	not_in_up
-0.932960667	0.179988394	not_in_up
0.571646148	0.363404263	not_in_up
-0.595099511	2.10E-05	not_in_up
NA	NA	not_in_up
NA	NA	not_in_up
NA	NA	not_in_up
-0.048174112	0.880842176	not_in_up
-0.945530787	0.111240425	not_in_up
0.774492838	0.237495198	not_in_up
0.042049241	0.923200305	not_in_up
NA	NA	not_in_up
-1.818014549	6.09E-05	not_in_up
0.921725151	5.91E-12	not_in_up
-10.41377948	3.21E-47	not_in_up
1.00896886	1.88E-273	not_in_up
-0.619378598	2.78E-26	not_in_up
-1.368256527	1.28E-28	not_in_up
-0.404511016	2.85E-07	not_in_up
0.133800733	0.228955327	not_in_up
NA	NA	not_in_up
NA	NA	not_in_up
0.058843244	0.912887449	not_in_up
-2.417945603	0.027342867	not_in_up
0.043193824	0.9337678	not_in_up
0.821443343	3.76E-60	not_in_up
-1.204222358	1.51E-31	not_in_up
0.208661809	7.59E-04	not_in_up
0.060447269	0.008274187	not_in_up
-2.175176158	0.001952437	not_in_up
0.20902379	7.73E-10	not_in_up
-1.98200157	6.92E-49	not_in_up
0.34911259	4.27E-25	not_in_up
-7.71921228	3.75E-306	not_in_up
0.702812359	7.64E-42	not_in_up
0.570640733	1.51E-232	not_in_up
-0.016543508	0.668063601	not_in_up
0.510614134	3.26E-61	not_in_up
0.233741404	2.17E-20	not_in_up
1.224893318	3.78E-232	not_in_up
0.771224412	8.45E-217	not_in_up
0.330105398	1.57E-05	not_in_up
0.370959562	4.10E-16	not_in_up
0.316156784	1.44E-07	not_in_up
0.565085828	2.52E-205	not_in_up
0.841263664	1.07E-276	not_in_up
-1.414927754	0.066046493	not_in_up
0.917136467	7.80E-11	not_in_up
0.482448117	1.20E-05	not_in_up
0.159017476	0.050670883	not_in_up
-5.253712918	1.88E-17	not_in_up
0.66972829	9.87E-258	not_in_up
-0.421323271	3.95E-14	not_in_up
0.938331408	8.78E-76	not_in_up
-1.834262303	1.42E-74	not_in_up
-0.765553696	2.08E-12	not_in_up
-3.264375575	1.00E-09	not_in_up
1.761789454	3.75E-306	not_in_up
0.323961252	3.86E-22	not_in_up
0.402131818	2.24E-12	not_in_up
0.168250826	0.098545863	not_in_up
NA	NA	not_in_up
0.008049904	0.912887449	not_in_up
-0.93218316	7.63E-17	not_in_up
0.316277298	3.15E-07	not_in_up
-0.487396136	2.03E-37	not_in_up
1.186213308	2.04E-139	not_in_up
0.911503594	5.53E-261	not_in_up
0.478097458	3.16E-19	not_in_up
NA	NA	not_in_up
1.378526459	3.75E-306	not_in_up
0.792021427	3.16E-208	not_in_up
0.020070947	0.963422726	not_in_up
-4.346265854	2.41E-05	not_in_up
0.413912387	7.02E-05	not_in_up
NA	NA	not_in_up
-1.794772411	2.60E-14	not_in_up
0.481395802	5.56E-46	not_in_up
NA	NA	not_in_up
NA	NA	not_in_up
0.398505817	2.14E-69	not_in_up
-5.632338967	9.11E-05	not_in_up
-3.000873344	1.50E-27	not_in_up
NA	NA	not_in_up
1.514011149	3.75E-306	not_in_up
0.659880568	3.75E-306	not_in_up
1.604395022	3.75E-306	not_in_up
0.279840045	0.566080973	not_in_up
0.980258639	3.75E-306	not_in_up
-2.3910222	0.013153357	not_in_up
1.93851695	3.75E-306	not_in_up
-0.053180424	0.382116024	not_in_up
-1.269598341	0.009085796	not_in_up
-0.072558952	0.895460203	not_in_up
1.55325439	9.80E-184	not_in_up
3.326784801	0.011893917	not_in_up
0.198876759	7.54E-14	not_in_up
0.260547709	0.666133553	not_in_up
-0.211477771	0.678285051	not_in_up
-1.457638649	0.009179034	not_in_up
0.918917463	3.75E-306	not_in_up
NA	NA	not_in_up
-2.863664114	0.004308684	not_in_up
-0.23090775	0.668063601	not_in_up
-1.742380852	6.94E-08	not_in_up
1.968636267	1.42E-21	not_in_up
-0.48945159	0.324640991	not_in_up
NA	NA	not_in_up
0.744758537	4.12E-67	not_in_up
0.845816475	3.66E-83	not_in_up
-1.407459482	0.039703925	not_in_up
-0.058579251	0.274367431	not_in_up
0.492791911	1.72E-44	not_in_up
0.102263678	0.125439676	not_in_up
2.050668054	3.75E-306	not_in_up
0.95319732	7.89E-85	not_in_up
NA	NA	not_in_up
-0.213943145	8.55E-05	not_in_up
0.210861922	9.30E-08	not_in_up
0.309434611	7.63E-13	not_in_up
0.003181989	0.908310689	not_in_up
0.751308066	2.60E-224	not_in_up
-0.092064095	5.28E-04	not_in_up
0.150325426	1.25E-04	not_in_up
-2.734406112	1.41E-08	not_in_up
2.484232235	3.75E-306	not_in_up
-1.145446662	5.54E-53	not_in_up
-0.64068283	2.31E-04	not_in_up
0.279840045	0.566080973	not_in_up
2.328719104	6.50E-265	not_in_up
-0.154404112	0.626382668	not_in_up
-0.059299003	0.815575687	not_in_up
0.359297349	1.08E-07	not_in_up
0.26049238	0.00275632	not_in_up
-2.101600159	4.32E-21	not_in_up
-1.000678132	6.56E-117	not_in_up
-1.09375987	1.36E-06	not_in_up
-1.282948663	3.72E-34	not_in_up
-0.30656314	2.24E-42	not_in_up
-6.447814947	4.73E-43	not_in_up
-4.382729694	0.001844726	not_in_up
0.133499574	8.81E-06	not_in_up
-0.127658852	0.449013533	not_in_up
0.644238501	1.67E-45	not_in_up
-0.697640532	5.79E-26	not_in_up
0.540484209	9.60E-110	not_in_up
0.077388384	0.008610258	not_in_up
0.272514532	0.64891246	not_in_up
-0.484713744	0.002057019	not_in_up
-0.446834596	0.032405668	not_in_up
0.356498497	0.494008263	not_in_up
-0.48945159	0.324640991	not_in_up
-0.575044138	0.135586986	not_in_up
-0.202762631	0.021856767	not_in_up
0.115191181	0.668063601	not_in_up
0.921541818	1.78E-20	not_in_up
0.329608258	6.24E-04	not_in_up
-2.302479534	3.75E-04	not_in_up
-1.282841568	5.63E-09	not_in_up
-6.924833712	7.58E-07	not_in_up
-0.14810563	0.007254549	not_in_up
-3.513385896	2.13E-15	not_in_up
0.770861698	4.87E-12	not_in_up
-3.675159873	2.07E-08	not_in_up
0.279840045	0.566080973	not_in_up
0.56950105	0.249426406	not_in_up
-0.292995499	0.037986369	not_in_up
0.272148585	0.021728023	not_in_up
0.212989862	1.42E-04	not_in_up
-1.500847909	0.058782773	not_in_up
-1.638278678	5.86E-14	not_in_up
-1.40383181	0.037278412	not_in_up
1.214941029	4.30E-174	not_in_up
1.019707655	3.75E-306	not_in_up
1.172703627	3.75E-306	not_in_up
1.007446949	3.75E-306	not_in_up
1.141792208	3.75E-306	not_in_up
0.98805885	3.75E-306	not_in_up
0.631098934	2.08E-07	not_in_up
-0.063395449	0.914310749	not_in_up
0.751566262	7.90E-37	not_in_up
NA	NA	not_in_up
0.529500141	2.62E-93	not_in_up
1.437943465	3.75E-306	not_in_up
0.633644376	6.07E-26	not_in_up
-0.153206588	0.252693812	not_in_up
-0.22400112	4.57E-05	not_in_up
-10.05260584	1.46E-23	not_in_up
-0.075814408	0.302600305	not_in_up
-1.444319014	7.09E-79	not_in_up
0.738840489	7.12E-17	not_in_up
NA	NA	not_in_up
0.11352786	0.546177672	not_in_up
-0.114464044	0.843812256	not_in_up
NA	NA	not_in_up
-0.256829124	0.646083238	not_in_up
NA	NA	not_in_up
-2.002146564	1.10E-04	not_in_up
NA	NA	not_in_up
-0.256829124	0.646083238	not_in_up
0.71202664	7.77E-174	not_in_up
-3.130260506	2.80E-10	not_in_up
0.544958706	4.00E-71	not_in_up
-2.260421294	4.21E-11	not_in_up
0.17277992	0.757913845	not_in_up
-0.760044428	1.05E-08	not_in_up
NA	NA	not_in_up
0.302613328	0.617489107	not_in_up
-0.336220109	0.578245333	not_in_up
-5.092882116	4.06E-04	not_in_up
NA	NA	not_in_up
1.31789471	5.57E-05	not_in_up
0.879768051	1.14E-09	not_in_up
0.074013523	0.903061167	not_in_up
0.138170931	0.818078869	not_in_up
-0.042003676	0.701468844	not_in_up
1.886445046	2.68E-79	not_in_up
-0.32363891	0.071022215	not_in_up
0.783427745	1.88E-07	not_in_up
-1.170510396	7.99E-27	not_in_up
-1.152235929	3.52E-193	not_in_up
-0.992931712	0.124875437	not_in_up
-1.110926899	0.1319602	not_in_up
NA	NA	not_in_up
-0.039508739	0.799982361	not_in_up
-2.525995315	3.90E-21	not_in_up
0.279840045	0.566080973	not_in_up
-0.709480175	5.50E-35	not_in_up
-0.753344345	4.10E-09	not_in_up
-0.950181901	0.126837712	not_in_up
-1.567539392	0.056823516	not_in_up
NA	NA	not_in_up
0.088358755	0.335762518	not_in_up
-0.803244285	0.087853539	not_in_up
1.18816077	5.39E-282	not_in_up
3.382342494	5.32E-175	not_in_up
NA	NA	not_in_up
0.56909983	7.46E-04	not_in_up
-0.213795051	2.84E-10	not_in_up
-1.876766033	2.26E-11	not_in_up
2.608565333	3.75E-306	not_in_up
0.407736493	7.88E-14	not_in_up
-0.975516856	0.076651276	not_in_up
-4.011408636	1.96E-151	not_in_up
-0.868071682	8.58E-05	not_in_up
0.485609672	0.321615156	not_in_up
NA	NA	not_in_up
0.395844428	1.44E-37	not_in_up
-0.89192868	1.60E-25	not_in_up
-0.26438143	5.02E-07	not_in_up
-1.814727646	4.92E-67	not_in_up
0.004620457	0.934226178	not_in_up
-2.826753797	9.19E-24	not_in_up
-4.055708841	1.61E-20	not_in_up
0.247191587	0.071593926	not_in_up
0.301639029	0.546100952	not_in_up
0.408367287	1.20E-11	not_in_up
0.497383495	2.22E-46	not_in_up
-0.234590542	1.91E-06	not_in_up
1.378871866	3.75E-306	not_in_up
4.146223794	3.75E-306	not_in_up
0.059509516	0.156153253	not_in_up
0.742315167	8.42E-96	not_in_up
0.142194459	0.076943798	not_in_up
0.290512394	3.29E-23	not_in_up
-1.292957543	1.15E-08	not_in_up
0.703368614	1.09E-35	not_in_up
0.992111309	3.18E-126	not_in_up
0.547431771	4.03E-32	not_in_up
0.679968185	2.19E-08	not_in_up
0.52042356	2.32E-16	not_in_up
1.092348228	1.89E-149	not_in_up
0.548484003	7.27E-137	not_in_up
-0.366279614	1.39E-14	not_in_up
1.354824965	3.75E-306	not_in_up
0.844593322	3.11E-14	not_in_up
-0.710644533	0.271978892	not_in_up
1.358093707	5.85E-175	not_in_up
-1.240444776	8.57E-12	not_in_up
0.585394493	1.12E-19	not_in_up
1.056379894	5.15E-80	not_in_up
0.370740922	1.54E-33	not_in_up
0.53836835	1.49E-57	not_in_up
-1.44799628	0.03511514	not_in_up
-3.685892937	2.05E-72	not_in_up
-1.415632193	0.078093078	not_in_up
0.296229483	8.15E-07	not_in_up
-0.606112272	1.78E-22	not_in_up
-2.699949509	6.04E-18	not_in_up
-1.242875035	4.41E-21	not_in_up
0.53903059	0.017666308	not_in_up
0.979855498	0.120171433	not_in_up
-0.364869496	1.11E-13	not_in_up
-1.267798347	4.52E-23	not_in_up
-1.132625211	9.61E-94	not_in_up
0.892272923	8.11E-264	not_in_up
1.401287354	3.75E-306	not_in_up
0.323621716	2.50E-09	not_in_up
-0.391328034	4.78E-07	not_in_up
0.965660645	1.02E-204	not_in_up
-0.125377721	2.29E-06	not_in_up
-0.48945159	0.324640991	not_in_up
-1.760077493	3.75E-306	not_in_up
NA	NA	not_in_up
1.331320046	3.75E-306	not_in_up
NA	NA	not_in_up
0.165961405	0.656167585	not_in_up
0.298974649	0.618466505	not_in_up
0.127390683	7.51E-10	not_in_up
2.907279523	8.68E-16	not_in_up
-0.228806617	0.678460587	not_in_up
-1.884019261	3.75E-306	not_in_up
0.494557859	5.35E-83	not_in_up
-0.703239325	3.75E-306	not_in_up
1.897033642	0.009946233	not_in_up
-4.03899544	0.00358466	not_in_up
-2.945145324	2.67E-96	not_in_up
0.256946822	2.76E-13	not_in_up
3.67560347	1.20E-15	not_in_up
NA	NA	not_in_up
-0.179351911	6.30E-10	not_in_up
0.185730353	3.36E-15	not_in_up
0.859413319	4.26E-106	not_in_up
1.148335791	3.90E-140	not_in_up
0.493595658	7.85E-26	not_in_up
-1.574214763	2.39E-36	not_in_up
-0.342136612	2.76E-04	not_in_up
-0.108058347	0.046018459	not_in_up
0.793159861	1.23E-87	not_in_up
0.547161425	3.51E-35	not_in_up
0.478884127	2.02E-17	not_in_up
0.345199369	0.03717229	not_in_up
0.527386003	1.57E-32	not_in_up
0.141118886	0.04291898	not_in_up
0.277006863	2.57E-04	not_in_up
0.258038686	5.18E-04	not_in_up
1.130875096	7.59E-306	not_in_up
0.034124507	0.18870769	not_in_up
0.174651526	8.10E-11	not_in_up
0.532778827	1.04E-59	not_in_up
0.183810146	0.017851434	not_in_up
0.393306356	3.53E-79	not_in_up
1.048844395	3.75E-306	not_in_up
1.129938824	3.75E-306	not_in_up
-3.078042517	4.71E-36	not_in_up
0.964998678	3.75E-306	not_in_up
NA	NA	not_in_up
0.109090963	5.70E-11	not_in_up
0.814054484	3.75E-306	not_in_up
-0.386797623	1.71E-39	not_in_up
NA	NA	not_in_up
0.221643196	5.78E-13	not_in_up
0.462791549	1.46E-115	not_in_up
-0.25751884	0.667161657	not_in_up
0.308754405	1.63E-14	not_in_up
-4.659459706	0.001017196	not_in_up
0.985093203	2.15E-295	not_in_up
1.304182522	7.83E-10	not_in_up
NA	NA	not_in_up
0.45411577	1.33E-77	not_in_up
-0.244222332	4.15E-13	not_in_up
-0.192642037	0.733061481	not_in_up
0.138493914	0.004896919	not_in_up
-1.697890823	4.17E-06	not_in_up
-2.197439713	0.020263452	not_in_up
0.873730278	1.46E-15	not_in_up
0.042049241	0.923200305	not_in_up
0.069536288	0.001214396	not_in_up
NA	NA	not_in_up
-0.439665786	2.20E-23	not_in_up
0.981703839	1.15E-04	not_in_up
-0.683262563	4.76E-05	not_in_up
0.936074718	3.58E-32	not_in_up
-1.014677238	0.001918874	not_in_up
-1.222892752	4.41E-17	not_in_up
-0.008488083	0.941999717	not_in_up
-0.950181901	0.126837712	not_in_up
0.594374095	2.57E-42	not_in_up
0.983553566	9.74E-234	not_in_up
-0.210500753	1.71E-08	not_in_up
-0.065571387	0.330964588	not_in_up
2.775568522	3.75E-306	not_in_up
0.932785157	1.56E-122	not_in_up
-0.65470525	4.30E-13	not_in_up
0.701396676	2.56E-173	not_in_up
-0.670592794	7.93E-19	not_in_up
0.215632707	5.66E-06	not_in_up
0.281100719	7.67E-06	not_in_up
1.195670067	1.27E-10	not_in_up
1.013211581	1.59E-195	not_in_up
-12.10491428	2.13E-19	not_in_up
-0.450729364	0.445569272	not_in_up
-1.431287512	9.57E-08	not_in_up
0.527573971	1.46E-16	not_in_up
-3.186155016	8.82E-08	not_in_up
1.18436166	2.81E-84	not_in_up
-4.108163849	6.95E-05	not_in_up
0.477733971	1.23E-42	not_in_up
-0.15003656	0.419945758	not_in_up
1.132607351	3.31E-78	not_in_up
-2.895708962	6.73E-19	not_in_up
-3.18015933	0.012596103	not_in_up
-3.06760079	7.25E-10	not_in_up
-0.145220766	0.752452075	not_in_up
0.393922403	3.48E-33	not_in_up
-2.953573276	2.68E-32	not_in_up
-0.23090775	0.668063601	not_in_up
-1.500847909	0.058782773	not_in_up
1.251345818	1.54E-08	not_in_up
-0.044642194	0.881273743	not_in_up
-0.101990931	0.029813743	not_in_up
-0.321704347	0.195420123	not_in_up
0.283935091	0.223604772	not_in_up
NA	NA	not_in_up
1.00603012	7.54E-08	not_in_up
0.79685096	8.65E-54	not_in_up
-2.157228827	0.034086416	not_in_up
-0.914763946	0.175347761	not_in_up
-0.23090775	0.668063601	not_in_up
-0.256829124	0.646083238	not_in_up
0.016484148	0.668063601	not_in_up
-0.54042859	0.298142609	not_in_up
-1.637093037	0.018279588	not_in_up
0.019877985	0.683534632	not_in_up
-1.211902518	0.001414088	not_in_up
0.063017288	1.81E-05	not_in_up
0.53699624	1.70E-18	not_in_up
-0.256829124	0.646083238	not_in_up
-0.284180046	0.409985645	not_in_up
-0.578845846	0.269876443	not_in_up
-1.556220278	1.35E-04	not_in_up
NA	NA	not_in_up
1.671505254	0.031274528	not_in_up
0.105936592	0.368497221	not_in_up
-1.481370048	0.002950325	not_in_up
0.634738148	7.27E-09	not_in_up
1.386162029	4.00E-04	not_in_up
-1.011535638	1.64E-07	not_in_up
-0.23090775	0.668063601	not_in_up
-0.008664833	0.985130045	not_in_up
0.95117071	6.06E-33	not_in_up
-0.370646858	0.460400215	not_in_up
-0.894432422	1.61E-08	not_in_up
-2.096395575	1.04E-05	not_in_up
1.260537413	3.75E-306	not_in_up
0.427672408	6.92E-17	not_in_up
-0.3675001	0.010065004	not_in_up
0.948066488	0.17002763	not_in_up
0.451317059	1.03E-28	not_in_up
-0.591036401	0.020711825	not_in_up
1.381806513	3.19E-145	not_in_up
1.183162547	5.05E-04	not_in_up
-8.537976757	4.64E-32	not_in_up
-0.612645131	2.37E-08	not_in_up
-1.186086376	3.30E-05	not_in_up
NA	NA	not_in_up
-0.256829124	0.646083238	not_in_up
NA	NA	not_in_up
0.2026011	2.54E-04	not_in_up
-0.444356563	0.375916861	not_in_up
-0.293007174	8.38E-04	not_in_up
0.373884396	1.28E-12	not_in_up
0.646945694	0.076786129	not_in_up
NA	NA	not_in_up
1.186170989	3.75E-306	not_in_up
-0.256829124	0.646083238	not_in_up
1.13094536	1.61E-29	not_in_up
0.098271995	0.040784629	not_in_up
1.006653034	1.57E-04	not_in_up
-6.562077277	3.80E-36	not_in_up
0.038324838	0.870919572	not_in_up
-1.174898526	1.19E-19	not_in_up
1.221813316	3.75E-306	not_in_up
-1.849834907	2.97E-05	not_in_up
-0.30799719	5.93E-12	not_in_up
-0.283096976	4.10E-06	not_in_up
-1.414927754	0.066046493	not_in_up
0.279840045	0.566080973	not_in_up
2.753436502	1.60E-51	not_in_up
1.318704282	6.52E-184	not_in_up
-0.514304487	0.004544635	not_in_up
-1.89625709	2.07E-46	not_in_up
NA	NA	not_in_up
-1.784532675	2.73E-06	not_in_up
0.109774272	0.427139582	not_in_up
0.455378668	5.90E-14	not_in_up
-2.423320326	6.10E-09	not_in_up
-6.450879368	3.75E-306	not_in_up
0.683856506	0.043969068	not_in_up
-0.333629907	5.76E-15	not_in_up
-0.106242787	4.74E-05	not_in_up
-0.520801144	7.06E-26	not_in_up
0.129437194	0.006082505	not_in_up
-0.434157245	2.32E-42	not_in_up
1.539898564	5.36E-68	not_in_up
0.78364643	8.73E-48	not_in_up
1.295422409	5.31E-117	not_in_up
1.253509101	0.012595174	not_in_up
-1.110926899	0.1319602	not_in_up
-2.076333111	0.003314881	not_in_up
-1.414927754	0.066046493	not_in_up
-0.579955878	0.053193885	not_in_up
-0.972074114	0.010978549	not_in_up
-0.48945159	0.324640991	not_in_up
-0.444356563	0.375916861	not_in_up
0.761656566	1.82E-06	not_in_up
-1.142124518	1.55E-122	not_in_up
-0.139855304	0.61629647	not_in_up
1.190534584	6.04E-89	not_in_up
0.155541189	7.83E-20	not_in_up
-0.080324673	0.18353676	not_in_up
-0.444356563	0.375916861	not_in_up
-0.932960667	0.179988394	not_in_up
1.273525918	0.080301222	not_in_up
-1.408249685	3.10E-17	not_in_up
-0.09359066	0.648749622	not_in_up
0.236346322	0.084382964	not_in_up
0.062600985	0.562290961	not_in_up
0.38865003	1.49E-16	not_in_up
0.53782305	0.346892721	not_in_up
0.09009292	0.876174806	not_in_up
2.774526235	6.16E-24	not_in_up
-0.052247058	0.908651917	not_in_up
-0.543150678	0.218011959	not_in_up
-0.23090775	0.668063601	not_in_up
0.114160688	0.848188405	not_in_up
-2.387669416	2.21E-07	not_in_up
NA	NA	not_in_up
2.317636391	0.016997109	not_in_up
NA	NA	not_in_up
-1.367727138	4.90E-25	not_in_up
-0.001640035	0.973452104	not_in_up
-0.766639558	7.22E-09	not_in_up
-1.968463486	0.030696473	not_in_up
NA	NA	not_in_up
0.793137956	9.03E-20	not_in_up
0.52481448	2.49E-12	not_in_up
-0.258019438	0.578245333	not_in_up
-0.256328029	0.051897318	not_in_up
-1.067046203	2.14E-20	not_in_up
0.517639225	0.115806483	not_in_up
0.82727334	1.91E-22	not_in_up
-3.83253201	1.93E-04	not_in_up
-0.061074323	0.722873567	not_in_up
0.957626687	3.75E-306	not_in_up
1.073163628	0.012066287	not_in_up
-1.264500902	9.65E-08	not_in_up
-0.257086816	5.90E-16	not_in_up
-0.759619628	2.67E-86	not_in_up
0.009164641	0.987517431	not_in_up
-1.03562825	3.75E-306	not_in_up
NA	NA	not_in_up
-0.03714573	0.024824107	not_in_up
-0.652512232	0.032097355	not_in_up
1.433586331	3.75E-306	not_in_up
0.042049241	0.923200305	not_in_up
0.145685786	0.809030202	not_in_up
-0.971162851	2.04E-11	not_in_up
0.710383005	3.75E-306	not_in_up
-3.583828685	0.007648274	not_in_up
-2.159088791	0.00823419	not_in_up
0.467335374	4.60E-10	not_in_up
-0.181569558	0.189065787	not_in_up
-0.157727623	0.290990321	not_in_up
0.273860019	0.082977469	not_in_up
0.023475129	0.586072241	not_in_up
-1.03193986	1.77E-24	not_in_up
-0.377898329	0.510704227	not_in_up
-0.496938649	0.090268997	not_in_up
-0.618275531	4.82E-156	not_in_up
-0.16377171	0.214488127	not_in_up
0.404117157	9.62E-11	not_in_up
0.934397631	3.82E-04	not_in_up
-0.473102694	0.3988571	not_in_up
-4.878543219	7.48E-04	not_in_up
0.263072676	0.654866867	not_in_up
NA	NA	not_in_up
0.841947305	3.75E-306	not_in_up
0.392598597	2.59E-31	not_in_up
NA	NA	not_in_up
NA	NA	not_in_up
-0.538348074	3.01E-16	not_in_up
0.506333808	1.70E-93	not_in_up
-1.088852233	0.133444622	not_in_up
NA	NA	not_in_up
0.510302968	7.79E-05	not_in_up
0.313968758	0.566080973	not_in_up
0.116902601	0.473084102	not_in_up
0.072633557	0.584789949	not_in_up
0.301639029	0.546100952	not_in_up
1.170317016	6.16E-16	not_in_up
1.013747902	0.144635334	not_in_up
-0.378289753	7.20E-05	not_in_up
NA	NA	not_in_up
0.279840045	0.566080973	not_in_up
NA	NA	not_in_up
5.873365955	8.29E-48	not_in_up
1.53517056	0.002854666	not_in_up
-0.082652981	0.891793084	not_in_up
-2.157228827	0.034086416	not_in_up
0.042049241	0.923200305	not_in_up
0.313494128	1.54E-122	not_in_up
-2.189876142	3.43E-35	not_in_up
NA	NA	not_in_up
-0.950181901	0.126837712	not_in_up
-0.751458738	4.09E-30	not_in_up
0.777671984	0.05386157	not_in_up
5.676119898	8.61E-05	not_in_up
0.484983466	2.60E-04	not_in_up
0.670572193	5.59E-10	not_in_up
1.241132563	5.10E-116	not_in_up
NA	NA	not_in_up
-2.356082646	3.22E-47	not_in_up
1.469508043	2.23E-294	not_in_up
1.474191843	3.75E-306	not_in_up
0.312699263	2.32E-08	not_in_up
-1.534761395	9.92E-10	not_in_up
-0.694316148	1.07E-109	not_in_up
-3.044836971	1.53E-04	not_in_up
1.078410951	2.68E-272	not_in_up
0.292203568	0.001324096	not_in_up
-0.256544541	0.011662087	not_in_up
-2.394150391	1.42E-11	not_in_up
0.355014563	0.300003363	not_in_up
0.317423287	0.049264978	not_in_up
0.765110799	6.27E-29	not_in_up
-0.092623772	0.517378445	not_in_up
-0.558877712	0.071345764	not_in_up
0.796423475	1.26E-23	not_in_up
-0.911622928	7.19E-34	not_in_up
0.083852633	0.093946543	not_in_up
-1.104319229	2.72E-12	not_in_up
NA	NA	not_in_up
1.32388231	1.64E-20	not_in_up
-2.198952327	6.10E-59	not_in_up
-0.742462272	0.165203122	not_in_up
0.563322992	1.06E-55	not_in_up
NA	NA	not_in_up
0.080238985	0.837412116	not_in_up
NA	NA	not_in_up
NA	NA	not_in_up
-0.018957933	0.691836981	not_in_up
-0.559467286	1.23E-18	not_in_up
-1.440246018	4.80E-43	not_in_up
0.18105153	5.64E-06	not_in_up
2.901743359	3.75E-306	not_in_up
-0.671827666	0.201992588	not_in_up
-1.032493111	1.38E-06	not_in_up
0.481293766	2.06E-53	not_in_up
1.105941383	3.75E-306	not_in_up
1.195994993	3.75E-306	not_in_up
NA	NA	not_in_up
4.451298617	0.001912275	not_in_up
0.279840045	0.566080973	not_in_up
-0.316560248	0.13094259	not_in_up
-0.836272764	1.13E-23	not_in_up
NA	NA	not_in_up
0.021084417	0.946031746	not_in_up
-0.063306192	0.690978139	not_in_up
-2.573969006	7.71E-12	not_in_up
-1.654363716	1.29E-35	not_in_up
-1.38364827	1.73E-07	not_in_up
0.109622065	0.430477487	not_in_up
0.889661158	5.11E-106	not_in_up
0.638728094	0.001003405	not_in_up
0.552245683	3.96E-09	not_in_up
-0.41272176	0.311024951	not_in_up
1.04392565	4.97E-09	not_in_up
-0.86616555	0.175227402	not_in_up
NA	NA	not_in_up
-2.436644612	7.42E-04	not_in_up
-1.477469987	3.51E-10	not_in_up
0.20457963	1.64E-06	not_in_up
-0.307066708	1.34E-13	not_in_up
0.30934388	2.41E-22	not_in_up
0.837672897	1.73E-72	not_in_up
0.648660285	1.70E-04	not_in_up
-3.357317249	3.19E-23	not_in_up
-4.720530366	5.07E-10	not_in_up
-0.318269488	0.003869016	not_in_up
0.196113886	1.25E-05	not_in_up
0.467895757	2.86E-154	not_in_up
1.167585615	1.18E-43	not_in_up
NA	NA	not_in_up
0.95423762	3.75E-306	not_in_up
0.126335953	0.035773297	not_in_up
-0.509695482	4.42E-15	not_in_up
0.477724231	0.436102573	not_in_up
0.014945184	0.861646779	not_in_up
NA	NA	not_in_up
-0.080872343	0.330767298	not_in_up
-0.201694587	0.440654548	not_in_up
0.859173954	4.26E-32	not_in_up
0.348508569	1.31E-06	not_in_up
-0.577397648	0.290990321	not_in_up
-3.954985765	1.53E-11	not_in_up
-2.000623575	1.79E-38	not_in_up
1.021945882	1.40E-204	not_in_up
-0.23090775	0.668063601	not_in_up
0.096276809	0.257549745	not_in_up
-0.741179817	0.005358828	not_in_up
-0.289982671	3.07E-16	not_in_up
-0.569839817	1.70E-23	not_in_up
0.267963447	1.13E-04	not_in_up
-0.959647655	7.05E-68	not_in_up
-0.480311379	8.57E-11	not_in_up
-0.817009416	6.04E-12	not_in_up
0.830270245	1.48E-89	not_in_up
0.313669085	1.60E-48	not_in_up
-0.238786367	0.566080973	not_in_up
-0.953689304	0.164812261	not_in_up
1.324347078	3.75E-306	not_in_up
-4.673232532	5.45E-290	not_in_up
NA	NA	not_in_up
-0.608109843	3.48E-52	not_in_up
1.118436783	3.33E-58	not_in_up
1.264799941	8.21E-69	not_in_up
-2.05220073	3.52E-11	not_in_up
0.311994283	2.43E-07	not_in_up
0.491722611	0.008682969	not_in_up
NA	NA	not_in_up
NA	NA	not_in_up
0.156151413	0.646083238	not_in_up
0.032224397	0.592041027	not_in_up
0.301639029	0.546100952	not_in_up
0.884411879	2.80E-82	not_in_up
0.253793047	0.048547862	not_in_up
0.588482769	8.21E-107	not_in_up
0.285792183	6.07E-04	not_in_up
-1.627569733	3.75E-306	not_in_up
-1.553075583	3.75E-306	not_in_up
0.587623567	4.23E-04	not_in_up
NA	NA	not_in_up
0.379906072	1.86E-11	not_in_up
-1.743876375	2.49E-11	not_in_up
NA	NA	not_in_up
NA	NA	not_in_up
-0.700767109	0.036775434	not_in_up
-1.068112286	0.00471314	not_in_up
-0.449645638	9.15E-04	not_in_up
-0.456209211	0.005378955	not_in_up
-2.439733639	2.12E-17	not_in_up
0.085637595	0.230977083	not_in_up
-0.911011852	3.45E-07	not_in_up
-0.46131548	4.82E-04	not_in_up
0.526751405	1.44E-31	not_in_up
0.891021369	3.02E-10	not_in_up
-0.098785624	1.65E-05	not_in_up
-0.802699382	1.58E-07	not_in_up
2.143549032	1.43E-255	not_in_up
0.180467779	0.141761828	not_in_up
0.812982522	2.99E-22	not_in_up
-0.738240835	4.89E-45	not_in_up
0.46056599	2.19E-10	not_in_up
-2.838981367	1.89E-08	not_in_up
-3.30615393	1.32E-66	not_in_up
-3.005468261	1.92E-31	not_in_up
-4.089357582	6.39E-35	not_in_up
NA	NA	not_in_up
-0.256829124	0.646083238	not_in_up
0.905412292	1.61E-11	not_in_up
-0.23090775	0.668063601	not_in_up
NA	NA	not_in_up
0.341974723	0.129461466	not_in_up
-0.817233496	0.020777857	not_in_up
-0.751248692	0.023531967	not_in_up
0.310125749	0.002906124	not_in_up
-2.878418284	3.12E-04	not_in_up
NA	NA	not_in_up
1.293571442	0.07150954	not_in_up
-1.618998689	6.73E-12	not_in_up
0.486962618	2.10E-06	not_in_up
-1.062180895	1.75E-22	not_in_up
NA	NA	not_in_up
-0.23090775	0.668063601	not_in_up
-0.097338006	0.423030104	not_in_up
NA	NA	not_in_up
-8.726060929	2.69E-10	not_in_up
-3.579712735	2.42E-213	not_in_up
-3.452645802	1.46E-35	not_in_up
NA	NA	not_in_up
0.144454042	3.77E-13	not_in_up
0.730280344	1.84E-26	not_in_up
1.529650376	1.35E-86	not_in_up
-0.252472761	0.158259352	not_in_up
NA	NA	not_in_up
NA	NA	not_in_up
0.29912668	0.62854374	not_in_up
-1.067925282	5.65E-230	not_in_up
0.017635601	0.923200305	not_in_up
0.979450422	1.25E-262	not_in_up
0.172550326	0.128811009	not_in_up
0.353327514	3.84E-07	not_in_up
1.659760771	2.52E-10	not_in_up
0.942320236	2.72E-101	not_in_up
NA	NA	not_in_up
0.620899254	0.302112802	not_in_up
NA	NA	not_in_up
NA	NA	not_in_up
-1.043153424	0.009722078	not_in_up
0.760067126	7.43E-15	not_in_up
NA	NA	not_in_up
-2.417945603	0.027342867	not_in_up
0.150572023	0.662587354	not_in_up
0.70301168	1.52E-10	not_in_up
3.224449751	0.002061088	not_in_up
-0.153174459	0.792346735	not_in_up
NA	NA	not_in_up
NA	NA	not_in_up
0.29537967	0.572337398	not_in_up
0.279840045	0.566080973	not_in_up
NA	NA	not_in_up
4.079638354	5.88E-23	not_in_up
NA	NA	not_in_up
-1.757493862	0.045547057	not_in_up
-2.296868161	8.83E-04	not_in_up
0.77529158	0.040438724	not_in_up
-0.33243423	0.585330952	not_in_up
0.724630473	0.18870769	not_in_up
NA	NA	not_in_up
NA	NA	not_in_up
-0.742462272	0.165203122	not_in_up
-0.905710747	0.004304214	not_in_up
-0.563577312	1.13E-07	not_in_up
0.416389494	1.77E-35	not_in_up
-0.420978981	7.86E-05	not_in_up
-1.972181693	1.47E-17	not_in_up
NA	NA	not_in_up
NA	NA	not_in_up
NA	NA	not_in_up
0.192883805	0.710840279	not_in_up
-0.256829124	0.646083238	not_in_up
NA	NA	not_in_up
-0.021066543	0.962529831	not_in_up
0.700491264	1.85E-19	not_in_up
NA	NA	not_in_up
0.525797111	1.03E-33	not_in_up
-2.86738982	0.018629231	not_in_up
-2.0065133	5.24E-07	not_in_up
NA	NA	not_in_up
1.238434084	6.64E-07	not_in_up
-0.437487006	2.88E-123	not_in_up
1.083123036	3.75E-306	not_in_up
0.299062985	7.59E-21	not_in_up
-0.23090775	0.668063601	not_in_up
NA	NA	not_in_up
NA	NA	not_in_up
0.173210113	5.79E-19	not_in_up
NA	NA	not_in_up
0.035992223	0.947294682	not_in_up
-1.724093352	1.40E-199	not_in_up
1.266681551	2.56E-157	not_in_up
-1.698939219	4.43E-209	not_in_up
NA	NA	not_in_up
NA	NA	not_in_up
0.301786633	0.063169028	not_in_up
-0.0522873	0.322478821	not_in_up
0.930077814	6.57E-32	not_in_up
0.309311002	0.333191753	not_in_up
-0.299020642	0.437926952	not_in_up
NA	NA	not_in_up
0.695239565	4.11E-16	not_in_up
-0.896072348	1.29E-51	not_in_up
0.041183622	0.91067293	not_in_up
-0.683523417	0.001106233	not_in_up
2.470719944	3.75E-306	not_in_up
-1.089782791	2.70E-13	not_in_up
-1.086370536	5.23E-34	not_in_up
-0.921198657	0.13537629	not_in_up
0.654495269	6.03E-06	not_in_up
-0.431216673	1.95E-19	not_in_up
-0.391916035	3.39E-11	not_in_up
-0.126627295	0.826532777	not_in_up
0.130031416	0.077985418	not_in_up
-0.366199975	5.62E-72	not_in_up
1.211541718	3.75E-306	not_in_up
NA	NA	not_in_up
-1.60719103	3.75E-306	not_in_up
1.905449131	3.75E-306	not_in_up
0.05289257	0.841922253	not_in_up
1.141512983	3.89E-28	not_in_up
0.561425428	0.340491795	not_in_up
0.828146999	0.191071726	not_in_up
0.410182394	0.001669728	not_in_up
-4.886039425	2.53E-220	not_in_up
-0.082094356	0.892354671	not_in_up
-0.947481159	0.002892234	not_in_up
-0.231651699	9.60E-04	not_in_up
NA	NA	not_in_up
NA	NA	not_in_up
0.332816232	1.06E-41	not_in_up
-0.284747261	0.071352651	not_in_up
-0.117930656	7.40E-07	not_in_up
-3.499753153	9.11E-06	not_in_up
NA	NA	not_in_up
1.125490393	3.75E-306	not_in_up
0.531095981	2.42E-195	not_in_up
0.943334111	3.75E-306	not_in_up
-0.256829124	0.646083238	not_in_up
-0.23090775	0.668063601	not_in_up
-6.339613985	6.89E-06	not_in_up
0.301639029	0.546100952	not_in_up
-0.542936645	0.335319668	not_in_up
-1.34306488	1.48E-47	not_in_up
NA	NA	not_in_up
-6.638040245	4.92E-11	not_in_up
-0.23090775	0.668063601	not_in_up
NA	NA	not_in_up
-0.666639538	0.284643923	not_in_up
-1.757493862	0.045547057	not_in_up
-0.641968821	0.316493716	not_in_up
-2.963187834	1.94E-04	not_in_up
0.346817942	0.143953789	not_in_up
-2.172757388	1.95E-11	not_in_up
-0.921198657	0.13537629	not_in_up
0.454753898	1.67E-65	not_in_up
1.788434111	4.55E-32	not_in_up
0.484505153	1.45E-37	not_in_up
-1.386295036	3.06E-05	not_in_up
0.888759238	6.57E-276	not_in_up
-0.23090775	0.668063601	not_in_up
0.541972247	2.29E-07	not_in_up
-3.423534034	5.16E-40	not_in_up
-1.747358886	3.03E-07	not_in_up
NA	NA	not_in_up
-0.718009816	1.61E-13	not_in_up
0.838730318	2.37E-08	not_in_up
0.975040403	4.43E-59	not_in_up
-0.900225336	6.09E-08	not_in_up
NA	NA	not_in_up
-0.80747496	0.022471227	not_in_up
0.569599052	7.72E-27	not_in_up
0.540456787	7.55E-18	not_in_up
0.290160152	9.42E-08	not_in_up
NA	NA	not_in_up
-4.604731787	0.001750865	not_in_up
0.370266222	1.67E-16	not_in_up
-0.577397648	0.290990321	not_in_up
NA	NA	not_in_up
0.090727284	0.656137728	not_in_up
0.082038045	0.160321877	not_in_up
0.724430988	5.60E-148	not_in_up
-0.544498031	1.08E-05	not_in_up
0.244747864	0.00112956	not_in_up
-1.258176014	3.18E-43	not_in_up
-1.078537495	1.37E-15	not_in_up
0.383338333	1.12E-04	not_in_up
-0.23090775	0.668063601	not_in_up
0.034305531	0.462137017	not_in_up
0.662286833	6.20E-125	not_in_up
-1.314355196	3.98E-10	not_in_up
-0.656008275	0.002920545	not_in_up
1.990852626	6.00E-198	not_in_up
-0.522353913	2.68E-26	not_in_up
0.164942798	0.76941119	not_in_up
-0.440712977	0.306968433	not_in_up
1.329855251	0.067691285	not_in_up
-0.444356563	0.375916861	not_in_up
1.247858254	0.083965903	not_in_up
NA	NA	not_in_up
-0.213117325	0.68494427	not_in_up
-0.416688682	0.324084355	not_in_up
NA	NA	not_in_up
NA	NA	not_in_up
-11.14365488	1.73E-16	not_in_up
-0.764971109	1.48E-20	not_in_up
-0.256829124	0.646083238	not_in_up
-0.057016684	0.731056304	not_in_up
-0.353192629	0.029648424	not_in_up
-2.596749886	4.27E-16	not_in_up
-0.304507493	2.08E-07	not_in_up
0.53540528	5.49E-115	not_in_up
-1.506760273	2.35E-43	not_in_up
0.318302774	0.54651499	not_in_up
0.301639029	0.546100952	not_in_up
-0.928598539	5.02E-16	not_in_up
2.218248465	1.07E-174	not_in_up
-0.666300309	1.50E-04	not_in_up
-5.8627729	2.64E-15	not_in_up
-0.749802655	4.51E-05	not_in_up
-1.701736252	6.64E-05	not_in_up
0.301639029	0.546100952	not_in_up
-0.149476862	0.411922063	not_in_up
-0.296188601	0.009132352	not_in_up
0.910906591	0.017190905	not_in_up
0.655935268	9.29E-17	not_in_up
-0.095231881	0.044191331	not_in_up
-1.969045588	1.34E-29	not_in_up
-6.946143475	6.59E-07	not_in_up
1.354820179	2.56E-11	not_in_up
-0.327186967	0.003152033	not_in_up
1.354991545	4.45E-07	not_in_up
-0.582627049	2.06E-04	not_in_up
-0.001214109	0.986888641	not_in_up
NA	NA	not_in_up
-0.86162874	0.198629301	not_in_up
-0.506706626	4.13E-24	not_in_up
-0.036930795	0.832833921	not_in_up
-1.429477166	4.29E-04	not_in_up
-0.577397648	0.290990321	not_in_up
NA	NA	not_in_up
1.615530367	0.023341364	not_in_up
-1.634889036	9.46E-06	not_in_up
-0.456520984	0.1845285	not_in_up
-0.629624283	9.80E-13	not_in_up
0.961883569	0.002826763	not_in_up
-0.101588906	0.448357939	not_in_up
0.846430222	5.02E-82	not_in_up
-0.256829124	0.646083238	not_in_up
-1.910059924	6.33E-08	not_in_up
0.409298278	3.94E-13	not_in_up
1.749196087	1.86E-75	not_in_up
1.512358646	2.71E-300	not_in_up
0.22052795	0.03296519	not_in_up
1.714233171	0.04967717	not_in_up
0.001178419	0.99397671	not_in_up
-0.709600261	1.04E-05	not_in_up
-0.898345623	2.37E-07	not_in_up
-0.748000307	0.011916672	not_in_up
-3.825066186	1.90E-04	not_in_up
-0.211477771	0.678285051	not_in_up
NA	NA	not_in_up
0.09009292	0.876174806	not_in_up
-4.03899544	0.00358466	not_in_up
-0.750567936	1.70E-05	not_in_up
NA	NA	not_in_up
0.313968758	0.566080973	not_in_up
NA	NA	not_in_up
-1.798011336	3.83E-06	not_in_up
-1.144019491	2.31E-04	not_in_up
0.463262046	0.443524363	not_in_up
0.074013523	0.903061167	not_in_up
0.912015169	2.30E-08	not_in_up
0.046167896	0.922443928	not_in_up
1.135463682	1.93E-07	not_in_up
NA	NA	not_in_up
-0.654376549	0.070868337	not_in_up
0.882797326	0.075131668	not_in_up
-3.044672108	1.06E-09	not_in_up
-1.241428037	0.02687619	not_in_up
-0.02416363	0.753208314	not_in_up
NA	NA	not_in_up
0.28443117	0.471101924	not_in_up
0.72911925	0.016514191	not_in_up
-0.44636819	0.324640991	not_in_up
-0.577397648	0.290990321	not_in_up
0.09334201	0.052822382	not_in_up
[truncated: 13,547 more rows]
