# Supplementary material for: Human and mouse neutrophils share core transcriptional programs in both homeostatic and inflamed contexts
Source: Nat Commun. 2023 Dec 8;14:8133. doi: 10.1038/s41467-023-43573-9 (PMC10709367; doi:10.1038/s41467-023-43573-9)
Supplement: Supplementary file 8 — Source Data [file 41467_2023_43573_MOESM8_ESM.zip › Supplementary Figure 9/source-data_FigureS9_2.csv]

Zymosan: Cebpb -/- vs WT
log2FoldChange	p_fixed	color
-0.241222995	0.240529982	not_in_up
-0.733775905	0.158521767	not_in_up
0.601281991	4.95E-07	not_in_up
1.237039139	7.17E-82	not_in_up
0.559355205	0.291952915	not_in_up
-0.582775675	0.145780771	not_in_up
-0.470200053	8.92E-08	not_in_up
0.554375081	0.123731138	not_in_up
0.509827429	0.050813431	not_in_up
NA	NA	not_in_up
-0.200113652	0.447365729	not_in_up
-1.037585671	0.081533427	not_in_up
-0.418529989	0.085182103	not_in_up
0.103881279	0.635519837	not_in_up
0.187942818	0.267283452	not_in_up
NA	NA	not_in_up
-0.926293582	0.058446541	not_in_up
NA	NA	not_in_up
-0.06657058	0.872382502	not_in_up
NA	NA	not_in_up
1.20162699	4.98E-78	not_in_up
0.570040962	3.00E-15	not_in_up
-0.522153543	0.319467963	not_in_up
-0.237413109	0.529656442	not_in_up
NA	NA	not_in_up
NA	NA	not_in_up
-0.044031371	0.928486673	not_in_up
-0.917313821	0.081247953	not_in_up
0.248335541	0.541358663	not_in_up
NA	NA	not_in_up
-0.14090196	NA	not_in_up
NA	NA	not_in_up
NA	NA	not_in_up
-0.088674625	0.817047037	not_in_up
-0.125722224	NA	not_in_up
-2.637379151	8.64E-11	not_in_up
NA	NA	not_in_up
NA	NA	not_in_up
0.494420535	2.05E-49	not_in_up
-0.146742697	0.724180048	not_in_up
-0.125722224	NA	not_in_up
NA	NA	not_in_up
NA	NA	not_in_up
-0.762051236	0.157239865	not_in_up
0.401677839	0.030709671	not_in_up
-0.125722224	NA	not_in_up
-0.183887575	0.667424139	not_in_up
0.573970747	0.007420227	not_in_up
-0.94401107	0.014536431	not_in_up
NA	NA	not_in_up
-0.259578849	0.545439313	not_in_up
0.089629075	0.862549754	not_in_up
-2.782227263	0.004559905	not_in_up
-0.815762737	0.019392668	not_in_up
-2.041951315	0.023119941	not_in_up
NA	NA	not_in_up
0.704621125	0.001257307	not_in_up
-0.052478794	0.729799871	not_in_up
-0.454844223	0.263413289	not_in_up
-0.125722224	NA	not_in_up
0.700321597	0.1910237	not_in_up
-0.808565569	0.029536217	not_in_up
-0.906677701	0.137338366	not_in_up
NA	NA	not_in_up
0.4094977	0.384355374	not_in_up
NA	NA	not_in_up
0.117797639	0.733709863	not_in_up
-1.342772326	0.014251065	not_in_up
-1.112819029	4.16E-10	not_in_up
NA	NA	not_in_up
0.252273753	0.012223301	not_in_up
1.814025274	0.033571945	not_in_up
-0.125722224	NA	not_in_up
-0.040373345	0.924655206	not_in_up
0.079334171	0.042167721	not_in_up
0.127941161	0.724316566	not_in_up
-0.890712799	0.137430888	not_in_up
-0.101488264	0.321802037	not_in_up
-0.398201554	4.14E-09	not_in_up
0.872315812	0.036148825	not_in_up
-0.449930975	1.09E-04	not_in_up
0.166927396	0.00216824	not_in_up
-2.67197946	6.94E-04	not_in_up
-0.125722224	NA	not_in_up
-0.776554712	9.02E-07	not_in_up
0.386555384	0.03066553	not_in_up
0.33481283	0.498782104	not_in_up
0.115527605	0.733709863	not_in_up
NA	NA	not_in_up
0.392871015	0.431767587	not_in_up
-1.819012773	5.00E-07	not_in_up
-0.5755278	0.28688773	not_in_up
-0.125722224	NA	not_in_up
0.016068739	0.958435505	not_in_up
1.933689016	2.15E-59	not_in_up
1.034767329	3.28E-41	not_in_up
-0.95104994	5.32E-20	not_in_up
0.744184077	8.81E-23	not_in_up
0.106341367	0.542075936	not_in_up
1.714334761	0.001487098	not_in_up
1.240042728	2.42E-06	not_in_up
-0.197769506	0.16376635	not_in_up
0.419225586	0.180677697	not_in_up
-1.803376935	7.14E-46	not_in_up
0.646040043	3.49E-08	not_in_up
0.249823926	0.417306882	not_in_up
0.343078356	0.405588884	not_in_up
-2.910618046	8.69E-46	not_in_up
0.465762476	2.27E-12	not_in_up
-0.017364116	0.891491371	not_in_up
-2.386191801	6.37E-05	not_in_up
-0.808964546	0.002426931	not_in_up
-0.399225023	0.289802217	not_in_up
-0.600313521	0.255746341	not_in_up
-0.600500529	5.48E-21	not_in_up
NA	NA	not_in_up
-0.006421533	0.979616667	not_in_up
-1.161304877	0.007650702	not_in_up
0.046585569	0.835279834	not_in_up
-0.65653195	0.001810562	not_in_up
-0.041311712	0.919404429	not_in_up
-0.564960481	0.28507354	not_in_up
-0.390266369	0.405505323	not_in_up
0.709329224	3.79E-07	not_in_up
-0.804086731	0.098479412	not_in_up
-0.766338819	0.024669067	not_in_up
0.433227316	0.005331066	not_in_up
1.420350434	0.046118631	not_in_up
1.781440958	0.027587409	not_in_up
0.392410748	9.09E-04	not_in_up
0.569913973	1.60E-15	not_in_up
0.342050989	8.99E-09	not_in_up
-0.345737625	0.431116509	not_in_up
-0.556128151	0.002476765	not_in_up
-0.81290617	0.106419634	not_in_up
NA	NA	not_in_up
-0.125722224	NA	not_in_up
NA	NA	not_in_up
-0.11256889	0.817147236	not_in_up
-2.076374524	2.29E-04	not_in_up
-0.125722224	NA	not_in_up
-0.344258186	0.036320412	not_in_up
NA	NA	not_in_up
0.427969519	4.09E-04	not_in_up
-0.130892301	0.78707614	not_in_up
-0.002074685	0.994800617	not_in_up
-0.125722224	NA	not_in_up
-0.276302667	0.018086521	not_in_up
NA	NA	not_in_up
0.249823926	0.417306882	not_in_up
-0.25750159	0.569258054	not_in_up
1.07254477	1.32E-142	not_in_up
NA	NA	not_in_up
-0.619877583	0.155072521	not_in_up
NA	NA	not_in_up
-0.125722224	NA	not_in_up
0.249823926	0.417306882	not_in_up
-0.125722224	NA	not_in_up
-0.565220358	0.171967266	not_in_up
NA	NA	not_in_up
-3.048237741	0.002949056	not_in_up
-2.026640974	0.007772797	not_in_up
NA	NA	not_in_up
-2.70177639	2.72E-12	not_in_up
-1.13281563	3.08E-07	not_in_up
-2.469579703	0.00140548	not_in_up
2.847603941	2.45E-07	not_in_up
-3.049301697	1.68E-07	not_in_up
-0.186818308	0.427361875	not_in_up
-0.125722224	NA	not_in_up
-0.214181353	9.46E-08	not_in_up
-1.907562284	0.010732008	not_in_up
0.540577366	0.30789688	not_in_up
NA	NA	not_in_up
NA	NA	not_in_up
-0.03230918	0.932039721	not_in_up
-1.583393194	1.16E-06	not_in_up
-0.14090196	NA	not_in_up
0.905436753	7.06E-09	not_in_up
0.802318095	2.88E-98	not_in_up
0.304457843	1.91E-12	not_in_up
-0.818115949	0.095023586	not_in_up
NA	NA	not_in_up
0.288541823	0.194621405	not_in_up
-0.607274757	0.086288975	not_in_up
NA	NA	not_in_up
NA	NA	not_in_up
-2.16801535	1.09E-07	not_in_up
NA	NA	not_in_up
NA	NA	not_in_up
1.094307244	3.36E-85	not_in_up
1.499377632	0.039973472	not_in_up
-0.347768502	0.493337873	not_in_up
NA	NA	not_in_up
2.906559404	2.25E-46	not_in_up
-0.126899039	0.231379715	not_in_up
NA	NA	not_in_up
-0.454844223	0.263413289	not_in_up
-0.198355155	0.472351138	not_in_up
-0.023618223	0.923790352	not_in_up
-2.139452086	4.95E-176	not_in_up
-0.345489455	0.220631414	not_in_up
-1.36725617	1.19E-04	not_in_up
-0.617177542	0.029769335	not_in_up
-0.14090196	NA	not_in_up
NA	NA	not_in_up
0.268686053	9.61E-13	not_in_up
1.456006727	0.00140548	not_in_up
0.535201596	1.11E-13	not_in_up
-0.487694929	0.28507476	not_in_up
-0.391420825	9.74E-07	not_in_up
0.062142613	0.505419162	not_in_up
0.237056201	0.387695092	not_in_up
-0.963049174	2.75E-05	not_in_up
-0.201169756	0.019873876	not_in_up
1.781440958	0.027587409	not_in_up
-1.1891499	6.48E-06	not_in_up
-2.987510353	1.83E-08	not_in_up
NA	NA	not_in_up
-0.871712114	0.100823144	not_in_up
-0.188465796	0.177698721	not_in_up
0.204262519	0.612646539	not_in_up
0.249823926	0.417306882	not_in_up
0.870421901	0.001059715	not_in_up
0.323416177	5.00E-18	not_in_up
0.379147164	2.46E-05	not_in_up
-0.125722224	NA	not_in_up
-0.468252141	0.249684708	not_in_up
-0.1759059	0.673067521	not_in_up
NA	NA	not_in_up
NA	NA	not_in_up
1.057598033	2.38E-07	not_in_up
NA	NA	not_in_up
0.335596768	0.496845026	not_in_up
NA	NA	not_in_up
NA	NA	not_in_up
-0.3163663	0.479053276	not_in_up
-0.368678089	0.04863497	not_in_up
-0.034789032	0.678977756	not_in_up
-0.048437572	0.90757542	not_in_up
-0.125722224	NA	not_in_up
0.405298317	6.17E-07	not_in_up
-0.250534557	0.00191379	not_in_up
-0.847270905	0.121804488	not_in_up
0.30570794	1.31E-09	not_in_up
0.731381513	4.49E-11	not_in_up
-0.380016813	1.64E-10	not_in_up
-0.683058004	0.052622639	not_in_up
-0.125722224	NA	not_in_up
-0.434893311	0.193835253	not_in_up
-0.411753101	0.03777667	not_in_up
-0.660338362	1.82E-04	not_in_up
0.482264635	3.01E-09	not_in_up
0.957769517	9.12E-210	not_in_up
NA	NA	not_in_up
0.405118799	7.66E-112	not_in_up
-1.892897324	2.46E-155	not_in_up
NA	NA	not_in_up
-0.460949443	0.223105215	not_in_up
-0.901642666	2.86E-19	not_in_up
1.804800976	1.42E-115	not_in_up
NA	NA	not_in_up
-0.875687242	0.038948318	not_in_up
-0.175328791	2.34E-04	not_in_up
-0.14090196	NA	not_in_up
-0.210699045	0.578740312	not_in_up
-1.713257817	5.24E-11	not_in_up
0.105509719	0.744073405	not_in_up
0.488864546	0.232161135	not_in_up
-2.648226969	4.40E-18	not_in_up
-0.447622663	0.360622964	not_in_up
-1.67625728	0.021585297	not_in_up
-1.432611781	3.45E-31	not_in_up
-1.704313923	6.43E-07	not_in_up
-0.844234013	0.014728891	not_in_up
0.033752862	0.172755259	not_in_up
-1.064847451	8.32E-04	not_in_up
1.767317262	0.037924348	not_in_up
1.242927777	2.22E-05	not_in_up
-2.359295809	2.01E-83	not_in_up
0.605736126	3.77E-22	not_in_up
-1.370580448	2.70E-168	not_in_up
-2.18831941	0.016778242	not_in_up
-0.125722224	NA	not_in_up
-0.619777267	3.85E-11	not_in_up
0.695050054	1.07E-07	not_in_up
-1.03022726	1.91E-14	not_in_up
-0.664270578	0.018278301	not_in_up
-0.941522498	2.87E-32	not_in_up
-0.256474629	3.81E-04	not_in_up
0.565524579	1.68E-22	not_in_up
0.501162174	1.29E-10	not_in_up
-0.397940498	3.06E-04	not_in_up
-0.619877583	0.155072521	not_in_up
-0.720640141	0.098057779	not_in_up
1.616294694	0.004130278	not_in_up
-0.125722224	NA	not_in_up
0.079211442	0.825642806	not_in_up
-0.30658337	0.018881288	not_in_up
0.382537498	7.37E-04	not_in_up
-0.581027398	4.16E-11	not_in_up
-0.237413109	0.529656442	not_in_up
0.261407885	0.015271618	not_in_up
-1.091002706	0.04280785	not_in_up
-0.112757066	0.759887816	not_in_up
0.838600537	0.010848173	not_in_up
0.609152279	1.39E-18	not_in_up
0.117797639	0.733709863	not_in_up
0.400551275	1.92E-04	not_in_up
-0.51977535	7.10E-14	not_in_up
-0.087631682	0.094663616	not_in_up
0.166423991	0.219631272	not_in_up
-0.241438952	8.34E-06	not_in_up
NA	NA	not_in_up
0.666559056	2.62E-15	not_in_up
0.131122494	8.69E-04	not_in_up
-2.699091196	0.016540015	not_in_up
-0.307928946	0.44643151	not_in_up
0.396015372	2.85E-55	not_in_up
-0.175772641	0.214599372	not_in_up
0.202767917	0.098359967	not_in_up
0.267667519	0.395748423	not_in_up
-0.427735261	0.004421976	not_in_up
-0.670131349	2.84E-07	not_in_up
-0.653140881	5.54E-25	not_in_up
0.36344639	0.282854075	not_in_up
-0.34788456	0.345624692	not_in_up
NA	NA	not_in_up
0.393702715	1.27E-89	not_in_up
0.251719703	9.99E-12	not_in_up
-0.678164914	0.141571815	not_in_up
0.34056693	4.68E-05	not_in_up
0.039433476	0.858705685	not_in_up
0.840405398	4.62E-53	not_in_up
0.619260101	2.20E-89	not_in_up
0.333247582	1.34E-13	not_in_up
0.195838941	0.65051381	not_in_up
-0.586535676	1.76E-04	not_in_up
-0.303748367	0.005271143	not_in_up
-0.818115949	0.095023586	not_in_up
0.126508617	0.735236766	not_in_up
-0.915268776	4.70E-06	not_in_up
-1.191650966	1.40E-04	not_in_up
-0.957189103	5.28E-04	not_in_up
-1.581757651	1.28E-06	not_in_up
1.347250717	1.06E-212	not_in_up
-0.583051654	1.26E-04	not_in_up
-0.570348998	0.003039383	not_in_up
0.781748456	6.65E-25	not_in_up
0.259779787	5.28E-04	not_in_up
0.2848005	1.51E-12	not_in_up
0.420207926	1.18E-28	not_in_up
-0.367702514	0.018235265	not_in_up
-0.360725309	0.016487502	not_in_up
-0.123041193	0.324045649	not_in_up
-0.917313821	0.081247953	not_in_up
0.399291507	3.25E-32	not_in_up
-0.068641652	0.794900248	not_in_up
0.558391755	1.19E-16	not_in_up
-0.596970495	0.001468793	not_in_up
0.267667519	0.395748423	not_in_up
-5.440779202	1.07E-04	not_in_up
-0.125722224	NA	not_in_up
0.111280235	0.304185897	not_in_up
NA	NA	not_in_up
0.746643011	0.183266296	not_in_up
-1.368081558	0.06771184	not_in_up
-0.573732564	2.55E-10	not_in_up
1.405803655	2.66E-05	not_in_up
-0.4297424	3.84E-23	not_in_up
-8.254308948	1.72E-09	not_in_up
NA	NA	not_in_up
-0.078142246	0.052322929	not_in_up
-1.111747164	1.99E-10	not_in_up
-0.141363281	0.021012326	not_in_up
0.863561617	2.45E-306	not_in_up
1.128136842	1.25E-06	not_in_up
0.097453028	0.847671787	not_in_up
-2.14284917	5.12E-15	not_in_up
0.045151894	0.7722424	not_in_up
-0.133276013	0.763301733	not_in_up
NA	NA	not_in_up
NA	NA	not_in_up
NA	NA	not_in_up
-0.212904449	0.009180991	not_in_up
-0.101015231	0.564844019	not_in_up
0.506131533	2.99E-41	not_in_up
-0.299234793	6.36E-05	not_in_up
-0.494536566	0.295945485	not_in_up
1.478958944	1.31E-283	not_in_up
0.864906308	1.13E-08	not_in_up
-0.680926906	3.38E-07	not_in_up
-0.276091959	7.62E-11	not_in_up
NA	NA	not_in_up
0.966497285	2.04E-60	not_in_up
-3.669694348	3.50E-04	not_in_up
-0.155243758	0.001376628	not_in_up
0.561703285	0.023613158	not_in_up
-1.391008219	0.044617149	not_in_up
NA	NA	not_in_up
-0.02689445	0.950131713	not_in_up
-1.083679866	0.101364703	not_in_up
-1.642416179	0.00157597	not_in_up
1.872880749	2.45E-306	not_in_up
-1.170881834	2.19E-24	not_in_up
0.517089898	3.25E-95	not_in_up
0.138270425	2.44E-07	not_in_up
NA	NA	not_in_up
NA	NA	not_in_up
-2.158210163	4.56E-07	not_in_up
0.203373199	0.182178459	not_in_up
-0.14090196	NA	not_in_up
-0.068259624	0.20870364	not_in_up
0.940472831	2.45E-306	not_in_up
0.456823678	1.79E-216	not_in_up
-0.305055205	0.447365729	not_in_up
-0.240563757	0.096414922	not_in_up
NA	NA	not_in_up
0.58333497	0.253850753	not_in_up
0.530954928	3.71E-145	not_in_up
-0.125722224	NA	not_in_up
-0.56058421	6.21E-59	not_in_up
1.076928839	3.96E-48	not_in_up
0.299711402	9.92E-08	not_in_up
0.247617459	1.87E-04	not_in_up
0.634401692	3.09E-243	not_in_up
0.910687717	2.45E-306	not_in_up
-0.14090196	NA	not_in_up
0.240083488	0.142352488	not_in_up
-0.23234761	0.431582317	not_in_up
-0.157864515	0.441108758	not_in_up
-1.087329834	0.05962907	not_in_up
0.535299313	4.97E-31	not_in_up
NA	NA	not_in_up
-2.768295216	2.81E-08	not_in_up
-0.311821538	0.529656442	not_in_up
-0.201173729	3.27E-04	not_in_up
-2.524638341	0.008417163	not_in_up
-0.146742697	0.724180048	not_in_up
0.990629936	1.35E-10	not_in_up
-0.203442927	0.480952484	not_in_up
-0.567885535	0.211310946	not_in_up
0.374428985	1.14E-32	not_in_up
NA	NA	not_in_up
0.659371988	2.29E-97	not_in_up
0.886131338	2.45E-306	not_in_up
NA	NA	not_in_up
0.162253865	0.050692039	not_in_up
-1.817317004	0.005778268	not_in_up
NA	NA	not_in_up
0.115527605	0.733709863	not_in_up
0.249823926	0.417306882	not_in_up
NA	NA	not_in_up
0.159347478	0.736668366	not_in_up
-0.81096302	0.09409384	not_in_up
-0.040373345	0.924655206	not_in_up
-0.936054844	0.077761143	not_in_up
0.219080401	0.661492904	not_in_up
NA	NA	not_in_up
0.275625312	7.58E-50	not_in_up
NA	NA	not_in_up
-0.125722224	NA	not_in_up
-0.582575511	1.96E-06	not_in_up
-2.018821665	0.002791507	not_in_up
0.322575638	0.034741405	not_in_up
0.267667519	0.395748423	not_in_up
3.469136401	0.009780819	not_in_up
NA	NA	not_in_up
-0.798573893	0.118436077	not_in_up
-0.34788456	0.345624692	not_in_up
0.909804019	7.41E-12	not_in_up
-0.108134526	0.770289735	not_in_up
NA	NA	not_in_up
NA	NA	not_in_up
-0.125722224	NA	not_in_up
-2.890696852	1.05E-13	not_in_up
-5.697115183	4.57E-05	not_in_up
0.589878535	2.65E-28	not_in_up
-3.516746888	1.18E-13	not_in_up
0.253822325	5.51E-15	not_in_up
NA	NA	not_in_up
-1.25664981	0.062850159	not_in_up
-0.015036912	0.973358731	not_in_up
-1.244426766	2.40E-06	not_in_up
-0.344359049	0.249729656	not_in_up
-2.213447593	2.09E-04	not_in_up
0.249823926	0.417306882	not_in_up
NA	NA	not_in_up
-1.59318471	0.02794789	not_in_up
-3.737113748	0.004753212	not_in_up
NA	NA	not_in_up
-3.626549244	0.006025911	not_in_up
-0.82002243	2.53E-39	not_in_up
NA	NA	not_in_up
-0.028475974	0.913781835	not_in_up
NA	NA	not_in_up
1.040898676	5.53E-177	not_in_up
NA	NA	not_in_up
0.308311149	2.00E-06	not_in_up
-0.921714933	3.41E-33	not_in_up
-4.323684376	0.001678505	not_in_up
-2.044611681	0.022132449	not_in_up
-0.440181558	0.395748423	not_in_up
NA	NA	not_in_up
NA	NA	not_in_up
0.889674609	2.45E-306	not_in_up
-2.184982436	4.85E-34	not_in_up
-0.7887714	1.04E-178	not_in_up
-0.897114854	0.028932286	not_in_up
-0.14090196	NA	not_in_up
NA	NA	not_in_up
-1.678719185	1.24E-08	not_in_up
-0.125722224	NA	not_in_up
0.661051817	1.21E-76	not_in_up
NA	NA	not_in_up
-0.305055205	0.447365729	not_in_up
-1.5896974	0.026285546	not_in_up
-6.885567415	8.64E-07	not_in_up
-0.186844881	0.701510622	not_in_up
-3.882166622	1.35E-04	not_in_up
-0.564843489	1.43E-09	not_in_up
0.098345528	0.455403383	not_in_up
-1.075133163	8.20E-07	not_in_up
-0.14090196	NA	not_in_up
0.117797639	0.733709863	not_in_up
0.789880498	5.67E-208	not_in_up
0.637381391	2.04E-75	not_in_up
-0.742677925	1.80E-06	not_in_up
-1.912059643	0.030112632	not_in_up
-0.14090196	NA	not_in_up
0.015108649	0.930189129	not_in_up
0.208286946	1.21E-10	not_in_up
0.60143779	7.81E-07	not_in_up
1.299395582	2.45E-306	not_in_up
-0.654854595	0.021011772	not_in_up
0.243921213	3.48E-08	not_in_up
0.681411448	1.18E-78	not_in_up
1.830029229	0.032705379	not_in_up
0.12929066	0.504347714	not_in_up
-0.137871399	0.523578572	not_in_up
-0.125722224	NA	not_in_up
-0.468252141	0.249684708	not_in_up
-1.271476641	0.058832508	not_in_up
-0.48907369	7.85E-15	not_in_up
NA	NA	not_in_up
0.21320279	8.49E-04	not_in_up
-0.880559832	8.43E-07	not_in_up
-0.495012374	3.39E-19	not_in_up
0.607978468	2.66E-57	not_in_up
NA	NA	not_in_up
0.138459795	0.005762382	not_in_up
-0.885245583	1.54E-07	not_in_up
-2.094032693	0.026659659	not_in_up
0.289184567	0.54359865	not_in_up
-7.577782468	3.71E-08	not_in_up
-0.309671328	3.97E-42	not_in_up
-5.159578467	2.36E-04	not_in_up
-5.536917652	7.81E-05	not_in_up
0.077840241	0.002785611	not_in_up
-0.748975752	0.035607695	not_in_up
-0.278180102	0.002170634	not_in_up
-0.513698592	7.87E-10	not_in_up
-0.142394301	0.710461045	not_in_up
-0.319367659	0.426229664	not_in_up
0.717542114	1.12E-80	not_in_up
-0.708849629	1.25E-05	not_in_up
0.893036476	4.17E-112	not_in_up
-1.076698348	1.23E-10	not_in_up
-0.090717261	0.399028964	not_in_up
NA	NA	not_in_up
NA	NA	not_in_up
0.24118779	0.628754354	not_in_up
-0.008762534	0.979616667	not_in_up
0.506053612	0.090833737	not_in_up
0.86234478	8.73E-101	not_in_up
-0.325100829	0.036089902	not_in_up
0.136925642	0.027487061	not_in_up
-3.759545223	1.27E-06	not_in_up
-0.202095424	3.14E-04	not_in_up
-0.937956819	2.70E-10	not_in_up
0.297555283	9.82E-27	not_in_up
-1.451376895	7.18E-33	not_in_up
1.049311964	1.45E-08	not_in_up
0.346303529	1.30E-06	not_in_up
1.266958858	9.59E-56	not_in_up
-2.612404876	1.15E-05	not_in_up
-0.691080139	1.26E-19	not_in_up
0.3866316	6.10E-14	not_in_up
-0.538690307	3.35E-26	not_in_up
-0.360083374	1.34E-08	not_in_up
-0.278892217	0.502104814	not_in_up
0.794908533	7.74E-68	not_in_up
0.331671379	5.17E-32	not_in_up
NA	NA	not_in_up
0.250037132	5.11E-08	not_in_up
0.2991378	0.013157966	not_in_up
1.17521869	0.076903236	not_in_up
0.534109522	4.51E-61	not_in_up
0.8372155	6.90E-51	not_in_up
-0.386103179	0.025714437	not_in_up
-0.061380187	0.457973632	not_in_up
-5.333306458	2.45E-306	not_in_up
-0.326071427	0.095174786	not_in_up
0.463308668	1.35E-25	not_in_up
-0.29963512	0.025073892	not_in_up
-0.514261794	0.298894958	not_in_up
0.461929932	1.27E-09	not_in_up
NA	NA	not_in_up
0.829770388	6.45E-14	not_in_up
0.10859015	0.554484515	not_in_up
NA	NA	not_in_up
1.218096477	3.77E-30	not_in_up
NA	NA	not_in_up
0.490722143	3.33E-11	not_in_up
-0.125722224	NA	not_in_up
-0.80461383	3.14E-13	not_in_up
-3.244712524	1.01E-18	not_in_up
NA	NA	not_in_up
-1.406395398	2.39E-14	not_in_up
0.358581759	9.07E-06	not_in_up
NA	NA	not_in_up
-1.516617926	0.032606008	not_in_up
0.509973995	3.21E-40	not_in_up
-0.385378969	0.00398297	not_in_up
-0.223082401	0.306187001	not_in_up
0.824401669	4.60E-71	not_in_up
-0.636418204	0.249617158	not_in_up
-0.125722224	NA	not_in_up
-0.125722224	NA	not_in_up
0.439968888	0.365314023	not_in_up
-0.41080016	0.384557982	not_in_up
0.073964552	0.875937023	not_in_up
0.683505769	6.66E-66	not_in_up
-0.916670463	1.74E-08	not_in_up
0.396695954	6.94E-23	not_in_up
NA	NA	not_in_up
0.087991549	0.54614812	not_in_up
0.273315453	0.579961399	not_in_up
0.046846783	0.918926687	not_in_up
-0.125722224	NA	not_in_up
-2.569059085	0.007477206	not_in_up
0.026410536	0.783344147	not_in_up
-0.253410983	9.17E-05	not_in_up
-1.240277555	0.045173074	not_in_up
-0.440863939	4.08E-115	not_in_up
NA	NA	not_in_up
-1.087329834	0.05962907	not_in_up
-0.14090196	NA	not_in_up
-1.09224813	0.009274968	not_in_up
NA	NA	not_in_up
-0.468252141	0.249684708	not_in_up
0.582441605	4.67E-05	not_in_up
-0.386959397	5.20E-05	not_in_up
-0.335195812	6.85E-05	not_in_up
-0.640073405	1.60E-26	not_in_up
-1.420086036	8.76E-05	not_in_up
0.505982132	9.96E-57	not_in_up
-0.082257132	0.431581555	not_in_up
-0.983364168	1.42E-256	not_in_up
NA	NA	not_in_up
-0.034977275	0.282337045	not_in_up
-1.837470372	6.22E-05	not_in_up
-3.38315371	3.78E-44	not_in_up
NA	NA	not_in_up
-7.635151551	2.90E-08	not_in_up
-0.125722224	NA	not_in_up
-5.178122524	3.79E-12	not_in_up
-0.263776707	0.472346339	not_in_up
-0.263776707	0.472346339	not_in_up
0.249823926	0.417306882	not_in_up
NA	NA	not_in_up
-4.876634885	1.67E-06	not_in_up
-2.27874899	8.29E-08	not_in_up
1.15132093	8.47E-229	not_in_up
-0.577259807	2.71E-04	not_in_up
1.109366438	2.45E-306	not_in_up
-1.97184615	7.85E-11	not_in_up
0.253110986	0.166759203	not_in_up
-2.214640928	2.24E-04	not_in_up
0.785199932	2.42E-264	not_in_up
0.22238922	0.615111251	not_in_up
NA	NA	not_in_up
NA	NA	not_in_up
-0.352896086	1.47E-16	not_in_up
0.494719746	2.27E-10	not_in_up
-1.902098946	7.66E-09	not_in_up
NA	NA	not_in_up
NA	NA	not_in_up
NA	NA	not_in_up
NA	NA	not_in_up
-1.742782004	0.003689643	not_in_up
0.419814698	0.337268858	not_in_up
-0.098278447	0.016255629	not_in_up
-0.235684904	2.59E-04	not_in_up
0.996139894	7.67E-154	not_in_up
0.4094977	0.384355374	not_in_up
0.230515415	0.643150925	not_in_up
-0.720691373	7.45E-04	not_in_up
-0.14090196	NA	not_in_up
-0.476267212	0.042858324	not_in_up
-1.503943187	1.88E-06	not_in_up
0.186916076	0.655750442	not_in_up
-2.407540489	3.65E-40	not_in_up
0.248544808	8.54E-59	not_in_up
0.746643011	0.183266296	not_in_up
1.767317262	0.037924348	not_in_up
-0.91696306	1.37E-19	not_in_up
-0.318396494	0.006065452	not_in_up
-1.051348307	1.85E-10	not_in_up
0.01811319	0.881358418	not_in_up
-0.802998511	8.39E-05	not_in_up
0.279269539	0.228530367	not_in_up
-0.09173379	0.758697295	not_in_up
0.670069081	9.24E-05	not_in_up
-1.242145607	5.83E-04	not_in_up
-0.495181622	0.002578124	not_in_up
-2.006971935	3.95E-05	not_in_up
-2.793359518	1.82E-08	not_in_up
0.217384236	0.023239534	not_in_up
NA	NA	not_in_up
NA	NA	not_in_up
-0.481392049	0.012750658	not_in_up
-1.842181926	0.012820593	not_in_up
0.049582009	0.751683958	not_in_up
-0.645921289	0.076955523	not_in_up
0.629502402	2.19E-212	not_in_up
0.160946085	0.332741162	not_in_up
0.009673624	0.976949674	not_in_up
-0.91785779	0.009306915	not_in_up
-2.71639067	7.23E-05	not_in_up
NA	NA	not_in_up
-4.173601771	4.22E-05	not_in_up
-3.518144554	7.25E-147	not_in_up
1.730603183	2.60E-25	not_in_up
0.880860738	2.45E-306	not_in_up
NA	NA	not_in_up
-0.818115949	0.095023586	not_in_up
2.403341397	2.45E-306	not_in_up
-1.006976086	0.026153307	not_in_up
0.338994699	0.469122878	not_in_up
NA	NA	not_in_up
-0.428983472	5.62E-11	not_in_up
0.181355207	0.441307401	not_in_up
-0.325618929	1.43E-08	not_in_up
0.601733031	0.023052688	not_in_up
-0.659291637	0.220978707	not_in_up
-1.587974238	4.22E-40	not_in_up
-0.023242447	0.737555621	not_in_up
-0.644987472	1.40E-22	not_in_up
-0.174891342	0.716465241	not_in_up
NA	NA	not_in_up
0.245998047	1.28E-04	not_in_up
-2.116696437	4.66E-04	not_in_up
-1.180742574	0.07287803	not_in_up
-0.14090196	NA	not_in_up
0.745441124	2.07E-151	not_in_up
-0.490078634	0.311796534	not_in_up
-1.60099618	0.025484053	not_in_up
-1.023983471	0.101232633	not_in_up
NA	NA	not_in_up
0.018667215	0.964541284	not_in_up
0.751494665	1.61E-23	not_in_up
0.291531751	1.62E-07	not_in_up
-0.099275446	0.734270797	not_in_up
0.740240133	2.83E-13	not_in_up
-1.866522122	0.002041662	not_in_up
0.186916076	0.655750442	not_in_up
-4.961756935	2.29E-29	not_in_up
-2.134052013	0.02577996	not_in_up
-1.379697793	1.53E-27	not_in_up
-1.575595876	9.87E-43	not_in_up
-0.14090196	NA	not_in_up
0.752944434	0.176330516	not_in_up
0.613535162	0.002362453	not_in_up
0.706172439	2.63E-30	not_in_up
-1.119599733	2.44E-34	not_in_up
-0.094160116	0.627102882	not_in_up
0.045907771	0.675570456	not_in_up
0.245961051	0.076351982	not_in_up
-0.456191798	0.003684896	not_in_up
NA	NA	not_in_up
0.305924269	0.001273036	not_in_up
-0.203821975	0.008838633	not_in_up
0.277539903	0.018142541	not_in_up
0.277771297	6.25E-07	not_in_up
0.302160132	6.51E-05	not_in_up
0.328690429	0.33833366	not_in_up
-0.666022087	0.139715291	not_in_up
-1.3569181	0.048646403	not_in_up
-0.234186217	0.006653812	not_in_up
-1.926173252	0.003687965	not_in_up
0.589246576	0.106996527	not_in_up
-1.960267126	8.61E-07	not_in_up
-0.263776707	0.472346339	not_in_up
-0.508393917	0.181324473	not_in_up
-0.666022087	0.139715291	not_in_up
NA	NA	not_in_up
-2.69144203	0.017471746	not_in_up
2.330263554	2.45E-306	not_in_up
1.500779099	2.07E-06	not_in_up
NA	NA	not_in_up
3.557460031	0.008876667	not_in_up
NA	NA	not_in_up
-0.020907573	0.956945365	not_in_up
0.249823926	0.417306882	not_in_up
0.015107515	0.733709863	not_in_up
-0.054228718	0.152129554	not_in_up
-0.487950828	6.98E-08	not_in_up
NA	NA	not_in_up
-0.918076496	0.138527069	not_in_up
0.03418784	0.774696619	not_in_up
-0.14090196	NA	not_in_up
-1.770586092	0.003395153	not_in_up
0.327754771	0.020365714	not_in_up
-1.903652202	1.87E-12	not_in_up
-0.64610735	4.63E-70	not_in_up
0.015704648	0.75275539	not_in_up
0.380512362	1.28E-49	not_in_up
-2.407663794	0.00234995	not_in_up
0.449866672	2.61E-21	not_in_up
0.267972721	0.128109244	not_in_up
-0.333232217	0.045792033	not_in_up
-0.626142699	2.34E-46	not_in_up
0.117797639	0.733709863	not_in_up
1.58626943	1.33E-238	not_in_up
NA	NA	not_in_up
-1.83030662	5.61E-14	not_in_up
-3.395840576	7.47E-04	not_in_up
-0.466135836	1.13E-04	not_in_up
-1.89896415	5.24E-71	not_in_up
NA	NA	not_in_up
-1.560764965	2.45E-306	not_in_up
-0.125722224	NA	not_in_up
-0.468252141	0.249684708	not_in_up
-0.14090196	NA	not_in_up
0.205763326	2.56E-06	not_in_up
-1.791161967	0.001187493	not_in_up
-0.816242513	9.76E-13	not_in_up
0.148912404	0.757519066	not_in_up
0.17595055	1.56E-10	not_in_up
0.900094305	4.78E-52	not_in_up
-1.016658132	1.36E-08	not_in_up
-0.752012711	2.49E-17	not_in_up
-0.813579507	4.98E-23	not_in_up
-0.14090196	NA	not_in_up
-0.952323708	4.98E-07	not_in_up
-0.582775675	0.145780771	not_in_up
NA	NA	not_in_up
NA	NA	not_in_up
NA	NA	not_in_up
-0.189669704	0.622787187	not_in_up
-1.45548078	1.11E-32	not_in_up
-0.02689445	0.950131713	not_in_up
-1.058029253	0.001155879	not_in_up
0.316589813	1.25E-12	not_in_up
0.267667519	0.395748423	not_in_up
-0.034098675	0.838758074	not_in_up
NA	NA	not_in_up
NA	NA	not_in_up
-0.308017164	0.001585777	not_in_up
-1.743248644	7.09E-10	not_in_up
-0.59834751	0.253911	not_in_up
0.51640872	6.02E-15	not_in_up
0.744804636	0.153189588	not_in_up
NA	NA	not_in_up
-0.156229716	0.005721494	not_in_up
-0.14090196	NA	not_in_up
-2.147015259	7.54E-08	not_in_up
0.407453744	4.07E-32	not_in_up
-0.780237072	2.96E-41	not_in_up
-1.384434915	5.47E-56	not_in_up
-4.910127532	3.93E-44	not_in_up
0.145812698	0.328681452	not_in_up
-0.38454766	0.384423007	not_in_up
1.463147132	2.45E-306	not_in_up
0.414298936	2.02E-105	not_in_up
0.689793814	1.21E-123	not_in_up
0.69678155	1.39E-258	not_in_up
1.13155253	4.25E-295	not_in_up
-1.821420927	2.62E-204	not_in_up
-0.824280283	1.25E-156	not_in_up
0.320896818	3.06E-10	not_in_up
-0.32616232	3.90E-17	not_in_up
-0.05784305	0.860220726	not_in_up
0.773145365	5.33E-82	not_in_up
0.249823926	0.417306882	not_in_up
-1.421608002	2.26E-06	not_in_up
-0.460949443	0.223105215	not_in_up
-0.831132737	4.16E-11	not_in_up
-0.884253906	0.140513618	not_in_up
NA	NA	not_in_up
-0.263776707	0.472346339	not_in_up
-0.464958346	0.001189172	not_in_up
-0.111056049	0.086717942	not_in_up
0.50187079	2.34E-62	not_in_up
-0.629309274	4.78E-06	not_in_up
0.738714987	1.79E-66	not_in_up
-0.70531978	3.50E-05	not_in_up
-0.593028367	8.64E-07	not_in_up
0.341739218	1.11E-11	not_in_up
0.266329588	0.243081731	not_in_up
0.482977342	5.93E-22	not_in_up
0.288920226	1.87E-06	not_in_up
0.6570448	1.60E-121	not_in_up
0.260972548	2.04E-14	not_in_up
0.287271474	9.30E-08	not_in_up
0.243328931	8.68E-12	not_in_up
0.367878298	1.79E-30	not_in_up
-0.382944335	2.14E-07	not_in_up
-0.766776315	5.80E-04	not_in_up
0.852054032	3.27E-140	not_in_up
-1.10921325	2.31E-07	not_in_up
0.029061185	0.924247042	not_in_up
0.267783093	0.062638533	not_in_up
-0.655989825	0.001288909	not_in_up
0.31936454	0.011202115	not_in_up
0.473052183	8.83E-08	not_in_up
-0.454391537	0.002599923	not_in_up
0.220098151	0.139802914	not_in_up
-0.064971244	0.594157519	not_in_up
-0.665128995	3.53E-39	not_in_up
-1.498321776	0.014695006	not_in_up
2.497530842	7.89E-04	not_in_up
0.682359817	1.68E-37	not_in_up
NA	NA	not_in_up
0.093552067	6.85E-04	not_in_up
-0.588987608	0.211392519	not_in_up
-0.690528206	1.12E-16	not_in_up
NA	NA	not_in_up
-0.14090196	NA	not_in_up
-0.491107031	4.42E-04	not_in_up
-0.812318664	1.06E-06	not_in_up
-1.110188042	0.009791092	not_in_up
0.131734593	0.105821698	not_in_up
-0.784071264	6.06E-46	not_in_up
-0.073209429	0.464801081	not_in_up
0.136159337	0.004753289	not_in_up
0.063701983	0.720446736	not_in_up
-0.666857118	0.135052403	not_in_up
0.799209068	0.08464457	not_in_up
-0.72386396	0.196865045	not_in_up
-0.934964273	0.069870673	not_in_up
-0.513664118	1.93E-46	not_in_up
0.105485427	0.078373892	not_in_up
-0.040373345	0.924655206	not_in_up
NA	NA	not_in_up
NA	NA	not_in_up
NA	NA	not_in_up
0.770126755	7.04E-47	not_in_up
0.068624292	0.434389187	not_in_up
0.522933156	8.05E-96	not_in_up
1.706067542	7.97E-91	not_in_up
-0.161105037	0.733709863	not_in_up
0.22238922	0.615111251	not_in_up
1.154800554	6.43E-28	not_in_up
NA	NA	not_in_up
NA	NA	not_in_up
0.267667519	0.395748423	not_in_up
-0.415711618	0.223153533	not_in_up
-0.460949443	0.223105215	not_in_up
-0.305055205	0.447365729	not_in_up
0.105509719	0.744073405	not_in_up
NA	NA	not_in_up
-2.135238308	1.13E-04	not_in_up
0.14878246	0.426206577	not_in_up
-14.23738288	2.35E-26	not_in_up
0.455009016	3.70E-34	not_in_up
-0.993843915	5.36E-45	not_in_up
-0.366714376	0.0021882	not_in_up
-0.573166133	1.64E-10	not_in_up
0.286903118	0.017362702	not_in_up
NA	NA	not_in_up
0.249823926	0.417306882	not_in_up
0.759196331	0.155072521	not_in_up
-0.917313821	0.081247953	not_in_up
2.064546873	0.010839215	not_in_up
0.501473376	1.80E-16	not_in_up
-1.197486684	1.87E-26	not_in_up
0.687338392	1.84E-29	not_in_up
0.141855612	2.26E-08	not_in_up
-1.968059929	0.009317878	not_in_up
0.204798312	1.66E-07	not_in_up
-2.743450114	3.57E-46	not_in_up
0.768301706	1.16E-108	not_in_up
-2.428937474	2.45E-306	not_in_up
0.588190841	1.17E-21	not_in_up
0.73705385	2.45E-306	not_in_up
0.417012277	1.37E-31	not_in_up
0.564515029	3.51E-58	not_in_up
0.463203888	1.70E-65	not_in_up
0.880237452	4.18E-77	not_in_up
0.828827138	2.57E-120	not_in_up
0.429946144	2.56E-07	not_in_up
0.336819518	1.28E-10	not_in_up
0.363831954	3.02E-08	not_in_up
0.30396162	1.29E-34	not_in_up
0.270069791	1.72E-19	not_in_up
-0.619877583	0.155072521	not_in_up
0.718334927	1.71E-05	not_in_up
0.144235919	0.310691718	not_in_up
-0.013926858	0.894919783	not_in_up
-6.072852767	2.03E-09	not_in_up
-0.110962799	1.77E-06	not_in_up
0.358808411	3.62E-10	not_in_up
0.201442059	0.002992043	not_in_up
-1.29404598	4.11E-35	not_in_up
-1.369517535	1.67E-22	not_in_up
-1.530895379	2.50E-04	not_in_up
1.833855057	2.45E-306	not_in_up
-0.353689401	2.24E-16	not_in_up
0.331144559	3.70E-07	not_in_up
-1.390796597	7.56E-20	not_in_up
NA	NA	not_in_up
-1.91301398	9.14E-76	not_in_up
-0.08817093	0.463415898	not_in_up
-0.767234465	8.06E-20	not_in_up
0.951199378	3.31E-178	not_in_up
0.294832565	3.16E-06	not_in_up
0.481515942	3.88E-51	not_in_up
0.13191757	0.052139465	not_in_up
NA	NA	not_in_up
0.699122351	8.33E-127	not_in_up
-0.227938985	7.76E-11	not_in_up
-0.197168433	0.673426173	not_in_up
-3.66883864	3.11E-04	not_in_up
-0.149929087	0.282627943	not_in_up
NA	NA	not_in_up
-0.545443472	0.012349995	not_in_up
0.473799905	7.68E-45	not_in_up
NA	NA	not_in_up
NA	NA	not_in_up
-0.066300994	0.019424357	not_in_up
-4.722737942	7.55E-04	not_in_up
-1.283200029	5.30E-09	not_in_up
NA	NA	not_in_up
1.360111383	2.45E-306	not_in_up
0.978043567	2.45E-306	not_in_up
1.132787054	2.45E-306	not_in_up
NA	NA	not_in_up
0.184926025	3.81E-13	not_in_up
-1.515496836	0.052706983	not_in_up
1.457749439	7.40E-143	not_in_up
-1.064121132	3.22E-48	not_in_up
-2.064135154	0.002163693	not_in_up
-0.012438073	0.979222503	not_in_up
0.004854574	0.958435505	not_in_up
NA	NA	not_in_up
0.412557933	7.56E-49	not_in_up
-0.1759059	0.673067521	not_in_up
-0.039746721	0.915628717	not_in_up
-1.299472211	0.028771899	not_in_up
1.149139285	2.45E-306	not_in_up
NA	NA	not_in_up
-0.819459173	0.148764195	not_in_up
-0.125722224	NA	not_in_up
-2.050316276	2.14E-07	not_in_up
0.067045467	0.841808085	not_in_up
-0.263776707	0.472346339	not_in_up
NA	NA	not_in_up
-0.06172486	0.366238582	not_in_up
0.268701374	2.95E-06	not_in_up
-1.883477485	0.029235752	not_in_up
-0.069621696	0.246432232	not_in_up
-0.070019741	0.182439301	not_in_up
-0.630787984	4.61E-14	not_in_up
0.928731981	2.15E-211	not_in_up
0.416942391	3.07E-12	not_in_up
NA	NA	not_in_up
0.088869665	0.146123923	not_in_up
-0.275611641	8.42E-09	not_in_up
-0.160749595	0.002815595	not_in_up
0.525239107	4.44E-91	not_in_up
0.318816583	3.21E-32	not_in_up
0.738446134	7.79E-165	not_in_up
-0.190240166	9.66E-05	not_in_up
-1.477719063	4.56E-04	not_in_up
1.377691704	9.44E-142	not_in_up
-0.435943915	4.07E-09	not_in_up
-1.670836214	3.70E-13	not_in_up
NA	NA	not_in_up
2.393866478	7.32E-245	not_in_up
-0.338039246	0.329218375	not_in_up
-0.966808815	0.001298185	not_in_up
-0.313400968	4.68E-04	not_in_up
0.481492333	1.42E-07	not_in_up
-0.938632813	4.02E-06	not_in_up
0.029191659	0.522409552	not_in_up
-3.18714986	1.02E-15	not_in_up
-1.713918263	2.13E-36	not_in_up
-0.042204036	0.078074269	not_in_up
-8.011538288	1.93E-15	not_in_up
-3.204587524	0.009579025	not_in_up
-0.295484362	4.29E-16	not_in_up
0.096122395	0.584581744	not_in_up
0.35387718	2.18E-11	not_in_up
-0.520185017	1.37E-12	not_in_up
0.648194342	1.52E-107	not_in_up
0.70389331	2.28E-130	not_in_up
2.285246274	0.002270862	not_in_up
-1.131810052	1.16E-08	not_in_up
-0.518782684	0.028649157	not_in_up
0.510770085	0.275521868	not_in_up
-0.263776707	0.472346339	not_in_up
2.016325687	7.36E-14	not_in_up
-0.531489139	3.03E-07	not_in_up
-1.0595121	0.002280327	not_in_up
0.966862864	4.67E-18	not_in_up
-0.21222864	0.095051718	not_in_up
0.768784865	0.042881156	not_in_up
-0.117936245	0.588198638	not_in_up
-1.003602533	0.044796728	not_in_up
0.55623685	3.74E-24	not_in_up
-0.951439969	0.001472697	not_in_up
0.613168687	1.93E-06	not_in_up
-2.337441152	2.05E-05	not_in_up
NA	NA	not_in_up
-0.657167845	0.229066569	not_in_up
-0.014119869	0.932770095	not_in_up
0.262198441	0.054247102	not_in_up
0.166580262	0.005036385	not_in_up
-0.068346675	0.885917604	not_in_up
-0.522762546	0.008803404	not_in_up
-1.095592243	0.086064321	not_in_up
1.065680675	6.64E-101	not_in_up
0.614132925	8.19E-238	not_in_up
1.024976167	2.45E-306	not_in_up
0.833071804	2.45E-306	not_in_up
1.023914554	2.45E-306	not_in_up
0.65355511	1.94E-216	not_in_up
0.297732651	0.020007485	not_in_up
0.33481283	0.498782104	not_in_up
0.55014456	3.32E-15	not_in_up
NA	NA	not_in_up
0.569332635	2.00E-88	not_in_up
0.285066355	1.67E-19	not_in_up
0.342137494	2.11E-06	not_in_up
-1.083150189	1.95E-10	not_in_up
-0.129569408	0.042881156	not_in_up
3.913185352	2.45E-306	not_in_up
-0.119856483	0.112004951	not_in_up
-1.041678495	6.03E-36	not_in_up
0.557003957	1.16E-07	not_in_up
NA	NA	not_in_up
-0.331239292	0.089268043	not_in_up
-0.174607163	0.684157989	not_in_up
0.267667519	0.395748423	not_in_up
-0.14090196	NA	not_in_up
0.249823926	0.417306882	not_in_up
-2.069997658	8.34E-04	not_in_up
NA	NA	not_in_up
-0.14090196	NA	not_in_up
0.943311558	1.68E-208	not_in_up
-3.992316839	1.85E-07	not_in_up
-0.125188311	0.001075714	not_in_up
-1.256827255	3.22E-04	not_in_up
0.085861567	0.868591427	not_in_up
-0.572407401	1.83E-04	not_in_up
NA	NA	not_in_up
-0.062241908	0.902099459	not_in_up
-0.307648162	0.483489765	not_in_up
-4.103159085	0.00265065	not_in_up
NA	NA	not_in_up
2.866570907	9.51E-28	not_in_up
0.157061915	0.431582317	not_in_up
0.05268341	0.910906097	not_in_up
0.405841407	0.427984074	not_in_up
0.667482997	3.48E-11	not_in_up
0.246736904	0.114625921	not_in_up
0.071002868	0.727178458	not_in_up
0.166508931	0.435049993	not_in_up
-0.505238261	7.14E-06	not_in_up
-0.427369314	4.70E-26	not_in_up
-1.313670152	0.073848824	not_in_up
0.110649137	0.827028185	not_in_up
NA	NA	not_in_up
-1.011358956	8.97E-08	not_in_up
-3.096511218	1.64E-17	not_in_up
NA	NA	not_in_up
-0.556855484	3.64E-20	not_in_up
-0.459190619	0.00251123	not_in_up
-0.468252141	0.249684708	not_in_up
-0.666022087	0.139715291	not_in_up
NA	NA	not_in_up
-0.152653639	0.142499563	not_in_up
-0.174394968	0.68819029	not_in_up
0.747491118	9.82E-78	not_in_up
1.364482124	2.49E-13	not_in_up
NA	NA	not_in_up
-0.087507477	0.715910487	not_in_up
0.348287273	5.23E-24	not_in_up
-3.445148313	5.33E-13	not_in_up
1.811444755	2.45E-306	not_in_up
-0.191307782	0.009281104	not_in_up
-1.329982418	0.036986135	not_in_up
-2.499468157	9.43E-90	not_in_up
-0.125458017	0.593028818	not_in_up
-4.310065429	0.001622962	not_in_up
NA	NA	not_in_up
0.729770219	4.83E-117	not_in_up
-1.221086414	1.46E-30	not_in_up
-0.035869115	0.579618225	not_in_up
-1.744086198	2.03E-47	not_in_up
-0.519813673	2.09E-16	not_in_up
-1.834621663	3.94E-12	not_in_up
-3.447185402	6.84E-15	not_in_up
-0.391792468	0.018830611	not_in_up
NA	NA	not_in_up
0.087557306	0.28127128	not_in_up
0.390296292	1.87E-20	not_in_up
-0.053479027	0.373504205	not_in_up
0.306662688	1.84E-33	not_in_up
1.430454568	2.93E-100	not_in_up
0.165558126	1.48E-04	not_in_up
0.659308326	9.26E-59	not_in_up
-0.425912664	1.47E-06	not_in_up
0.463981372	1.82E-48	not_in_up
-0.163175532	0.463415898	not_in_up
0.271800418	1.48E-04	not_in_up
0.62104086	1.39E-35	not_in_up
0.297708329	1.40E-07	not_in_up
-0.267460991	0.116011313	not_in_up
0.397861169	7.10E-08	not_in_up
0.457394085	3.88E-18	not_in_up
-0.012702007	0.74324224	not_in_up
-0.13658293	0.014530859	not_in_up
1.604640855	2.45E-306	not_in_up
0.065145807	0.661689039	not_in_up
-0.298796048	0.540026657	not_in_up
0.075749164	0.313569191	not_in_up
0.167136807	0.333979853	not_in_up
0.467673379	2.60E-10	not_in_up
0.104967071	0.197162849	not_in_up
0.546614047	2.55E-61	not_in_up
0.78950138	1.22E-88	not_in_up
-1.164018289	0.077235293	not_in_up
-2.471136296	1.46E-41	not_in_up
-1.912059643	0.030112632	not_in_up
-0.216901917	0.004393756	not_in_up
-0.716335386	1.90E-23	not_in_up
-1.579915164	1.76E-08	not_in_up
0.200933382	0.094970845	not_in_up
-0.970867324	0.003311045	not_in_up
-0.299218091	0.504786925	not_in_up
0.043497682	0.453971049	not_in_up
0.521958623	5.68E-07	not_in_up
0.690100994	1.34E-53	not_in_up
0.898438219	1.67E-213	not_in_up
0.887746328	1.72E-303	not_in_up
-0.252034288	3.00E-05	not_in_up
-0.455074224	2.80E-07	not_in_up
0.591364091	9.31E-70	not_in_up
0.470248415	1.68E-71	not_in_up
-0.263776707	0.472346339	not_in_up
-0.576885623	3.69E-94	not_in_up
NA	NA	not_in_up
0.670643059	1.14E-137	not_in_up
NA	NA	not_in_up
-1.026939022	0.031450501	not_in_up
-0.285170935	0.55998928	not_in_up
0.967332276	2.45E-306	not_in_up
-0.097122236	0.844158281	not_in_up
-0.640636974	0.247600661	not_in_up
-0.651108565	1.29E-113	not_in_up
1.063439677	2.45E-306	not_in_up
0.534738146	2.77E-170	not_in_up
-0.146742697	0.724180048	not_in_up
-2.699091196	0.016540015	not_in_up
-1.036842129	2.48E-18	not_in_up
0.296053827	1.06E-13	not_in_up
0.011371426	0.983226859	not_in_up
NA	NA	not_in_up
-0.122330435	2.62E-04	not_in_up
0.104419882	6.49E-05	not_in_up
0.616217022	1.46E-41	not_in_up
0.131033667	0.05312322	not_in_up
0.530550584	1.62E-24	not_in_up
-0.859804702	5.14E-12	not_in_up
-0.521739169	2.08E-06	not_in_up
-0.092048884	0.158801091	not_in_up
0.379919287	1.82E-14	not_in_up
-0.021206226	0.740045783	not_in_up
0.26079046	1.84E-04	not_in_up
-0.353768006	0.060974789	not_in_up
0.563815053	6.28E-37	not_in_up
0.24899141	7.90E-04	not_in_up
-0.232631221	0.010444643	not_in_up
0.095787168	0.301928217	not_in_up
0.732735978	2.05E-93	not_in_up
0.346448649	6.51E-46	not_in_up
0.513548494	3.81E-88	not_in_up
0.219898855	1.80E-08	not_in_up
0.111481353	0.224974623	not_in_up
0.595412498	1.17E-72	not_in_up
0.547614702	4.43E-97	not_in_up
1.019226444	2.45E-306	not_in_up
0.260704854	0.085330907	not_in_up
0.852058766	6.72E-237	not_in_up
NA	NA	not_in_up
0.162758942	1.40E-19	not_in_up
0.310746966	7.10E-40	not_in_up
0.747246309	4.06E-132	not_in_up
NA	NA	not_in_up
0.676569856	1.56E-90	not_in_up
1.013248885	1.86E-299	not_in_up
-0.643456172	0.11592753	not_in_up
0.519869756	3.81E-33	not_in_up
-1.314129854	0.072017083	not_in_up
0.737202343	4.81E-121	not_in_up
1.15363401	1.19E-06	not_in_up
NA	NA	not_in_up
0.515809994	7.24E-77	not_in_up
-0.15923438	3.32E-05	not_in_up
-0.072500285	0.886323552	not_in_up
0.253408997	1.58E-06	not_in_up
-1.489320823	2.11E-04	not_in_up
-0.459594381	0.381106852	not_in_up
-0.950888787	4.79E-08	not_in_up
-0.14090196	NA	not_in_up
0.305723091	4.74E-40	not_in_up
NA	NA	not_in_up
0.134186853	0.004188281	not_in_up
0.038528247	0.915628717	not_in_up
-0.265612137	0.154853329	not_in_up
0.224184564	0.033354617	not_in_up
-0.549683029	0.102763738	not_in_up
-0.31874331	0.027790875	not_in_up
0.628009532	6.21E-09	not_in_up
-0.183887575	0.667424139	not_in_up
-0.376436342	5.31E-12	not_in_up
1.075898716	8.95E-226	not_in_up
-0.544824824	8.98E-37	not_in_up
-0.022717442	0.774039629	not_in_up
0.686993518	4.38E-34	not_in_up
0.338575366	8.22E-11	not_in_up
-1.514882021	6.34E-36	not_in_up
-0.151334579	5.21E-06	not_in_up
-0.813690724	4.11E-20	not_in_up
0.177095691	0.001767613	not_in_up
0.818379924	1.97E-35	not_in_up
0.206951101	0.417624685	not_in_up
0.216215551	1.55E-06	not_in_up
0.178121982	0.083162388	not_in_up
0.498628333	0.335185735	not_in_up
0.063587536	0.82600407	not_in_up
0.215402341	0.006306478	not_in_up
1.615792352	1.02E-10	not_in_up
0.964663153	1.24E-43	not_in_up
-6.045263535	1.67E-05	not_in_up
0.78730101	6.20E-101	not_in_up
-0.896894275	4.04E-05	not_in_up
0.803318443	1.29E-28	not_in_up
-2.919017835	1.57E-14	not_in_up
-1.391008219	0.044617149	not_in_up
-2.70179764	4.70E-07	not_in_up
-0.293820919	0.521843994	not_in_up
0.344132407	2.18E-23	not_in_up
0.581087982	7.89E-05	not_in_up
-0.125722224	NA	not_in_up
-0.648096815	0.140631183	not_in_up
0.035838378	0.915903375	not_in_up
-0.561743965	0.087843124	not_in_up
0.143246754	0.004634698	not_in_up
-0.029589298	0.915628717	not_in_up
NA	NA	not_in_up
NA	NA	not_in_up
0.198239762	0.428830944	not_in_up
0.080116079	0.281963644	not_in_up
-0.818115949	0.095023586	not_in_up
-2.144933048	0.025620298	not_in_up
-0.125722224	NA	not_in_up
-0.14090196	NA	not_in_up
0.486348285	1.09E-36	not_in_up
-0.45516291	0.357993215	not_in_up
-0.664260829	0.214540475	not_in_up
0.533879891	3.14E-35	not_in_up
0.196766736	0.551009324	not_in_up
0.248809371	1.71E-42	not_in_up
0.141892774	0.081318245	not_in_up
-0.14090196	NA	not_in_up
-1.357527024	0.00268481	not_in_up
0.296550258	0.513965134	not_in_up
-0.769359371	0.040448584	not_in_up
NA	NA	not_in_up
0.437896202	0.360825943	not_in_up
0.531494718	2.50E-10	not_in_up
0.057533522	0.892343627	not_in_up
0.928045167	5.54E-13	not_in_up
-1.629215916	0.024998758	not_in_up
-1.537338885	1.78E-09	not_in_up
-0.125722224	NA	not_in_up
0.15473993	0.748662021	not_in_up
0.538199819	2.27E-08	not_in_up
-5.096711686	2.61E-04	not_in_up
-0.781584737	1.36E-05	not_in_up
-3.318369088	2.04E-05	not_in_up
0.0314096	0.4669014	not_in_up
0.578091279	9.29E-26	not_in_up
-0.892006623	4.34E-07	not_in_up
-0.125722224	NA	not_in_up
0.709832887	1.92E-62	not_in_up
-0.571371942	0.059260486	not_in_up
1.002697208	1.06E-55	not_in_up
0.239964866	0.564962185	not_in_up
-7.942948613	7.93E-28	not_in_up
-1.192689617	4.07E-19	not_in_up
-1.904908313	9.44E-07	not_in_up
NA	NA	not_in_up
-0.14090196	NA	not_in_up
NA	NA	not_in_up
1.318917257	2.08E-149	not_in_up
-0.237413109	0.529656442	not_in_up
0.15743099	0.099222794	not_in_up
1.094603242	2.07E-104	not_in_up
-5.794885576	3.36E-05	not_in_up
NA	NA	not_in_up
0.420669972	3.94E-48	not_in_up
-0.14090196	NA	not_in_up
0.46758416	2.07E-04	not_in_up
0.271627069	6.12E-08	not_in_up
0.84699645	0.00415161	not_in_up
-1.594967392	4.63E-24	not_in_up
-0.274291198	0.287081511	not_in_up
0.414656006	2.09E-04	not_in_up
0.29154112	1.31E-22	not_in_up
-1.916437123	0.000266341	not_in_up
0.949387877	1.43E-126	not_in_up
-0.869967736	2.92E-29	not_in_up
-0.290920068	0.508797036	not_in_up
NA	NA	not_in_up
0.447267272	0.137819427	not_in_up
0.344424224	1.73E-08	not_in_up
-2.496153597	5.34E-15	not_in_up
-0.660076887	4.91E-08	not_in_up
NA	NA	not_in_up
-2.342900109	3.71E-06	not_in_up
0.157638756	0.283572232	not_in_up
0.412405226	1.27E-09	not_in_up
-3.459740018	1.11E-07	not_in_up
-6.157976285	2.45E-306	not_in_up
-0.594875699	0.184245633	not_in_up
-0.069644096	0.150226315	not_in_up
-0.291812827	6.11E-27	not_in_up
1.139068352	2.49E-163	not_in_up
-0.439157663	3.43E-15	not_in_up
0.207807571	2.14E-10	not_in_up
0.197933635	0.13215405	not_in_up
0.825925468	5.04E-41	not_in_up
0.990599086	8.68E-52	not_in_up
0.666797515	0.186337867	not_in_up
0.110649137	0.827028185	not_in_up
-0.110280585	0.812721648	not_in_up
-0.299218091	0.504786925	not_in_up
-0.223200782	0.473954923	not_in_up
-0.196850565	0.620657164	not_in_up
-0.039746721	0.915628717	not_in_up
-0.237413109	0.529656442	not_in_up
0.038227323	0.860683794	not_in_up
-0.480951235	1.77E-22	not_in_up
-0.073557996	0.791753941	not_in_up
0.695276318	7.56E-22	not_in_up
0.06795584	7.19E-04	not_in_up
0.696261101	8.57E-44	not_in_up
-0.237413109	0.529656442	not_in_up
0.038238974	0.9393249	not_in_up
-0.040373345	0.924655206	not_in_up
-1.844535546	1.17E-17	not_in_up
0.010969355	0.956599698	not_in_up
-1.389963857	3.28E-12	not_in_up
0.573538013	1.18E-09	not_in_up
0.857868847	8.69E-70	not_in_up
0.115527605	0.733709863	not_in_up
-0.018346906	0.95794274	not_in_up
-0.142667845	0.743759845	not_in_up
0.796368426	0.044121411	not_in_up
0.024480764	0.954440016	not_in_up
-0.125722224	NA	not_in_up
-0.454844223	0.263413289	not_in_up
-1.449049045	6.84E-04	not_in_up
NA	NA	not_in_up
-0.125722224	NA	not_in_up
NA	NA	not_in_up
-0.102429143	0.486753944	not_in_up
0.270369795	2.75E-08	not_in_up
-0.68747192	5.30E-06	not_in_up
-3.207360641	0.009837003	not_in_up
NA	NA	not_in_up
0.51907068	1.79E-06	not_in_up
0.49881057	2.99E-09	not_in_up
0.065222078	0.891884814	not_in_up
0.03763862	0.802879955	not_in_up
-0.435863045	2.73E-04	not_in_up
0.538509067	0.101800492	not_in_up
0.743714193	9.93E-15	not_in_up
-1.75439607	0.007741396	not_in_up
-1.171561112	6.72E-08	not_in_up
1.031168264	2.45E-306	not_in_up
-4.763558817	6.36E-04	not_in_up
-0.897974095	3.69E-04	not_in_up
0.744137772	1.16E-200	not_in_up
0.306376078	3.98E-16	not_in_up
0.354391662	0.476344929	not_in_up
0.476891944	5.85E-77	not_in_up
NA	NA	not_in_up
0.778301906	2.45E-306	not_in_up
-1.553233477	1.42E-04	not_in_up
0.623394701	6.10E-82	not_in_up
-0.14090196	NA	not_in_up
0.039628506	0.936837578	not_in_up
-1.026971047	9.97E-10	not_in_up
0.684723493	2.54E-241	not_in_up
-1.912059643	0.030112632	not_in_up
-2.167484762	0.018613587	not_in_up
0.51735595	6.89E-10	not_in_up
-0.384884673	0.008171366	not_in_up
-0.57116428	6.29E-04	not_in_up
-0.273174317	0.179903068	not_in_up
-0.410751709	7.03E-21	not_in_up
-0.252941215	0.0158633	not_in_up
-0.34788456	0.345624692	not_in_up
0.481457318	0.073552019	not_in_up
1.068061257	2.45E-306	not_in_up
0.129928223	0.365280071	not_in_up
0.857244492	3.52E-41	not_in_up
-0.72962497	0.056448606	not_in_up
-1.123632409	0.082637204	not_in_up
-1.491604642	0.055759684	not_in_up
2.423774397	3.23E-05	not_in_up
NA	NA	not_in_up
-0.675569721	7.86E-161	not_in_up
0.707647168	2.01E-91	not_in_up
NA	NA	not_in_up
NA	NA	not_in_up
0.424727689	4.60E-11	not_in_up
1.632989117	2.45E-306	not_in_up
0.286642375	0.567170313	not_in_up
NA	NA	not_in_up
0.412163565	0.005737447	not_in_up
-0.125722224	NA	not_in_up
-0.521503063	0.007842714	not_in_up
0.499372956	1.24E-04	not_in_up
NA	NA	not_in_up
-3.659966813	7.84E-15	not_in_up
-0.018346906	0.95794274	not_in_up
0.692332871	6.23E-16	not_in_up
NA	NA	not_in_up
NA	NA	not_in_up
NA	NA	not_in_up
0.488922972	0.344015968	not_in_up
-0.918875201	0.134300513	not_in_up
-0.051207455	0.915628717	not_in_up
-0.818115949	0.095023586	not_in_up
-0.14090196	NA	not_in_up
0.384389278	5.73E-103	not_in_up
-3.767283351	3.07E-34	not_in_up
NA	NA	not_in_up
-0.468252141	0.249684708	not_in_up
-0.833700315	4.23E-30	not_in_up
-0.969056741	0.06904554	not_in_up
NA	NA	not_in_up
-0.518844645	0.004261494	not_in_up
0.207057359	0.109044793	not_in_up
1.81477102	2.78E-236	not_in_up
NA	NA	not_in_up
-2.197807589	3.99E-33	not_in_up
-0.041930333	0.435049993	not_in_up
1.375023066	2.45E-306	not_in_up
0.560379074	1.54E-17	not_in_up
-1.568062122	1.60E-07	not_in_up
-0.507537139	2.17E-49	not_in_up
-3.208703501	0.001502452	not_in_up
1.108980377	1.06E-250	not_in_up
0.763349994	1.07E-18	not_in_up
-0.275084719	0.020838438	not_in_up
-1.785936396	8.26E-07	not_in_up
0.320389356	0.389503249	not_in_up
0.317508634	0.088707107	not_in_up
0.92792473	2.87E-37	not_in_up
1.161889305	1.39E-23	not_in_up
-0.576291336	0.101407256	not_in_up
0.140217355	0.194620299	not_in_up
0.900647791	6.09E-40	not_in_up
-0.765227535	3.08E-42	not_in_up
-0.584617522	3.47E-04	not_in_up
NA	NA	not_in_up
1.947726737	6.04E-48	not_in_up
0.30856076	0.001860513	not_in_up
-0.384172366	0.292476772	not_in_up
0.866103964	1.28E-107	not_in_up
NA	NA	not_in_up
-0.353800081	0.397515653	not_in_up
NA	NA	not_in_up
NA	NA	not_in_up
2.05531629	2.45E-306	not_in_up
-0.040665521	0.529803809	not_in_up
-1.144422728	1.47E-24	not_in_up
0.375345384	2.57E-17	not_in_up
1.531287798	2.29E-97	not_in_up
-0.34788456	0.345624692	not_in_up
-2.248706976	1.60E-12	not_in_up
0.581636955	2.62E-59	not_in_up
1.168631805	1.07E-285	not_in_up
0.614075691	6.49E-121	not_in_up
NA	NA	not_in_up
0.677199669	0.099402623	not_in_up
NA	NA	not_in_up
-0.187407172	0.41103008	not_in_up
-0.234758538	0.001888238	not_in_up
NA	NA	not_in_up
0.088108745	0.793400921	not_in_up
-0.049840522	0.778368463	not_in_up
-1.173757232	2.61E-04	not_in_up
-0.797954687	9.66E-10	not_in_up
-2.507522195	2.79E-10	not_in_up
0.253472095	0.08786318	not_in_up
0.732860796	6.30E-52	not_in_up
0.793615451	1.02E-04	not_in_up
0.788955271	2.32E-15	not_in_up
-0.326673566	0.418116623	not_in_up
0.508198618	0.018881288	not_in_up
0.132315621	0.790203041	not_in_up
NA	NA	not_in_up
-0.713779068	0.14864704	not_in_up
-1.489523728	4.62E-08	not_in_up
0.479496886	3.31E-27	not_in_up
-0.648684003	1.61E-42	not_in_up
0.40336711	2.21E-31	not_in_up
0.419959428	6.87E-14	not_in_up
0.54587531	0.004198839	not_in_up
-2.868243886	5.06E-16	not_in_up
-4.970449603	1.06E-06	not_in_up
-0.087260777	0.526429139	not_in_up
0.142996519	0.006687493	not_in_up
-0.270695353	2.36E-34	not_in_up
-0.16445602	0.202188536	not_in_up
NA	NA	not_in_up
0.485975891	4.18E-64	not_in_up
0.287252526	6.72E-06	not_in_up
0.209858887	0.001656272	not_in_up
-0.307847236	0.488704296	not_in_up
0.046078851	0.626470946	not_in_up
NA	NA	not_in_up
0.638330229	3.04E-20	not_in_up
-0.354292495	0.219481394	not_in_up
0.953724137	1.95E-31	not_in_up
0.667816578	6.80E-18	not_in_up
-0.305055205	0.447365729	not_in_up
-3.021379224	4.15E-08	not_in_up
-0.349761327	0.008137171	not_in_up
0.935465954	1.82E-140	not_in_up
-0.125722224	NA	not_in_up
0.541704363	8.15E-12	not_in_up
-0.926046587	0.003566062	not_in_up
-0.070878104	0.08661987	not_in_up
-0.190733819	0.00216446	not_in_up
-0.273268384	0.002005731	not_in_up
-0.398244343	6.85E-12	not_in_up
-0.127280831	0.120662965	not_in_up
-0.248857159	0.049580402	not_in_up
0.649342957	1.90E-43	not_in_up
0.415417203	9.83E-68	not_in_up
-0.297092965	0.474175797	not_in_up
-0.45914571	0.376295061	not_in_up
1.432438813	2.45E-306	not_in_up
-1.521214241	2.95E-105	not_in_up
NA	NA	not_in_up
-0.021985298	0.631913556	not_in_up
0.534467978	5.93E-11	not_in_up
0.175598336	0.089780767	not_in_up
-4.696402117	4.35E-10	not_in_up
0.383012778	6.13E-09	not_in_up
-0.229399632	0.288883552	not_in_up
NA	NA	not_in_up
NA	NA	not_in_up
0.25034357	0.451338525	not_in_up
0.401699777	2.44E-14	not_in_up
NA	NA	not_in_up
0.50522134	2.89E-17	not_in_up
-0.462528606	0.003381095	not_in_up
0.658512753	6.55E-113	not_in_up
0.389320788	1.67E-05	not_in_up
1.157752859	2.45E-306	not_in_up
-2.789628116	2.45E-306	not_in_up
2.113828063	1.09E-53	not_in_up
NA	NA	not_in_up
0.112131815	0.119944107	not_in_up
0.838348463	2.12E-06	not_in_up
NA	NA	not_in_up
2.945069721	0.015703426	not_in_up
0.121941971	0.707862855	not_in_up
-4.206877799	3.59E-05	not_in_up
-0.267748707	0.084866392	not_in_up
-2.314945154	8.69E-19	not_in_up
-2.652643359	7.43E-14	not_in_up
-0.522897693	4.16E-10	not_in_up
0.323383038	0.052206651	not_in_up
-0.064457733	0.677161191	not_in_up
0.536064437	6.62E-26	not_in_up
-0.576515633	0.006139866	not_in_up
0.409535638	1.70E-68	not_in_up
-0.124767257	0.479908824	not_in_up
0.832234362	3.69E-20	not_in_up
0.975568359	2.36E-17	not_in_up
1.020590624	6.20E-30	not_in_up
-0.441261273	2.37E-14	not_in_up
0.313300028	2.21E-04	not_in_up
-7.334037415	1.07E-07	not_in_up
-2.787116865	2.89E-42	not_in_up
-1.6360577	7.83E-13	not_in_up
-3.49276428	3.65E-25	not_in_up
NA	NA	not_in_up
-0.14090196	NA	not_in_up
0.141302558	0.526269223	not_in_up
-0.125722224	NA	not_in_up
NA	NA	not_in_up
-8.175279343	2.49E-09	not_in_up
-0.008767669	0.979405802	not_in_up
-0.338601	0.327178907	not_in_up
-0.60108811	8.34E-06	not_in_up
-1.661601012	0.011652904	not_in_up
NA	NA	not_in_up
0.249823926	0.417306882	not_in_up
-0.836715534	3.15E-04	not_in_up
-0.326839475	0.017626714	not_in_up
0.557558098	1.41E-09	not_in_up
NA	NA	not_in_up
-0.125722224	NA	not_in_up
0.086627231	0.500767997	not_in_up
NA	NA	not_in_up
-8.001224719	8.00E-09	not_in_up
-2.943921231	2.65E-149	not_in_up
1.675709492	3.85E-46	not_in_up
NA	NA	not_in_up
0.70271415	1.30E-277	not_in_up
0.243319508	0.004221368	not_in_up
-0.13759721	0.286316777	not_in_up
0.428034837	0.012420188	not_in_up
NA	NA	not_in_up
NA	NA	not_in_up
-0.051207455	0.915628717	not_in_up
1.060970277	2.45E-306	not_in_up
0.041751547	0.838821852	not_in_up
0.548694933	1.96E-73	not_in_up
0.014899327	0.918878765	not_in_up
-0.398711118	1.50E-06	not_in_up
-1.203191292	0.010328004	not_in_up
0.512533109	1.73E-18	not_in_up
NA	NA	not_in_up
-0.14090196	NA	not_in_up
NA	NA	not_in_up
NA	NA	not_in_up
-1.991574469	3.57E-04	not_in_up
-0.603358397	2.93E-05	not_in_up
NA	NA	not_in_up
-0.917313821	0.081247953	not_in_up
-0.157158491	0.673164269	not_in_up
-0.506042132	7.06E-04	not_in_up
-0.125722224	NA	not_in_up
0.549114296	0.295556419	not_in_up
NA	NA	not_in_up
NA	NA	not_in_up
0.115527605	0.733709863	not_in_up
NA	NA	not_in_up
NA	NA	not_in_up
-2.699091196	0.016540015	not_in_up
NA	NA	not_in_up
-2.761376669	0.015643621	not_in_up
0.89226989	0.027627299	not_in_up
-0.307893379	0.505431387	not_in_up
-0.666022087	0.139715291	not_in_up
NA	NA	not_in_up
0.249823926	0.417306882	not_in_up
NA	NA	not_in_up
0.034585604	0.937762344	not_in_up
0.067365078	0.835349501	not_in_up
-0.074637406	0.542075936	not_in_up
0.413341195	1.98E-27	not_in_up
-0.51157717	8.87E-07	not_in_up
-1.067410751	1.49E-06	not_in_up
NA	NA	not_in_up
NA	NA	not_in_up
NA	NA	not_in_up
-0.085101263	0.867341114	not_in_up
-0.14090196	NA	not_in_up
NA	NA	not_in_up
0.654238295	0.124026266	not_in_up
0.461756029	8.17E-07	not_in_up
NA	NA	not_in_up
-0.918276061	2.27E-49	not_in_up
-1.087329834	0.05962907	not_in_up
-2.599594204	1.40E-06	not_in_up
NA	NA	not_in_up
0.250826477	0.456811372	not_in_up
0.281994776	3.30E-42	not_in_up
0.257197922	1.59E-21	not_in_up
0.628880858	7.60E-77	not_in_up
-0.125722224	NA	not_in_up
NA	NA	not_in_up
NA	NA	not_in_up
-0.039800484	0.180677697	not_in_up
NA	NA	not_in_up
1.734315938	1.00E-03	not_in_up
-0.972268228	7.18E-75	not_in_up
1.001932003	3.29E-76	not_in_up
1.359457453	2.45E-306	not_in_up
NA	NA	not_in_up
NA	NA	not_in_up
0.835683871	1.20E-07	not_in_up
-0.634987838	3.05E-26	not_in_up
0.074520322	0.529656442	not_in_up
-0.602832161	0.137430888	not_in_up
-0.251476811	0.521352085	not_in_up
NA	NA	not_in_up
0.440644163	1.18E-05	not_in_up
-0.789695285	1.02E-39	not_in_up
-0.482595098	0.220741867	not_in_up
-1.442536221	1.29E-07	not_in_up
0.644668889	4.63E-39	not_in_up
-1.415565291	5.87E-15	not_in_up
0.362881446	2.22E-04	not_in_up
-0.454844223	0.263413289	not_in_up
0.913522645	2.99E-09	not_in_up
0.024612686	0.667540845	not_in_up
-0.404896088	2.95E-09	not_in_up
-0.468252141	0.249684708	not_in_up
0.402909137	1.62E-07	not_in_up
0.321605562	3.93E-43	not_in_up
0.981411538	2.45E-306	not_in_up
0.249823926	0.417306882	not_in_up
-0.169500705	3.05E-13	not_in_up
1.168074693	1.48E-305	not_in_up
-0.457836056	0.110746532	not_in_up
0.044663158	0.77233718	not_in_up
-0.125722224	NA	not_in_up
-0.14090196	NA	not_in_up
-0.229434584	0.180187752	not_in_up
-1.76455529	4.02E-84	not_in_up
0.962500415	0.103705596	not_in_up
-0.126244824	0.663463988	not_in_up
-0.55646983	8.83E-11	not_in_up
NA	NA	not_in_up
NA	NA	not_in_up
0.404177732	1.18E-49	not_in_up
-0.110875804	0.528027606	not_in_up
0.262301144	2.29E-25	not_in_up
-2.835083712	3.01E-04	not_in_up
NA	NA	not_in_up
1.004274293	2.45E-306	not_in_up
0.703403119	3.95E-217	not_in_up
1.019831534	2.45E-306	not_in_up
-0.14090196	NA	not_in_up
-0.125722224	NA	not_in_up
-5.507992905	8.05E-05	not_in_up
NA	NA	not_in_up
-0.10424248	0.833763945	not_in_up
2.418282986	2.45E-306	not_in_up
NA	NA	not_in_up
-3.428419659	8.79E-15	not_in_up
-0.125722224	NA	not_in_up
NA	NA	not_in_up
-0.648096815	0.140631183	not_in_up
-0.934278529	0.133273662	not_in_up
-1.087329834	0.05962907	not_in_up
-2.261138517	0.00339052	not_in_up
-0.858779609	0.006818042	not_in_up
-1.217152645	7.30E-05	not_in_up
-0.454844223	0.263413289	not_in_up
0.82273824	1.59E-138	not_in_up
1.616620827	3.04E-21	not_in_up
0.321599889	1.23E-13	not_in_up
-1.406882261	6.21E-04	not_in_up
0.194968407	5.64E-09	not_in_up
-0.125722224	NA	not_in_up
0.204620234	0.106373934	not_in_up
-1.408283931	4.62E-12	not_in_up
-0.544103564	0.075822176	not_in_up
NA	NA	not_in_up
-0.321825516	0.002208009	not_in_up
1.34939115	4.34E-19	not_in_up
0.182951929	0.023657775	not_in_up
-0.460694571	0.009144654	not_in_up
NA	NA	not_in_up
-2.594474685	1.27E-05	not_in_up
0.148390729	0.020435647	not_in_up
0.333709991	9.25E-06	not_in_up
0.568744038	1.34E-23	not_in_up
NA	NA	not_in_up
-3.41730653	0.008706059	not_in_up
0.685875597	2.86E-46	not_in_up
1.405301127	0.049158711	not_in_up
NA	NA	not_in_up
-0.773251816	0.001112981	not_in_up
0.009134207	0.907870417	not_in_up
0.681683633	1.81E-111	not_in_up
0.226602741	0.066568619	not_in_up
-0.348179089	1.94E-04	not_in_up
-0.210292245	0.019392668	not_in_up
-0.923704848	1.32E-09	not_in_up
0.228325251	0.050418904	not_in_up
-0.125722224	NA	not_in_up
0.574417337	1.44E-42	not_in_up
0.254827915	5.20E-16	not_in_up
0.626020604	4.00E-04	not_in_up
-2.455631581	4.30E-11	not_in_up
-0.214691282	0.069518667	not_in_up
-1.7595817	8.67E-150	not_in_up
-0.271105902	0.588065387	not_in_up
-0.182832509	0.667451811	not_in_up
NA	NA	not_in_up
-0.237413109	0.529656442	not_in_up
0.437896202	0.360825943	not_in_up
NA	NA	not_in_up
-0.305055205	0.447365729	not_in_up
-0.41623744	0.350046505	not_in_up
NA	NA	not_in_up
NA	NA	not_in_up
-10.46373999	1.33E-14	not_in_up
0.537131079	2.14E-14	not_in_up
1.208071009	0.07247838	not_in_up
-1.853411556	1.41E-14	not_in_up
-0.906840392	5.82E-06	not_in_up
-2.056688526	3.91E-09	not_in_up
-0.922233692	5.01E-38	not_in_up
0.094473865	0.001633552	not_in_up
-1.772061303	1.67E-40	not_in_up
0.355266861	0.380616773	not_in_up
NA	NA	not_in_up
-0.265438969	0.028528083	not_in_up
1.119957509	6.79E-27	not_in_up
-3.254860833	1.05E-19	not_in_up
-9.120830383	2.25E-11	not_in_up
-1.601617746	7.29E-11	not_in_up
-1.509360099	0.001320848	not_in_up
NA	NA	not_in_up
-1.451829845	8.08E-10	not_in_up
-0.262213779	0.042881156	not_in_up
-3.032733339	0.002267487	not_in_up
-0.139895879	0.202282383	not_in_up
-0.686238807	2.26E-43	not_in_up
-3.308330835	1.73E-33	not_in_up
-3.526340858	4.97E-04	not_in_up
1.340141251	5.27E-10	not_in_up
-1.244376823	2.73E-18	not_in_up
0.072967451	0.847193157	not_in_up
-0.889206093	2.20E-06	not_in_up
-0.375261434	2.04E-05	not_in_up
NA	NA	not_in_up
-0.420101519	0.381662124	not_in_up
-0.129399794	0.019707871	not_in_up
-0.404005994	0.029280895	not_in_up
-3.019087038	8.62E-06	not_in_up
-0.305055205	0.447365729	not_in_up
NA	NA	not_in_up
-0.138314598	0.729191738	not_in_up
-0.608412751	0.073848824	not_in_up
0.686097492	0.035456519	not_in_up
0.779143923	8.39E-22	not_in_up
-0.015478253	0.970247275	not_in_up
-0.469941497	0.001185505	not_in_up
0.577030041	8.70E-29	not_in_up
-0.14090196	NA	not_in_up
-0.0578504	0.846954528	not_in_up
0.929270424	2.37E-57	not_in_up
-0.18534211	0.265926075	not_in_up
0.909257172	6.11E-78	not_in_up
0.31051117	0.007969765	not_in_up
0.127941161	0.724316566	not_in_up
0.662326442	6.73E-07	not_in_up
-0.359961357	0.02706431	not_in_up
0.554360204	3.11E-04	not_in_up
-0.588282065	0.066995406	not_in_up
-3.126140375	0.001777477	not_in_up
-0.263776707	0.472346339	not_in_up
NA	NA	not_in_up
2.760401838	0.001183576	not_in_up
-0.903596823	0.13943766	not_in_up
0.076777366	0.686421459	not_in_up
NA	NA	not_in_up
-0.125722224	NA	not_in_up
NA	NA	not_in_up
-1.533177441	2.11E-04	not_in_up
-0.175677487	0.565239811	not_in_up
-0.762550555	0.165469587	not_in_up
0.760551523	0.175706093	not_in_up
0.739342576	4.93E-05	not_in_up
-0.125722224	NA	not_in_up
-0.358630123	0.181285774	not_in_up
NA	NA	not_in_up
0.384312069	0.247726403	not_in_up
0.044405764	0.930841369	not_in_up
-0.427507938	0.185548211	not_in_up
-0.482774562	0.315535667	not_in_up
0.60733426	4.05E-15	not_in_up
NA	NA	not_in_up
-3.448572965	6.30E-04	not_in_up
-6.5667067	2.30E-06	not_in_up
-1.57436327	0.008227608	not_in_up
-0.305055205	0.447365729	not_in_up
0.040615064	0.461882036	not_in_up
[truncated: 13,547 more rows]
